# Supplementary material for: Human cytokine and coronavirus nucleocapsid protein interactivity using large-scale virtual screens
Source: Front Bioinform. 2024 May 24;4:1397968. doi: 10.3389/fbinf.2024.1397968 (PMC11157076; doi:10.3389/fbinf.2024.1397968)
Supplement: Supplementary file 1 [file DataSheet3.CSV]

	sequence
Consensus	MSFTPGKMSDNGPQ-NQRNAPR-ITFGGPSDSTGSNQNGERXGARSKQRRPQGLPN--NTA---SWFTALTQHGK-EDLKFPRGQGVPINTNSSPDDQIGYYRRATRR-IRGGDGKMKDLSPRWYFYYLGTGPEAGLPYGANKDGIIWVATEGA-LNTPKDHIGTRNPANNAAIVLQLPQGTTLPKGFYAEGSRGGSQASSRSSSRSRNSSRNSTPGSSKRTSP-ARMAGNGGDAALA--LLLLDRLNQLESKMSGKGQQQQGQTVTKKSAAEASKK----PRQKRTATKAYNVTQAFGRRGPEQTQGNFGDQELIRQGTDYKHWPQIAQFAPSASAFFGMSRIGM-EV-----TP--SGT---WLTYTGAIKLDDKDPNFKDQVILLNKHIDAYK---…
AAT84358.1	.......Q.SSRASSGN.SGNGILKWADQ..QFRNV.TRG.-R.QP..TATSQQ.SGG.VVPYY...SGI..FQ.GKEFE.VE......APGVPATEAK..WY.HN..SFKTA..NQRQ.L............H.KDQ..TDI..VY...SNQ.DV...A.-.VD.D.SSDE..PTRF.P..V..Q.Y.I...-.R.APN...T..T--...A.SA..RS.ANSGN.TPTS.VTPDM.------.QIAS.VLAKL..-DATKP.Q...HT.K.VRQ.ILNK.....SPN.QCT.Q.C..K...N.---...GG.MLKL..SDPQF.IL.EL..T.G...FG..LELAK.QNLSGN.DEPQKDVYE.R.N...RF.STLSG.ETIMKV..ENLN..QQQD…
BANAL-20-52_N	-------.......-.......-..................S...P..........--...---...........-................................-.............................................-................................................................RG...-.............--.....................................----.........Q...I...................................................-..-----..--...---................................---…
MERS-CoV-N	--------------MASPA...AVS.ADNN.I.NT.LS----RG.GRNPK.RAA..--..V---..Y.G......-VP.T..P.....L.A..T.AQNA..W..QD.K-.NT.N.-I.Q.A.......T......A..FR.V....V..HED..-TDA.ST-F.....N.DS...T.FAP..K...N.HI..TG.N..S...A..V......S.SQ..RSGN.TRGTSP.PS.IG.VGGD..Y..L..R.QALE...VK.S.PKVI...D..A.KN.M----.H...S..SF.MV....L...GDL......LQ.NKL..EDPR.....EL..T....M...QFKLTHQ-----NNDDH.NPVYF.R.S......P.N..YNKWLE..EQN.....---…
RaTG13N	-------.......-.......-..................S...P..........--...---...........-................................-.............................................-................................................................RG...-.......S.....--......................S..............----.........Q.......................................................-..-----..--...---................................---…
SARS-CoV-2 Alpha N	-------..L....-.......-..................S..............--...---...........-................................-.............................................-.....................................................................-.............--..............F......................----.................................................................-..-----..--...---................................---…
SARS-CoV-2 B.1.1 N	-------.......-.......-..................S..............--...---...........-................................-.............................................-.....................................................................-.............--.....................................----.................................................................-..-----..--...---................................---…
SARS-CoV-2 Beta N	-------.......-.......-..................S..............--...---...........-................................-.............................................-................................................................RGI..-.............--.....................................----.................................................................-..-----..--...---................................---…
SARS-CoV-2 DeltaA N	-------.......-.......-..................S..............--...---...........-.G..............................-.............................................-................................................................MG...-.............--.....................................----.................................................................-..-----..--...---................................---…
SARS-CoV-2 Gamma N	-------.......-.......-..................S..............--...---...........-..................R.............-.............................................-.....................................................................-.............--.....................................----.................................................................-..-----..--...---................................---…
SARS-CoV-2 Om. BA.1.1	-------.......-.....L.-................---..............--...---...........-................................-.........................................I...-.....................................................................-.............--.....................................----.................................................................-..-----..--...---................................---…
SARS-CoV-2 Om. BA.2 N	-------.......-.....L.-................---..............--...---...........-................................-.............................................-.....................................................................-.............--.....................................----.................................................................-..-----..--...---................................---…
SARS-CoV-2 Om. BA.4 N	-------.......-.....L.-................---..............--...---...........-................................-.............................................-............S........................................................-.............--.....................................----.................................................................-..-----..--...---................................---…
SARS-CoV-2 Om. BQ.1 N	-------.......-.....L.-................---..............--...---...........-................................-..........................................D..-.....................................................................-.............--.....................................----.................................................................-..-----..--...---................................---…
SARS-CoV-2 Om. XBB N	-------.......-.....L.-................---..............--.I.---...........-................................-.............................................-.....................................................................-.............--.....................................----.................................................................-..-----..--...---................................---…
SARS-CoV-2 Omicron N	-------.......-.....L.-................---..............--...---...........-................................-.............................................-.....................................................................-.............--.....................................----.................................................................-..-----..--...---................................---…
SARS-CoV-2 WA1 N	-------.......-.......-..................S..............--...---...........-................................-.............................................-................................................................RG...-.............--.....................................----.................................................................-..-----..--...---................................---…
SARS-CoV N	-------.......S...S...-......T...DN....G.N...P..........--...---...........-.E.R.............G..............-V........E................S.......E..V.......-.............N....T..................................GN.........RGN..-....SG..ET...--.............V.......................----.........Q......................D................................-..-----..--...---....H..........Q...N............---…
