# Supplementary material for: Human cytokine and coronavirus nucleocapsid protein interactivity using large-scale virtual screens
Source: Front Bioinform. 2024 May 24;4:1397968. doi: 10.3389/fbinf.2024.1397968 (PMC11157076; doi:10.3389/fbinf.2024.1397968)
Supplement: Supplementary file 2 [file DataSheet1.ZIP]

Archive with 6 entries (6 files):
- MERS-CoV-N_CXCL12beta_relaxed_model_2_multimer_v3_pred_4.pdb
- SARS-CoV-2-WA1-N_CXCL12beta_relaxed_model_2_multimer_v3_pred_2.pdb
- BANAL-20-52-N_CXCL12beta_relaxed_model_2_multimer_v3_pred_1.pdb
- RaTG13-N_CXCL12beta_relaxed_model_2_multimer_v3_pred_4.pdb
- SARS-CoV-N_CXCL12beta_relaxed_model_1_multimer_v3_pred_1.pdb
- OC43-N_CXCL12beta_relaxed_model_1_multimer_v3_pred_0.pdb
