# Supplementary material for: Human cytokine and coronavirus nucleocapsid protein interactivity using large-scale virtual screens
Source: Front Bioinform. 2024 May 24;4:1397968. doi: 10.3389/fbinf.2024.1397968 (PMC11157076; doi:10.3389/fbinf.2024.1397968)
Supplement: Supplementary file 2 [file DataSheet1.ZIP › MERS-CoV-N_CXCL12beta_relaxed_model_2_multimer_v3_pred_4.pdb]

ATOM      1  N   MET A   1    -102.090  -8.964  49.008  1.00 27.19           N  
ATOM      2  H   MET A   1    -101.229  -8.623  49.410  1.00 27.19           H  
ATOM      3  H2  MET A   1    -102.548  -8.189  48.551  1.00 27.19           H  
ATOM      4  H3  MET A   1    -102.691  -9.321  49.738  1.00 27.19           H  
ATOM      5  CA  MET A   1    -101.810 -10.009  47.998  1.00 27.19           C  
ATOM      6  HA  MET A   1    -101.228 -10.811  48.453  1.00 27.19           H  
ATOM      7  C   MET A   1    -100.970  -9.400  46.889  1.00 27.19           C  
ATOM      8  CB  MET A   1    -103.106 -10.612  47.440  1.00 27.19           C  
ATOM      9  HB2 MET A   1    -102.901 -11.090  46.482  1.00 27.19           H  
ATOM     10  HB3 MET A   1    -103.843  -9.824  47.279  1.00 27.19           H  
ATOM     11  O   MET A   1    -101.234  -8.266  46.508  1.00 27.19           O  
ATOM     12  CG  MET A   1    -103.673 -11.676  48.386  1.00 27.19           C  
ATOM     13  HG2 MET A   1    -102.985 -12.520  48.411  1.00 27.19           H  
ATOM     14  HG3 MET A   1    -103.759 -11.268  49.393  1.00 27.19           H  
ATOM     15  SD  MET A   1    -105.301 -12.270  47.876  1.00 27.19           S  
ATOM     16  CE  MET A   1    -105.417 -13.805  48.837  1.00 27.19           C  
ATOM     17  HE1 MET A   1    -105.344 -13.583  49.901  1.00 27.19           H  
ATOM     18  HE2 MET A   1    -106.377 -14.282  48.638  1.00 27.19           H  
ATOM     19  HE3 MET A   1    -104.616 -14.485  48.547  1.00 27.19           H  
ATOM     20  N   ALA A   2     -99.930 -10.111  46.452  1.00 25.40           N  
ATOM     21  H   ALA A   2     -99.805 -11.061  46.770  1.00 25.40           H  
ATOM     22  CA  ALA A   2     -98.976  -9.666  45.441  1.00 25.40           C  
ATOM     23  HA  ALA A   2     -98.847  -8.585  45.489  1.00 25.40           H  
ATOM     24  C   ALA A   2     -99.501 -10.036  44.051  1.00 25.40           C  
ATOM     25  CB  ALA A   2     -97.626 -10.342  45.742  1.00 25.40           C  
ATOM     26  HB1 ALA A   2     -96.900 -10.057  44.981  1.00 25.40           H  
ATOM     27  HB2 ALA A   2     -97.729 -11.427  45.735  1.00 25.40           H  
ATOM     28  HB3 ALA A   2     -97.256 -10.021  46.716  1.00 25.40           H  
ATOM     29  O   ALA A   2     -99.296 -11.162  43.621  1.00 25.40           O  
ATOM     30  N   SER A   3    -100.218  -9.141  43.377  1.00 26.44           N  
ATOM     31  H   SER A   3    -100.455  -8.260  43.810  1.00 26.44           H  
ATOM     32  CA  SER A   3    -100.655  -9.367  41.992  1.00 26.44           C  
ATOM     33  HA  SER A   3    -100.843 -10.427  41.820  1.00 26.44           H  
ATOM     34  C   SER A   3     -99.532  -8.887  41.062  1.00 26.44           C  
ATOM     35  CB  SER A   3    -101.975  -8.630  41.728  1.00 26.44           C  
ATOM     36  HB2 SER A   3    -101.829  -7.555  41.837  1.00 26.44           H  
ATOM     37  HB3 SER A   3    -102.303  -8.840  40.710  1.00 26.44           H  
ATOM     38  O   SER A   3     -99.456  -7.683  40.813  1.00 26.44           O  
ATOM     39  OG  SER A   3    -102.968  -9.061  42.644  1.00 26.44           O  
ATOM     40  HG  SER A   3    -103.820  -8.734  42.344  1.00 26.44           H  
ATOM     41  N   PRO A   4     -98.577  -9.738  40.632  1.00 25.06           N  
ATOM     42  CA  PRO A   4     -97.352  -9.262  40.001  1.00 25.06           C  
ATOM     43  HA  PRO A   4     -96.965  -8.413  40.564  1.00 25.06           H  
ATOM     44  C   PRO A   4     -97.659  -8.823  38.565  1.00 25.06           C  
ATOM     45  CB  PRO A   4     -96.339 -10.416  40.081  1.00 25.06           C  
ATOM     46  HB2 PRO A   4     -96.078 -10.761  39.081  1.00 25.06           H  
ATOM     47  HB3 PRO A   4     -95.440 -10.111  40.617  1.00 25.06           H  
ATOM     48  O   PRO A   4     -98.400  -9.493  37.846  1.00 25.06           O  
ATOM     49  CG  PRO A   4     -97.066 -11.532  40.842  1.00 25.06           C  
ATOM     50  HG2 PRO A   4     -96.821 -11.479  41.903  1.00 25.06           H  
ATOM     51  HG3 PRO A   4     -96.826 -12.516  40.439  1.00 25.06           H  
ATOM     52  CD  PRO A   4     -98.538 -11.190  40.641  1.00 25.06           C  
ATOM     53  HD2 PRO A   4     -98.855 -11.548  39.662  1.00 25.06           H  
ATOM     54  HD3 PRO A   4     -99.166 -11.661  41.397  1.00 25.06           H  
ATOM     55  N   ALA A   5     -97.118  -7.673  38.161  1.00 28.49           N  
ATOM     56  H   ALA A   5     -96.513  -7.175  38.798  1.00 28.49           H  
ATOM     57  CA  ALA A   5     -97.420  -7.047  36.876  1.00 28.49           C  
ATOM     58  HA  ALA A   5     -98.505  -6.968  36.799  1.00 28.49           H  
ATOM     59  C   ALA A   5     -96.933  -7.879  35.671  1.00 28.49           C  
ATOM     60  CB  ALA A   5     -96.844  -5.625  36.877  1.00 28.49           C  
ATOM     61  HB1 ALA A   5     -95.758  -5.667  36.952  1.00 28.49           H  
ATOM     62  HB2 ALA A   5     -97.247  -5.061  37.718  1.00 28.49           H  
ATOM     63  HB3 ALA A   5     -97.116  -5.119  35.951  1.00 28.49           H  
ATOM     64  O   ALA A   5     -95.929  -8.587  35.748  1.00 28.49           O  
ATOM     65  N   ALA A   6     -97.659  -7.771  34.553  1.00 25.29           N  
ATOM     66  H   ALA A   6     -98.451  -7.144  34.560  1.00 25.29           H  
ATOM     67  CA  ALA A   6     -97.489  -8.609  33.367  1.00 25.29           C  
ATOM     68  HA  ALA A   6     -97.584  -9.641  33.707  1.00 25.29           H  
ATOM     69  C   ALA A   6     -96.110  -8.434  32.677  1.00 25.29           C  
ATOM     70  CB  ALA A   6     -98.653  -8.325  32.407  1.00 25.29           C  
ATOM     71  HB1 ALA A   6     -99.603  -8.512  32.906  1.00 25.29           H  
ATOM     72  HB2 ALA A   6     -98.578  -8.976  31.537  1.00 25.29           H  
ATOM     73  HB3 ALA A   6     -98.615  -7.287  32.074  1.00 25.29           H  
ATOM     74  O   ALA A   6     -95.607  -7.309  32.577  1.00 25.29           O  
ATOM     75  N   PRO A   7     -95.489  -9.525  32.184  1.00 22.16           N  
ATOM     76  CA  PRO A   7     -94.140  -9.509  31.616  1.00 22.16           C  
ATOM     77  HA  PRO A   7     -93.468  -9.021  32.322  1.00 22.16           H  
ATOM     78  C   PRO A   7     -94.074  -8.751  30.279  1.00 22.16           C  
ATOM     79  CB  PRO A   7     -93.730 -10.982  31.493  1.00 22.16           C  
ATOM     80  HB2 PRO A   7     -93.229 -11.295  32.409  1.00 22.16           H  
ATOM     81  HB3 PRO A   7     -93.087 -11.162  30.631  1.00 22.16           H  
ATOM     82  O   PRO A   7     -94.939  -8.894  29.416  1.00 22.16           O  
ATOM     83  CG  PRO A   7     -95.060 -11.723  31.368  1.00 22.16           C  
ATOM     84  HG2 PRO A   7     -94.993 -12.746  31.739  1.00 22.16           H  
ATOM     85  HG3 PRO A   7     -95.385 -11.714  30.328  1.00 22.16           H  
ATOM     86  CD  PRO A   7     -96.017 -10.880  32.204  1.00 22.16           C  
ATOM     87  HD2 PRO A   7     -96.025 -11.250  33.229  1.00 22.16           H  
ATOM     88  HD3 PRO A   7     -97.019 -10.924  31.778  1.00 22.16           H  
ATOM     89  N   ARG A   8     -93.024  -7.934  30.103  1.00 21.59           N  
ATOM     90  H   ARG A   8     -92.333  -7.909  30.838  1.00 21.59           H  
ATOM     91  CA  ARG A   8     -92.794  -7.114  28.900  1.00 21.59           C  
ATOM     92  HA  ARG A   8     -93.721  -6.598  28.650  1.00 21.59           H  
ATOM     93  C   ARG A   8     -92.433  -8.002  27.704  1.00 21.59           C  
ATOM     94  CB  ARG A   8     -91.689  -6.071  29.159  1.00 21.59           C  
ATOM     95  HB2 ARG A   8     -91.393  -5.642  28.201  1.00 21.59           H  
ATOM     96  HB3 ARG A   8     -90.817  -6.564  29.589  1.00 21.59           H  
ATOM     97  O   ARG A   8     -91.426  -8.704  27.746  1.00 21.59           O  
ATOM     98  CG  ARG A   8     -92.143  -4.924  30.076  1.00 21.59           C  
ATOM     99  HG2 ARG A   8     -92.425  -5.320  31.051  1.00 21.59           H  
ATOM    100  HG3 ARG A   8     -93.009  -4.437  29.628  1.00 21.59           H  
ATOM    101  CD  ARG A   8     -91.018  -3.892  30.250  1.00 21.59           C  
ATOM    102  HD2 ARG A   8     -90.191  -4.363  30.783  1.00 21.59           H  
ATOM    103  HD3 ARG A   8     -90.671  -3.589  29.262  1.00 21.59           H  
ATOM    104  NE  ARG A   8     -91.476  -2.697  30.989  1.00 21.59           N  
ATOM    105  HE  ARG A   8     -92.434  -2.706  31.309  1.00 21.59           H  
ATOM    106  NH1 ARG A   8     -89.516  -1.501  30.883  1.00 21.59           N  
ATOM    107 HH11 ARG A   8     -89.083  -2.271  30.393  1.00 21.59           H  
ATOM    108 HH12 ARG A   8     -88.992  -0.658  31.071  1.00 21.59           H  
ATOM    109  NH2 ARG A   8     -91.304  -0.598  31.861  1.00 21.59           N  
ATOM    110 HH21 ARG A   8     -90.764   0.236  32.043  1.00 21.59           H  
ATOM    111 HH22 ARG A   8     -92.273  -0.633  32.146  1.00 21.59           H  
ATOM    112  CZ  ARG A   8     -90.766  -1.609  31.241  1.00 21.59           C  
ATOM    113  N   ALA A   9     -93.234  -7.945  26.641  1.00 20.56           N  
ATOM    114  H   ALA A   9     -94.073  -7.385  26.694  1.00 20.56           H  
ATOM    115  CA  ALA A   9     -92.989  -8.682  25.404  1.00 20.56           C  
ATOM    116  HA  ALA A   9     -92.855  -9.736  25.647  1.00 20.56           H  
ATOM    117  C   ALA A   9     -91.706  -8.174  24.719  1.00 20.56           C  
ATOM    118  CB  ALA A   9     -94.227  -8.558  24.505  1.00 20.56           C  
ATOM    119  HB1 ALA A   9     -95.100  -8.969  25.013  1.00 20.56           H  
ATOM    120  HB2 ALA A   9     -94.410  -7.513  24.258  1.00 20.56           H  
ATOM    121  HB3 ALA A   9     -94.064  -9.113  23.581  1.00 20.56           H  
ATOM    122  O   ALA A   9     -91.640  -7.031  24.267  1.00 20.56           O  
ATOM    123  N   VAL A  10     -90.672  -9.015  24.671  1.00 21.55           N  
ATOM    124  H   VAL A  10     -90.776  -9.924  25.099  1.00 21.55           H  
ATOM    125  CA  VAL A  10     -89.401  -8.722  23.997  1.00 21.55           C  
ATOM    126  HA  VAL A  10     -89.140  -7.675  24.152  1.00 21.55           H  
ATOM    127  C   VAL A  10     -89.614  -8.954  22.502  1.00 21.55           C  
ATOM    128  CB  VAL A  10     -88.261  -9.597  24.569  1.00 21.55           C  
ATOM    129  HB  VAL A  10     -88.478 -10.648  24.380  1.00 21.55           H  
ATOM    130  O   VAL A  10     -89.574 -10.094  22.046  1.00 21.55           O  
ATOM    131  CG1 VAL A  10     -86.908  -9.252  23.932  1.00 21.55           C  
ATOM    132 HG11 VAL A  10     -86.940  -9.449  22.861  1.00 21.55           H  
ATOM    133 HG12 VAL A  10     -86.667  -8.203  24.098  1.00 21.55           H  
ATOM    134 HG13 VAL A  10     -86.126  -9.877  24.363  1.00 21.55           H  
ATOM    135  CG2 VAL A  10     -88.118  -9.414  26.089  1.00 21.55           C  
ATOM    136 HG21 VAL A  10     -89.022  -9.744  26.599  1.00 21.55           H  
ATOM    137 HG22 VAL A  10     -87.938  -8.365  26.323  1.00 21.55           H  
ATOM    138 HG23 VAL A  10     -87.285 -10.014  26.455  1.00 21.55           H  
ATOM    139  N   SER A  11     -89.916  -7.906  21.728  1.00 20.01           N  
ATOM    140  H   SER A  11     -90.021  -6.988  22.135  1.00 20.01           H  
ATOM    141  CA  SER A  11     -90.035  -8.066  20.275  1.00 20.01           C  
ATOM    142  HA  SER A  11     -90.658  -8.939  20.082  1.00 20.01           H  
ATOM    143  C   SER A  11     -88.649  -8.327  19.685  1.00 20.01           C  
ATOM    144  CB  SER A  11     -90.731  -6.878  19.594  1.00 20.01           C  
ATOM    145  HB2 SER A  11     -90.967  -7.158  18.567  1.00 20.01           H  
ATOM    146  HB3 SER A  11     -91.663  -6.650  20.111  1.00 20.01           H  
ATOM    147  O   SER A  11     -87.778  -7.456  19.731  1.00 20.01           O  
ATOM    148  OG  SER A  11     -89.912  -5.730  19.564  1.00 20.01           O  
ATOM    149  HG  SER A  11     -89.001  -6.016  19.467  1.00 20.01           H  
ATOM    150  N   PHE A  12     -88.451  -9.517  19.125  1.00 21.23           N  
ATOM    151  H   PHE A  12     -89.185 -10.208  19.191  1.00 21.23           H  
ATOM    152  CA  PHE A  12     -87.273  -9.870  18.338  1.00 21.23           C  
ATOM    153  HA  PHE A  12     -86.369  -9.543  18.851  1.00 21.23           H  
ATOM    154  C   PHE A  12     -87.361  -9.137  16.995  1.00 21.23           C  
ATOM    155  CB  PHE A  12     -87.213 -11.399  18.166  1.00 21.23           C  
ATOM    156  HB2 PHE A  12     -88.157 -11.754  17.754  1.00 21.23           H  
ATOM    157  HB3 PHE A  12     -86.440 -11.629  17.432  1.00 21.23           H  
ATOM    158  O   PHE A  12     -87.879  -9.675  16.022  1.00 21.23           O  
ATOM    159  CG  PHE A  12     -86.909 -12.173  19.436  1.00 21.23           C  
ATOM    160  CD1 PHE A  12     -85.589 -12.576  19.713  1.00 21.23           C  
ATOM    161  HD1 PHE A  12     -84.795 -12.334  19.022  1.00 21.23           H  
ATOM    162  CD2 PHE A  12     -87.940 -12.508  20.336  1.00 21.23           C  
ATOM    163  HD2 PHE A  12     -88.957 -12.207  20.133  1.00 21.23           H  
ATOM    164  CE1 PHE A  12     -85.301 -13.306  20.880  1.00 21.23           C  
ATOM    165  HE1 PHE A  12     -84.288 -13.620  21.082  1.00 21.23           H  
ATOM    166  CE2 PHE A  12     -87.651 -13.232  21.505  1.00 21.23           C  
ATOM    167  HE2 PHE A  12     -88.447 -13.480  22.193  1.00 21.23           H  
ATOM    168  CZ  PHE A  12     -86.332 -13.634  21.777  1.00 21.23           C  
ATOM    169  HZ  PHE A  12     -86.112 -14.197  22.672  1.00 21.23           H  
ATOM    170  N   ALA A  13     -86.953  -7.868  16.957  1.00 21.04           N  
ATOM    171  H   ALA A  13     -86.609  -7.435  17.802  1.00 21.04           H  
ATOM    172  CA  ALA A  13     -86.841  -7.148  15.696  1.00 21.04           C  
ATOM    173  HA  ALA A  13     -87.774  -7.254  15.142  1.00 21.04           H  
ATOM    174  C   ALA A  13     -85.715  -7.800  14.879  1.00 21.04           C  
ATOM    175  CB  ALA A  13     -86.621  -5.655  15.963  1.00 21.04           C  
ATOM    176  HB1 ALA A  13     -87.461  -5.251  16.529  1.00 21.04           H  
ATOM    177  HB2 ALA A  13     -85.699  -5.509  16.526  1.00 21.04           H  
ATOM    178  HB3 ALA A  13     -86.543  -5.125  15.014  1.00 21.04           H  
ATOM    179  O   ALA A  13     -84.541  -7.705  15.241  1.00 21.04           O  
ATOM    180  N   ASP A  14     -86.101  -8.511  13.821  1.00 20.42           N  
ATOM    181  H   ASP A  14     -87.091  -8.626  13.658  1.00 20.42           H  
ATOM    182  CA  ASP A  14     -85.210  -9.246  12.927  1.00 20.42           C  
ATOM    183  HA  ASP A  14     -84.472  -9.767  13.537  1.00 20.42           H  
ATOM    184  C   ASP A  14     -84.478  -8.234  12.032  1.00 20.42           C  
ATOM    185  CB  ASP A  14     -86.046 -10.301  12.168  1.00 20.42           C  
ATOM    186  HB2 ASP A  14     -86.531  -9.847  11.304  1.00 20.42           H  
ATOM    187  HB3 ASP A  14     -86.836 -10.654  12.830  1.00 20.42           H  
ATOM    188  O   ASP A  14     -84.944  -7.847  10.960  1.00 20.42           O  
ATOM    189  CG  ASP A  14     -85.256 -11.539  11.731  1.00 20.42           C  
ATOM    190  OD1 ASP A  14     -84.056 -11.631  12.073  1.00 20.42           O  
ATOM    191  OD2 ASP A  14     -85.882 -12.408  11.084  1.00 20.42           O  
ATOM    192  N   ASN A  15     -83.384  -7.673  12.550  1.00 20.47           N  
ATOM    193  H   ASN A  15     -83.117  -7.969  13.478  1.00 20.47           H  
ATOM    194  CA  ASN A  15     -82.667  -6.552  11.942  1.00 20.47           C  
ATOM    195  HA  ASN A  15     -83.414  -5.912  11.471  1.00 20.47           H  
ATOM    196  C   ASN A  15     -81.751  -7.066  10.818  1.00 20.47           C  
ATOM    197  CB  ASN A  15     -81.965  -5.748  13.058  1.00 20.47           C  
ATOM    198  HB2 ASN A  15     -80.951  -6.117  13.207  1.00 20.47           H  
ATOM    199  HB3 ASN A  15     -82.507  -5.888  13.994  1.00 20.47           H  
ATOM    200  O   ASN A  15     -80.527  -7.017  10.907  1.00 20.47           O  
ATOM    201  CG  ASN A  15     -81.938  -4.251  12.812  1.00 20.47           C  
ATOM    202  ND2 ASN A  15     -81.179  -3.521  13.596  1.00 20.47           N  
ATOM    203 HD21 ASN A  15     -80.592  -3.961  14.289  1.00 20.47           H  
ATOM    204 HD22 ASN A  15     -81.186  -2.531  13.395  1.00 20.47           H  
ATOM    205  OD1 ASN A  15     -82.624  -3.692  11.978  1.00 20.47           O  
ATOM    206  N   ASN A  16     -82.361  -7.642   9.786  1.00 21.23           N  
ATOM    207  H   ASN A  16     -83.368  -7.698   9.826  1.00 21.23           H  
ATOM    208  CA  ASN A  16     -81.677  -8.388   8.734  1.00 21.23           C  
ATOM    209  HA  ASN A  16     -80.831  -8.897   9.198  1.00 21.23           H  
ATOM    210  C   ASN A  16     -81.091  -7.482   7.640  1.00 21.23           C  
ATOM    211  CB  ASN A  16     -82.665  -9.442   8.183  1.00 21.23           C  
ATOM    212  HB2 ASN A  16     -83.065  -9.115   7.224  1.00 21.23           H  
ATOM    213  HB3 ASN A  16     -83.508  -9.549   8.867  1.00 21.23           H  
ATOM    214  O   ASN A  16     -80.803  -7.966   6.551  1.00 21.23           O  
ATOM    215  CG  ASN A  16     -82.077 -10.831   8.025  1.00 21.23           C  
ATOM    216  ND2 ASN A  16     -82.889 -11.778   7.617  1.00 21.23           N  
ATOM    217 HD21 ASN A  16     -83.881 -11.589   7.582  1.00 21.23           H  
ATOM    218 HD22 ASN A  16     -82.523 -12.717   7.680  1.00 21.23           H  
ATOM    219  OD1 ASN A  16     -80.923 -11.116   8.295  1.00 21.23           O  
ATOM    220  N   ASP A  17     -80.988  -6.168   7.865  1.00 20.24           N  
ATOM    221  H   ASP A  17     -81.185  -5.814   8.790  1.00 20.24           H  
ATOM    222  CA  ASP A  17     -80.705  -5.217   6.792  1.00 20.24           C  
ATOM    223  HA  ASP A  17     -81.402  -5.462   5.990  1.00 20.24           H  
ATOM    224  C   ASP A  17     -79.279  -5.431   6.249  1.00 20.24           C  
ATOM    225  CB  ASP A  17     -81.015  -3.773   7.244  1.00 20.24           C  
ATOM    226  HB2 ASP A  17     -81.718  -3.809   8.077  1.00 20.24           H  
ATOM    227  HB3 ASP A  17     -80.106  -3.293   7.606  1.00 20.24           H  
ATOM    228  O   ASP A  17     -78.272  -5.070   6.872  1.00 20.24           O  
ATOM    229  CG  ASP A  17     -81.655  -2.907   6.147  1.00 20.24           C  
ATOM    230  OD1 ASP A  17     -81.735  -3.371   4.987  1.00 20.24           O  
ATOM    231  OD2 ASP A  17     -82.052  -1.769   6.482  1.00 20.24           O  
ATOM    232  N   ILE A  18     -79.204  -6.097   5.088  1.00 22.96           N  
ATOM    233  H   ILE A  18     -80.085  -6.423   4.716  1.00 22.96           H  
ATOM    234  CA  ILE A  18     -77.981  -6.466   4.368  1.00 22.96           C  
ATOM    235  HA  ILE A  18     -77.274  -6.893   5.080  1.00 22.96           H  
ATOM    236  C   ILE A  18     -77.387  -5.171   3.818  1.00 22.96           C  
ATOM    237  CB  ILE A  18     -78.263  -7.524   3.264  1.00 22.96           C  
ATOM    238  HB  ILE A  18     -79.021  -7.118   2.594  1.00 22.96           H  
ATOM    239  O   ILE A  18     -77.559  -4.808   2.653  1.00 22.96           O  
ATOM    240  CG1 ILE A  18     -78.791  -8.851   3.859  1.00 22.96           C  
ATOM    241 HG12 ILE A  18     -77.966  -9.427   4.276  1.00 22.96           H  
ATOM    242 HG13 ILE A  18     -79.482  -8.638   4.675  1.00 22.96           H  
ATOM    243  CG2 ILE A  18     -76.996  -7.846   2.438  1.00 22.96           C  
ATOM    244 HG21 ILE A  18     -76.646  -6.966   1.898  1.00 22.96           H  
ATOM    245 HG22 ILE A  18     -76.204  -8.199   3.098  1.00 22.96           H  
ATOM    246 HG23 ILE A  18     -77.214  -8.615   1.697  1.00 22.96           H  
ATOM    247  CD1 ILE A  18     -79.566  -9.714   2.856  1.00 22.96           C  
ATOM    248 HD11 ILE A  18     -78.917 -10.046   2.046  1.00 22.96           H  
ATOM    249 HD12 ILE A  18     -80.401  -9.145   2.445  1.00 22.96           H  
ATOM    250 HD13 ILE A  18     -79.960 -10.591   3.370  1.00 22.96           H  
ATOM    251  N   THR A  19     -76.693  -4.428   4.674  1.00 20.73           N  
ATOM    252  H   THR A  19     -76.719  -4.692   5.649  1.00 20.73           H  
ATOM    253  CA  THR A  19     -75.952  -3.247   4.249  1.00 20.73           C  
ATOM    254  HA  THR A  19     -76.629  -2.628   3.660  1.00 20.73           H  
ATOM    255  C   THR A  19     -74.830  -3.702   3.326  1.00 20.73           C  
ATOM    256  CB  THR A  19     -75.453  -2.375   5.412  1.00 20.73           C  
ATOM    257  HB  THR A  19     -74.564  -1.831   5.092  1.00 20.73           H  
ATOM    258  O   THR A  19     -73.785  -4.201   3.747  1.00 20.73           O  
ATOM    259  CG2 THR A  19     -76.514  -1.353   5.814  1.00 20.73           C  
ATOM    260 HG21 THR A  19     -76.156  -0.761   6.656  1.00 20.73           H  
ATOM    261 HG22 THR A  19     -77.435  -1.863   6.099  1.00 20.73           H  
ATOM    262 HG23 THR A  19     -76.725  -0.686   4.978  1.00 20.73           H  
ATOM    263  OG1 THR A  19     -75.144  -3.119   6.565  1.00 20.73           O  
ATOM    264  HG1 THR A  19     -75.973  -3.395   6.961  1.00 20.73           H  
ATOM    265  N   ASN A  20     -75.088  -3.542   2.026  1.00 22.71           N  
ATOM    266  H   ASN A  20     -76.043  -3.309   1.795  1.00 22.71           H  
ATOM    267  CA  ASN A  20     -74.180  -3.810   0.923  1.00 22.71           C  
ATOM    268  HA  ASN A  20     -73.767  -4.811   1.047  1.00 22.71           H  
ATOM    269  C   ASN A  20     -73.033  -2.794   1.001  1.00 22.71           C  
ATOM    270  CB  ASN A  20     -75.007  -3.764  -0.380  1.00 22.71           C  
ATOM    271  HB2 ASN A  20     -75.966  -4.250  -0.199  1.00 22.71           H  
ATOM    272  HB3 ASN A  20     -75.207  -2.731  -0.663  1.00 22.71           H  
ATOM    273  O   ASN A  20     -73.012  -1.779   0.302  1.00 22.71           O  
ATOM    274  CG  ASN A  20     -74.376  -4.492  -1.550  1.00 22.71           C  
ATOM    275  ND2 ASN A  20     -75.060  -4.535  -2.670  1.00 22.71           N  
ATOM    276 HD21 ASN A  20     -75.985  -4.132  -2.713  1.00 22.71           H  
ATOM    277 HD22 ASN A  20     -74.661  -5.086  -3.417  1.00 22.71           H  
ATOM    278  OD1 ASN A  20     -73.295  -5.051  -1.483  1.00 22.71           O  
ATOM    279  N   THR A  21     -72.123  -3.001   1.953  1.00 22.28           N  
ATOM    280  H   THR A  21     -72.257  -3.796   2.562  1.00 22.28           H  
ATOM    281  CA  THR A  21     -70.941  -2.170   2.135  1.00 22.28           C  
ATOM    282  HA  THR A  21     -71.244  -1.124   2.098  1.00 22.28           H  
ATOM    283  C   THR A  21     -70.050  -2.430   0.940  1.00 22.28           C  
ATOM    284  CB  THR A  21     -70.223  -2.391   3.478  1.00 22.28           C  
ATOM    285  HB  THR A  21     -69.173  -2.119   3.367  1.00 22.28           H  
ATOM    286  O   THR A  21     -69.225  -3.341   0.909  1.00 22.28           O  
ATOM    287  CG2 THR A  21     -70.818  -1.505   4.570  1.00 22.28           C  
ATOM    288 HG21 THR A  21     -70.686  -0.455   4.309  1.00 22.28           H  
ATOM    289 HG22 THR A  21     -71.880  -1.717   4.686  1.00 22.28           H  
ATOM    290 HG23 THR A  21     -70.310  -1.700   5.514  1.00 22.28           H  
ATOM    291  OG1 THR A  21     -70.307  -3.719   3.933  1.00 22.28           O  
ATOM    292  HG1 THR A  21     -71.193  -3.867   4.272  1.00 22.28           H  
ATOM    293  N   ASN A  22     -70.277  -1.619  -0.090  1.00 23.58           N  
ATOM    294  H   ASN A  22     -71.115  -1.056  -0.045  1.00 23.58           H  
ATOM    295  CA  ASN A  22     -69.473  -1.551  -1.285  1.00 23.58           C  
ATOM    296  HA  ASN A  22     -69.355  -2.559  -1.681  1.00 23.58           H  
ATOM    297  C   ASN A  22     -68.108  -1.025  -0.832  1.00 23.58           C  
ATOM    298  CB  ASN A  22     -70.231  -0.678  -2.313  1.00 23.58           C  
ATOM    299  HB2 ASN A  22     -70.018   0.379  -2.153  1.00 23.58           H  
ATOM    300  HB3 ASN A  22     -71.302  -0.823  -2.171  1.00 23.58           H  
ATOM    301  O   ASN A  22     -67.847   0.180  -0.855  1.00 23.58           O  
ATOM    302  CG  ASN A  22     -69.951  -1.037  -3.759  1.00 23.58           C  
ATOM    303  ND2 ASN A  22     -70.652  -0.419  -4.682  1.00 23.58           N  
ATOM    304 HD21 ASN A  22     -70.512  -0.731  -5.632  1.00 23.58           H  
ATOM    305 HD22 ASN A  22     -71.384   0.225  -4.418  1.00 23.58           H  
ATOM    306  OD1 ASN A  22     -69.129  -1.873  -4.090  1.00 23.58           O  
ATOM    307  N   LEU A  23     -67.266  -1.921  -0.301  1.00 23.41           N  
ATOM    308  H   LEU A  23     -67.625  -2.848  -0.128  1.00 23.41           H  
ATOM    309  CA  LEU A  23     -65.871  -1.641  -0.020  1.00 23.41           C  
ATOM    310  HA  LEU A  23     -65.798  -0.736   0.583  1.00 23.41           H  
ATOM    311  C   LEU A  23     -65.254  -1.353  -1.380  1.00 23.41           C  
ATOM    312  CB  LEU A  23     -65.153  -2.802   0.711  1.00 23.41           C  
ATOM    313  HB2 LEU A  23     -65.613  -3.756   0.456  1.00 23.41           H  
ATOM    314  HB3 LEU A  23     -64.131  -2.835   0.333  1.00 23.41           H  
ATOM    315  O   LEU A  23     -64.749  -2.247  -2.062  1.00 23.41           O  
ATOM    316  CG  LEU A  23     -65.058  -2.636   2.241  1.00 23.41           C  
ATOM    317  HG  LEU A  23     -65.040  -1.576   2.494  1.00 23.41           H  
ATOM    318  CD1 LEU A  23     -66.230  -3.299   2.956  1.00 23.41           C  
ATOM    319 HD11 LEU A  23     -66.166  -3.126   4.030  1.00 23.41           H  
ATOM    320 HD12 LEU A  23     -66.241  -4.372   2.765  1.00 23.41           H  
ATOM    321 HD13 LEU A  23     -67.166  -2.876   2.592  1.00 23.41           H  
ATOM    322  CD2 LEU A  23     -63.761  -3.259   2.766  1.00 23.41           C  
ATOM    323 HD21 LEU A  23     -63.718  -3.144   3.849  1.00 23.41           H  
ATOM    324 HD22 LEU A  23     -63.735  -4.320   2.519  1.00 23.41           H  
ATOM    325 HD23 LEU A  23     -62.901  -2.753   2.325  1.00 23.41           H  
ATOM    326  N   SER A  24     -65.314  -0.081  -1.775  1.00 25.18           N  
ATOM    327  H   SER A  24     -65.929   0.533  -1.261  1.00 25.18           H  
ATOM    328  CA  SER A  24     -64.449   0.462  -2.797  1.00 25.18           C  
ATOM    329  HA  SER A  24     -64.690   0.013  -3.761  1.00 25.18           H  
ATOM    330  C   SER A  24     -63.058   0.058  -2.356  1.00 25.18           C  
ATOM    331  CB  SER A  24     -64.603   1.981  -2.896  1.00 25.18           C  
ATOM    332  HB2 SER A  24     -65.635   2.216  -3.155  1.00 25.18           H  
ATOM    333  HB3 SER A  24     -64.364   2.443  -1.938  1.00 25.18           H  
ATOM    334  O   SER A  24     -62.540   0.558  -1.352  1.00 25.18           O  
ATOM    335  OG  SER A  24     -63.741   2.488  -3.899  1.00 25.18           O  
ATOM    336  HG  SER A  24     -64.030   3.381  -4.101  1.00 25.18           H  
ATOM    337  N   ARG A  25     -62.500  -0.950  -3.039  1.00 26.76           N  
ATOM    338  H   ARG A  25     -63.089  -1.428  -3.706  1.00 26.76           H  
ATOM    339  CA  ARG A  25     -61.105  -1.337  -2.903  1.00 26.76           C  
ATOM    340  HA  ARG A  25     -60.875  -1.561  -1.861  1.00 26.76           H  
ATOM    341  C   ARG A  25     -60.341  -0.095  -3.308  1.00 26.76           C  
ATOM    342  CB  ARG A  25     -60.758  -2.540  -3.803  1.00 26.76           C  
ATOM    343  HB2 ARG A  25     -61.360  -2.508  -4.711  1.00 26.76           H  
ATOM    344  HB3 ARG A  25     -59.711  -2.456  -4.095  1.00 26.76           H  
ATOM    345  O   ARG A  25     -60.052   0.093  -4.488  1.00 26.76           O  
ATOM    346  CG  ARG A  25     -60.923  -3.900  -3.113  1.00 26.76           C  
ATOM    347  HG2 ARG A  25     -61.965  -4.050  -2.830  1.00 26.76           H  
ATOM    348  HG3 ARG A  25     -60.299  -3.925  -2.219  1.00 26.76           H  
ATOM    349  CD  ARG A  25     -60.478  -5.009  -4.081  1.00 26.76           C  
ATOM    350  HD2 ARG A  25     -59.503  -4.743  -4.491  1.00 26.76           H  
ATOM    351  HD3 ARG A  25     -61.198  -5.062  -4.897  1.00 26.76           H  
ATOM    352  NE  ARG A  25     -60.373  -6.325  -3.423  1.00 26.76           N  
ATOM    353  HE  ARG A  25     -60.699  -6.381  -2.468  1.00 26.76           H  
ATOM    354  NH1 ARG A  25     -59.589  -7.501  -5.236  1.00 26.76           N  
ATOM    355 HH11 ARG A  25     -59.334  -8.384  -5.655  1.00 26.76           H  
ATOM    356 HH12 ARG A  25     -59.721  -6.682  -5.812  1.00 26.76           H  
ATOM    357  NH2 ARG A  25     -59.882  -8.547  -3.290  1.00 26.76           N  
ATOM    358 HH21 ARG A  25     -60.208  -8.566  -2.334  1.00 26.76           H  
ATOM    359 HH22 ARG A  25     -59.607  -9.415  -3.728  1.00 26.76           H  
ATOM    360  CZ  ARG A  25     -59.948  -7.446  -3.982  1.00 26.76           C  
ATOM    361  N   GLY A  26     -60.066   0.770  -2.331  1.00 26.51           N  
ATOM    362  H   GLY A  26     -60.552   0.644  -1.454  1.00 26.51           H  
ATOM    363  CA  GLY A  26     -59.186   1.904  -2.494  1.00 26.51           C  
ATOM    364  HA2 GLY A  26     -59.651   2.654  -3.134  1.00 26.51           H  
ATOM    365  HA3 GLY A  26     -58.932   2.337  -1.526  1.00 26.51           H  
ATOM    366  C   GLY A  26     -57.950   1.324  -3.138  1.00 26.51           C  
ATOM    367  O   GLY A  26     -57.320   0.438  -2.558  1.00 26.51           O  
ATOM    368  N   ARG A  27     -57.716   1.697  -4.401  1.00 30.98           N  
ATOM    369  H   ARG A  27     -58.385   2.318  -4.832  1.00 30.98           H  
ATOM    370  CA  ARG A  27     -56.640   1.142  -5.211  1.00 30.98           C  
ATOM    371  HA  ARG A  27     -56.775   0.063  -5.284  1.00 30.98           H  
ATOM    372  C   ARG A  27     -55.391   1.457  -4.418  1.00 30.98           C  
ATOM    373  CB  ARG A  27     -56.686   1.783  -6.611  1.00 30.98           C  
ATOM    374  HB2 ARG A  27     -56.286   2.796  -6.574  1.00 30.98           H  
ATOM    375  HB3 ARG A  27     -57.731   1.855  -6.914  1.00 30.98           H  
ATOM    376  O   ARG A  27     -54.995   2.621  -4.381  1.00 30.98           O  
ATOM    377  CG  ARG A  27     -55.955   0.974  -7.692  1.00 30.98           C  
ATOM    378  HG2 ARG A  27     -56.410  -0.014  -7.763  1.00 30.98           H  
ATOM    379  HG3 ARG A  27     -54.902   0.870  -7.432  1.00 30.98           H  
ATOM    380  CD  ARG A  27     -56.090   1.701  -9.040  1.00 30.98           C  
ATOM    381  HD2 ARG A  27     -55.502   2.618  -9.000  1.00 30.98           H  
ATOM    382  HD3 ARG A  27     -57.137   1.968  -9.185  1.00 30.98           H  
ATOM    383  NE  ARG A  27     -55.657   0.871 -10.182  1.00 30.98           N  
ATOM    384  HE  ARG A  27     -55.452  -0.099  -9.990  1.00 30.98           H  
ATOM    385  NH1 ARG A  27     -55.889   2.477 -11.813  1.00 30.98           N  
ATOM    386 HH11 ARG A  27     -55.913   2.729 -12.791  1.00 30.98           H  
ATOM    387 HH12 ARG A  27     -56.211   3.137 -11.119  1.00 30.98           H  
ATOM    388  NH2 ARG A  27     -55.303   0.407 -12.389  1.00 30.98           N  
ATOM    389 HH21 ARG A  27     -55.146  -0.567 -12.173  1.00 30.98           H  
ATOM    390 HH22 ARG A  27     -55.324   0.694 -13.357  1.00 30.98           H  
ATOM    391  CZ  ARG A  27     -55.616   1.254 -11.449  1.00 30.98           C  
ATOM    392  N   GLY A  28     -54.878   0.461  -3.687  1.00 30.72           N  
ATOM    393  H   GLY A  28     -55.416  -0.391  -3.617  1.00 30.72           H  
ATOM    394  CA  GLY A  28     -53.751   0.640  -2.789  1.00 30.72           C  
ATOM    395  HA2 GLY A  28     -53.370  -0.322  -2.447  1.00 30.72           H  
ATOM    396  HA3 GLY A  28     -54.038   1.257  -1.937  1.00 30.72           H  
ATOM    397  C   GLY A  28     -52.708   1.330  -3.630  1.00 30.72           C  
ATOM    398  O   GLY A  28     -52.316   0.785  -4.663  1.00 30.72           O  
ATOM    399  N   ARG A  29     -52.414   2.596  -3.311  1.00 32.92           N  
ATOM    400  H   ARG A  29     -52.884   3.014  -2.520  1.00 32.92           H  
ATOM    401  CA  ARG A  29     -51.500   3.392  -4.116  1.00 32.92           C  
ATOM    402  HA  ARG A  29     -51.853   3.410  -5.147  1.00 32.92           H  
ATOM    403  C   ARG A  29     -50.212   2.608  -4.023  1.00 32.92           C  
ATOM    404  CB  ARG A  29     -51.414   4.823  -3.551  1.00 32.92           C  
ATOM    405  HB2 ARG A  29     -52.429   5.191  -3.402  1.00 32.92           H  
ATOM    406  HB3 ARG A  29     -50.920   4.810  -2.579  1.00 32.92           H  
ATOM    407  O   ARG A  29     -49.612   2.637  -2.952  1.00 32.92           O  
ATOM    408  CG  ARG A  29     -50.691   5.801  -4.489  1.00 32.92           C  
ATOM    409  HG2 ARG A  29     -49.683   5.441  -4.694  1.00 32.92           H  
ATOM    410  HG3 ARG A  29     -51.247   5.870  -5.424  1.00 32.92           H  
ATOM    411  CD  ARG A  29     -50.616   7.188  -3.830  1.00 32.92           C  
ATOM    412  HD2 ARG A  29     -49.941   7.126  -2.976  1.00 32.92           H  
ATOM    413  HD3 ARG A  29     -51.609   7.452  -3.465  1.00 32.92           H  
ATOM    414  NE  ARG A  29     -50.161   8.237  -4.767  1.00 32.92           N  
ATOM    415  HE  ARG A  29     -50.201   8.007  -5.750  1.00 32.92           H  
ATOM    416  NH1 ARG A  29     -49.827   9.898  -3.209  1.00 32.92           N  
ATOM    417 HH11 ARG A  29     -49.686  10.872  -2.984  1.00 32.92           H  
ATOM    418 HH12 ARG A  29     -50.098   9.259  -2.475  1.00 32.92           H  
ATOM    419  NH2 ARG A  29     -49.597  10.363  -5.375  1.00 32.92           N  
ATOM    420 HH21 ARG A  29     -49.480  11.331  -5.113  1.00 32.92           H  
ATOM    421 HH22 ARG A  29     -49.794  10.142  -6.341  1.00 32.92           H  
ATOM    422  CZ  ARG A  29     -49.860   9.486  -4.447  1.00 32.92           C  
ATOM    423  N   ASN A  30     -49.883   1.840  -5.074  1.00 33.56           N  
ATOM    424  H   ASN A  30     -50.599   1.682  -5.768  1.00 33.56           H  
ATOM    425  CA  ASN A  30     -48.683   1.015  -5.117  1.00 33.56           C  
ATOM    426  HA  ASN A  30     -48.806   0.163  -4.448  1.00 33.56           H  
ATOM    427  C   ASN A  30     -47.599   1.947  -4.607  1.00 33.56           C  
ATOM    428  CB  ASN A  30     -48.376   0.542  -6.558  1.00 33.56           C  
ATOM    429  HB2 ASN A  30     -48.828   1.221  -7.281  1.00 33.56           H  
ATOM    430  HB3 ASN A  30     -47.297   0.565  -6.714  1.00 33.56           H  
ATOM    431  O   ASN A  30     -47.416   2.995  -5.247  1.00 33.56           O  
ATOM    432  CG  ASN A  30     -48.815  -0.880  -6.849  1.00 33.56           C  
ATOM    433  ND2 ASN A  30     -48.814  -1.283  -8.098  1.00 33.56           N  
ATOM    434 HD21 ASN A  30     -49.078  -2.248  -8.241  1.00 33.56           H  
ATOM    435 HD22 ASN A  30     -48.518  -0.679  -8.851  1.00 33.56           H  
ATOM    436  OD1 ASN A  30     -49.130  -1.660  -5.972  1.00 33.56           O  
ATOM    437  N   PRO A  31     -47.029   1.700  -3.410  1.00 35.93           N  
ATOM    438  CA  PRO A  31     -46.094   2.642  -2.832  1.00 35.93           C  
ATOM    439  HA  PRO A  31     -46.593   3.581  -2.590  1.00 35.93           H  
ATOM    440  C   PRO A  31     -45.069   2.843  -3.929  1.00 35.93           C  
ATOM    441  CB  PRO A  31     -45.547   1.978  -1.563  1.00 35.93           C  
ATOM    442  HB2 PRO A  31     -46.089   2.363  -0.699  1.00 35.93           H  
ATOM    443  HB3 PRO A  31     -44.477   2.143  -1.440  1.00 35.93           H  
ATOM    444  O   PRO A  31     -44.521   1.843  -4.400  1.00 35.93           O  
ATOM    445  CG  PRO A  31     -45.873   0.492  -1.737  1.00 35.93           C  
ATOM    446  HG2 PRO A  31     -46.042  -0.002  -0.780  1.00 35.93           H  
ATOM    447  HG3 PRO A  31     -45.066   0.003  -2.282  1.00 35.93           H  
ATOM    448  CD  PRO A  31     -47.133   0.500  -2.598  1.00 35.93           C  
ATOM    449  HD2 PRO A  31     -47.164  -0.404  -3.207  1.00 35.93           H  
ATOM    450  HD3 PRO A  31     -48.018   0.564  -1.965  1.00 35.93           H  
ATOM    451  N   LYS A  32     -44.949   4.085  -4.445  1.00 36.04           N  
ATOM    452  H   LYS A  32     -45.538   4.813  -4.066  1.00 36.04           H  
ATOM    453  CA  LYS A  32     -44.050   4.386  -5.571  1.00 36.04           C  
ATOM    454  HA  LYS A  32     -44.477   4.002  -6.497  1.00 36.04           H  
ATOM    455  C   LYS A  32     -42.773   3.641  -5.227  1.00 36.04           C  
ATOM    456  CB  LYS A  32     -43.735   5.888  -5.694  1.00 36.04           C  
ATOM    457  HB2 LYS A  32     -42.709   5.994  -6.047  1.00 36.04           H  
ATOM    458  HB3 LYS A  32     -43.796   6.363  -4.714  1.00 36.04           H  
ATOM    459  O   LYS A  32     -42.282   3.931  -4.130  1.00 36.04           O  
ATOM    460  CG  LYS A  32     -44.639   6.620  -6.693  1.00 36.04           C  
ATOM    461  HG2 LYS A  32     -45.668   6.602  -6.336  1.00 36.04           H  
ATOM    462  HG3 LYS A  32     -44.587   6.114  -7.657  1.00 36.04           H  
ATOM    463  CD  LYS A  32     -44.171   8.076  -6.862  1.00 36.04           C  
ATOM    464  HD2 LYS A  32     -43.122   8.079  -7.158  1.00 36.04           H  
ATOM    465  HD3 LYS A  32     -44.271   8.597  -5.910  1.00 36.04           H  
ATOM    466  CE  LYS A  32     -44.997   8.797  -7.938  1.00 36.04           C  
ATOM    467  HE2 LYS A  32     -46.045   8.787  -7.639  1.00 36.04           H  
ATOM    468  HE3 LYS A  32     -44.914   8.235  -8.868  1.00 36.04           H  
ATOM    469  NZ  LYS A  32     -44.537  10.196  -8.154  1.00 36.04           N  
ATOM    470  HZ1 LYS A  32     -44.609  10.747  -7.310  1.00 36.04           H  
ATOM    471  HZ2 LYS A  32     -45.085  10.645  -8.874  1.00 36.04           H  
ATOM    472  HZ3 LYS A  32     -43.575  10.212  -8.462  1.00 36.04           H  
ATOM    473  N   PRO A  33     -42.325   2.656  -6.039  1.00 36.74           N  
ATOM    474  CA  PRO A  33     -41.181   1.836  -5.686  1.00 36.74           C  
ATOM    475  HA  PRO A  33     -41.447   1.153  -4.880  1.00 36.74           H  
ATOM    476  C   PRO A  33     -40.125   2.825  -5.257  1.00 36.74           C  
ATOM    477  CB  PRO A  33     -40.791   1.062  -6.950  1.00 36.74           C  
ATOM    478  HB2 PRO A  33     -40.056   1.614  -7.537  1.00 36.74           H  
ATOM    479  HB3 PRO A  33     -40.415   0.067  -6.713  1.00 36.74           H  
ATOM    480  O   PRO A  33     -39.767   3.696  -6.058  1.00 36.74           O  
ATOM    481  CG  PRO A  33     -42.101   0.997  -7.732  1.00 36.74           C  
ATOM    482  HG2 PRO A  33     -42.677   0.135  -7.396  1.00 36.74           H  
ATOM    483  HG3 PRO A  33     -41.928   0.942  -8.806  1.00 36.74           H  
ATOM    484  CD  PRO A  33     -42.841   2.276  -7.343  1.00 36.74           C  
ATOM    485  HD2 PRO A  33     -42.618   3.063  -8.063  1.00 36.74           H  
ATOM    486  HD3 PRO A  33     -43.913   2.082  -7.307  1.00 36.74           H  
ATOM    487  N   ARG A  34     -39.790   2.840  -3.958  1.00 38.32           N  
ATOM    488  H   ARG A  34     -40.212   2.169  -3.332  1.00 38.32           H  
ATOM    489  CA  ARG A  34     -38.856   3.840  -3.455  1.00 38.32           C  
ATOM    490  HA  ARG A  34     -39.264   4.834  -3.641  1.00 38.32           H  
ATOM    491  C   ARG A  34     -37.646   3.608  -4.326  1.00 38.32           C  
ATOM    492  CB  ARG A  34     -38.570   3.645  -1.962  1.00 38.32           C  
ATOM    493  HB2 ARG A  34     -38.112   2.670  -1.800  1.00 38.32           H  
ATOM    494  HB3 ARG A  34     -39.513   3.682  -1.417  1.00 38.32           H  
ATOM    495  O   ARG A  34     -37.160   2.476  -4.325  1.00 38.32           O  
ATOM    496  CG  ARG A  34     -37.642   4.747  -1.429  1.00 38.32           C  
ATOM    497  HG2 ARG A  34     -36.697   4.729  -1.971  1.00 38.32           H  
ATOM    498  HG3 ARG A  34     -38.118   5.718  -1.571  1.00 38.32           H  
ATOM    499  CD  ARG A  34     -37.366   4.529   0.062  1.00 38.32           C  
ATOM    500  HD2 ARG A  34     -38.319   4.492   0.590  1.00 38.32           H  
ATOM    501  HD3 ARG A  34     -36.860   3.571   0.181  1.00 38.32           H  
ATOM    502  NE  ARG A  34     -36.533   5.609   0.625  1.00 38.32           N  
ATOM    503  HE  ARG A  34     -36.295   6.366   0.001  1.00 38.32           H  
ATOM    504  NH1 ARG A  34     -36.331   4.737   2.737  1.00 38.32           N  
ATOM    505 HH11 ARG A  34     -36.021   4.818   3.695  1.00 38.32           H  
ATOM    506 HH12 ARG A  34     -36.883   3.943   2.446  1.00 38.32           H  
ATOM    507  NH2 ARG A  34     -35.402   6.712   2.264  1.00 38.32           N  
ATOM    508 HH21 ARG A  34     -35.102   6.787   3.226  1.00 38.32           H  
ATOM    509 HH22 ARG A  34     -35.226   7.475   1.627  1.00 38.32           H  
ATOM    510  CZ  ARG A  34     -36.092   5.680   1.868  1.00 38.32           C  
ATOM    511  N   ALA A  35     -37.291   4.608  -5.144  1.00 39.76           N  
ATOM    512  H   ALA A  35     -37.867   5.436  -5.184  1.00 39.76           H  
ATOM    513  CA  ALA A  35     -36.236   4.443  -6.128  1.00 39.76           C  
ATOM    514  HA  ALA A  35     -36.594   3.810  -6.940  1.00 39.76           H  
ATOM    515  C   ALA A  35     -35.102   3.739  -5.396  1.00 39.76           C  
ATOM    516  CB  ALA A  35     -35.816   5.807  -6.687  1.00 39.76           C  
ATOM    517  HB1 ALA A  35     -36.657   6.272  -7.201  1.00 39.76           H  
ATOM    518  HB2 ALA A  35     -34.998   5.673  -7.396  1.00 39.76           H  
ATOM    519  HB3 ALA A  35     -35.478   6.456  -5.879  1.00 39.76           H  
ATOM    520  O   ALA A  35     -34.781   4.155  -4.269  1.00 39.76           O  
ATOM    521  N   ALA A  36     -34.619   2.617  -5.953  1.00 43.99           N  
ATOM    522  H   ALA A  36     -34.963   2.317  -6.854  1.00 43.99           H  
ATOM    523  CA  ALA A  36     -33.513   1.888  -5.349  1.00 43.99           C  
ATOM    524  HA  ALA A  36     -33.901   1.322  -4.502  1.00 43.99           H  
ATOM    525  C   ALA A  36     -32.498   2.950  -4.910  1.00 43.99           C  
ATOM    526  CB  ALA A  36     -32.910   0.911  -6.362  1.00 43.99           C  
ATOM    527  HB1 ALA A  36     -33.664   0.188  -6.675  1.00 43.99           H  
ATOM    528  HB2 ALA A  36     -32.075   0.378  -5.907  1.00 43.99           H  
ATOM    529  HB3 ALA A  36     -32.548   1.454  -7.234  1.00 43.99           H  
ATOM    530  O   ALA A  36     -32.341   3.908  -5.666  1.00 43.99           O  
ATOM    531  N   PRO A  37     -31.942   2.911  -3.686  1.00 51.87           N  
ATOM    532  CA  PRO A  37     -31.117   4.002  -3.172  1.00 51.87           C  
ATOM    533  HA  PRO A  37     -31.719   4.911  -3.163  1.00 51.87           H  
ATOM    534  C   PRO A  37     -29.876   4.233  -4.061  1.00 51.87           C  
ATOM    535  CB  PRO A  37     -30.805   3.603  -1.725  1.00 51.87           C  
ATOM    536  HB2 PRO A  37     -30.788   4.475  -1.071  1.00 51.87           H  
ATOM    537  HB3 PRO A  37     -29.873   3.040  -1.674  1.00 51.87           H  
ATOM    538  O   PRO A  37     -28.784   3.754  -3.771  1.00 51.87           O  
ATOM    539  CG  PRO A  37     -31.927   2.657  -1.329  1.00 51.87           C  
ATOM    540  HG2 PRO A  37     -31.616   1.956  -0.555  1.00 51.87           H  
ATOM    541  HG3 PRO A  37     -32.793   3.234  -1.005  1.00 51.87           H  
ATOM    542  CD  PRO A  37     -32.249   1.952  -2.636  1.00 51.87           C  
ATOM    543  HD2 PRO A  37     -33.300   1.666  -2.624  1.00 51.87           H  
ATOM    544  HD3 PRO A  37     -31.615   1.073  -2.753  1.00 51.87           H  
ATOM    545  N   ASN A  38     -30.068   4.932  -5.185  1.00 60.57           N  
ATOM    546  H   ASN A  38     -31.034   5.169  -5.366  1.00 60.57           H  
ATOM    547  CA  ASN A  38     -29.257   4.774  -6.396  1.00 60.57           C  
ATOM    548  HA  ASN A  38     -29.176   3.717  -6.653  1.00 60.57           H  
ATOM    549  C   ASN A  38     -27.845   5.279  -6.146  1.00 60.57           C  
ATOM    550  CB  ASN A  38     -29.914   5.545  -7.569  1.00 60.57           C  
ATOM    551  HB2 ASN A  38     -29.135   5.812  -8.283  1.00 60.57           H  
ATOM    552  HB3 ASN A  38     -30.356   6.473  -7.205  1.00 60.57           H  
ATOM    553  O   ASN A  38     -26.878   4.701  -6.627  1.00 60.57           O  
ATOM    554  CG  ASN A  38     -30.956   4.767  -8.361  1.00 60.57           C  
ATOM    555  ND2 ASN A  38     -31.719   5.440  -9.194  1.00 60.57           N  
ATOM    556 HD21 ASN A  38     -32.353   4.886  -9.752  1.00 60.57           H  
ATOM    557 HD22 ASN A  38     -31.596   6.433  -9.328  1.00 60.57           H  
ATOM    558  OD1 ASN A  38     -31.075   3.557  -8.296  1.00 60.57           O  
ATOM    559  N   ASN A  39     -27.760   6.341  -5.344  1.00 70.04           N  
ATOM    560  H   ASN A  39     -28.630   6.714  -4.991  1.00 70.04           H  
ATOM    561  CA  ASN A  39     -26.530   7.025  -4.999  1.00 70.04           C  
ATOM    562  HA  ASN A  39     -25.706   6.503  -5.485  1.00 70.04           H  
ATOM    563  C   ASN A  39     -26.221   6.969  -3.496  1.00 70.04           C  
ATOM    564  CB  ASN A  39     -26.551   8.444  -5.600  1.00 70.04           C  
ATOM    565  HB2 ASN A  39     -27.496   8.935  -5.369  1.00 70.04           H  
ATOM    566  HB3 ASN A  39     -25.749   9.042  -5.166  1.00 70.04           H  
ATOM    567  O   ASN A  39     -25.607   7.894  -2.979  1.00 70.04           O  
ATOM    568  CG  ASN A  39     -26.323   8.454  -7.101  1.00 70.04           C  
ATOM    569  ND2 ASN A  39     -26.493   9.589  -7.733  1.00 70.04           N  
ATOM    570 HD21 ASN A  39     -26.743  10.433  -7.237  1.00 70.04           H  
ATOM    571 HD22 ASN A  39     -26.305   9.586  -8.725  1.00 70.04           H  
ATOM    572  OD1 ASN A  39     -25.955   7.475  -7.724  1.00 70.04           O  
ATOM    573  N   THR A  40     -26.663   5.949  -2.746  1.00 86.80           N  
ATOM    574  H   THR A  40     -27.197   5.208  -3.179  1.00 86.80           H  
ATOM    575  CA  THR A  40     -26.509   5.975  -1.273  1.00 86.80           C  
ATOM    576  HA  THR A  40     -26.051   6.919  -0.975  1.00 86.80           H  
ATOM    577  C   THR A  40     -25.587   4.918  -0.696  1.00 86.80           C  
ATOM    578  CB  THR A  40     -27.841   5.938  -0.518  1.00 86.80           C  
ATOM    579  HB  THR A  40     -27.658   6.262   0.507  1.00 86.80           H  
ATOM    580  O   THR A  40     -25.428   4.893   0.522  1.00 86.80           O  
ATOM    581  CG2 THR A  40     -28.912   6.853  -1.106  1.00 86.80           C  
ATOM    582 HG21 THR A  40     -29.219   6.494  -2.088  1.00 86.80           H  
ATOM    583 HG22 THR A  40     -28.518   7.866  -1.197  1.00 86.80           H  
ATOM    584 HG23 THR A  40     -29.778   6.867  -0.445  1.00 86.80           H  
ATOM    585  OG1 THR A  40     -28.333   4.626  -0.469  1.00 86.80           O  
ATOM    586  HG1 THR A  40     -27.722   4.112   0.065  1.00 86.80           H  
ATOM    587  N   VAL A  41     -25.025   4.013  -1.497  1.00 93.18           N  
ATOM    588  H   VAL A  41     -25.178   4.062  -2.494  1.00 93.18           H  
ATOM    589  CA  VAL A  41     -24.249   2.896  -0.947  1.00 93.18           C  
ATOM    590  HA  VAL A  41     -24.336   2.910   0.139  1.00 93.18           H  
ATOM    591  C   VAL A  41     -22.775   3.069  -1.255  1.00 93.18           C  
ATOM    592  CB  VAL A  41     -24.797   1.526  -1.366  1.00 93.18           C  
ATOM    593  HB  VAL A  41     -24.659   1.379  -2.437  1.00 93.18           H  
ATOM    594  O   VAL A  41     -22.349   3.107  -2.404  1.00 93.18           O  
ATOM    595  CG1 VAL A  41     -24.035   0.432  -0.603  1.00 93.18           C  
ATOM    596 HG11 VAL A  41     -24.427  -0.552  -0.860  1.00 93.18           H  
ATOM    597 HG12 VAL A  41     -24.137   0.585   0.472  1.00 93.18           H  
ATOM    598 HG13 VAL A  41     -22.983   0.457  -0.884  1.00 93.18           H  
ATOM    599  CG2 VAL A  41     -26.295   1.436  -1.042  1.00 93.18           C  
ATOM    600 HG21 VAL A  41     -26.473   1.700   0.000  1.00 93.18           H  
ATOM    601 HG22 VAL A  41     -26.675   0.429  -1.218  1.00 93.18           H  
ATOM    602 HG23 VAL A  41     -26.856   2.113  -1.686  1.00 93.18           H  
ATOM    603  N   SER A  42     -21.972   3.154  -0.200  1.00 95.82           N  
ATOM    604  H   SER A  42     -22.382   3.218   0.720  1.00 95.82           H  
ATOM    605  CA  SER A  42     -20.524   3.235  -0.339  1.00 95.82           C  
ATOM    606  HA  SER A  42     -20.288   4.120  -0.931  1.00 95.82           H  
ATOM    607  C   SER A  42     -19.956   2.005  -1.050  1.00 95.82           C  
ATOM    608  CB  SER A  42     -19.878   3.407   1.030  1.00 95.82           C  
ATOM    609  HB2 SER A  42     -20.238   4.336   1.472  1.00 95.82           H  
ATOM    610  HB3 SER A  42     -20.150   2.566   1.668  1.00 95.82           H  
ATOM    611  O   SER A  42     -20.405   0.866  -0.865  1.00 95.82           O  
ATOM    612  OG  SER A  42     -18.475   3.458   0.908  1.00 95.82           O  
ATOM    613  HG  SER A  42     -18.235   4.378   0.775  1.00 95.82           H  
ATOM    614  N   TRP A  43     -18.911   2.249  -1.835  1.00 92.85           N  
ATOM    615  H   TRP A  43     -18.623   3.211  -1.947  1.00 92.85           H  
ATOM    616  CA  TRP A  43     -18.036   1.218  -2.381  1.00 92.85           C  
ATOM    617  HA  TRP A  43     -18.609   0.496  -2.963  1.00 92.85           H  
ATOM    618  C   TRP A  43     -17.324   0.398  -1.314  1.00 92.85           C  
ATOM    619  CB  TRP A  43     -17.042   1.908  -3.305  1.00 92.85           C  
ATOM    620  HB2 TRP A  43     -16.243   1.208  -3.550  1.00 92.85           H  
ATOM    621  HB3 TRP A  43     -16.593   2.764  -2.801  1.00 92.85           H  
ATOM    622  O   TRP A  43     -16.950  -0.745  -1.579  1.00 92.85           O  
ATOM    623  CG  TRP A  43     -17.679   2.350  -4.577  1.00 92.85           C  
ATOM    624  CD1 TRP A  43     -17.915   3.621  -4.976  1.00 92.85           C  
ATOM    625  HD1 TRP A  43     -17.671   4.514  -4.420  1.00 92.85           H  
ATOM    626  CD2 TRP A  43     -18.163   1.496  -5.649  1.00 92.85           C  
ATOM    627  CE2 TRP A  43     -18.664   2.323  -6.697  1.00 92.85           C  
ATOM    628  CE3 TRP A  43     -18.221   0.101  -5.831  1.00 92.85           C  
ATOM    629  HE3 TRP A  43     -17.845  -0.550  -5.055  1.00 92.85           H  
ATOM    630  NE1 TRP A  43     -18.445   3.605  -6.250  1.00 92.85           N  
ATOM    631  HE1 TRP A  43     -18.668   4.446  -6.764  1.00 92.85           H  
ATOM    632  CH2 TRP A  43     -19.390   0.405  -7.955  1.00 92.85           C  
ATOM    633  HH2 TRP A  43     -19.944  -0.022  -8.778  1.00 92.85           H  
ATOM    634  CZ2 TRP A  43     -19.232   1.794  -7.861  1.00 92.85           C  
ATOM    635  HZ2 TRP A  43     -19.649   2.457  -8.605  1.00 92.85           H  
ATOM    636  CZ3 TRP A  43     -18.866  -0.433  -6.953  1.00 92.85           C  
ATOM    637  HZ3 TRP A  43     -19.047  -1.496  -7.002  1.00 92.85           H  
ATOM    638  N   TYR A  44     -17.183   0.959  -0.117  1.00 92.51           N  
ATOM    639  H   TYR A  44     -17.613   1.855   0.062  1.00 92.51           H  
ATOM    640  CA  TYR A  44     -16.340   0.427   0.933  1.00 92.51           C  
ATOM    641  HA  TYR A  44     -15.847  -0.465   0.549  1.00 92.51           H  
ATOM    642  C   TYR A  44     -17.126   0.031   2.177  1.00 92.51           C  
ATOM    643  CB  TYR A  44     -15.248   1.440   1.256  1.00 92.51           C  
ATOM    644  HB2 TYR A  44     -15.689   2.335   1.695  1.00 92.51           H  
ATOM    645  HB3 TYR A  44     -14.584   0.986   1.992  1.00 92.51           H  
ATOM    646  O   TYR A  44     -18.229   0.523   2.440  1.00 92.51           O  
ATOM    647  CG  TYR A  44     -14.415   1.809   0.056  1.00 92.51           C  
ATOM    648  CD1 TYR A  44     -13.369   0.957  -0.341  1.00 92.51           C  
ATOM    649  HD1 TYR A  44     -13.154   0.068   0.234  1.00 92.51           H  
ATOM    650  CD2 TYR A  44     -14.718   2.972  -0.674  1.00 92.51           C  
ATOM    651  HD2 TYR A  44     -15.535   3.604  -0.358  1.00 92.51           H  
ATOM    652  CE1 TYR A  44     -12.597   1.284  -1.464  1.00 92.51           C  
ATOM    653  HE1 TYR A  44     -11.764   0.661  -1.756  1.00 92.51           H  
ATOM    654  CE2 TYR A  44     -13.961   3.295  -1.813  1.00 92.51           C  
ATOM    655  HE2 TYR A  44     -14.149   4.195  -2.379  1.00 92.51           H  
ATOM    656  OH  TYR A  44     -12.126   2.764  -3.236  1.00 92.51           O  
ATOM    657  HH  TYR A  44     -11.255   2.371  -3.138  1.00 92.51           H  
ATOM    658  CZ  TYR A  44     -12.902   2.448  -2.191  1.00 92.51           C  
ATOM    659  N   THR A  45     -16.549  -0.873   2.964  1.00 91.25           N  
ATOM    660  H   THR A  45     -15.651  -1.248   2.693  1.00 91.25           H  
ATOM    661  CA  THR A  45     -17.055  -1.176   4.300  1.00 91.25           C  
ATOM    662  HA  THR A  45     -18.129  -1.340   4.219  1.00 91.25           H  
ATOM    663  C   THR A  45     -16.840   0.010   5.231  1.00 91.25           C  
ATOM    664  CB  THR A  45     -16.447  -2.443   4.905  1.00 91.25           C  
ATOM    665  HB  THR A  45     -16.916  -2.605   5.875  1.00 91.25           H  
ATOM    666  O   THR A  45     -15.901   0.792   5.084  1.00 91.25           O  
ATOM    667  CG2 THR A  45     -16.731  -3.683   4.059  1.00 91.25           C  
ATOM    668 HG21 THR A  45     -16.291  -4.556   4.541  1.00 91.25           H  
ATOM    669 HG22 THR A  45     -17.807  -3.834   3.978  1.00 91.25           H  
ATOM    670 HG23 THR A  45     -16.310  -3.574   3.059  1.00 91.25           H  
ATOM    671  OG1 THR A  45     -15.060  -2.321   5.103  1.00 91.25           O  
ATOM    672  HG1 THR A  45     -14.848  -2.944   5.803  1.00 91.25           H  
ATOM    673  N   GLY A  46     -17.746   0.165   6.191  1.00 94.82           N  
ATOM    674  H   GLY A  46     -18.464  -0.533   6.321  1.00 94.82           H  
ATOM    675  CA  GLY A  46     -17.697   1.307   7.089  1.00 94.82           C  
ATOM    676  HA2 GLY A  46     -18.665   1.441   7.573  1.00 94.82           H  
ATOM    677  HA3 GLY A  46     -17.495   2.195   6.490  1.00 94.82           H  
ATOM    678  C   GLY A  46     -16.613   1.191   8.160  1.00 94.82           C  
ATOM    679  O   GLY A  46     -16.106   0.106   8.448  1.00 94.82           O  
ATOM    680  N   LEU A  47     -16.309   2.318   8.795  1.00 94.32           N  
ATOM    681  H   LEU A  47     -16.728   3.173   8.457  1.00 94.32           H  
ATOM    682  CA  LEU A  47     -15.529   2.385  10.026  1.00 94.32           C  
ATOM    683  HA  LEU A  47     -14.967   1.460  10.153  1.00 94.32           H  
ATOM    684  C   LEU A  47     -16.495   2.543  11.198  1.00 94.32           C  
ATOM    685  CB  LEU A  47     -14.528   3.550   9.980  1.00 94.32           C  
ATOM    686  HB2 LEU A  47     -13.851   3.437  10.826  1.00 94.32           H  
ATOM    687  HB3 LEU A  47     -15.071   4.488  10.098  1.00 94.32           H  
ATOM    688  O   LEU A  47     -17.190   3.555  11.294  1.00 94.32           O  
ATOM    689  CG  LEU A  47     -13.673   3.649   8.715  1.00 94.32           C  
ATOM    690  HG  LEU A  47     -14.321   3.704   7.840  1.00 94.32           H  
ATOM    691  CD1 LEU A  47     -12.838   4.922   8.788  1.00 94.32           C  
ATOM    692 HD11 LEU A  47     -12.147   4.885   9.631  1.00 94.32           H  
ATOM    693 HD12 LEU A  47     -13.500   5.781   8.904  1.00 94.32           H  
ATOM    694 HD13 LEU A  47     -12.289   5.057   7.857  1.00 94.32           H  
ATOM    695  CD2 LEU A  47     -12.753   2.446   8.569  1.00 94.32           C  
ATOM    696 HD21 LEU A  47     -12.121   2.580   7.691  1.00 94.32           H  
ATOM    697 HD22 LEU A  47     -13.346   1.542   8.434  1.00 94.32           H  
ATOM    698 HD23 LEU A  47     -12.129   2.354   9.458  1.00 94.32           H  
ATOM    699  N   THR A  48     -16.576   1.554  12.079  1.00 94.23           N  
ATOM    700  H   THR A  48     -15.953   0.765  11.982  1.00 94.23           H  
ATOM    701  CA  THR A  48     -17.393   1.664  13.290  1.00 94.23           C  
ATOM    702  HA  THR A  48     -18.299   2.224  13.058  1.00 94.23           H  
ATOM    703  C   THR A  48     -16.627   2.439  14.345  1.00 94.23           C  
ATOM    704  CB  THR A  48     -17.847   0.297  13.800  1.00 94.23           C  
ATOM    705  HB  THR A  48     -16.992  -0.361  13.955  1.00 94.23           H  
ATOM    706  O   THR A  48     -15.506   2.078  14.695  1.00 94.23           O  
ATOM    707  CG2 THR A  48     -18.688   0.388  15.071  1.00 94.23           C  
ATOM    708 HG21 THR A  48     -19.538   1.051  14.912  1.00 94.23           H  
ATOM    709 HG22 THR A  48     -19.038  -0.607  15.346  1.00 94.23           H  
ATOM    710 HG23 THR A  48     -18.081   0.772  15.891  1.00 94.23           H  
ATOM    711  OG1 THR A  48     -18.715  -0.237  12.831  1.00 94.23           O  
ATOM    712  HG1 THR A  48     -18.417  -1.138  12.685  1.00 94.23           H  
ATOM    713  N   GLN A  49     -17.240   3.507  14.840  1.00 94.12           N  
ATOM    714  H   GLN A  49     -18.173   3.725  14.521  1.00 94.12           H  
ATOM    715  CA  GLN A  49     -16.691   4.349  15.890  1.00 94.12           C  
ATOM    716  HA  GLN A  49     -15.602   4.362  15.833  1.00 94.12           H  
ATOM    717  C   GLN A  49     -17.121   3.809  17.252  1.00 94.12           C  
ATOM    718  CB  GLN A  49     -17.208   5.773  15.678  1.00 94.12           C  
ATOM    719  HB2 GLN A  49     -18.297   5.748  15.701  1.00 94.12           H  
ATOM    720  HB3 GLN A  49     -16.905   6.127  14.692  1.00 94.12           H  
ATOM    721  O   GLN A  49     -18.287   3.921  17.636  1.00 94.12           O  
ATOM    722  CG  GLN A  49     -16.711   6.749  16.754  1.00 94.12           C  
ATOM    723  HG2 GLN A  49     -15.625   6.829  16.718  1.00 94.12           H  
ATOM    724  HG3 GLN A  49     -16.985   6.376  17.741  1.00 94.12           H  
ATOM    725  CD  GLN A  49     -17.317   8.136  16.596  1.00 94.12           C  
ATOM    726  NE2 GLN A  49     -17.443   8.875  17.674  1.00 94.12           N  
ATOM    727 HE21 GLN A  49     -17.179   8.480  18.565  1.00 94.12           H  
ATOM    728 HE22 GLN A  49     -17.800   9.813  17.569  1.00 94.12           H  
ATOM    729  OE1 GLN A  49     -17.727   8.559  15.522  1.00 94.12           O  
ATOM    730  N   HIS A  50     -16.177   3.269  18.012  1.00 89.34           N  
ATOM    731  H   HIS A  50     -15.236   3.189  17.654  1.00 89.34           H  
ATOM    732  CA  HIS A  50     -16.383   2.970  19.420  1.00 89.34           C  
ATOM    733  HA  HIS A  50     -17.450   2.834  19.596  1.00 89.34           H  
ATOM    734  C   HIS A  50     -15.939   4.181  20.262  1.00 89.34           C  
ATOM    735  CB  HIS A  50     -15.719   1.629  19.778  1.00 89.34           C  
ATOM    736  HB2 HIS A  50     -14.641   1.674  19.621  1.00 89.34           H  
ATOM    737  HB3 HIS A  50     -15.889   1.424  20.835  1.00 89.34           H  
ATOM    738  O   HIS A  50     -14.860   4.733  20.089  1.00 89.34           O  
ATOM    739  CG  HIS A  50     -16.249   0.471  18.969  1.00 89.34           C  
ATOM    740  CD2 HIS A  50     -15.744  -0.015  17.791  1.00 89.34           C  
ATOM    741  HD2 HIS A  50     -14.886   0.371  17.261  1.00 89.34           H  
ATOM    742  ND1 HIS A  50     -17.347  -0.294  19.287  1.00 89.34           N  
ATOM    743  HD1 HIS A  50     -17.891  -0.228  20.135  1.00 89.34           H  
ATOM    744  CE1 HIS A  50     -17.495  -1.224  18.330  1.00 89.34           C  
ATOM    745  HE1 HIS A  50     -18.249  -1.997  18.324  1.00 89.34           H  
ATOM    746  NE2 HIS A  50     -16.550  -1.089  17.390  1.00 89.34           N  
ATOM    747  N   GLY A  51     -16.780   4.647  21.182  1.00 87.81           N  
ATOM    748  H   GLY A  51     -17.701   4.236  21.246  1.00 87.81           H  
ATOM    749  CA  GLY A  51     -16.480   5.826  22.003  1.00 87.81           C  
ATOM    750  HA2 GLY A  51     -15.439   5.781  22.325  1.00 87.81           H  
ATOM    751  HA3 GLY A  51     -17.102   5.798  22.897  1.00 87.81           H  
ATOM    752  C   GLY A  51     -16.714   7.175  21.306  1.00 87.81           C  
ATOM    753  O   GLY A  51     -17.356   7.268  20.262  1.00 87.81           O  
ATOM    754  N   LYS A  52     -16.238   8.252  21.943  1.00 88.60           N  
ATOM    755  H   LYS A  52     -15.705   8.103  22.788  1.00 88.60           H  
ATOM    756  CA  LYS A  52     -16.646   9.635  21.625  1.00 88.60           C  
ATOM    757  HA  LYS A  52     -17.615   9.612  21.127  1.00 88.60           H  
ATOM    758  C   LYS A  52     -15.728  10.378  20.648  1.00 88.60           C  
ATOM    759  CB  LYS A  52     -16.817  10.442  22.926  1.00 88.60           C  
ATOM    760  HB2 LYS A  52     -17.079  11.467  22.662  1.00 88.60           H  
ATOM    761  HB3 LYS A  52     -15.871  10.467  23.466  1.00 88.60           H  
ATOM    762  O   LYS A  52     -16.102  11.448  20.185  1.00 88.60           O  
ATOM    763  CG  LYS A  52     -17.920   9.888  23.847  1.00 88.60           C  
ATOM    764  HG2 LYS A  52     -18.848   9.802  23.282  1.00 88.60           H  
ATOM    765  HG3 LYS A  52     -17.634   8.901  24.212  1.00 88.60           H  
ATOM    766  CD  LYS A  52     -18.149  10.823  25.046  1.00 88.60           C  
ATOM    767  HD2 LYS A  52     -17.222  10.912  25.614  1.00 88.60           H  
ATOM    768  HD3 LYS A  52     -18.429  11.809  24.675  1.00 88.60           H  
ATOM    769  CE  LYS A  52     -19.263  10.292  25.963  1.00 88.60           C  
ATOM    770  HE2 LYS A  52     -20.166  10.157  25.368  1.00 88.60           H  
ATOM    771  HE3 LYS A  52     -18.966   9.317  26.349  1.00 88.60           H  
ATOM    772  NZ  LYS A  52     -19.541  11.223  27.092  1.00 88.60           N  
ATOM    773  HZ1 LYS A  52     -18.722  11.360  27.666  1.00 88.60           H  
ATOM    774  HZ2 LYS A  52     -20.277  10.865  27.684  1.00 88.60           H  
ATOM    775  HZ3 LYS A  52     -19.838  12.126  26.751  1.00 88.60           H  
ATOM    776  N   VAL A  53     -14.547   9.840  20.339  1.00 88.42           N  
ATOM    777  H   VAL A  53     -14.334   8.909  20.670  1.00 88.42           H  
ATOM    778  CA  VAL A  53     -13.588  10.507  19.444  1.00 88.42           C  
ATOM    779  HA  VAL A  53     -13.493  11.541  19.774  1.00 88.42           H  
ATOM    780  C   VAL A  53     -14.136  10.470  18.013  1.00 88.42           C  
ATOM    781  CB  VAL A  53     -12.187   9.870  19.519  1.00 88.42           C  
ATOM    782  HB  VAL A  53     -12.240   8.833  19.188  1.00 88.42           H  
ATOM    783  O   VAL A  53     -14.416   9.375  17.522  1.00 88.42           O  
ATOM    784  CG1 VAL A  53     -11.176  10.619  18.642  1.00 88.42           C  
ATOM    785 HG11 VAL A  53     -10.190  10.165  18.742  1.00 88.42           H  
ATOM    786 HG12 VAL A  53     -11.119  11.667  18.935  1.00 88.42           H  
ATOM    787 HG13 VAL A  53     -11.465  10.555  17.593  1.00 88.42           H  
ATOM    788  CG2 VAL A  53     -11.653   9.894  20.958  1.00 88.42           C  
ATOM    789 HG21 VAL A  53     -10.647   9.475  20.983  1.00 88.42           H  
ATOM    790 HG22 VAL A  53     -11.620  10.919  21.327  1.00 88.42           H  
ATOM    791 HG23 VAL A  53     -12.286   9.294  21.612  1.00 88.42           H  
ATOM    792  N   PRO A  54     -14.317  11.621  17.343  1.00 90.19           N  
ATOM    793  CA  PRO A  54     -14.816  11.651  15.975  1.00 90.19           C  
ATOM    794  HA  PRO A  54     -15.724  11.053  15.896  1.00 90.19           H  
ATOM    795  C   PRO A  54     -13.778  11.095  14.999  1.00 90.19           C  
ATOM    796  CB  PRO A  54     -15.149  13.118  15.694  1.00 90.19           C  
ATOM    797  HB2 PRO A  54     -15.036  13.379  14.641  1.00 90.19           H  
ATOM    798  HB3 PRO A  54     -16.164  13.332  16.030  1.00 90.19           H  
ATOM    799  O   PRO A  54     -12.586  11.007  15.302  1.00 90.19           O  
ATOM    800  CG  PRO A  54     -14.154  13.871  16.574  1.00 90.19           C  
ATOM    801  HG2 PRO A  54     -14.513  14.868  16.832  1.00 90.19           H  
ATOM    802  HG3 PRO A  54     -13.190  13.930  16.069  1.00 90.19           H  
ATOM    803  CD  PRO A  54     -14.034  12.975  17.805  1.00 90.19           C  
ATOM    804  HD2 PRO A  54     -14.778  13.267  18.547  1.00 90.19           H  
ATOM    805  HD3 PRO A  54     -13.030  13.055  18.222  1.00 90.19           H  
ATOM    806  N   LEU A  55     -14.236  10.733  13.802  1.00 95.55           N  
ATOM    807  H   LEU A  55     -15.210  10.878  13.574  1.00 95.55           H  
ATOM    808  CA  LEU A  55     -13.333  10.311  12.744  1.00 95.55           C  
ATOM    809  HA  LEU A  55     -12.658   9.562  13.157  1.00 95.55           H  
ATOM    810  C   LEU A  55     -12.518  11.517  12.279  1.00 95.55           C  
ATOM    811  CB  LEU A  55     -14.137   9.680  11.601  1.00 95.55           C  
ATOM    812  HB2 LEU A  55     -14.791  10.442  11.178  1.00 95.55           H  
ATOM    813  HB3 LEU A  55     -14.769   8.888  12.001  1.00 95.55           H  
ATOM    814  O   LEU A  55     -13.076  12.534  11.883  1.00 95.55           O  
ATOM    815  CG  LEU A  55     -13.265   9.096  10.477  1.00 95.55           C  
ATOM    816  HG  LEU A  55     -12.661   9.885  10.027  1.00 95.55           H  
ATOM    817  CD1 LEU A  55     -12.347   7.970  10.958  1.00 95.55           C  
ATOM    818 HD11 LEU A  55     -11.564   8.377  11.597  1.00 95.55           H  
ATOM    819 HD12 LEU A  55     -12.918   7.219  11.505  1.00 95.55           H  
ATOM    820 HD13 LEU A  55     -11.863   7.496  10.103  1.00 95.55           H  
ATOM    821  CD2 LEU A  55     -14.199   8.533   9.413  1.00 95.55           C  
ATOM    822 HD21 LEU A  55     -14.786   7.718   9.836  1.00 95.55           H  
ATOM    823 HD22 LEU A  55     -13.624   8.162   8.564  1.00 95.55           H  
ATOM    824 HD23 LEU A  55     -14.863   9.327   9.072  1.00 95.55           H  
ATOM    825  N   THR A  56     -11.202  11.399  12.310  1.00 93.47           N  
ATOM    826  H   THR A  56     -10.782  10.568  12.704  1.00 93.47           H  
ATOM    827  CA  THR A  56     -10.284  12.394  11.765  1.00 93.47           C  
ATOM    828  HA  THR A  56     -10.799  12.982  11.005  1.00 93.47           H  
ATOM    829  C   THR A  56      -9.134  11.670  11.089  1.00 93.47           C  
ATOM    830  CB  THR A  56      -9.761  13.366  12.837  1.00 93.47           C  
ATOM    831  HB  THR A  56      -9.071  14.065  12.365  1.00 93.47           H  
ATOM    832  O   THR A  56      -8.765  10.561  11.478  1.00 93.47           O  
ATOM    833  CG2 THR A  56     -10.874  14.172  13.508  1.00 93.47           C  
ATOM    834 HG21 THR A  56     -11.514  13.516  14.098  1.00 93.47           H  
ATOM    835 HG22 THR A  56     -11.476  14.667  12.747  1.00 93.47           H  
ATOM    836 HG23 THR A  56     -10.440  14.932  14.158  1.00 93.47           H  
ATOM    837  OG1 THR A  56      -9.080  12.685  13.865  1.00 93.47           O  
ATOM    838  HG1 THR A  56      -8.984  13.303  14.593  1.00 93.47           H  
ATOM    839  N   PHE A  57      -8.573  12.292  10.061  1.00 93.49           N  
ATOM    840  H   PHE A  57      -8.899  13.208   9.787  1.00 93.49           H  
ATOM    841  CA  PHE A  57      -7.380  11.802   9.392  1.00 93.49           C  
ATOM    842  HA  PHE A  57      -6.942  10.996   9.980  1.00 93.49           H  
ATOM    843  C   PHE A  57      -6.370  12.939   9.276  1.00 93.49           C  
ATOM    844  CB  PHE A  57      -7.737  11.232   8.018  1.00 93.49           C  
ATOM    845  HB2 PHE A  57      -8.315  11.968   7.458  1.00 93.49           H  
ATOM    846  HB3 PHE A  57      -6.817  11.055   7.460  1.00 93.49           H  
ATOM    847  O   PHE A  57      -6.775  14.091   9.094  1.00 93.49           O  
ATOM    848  CG  PHE A  57      -8.497   9.926   8.095  1.00 93.49           C  
ATOM    849  CD1 PHE A  57      -7.799   8.731   8.344  1.00 93.49           C  
ATOM    850  HD1 PHE A  57      -6.731   8.754   8.507  1.00 93.49           H  
ATOM    851  CD2 PHE A  57      -9.890   9.898   7.905  1.00 93.49           C  
ATOM    852  HD2 PHE A  57     -10.429  10.817   7.725  1.00 93.49           H  
ATOM    853  CE1 PHE A  57      -8.485   7.507   8.364  1.00 93.49           C  
ATOM    854  HE1 PHE A  57      -7.929   6.594   8.518  1.00 93.49           H  
ATOM    855  CE2 PHE A  57     -10.574   8.672   7.922  1.00 93.49           C  
ATOM    856  HE2 PHE A  57     -11.639   8.652   7.742  1.00 93.49           H  
ATOM    857  CZ  PHE A  57      -9.873   7.475   8.150  1.00 93.49           C  
ATOM    858  HZ  PHE A  57     -10.398   6.531   8.150  1.00 93.49           H  
ATOM    859  N   PRO A  58      -5.063  12.645   9.369  1.00 86.36           N  
ATOM    860  CA  PRO A  58      -4.046  13.584   8.925  1.00 86.36           C  
ATOM    861  HA  PRO A  58      -4.079  14.455   9.579  1.00 86.36           H  
ATOM    862  C   PRO A  58      -4.281  13.988   7.457  1.00 86.36           C  
ATOM    863  CB  PRO A  58      -2.708  12.858   9.098  1.00 86.36           C  
ATOM    864  HB2 PRO A  58      -1.923  13.536   9.430  1.00 86.36           H  
ATOM    865  HB3 PRO A  58      -2.420  12.377   8.163  1.00 86.36           H  
ATOM    866  O   PRO A  58      -4.784  13.166   6.683  1.00 86.36           O  
ATOM    867  CG  PRO A  58      -3.011  11.783  10.142  1.00 86.36           C  
ATOM    868  HG2 PRO A  58      -2.949  12.216  11.140  1.00 86.36           H  
ATOM    869  HG3 PRO A  58      -2.341  10.929  10.049  1.00 86.36           H  
ATOM    870  CD  PRO A  58      -4.458  11.409   9.837  1.00 86.36           C  
ATOM    871  HD2 PRO A  58      -4.498  10.661   9.046  1.00 86.36           H  
ATOM    872  HD3 PRO A  58      -4.943  11.035  10.739  1.00 86.36           H  
ATOM    873  N   PRO A  59      -3.892  15.210   7.050  1.00 84.19           N  
ATOM    874  CA  PRO A  59      -3.887  15.596   5.640  1.00 84.19           C  
ATOM    875  HA  PRO A  59      -4.918  15.682   5.297  1.00 84.19           H  
ATOM    876  C   PRO A  59      -3.143  14.562   4.782  1.00 84.19           C  
ATOM    877  CB  PRO A  59      -3.216  16.972   5.589  1.00 84.19           C  
ATOM    878  HB2 PRO A  59      -2.145  16.861   5.423  1.00 84.19           H  
ATOM    879  HB3 PRO A  59      -3.655  17.605   4.818  1.00 84.19           H  
ATOM    880  O   PRO A  59      -2.158  13.976   5.238  1.00 84.19           O  
ATOM    881  CG  PRO A  59      -3.452  17.536   6.990  1.00 84.19           C  
ATOM    882  HG2 PRO A  59      -4.449  17.973   7.044  1.00 84.19           H  
ATOM    883  HG3 PRO A  59      -2.695  18.270   7.264  1.00 84.19           H  
ATOM    884  CD  PRO A  59      -3.388  16.296   7.877  1.00 84.19           C  
ATOM    885  HD2 PRO A  59      -4.003  16.446   8.765  1.00 84.19           H  
ATOM    886  HD3 PRO A  59      -2.354  16.091   8.154  1.00 84.19           H  
ATOM    887  N   GLY A  60      -3.645  14.297   3.576  1.00 89.77           N  
ATOM    888  H   GLY A  60      -4.431  14.831   3.234  1.00 89.77           H  
ATOM    889  CA  GLY A  60      -3.099  13.273   2.678  1.00 89.77           C  
ATOM    890  HA2 GLY A  60      -2.011  13.300   2.728  1.00 89.77           H  
ATOM    891  HA3 GLY A  60      -3.376  13.516   1.652  1.00 89.77           H  
ATOM    892  C   GLY A  60      -3.554  11.837   2.985  1.00 89.77           C  
ATOM    893  O   GLY A  60      -3.226  10.918   2.237  1.00 89.77           O  
ATOM    894  N   GLN A  61      -4.296  11.605   4.076  1.00 88.26           N  
ATOM    895  H   GLN A  61      -4.548  12.389   4.661  1.00 88.26           H  
ATOM    896  CA  GLN A  61      -4.710  10.267   4.510  1.00 88.26           C  
ATOM    897  HA  GLN A  61      -4.309   9.531   3.813  1.00 88.26           H  
ATOM    898  C   GLN A  61      -6.230  10.074   4.511  1.00 88.26           C  
ATOM    899  CB  GLN A  61      -4.128   9.938   5.894  1.00 88.26           C  
ATOM    900  HB2 GLN A  61      -4.569  10.593   6.646  1.00 88.26           H  
ATOM    901  HB3 GLN A  61      -4.399   8.911   6.137  1.00 88.26           H  
ATOM    902  O   GLN A  61      -7.020  11.008   4.405  1.00 88.26           O  
ATOM    903  CG  GLN A  61      -2.600  10.051   5.960  1.00 88.26           C  
ATOM    904  HG2 GLN A  61      -2.168   9.516   5.114  1.00 88.26           H  
ATOM    905  HG3 GLN A  61      -2.307  11.098   5.885  1.00 88.26           H  
ATOM    906  CD  GLN A  61      -2.016   9.470   7.244  1.00 88.26           C  
ATOM    907  NE2 GLN A  61      -0.709   9.401   7.350  1.00 88.26           N  
ATOM    908 HE21 GLN A  61      -0.333   8.825   8.089  1.00 88.26           H  
ATOM    909 HE22 GLN A  61      -0.137   9.754   6.596  1.00 88.26           H  
ATOM    910  OE1 GLN A  61      -2.697   9.022   8.159  1.00 88.26           O  
ATOM    911  N   GLY A  62      -6.641   8.816   4.680  1.00 94.81           N  
ATOM    912  H   GLY A  62      -5.937   8.096   4.754  1.00 94.81           H  
ATOM    913  CA  GLY A  62      -8.036   8.453   4.920  1.00 94.81           C  
ATOM    914  HA2 GLY A  62      -8.524   9.256   5.471  1.00 94.81           H  
ATOM    915  HA3 GLY A  62      -8.065   7.554   5.535  1.00 94.81           H  
ATOM    916  C   GLY A  62      -8.857   8.192   3.665  1.00 94.81           C  
ATOM    917  O   GLY A  62     -10.010   7.793   3.787  1.00 94.81           O  
ATOM    918  N   VAL A  63      -8.301   8.339   2.465  1.00 94.43           N  
ATOM    919  H   VAL A  63      -7.361   8.701   2.393  1.00 94.43           H  
ATOM    920  CA  VAL A  63      -8.964   7.852   1.250  1.00 94.43           C  
ATOM    921  HA  VAL A  63     -10.018   8.124   1.300  1.00 94.43           H  
ATOM    922  C   VAL A  63      -8.823   6.327   1.207  1.00 94.43           C  
ATOM    923  CB  VAL A  63      -8.398   8.511  -0.016  1.00 94.43           C  
ATOM    924  HB  VAL A  63      -7.348   8.245  -0.129  1.00 94.43           H  
ATOM    925  O   VAL A  63      -7.701   5.813   1.273  1.00 94.43           O  
ATOM    926  CG1 VAL A  63      -9.176   8.057  -1.258  1.00 94.43           C  
ATOM    927 HG11 VAL A  63      -8.979   7.003  -1.454  1.00 94.43           H  
ATOM    928 HG12 VAL A  63      -8.842   8.625  -2.126  1.00 94.43           H  
ATOM    929 HG13 VAL A  63     -10.246   8.215  -1.118  1.00 94.43           H  
ATOM    930  CG2 VAL A  63      -8.516  10.035   0.078  1.00 94.43           C  
ATOM    931 HG21 VAL A  63      -8.009  10.469  -0.784  1.00 94.43           H  
ATOM    932 HG22 VAL A  63      -8.014  10.417   0.966  1.00 94.43           H  
ATOM    933 HG23 VAL A  63      -9.561  10.345   0.078  1.00 94.43           H  
ATOM    934  N   PRO A  64      -9.929   5.562   1.128  1.00 92.90           N  
ATOM    935  CA  PRO A  64      -9.846   4.142   0.871  1.00 92.90           C  
ATOM    936  HA  PRO A  64      -9.294   3.666   1.682  1.00 92.90           H  
ATOM    937  C   PRO A  64      -9.169   3.915  -0.458  1.00 92.90           C  
ATOM    938  CB  PRO A  64     -11.264   3.595   0.815  1.00 92.90           C  
ATOM    939  HB2 PRO A  64     -11.628   3.602  -0.213  1.00 92.90           H  
ATOM    940  HB3 PRO A  64     -11.340   2.599   1.250  1.00 92.90           H  
ATOM    941  O   PRO A  64      -9.506   4.502  -1.488  1.00 92.90           O  
ATOM    942  CG  PRO A  64     -12.045   4.625   1.599  1.00 92.90           C  
ATOM    943  HG2 PRO A  64     -11.960   4.385   2.659  1.00 92.90           H  
ATOM    944  HG3 PRO A  64     -13.090   4.636   1.287  1.00 92.90           H  
ATOM    945  CD  PRO A  64     -11.321   5.935   1.280  1.00 92.90           C  
ATOM    946  HD2 PRO A  64     -11.681   6.343   0.336  1.00 92.90           H  
ATOM    947  HD3 PRO A  64     -11.470   6.651   2.088  1.00 92.90           H  
ATOM    948  N   LEU A  65      -8.242   2.987  -0.443  1.00 84.98           N  
ATOM    949  H   LEU A  65      -7.994   2.559   0.437  1.00 84.98           H  
ATOM    950  CA  LEU A  65      -7.450   2.742  -1.606  1.00 84.98           C  
ATOM    951  HA  LEU A  65      -6.979   3.678  -1.909  1.00 84.98           H  
ATOM    952  C   LEU A  65      -8.340   2.236  -2.781  1.00 84.98           C  
ATOM    953  CB  LEU A  65      -6.376   1.774  -1.142  1.00 84.98           C  
ATOM    954  HB2 LEU A  65      -5.817   1.683  -2.074  1.00 84.98           H  
ATOM    955  HB3 LEU A  65      -6.829   0.831  -0.835  1.00 84.98           H  
ATOM    956  O   LEU A  65      -9.095   1.272  -2.615  1.00 84.98           O  
ATOM    957  CG  LEU A  65      -5.293   2.203  -0.140  1.00 84.98           C  
ATOM    958  HG  LEU A  65      -5.744   2.718   0.709  1.00 84.98           H  
ATOM    959  CD1 LEU A  65      -4.520   0.979   0.370  1.00 84.98           C  
ATOM    960 HD11 LEU A  65      -5.171   0.379   1.006  1.00 84.98           H  
ATOM    961 HD12 LEU A  65      -4.155   0.368  -0.456  1.00 84.98           H  
ATOM    962 HD13 LEU A  65      -3.647   1.307   0.935  1.00 84.98           H  
ATOM    963  CD2 LEU A  65      -4.285   3.136  -0.812  1.00 84.98           C  
ATOM    964 HD21 LEU A  65      -3.528   3.452  -0.095  1.00 84.98           H  
ATOM    965 HD22 LEU A  65      -4.787   4.037  -1.166  1.00 84.98           H  
ATOM    966 HD23 LEU A  65      -3.794   2.646  -1.652  1.00 84.98           H  
ATOM    967  N   ASN A  66      -8.227   2.820  -3.994  1.00 82.12           N  
ATOM    968  H   ASN A  66      -7.667   3.660  -4.018  1.00 82.12           H  
ATOM    969  CA  ASN A  66      -8.794   2.389  -5.316  1.00 82.12           C  
ATOM    970  HA  ASN A  66      -9.341   1.451  -5.223  1.00 82.12           H  
ATOM    971  C   ASN A  66      -7.781   2.265  -6.512  1.00 82.12           C  
ATOM    972  CB  ASN A  66      -9.864   3.389  -5.668  1.00 82.12           C  
ATOM    973  HB2 ASN A  66      -9.456   4.398  -5.600  1.00 82.12           H  
ATOM    974  HB3 ASN A  66     -10.653   3.288  -4.924  1.00 82.12           H  
ATOM    975  O   ASN A  66      -7.306   3.278  -6.972  1.00 82.12           O  
ATOM    976  CG  ASN A  66     -10.506   3.188  -7.022  1.00 82.12           C  
ATOM    977  ND2 ASN A  66     -11.288   4.147  -7.427  1.00 82.12           N  
ATOM    978 HD21 ASN A  66     -11.543   4.224  -8.402  1.00 82.12           H  
ATOM    979 HD22 ASN A  66     -11.433   4.945  -6.825  1.00 82.12           H  
ATOM    980  OD1 ASN A  66     -10.343   2.196  -7.717  1.00 82.12           O  
ATOM    981  N   ALA A  67      -7.447   1.067  -7.023  1.00 70.80           N  
ATOM    982  H   ALA A  67      -7.971   0.292  -6.643  1.00 70.80           H  
ATOM    983  CA  ALA A  67      -6.501   0.680  -8.080  1.00 70.80           C  
ATOM    984  HA  ALA A  67      -5.553   1.209  -7.993  1.00 70.80           H  
ATOM    985  C   ALA A  67      -6.942   1.078  -9.467  1.00 70.80           C  
ATOM    986  CB  ALA A  67      -6.216  -0.832  -8.007  1.00 70.80           C  
ATOM    987  HB1 ALA A  67      -5.477  -1.050  -7.236  1.00 70.80           H  
ATOM    988  HB2 ALA A  67      -5.807  -1.177  -8.956  1.00 70.80           H  
ATOM    989  HB3 ALA A  67      -7.132  -1.378  -7.781  1.00 70.80           H  
ATOM    990  O   ALA A  67      -6.116   1.109 -10.373  1.00 70.80           O  
ATOM    991  N   ASN A  68      -8.216   1.417  -9.624  1.00 74.52           N  
ATOM    992  H   ASN A  68      -8.818   1.411  -8.813  1.00 74.52           H  
ATOM    993  CA  ASN A  68      -8.672   2.121 -10.808  1.00 74.52           C  
ATOM    994  HA  ASN A  68      -8.033   1.870 -11.655  1.00 74.52           H  
ATOM    995  C   ASN A  68      -8.574   3.645 -10.652  1.00 74.52           C  
ATOM    996  CB  ASN A  68     -10.097   1.668 -11.132  1.00 74.52           C  
ATOM    997  HB2 ASN A  68     -10.726   1.759 -10.246  1.00 74.52           H  
ATOM    998  HB3 ASN A  68     -10.505   2.327 -11.898  1.00 74.52           H  
ATOM    999  O   ASN A  68      -9.000   4.347 -11.562  1.00 74.52           O  
ATOM   1000  CG  ASN A  68     -10.183   0.263 -11.680  1.00 74.52           C  
ATOM   1001  ND2 ASN A  68     -11.390  -0.199 -11.875  1.00 74.52           N  
ATOM   1002 HD21 ASN A  68     -11.452  -1.110 -12.307  1.00 74.52           H  
ATOM   1003 HD22 ASN A  68     -12.183   0.331 -11.542  1.00 74.52           H  
ATOM   1004  OD1 ASN A  68      -9.232  -0.464 -11.915  1.00 74.52           O  
ATOM   1005  N   SER A  69      -8.075   4.143  -9.520  1.00 81.20           N  
ATOM   1006  H   SER A  69      -7.680   3.516  -8.834  1.00 81.20           H  
ATOM   1007  CA  SER A  69      -7.917   5.565  -9.236  1.00 81.20           C  
ATOM   1008  HA  SER A  69      -8.564   6.147  -9.892  1.00 81.20           H  
ATOM   1009  C   SER A  69      -6.503   6.042  -9.472  1.00 81.20           C  
ATOM   1010  CB  SER A  69      -8.287   5.889  -7.795  1.00 81.20           C  
ATOM   1011  HB2 SER A  69      -7.442   5.688  -7.135  1.00 81.20           H  
ATOM   1012  HB3 SER A  69      -9.139   5.277  -7.500  1.00 81.20           H  
ATOM   1013  O   SER A  69      -5.527   5.303  -9.326  1.00 81.20           O  
ATOM   1014  OG  SER A  69      -8.667   7.224  -7.657  1.00 81.20           O  
ATOM   1015  HG  SER A  69      -8.331   7.527  -6.810  1.00 81.20           H  
ATOM   1016  N   THR A  70      -6.422   7.324  -9.784  1.00 80.50           N  
ATOM   1017  H   THR A  70      -7.285   7.842  -9.857  1.00 80.50           H  
ATOM   1018  CA  THR A  70      -5.199   8.113  -9.753  1.00 80.50           C  
ATOM   1019  HA  THR A  70      -4.342   7.443  -9.678  1.00 80.50           H  
ATOM   1020  C   THR A  70      -5.216   9.027  -8.524  1.00 80.50           C  
ATOM   1021  CB  THR A  70      -5.068   8.925 -11.047  1.00 80.50           C  
ATOM   1022  HB  THR A  70      -4.121   9.464 -11.038  1.00 80.50           H  
ATOM   1023  O   THR A  70      -6.294   9.294  -7.988  1.00 80.50           O  
ATOM   1024  CG2 THR A  70      -5.113   8.039 -12.294  1.00 80.50           C  
ATOM   1025 HG21 THR A  70      -4.876   8.637 -13.175  1.00 80.50           H  
ATOM   1026 HG22 THR A  70      -4.379   7.239 -12.200  1.00 80.50           H  
ATOM   1027 HG23 THR A  70      -6.105   7.603 -12.416  1.00 80.50           H  
ATOM   1028  OG1 THR A  70      -6.117   9.856 -11.153  1.00 80.50           O  
ATOM   1029  HG1 THR A  70      -6.144  10.178 -12.057  1.00 80.50           H  
ATOM   1030  N   PRO A  71      -4.060   9.563  -8.091  1.00 81.38           N  
ATOM   1031  CA  PRO A  71      -4.015  10.543  -7.002  1.00 81.38           C  
ATOM   1032  HA  PRO A  71      -4.266  10.045  -6.066  1.00 81.38           H  
ATOM   1033  C   PRO A  71      -4.990  11.711  -7.215  1.00 81.38           C  
ATOM   1034  CB  PRO A  71      -2.558  11.006  -6.934  1.00 81.38           C  
ATOM   1035  HB2 PRO A  71      -2.271  11.274  -5.917  1.00 81.38           H  
ATOM   1036  HB3 PRO A  71      -2.390  11.845  -7.610  1.00 81.38           H  
ATOM   1037  O   PRO A  71      -5.726  12.063  -6.303  1.00 81.38           O  
ATOM   1038  CG  PRO A  71      -1.792   9.781  -7.435  1.00 81.38           C  
ATOM   1039  HG2 PRO A  71      -0.813  10.051  -7.831  1.00 81.38           H  
ATOM   1040  HG3 PRO A  71      -1.694   9.059  -6.625  1.00 81.38           H  
ATOM   1041  CD  PRO A  71      -2.711   9.219  -8.519  1.00 81.38           C  
ATOM   1042  HD2 PRO A  71      -2.493   9.704  -9.470  1.00 81.38           H  
ATOM   1043  HD3 PRO A  71      -2.574   8.140  -8.594  1.00 81.38           H  
ATOM   1044  N   ALA A  72      -5.121  12.195  -8.458  1.00 83.84           N  
ATOM   1045  H   ALA A  72      -4.480  11.863  -9.164  1.00 83.84           H  
ATOM   1046  CA  ALA A  72      -6.072  13.240  -8.850  1.00 83.84           C  
ATOM   1047  HA  ALA A  72      -5.816  14.170  -8.341  1.00 83.84           H  
ATOM   1048  C   ALA A  72      -7.541  12.925  -8.509  1.00 83.84           C  
ATOM   1049  CB  ALA A  72      -5.909  13.490 -10.352  1.00 83.84           C  
ATOM   1050  HB1 ALA A  72      -4.885  13.798 -10.565  1.00 83.84           H  
ATOM   1051  HB2 ALA A  72      -6.580  14.291 -10.661  1.00 83.84           H  
ATOM   1052  HB3 ALA A  72      -6.150  12.589 -10.915  1.00 83.84           H  
ATOM   1053  O   ALA A  72      -8.333  13.837  -8.279  1.00 83.84           O  
ATOM   1054  N   GLN A  73      -7.911  11.645  -8.472  1.00 90.06           N  
ATOM   1055  H   GLN A  73      -7.197  10.942  -8.600  1.00 90.06           H  
ATOM   1056  CA  GLN A  73      -9.269  11.174  -8.188  1.00 90.06           C  
ATOM   1057  HA  GLN A  73      -9.980  11.984  -8.353  1.00 90.06           H  
ATOM   1058  C   GLN A  73      -9.448  10.707  -6.735  1.00 90.06           C  
ATOM   1059  CB  GLN A  73      -9.592  10.033  -9.157  1.00 90.06           C  
ATOM   1060  HB2 GLN A  73      -8.839   9.255  -9.028  1.00 90.06           H  
ATOM   1061  HB3 GLN A  73     -10.574   9.629  -8.911  1.00 90.06           H  
ATOM   1062  O   GLN A  73     -10.561  10.358  -6.330  1.00 90.06           O  
ATOM   1063  CG  GLN A  73      -9.601  10.441 -10.632  1.00 90.06           C  
ATOM   1064  HG2 GLN A  73     -10.397  11.169 -10.791  1.00 90.06           H  
ATOM   1065  HG3 GLN A  73      -8.654  10.906 -10.906  1.00 90.06           H  
ATOM   1066  CD  GLN A  73      -9.813   9.231 -11.531  1.00 90.06           C  
ATOM   1067  NE2 GLN A  73     -10.693   9.324 -12.504  1.00 90.06           N  
ATOM   1068 HE21 GLN A  73     -10.802   8.502 -13.081  1.00 90.06           H  
ATOM   1069 HE22 GLN A  73     -11.193  10.190 -12.649  1.00 90.06           H  
ATOM   1070  OE1 GLN A  73      -9.204   8.181 -11.394  1.00 90.06           O  
ATOM   1071  N   ASN A  74      -8.373  10.680  -5.944  1.00 92.77           N  
ATOM   1072  H   ASN A  74      -7.498  11.029  -6.309  1.00 92.77           H  
ATOM   1073  CA  ASN A  74      -8.377  10.235  -4.555  1.00 92.77           C  
ATOM   1074  HA  ASN A  74      -9.134   9.459  -4.442  1.00 92.77           H  
ATOM   1075  C   ASN A  74      -8.817  11.372  -3.628  1.00 92.77           C  
ATOM   1076  CB  ASN A  74      -7.012   9.607  -4.213  1.00 92.77           C  
ATOM   1077  HB2 ASN A  74      -6.209  10.275  -4.524  1.00 92.77           H  
ATOM   1078  HB3 ASN A  74      -6.927   9.469  -3.136  1.00 92.77           H  
ATOM   1079  O   ASN A  74      -8.061  11.836  -2.782  1.00 92.77           O  
ATOM   1080  CG  ASN A  74      -6.815   8.249  -4.859  1.00 92.77           C  
ATOM   1081  ND2 ASN A  74      -5.603   7.781  -4.995  1.00 92.77           N  
ATOM   1082 HD21 ASN A  74      -5.486   6.834  -5.325  1.00 92.77           H  
ATOM   1083 HD22 ASN A  74      -4.850   8.229  -4.491  1.00 92.77           H  
ATOM   1084  OD1 ASN A  74      -7.758   7.562  -5.233  1.00 92.77           O  
ATOM   1085  N   ALA A  75     -10.067  11.799  -3.791  1.00 95.37           N  
ATOM   1086  H   ALA A  75     -10.600  11.411  -4.556  1.00 95.37           H  
ATOM   1087  CA  ALA A  75     -10.741  12.762  -2.932  1.00 95.37           C  
ATOM   1088  HA  ALA A  75     -10.212  12.832  -1.982  1.00 95.37           H  
ATOM   1089  C   ALA A  75     -12.174  12.313  -2.633  1.00 95.37           C  
ATOM   1090  CB  ALA A  75     -10.722  14.146  -3.585  1.00 95.37           C  
ATOM   1091  HB1 ALA A  75      -9.719  14.570  -3.538  1.00 95.37           H  
ATOM   1092  HB2 ALA A  75     -11.045  14.086  -4.624  1.00 95.37           H  
ATOM   1093  HB3 ALA A  75     -11.393  14.820  -3.051  1.00 95.37           H  
ATOM   1094  O   ALA A  75     -12.873  11.738  -3.475  1.00 95.37           O  
ATOM   1095  N   GLY A  76     -12.621  12.582  -1.414  1.00 97.51           N  
ATOM   1096  H   GLY A  76     -12.007  13.031  -0.749  1.00 97.51           H  
ATOM   1097  CA  GLY A  76     -13.982  12.299  -1.002  1.00 97.51           C  
ATOM   1098  HA2 GLY A  76     -14.180  11.237  -1.151  1.00 97.51           H  
ATOM   1099  HA3 GLY A  76     -14.676  12.880  -1.609  1.00 97.51           H  
ATOM   1100  C   GLY A  76     -14.239  12.645   0.449  1.00 97.51           C  
ATOM   1101  O   GLY A  76     -13.506  13.409   1.074  1.00 97.51           O  
ATOM   1102  N   TYR A  77     -15.297  12.068   0.994  1.00 97.16           N  
ATOM   1103  H   TYR A  77     -15.854  11.441   0.431  1.00 97.16           H  
ATOM   1104  CA  TYR A  77     -15.707  12.295   2.363  1.00 97.16           C  
ATOM   1105  HA  TYR A  77     -14.852  12.673   2.923  1.00 97.16           H  
ATOM   1106  C   TYR A  77     -16.149  11.002   3.033  1.00 97.16           C  
ATOM   1107  CB  TYR A  77     -16.804  13.363   2.418  1.00 97.16           C  
ATOM   1108  HB2 TYR A  77     -16.431  14.280   1.961  1.00 97.16           H  
ATOM   1109  HB3 TYR A  77     -16.992  13.585   3.469  1.00 97.16           H  
ATOM   1110  O   TYR A  77     -16.778  10.126   2.438  1.00 97.16           O  
ATOM   1111  CG  TYR A  77     -18.107  12.973   1.742  1.00 97.16           C  
ATOM   1112  CD1 TYR A  77     -18.257  13.141   0.351  1.00 97.16           C  
ATOM   1113  HD1 TYR A  77     -17.455  13.575  -0.227  1.00 97.16           H  
ATOM   1114  CD2 TYR A  77     -19.162  12.434   2.502  1.00 97.16           C  
ATOM   1115  HD2 TYR A  77     -19.048  12.318   3.570  1.00 97.16           H  
ATOM   1116  CE1 TYR A  77     -19.449  12.748  -0.287  1.00 97.16           C  
ATOM   1117  HE1 TYR A  77     -19.557  12.872  -1.354  1.00 97.16           H  
ATOM   1118  CE2 TYR A  77     -20.361  12.056   1.867  1.00 97.16           C  
ATOM   1119  HE2 TYR A  77     -21.196  11.658   2.425  1.00 97.16           H  
ATOM   1120  OH  TYR A  77     -21.641  11.773  -0.122  1.00 97.16           O  
ATOM   1121  HH  TYR A  77     -21.539  11.854  -1.073  1.00 97.16           H  
ATOM   1122  CZ  TYR A  77     -20.500  12.199   0.476  1.00 97.16           C  
ATOM   1123  N   TRP A  78     -15.852  10.910   4.319  1.00 98.41           N  
ATOM   1124  H   TRP A  78     -15.310  11.656   4.730  1.00 98.41           H  
ATOM   1125  CA  TRP A  78     -16.490   9.973   5.218  1.00 98.41           C  
ATOM   1126  HA  TRP A  78     -16.752   9.066   4.674  1.00 98.41           H  
ATOM   1127  C   TRP A  78     -17.753  10.595   5.783  1.00 98.41           C  
ATOM   1128  CB  TRP A  78     -15.530   9.593   6.333  1.00 98.41           C  
ATOM   1129  HB2 TRP A  78     -16.078   9.016   7.078  1.00 98.41           H  
ATOM   1130  HB3 TRP A  78     -15.147  10.494   6.812  1.00 98.41           H  
ATOM   1131  O   TRP A  78     -17.729  11.710   6.297  1.00 98.41           O  
ATOM   1132  CG  TRP A  78     -14.389   8.770   5.866  1.00 98.41           C  
ATOM   1133  CD1 TRP A  78     -13.206   9.237   5.416  1.00 98.41           C  
ATOM   1134  HD1 TRP A  78     -12.932  10.280   5.355  1.00 98.41           H  
ATOM   1135  CD2 TRP A  78     -14.339   7.324   5.735  1.00 98.41           C  
ATOM   1136  CE2 TRP A  78     -13.072   6.971   5.201  1.00 98.41           C  
ATOM   1137  CE3 TRP A  78     -15.252   6.281   5.988  1.00 98.41           C  
ATOM   1138  HE3 TRP A  78     -16.219   6.527   6.401  1.00 98.41           H  
ATOM   1139  NE1 TRP A  78     -12.422   8.170   5.035  1.00 98.41           N  
ATOM   1140  HE1 TRP A  78     -11.498   8.266   4.639  1.00 98.41           H  
ATOM   1141  CH2 TRP A  78     -13.669   4.627   5.153  1.00 98.41           C  
ATOM   1142  HH2 TRP A  78     -13.442   3.602   4.901  1.00 98.41           H  
ATOM   1143  CZ2 TRP A  78     -12.729   5.645   4.925  1.00 98.41           C  
ATOM   1144  HZ2 TRP A  78     -11.760   5.428   4.500  1.00 98.41           H  
ATOM   1145  CZ3 TRP A  78     -14.929   4.947   5.683  1.00 98.41           C  
ATOM   1146  HZ3 TRP A  78     -15.645   4.159   5.862  1.00 98.41           H  
ATOM   1147  N   ARG A  79     -18.851   9.846   5.726  1.00 97.28           N  
ATOM   1148  H   ARG A  79     -18.791   8.975   5.218  1.00 97.28           H  
ATOM   1149  CA  ARG A  79     -20.145  10.240   6.270  1.00 97.28           C  
ATOM   1150  HA  ARG A  79     -20.084  11.271   6.618  1.00 97.28           H  
ATOM   1151  C   ARG A  79     -20.525   9.365   7.447  1.00 97.28           C  
ATOM   1152  CB  ARG A  79     -21.182  10.186   5.152  1.00 97.28           C  
ATOM   1153  HB2 ARG A  79     -20.837  10.841   4.352  1.00 97.28           H  
ATOM   1154  HB3 ARG A  79     -21.254   9.169   4.766  1.00 97.28           H  
ATOM   1155  O   ARG A  79     -20.647   8.148   7.287  1.00 97.28           O  
ATOM   1156  CG  ARG A  79     -22.559  10.657   5.622  1.00 97.28           C  
ATOM   1157  HG2 ARG A  79     -22.942   9.975   6.382  1.00 97.28           H  
ATOM   1158  HG3 ARG A  79     -22.484  11.655   6.054  1.00 97.28           H  
ATOM   1159  CD  ARG A  79     -23.522  10.684   4.434  1.00 97.28           C  
ATOM   1160  HD2 ARG A  79     -23.068  11.264   3.629  1.00 97.28           H  
ATOM   1161  HD3 ARG A  79     -23.683   9.670   4.068  1.00 97.28           H  
ATOM   1162  NE  ARG A  79     -24.802  11.311   4.787  1.00 97.28           N  
ATOM   1163  HE  ARG A  79     -24.942  12.256   4.458  1.00 97.28           H  
ATOM   1164  NH1 ARG A  79     -25.681   9.620   6.078  1.00 97.28           N  
ATOM   1165 HH11 ARG A  79     -26.375   9.353   6.761  1.00 97.28           H  
ATOM   1166 HH12 ARG A  79     -24.774   9.176   6.070  1.00 97.28           H  
ATOM   1167  NH2 ARG A  79     -26.836  11.508   5.715  1.00 97.28           N  
ATOM   1168 HH21 ARG A  79     -27.578  11.214   6.334  1.00 97.28           H  
ATOM   1169 HH22 ARG A  79     -26.842  12.431   5.305  1.00 97.28           H  
ATOM   1170  CZ  ARG A  79     -25.766  10.801   5.523  1.00 97.28           C  
ATOM   1171  N   ARG A  80     -20.777   9.983   8.598  1.00 96.79           N  
ATOM   1172  H   ARG A  80     -20.618  10.980   8.631  1.00 96.79           H  
ATOM   1173  CA  ARG A  80     -21.331   9.329   9.782  1.00 96.79           C  
ATOM   1174  HA  ARG A  80     -20.714   8.460  10.010  1.00 96.79           H  
ATOM   1175  C   ARG A  80     -22.755   8.861   9.489  1.00 96.79           C  
ATOM   1176  CB  ARG A  80     -21.277  10.293  10.982  1.00 96.79           C  
ATOM   1177  HB2 ARG A  80     -22.034  11.068  10.861  1.00 96.79           H  
ATOM   1178  HB3 ARG A  80     -20.301  10.778  11.000  1.00 96.79           H  
ATOM   1179  O   ARG A  80     -23.593   9.606   8.983  1.00 96.79           O  
ATOM   1180  CG  ARG A  80     -21.482   9.572  12.325  1.00 96.79           C  
ATOM   1181  HG2 ARG A  80     -22.468   9.110  12.354  1.00 96.79           H  
ATOM   1182  HG3 ARG A  80     -20.731   8.786  12.412  1.00 96.79           H  
ATOM   1183  CD  ARG A  80     -21.329  10.515  13.530  1.00 96.79           C  
ATOM   1184  HD2 ARG A  80     -20.393  11.066  13.438  1.00 96.79           H  
ATOM   1185  HD3 ARG A  80     -21.278   9.908  14.433  1.00 96.79           H  
ATOM   1186  NE  ARG A  80     -22.473  11.440  13.665  1.00 96.79           N  
ATOM   1187  HE  ARG A  80     -23.381  11.007  13.749  1.00 96.79           H  
ATOM   1188  NH1 ARG A  80     -21.378  13.494  13.827  1.00 96.79           N  
ATOM   1189 HH11 ARG A  80     -21.485  14.498  13.849  1.00 96.79           H  
ATOM   1190 HH12 ARG A  80     -20.464  13.070  13.889  1.00 96.79           H  
ATOM   1191  NH2 ARG A  80     -23.585  13.411  13.765  1.00 96.79           N  
ATOM   1192 HH21 ARG A  80     -24.469  12.923  13.741  1.00 96.79           H  
ATOM   1193 HH22 ARG A  80     -23.579  14.421  13.723  1.00 96.79           H  
ATOM   1194  CZ  ARG A  80     -22.462  12.766  13.756  1.00 96.79           C  
ATOM   1195  N   GLN A  81     -23.025   7.606   9.802  1.00 94.48           N  
ATOM   1196  H   GLN A  81     -22.262   7.005  10.077  1.00 94.48           H  
ATOM   1197  CA  GLN A  81     -24.356   7.029   9.813  1.00 94.48           C  
ATOM   1198  HA  GLN A  81     -25.087   7.798   9.560  1.00 94.48           H  
ATOM   1199  C   GLN A  81     -24.648   6.546  11.227  1.00 94.48           C  
ATOM   1200  CB  GLN A  81     -24.457   5.917   8.761  1.00 94.48           C  
ATOM   1201  HB2 GLN A  81     -23.814   5.082   9.039  1.00 94.48           H  
ATOM   1202  HB3 GLN A  81     -24.126   6.308   7.799  1.00 94.48           H  
ATOM   1203  O   GLN A  81     -24.094   5.542  11.689  1.00 94.48           O  
ATOM   1204  CG  GLN A  81     -25.906   5.427   8.624  1.00 94.48           C  
ATOM   1205  HG2 GLN A  81     -26.245   5.012   9.573  1.00 94.48           H  
ATOM   1206  HG3 GLN A  81     -26.546   6.272   8.374  1.00 94.48           H  
ATOM   1207  CD  GLN A  81     -26.073   4.358   7.551  1.00 94.48           C  
ATOM   1208  NE2 GLN A  81     -27.292   3.996   7.220  1.00 94.48           N  
ATOM   1209 HE21 GLN A  81     -28.094   4.409   7.675  1.00 94.48           H  
ATOM   1210 HE22 GLN A  81     -27.362   3.300   6.491  1.00 94.48           H  
ATOM   1211  OE1 GLN A  81     -25.135   3.821   6.992  1.00 94.48           O  
ATOM   1212  N   ASP A  82     -25.532   7.270  11.903  1.00 92.79           N  
ATOM   1213  H   ASP A  82     -25.880   8.136  11.516  1.00 92.79           H  
ATOM   1214  CA  ASP A  82     -26.026   6.871  13.210  1.00 92.79           C  
ATOM   1215  HA  ASP A  82     -25.170   6.588  13.823  1.00 92.79           H  
ATOM   1216  C   ASP A  82     -26.927   5.646  13.054  1.00 92.79           C  
ATOM   1217  CB  ASP A  82     -26.710   8.048  13.914  1.00 92.79           C  
ATOM   1218  HB2 ASP A  82     -27.041   7.728  14.902  1.00 92.79           H  
ATOM   1219  HB3 ASP A  82     -27.584   8.353  13.338  1.00 92.79           H  
ATOM   1220  O   ASP A  82     -27.748   5.542  12.136  1.00 92.79           O  
ATOM   1221  CG  ASP A  82     -25.745   9.232  14.067  1.00 92.79           C  
ATOM   1222  OD1 ASP A  82     -24.575   8.996  14.442  1.00 92.79           O  
ATOM   1223  OD2 ASP A  82     -26.143  10.361  13.723  1.00 92.79           O  
ATOM   1224  N   ARG A  83     -26.721   4.667  13.932  1.00 89.45           N  
ATOM   1225  H   ARG A  83     -26.080   4.837  14.693  1.00 89.45           H  
ATOM   1226  CA  ARG A  83     -27.378   3.363  13.863  1.00 89.45           C  
ATOM   1227  HA  ARG A  83     -28.056   3.343  13.010  1.00 89.45           H  
ATOM   1228  C   ARG A  83     -28.215   3.167  15.112  1.00 89.45           C  
ATOM   1229  CB  ARG A  83     -26.323   2.265  13.673  1.00 89.45           C  
ATOM   1230  HB2 ARG A  83     -25.544   2.397  14.424  1.00 89.45           H  
ATOM   1231  HB3 ARG A  83     -26.790   1.291  13.818  1.00 89.45           H  
ATOM   1232  O   ARG A  83     -27.790   3.492  16.215  1.00 89.45           O  
ATOM   1233  CG  ARG A  83     -25.687   2.313  12.275  1.00 89.45           C  
ATOM   1234  HG2 ARG A  83     -25.380   3.333  12.044  1.00 89.45           H  
ATOM   1235  HG3 ARG A  83     -26.414   1.997  11.528  1.00 89.45           H  
ATOM   1236  CD  ARG A  83     -24.442   1.425  12.202  1.00 89.45           C  
ATOM   1237  HD2 ARG A  83     -23.733   1.778  12.951  1.00 89.45           H  
ATOM   1238  HD3 ARG A  83     -23.986   1.559  11.221  1.00 89.45           H  
ATOM   1239  NE  ARG A  83     -24.763  -0.006  12.392  1.00 89.45           N  
ATOM   1240  HE  ARG A  83     -25.604  -0.343  11.946  1.00 89.45           H  
ATOM   1241  NH1 ARG A  83     -22.933  -0.563  13.667  1.00 89.45           N  
ATOM   1242 HH11 ARG A  83     -22.724   0.413  13.823  1.00 89.45           H  
ATOM   1243 HH12 ARG A  83     -22.340  -1.262  14.092  1.00 89.45           H  
ATOM   1244  NH2 ARG A  83     -24.357  -2.155  13.017  1.00 89.45           N  
ATOM   1245 HH21 ARG A  83     -25.210  -2.459  12.570  1.00 89.45           H  
ATOM   1246 HH22 ARG A  83     -23.761  -2.829  13.475  1.00 89.45           H  
ATOM   1247  CZ  ARG A  83     -24.018  -0.895  13.024  1.00 89.45           C  
ATOM   1248  N   LYS A  84     -29.400   2.598  14.934  1.00 88.72           N  
ATOM   1249  H   LYS A  84     -29.671   2.330  13.999  1.00 88.72           H  
ATOM   1250  CA  LYS A  84     -30.310   2.232  16.018  1.00 88.72           C  
ATOM   1251  HA  LYS A  84     -29.750   2.176  16.952  1.00 88.72           H  
ATOM   1252  C   LYS A  84     -30.870   0.842  15.766  1.00 88.72           C  
ATOM   1253  CB  LYS A  84     -31.398   3.306  16.200  1.00 88.72           C  
ATOM   1254  HB2 LYS A  84     -30.912   4.238  16.487  1.00 88.72           H  
ATOM   1255  HB3 LYS A  84     -32.039   3.000  17.027  1.00 88.72           H  
ATOM   1256  O   LYS A  84     -31.061   0.462  14.611  1.00 88.72           O  
ATOM   1257  CG  LYS A  84     -32.275   3.564  14.959  1.00 88.72           C  
ATOM   1258  HG2 LYS A  84     -31.648   3.867  14.120  1.00 88.72           H  
ATOM   1259  HG3 LYS A  84     -32.809   2.651  14.693  1.00 88.72           H  
ATOM   1260  CD  LYS A  84     -33.296   4.676  15.243  1.00 88.72           C  
ATOM   1261  HD2 LYS A  84     -33.931   4.365  16.073  1.00 88.72           H  
ATOM   1262  HD3 LYS A  84     -32.764   5.584  15.528  1.00 88.72           H  
ATOM   1263  CE  LYS A  84     -34.178   4.964  14.019  1.00 88.72           C  
ATOM   1264  HE2 LYS A  84     -33.539   5.276  13.193  1.00 88.72           H  
ATOM   1265  HE3 LYS A  84     -34.679   4.040  13.731  1.00 88.72           H  
ATOM   1266  NZ  LYS A  84     -35.187   6.016  14.316  1.00 88.72           N  
ATOM   1267  HZ1 LYS A  84     -35.777   6.195  13.516  1.00 88.72           H  
ATOM   1268  HZ2 LYS A  84     -35.783   5.732  15.080  1.00 88.72           H  
ATOM   1269  HZ3 LYS A  84     -34.742   6.883  14.582  1.00 88.72           H  
ATOM   1270  N   ILE A  85     -31.109   0.098  16.836  1.00 81.86           N  
ATOM   1271  H   ILE A  85     -30.916   0.491  17.746  1.00 81.86           H  
ATOM   1272  CA  ILE A  85     -31.802  -1.187  16.810  1.00 81.86           C  
ATOM   1273  HA  ILE A  85     -32.200  -1.347  15.808  1.00 81.86           H  
ATOM   1274  C   ILE A  85     -32.992  -1.109  17.762  1.00 81.86           C  
ATOM   1275  CB  ILE A  85     -30.826  -2.348  17.109  1.00 81.86           C  
ATOM   1276  HB  ILE A  85     -30.008  -2.258  16.395  1.00 81.86           H  
ATOM   1277  O   ILE A  85     -32.853  -0.632  18.887  1.00 81.86           O  
ATOM   1278  CG1 ILE A  85     -31.509  -3.706  16.851  1.00 81.86           C  
ATOM   1279 HG12 ILE A  85     -32.003  -3.673  15.880  1.00 81.86           H  
ATOM   1280 HG13 ILE A  85     -32.270  -3.887  17.611  1.00 81.86           H  
ATOM   1281  CG2 ILE A  85     -30.223  -2.285  18.525  1.00 81.86           C  
ATOM   1282 HG21 ILE A  85     -31.001  -2.471  19.266  1.00 81.86           H  
ATOM   1283 HG22 ILE A  85     -29.443  -3.038  18.638  1.00 81.86           H  
ATOM   1284 HG23 ILE A  85     -29.784  -1.304  18.707  1.00 81.86           H  
ATOM   1285  CD1 ILE A  85     -30.536  -4.893  16.838  1.00 81.86           C  
ATOM   1286 HD11 ILE A  85     -29.732  -4.709  16.125  1.00 81.86           H  
ATOM   1287 HD12 ILE A  85     -30.118  -5.056  17.831  1.00 81.86           H  
ATOM   1288 HD13 ILE A  85     -31.074  -5.792  16.539  1.00 81.86           H  
ATOM   1289  N   ASN A  86     -34.159  -1.562  17.312  1.00 87.25           N  
ATOM   1290  H   ASN A  86     -34.218  -1.965  16.388  1.00 87.25           H  
ATOM   1291  CA  ASN A  86     -35.295  -1.756  18.206  1.00 87.25           C  
ATOM   1292  HA  ASN A  86     -35.335  -0.954  18.944  1.00 87.25           H  
ATOM   1293  C   ASN A  86     -35.077  -3.066  18.960  1.00 87.25           C  
ATOM   1294  CB  ASN A  86     -36.615  -1.748  17.415  1.00 87.25           C  
ATOM   1295  HB2 ASN A  86     -36.524  -2.366  16.522  1.00 87.25           H  
ATOM   1296  HB3 ASN A  86     -37.393  -2.182  18.043  1.00 87.25           H  
ATOM   1297  O   ASN A  86     -35.005  -4.131  18.349  1.00 87.25           O  
ATOM   1298  CG  ASN A  86     -37.078  -0.356  17.032  1.00 87.25           C  
ATOM   1299  ND2 ASN A  86     -38.176  -0.248  16.323  1.00 87.25           N  
ATOM   1300 HD21 ASN A  86     -38.529   0.686  16.178  1.00 87.25           H  
ATOM   1301 HD22 ASN A  86     -38.738  -1.066  16.135  1.00 87.25           H  
ATOM   1302  OD1 ASN A  86     -36.467   0.652  17.338  1.00 87.25           O  
ATOM   1303  N   THR A  87     -34.933  -2.977  20.274  1.00 85.42           N  
ATOM   1304  H   THR A  87     -35.029  -2.074  20.717  1.00 85.42           H  
ATOM   1305  CA  THR A  87     -34.976  -4.121  21.184  1.00 85.42           C  
ATOM   1306  HA  THR A  87     -34.876  -5.044  20.614  1.00 85.42           H  
ATOM   1307  C   THR A  87     -36.345  -4.158  21.868  1.00 85.42           C  
ATOM   1308  CB  THR A  87     -33.819  -4.071  22.199  1.00 85.42           C  
ATOM   1309  HB  THR A  87     -33.866  -4.965  22.820  1.00 85.42           H  
ATOM   1310  O   THR A  87     -37.100  -3.188  21.808  1.00 85.42           O  
ATOM   1311  CG2 THR A  87     -32.449  -4.018  21.519  1.00 85.42           C  
ATOM   1312 HG21 THR A  87     -31.664  -4.129  22.267  1.00 85.42           H  
ATOM   1313 HG22 THR A  87     -32.370  -4.825  20.791  1.00 85.42           H  
ATOM   1314 HG23 THR A  87     -32.333  -3.060  21.012  1.00 85.42           H  
ATOM   1315  OG1 THR A  87     -33.900  -2.940  23.028  1.00 85.42           O  
ATOM   1316  HG1 THR A  87     -33.341  -3.059  23.799  1.00 85.42           H  
ATOM   1317  N   GLY A  88     -36.692  -5.269  22.527  1.00 82.19           N  
ATOM   1318  H   GLY A  88     -36.088  -6.078  22.510  1.00 82.19           H  
ATOM   1319  CA  GLY A  88     -37.967  -5.373  23.258  1.00 82.19           C  
ATOM   1320  HA2 GLY A  88     -38.024  -6.343  23.752  1.00 82.19           H  
ATOM   1321  HA3 GLY A  88     -38.798  -5.294  22.556  1.00 82.19           H  
ATOM   1322  C   GLY A  88     -38.148  -4.290  24.331  1.00 82.19           C  
ATOM   1323  O   GLY A  88     -39.261  -3.845  24.570  1.00 82.19           O  
ATOM   1324  N   ASN A  89     -37.039  -3.794  24.894  1.00 84.24           N  
ATOM   1325  H   ASN A  89     -36.154  -4.197  24.621  1.00 84.24           H  
ATOM   1326  CA  ASN A  89     -37.025  -2.733  25.907  1.00 84.24           C  
ATOM   1327  HA  ASN A  89     -38.004  -2.709  26.386  1.00 84.24           H  
ATOM   1328  C   ASN A  89     -36.827  -1.324  25.301  1.00 84.24           C  
ATOM   1329  CB  ASN A  89     -35.989  -3.070  27.003  1.00 84.24           C  
ATOM   1330  HB2 ASN A  89     -35.956  -2.243  27.712  1.00 84.24           H  
ATOM   1331  HB3 ASN A  89     -35.000  -3.172  26.557  1.00 84.24           H  
ATOM   1332  O   ASN A  89     -36.385  -0.416  26.002  1.00 84.24           O  
ATOM   1333  CG  ASN A  89     -36.303  -4.321  27.808  1.00 84.24           C  
ATOM   1334  ND2 ASN A  89     -35.513  -4.614  28.813  1.00 84.24           N  
ATOM   1335 HD21 ASN A  89     -34.829  -3.948  29.142  1.00 84.24           H  
ATOM   1336 HD22 ASN A  89     -35.811  -5.403  29.369  1.00 84.24           H  
ATOM   1337  OD1 ASN A  89     -37.218  -5.073  27.542  1.00 84.24           O  
ATOM   1338  N   GLY A  90     -37.096  -1.133  24.003  1.00 87.83           N  
ATOM   1339  H   GLY A  90     -37.394  -1.927  23.454  1.00 87.83           H  
ATOM   1340  CA  GLY A  90     -37.060   0.173  23.334  1.00 87.83           C  
ATOM   1341  HA2 GLY A  90     -36.949   0.964  24.075  1.00 87.83           H  
ATOM   1342  HA3 GLY A  90     -38.018   0.330  22.838  1.00 87.83           H  
ATOM   1343  C   GLY A  90     -35.956   0.338  22.284  1.00 87.83           C  
ATOM   1344  O   GLY A  90     -35.380  -0.620  21.772  1.00 87.83           O  
ATOM   1345  N   ILE A  91     -35.672   1.587  21.904  1.00 88.28           N  
ATOM   1346  H   ILE A  91     -36.130   2.350  22.381  1.00 88.28           H  
ATOM   1347  CA  ILE A  91     -34.703   1.898  20.845  1.00 88.28           C  
ATOM   1348  HA  ILE A  91     -34.705   1.081  20.123  1.00 88.28           H  
ATOM   1349  C   ILE A  91     -33.300   1.998  21.448  1.00 88.28           C  
ATOM   1350  CB  ILE A  91     -35.087   3.182  20.073  1.00 88.28           C  
ATOM   1351  HB  ILE A  91     -34.968   4.039  20.736  1.00 88.28           H  
ATOM   1352  O   ILE A  91     -32.985   2.956  22.151  1.00 88.28           O  
ATOM   1353  CG1 ILE A  91     -36.569   3.135  19.631  1.00 88.28           C  
ATOM   1354 HG12 ILE A  91     -36.793   2.163  19.192  1.00 88.28           H  
ATOM   1355 HG13 ILE A  91     -37.195   3.235  20.518  1.00 88.28           H  
ATOM   1356  CG2 ILE A  91     -34.127   3.365  18.882  1.00 88.28           C  
ATOM   1357 HG21 ILE A  91     -34.307   4.333  18.415  1.00 88.28           H  
ATOM   1358 HG22 ILE A  91     -33.092   3.355  19.223  1.00 88.28           H  
ATOM   1359 HG23 ILE A  91     -34.284   2.562  18.161  1.00 88.28           H  
ATOM   1360  CD1 ILE A  91     -37.004   4.233  18.653  1.00 88.28           C  
ATOM   1361 HD11 ILE A  91     -36.738   5.212  19.051  1.00 88.28           H  
ATOM   1362 HD12 ILE A  91     -36.532   4.085  17.682  1.00 88.28           H  
ATOM   1363 HD13 ILE A  91     -38.085   4.186  18.522  1.00 88.28           H  
ATOM   1364  N   LYS A  92     -32.421   1.046  21.129  1.00 87.28           N  
ATOM   1365  H   LYS A  92     -32.734   0.295  20.530  1.00 87.28           H  
ATOM   1366  CA  LYS A  92     -31.012   1.092  21.530  1.00 87.28           C  
ATOM   1367  HA  LYS A  92     -30.938   1.719  22.419  1.00 87.28           H  
ATOM   1368  C   LYS A  92     -30.169   1.738  20.435  1.00 87.28           C  
ATOM   1369  CB  LYS A  92     -30.536  -0.310  21.927  1.00 87.28           C  
ATOM   1370  HB2 LYS A  92     -30.564  -0.966  21.057  1.00 87.28           H  
ATOM   1371  HB3 LYS A  92     -31.219  -0.706  22.678  1.00 87.28           H  
ATOM   1372  O   LYS A  92     -30.142   1.278  19.291  1.00 87.28           O  
ATOM   1373  CG  LYS A  92     -29.115  -0.279  22.509  1.00 87.28           C  
ATOM   1374  HG2 LYS A  92     -29.078   0.441  23.326  1.00 87.28           H  
ATOM   1375  HG3 LYS A  92     -28.411   0.026  21.735  1.00 87.28           H  
ATOM   1376  CD  LYS A  92     -28.708  -1.659  23.039  1.00 87.28           C  
ATOM   1377  HD2 LYS A  92     -28.719  -2.377  22.219  1.00 87.28           H  
ATOM   1378  HD3 LYS A  92     -29.424  -1.970  23.799  1.00 87.28           H  
ATOM   1379  CE  LYS A  92     -27.304  -1.585  23.654  1.00 87.28           C  
ATOM   1380  HE2 LYS A  92     -27.303  -0.796  24.406  1.00 87.28           H  
ATOM   1381  HE3 LYS A  92     -26.596  -1.298  22.876  1.00 87.28           H  
ATOM   1382  NZ  LYS A  92     -26.906  -2.875  24.275  1.00 87.28           N  
ATOM   1383  HZ1 LYS A  92     -25.988  -2.798  24.691  1.00 87.28           H  
ATOM   1384  HZ2 LYS A  92     -26.895  -3.621  23.595  1.00 87.28           H  
ATOM   1385  HZ3 LYS A  92     -27.552  -3.120  25.012  1.00 87.28           H  
ATOM   1386  N   GLN A  93     -29.439   2.788  20.794  1.00 87.85           N  
ATOM   1387  H   GLN A  93     -29.527   3.143  21.736  1.00 87.85           H  
ATOM   1388  CA  GLN A  93     -28.472   3.416  19.900  1.00 87.85           C  
ATOM   1389  HA  GLN A  93     -28.930   3.478  18.913  1.00 87.85           H  
ATOM   1390  C   GLN A  93     -27.219   2.537  19.790  1.00 87.85           C  
ATOM   1391  CB  GLN A  93     -28.193   4.848  20.379  1.00 87.85           C  
ATOM   1392  HB2 GLN A  93     -27.333   4.861  21.048  1.00 87.85           H  
ATOM   1393  HB3 GLN A  93     -29.060   5.194  20.942  1.00 87.85           H  
ATOM   1394  O   GLN A  93     -26.715   2.009  20.782  1.00 87.85           O  
ATOM   1395  CG  GLN A  93     -27.978   5.835  19.219  1.00 87.85           C  
ATOM   1396  HG2 GLN A  93     -27.009   5.654  18.754  1.00 87.85           H  
ATOM   1397  HG3 GLN A  93     -28.756   5.686  18.470  1.00 87.85           H  
ATOM   1398  CD  GLN A  93     -28.054   7.288  19.689  1.00 87.85           C  
ATOM   1399  NE2 GLN A  93     -28.140   8.245  18.792  1.00 87.85           N  
ATOM   1400 HE21 GLN A  93     -28.190   9.181  19.167  1.00 87.85           H  
ATOM   1401 HE22 GLN A  93     -28.068   8.062  17.801  1.00 87.85           H  
ATOM   1402  OE1 GLN A  93     -28.050   7.593  20.866  1.00 87.85           O  
ATOM   1403  N   LEU A  94     -26.746   2.333  18.564  1.00 90.08           N  
ATOM   1404  H   LEU A  94     -27.152   2.865  17.807  1.00 90.08           H  
ATOM   1405  CA  LEU A  94     -25.544   1.566  18.263  1.00 90.08           C  
ATOM   1406  HA  LEU A  94     -25.246   0.991  19.140  1.00 90.08           H  
ATOM   1407  C   LEU A  94     -24.389   2.510  17.938  1.00 90.08           C  
ATOM   1408  CB  LEU A  94     -25.810   0.596  17.096  1.00 90.08           C  
ATOM   1409  HB2 LEU A  94     -24.871   0.113  16.827  1.00 90.08           H  
ATOM   1410  HB3 LEU A  94     -26.140   1.186  16.241  1.00 90.08           H  
ATOM   1411  O   LEU A  94     -24.601   3.648  17.522  1.00 90.08           O  
ATOM   1412  CG  LEU A  94     -26.861  -0.494  17.360  1.00 90.08           C  
ATOM   1413  HG  LEU A  94     -27.830  -0.036  17.560  1.00 90.08           H  
ATOM   1414  CD1 LEU A  94     -26.983  -1.366  16.107  1.00 90.08           C  
ATOM   1415 HD11 LEU A  94     -27.338  -0.760  15.274  1.00 90.08           H  
ATOM   1416 HD12 LEU A  94     -27.704  -2.163  16.287  1.00 90.08           H  
ATOM   1417 HD13 LEU A  94     -26.019  -1.812  15.863  1.00 90.08           H  
ATOM   1418  CD2 LEU A  94     -26.475  -1.390  18.539  1.00 90.08           C  
ATOM   1419 HD21 LEU A  94     -26.518  -0.815  19.464  1.00 90.08           H  
ATOM   1420 HD22 LEU A  94     -27.182  -2.215  18.622  1.00 90.08           H  
ATOM   1421 HD23 LEU A  94     -25.471  -1.790  18.399  1.00 90.08           H  
ATOM   1422  N   ALA A  95     -23.167   1.991  18.067  1.00 92.65           N  
ATOM   1423  H   ALA A  95     -23.072   1.056  18.438  1.00 92.65           H  
ATOM   1424  CA  ALA A  95     -21.962   2.668  17.610  1.00 92.65           C  
ATOM   1425  HA  ALA A  95     -21.768   3.506  18.278  1.00 92.65           H  
ATOM   1426  C   ALA A  95     -22.149   3.172  16.161  1.00 92.65           C  
ATOM   1427  CB  ALA A  95     -20.791   1.687  17.721  1.00 92.65           C  
ATOM   1428  HB1 ALA A  95     -19.901   2.124  17.269  1.00 92.65           H  
ATOM   1429  HB2 ALA A  95     -20.586   1.467  18.769  1.00 92.65           H  
ATOM   1430  HB3 ALA A  95     -21.021   0.762  17.191  1.00 92.65           H  
ATOM   1431  O   ALA A  95     -22.488   2.362  15.273  1.00 92.65           O  
ATOM   1432  N   PRO A  96     -21.974   4.484  15.915  1.00 94.67           N  
ATOM   1433  CA  PRO A  96     -22.154   5.047  14.592  1.00 94.67           C  
ATOM   1434  HA  PRO A  96     -23.135   4.773  14.204  1.00 94.67           H  
ATOM   1435  C   PRO A  96     -21.082   4.502  13.657  1.00 94.67           C  
ATOM   1436  CB  PRO A  96     -22.094   6.564  14.759  1.00 94.67           C  
ATOM   1437  HB2 PRO A  96     -21.675   7.063  13.885  1.00 94.67           H  
ATOM   1438  HB3 PRO A  96     -23.096   6.938  14.967  1.00 94.67           H  
ATOM   1439  O   PRO A  96     -19.995   4.082  14.069  1.00 94.67           O  
ATOM   1440  CG  PRO A  96     -21.227   6.758  15.998  1.00 94.67           C  
ATOM   1441  HG2 PRO A  96     -20.177   6.772  15.705  1.00 94.67           H  
ATOM   1442  HG3 PRO A  96     -21.482   7.677  16.526  1.00 94.67           H  
ATOM   1443  CD  PRO A  96     -21.531   5.520  16.843  1.00 94.67           C  
ATOM   1444  HD2 PRO A  96     -22.336   5.743  17.543  1.00 94.67           H  
ATOM   1445  HD3 PRO A  96     -20.634   5.214  17.382  1.00 94.67           H  
ATOM   1446  N   ARG A  97     -21.413   4.475  12.371  1.00 94.88           N  
ATOM   1447  H   ARG A  97     -22.301   4.866  12.092  1.00 94.88           H  
ATOM   1448  CA  ARG A  97     -20.544   3.898  11.354  1.00 94.88           C  
ATOM   1449  HA  ARG A  97     -19.571   3.686  11.796  1.00 94.88           H  
ATOM   1450  C   ARG A  97     -20.316   4.898  10.241  1.00 94.88           C  
ATOM   1451  CB  ARG A  97     -21.150   2.576  10.894  1.00 94.88           C  
ATOM   1452  HB2 ARG A  97     -21.437   2.006  11.778  1.00 94.88           H  
ATOM   1453  HB3 ARG A  97     -22.042   2.774  10.298  1.00 94.88           H  
ATOM   1454  O   ARG A  97     -21.260   5.496   9.743  1.00 94.88           O  
ATOM   1455  CG  ARG A  97     -20.153   1.748  10.085  1.00 94.88           C  
ATOM   1456  HG2 ARG A  97     -19.926   2.280   9.161  1.00 94.88           H  
ATOM   1457  HG3 ARG A  97     -19.231   1.594  10.646  1.00 94.88           H  
ATOM   1458  CD  ARG A  97     -20.786   0.400   9.745  1.00 94.88           C  
ATOM   1459  HD2 ARG A  97     -21.796   0.580   9.377  1.00 94.88           H  
ATOM   1460  HD3 ARG A  97     -20.200  -0.063   8.951  1.00 94.88           H  
ATOM   1461  NE  ARG A  97     -20.839  -0.507  10.905  1.00 94.88           N  
ATOM   1462  HE  ARG A  97     -20.208  -0.300  11.667  1.00 94.88           H  
ATOM   1463  NH1 ARG A  97     -22.123  -2.129   9.922  1.00 94.88           N  
ATOM   1464 HH11 ARG A  97     -22.358  -3.110   9.883  1.00 94.88           H  
ATOM   1465 HH12 ARG A  97     -22.243  -1.520   9.125  1.00 94.88           H  
ATOM   1466  NH2 ARG A  97     -21.184  -2.524  11.900  1.00 94.88           N  
ATOM   1467 HH21 ARG A  97     -20.348  -2.310  12.425  1.00 94.88           H  
ATOM   1468 HH22 ARG A  97     -21.078  -3.486  11.613  1.00 94.88           H  
ATOM   1469  CZ  ARG A  97     -21.390  -1.704  10.915  1.00 94.88           C  
ATOM   1470  N   TRP A  98     -19.065   5.078   9.863  1.00 96.43           N  
ATOM   1471  H   TRP A  98     -18.339   4.558  10.336  1.00 96.43           H  
ATOM   1472  CA  TRP A  98     -18.654   6.047   8.865  1.00 96.43           C  
ATOM   1473  HA  TRP A  98     -19.434   6.799   8.749  1.00 96.43           H  
ATOM   1474  C   TRP A  98     -18.440   5.350   7.534  1.00 96.43           C  
ATOM   1475  CB  TRP A  98     -17.400   6.764   9.346  1.00 96.43           C  
ATOM   1476  HB2 TRP A  98     -16.609   6.034   9.519  1.00 96.43           H  
ATOM   1477  HB3 TRP A  98     -17.061   7.434   8.555  1.00 96.43           H  
ATOM   1478  O   TRP A  98     -17.764   4.328   7.482  1.00 96.43           O  
ATOM   1479  CG  TRP A  98     -17.593   7.573  10.588  1.00 96.43           C  
ATOM   1480  CD1 TRP A  98     -17.743   7.089  11.844  1.00 96.43           C  
ATOM   1481  HD1 TRP A  98     -17.732   6.044  12.116  1.00 96.43           H  
ATOM   1482  CD2 TRP A  98     -17.648   9.024  10.712  1.00 96.43           C  
ATOM   1483  CE2 TRP A  98     -17.770   9.353  12.094  1.00 96.43           C  
ATOM   1484  CE3 TRP A  98     -17.597  10.098   9.800  1.00 96.43           C  
ATOM   1485  HE3 TRP A  98     -17.513   9.902   8.741  1.00 96.43           H  
ATOM   1486  NE1 TRP A  98     -17.837   8.140  12.735  1.00 96.43           N  
ATOM   1487  HE1 TRP A  98     -17.873   8.042  13.740  1.00 96.43           H  
ATOM   1488  CH2 TRP A  98     -17.731  11.721  11.623  1.00 96.43           C  
ATOM   1489  HH2 TRP A  98     -17.740  12.750  11.951  1.00 96.43           H  
ATOM   1490  CZ2 TRP A  98     -17.796  10.674  12.558  1.00 96.43           C  
ATOM   1491  HZ2 TRP A  98     -17.862  10.875  13.617  1.00 96.43           H  
ATOM   1492  CZ3 TRP A  98     -17.649  11.428  10.250  1.00 96.43           C  
ATOM   1493  HZ3 TRP A  98     -17.618  12.232   9.529  1.00 96.43           H  
ATOM   1494  N   TYR A  99     -18.995   5.895   6.460  1.00 97.56           N  
ATOM   1495  H   TYR A  99     -19.548   6.731   6.577  1.00 97.56           H  
ATOM   1496  CA  TYR A  99     -18.874   5.333   5.117  1.00 97.56           C  
ATOM   1497  HA  TYR A  99     -18.234   4.451   5.131  1.00 97.56           H  
ATOM   1498  C   TYR A  99     -18.242   6.342   4.168  1.00 97.56           C  
ATOM   1499  CB  TYR A  99     -20.255   4.906   4.624  1.00 97.56           C  
ATOM   1500  HB2 TYR A  99     -20.961   5.723   4.775  1.00 97.56           H  
ATOM   1501  HB3 TYR A  99     -20.198   4.722   3.551  1.00 97.56           H  
ATOM   1502  O   TYR A  99     -18.629   7.508   4.175  1.00 97.56           O  
ATOM   1503  CG  TYR A  99     -20.780   3.654   5.290  1.00 97.56           C  
ATOM   1504  CD1 TYR A  99     -20.391   2.392   4.803  1.00 97.56           C  
ATOM   1505  HD1 TYR A  99     -19.695   2.318   3.981  1.00 97.56           H  
ATOM   1506  CD2 TYR A  99     -21.663   3.748   6.383  1.00 97.56           C  
ATOM   1507  HD2 TYR A  99     -21.956   4.715   6.765  1.00 97.56           H  
ATOM   1508  CE1 TYR A  99     -20.922   1.222   5.377  1.00 97.56           C  
ATOM   1509  HE1 TYR A  99     -20.636   0.261   4.975  1.00 97.56           H  
ATOM   1510  CE2 TYR A  99     -22.181   2.579   6.971  1.00 97.56           C  
ATOM   1511  HE2 TYR A  99     -22.888   2.653   7.784  1.00 97.56           H  
ATOM   1512  OH  TYR A  99     -22.348   0.175   6.985  1.00 97.56           O  
ATOM   1513  HH  TYR A  99     -22.158  -0.567   6.407  1.00 97.56           H  
ATOM   1514  CZ  TYR A  99     -21.826   1.315   6.456  1.00 97.56           C  
ATOM   1515  N   PHE A 100     -17.295   5.891   3.350  1.00 97.89           N  
ATOM   1516  H   PHE A 100     -16.998   4.928   3.417  1.00 97.89           H  
ATOM   1517  CA  PHE A 100     -16.609   6.748   2.390  1.00 97.89           C  
ATOM   1518  HA  PHE A 100     -16.479   7.738   2.828  1.00 97.89           H  
ATOM   1519  C   PHE A 100     -17.397   6.899   1.088  1.00 97.89           C  
ATOM   1520  CB  PHE A 100     -15.216   6.192   2.108  1.00 97.89           C  
ATOM   1521  HB2 PHE A 100     -15.308   5.164   1.758  1.00 97.89           H  
ATOM   1522  HB3 PHE A 100     -14.644   6.181   3.036  1.00 97.89           H  
ATOM   1523  O   PHE A 100     -17.878   5.914   0.524  1.00 97.89           O  
ATOM   1524  CG  PHE A 100     -14.453   7.006   1.085  1.00 97.89           C  
ATOM   1525  CD1 PHE A 100     -14.428   6.598  -0.262  1.00 97.89           C  
ATOM   1526  HD1 PHE A 100     -14.954   5.705  -0.568  1.00 97.89           H  
ATOM   1527  CD2 PHE A 100     -13.816   8.202   1.461  1.00 97.89           C  
ATOM   1528  HD2 PHE A 100     -13.856   8.545   2.484  1.00 97.89           H  
ATOM   1529  CE1 PHE A 100     -13.742   7.356  -1.222  1.00 97.89           C  
ATOM   1530  HE1 PHE A 100     -13.729   7.044  -2.256  1.00 97.89           H  
ATOM   1531  CE2 PHE A 100     -13.153   8.970   0.489  1.00 97.89           C  
ATOM   1532  HE2 PHE A 100     -12.711   9.919   0.754  1.00 97.89           H  
ATOM   1533  CZ  PHE A 100     -13.101   8.545  -0.847  1.00 97.89           C  
ATOM   1534  HZ  PHE A 100     -12.602   9.150  -1.589  1.00 97.89           H  
ATOM   1535  N   TYR A 101     -17.453   8.114   0.567  1.00 97.18           N  
ATOM   1536  H   TYR A 101     -17.048   8.880   1.086  1.00 97.18           H  
ATOM   1537  CA  TYR A 101     -17.974   8.437  -0.753  1.00 97.18           C  
ATOM   1538  HA  TYR A 101     -18.090   7.531  -1.348  1.00 97.18           H  
ATOM   1539  C   TYR A 101     -16.979   9.353  -1.449  1.00 97.18           C  
ATOM   1540  CB  TYR A 101     -19.336   9.117  -0.615  1.00 97.18           C  
ATOM   1541  HB2 TYR A 101     -19.194  10.020  -0.021  1.00 97.18           H  
ATOM   1542  HB3 TYR A 101     -19.696   9.416  -1.599  1.00 97.18           H  
ATOM   1543  O   TYR A 101     -16.403  10.237  -0.821  1.00 97.18           O  
ATOM   1544  CG  TYR A 101     -20.377   8.249   0.056  1.00 97.18           C  
ATOM   1545  CD1 TYR A 101     -21.151   7.359  -0.711  1.00 97.18           C  
ATOM   1546  HD1 TYR A 101     -21.029   7.335  -1.784  1.00 97.18           H  
ATOM   1547  CD2 TYR A 101     -20.526   8.296   1.455  1.00 97.18           C  
ATOM   1548  HD2 TYR A 101     -19.912   8.971   2.032  1.00 97.18           H  
ATOM   1549  CE1 TYR A 101     -22.074   6.509  -0.076  1.00 97.18           C  
ATOM   1550  HE1 TYR A 101     -22.682   5.832  -0.657  1.00 97.18           H  
ATOM   1551  CE2 TYR A 101     -21.430   7.432   2.096  1.00 97.18           C  
ATOM   1552  HE2 TYR A 101     -21.507   7.446   3.173  1.00 97.18           H  
ATOM   1553  OH  TYR A 101     -23.014   5.648   1.952  1.00 97.18           O  
ATOM   1554  HH  TYR A 101     -23.042   5.784   2.902  1.00 97.18           H  
ATOM   1555  CZ  TYR A 101     -22.194   6.529   1.329  1.00 97.18           C  
ATOM   1556  N   TYR A 102     -16.781   9.156  -2.746  1.00 96.65           N  
ATOM   1557  H   TYR A 102     -17.360   8.496  -3.245  1.00 96.65           H  
ATOM   1558  CA  TYR A 102     -15.969  10.083  -3.519  1.00 96.65           C  
ATOM   1559  HA  TYR A 102     -15.020  10.243  -3.007  1.00 96.65           H  
ATOM   1560  C   TYR A 102     -16.662  11.442  -3.653  1.00 96.65           C  
ATOM   1561  CB  TYR A 102     -15.672   9.496  -4.890  1.00 96.65           C  
ATOM   1562  HB2 TYR A 102     -16.596   9.218  -5.396  1.00 96.65           H  
ATOM   1563  HB3 TYR A 102     -15.186  10.295  -5.449  1.00 96.65           H  
ATOM   1564  O   TYR A 102     -17.895  11.518  -3.583  1.00 96.65           O  
ATOM   1565  CG  TYR A 102     -14.710   8.339  -4.866  1.00 96.65           C  
ATOM   1566  CD1 TYR A 102     -13.336   8.620  -4.767  1.00 96.65           C  
ATOM   1567  HD1 TYR A 102     -12.987   9.642  -4.741  1.00 96.65           H  
ATOM   1568  CD2 TYR A 102     -15.171   7.010  -4.934  1.00 96.65           C  
ATOM   1569  HD2 TYR A 102     -16.228   6.811  -5.026  1.00 96.65           H  
ATOM   1570  CE1 TYR A 102     -12.407   7.577  -4.702  1.00 96.65           C  
ATOM   1571  HE1 TYR A 102     -11.353   7.801  -4.624  1.00 96.65           H  
ATOM   1572  CE2 TYR A 102     -14.240   5.956  -4.881  1.00 96.65           C  
ATOM   1573  HE2 TYR A 102     -14.561   4.925  -4.907  1.00 96.65           H  
ATOM   1574  OH  TYR A 102     -11.963   5.264  -4.661  1.00 96.65           O  
ATOM   1575  HH  TYR A 102     -11.130   5.611  -4.333  1.00 96.65           H  
ATOM   1576  CZ  TYR A 102     -12.866   6.252  -4.755  1.00 96.65           C  
ATOM   1577  N   THR A 103     -15.883  12.498  -3.886  1.00 94.94           N  
ATOM   1578  H   THR A 103     -14.879  12.385  -3.894  1.00 94.94           H  
ATOM   1579  CA  THR A 103     -16.407  13.850  -4.134  1.00 94.94           C  
ATOM   1580  HA  THR A 103     -16.857  14.224  -3.214  1.00 94.94           H  
ATOM   1581  C   THR A 103     -17.472  13.819  -5.231  1.00 94.94           C  
ATOM   1582  CB  THR A 103     -15.274  14.804  -4.535  1.00 94.94           C  
ATOM   1583  HB  THR A 103     -14.857  14.499  -5.495  1.00 94.94           H  
ATOM   1584  O   THR A 103     -17.303  13.132  -6.238  1.00 94.94           O  
ATOM   1585  CG2 THR A 103     -15.738  16.255  -4.618  1.00 94.94           C  
ATOM   1586 HG21 THR A 103     -16.457  16.380  -5.428  1.00 94.94           H  
ATOM   1587 HG22 THR A 103     -16.185  16.575  -3.677  1.00 94.94           H  
ATOM   1588 HG23 THR A 103     -14.882  16.890  -4.845  1.00 94.94           H  
ATOM   1589  OG1 THR A 103     -14.262  14.760  -3.557  1.00 94.94           O  
ATOM   1590  HG1 THR A 103     -13.532  15.272  -3.912  1.00 94.94           H  
ATOM   1591  N   GLY A 104     -18.595  14.512  -5.030  1.00 94.36           N  
ATOM   1592  H   GLY A 104     -18.678  15.100  -4.214  1.00 94.36           H  
ATOM   1593  CA  GLY A 104     -19.705  14.522  -5.991  1.00 94.36           C  
ATOM   1594  HA2 GLY A 104     -20.373  15.347  -5.744  1.00 94.36           H  
ATOM   1595  HA3 GLY A 104     -19.311  14.706  -6.990  1.00 94.36           H  
ATOM   1596  C   GLY A 104     -20.536  13.232  -6.045  1.00 94.36           C  
ATOM   1597  O   GLY A 104     -21.368  13.069  -6.932  1.00 94.36           O  
ATOM   1598  N   THR A 105     -20.329  12.291  -5.120  1.00 95.28           N  
ATOM   1599  H   THR A 105     -19.619  12.458  -4.421  1.00 95.28           H  
ATOM   1600  CA  THR A 105     -21.080  11.026  -5.051  1.00 95.28           C  
ATOM   1601  HA  THR A 105     -21.899  11.060  -5.769  1.00 95.28           H  
ATOM   1602  C   THR A 105     -21.709  10.843  -3.674  1.00 95.28           C  
ATOM   1603  CB  THR A 105     -20.207   9.810  -5.418  1.00 95.28           C  
ATOM   1604  HB  THR A 105     -20.873   8.975  -5.638  1.00 95.28           H  
ATOM   1605  O   THR A 105     -21.390  11.565  -2.731  1.00 95.28           O  
ATOM   1606  CG2 THR A 105     -19.312  10.025  -6.637  1.00 95.28           C  
ATOM   1607 HG21 THR A 105     -19.917  10.320  -7.495  1.00 95.28           H  
ATOM   1608 HG22 THR A 105     -18.778   9.103  -6.866  1.00 95.28           H  
ATOM   1609 HG23 THR A 105     -18.578  10.806  -6.440  1.00 95.28           H  
ATOM   1610  OG1 THR A 105     -19.383   9.423  -4.345  1.00 95.28           O  
ATOM   1611  HG1 THR A 105     -18.888  10.207  -4.097  1.00 95.28           H  
ATOM   1612  N   GLY A 106     -22.585   9.851  -3.522  1.00 95.34           N  
ATOM   1613  H   GLY A 106     -22.876   9.317  -4.328  1.00 95.34           H  
ATOM   1614  CA  GLY A 106     -23.165   9.528  -2.222  1.00 95.34           C  
ATOM   1615  HA2 GLY A 106     -22.397   9.652  -1.458  1.00 95.34           H  
ATOM   1616  HA3 GLY A 106     -23.467   8.482  -2.189  1.00 95.34           H  
ATOM   1617  C   GLY A 106     -24.352  10.416  -1.833  1.00 95.34           C  
ATOM   1618  O   GLY A 106     -24.842  11.205  -2.644  1.00 95.34           O  
ATOM   1619  N   PRO A 107     -24.806  10.316  -0.571  1.00 94.89           N  
ATOM   1620  CA  PRO A 107     -25.890  11.144  -0.038  1.00 94.89           C  
ATOM   1621  HA  PRO A 107     -26.798  10.945  -0.606  1.00 94.89           H  
ATOM   1622  C   PRO A 107     -25.600  12.648  -0.080  1.00 94.89           C  
ATOM   1623  CB  PRO A 107     -26.071  10.680   1.411  1.00 94.89           C  
ATOM   1624  HB2 PRO A 107     -25.460  11.291   2.075  1.00 94.89           H  
ATOM   1625  HB3 PRO A 107     -27.117  10.719   1.716  1.00 94.89           H  
ATOM   1626  O   PRO A 107     -26.526  13.443  -0.170  1.00 94.89           O  
ATOM   1627  CG  PRO A 107     -25.533   9.250   1.405  1.00 94.89           C  
ATOM   1628  HG2 PRO A 107     -26.298   8.572   1.026  1.00 94.89           H  
ATOM   1629  HG3 PRO A 107     -25.196   8.935   2.393  1.00 94.89           H  
ATOM   1630  CD  PRO A 107     -24.382   9.330   0.410  1.00 94.89           C  
ATOM   1631  HD2 PRO A 107     -24.217   8.351  -0.042  1.00 94.89           H  
ATOM   1632  HD3 PRO A 107     -23.477   9.676   0.908  1.00 94.89           H  
ATOM   1633  N   GLU A 108     -24.325  13.029  -0.023  1.00 94.85           N  
ATOM   1634  H   GLU A 108     -23.603  12.325   0.035  1.00 94.85           H  
ATOM   1635  CA  GLU A 108     -23.875  14.420  -0.049  1.00 94.85           C  
ATOM   1636  HA  GLU A 108     -24.736  15.077   0.072  1.00 94.85           H  
ATOM   1637  C   GLU A 108     -23.232  14.786  -1.393  1.00 94.85           C  
ATOM   1638  CB  GLU A 108     -22.929  14.711   1.117  1.00 94.85           C  
ATOM   1639  HB2 GLU A 108     -21.937  14.325   0.884  1.00 94.85           H  
ATOM   1640  HB3 GLU A 108     -22.841  15.795   1.190  1.00 94.85           H  
ATOM   1641  O   GLU A 108     -22.313  15.596  -1.447  1.00 94.85           O  
ATOM   1642  CG  GLU A 108     -23.339  14.161   2.484  1.00 94.85           C  
ATOM   1643  HG2 GLU A 108     -23.380  13.072   2.442  1.00 94.85           H  
ATOM   1644  HG3 GLU A 108     -22.538  14.437   3.170  1.00 94.85           H  
ATOM   1645  CD  GLU A 108     -24.652  14.712   3.049  1.00 94.85           C  
ATOM   1646  OE1 GLU A 108     -25.262  14.015   3.904  1.00 94.85           O  
ATOM   1647  OE2 GLU A 108     -25.027  15.859   2.726  1.00 94.85           O  
ATOM   1648  N   ALA A 109     -23.695  14.187  -2.495  1.00 94.52           N  
ATOM   1649  H   ALA A 109     -24.406  13.475  -2.400  1.00 94.52           H  
ATOM   1650  CA  ALA A 109     -23.177  14.470  -3.835  1.00 94.52           C  
ATOM   1651  HA  ALA A 109     -22.134  14.158  -3.877  1.00 94.52           H  
ATOM   1652  C   ALA A 109     -23.222  15.965  -4.209  1.00 94.52           C  
ATOM   1653  CB  ALA A 109     -23.989  13.645  -4.840  1.00 94.52           C  
ATOM   1654  HB1 ALA A 109     -23.850  12.581  -4.650  1.00 94.52           H  
ATOM   1655  HB2 ALA A 109     -23.651  13.869  -5.851  1.00 94.52           H  
ATOM   1656  HB3 ALA A 109     -25.047  13.894  -4.761  1.00 94.52           H  
ATOM   1657  O   ALA A 109     -22.404  16.420  -4.999  1.00 94.52           O  
ATOM   1658  N   ALA A 110     -24.162  16.723  -3.636  1.00 92.23           N  
ATOM   1659  H   ALA A 110     -24.800  16.281  -2.990  1.00 92.23           H  
ATOM   1660  CA  ALA A 110     -24.295  18.160  -3.856  1.00 92.23           C  
ATOM   1661  HA  ALA A 110     -24.030  18.384  -4.889  1.00 92.23           H  
ATOM   1662  C   ALA A 110     -23.371  19.020  -2.972  1.00 92.23           C  
ATOM   1663  CB  ALA A 110     -25.769  18.531  -3.654  1.00 92.23           C  
ATOM   1664  HB1 ALA A 110     -25.909  19.590  -3.875  1.00 92.23           H  
ATOM   1665  HB2 ALA A 110     -26.396  17.949  -4.330  1.00 92.23           H  
ATOM   1666  HB3 ALA A 110     -26.066  18.343  -2.622  1.00 92.23           H  
ATOM   1667  O   ALA A 110     -23.306  20.229  -3.180  1.00 92.23           O  
ATOM   1668  N   LEU A 111     -22.681  18.444  -1.976  1.00 91.15           N  
ATOM   1669  H   LEU A 111     -22.653  17.437  -1.904  1.00 91.15           H  
ATOM   1670  CA  LEU A 111     -21.731  19.217  -1.179  1.00 91.15           C  
ATOM   1671  HA  LEU A 111     -22.200  20.173  -0.947  1.00 91.15           H  
ATOM   1672  C   LEU A 111     -20.461  19.476  -1.999  1.00 91.15           C  
ATOM   1673  CB  LEU A 111     -21.369  18.526   0.144  1.00 91.15           C  
ATOM   1674  HB2 LEU A 111     -20.500  19.042   0.553  1.00 91.15           H  
ATOM   1675  HB3 LEU A 111     -21.074  17.498  -0.063  1.00 91.15           H  
ATOM   1676  O   LEU A 111     -19.829  18.512  -2.448  1.00 91.15           O  
ATOM   1677  CG  LEU A 111     -22.458  18.543   1.224  1.00 91.15           C  
ATOM   1678  HG  LEU A 111     -23.329  17.992   0.868  1.00 91.15           H  
ATOM   1679  CD1 LEU A 111     -21.913  17.872   2.488  1.00 91.15           C  
ATOM   1680 HD11 LEU A 111     -22.755  17.557   3.105  1.00 91.15           H  
ATOM   1681 HD12 LEU A 111     -21.322  16.994   2.231  1.00 91.15           H  
ATOM   1682 HD13 LEU A 111     -21.272  18.560   3.039  1.00 91.15           H  
ATOM   1683  CD2 LEU A 111     -22.894  19.957   1.621  1.00 91.15           C  
ATOM   1684 HD21 LEU A 111     -23.433  20.428   0.799  1.00 91.15           H  
ATOM   1685 HD22 LEU A 111     -23.564  19.913   2.480  1.00 91.15           H  
ATOM   1686 HD23 LEU A 111     -22.024  20.564   1.874  1.00 91.15           H  
ATOM   1687  N   PRO A 112     -20.049  20.747  -2.158  1.00 87.82           N  
ATOM   1688  CA  PRO A 112     -18.779  21.051  -2.790  1.00 87.82           C  
ATOM   1689  HA  PRO A 112     -18.741  20.583  -3.774  1.00 87.82           H  
ATOM   1690  C   PRO A 112     -17.629  20.503  -1.944  1.00 87.82           C  
ATOM   1691  CB  PRO A 112     -18.741  22.571  -2.964  1.00 87.82           C  
ATOM   1692  HB2 PRO A 112     -17.735  22.975  -2.851  1.00 87.82           H  
ATOM   1693  HB3 PRO A 112     -19.139  22.827  -3.946  1.00 87.82           H  
ATOM   1694  O   PRO A 112     -17.752  20.312  -0.728  1.00 87.82           O  
ATOM   1695  CG  PRO A 112     -19.687  23.101  -1.888  1.00 87.82           C  
ATOM   1696  HG2 PRO A 112     -19.121  23.292  -0.976  1.00 87.82           H  
ATOM   1697  HG3 PRO A 112     -20.184  24.015  -2.213  1.00 87.82           H  
ATOM   1698  CD  PRO A 112     -20.690  21.966  -1.677  1.00 87.82           C  
ATOM   1699  HD2 PRO A 112     -20.944  21.893  -0.619  1.00 87.82           H  
ATOM   1700  HD3 PRO A 112     -21.587  22.157  -2.267  1.00 87.82           H  
ATOM   1701  N   PHE A 113     -16.504  20.231  -2.601  1.00 89.67           N  
ATOM   1702  H   PHE A 113     -16.444  20.449  -3.586  1.00 89.67           H  
ATOM   1703  CA  PHE A 113     -15.330  19.675  -1.946  1.00 89.67           C  
ATOM   1704  HA  PHE A 113     -15.583  18.674  -1.598  1.00 89.67           H  
ATOM   1705  C   PHE A 113     -14.921  20.522  -0.730  1.00 89.67           C  
ATOM   1706  CB  PHE A 113     -14.196  19.563  -2.967  1.00 89.67           C  
ATOM   1707  HB2 PHE A 113     -14.534  18.969  -3.816  1.00 89.67           H  
ATOM   1708  HB3 PHE A 113     -13.968  20.562  -3.336  1.00 89.67           H  
ATOM   1709  O   PHE A 113     -14.855  21.747  -0.803  1.00 89.67           O  
ATOM   1710  CG  PHE A 113     -12.934  18.934  -2.414  1.00 89.67           C  
ATOM   1711  CD1 PHE A 113     -11.746  19.684  -2.357  1.00 89.67           C  
ATOM   1712  HD1 PHE A 113     -11.727  20.698  -2.729  1.00 89.67           H  
ATOM   1713  CD2 PHE A 113     -12.945  17.603  -1.955  1.00 89.67           C  
ATOM   1714  HD2 PHE A 113     -13.851  17.019  -2.017  1.00 89.67           H  
ATOM   1715  CE1 PHE A 113     -10.570  19.102  -1.856  1.00 89.67           C  
ATOM   1716  HE1 PHE A 113      -9.646  19.662  -1.864  1.00 89.67           H  
ATOM   1717  CE2 PHE A 113     -11.777  17.032  -1.419  1.00 89.67           C  
ATOM   1718  HE2 PHE A 113     -11.785  16.013  -1.061  1.00 89.67           H  
ATOM   1719  CZ  PHE A 113     -10.589  17.781  -1.380  1.00 89.67           C  
ATOM   1720  HZ  PHE A 113      -9.674  17.343  -1.010  1.00 89.67           H  
ATOM   1721  N   ARG A 114     -14.660  19.853   0.400  1.00 89.83           N  
ATOM   1722  H   ARG A 114     -14.783  18.851   0.366  1.00 89.83           H  
ATOM   1723  CA  ARG A 114     -14.306  20.461   1.699  1.00 89.83           C  
ATOM   1724  HA  ARG A 114     -14.175  19.643   2.407  1.00 89.83           H  
ATOM   1725  C   ARG A 114     -15.390  21.324   2.367  1.00 89.83           C  
ATOM   1726  CB  ARG A 114     -12.940  21.170   1.624  1.00 89.83           C  
ATOM   1727  HB2 ARG A 114     -12.972  21.965   0.879  1.00 89.83           H  
ATOM   1728  HB3 ARG A 114     -12.727  21.631   2.589  1.00 89.83           H  
ATOM   1729  O   ARG A 114     -15.089  21.977   3.364  1.00 89.83           O  
ATOM   1730  CG  ARG A 114     -11.800  20.198   1.296  1.00 89.83           C  
ATOM   1731  HG2 ARG A 114     -11.715  19.451   2.085  1.00 89.83           H  
ATOM   1732  HG3 ARG A 114     -12.023  19.682   0.362  1.00 89.83           H  
ATOM   1733  CD  ARG A 114     -10.464  20.933   1.142  1.00 89.83           C  
ATOM   1734  HD2 ARG A 114      -9.716  20.214   0.808  1.00 89.83           H  
ATOM   1735  HD3 ARG A 114     -10.574  21.700   0.376  1.00 89.83           H  
ATOM   1736  NE  ARG A 114     -10.025  21.541   2.414  1.00 89.83           N  
ATOM   1737  HE  ARG A 114     -10.640  21.423   3.207  1.00 89.83           H  
ATOM   1738  NH1 ARG A 114      -8.096  22.504   1.631  1.00 89.83           N  
ATOM   1739 HH11 ARG A 114      -7.262  23.054   1.777  1.00 89.83           H  
ATOM   1740 HH12 ARG A 114      -8.292  22.131   0.713  1.00 89.83           H  
ATOM   1741  NH2 ARG A 114      -8.654  22.738   3.778  1.00 89.83           N  
ATOM   1742 HH21 ARG A 114      -9.289  22.593   4.550  1.00 89.83           H  
ATOM   1743 HH22 ARG A 114      -7.829  23.308   3.901  1.00 89.83           H  
ATOM   1744  CZ  ARG A 114      -8.930  22.254   2.600  1.00 89.83           C  
ATOM   1745  N   ALA A 115     -16.647  21.281   1.916  1.00 90.02           N  
ATOM   1746  H   ALA A 115     -16.846  20.787   1.058  1.00 90.02           H  
ATOM   1747  CA  ALA A 115     -17.753  21.949   2.609  1.00 90.02           C  
ATOM   1748  HA  ALA A 115     -17.535  23.017   2.645  1.00 90.02           H  
ATOM   1749  C   ALA A 115     -17.935  21.439   4.050  1.00 90.02           C  
ATOM   1750  CB  ALA A 115     -19.045  21.752   1.817  1.00 90.02           C  
ATOM   1751  HB1 ALA A 115     -19.861  22.292   2.295  1.00 90.02           H  
ATOM   1752  HB2 ALA A 115     -19.291  20.691   1.767  1.00 90.02           H  
ATOM   1753  HB3 ALA A 115     -18.906  22.133   0.805  1.00 90.02           H  
ATOM   1754  O   ALA A 115     -18.016  20.233   4.293  1.00 90.02           O  
ATOM   1755  N   VAL A 116     -18.043  22.349   5.017  1.00 89.64           N  
ATOM   1756  H   VAL A 116     -18.000  23.329   4.774  1.00 89.64           H  
ATOM   1757  CA  VAL A 116     -18.206  21.985   6.430  1.00 89.64           C  
ATOM   1758  HA  VAL A 116     -17.552  21.139   6.641  1.00 89.64           H  
ATOM   1759  C   VAL A 116     -19.648  21.549   6.700  1.00 89.64           C  
ATOM   1760  CB  VAL A 116     -17.775  23.136   7.358  1.00 89.64           C  
ATOM   1761  HB  VAL A 116     -18.408  24.006   7.179  1.00 89.64           H  
ATOM   1762  O   VAL A 116     -20.587  22.306   6.467  1.00 89.64           O  
ATOM   1763  CG1 VAL A 116     -17.893  22.734   8.834  1.00 89.64           C  
ATOM   1764 HG11 VAL A 116     -18.935  22.542   9.091  1.00 89.64           H  
ATOM   1765 HG12 VAL A 116     -17.296  21.845   9.036  1.00 89.64           H  
ATOM   1766 HG13 VAL A 116     -17.542  23.551   9.465  1.00 89.64           H  
ATOM   1767  CG2 VAL A 116     -16.314  23.531   7.096  1.00 89.64           C  
ATOM   1768 HG21 VAL A 116     -16.010  24.308   7.797  1.00 89.64           H  
ATOM   1769 HG22 VAL A 116     -16.201  23.928   6.087  1.00 89.64           H  
ATOM   1770 HG23 VAL A 116     -15.661  22.666   7.214  1.00 89.64           H  
ATOM   1771  N   LYS A 117     -19.828  20.329   7.215  1.00 90.17           N  
ATOM   1772  H   LYS A 117     -19.015  19.742   7.343  1.00 90.17           H  
ATOM   1773  CA  LYS A 117     -21.120  19.790   7.662  1.00 90.17           C  
ATOM   1774  HA  LYS A 117     -21.719  20.609   8.061  1.00 90.17           H  
ATOM   1775  C   LYS A 117     -20.897  18.764   8.772  1.00 90.17           C  
ATOM   1776  CB  LYS A 117     -21.849  19.179   6.453  1.00 90.17           C  
ATOM   1777  HB2 LYS A 117     -21.912  19.932   5.667  1.00 90.17           H  
ATOM   1778  HB3 LYS A 117     -21.267  18.341   6.069  1.00 90.17           H  
ATOM   1779  O   LYS A 117     -19.961  17.970   8.687  1.00 90.17           O  
ATOM   1780  CG  LYS A 117     -23.273  18.708   6.789  1.00 90.17           C  
ATOM   1781  HG2 LYS A 117     -23.843  19.549   7.183  1.00 90.17           H  
ATOM   1782  HG3 LYS A 117     -23.237  17.919   7.540  1.00 90.17           H  
ATOM   1783  CD  LYS A 117     -23.969  18.166   5.538  1.00 90.17           C  
ATOM   1784  HD2 LYS A 117     -23.428  17.286   5.189  1.00 90.17           H  
ATOM   1785  HD3 LYS A 117     -23.957  18.934   4.765  1.00 90.17           H  
ATOM   1786  CE  LYS A 117     -25.416  17.765   5.836  1.00 90.17           C  
ATOM   1787  HE2 LYS A 117     -25.405  16.923   6.529  1.00 90.17           H  
ATOM   1788  HE3 LYS A 117     -25.917  18.603   6.320  1.00 90.17           H  
ATOM   1789  NZ  LYS A 117     -26.128  17.399   4.587  1.00 90.17           N  
ATOM   1790  HZ1 LYS A 117     -27.073  17.086   4.755  1.00 90.17           H  
ATOM   1791  HZ2 LYS A 117     -25.651  16.658   4.094  1.00 90.17           H  
ATOM   1792  HZ3 LYS A 117     -26.133  18.163   3.927  1.00 90.17           H  
ATOM   1793  N   ASP A 118     -21.755  18.752   9.795  1.00 91.44           N  
ATOM   1794  H   ASP A 118     -22.509  19.422   9.831  1.00 91.44           H  
ATOM   1795  CA  ASP A 118     -21.656  17.732  10.847  1.00 91.44           C  
ATOM   1796  HA  ASP A 118     -20.655  17.804  11.273  1.00 91.44           H  
ATOM   1797  C   ASP A 118     -21.801  16.316  10.266  1.00 91.44           C  
ATOM   1798  CB  ASP A 118     -22.641  17.956  12.006  1.00 91.44           C  
ATOM   1799  HB2 ASP A 118     -23.659  17.970  11.616  1.00 91.44           H  
ATOM   1800  HB3 ASP A 118     -22.433  18.916  12.479  1.00 91.44           H  
ATOM   1801  O   ASP A 118     -22.583  16.057   9.348  1.00 91.44           O  
ATOM   1802  CG  ASP A 118     -22.497  16.829  13.049  1.00 91.44           C  
ATOM   1803  OD1 ASP A 118     -23.487  16.117  13.321  1.00 91.44           O  
ATOM   1804  OD2 ASP A 118     -21.355  16.510  13.454  1.00 91.44           O  
ATOM   1805  N   GLY A 119     -21.002  15.396  10.803  1.00 95.62           N  
ATOM   1806  H   GLY A 119     -20.490  15.668  11.630  1.00 95.62           H  
ATOM   1807  CA  GLY A 119     -20.927  14.018  10.337  1.00 95.62           C  
ATOM   1808  HA2 GLY A 119     -20.395  13.425  11.080  1.00 95.62           H  
ATOM   1809  HA3 GLY A 119     -21.939  13.626  10.236  1.00 95.62           H  
ATOM   1810  C   GLY A 119     -20.213  13.841   8.996  1.00 95.62           C  
ATOM   1811  O   GLY A 119     -20.205  12.717   8.499  1.00 95.62           O  
ATOM   1812  N   ILE A 120     -19.608  14.888   8.422  1.00 95.19           N  
ATOM   1813  H   ILE A 120     -19.686  15.795   8.860  1.00 95.19           H  
ATOM   1814  CA  ILE A 120     -18.826  14.826   7.181  1.00 95.19           C  
ATOM   1815  HA  ILE A 120     -18.876  13.815   6.777  1.00 95.19           H  
ATOM   1816  C   ILE A 120     -17.353  15.113   7.475  1.00 95.19           C  
ATOM   1817  CB  ILE A 120     -19.405  15.779   6.110  1.00 95.19           C  
ATOM   1818  HB  ILE A 120     -19.317  16.802   6.475  1.00 95.19           H  
ATOM   1819  O   ILE A 120     -17.006  16.150   8.031  1.00 95.19           O  
ATOM   1820  CG1 ILE A 120     -20.899  15.507   5.825  1.00 95.19           C  
ATOM   1821 HG12 ILE A 120     -21.479  15.747   6.716  1.00 95.19           H  
ATOM   1822 HG13 ILE A 120     -21.234  16.179   5.035  1.00 95.19           H  
ATOM   1823  CG2 ILE A 120     -18.611  15.698   4.797  1.00 95.19           C  
ATOM   1824 HG21 ILE A 120     -18.639  14.682   4.403  1.00 95.19           H  
ATOM   1825 HG22 ILE A 120     -19.045  16.373   4.059  1.00 95.19           H  
ATOM   1826 HG23 ILE A 120     -17.576  16.000   4.953  1.00 95.19           H  
ATOM   1827  CD1 ILE A 120     -21.237  14.071   5.403  1.00 95.19           C  
ATOM   1828 HD11 ILE A 120     -20.772  13.835   4.446  1.00 95.19           H  
ATOM   1829 HD12 ILE A 120     -20.899  13.356   6.153  1.00 95.19           H  
ATOM   1830 HD13 ILE A 120     -22.319  13.976   5.319  1.00 95.19           H  
ATOM   1831  N   VAL A 121     -16.479  14.186   7.083  1.00 96.40           N  
ATOM   1832  H   VAL A 121     -16.847  13.342   6.668  1.00 96.40           H  
ATOM   1833  CA  VAL A 121     -15.020  14.310   7.214  1.00 96.40           C  
ATOM   1834  HA  VAL A 121     -14.763  15.299   7.594  1.00 96.40           H  
ATOM   1835  C   VAL A 121     -14.406  14.162   5.834  1.00 96.40           C  
ATOM   1836  CB  VAL A 121     -14.463  13.277   8.208  1.00 96.40           C  
ATOM   1837  HB  VAL A 121     -14.821  12.287   7.926  1.00 96.40           H  
ATOM   1838  O   VAL A 121     -14.353  13.062   5.282  1.00 96.40           O  
ATOM   1839  CG1 VAL A 121     -12.927  13.247   8.249  1.00 96.40           C  
ATOM   1840 HG11 VAL A 121     -12.538  14.240   8.474  1.00 96.40           H  
ATOM   1841 HG12 VAL A 121     -12.597  12.552   9.022  1.00 96.40           H  
ATOM   1842 HG13 VAL A 121     -12.524  12.913   7.293  1.00 96.40           H  
ATOM   1843  CG2 VAL A 121     -14.972  13.569   9.622  1.00 96.40           C  
ATOM   1844 HG21 VAL A 121     -14.860  12.673  10.232  1.00 96.40           H  
ATOM   1845 HG22 VAL A 121     -14.410  14.390  10.068  1.00 96.40           H  
ATOM   1846 HG23 VAL A 121     -16.027  13.842   9.619  1.00 96.40           H  
ATOM   1847  N   TRP A 122     -13.964  15.279   5.266  1.00 95.18           N  
ATOM   1848  H   TRP A 122     -14.044  16.149   5.772  1.00 95.18           H  
ATOM   1849  CA  TRP A 122     -13.295  15.299   3.970  1.00 95.18           C  
ATOM   1850  HA  TRP A 122     -13.863  14.680   3.275  1.00 95.18           H  
ATOM   1851  C   TRP A 122     -11.890  14.718   4.068  1.00 95.18           C  
ATOM   1852  CB  TRP A 122     -13.284  16.717   3.409  1.00 95.18           C  
ATOM   1853  HB2 TRP A 122     -12.665  16.735   2.512  1.00 95.18           H  
ATOM   1854  HB3 TRP A 122     -12.839  17.398   4.135  1.00 95.18           H  
ATOM   1855  O   TRP A 122     -11.150  15.001   5.009  1.00 95.18           O  
ATOM   1856  CG  TRP A 122     -14.646  17.193   3.038  1.00 95.18           C  
ATOM   1857  CD1 TRP A 122     -15.469  17.929   3.818  1.00 95.18           C  
ATOM   1858  HD1 TRP A 122     -15.243  18.294   4.809  1.00 95.18           H  
ATOM   1859  CD2 TRP A 122     -15.376  16.949   1.798  1.00 95.18           C  
ATOM   1860  CE2 TRP A 122     -16.647  17.584   1.894  1.00 95.18           C  
ATOM   1861  CE3 TRP A 122     -15.085  16.273   0.593  1.00 95.18           C  
ATOM   1862  HE3 TRP A 122     -14.125  15.793   0.477  1.00 95.18           H  
ATOM   1863  NE1 TRP A 122     -16.642  18.167   3.138  1.00 95.18           N  
ATOM   1864  HE1 TRP A 122     -17.373  18.760   3.505  1.00 95.18           H  
ATOM   1865  CH2 TRP A 122     -17.269  16.866  -0.329  1.00 95.18           C  
ATOM   1866  HH2 TRP A 122     -17.979  16.855  -1.142  1.00 95.18           H  
ATOM   1867  CZ2 TRP A 122     -17.579  17.558   0.852  1.00 95.18           C  
ATOM   1868  HZ2 TRP A 122     -18.518  18.084   0.947  1.00 95.18           H  
ATOM   1869  CZ3 TRP A 122     -16.027  16.217  -0.452  1.00 95.18           C  
ATOM   1870  HZ3 TRP A 122     -15.785  15.692  -1.365  1.00 95.18           H  
ATOM   1871  N   VAL A 123     -11.534  13.909   3.078  1.00 96.25           N  
ATOM   1872  H   VAL A 123     -12.189  13.761   2.323  1.00 96.25           H  
ATOM   1873  CA  VAL A 123     -10.228  13.268   2.938  1.00 96.25           C  
ATOM   1874  HA  VAL A 123      -9.498  13.806   3.543  1.00 96.25           H  
ATOM   1875  C   VAL A 123      -9.784  13.363   1.488  1.00 96.25           C  
ATOM   1876  CB  VAL A 123     -10.236  11.800   3.404  1.00 96.25           C  
ATOM   1877  HB  VAL A 123      -9.270  11.359   3.159  1.00 96.25           H  
ATOM   1878  O   VAL A 123     -10.591  13.256   0.560  1.00 96.25           O  
ATOM   1879  CG1 VAL A 123     -10.436  11.690   4.915  1.00 96.25           C  
ATOM   1880 HG11 VAL A 123      -9.643  12.241   5.421  1.00 96.25           H  
ATOM   1881 HG12 VAL A 123     -11.400  12.109   5.204  1.00 96.25           H  
ATOM   1882 HG13 VAL A 123     -10.385  10.643   5.215  1.00 96.25           H  
ATOM   1883  CG2 VAL A 123     -11.313  10.963   2.713  1.00 96.25           C  
ATOM   1884 HG21 VAL A 123     -12.307  11.350   2.939  1.00 96.25           H  
ATOM   1885 HG22 VAL A 123     -11.141  11.002   1.637  1.00 96.25           H  
ATOM   1886 HG23 VAL A 123     -11.247   9.924   3.037  1.00 96.25           H  
ATOM   1887  N   HIS A 124      -8.493  13.560   1.289  1.00 91.65           N  
ATOM   1888  H   HIS A 124      -7.859  13.630   2.072  1.00 91.65           H  
ATOM   1889  CA  HIS A 124      -7.893  13.576  -0.029  1.00 91.65           C  
ATOM   1890  HA  HIS A 124      -8.412  12.850  -0.656  1.00 91.65           H  
ATOM   1891  C   HIS A 124      -6.432  13.151   0.071  1.00 91.65           C  
ATOM   1892  CB  HIS A 124      -8.062  14.961  -0.658  1.00 91.65           C  
ATOM   1893  HB2 HIS A 124      -9.122  15.215  -0.672  1.00 91.65           H  
ATOM   1894  HB3 HIS A 124      -7.732  14.899  -1.695  1.00 91.65           H  
ATOM   1895  O   HIS A 124      -5.792  13.381   1.097  1.00 91.65           O  
ATOM   1896  CG  HIS A 124      -7.288  16.058   0.027  1.00 91.65           C  
ATOM   1897  CD2 HIS A 124      -7.722  16.858   1.051  1.00 91.65           C  
ATOM   1898  HD2 HIS A 124      -8.698  16.819   1.512  1.00 91.65           H  
ATOM   1899  ND1 HIS A 124      -5.991  16.418  -0.249  1.00 91.65           N  
ATOM   1900  HD1 HIS A 124      -5.378  15.964  -0.911  1.00 91.65           H  
ATOM   1901  CE1 HIS A 124      -5.649  17.411   0.589  1.00 91.65           C  
ATOM   1902  HE1 HIS A 124      -4.674  17.875   0.622  1.00 91.65           H  
ATOM   1903  NE2 HIS A 124      -6.679  17.722   1.401  1.00 91.65           N  
ATOM   1904  N   GLU A 125      -5.923  12.517  -0.978  1.00 88.84           N  
ATOM   1905  H   GLU A 125      -6.514  12.367  -1.783  1.00 88.84           H  
ATOM   1906  CA  GLU A 125      -4.487  12.316  -1.143  1.00 88.84           C  
ATOM   1907  HA  GLU A 125      -4.034  12.114  -0.172  1.00 88.84           H  
ATOM   1908  C   GLU A 125      -3.832  13.596  -1.679  1.00 88.84           C  
ATOM   1909  CB  GLU A 125      -4.204  11.105  -2.047  1.00 88.84           C  
ATOM   1910  HB2 GLU A 125      -4.777  11.201  -2.969  1.00 88.84           H  
ATOM   1911  HB3 GLU A 125      -3.144  11.097  -2.298  1.00 88.84           H  
ATOM   1912  O   GLU A 125      -4.498  14.515  -2.174  1.00 88.84           O  
ATOM   1913  CG  GLU A 125      -4.539   9.774  -1.347  1.00 88.84           C  
ATOM   1914  HG2 GLU A 125      -3.976   9.717  -0.416  1.00 88.84           H  
ATOM   1915  HG3 GLU A 125      -5.600   9.763  -1.097  1.00 88.84           H  
ATOM   1916  CD  GLU A 125      -4.215   8.532  -2.196  1.00 88.84           C  
ATOM   1917  OE1 GLU A 125      -4.594   7.414  -1.774  1.00 88.84           O  
ATOM   1918  OE2 GLU A 125      -3.659   8.672  -3.312  1.00 88.84           O  
ATOM   1919  N   ASP A 126      -2.509  13.661  -1.573  1.00 81.30           N  
ATOM   1920  H   ASP A 126      -1.996  12.903  -1.146  1.00 81.30           H  
ATOM   1921  CA  ASP A 126      -1.742  14.744  -2.176  1.00 81.30           C  
ATOM   1922  HA  ASP A 126      -2.184  15.690  -1.862  1.00 81.30           H  
ATOM   1923  C   ASP A 126      -1.834  14.659  -3.707  1.00 81.30           C  
ATOM   1924  CB  ASP A 126      -0.294  14.726  -1.670  1.00 81.30           C  
ATOM   1925  HB2 ASP A 126       0.267  15.502  -2.190  1.00 81.30           H  
ATOM   1926  HB3 ASP A 126       0.156  13.762  -1.910  1.00 81.30           H  
ATOM   1927  O   ASP A 126      -1.659  13.597  -4.311  1.00 81.30           O  
ATOM   1928  CG  ASP A 126      -0.195  14.985  -0.161  1.00 81.30           C  
ATOM   1929  OD1 ASP A 126      -1.028  15.763   0.360  1.00 81.30           O  
ATOM   1930  OD2 ASP A 126       0.706  14.383   0.463  1.00 81.30           O  
ATOM   1931  N   GLY A 127      -2.151  15.789  -4.341  1.00 84.06           N  
ATOM   1932  H   GLY A 127      -2.272  16.626  -3.788  1.00 84.06           H  
ATOM   1933  CA  GLY A 127      -2.408  15.870  -5.781  1.00 84.06           C  
ATOM   1934  HA2 GLY A 127      -1.732  15.196  -6.308  1.00 84.06           H  
ATOM   1935  HA3 GLY A 127      -2.202  16.887  -6.115  1.00 84.06           H  
ATOM   1936  C   GLY A 127      -3.841  15.526  -6.201  1.00 84.06           C  
ATOM   1937  O   GLY A 127      -4.117  15.491  -7.400  1.00 84.06           O  
ATOM   1938  N   ALA A 128      -4.751  15.280  -5.256  1.00 88.51           N  
ATOM   1939  H   ALA A 128      -4.468  15.262  -4.286  1.00 88.51           H  
ATOM   1940  CA  ALA A 128      -6.167  15.126  -5.559  1.00 88.51           C  
ATOM   1941  HA  ALA A 128      -6.268  14.400  -6.366  1.00 88.51           H  
ATOM   1942  C   ALA A 128      -6.813  16.436  -6.033  1.00 88.51           C  
ATOM   1943  CB  ALA A 128      -6.883  14.548  -4.349  1.00 88.51           C  
ATOM   1944  HB1 ALA A 128      -6.357  13.662  -3.991  1.00 88.51           H  
ATOM   1945  HB2 ALA A 128      -6.904  15.312  -3.573  1.00 88.51           H  
ATOM   1946  HB3 ALA A 128      -7.895  14.266  -4.640  1.00 88.51           H  
ATOM   1947  O   ALA A 128      -6.432  17.527  -5.611  1.00 88.51           O  
ATOM   1948  N   THR A 129      -7.820  16.308  -6.893  1.00 86.11           N  
ATOM   1949  H   THR A 129      -8.117  15.375  -7.142  1.00 86.11           H  
ATOM   1950  CA  THR A 129      -8.625  17.428  -7.393  1.00 86.11           C  
ATOM   1951  HA  THR A 129      -8.084  18.359  -7.221  1.00 86.11           H  
ATOM   1952  C   THR A 129      -9.941  17.537  -6.627  1.00 86.11           C  
ATOM   1953  CB  THR A 129      -8.871  17.331  -8.908  1.00 86.11           C  
ATOM   1954  HB  THR A 129      -9.434  18.208  -9.229  1.00 86.11           H  
ATOM   1955  O   THR A 129     -10.411  16.577  -6.014  1.00 86.11           O  
ATOM   1956  CG2 THR A 129      -7.567  17.279  -9.704  1.00 86.11           C  
ATOM   1957 HG21 THR A 129      -7.795  17.259 -10.769  1.00 86.11           H  
ATOM   1958 HG22 THR A 129      -6.987  16.395  -9.439  1.00 86.11           H  
ATOM   1959 HG23 THR A 129      -6.977  18.170  -9.488  1.00 86.11           H  
ATOM   1960  OG1 THR A 129      -9.612  16.179  -9.244  1.00 86.11           O  
ATOM   1961  HG1 THR A 129      -9.186  15.421  -8.837  1.00 86.11           H  
ATOM   1962  N   ASP A 130     -10.552  18.714  -6.682  1.00 88.92           N  
ATOM   1963  H   ASP A 130     -10.170  19.454  -7.253  1.00 88.92           H  
ATOM   1964  CA  ASP A 130     -11.893  18.993  -6.164  1.00 88.92           C  
ATOM   1965  HA  ASP A 130     -12.028  18.446  -5.231  1.00 88.92           H  
ATOM   1966  C   ASP A 130     -13.015  18.541  -7.117  1.00 88.92           C  
ATOM   1967  CB  ASP A 130     -11.989  20.494  -5.852  1.00 88.92           C  
ATOM   1968  HB2 ASP A 130     -12.974  20.700  -5.431  1.00 88.92           H  
ATOM   1969  HB3 ASP A 130     -11.246  20.737  -5.093  1.00 88.92           H  
ATOM   1970  O   ASP A 130     -14.198  18.633  -6.778  1.00 88.92           O  
ATOM   1971  CG  ASP A 130     -11.768  21.418  -7.057  1.00 88.92           C  
ATOM   1972  OD1 ASP A 130     -11.307  20.927  -8.115  1.00 88.92           O  
ATOM   1973  OD2 ASP A 130     -12.023  22.625  -6.873  1.00 88.92           O  
ATOM   1974  N   ALA A 131     -12.653  18.017  -8.290  1.00 86.32           N  
ATOM   1975  H   ALA A 131     -11.668  18.004  -8.511  1.00 86.32           H  
ATOM   1976  CA  ALA A 131     -13.594  17.592  -9.308  1.00 86.32           C  
ATOM   1977  HA  ALA A 131     -14.194  18.469  -9.550  1.00 86.32           H  
ATOM   1978  C   ALA A 131     -14.511  16.450  -8.819  1.00 86.32           C  
ATOM   1979  CB  ALA A 131     -12.822  17.194 -10.571  1.00 86.32           C  
ATOM   1980  HB1 ALA A 131     -13.522  16.933 -11.364  1.00 86.32           H  
ATOM   1981  HB2 ALA A 131     -12.202  18.027 -10.901  1.00 86.32           H  
ATOM   1982  HB3 ALA A 131     -12.185  16.335 -10.358  1.00 86.32           H  
ATOM   1983  O   ALA A 131     -14.075  15.544  -8.094  1.00 86.32           O  
ATOM   1984  N   PRO A 132     -15.781  16.423  -9.267  1.00 91.23           N  
ATOM   1985  CA  PRO A 132     -16.665  15.288  -9.046  1.00 91.23           C  
ATOM   1986  HA  PRO A 132     -16.843  15.197  -7.975  1.00 91.23           H  
ATOM   1987  C   PRO A 132     -16.056  13.993  -9.587  1.00 91.23           C  
ATOM   1988  CB  PRO A 132     -17.979  15.629  -9.752  1.00 91.23           C  
ATOM   1989  HB2 PRO A 132     -18.844  15.247  -9.209  1.00 91.23           H  
ATOM   1990  HB3 PRO A 132     -17.973  15.244 -10.771  1.00 91.23           H  
ATOM   1991  O   PRO A 132     -15.561  13.918 -10.713  1.00 91.23           O  
ATOM   1992  CG  PRO A 132     -17.968  17.155  -9.798  1.00 91.23           C  
ATOM   1993  HG2 PRO A 132     -18.565  17.543 -10.623  1.00 91.23           H  
ATOM   1994  HG3 PRO A 132     -18.323  17.553  -8.847  1.00 91.23           H  
ATOM   1995  CD  PRO A 132     -16.488  17.483  -9.967  1.00 91.23           C  
ATOM   1996  HD2 PRO A 132     -16.284  18.463  -9.534  1.00 91.23           H  
ATOM   1997  HD3 PRO A 132     -16.218  17.467 -11.023  1.00 91.23           H  
ATOM   1998  N   SER A 133     -16.117  12.940  -8.784  1.00 92.38           N  
ATOM   1999  H   SER A 133     -16.556  13.051  -7.882  1.00 92.38           H  
ATOM   2000  CA  SER A 133     -15.551  11.650  -9.142  1.00 92.38           C  
ATOM   2001  HA  SER A 133     -14.577  11.820  -9.602  1.00 92.38           H  
ATOM   2002  C   SER A 133     -16.434  10.882 -10.114  1.00 92.38           C  
ATOM   2003  CB  SER A 133     -15.344  10.829  -7.888  1.00 92.38           C  
ATOM   2004  HB2 SER A 133     -14.699  11.390  -7.212  1.00 92.38           H  
ATOM   2005  HB3 SER A 133     -16.312  10.661  -7.415  1.00 92.38           H  
ATOM   2006  O   SER A 133     -17.649  10.774  -9.950  1.00 92.38           O  
ATOM   2007  OG  SER A 133     -14.745   9.584  -8.196  1.00 92.38           O  
ATOM   2008  HG  SER A 133     -13.817   9.667  -7.964  1.00 92.38           H  
ATOM   2009  N   THR A 134     -15.795  10.216 -11.071  1.00 89.90           N  
ATOM   2010  H   THR A 134     -14.797  10.342 -11.160  1.00 89.90           H  
ATOM   2011  CA  THR A 134     -16.456   9.314 -12.023  1.00 89.90           C  
ATOM   2012  HA  THR A 134     -17.424   9.739 -12.287  1.00 89.90           H  
ATOM   2013  C   THR A 134     -16.728   7.920 -11.447  1.00 89.90           C  
ATOM   2014  CB  THR A 134     -15.631   9.201 -13.309  1.00 89.90           C  
ATOM   2015  HB  THR A 134     -16.135   8.529 -14.004  1.00 89.90           H  
ATOM   2016  O   THR A 134     -17.333   7.079 -12.114  1.00 89.90           O  
ATOM   2017  CG2 THR A 134     -15.439  10.554 -13.996  1.00 89.90           C  
ATOM   2018 HG21 THR A 134     -16.412  11.006 -14.188  1.00 89.90           H  
ATOM   2019 HG22 THR A 134     -14.858  11.231 -13.369  1.00 89.90           H  
ATOM   2020 HG23 THR A 134     -14.927  10.419 -14.948  1.00 89.90           H  
ATOM   2021  OG1 THR A 134     -14.345   8.697 -13.025  1.00 89.90           O  
ATOM   2022  HG1 THR A 134     -13.812   8.867 -13.805  1.00 89.90           H  
ATOM   2023  N   PHE A 135     -16.302   7.629 -10.210  1.00 90.15           N  
ATOM   2024  H   PHE A 135     -15.799   8.336  -9.693  1.00 90.15           H  
ATOM   2025  CA  PHE A 135     -16.521   6.315  -9.597  1.00 90.15           C  
ATOM   2026  HA  PHE A 135     -16.342   5.561 -10.363  1.00 90.15           H  
ATOM   2027  C   PHE A 135     -17.959   6.080  -9.136  1.00 90.15           C  
ATOM   2028  CB  PHE A 135     -15.528   6.089  -8.447  1.00 90.15           C  
ATOM   2029  HB2 PHE A 135     -15.626   6.914  -7.741  1.00 90.15           H  
ATOM   2030  HB3 PHE A 135     -15.788   5.176  -7.912  1.00 90.15           H  
ATOM   2031  O   PHE A 135     -18.327   4.919  -8.937  1.00 90.15           O  
ATOM   2032  CG  PHE A 135     -14.089   5.975  -8.905  1.00 90.15           C  
ATOM   2033  CD1 PHE A 135     -13.735   5.070  -9.927  1.00 90.15           C  
ATOM   2034  HD1 PHE A 135     -14.482   4.420 -10.358  1.00 90.15           H  
ATOM   2035  CD2 PHE A 135     -13.112   6.819  -8.351  1.00 90.15           C  
ATOM   2036  HD2 PHE A 135     -13.362   7.493  -7.546  1.00 90.15           H  
ATOM   2037  CE1 PHE A 135     -12.432   5.070 -10.450  1.00 90.15           C  
ATOM   2038  HE1 PHE A 135     -12.162   4.437 -11.283  1.00 90.15           H  
ATOM   2039  CE2 PHE A 135     -11.813   6.825  -8.880  1.00 90.15           C  
ATOM   2040  HE2 PHE A 135     -11.072   7.505  -8.486  1.00 90.15           H  
ATOM   2041  CZ  PHE A 135     -11.487   5.976  -9.949  1.00 90.15           C  
ATOM   2042  HZ  PHE A 135     -10.514   6.047 -10.413  1.00 90.15           H  
ATOM   2043  N   GLY A 136     -18.758   7.141  -8.980  1.00 92.26           N  
ATOM   2044  H   GLY A 136     -18.383   8.057  -9.179  1.00 92.26           H  
ATOM   2045  CA  GLY A 136     -20.135   7.051  -8.504  1.00 92.26           C  
ATOM   2046  HA2 GLY A 136     -20.723   6.494  -9.234  1.00 92.26           H  
ATOM   2047  HA3 GLY A 136     -20.561   8.051  -8.417  1.00 92.26           H  
ATOM   2048  C   GLY A 136     -20.238   6.354  -7.145  1.00 92.26           C  
ATOM   2049  O   GLY A 136     -19.310   6.382  -6.334  1.00 92.26           O  
ATOM   2050  N   THR A 137     -21.354   5.668  -6.916  1.00 92.87           N  
ATOM   2051  H   THR A 137     -22.034   5.596  -7.660  1.00 92.87           H  
ATOM   2052  CA  THR A 137     -21.570   4.836  -5.723  1.00 92.87           C  
ATOM   2053  HA  THR A 137     -20.676   4.856  -5.100  1.00 92.87           H  
ATOM   2054  C   THR A 137     -21.797   3.375  -6.102  1.00 92.87           C  
ATOM   2055  CB  THR A 137     -22.707   5.364  -4.852  1.00 92.87           C  
ATOM   2056  HB  THR A 137     -22.651   4.870  -3.883  1.00 92.87           H  
ATOM   2057  O   THR A 137     -21.962   3.048  -7.278  1.00 92.87           O  
ATOM   2058  CG2 THR A 137     -22.622   6.856  -4.580  1.00 92.87           C  
ATOM   2059 HG21 THR A 137     -22.833   7.423  -5.486  1.00 92.87           H  
ATOM   2060 HG22 THR A 137     -23.364   7.102  -3.820  1.00 92.87           H  
ATOM   2061 HG23 THR A 137     -21.628   7.107  -4.209  1.00 92.87           H  
ATOM   2062  OG1 THR A 137     -23.955   5.066  -5.404  1.00 92.87           O  
ATOM   2063  HG1 THR A 137     -24.026   5.384  -6.307  1.00 92.87           H  
ATOM   2064  N   ARG A 138     -21.762   2.482  -5.112  1.00 89.59           N  
ATOM   2065  H   ARG A 138     -21.770   2.821  -4.161  1.00 89.59           H  
ATOM   2066  CA  ARG A 138     -21.918   1.044  -5.320  1.00 89.59           C  
ATOM   2067  HA  ARG A 138     -21.358   0.758  -6.210  1.00 89.59           H  
ATOM   2068  C   ARG A 138     -23.379   0.693  -5.543  1.00 89.59           C  
ATOM   2069  CB  ARG A 138     -21.351   0.312  -4.101  1.00 89.59           C  
ATOM   2070  HB2 ARG A 138     -20.345   0.698  -3.938  1.00 89.59           H  
ATOM   2071  HB3 ARG A 138     -21.957   0.539  -3.225  1.00 89.59           H  
ATOM   2072  O   ARG A 138     -24.220   1.064  -4.736  1.00 89.59           O  
ATOM   2073  CG  ARG A 138     -21.280  -1.207  -4.297  1.00 89.59           C  
ATOM   2074  HG2 ARG A 138     -22.286  -1.622  -4.357  1.00 89.59           H  
ATOM   2075  HG3 ARG A 138     -20.764  -1.406  -5.236  1.00 89.59           H  
ATOM   2076  CD  ARG A 138     -20.513  -1.912  -3.174  1.00 89.59           C  
ATOM   2077  HD2 ARG A 138     -20.422  -2.967  -3.432  1.00 89.59           H  
ATOM   2078  HD3 ARG A 138     -19.502  -1.509  -3.124  1.00 89.59           H  
ATOM   2079  NE  ARG A 138     -21.164  -1.754  -1.860  1.00 89.59           N  
ATOM   2080  HE  ARG A 138     -20.995  -0.870  -1.402  1.00 89.59           H  
ATOM   2081  NH1 ARG A 138     -22.228  -3.802  -1.694  1.00 89.59           N  
ATOM   2082 HH11 ARG A 138     -22.918  -4.392  -1.251  1.00 89.59           H  
ATOM   2083 HH12 ARG A 138     -22.005  -3.999  -2.659  1.00 89.59           H  
ATOM   2084  NH2 ARG A 138     -22.414  -2.340  -0.058  1.00 89.59           N  
ATOM   2085 HH21 ARG A 138     -22.224  -1.425   0.325  1.00 89.59           H  
ATOM   2086 HH22 ARG A 138     -23.022  -2.994   0.415  1.00 89.59           H  
ATOM   2087  CZ  ARG A 138     -21.921  -2.632  -1.224  1.00 89.59           C  
ATOM   2088  N   ASN A 139     -23.667  -0.129  -6.547  1.00 83.41           N  
ATOM   2089  H   ASN A 139     -22.933  -0.406  -7.183  1.00 83.41           H  
ATOM   2090  CA  ASN A 139     -24.944  -0.833  -6.605  1.00 83.41           C  
ATOM   2091  HA  ASN A 139     -25.718  -0.208  -6.160  1.00 83.41           H  
ATOM   2092  C   ASN A 139     -24.821  -2.155  -5.815  1.00 83.41           C  
ATOM   2093  CB  ASN A 139     -25.357  -1.034  -8.070  1.00 83.41           C  
ATOM   2094  HB2 ASN A 139     -24.630  -1.663  -8.583  1.00 83.41           H  
ATOM   2095  HB3 ASN A 139     -25.393  -0.064  -8.564  1.00 83.41           H  
ATOM   2096  O   ASN A 139     -24.083  -3.038  -6.262  1.00 83.41           O  
ATOM   2097  CG  ASN A 139     -26.727  -1.680  -8.190  1.00 83.41           C  
ATOM   2098  ND2 ASN A 139     -27.295  -1.692  -9.369  1.00 83.41           N  
ATOM   2099 HD21 ASN A 139     -28.190  -2.155  -9.438  1.00 83.41           H  
ATOM   2100 HD22 ASN A 139     -26.835  -1.289 -10.172  1.00 83.41           H  
ATOM   2101  OD1 ASN A 139     -27.296  -2.192  -7.238  1.00 83.41           O  
ATOM   2102  N   PRO A 140     -25.516  -2.327  -4.670  1.00 82.47           N  
ATOM   2103  CA  PRO A 140     -25.434  -3.543  -3.853  1.00 82.47           C  
ATOM   2104  HA  PRO A 140     -24.423  -3.641  -3.456  1.00 82.47           H  
ATOM   2105  C   PRO A 140     -25.800  -4.821  -4.601  1.00 82.47           C  
ATOM   2106  CB  PRO A 140     -26.437  -3.365  -2.709  1.00 82.47           C  
ATOM   2107  HB2 PRO A 140     -26.046  -3.749  -1.767  1.00 82.47           H  
ATOM   2108  HB3 PRO A 140     -27.381  -3.856  -2.948  1.00 82.47           H  
ATOM   2109  O   PRO A 140     -25.317  -5.887  -4.235  1.00 82.47           O  
ATOM   2110  CG  PRO A 140     -26.671  -1.867  -2.654  1.00 82.47           C  
ATOM   2111  HG2 PRO A 140     -27.666  -1.622  -2.283  1.00 82.47           H  
ATOM   2112  HG3 PRO A 140     -25.896  -1.434  -2.022  1.00 82.47           H  
ATOM   2113  CD  PRO A 140     -26.465  -1.395  -4.084  1.00 82.47           C  
ATOM   2114  HD2 PRO A 140     -26.094  -0.370  -4.075  1.00 82.47           H  
ATOM   2115  HD3 PRO A 140     -27.408  -1.448  -4.629  1.00 82.47           H  
ATOM   2116  N   ASN A 141     -26.649  -4.703  -5.623  1.00 78.43           N  
ATOM   2117  H   ASN A 141     -27.021  -3.792  -5.849  1.00 78.43           H  
ATOM   2118  CA  ASN A 141     -27.160  -5.842  -6.378  1.00 78.43           C  
ATOM   2119  HA  ASN A 141     -27.423  -6.644  -5.689  1.00 78.43           H  
ATOM   2120  C   ASN A 141     -26.108  -6.397  -7.346  1.00 78.43           C  
ATOM   2121  CB  ASN A 141     -28.426  -5.402  -7.134  1.00 78.43           C  
ATOM   2122  HB2 ASN A 141     -28.816  -6.260  -7.683  1.00 78.43           H  
ATOM   2123  HB3 ASN A 141     -28.163  -4.637  -7.863  1.00 78.43           H  
ATOM   2124  O   ASN A 141     -26.149  -7.572  -7.687  1.00 78.43           O  
ATOM   2125  CG  ASN A 141     -29.539  -4.873  -6.244  1.00 78.43           C  
ATOM   2126  ND2 ASN A 141     -30.585  -4.348  -6.836  1.00 78.43           N  
ATOM   2127 HD21 ASN A 141     -30.663  -4.370  -7.843  1.00 78.43           H  
ATOM   2128 HD22 ASN A 141     -31.331  -4.035  -6.232  1.00 78.43           H  
ATOM   2129  OD1 ASN A 141     -29.499  -4.902  -5.025  1.00 78.43           O  
ATOM   2130  N   ASN A 142     -25.159  -5.557  -7.768  1.00 78.09           N  
ATOM   2131  H   ASN A 142     -25.177  -4.610  -7.416  1.00 78.09           H  
ATOM   2132  CA  ASN A 142     -24.121  -5.933  -8.726  1.00 78.09           C  
ATOM   2133  HA  ASN A 142     -24.417  -6.835  -9.262  1.00 78.09           H  
ATOM   2134  C   ASN A 142     -22.796  -6.234  -8.018  1.00 78.09           C  
ATOM   2135  CB  ASN A 142     -23.955  -4.787  -9.742  1.00 78.09           C  
ATOM   2136  HB2 ASN A 142     -23.158  -5.056 -10.434  1.00 78.09           H  
ATOM   2137  HB3 ASN A 142     -23.650  -3.882  -9.217  1.00 78.09           H  
ATOM   2138  O   ASN A 142     -22.016  -7.083  -8.446  1.00 78.09           O  
ATOM   2139  CG  ASN A 142     -25.202  -4.483 -10.557  1.00 78.09           C  
ATOM   2140  ND2 ASN A 142     -25.149  -3.471 -11.390  1.00 78.09           N  
ATOM   2141 HD21 ASN A 142     -25.954  -3.379 -11.993  1.00 78.09           H  
ATOM   2142 HD22 ASN A 142     -24.273  -2.996 -11.554  1.00 78.09           H  
ATOM   2143  OD1 ASN A 142     -26.240  -5.110 -10.470  1.00 78.09           O  
ATOM   2144  N   ASP A 143     -22.523  -5.503  -6.935  1.00 76.39           N  
ATOM   2145  H   ASP A 143     -23.230  -4.863  -6.604  1.00 76.39           H  
ATOM   2146  CA  ASP A 143     -21.189  -5.370  -6.382  1.00 76.39           C  
ATOM   2147  HA  ASP A 143     -20.541  -6.152  -6.777  1.00 76.39           H  
ATOM   2148  C   ASP A 143     -21.227  -5.473  -4.860  1.00 76.39           C  
ATOM   2149  CB  ASP A 143     -20.646  -4.000  -6.801  1.00 76.39           C  
ATOM   2150  HB2 ASP A 143     -21.259  -3.231  -6.331  1.00 76.39           H  
ATOM   2151  HB3 ASP A 143     -19.626  -3.897  -6.431  1.00 76.39           H  
ATOM   2152  O   ASP A 143     -21.934  -4.710  -4.204  1.00 76.39           O  
ATOM   2153  CG  ASP A 143     -20.665  -3.746  -8.312  1.00 76.39           C  
ATOM   2154  OD1 ASP A 143     -20.409  -4.694  -9.081  1.00 76.39           O  
ATOM   2155  OD2 ASP A 143     -20.629  -2.566  -8.704  1.00 76.39           O  
ATOM   2156  N   SER A 144     -20.412  -6.347  -4.269  1.00 81.39           N  
ATOM   2157  H   SER A 144     -19.860  -6.975  -4.835  1.00 81.39           H  
ATOM   2158  CA  SER A 144     -20.209  -6.399  -2.818  1.00 81.39           C  
ATOM   2159  HA  SER A 144     -21.184  -6.312  -2.339  1.00 81.39           H  
ATOM   2160  C   SER A 144     -19.337  -5.240  -2.314  1.00 81.39           C  
ATOM   2161  CB  SER A 144     -19.639  -7.758  -2.403  1.00 81.39           C  
ATOM   2162  HB2 SER A 144     -19.482  -7.776  -1.325  1.00 81.39           H  
ATOM   2163  HB3 SER A 144     -20.354  -8.537  -2.665  1.00 81.39           H  
ATOM   2164  O   SER A 144     -18.594  -4.613  -3.076  1.00 81.39           O  
ATOM   2165  OG  SER A 144     -18.415  -8.013  -3.062  1.00 81.39           O  
ATOM   2166  HG  SER A 144     -18.107  -8.881  -2.791  1.00 81.39           H  
ATOM   2167  N   ALA A 145     -19.457  -4.915  -1.022  1.00 85.48           N  
ATOM   2168  H   ALA A 145     -20.028  -5.495  -0.424  1.00 85.48           H  
ATOM   2169  CA  ALA A 145     -18.646  -3.875  -0.399  1.00 85.48           C  
ATOM   2170  HA  ALA A 145     -18.712  -2.964  -0.994  1.00 85.48           H  
ATOM   2171  C   ALA A 145     -17.187  -4.322  -0.361  1.00 85.48           C  
ATOM   2172  CB  ALA A 145     -19.151  -3.575   1.017  1.00 85.48           C  
ATOM   2173  HB1 ALA A 145     -19.072  -4.469   1.635  1.00 85.48           H  
ATOM   2174  HB2 ALA A 145     -18.539  -2.788   1.460  1.00 85.48           H  
ATOM   2175  HB3 ALA A 145     -20.189  -3.243   0.995  1.00 85.48           H  
ATOM   2176  O   ALA A 145     -16.883  -5.456   0.010  1.00 85.48           O  
ATOM   2177  N   ILE A 146     -16.280  -3.417  -0.703  1.00 80.99           N  
ATOM   2178  H   ILE A 146     -16.575  -2.495  -0.991  1.00 80.99           H  
ATOM   2179  CA  ILE A 146     -14.857  -3.676  -0.567  1.00 80.99           C  
ATOM   2180  HA  ILE A 146     -14.666  -4.730  -0.772  1.00 80.99           H  
ATOM   2181  C   ILE A 146     -14.448  -3.373   0.872  1.00 80.99           C  
ATOM   2182  CB  ILE A 146     -14.054  -2.843  -1.574  1.00 80.99           C  
ATOM   2183  HB  ILE A 146     -14.200  -1.787  -1.345  1.00 80.99           H  
ATOM   2184  O   ILE A 146     -14.696  -2.273   1.357  1.00 80.99           O  
ATOM   2185  CG1 ILE A 146     -14.499  -3.096  -3.036  1.00 80.99           C  
ATOM   2186 HG12 ILE A 146     -14.148  -4.078  -3.353  1.00 80.99           H  
ATOM   2187 HG13 ILE A 146     -15.586  -3.097  -3.116  1.00 80.99           H  
ATOM   2188  CG2 ILE A 146     -12.570  -3.207  -1.383  1.00 80.99           C  
ATOM   2189 HG21 ILE A 146     -12.418  -4.012  -0.663  1.00 80.99           H  
ATOM   2190 HG22 ILE A 146     -12.030  -2.337  -1.009  1.00 80.99           H  
ATOM   2191 HG23 ILE A 146     -12.152  -3.581  -2.318  1.00 80.99           H  
ATOM   2192  CD1 ILE A 146     -13.987  -2.031  -4.013  1.00 80.99           C  
ATOM   2193 HD11 ILE A 146     -14.631  -1.152  -3.965  1.00 80.99           H  
ATOM   2194 HD12 ILE A 146     -12.969  -1.730  -3.765  1.00 80.99           H  
ATOM   2195 HD13 ILE A 146     -14.007  -2.433  -5.026  1.00 80.99           H  
ATOM   2196  N   VAL A 147     -13.796  -4.318   1.551  1.00 82.19           N  
ATOM   2197  H   VAL A 147     -13.653  -5.226   1.133  1.00 82.19           H  
ATOM   2198  CA  VAL A 147     -13.203  -4.038   2.864  1.00 82.19           C  
ATOM   2199  HA  VAL A 147     -14.010  -3.769   3.546  1.00 82.19           H  
ATOM   2200  C   VAL A 147     -12.260  -2.845   2.743  1.00 82.19           C  
ATOM   2201  CB  VAL A 147     -12.493  -5.259   3.469  1.00 82.19           C  
ATOM   2202  HB  VAL A 147     -11.698  -5.590   2.799  1.00 82.19           H  
ATOM   2203  O   VAL A 147     -11.366  -2.845   1.892  1.00 82.19           O  
ATOM   2204  CG1 VAL A 147     -11.886  -4.932   4.840  1.00 82.19           C  
ATOM   2205 HG11 VAL A 147     -11.455  -5.833   5.278  1.00 82.19           H  
ATOM   2206 HG12 VAL A 147     -11.093  -4.191   4.743  1.00 82.19           H  
ATOM   2207 HG13 VAL A 147     -12.655  -4.550   5.511  1.00 82.19           H  
ATOM   2208  CG2 VAL A 147     -13.491  -6.408   3.662  1.00 82.19           C  
ATOM   2209 HG21 VAL A 147     -13.901  -6.730   2.704  1.00 82.19           H  
ATOM   2210 HG22 VAL A 147     -12.988  -7.260   4.121  1.00 82.19           H  
ATOM   2211 HG23 VAL A 147     -14.304  -6.091   4.314  1.00 82.19           H  
ATOM   2212  N   THR A 148     -12.493  -1.815   3.558  1.00 88.26           N  
ATOM   2213  H   THR A 148     -13.287  -1.854   4.180  1.00 88.26           H  
ATOM   2214  CA  THR A 148     -11.682  -0.598   3.527  1.00 88.26           C  
ATOM   2215  HA  THR A 148     -11.760  -0.162   2.531  1.00 88.26           H  
ATOM   2216  C   THR A 148     -10.223  -0.938   3.791  1.00 88.26           C  
ATOM   2217  CB  THR A 148     -12.183   0.451   4.525  1.00 88.26           C  
ATOM   2218  HB  THR A 148     -12.298   0.014   5.517  1.00 88.26           H  
ATOM   2219  O   THR A 148      -9.881  -1.595   4.772  1.00 88.26           O  
ATOM   2220  CG2 THR A 148     -11.272   1.672   4.604  1.00 88.26           C  
ATOM   2221 HG21 THR A 148     -10.287   1.393   4.977  1.00 88.26           H  
ATOM   2222 HG22 THR A 148     -11.697   2.386   5.310  1.00 88.26           H  
ATOM   2223 HG23 THR A 148     -11.172   2.143   3.626  1.00 88.26           H  
ATOM   2224  OG1 THR A 148     -13.410   0.938   4.063  1.00 88.26           O  
ATOM   2225  HG1 THR A 148     -14.116   0.756   4.687  1.00 88.26           H  
ATOM   2226  N   GLN A 149      -9.354  -0.458   2.910  1.00 83.01           N  
ATOM   2227  H   GLN A 149      -9.701   0.100   2.143  1.00 83.01           H  
ATOM   2228  CA  GLN A 149      -7.912  -0.528   3.075  1.00 83.01           C  
ATOM   2229  HA  GLN A 149      -7.668  -0.873   4.079  1.00 83.01           H  
ATOM   2230  C   GLN A 149      -7.341   0.869   2.906  1.00 83.01           C  
ATOM   2231  CB  GLN A 149      -7.290  -1.495   2.062  1.00 83.01           C  
ATOM   2232  HB2 GLN A 149      -6.206  -1.455   2.173  1.00 83.01           H  
ATOM   2233  HB3 GLN A 149      -7.547  -1.178   1.052  1.00 83.01           H  
ATOM   2234  O   GLN A 149      -7.790   1.620   2.042  1.00 83.01           O  
ATOM   2235  CG  GLN A 149      -7.743  -2.946   2.276  1.00 83.01           C  
ATOM   2236  HG2 GLN A 149      -8.816  -3.029   2.099  1.00 83.01           H  
ATOM   2237  HG3 GLN A 149      -7.543  -3.235   3.308  1.00 83.01           H  
ATOM   2238  CD  GLN A 149      -7.029  -3.918   1.347  1.00 83.01           C  
ATOM   2239  NE2 GLN A 149      -7.185  -5.206   1.552  1.00 83.01           N  
ATOM   2240 HE21 GLN A 149      -7.711  -5.524   2.354  1.00 83.01           H  
ATOM   2241 HE22 GLN A 149      -6.528  -5.808   1.078  1.00 83.01           H  
ATOM   2242  OE1 GLN A 149      -6.314  -3.549   0.427  1.00 83.01           O  
ATOM   2243  N   PHE A 150      -6.332   1.186   3.708  1.00 83.69           N  
ATOM   2244  H   PHE A 150      -5.989   0.498   4.363  1.00 83.69           H  
ATOM   2245  CA  PHE A 150      -5.652   2.474   3.686  1.00 83.69           C  
ATOM   2246  HA  PHE A 150      -6.115   3.135   2.953  1.00 83.69           H  
ATOM   2247  C   PHE A 150      -4.187   2.321   3.315  1.00 83.69           C  
ATOM   2248  CB  PHE A 150      -5.770   3.131   5.052  1.00 83.69           C  
ATOM   2249  HB2 PHE A 150      -5.303   2.503   5.811  1.00 83.69           H  
ATOM   2250  HB3 PHE A 150      -5.223   4.072   4.995  1.00 83.69           H  
ATOM   2251  O   PHE A 150      -3.604   1.250   3.502  1.00 83.69           O  
ATOM   2252  CG  PHE A 150      -7.178   3.475   5.447  1.00 83.69           C  
ATOM   2253  CD1 PHE A 150      -7.850   4.483   4.739  1.00 83.69           C  
ATOM   2254  HD1 PHE A 150      -7.369   4.997   3.919  1.00 83.69           H  
ATOM   2255  CD2 PHE A 150      -7.811   2.803   6.508  1.00 83.69           C  
ATOM   2256  HD2 PHE A 150      -7.292   2.026   7.050  1.00 83.69           H  
ATOM   2257  CE1 PHE A 150      -9.155   4.827   5.103  1.00 83.69           C  
ATOM   2258  HE1 PHE A 150      -9.669   5.602   4.554  1.00 83.69           H  
ATOM   2259  CE2 PHE A 150      -9.123   3.151   6.866  1.00 83.69           C  
ATOM   2260  HE2 PHE A 150      -9.621   2.634   7.673  1.00 83.69           H  
ATOM   2261  CZ  PHE A 150      -9.786   4.174   6.171  1.00 83.69           C  
ATOM   2262  HZ  PHE A 150     -10.794   4.448   6.446  1.00 83.69           H  
ATOM   2263  N   ALA A 151      -3.582   3.394   2.805  1.00 74.73           N  
ATOM   2264  H   ALA A 151      -4.099   4.253   2.691  1.00 74.73           H  
ATOM   2265  CA  ALA A 151      -2.149   3.423   2.552  1.00 74.73           C  
ATOM   2266  HA  ALA A 151      -1.935   2.703   1.762  1.00 74.73           H  
ATOM   2267  C   ALA A 151      -1.371   3.050   3.833  1.00 74.73           C  
ATOM   2268  CB  ALA A 151      -1.758   4.812   2.039  1.00 74.73           C  
ATOM   2269  HB1 ALA A 151      -2.315   5.060   1.135  1.00 74.73           H  
ATOM   2270  HB2 ALA A 151      -1.968   5.566   2.798  1.00 74.73           H  
ATOM   2271  HB3 ALA A 151      -0.693   4.837   1.810  1.00 74.73           H  
ATOM   2272  O   ALA A 151      -1.792   3.431   4.936  1.00 74.73           O  
ATOM   2273  N   PRO A 152      -0.253   2.308   3.728  1.00 68.58           N  
ATOM   2274  CA  PRO A 152       0.605   2.036   4.877  1.00 68.58           C  
ATOM   2275  HA  PRO A 152       0.075   1.366   5.554  1.00 68.58           H  
ATOM   2276  C   PRO A 152       0.979   3.333   5.609  1.00 68.58           C  
ATOM   2277  CB  PRO A 152       1.839   1.326   4.309  1.00 68.58           C  
ATOM   2278  HB2 PRO A 152       2.230   0.580   5.000  1.00 68.58           H  
ATOM   2279  HB3 PRO A 152       2.611   2.054   4.059  1.00 68.58           H  
ATOM   2280  O   PRO A 152       1.315   4.322   4.969  1.00 68.58           O  
ATOM   2281  CG  PRO A 152       1.317   0.689   3.022  1.00 68.58           C  
ATOM   2282  HG2 PRO A 152       0.812  -0.247   3.258  1.00 68.58           H  
ATOM   2283  HG3 PRO A 152       2.113   0.532   2.294  1.00 68.58           H  
ATOM   2284  CD  PRO A 152       0.292   1.701   2.523  1.00 68.58           C  
ATOM   2285  HD2 PRO A 152       0.784   2.466   1.922  1.00 68.58           H  
ATOM   2286  HD3 PRO A 152      -0.474   1.188   1.942  1.00 68.58           H  
ATOM   2287  N   GLY A 153       0.900   3.332   6.942  1.00 72.56           N  
ATOM   2288  H   GLY A 153       0.597   2.493   7.416  1.00 72.56           H  
ATOM   2289  CA  GLY A 153       1.133   4.531   7.761  1.00 72.56           C  
ATOM   2290  HA2 GLY A 153       1.510   4.230   8.738  1.00 72.56           H  
ATOM   2291  HA3 GLY A 153       1.896   5.152   7.292  1.00 72.56           H  
ATOM   2292  C   GLY A 153      -0.107   5.408   7.989  1.00 72.56           C  
ATOM   2293  O   GLY A 153      -0.022   6.407   8.704  1.00 72.56           O  
ATOM   2294  N   THR A 154      -1.272   5.036   7.441  1.00 81.33           N  
ATOM   2295  H   THR A 154      -1.290   4.260   6.795  1.00 81.33           H  
ATOM   2296  CA  THR A 154      -2.524   5.747   7.739  1.00 81.33           C  
ATOM   2297  HA  THR A 154      -2.357   6.800   7.511  1.00 81.33           H  
ATOM   2298  C   THR A 154      -2.886   5.618   9.215  1.00 81.33           C  
ATOM   2299  CB  THR A 154      -3.694   5.292   6.866  1.00 81.33           C  
ATOM   2300  HB  THR A 154      -3.841   4.218   6.980  1.00 81.33           H  
ATOM   2301  O   THR A 154      -3.016   4.510   9.741  1.00 81.33           O  
ATOM   2302  CG2 THR A 154      -5.001   6.019   7.203  1.00 81.33           C  
ATOM   2303 HG21 THR A 154      -5.425   5.610   8.120  1.00 81.33           H  
ATOM   2304 HG22 THR A 154      -5.726   5.887   6.400  1.00 81.33           H  
ATOM   2305 HG23 THR A 154      -4.816   7.084   7.343  1.00 81.33           H  
ATOM   2306  OG1 THR A 154      -3.387   5.577   5.523  1.00 81.33           O  
ATOM   2307  HG1 THR A 154      -2.698   4.963   5.258  1.00 81.33           H  
ATOM   2308  N   LYS A 155      -3.080   6.757   9.882  1.00 84.25           N  
ATOM   2309  H   LYS A 155      -2.976   7.622   9.371  1.00 84.25           H  
ATOM   2310  CA  LYS A 155      -3.454   6.823  11.295  1.00 84.25           C  
ATOM   2311  HA  LYS A 155      -3.066   5.946  11.812  1.00 84.25           H  
ATOM   2312  C   LYS A 155      -4.973   6.801  11.423  1.00 84.25           C  
ATOM   2313  CB  LYS A 155      -2.838   8.070  11.948  1.00 84.25           C  
ATOM   2314  HB2 LYS A 155      -3.161   8.958  11.406  1.00 84.25           H  
ATOM   2315  HB3 LYS A 155      -3.201   8.141  12.973  1.00 84.25           H  
ATOM   2316  O   LYS A 155      -5.632   7.813  11.213  1.00 84.25           O  
ATOM   2317  CG  LYS A 155      -1.302   8.011  11.966  1.00 84.25           C  
ATOM   2318  HG2 LYS A 155      -0.928   7.983  10.943  1.00 84.25           H  
ATOM   2319  HG3 LYS A 155      -0.981   7.107  12.484  1.00 84.25           H  
ATOM   2320  CD  LYS A 155      -0.712   9.237  12.674  1.00 84.25           C  
ATOM   2321  HD2 LYS A 155      -1.045   9.252  13.712  1.00 84.25           H  
ATOM   2322  HD3 LYS A 155      -1.063  10.138  12.171  1.00 84.25           H  
ATOM   2323  CE  LYS A 155       0.821   9.182  12.616  1.00 84.25           C  
ATOM   2324  HE2 LYS A 155       1.122   9.088  11.573  1.00 84.25           H  
ATOM   2325  HE3 LYS A 155       1.163   8.286  13.133  1.00 84.25           H  
ATOM   2326  NZ  LYS A 155       1.444  10.392  13.215  1.00 84.25           N  
ATOM   2327  HZ1 LYS A 155       1.190  10.493  14.187  1.00 84.25           H  
ATOM   2328  HZ2 LYS A 155       2.451  10.335  13.151  1.00 84.25           H  
ATOM   2329  HZ3 LYS A 155       1.154  11.221  12.716  1.00 84.25           H  
ATOM   2330  N   LEU A 156      -5.517   5.641  11.784  1.00 88.19           N  
ATOM   2331  H   LEU A 156      -4.908   4.846  11.915  1.00 88.19           H  
ATOM   2332  CA  LEU A 156      -6.912   5.530  12.205  1.00 88.19           C  
ATOM   2333  HA  LEU A 156      -7.511   6.146  11.534  1.00 88.19           H  
ATOM   2334  C   LEU A 156      -7.042   6.048  13.651  1.00 88.19           C  
ATOM   2335  CB  LEU A 156      -7.383   4.067  12.093  1.00 88.19           C  
ATOM   2336  HB2 LEU A 156      -6.745   3.516  11.403  1.00 88.19           H  
ATOM   2337  HB3 LEU A 156      -7.280   3.594  13.070  1.00 88.19           H  
ATOM   2338  O   LEU A 156      -6.195   5.695  14.481  1.00 88.19           O  
ATOM   2339  CG  LEU A 156      -8.842   3.950  11.619  1.00 88.19           C  
ATOM   2340  HG  LEU A 156      -9.442   4.762  12.031  1.00 88.19           H  
ATOM   2341  CD1 LEU A 156      -8.909   3.979  10.095  1.00 88.19           C  
ATOM   2342 HD11 LEU A 156      -8.348   3.142   9.678  1.00 88.19           H  
ATOM   2343 HD12 LEU A 156      -9.947   3.926   9.769  1.00 88.19           H  
ATOM   2344 HD13 LEU A 156      -8.476   4.912   9.734  1.00 88.19           H  
ATOM   2345  CD2 LEU A 156      -9.453   2.626  12.063  1.00 88.19           C  
ATOM   2346 HD21 LEU A 156      -9.447   2.567  13.151  1.00 88.19           H  
ATOM   2347 HD22 LEU A 156     -10.478   2.545  11.700  1.00 88.19           H  
ATOM   2348 HD23 LEU A 156      -8.868   1.794  11.669  1.00 88.19           H  
ATOM   2349  N   PRO A 157      -8.073   6.840  13.996  1.00 86.96           N  
ATOM   2350  CA  PRO A 157      -8.275   7.250  15.378  1.00 86.96           C  
ATOM   2351  HA  PRO A 157      -7.381   7.783  15.704  1.00 86.96           H  
ATOM   2352  C   PRO A 157      -8.507   6.051  16.301  1.00 86.96           C  
ATOM   2353  CB  PRO A 157      -9.453   8.227  15.383  1.00 86.96           C  
ATOM   2354  HB2 PRO A 157      -9.280   9.060  16.065  1.00 86.96           H  
ATOM   2355  HB3 PRO A 157     -10.379   7.718  15.650  1.00 86.96           H  
ATOM   2356  O   PRO A 157      -8.955   4.979  15.881  1.00 86.96           O  
ATOM   2357  CG  PRO A 157      -9.526   8.703  13.938  1.00 86.96           C  
ATOM   2358  HG2 PRO A 157      -8.845   9.545  13.813  1.00 86.96           H  
ATOM   2359  HG3 PRO A 157     -10.543   8.983  13.664  1.00 86.96           H  
ATOM   2360  CD  PRO A 157      -9.025   7.512  13.125  1.00 86.96           C  
ATOM   2361  HD2 PRO A 157      -8.560   7.867  12.206  1.00 86.96           H  
ATOM   2362  HD3 PRO A 157      -9.856   6.843  12.903  1.00 86.96           H  
ATOM   2363  N   LYS A 158      -8.220   6.247  17.593  1.00 83.54           N  
ATOM   2364  H   LYS A 158      -7.905   7.165  17.874  1.00 83.54           H  
ATOM   2365  CA  LYS A 158      -8.466   5.225  18.615  1.00 83.54           C  
ATOM   2366  HA  LYS A 158      -7.865   4.349  18.373  1.00 83.54           H  
ATOM   2367  C   LYS A 158      -9.930   4.795  18.582  1.00 83.54           C  
ATOM   2368  CB  LYS A 158      -8.093   5.727  20.018  1.00 83.54           C  
ATOM   2369  HB2 LYS A 158      -8.622   6.658  20.221  1.00 83.54           H  
ATOM   2370  HB3 LYS A 158      -8.418   4.986  20.748  1.00 83.54           H  
ATOM   2371  O   LYS A 158     -10.816   5.614  18.350  1.00 83.54           O  
ATOM   2372  CG  LYS A 158      -6.581   5.942  20.182  1.00 83.54           C  
ATOM   2373  HG2 LYS A 158      -6.058   5.019  19.935  1.00 83.54           H  
ATOM   2374  HG3 LYS A 158      -6.249   6.730  19.506  1.00 83.54           H  
ATOM   2375  CD  LYS A 158      -6.246   6.340  21.627  1.00 83.54           C  
ATOM   2376  HD2 LYS A 158      -6.575   5.548  22.300  1.00 83.54           H  
ATOM   2377  HD3 LYS A 158      -6.774   7.260  21.877  1.00 83.54           H  
ATOM   2378  CE  LYS A 158      -4.734   6.555  21.792  1.00 83.54           C  
ATOM   2379  HE2 LYS A 158      -4.221   5.634  21.514  1.00 83.54           H  
ATOM   2380  HE3 LYS A 158      -4.416   7.335  21.100  1.00 83.54           H  
ATOM   2381  NZ  LYS A 158      -4.374   6.934  23.185  1.00 83.54           N  
ATOM   2382  HZ1 LYS A 158      -3.376   7.066  23.274  1.00 83.54           H  
ATOM   2383  HZ2 LYS A 158      -4.645   6.213  23.838  1.00 83.54           H  
ATOM   2384  HZ3 LYS A 158      -4.825   7.796  23.457  1.00 83.54           H  
ATOM   2385  N   ASN A 159     -10.159   3.518  18.873  1.00 86.77           N  
ATOM   2386  H   ASN A 159      -9.367   2.932  19.094  1.00 86.77           H  
ATOM   2387  CA  ASN A 159     -11.483   2.909  18.960  1.00 86.77           C  
ATOM   2388  HA  ASN A 159     -11.336   1.860  19.218  1.00 86.77           H  
ATOM   2389  C   ASN A 159     -12.284   2.900  17.641  1.00 86.77           C  
ATOM   2390  CB  ASN A 159     -12.254   3.555  20.116  1.00 86.77           C  
ATOM   2391  HB2 ASN A 159     -12.503   4.576  19.828  1.00 86.77           H  
ATOM   2392  HB3 ASN A 159     -13.173   2.993  20.283  1.00 86.77           H  
ATOM   2393  O   ASN A 159     -13.482   2.631  17.657  1.00 86.77           O  
ATOM   2394  CG  ASN A 159     -11.557   3.596  21.448  1.00 86.77           C  
ATOM   2395  ND2 ASN A 159     -11.888   4.568  22.263  1.00 86.77           N  
ATOM   2396 HD21 ASN A 159     -12.596   5.225  21.969  1.00 86.77           H  
ATOM   2397 HD22 ASN A 159     -11.465   4.553  23.180  1.00 86.77           H  
ATOM   2398  OD1 ASN A 159     -10.728   2.771  21.779  1.00 86.77           O  
ATOM   2399  N   PHE A 160     -11.652   3.137  16.491  1.00 92.23           N  
ATOM   2400  H   PHE A 160     -10.681   3.414  16.493  1.00 92.23           H  
ATOM   2401  CA  PHE A 160     -12.273   2.830  15.206  1.00 92.23           C  
ATOM   2402  HA  PHE A 160     -13.355   2.904  15.312  1.00 92.23           H  
ATOM   2403  C   PHE A 160     -11.962   1.401  14.770  1.00 92.23           C  
ATOM   2404  CB  PHE A 160     -11.881   3.853  14.146  1.00 92.23           C  
ATOM   2405  HB2 PHE A 160     -10.831   4.128  14.253  1.00 92.23           H  
ATOM   2406  HB3 PHE A 160     -12.014   3.404  13.162  1.00 92.23           H  
ATOM   2407  O   PHE A 160     -10.821   0.946  14.843  1.00 92.23           O  
ATOM   2408  CG  PHE A 160     -12.740   5.089  14.202  1.00 92.23           C  
ATOM   2409  CD1 PHE A 160     -13.850   5.199  13.352  1.00 92.23           C  
ATOM   2410  HD1 PHE A 160     -14.105   4.391  12.682  1.00 92.23           H  
ATOM   2411  CD2 PHE A 160     -12.460   6.107  15.125  1.00 92.23           C  
ATOM   2412  HD2 PHE A 160     -11.643   5.988  15.820  1.00 92.23           H  
ATOM   2413  CE1 PHE A 160     -14.641   6.353  13.379  1.00 92.23           C  
ATOM   2414  HE1 PHE A 160     -15.473   6.447  12.697  1.00 92.23           H  
ATOM   2415  CE2 PHE A 160     -13.259   7.261  15.161  1.00 92.23           C  
ATOM   2416  HE2 PHE A 160     -13.042   8.048  15.869  1.00 92.23           H  
ATOM   2417  CZ  PHE A 160     -14.353   7.382  14.289  1.00 92.23           C  
ATOM   2418  HZ  PHE A 160     -14.985   8.256  14.337  1.00 92.23           H  
ATOM   2419  N   HIS A 161     -12.982   0.705  14.274  1.00 89.42           N  
ATOM   2420  H   HIS A 161     -13.899   1.129  14.287  1.00 89.42           H  
ATOM   2421  CA  HIS A 161     -12.854  -0.633  13.711  1.00 89.42           C  
ATOM   2422  HA  HIS A 161     -11.810  -0.941  13.761  1.00 89.42           H  
ATOM   2423  C   HIS A 161     -13.269  -0.648  12.238  1.00 89.42           C  
ATOM   2424  CB  HIS A 161     -13.663  -1.628  14.552  1.00 89.42           C  
ATOM   2425  HB2 HIS A 161     -13.312  -1.596  15.583  1.00 89.42           H  
ATOM   2426  HB3 HIS A 161     -14.714  -1.337  14.541  1.00 89.42           H  
ATOM   2427  O   HIS A 161     -14.340  -0.156  11.882  1.00 89.42           O  
ATOM   2428  CG  HIS A 161     -13.538  -3.042  14.045  1.00 89.42           C  
ATOM   2429  CD2 HIS A 161     -14.556  -3.939  13.863  1.00 89.42           C  
ATOM   2430  HD2 HIS A 161     -15.600  -3.763  14.074  1.00 89.42           H  
ATOM   2431  ND1 HIS A 161     -12.376  -3.664  13.638  1.00 89.42           N  
ATOM   2432  HD1 HIS A 161     -11.434  -3.318  13.752  1.00 89.42           H  
ATOM   2433  CE1 HIS A 161     -12.691  -4.897  13.213  1.00 89.42           C  
ATOM   2434  HE1 HIS A 161     -11.980  -5.635  12.871  1.00 89.42           H  
ATOM   2435  NE2 HIS A 161     -14.009  -5.111  13.328  1.00 89.42           N  
ATOM   2436  N   ILE A 162     -12.426  -1.227  11.377  1.00 87.20           N  
ATOM   2437  H   ILE A 162     -11.578  -1.642  11.735  1.00 87.20           H  
ATOM   2438  CA  ILE A 162     -12.742  -1.436   9.962  1.00 87.20           C  
ATOM   2439  HA  ILE A 162     -13.294  -0.572   9.591  1.00 87.20           H  
ATOM   2440  C   ILE A 162     -13.638  -2.666   9.838  1.00 87.20           C  
ATOM   2441  CB  ILE A 162     -11.471  -1.595   9.100  1.00 87.20           C  
ATOM   2442  HB  ILE A 162     -10.913  -2.461   9.457  1.00 87.20           H  
ATOM   2443  O   ILE A 162     -13.204  -3.797  10.076  1.00 87.20           O  
ATOM   2444  CG1 ILE A 162     -10.554  -0.356   9.201  1.00 87.20           C  
ATOM   2445 HG12 ILE A 162     -11.046   0.494   8.728  1.00 87.20           H  
ATOM   2446 HG13 ILE A 162     -10.378  -0.112  10.248  1.00 87.20           H  
ATOM   2447  CG2 ILE A 162     -11.899  -1.849   7.642  1.00 87.20           C  
ATOM   2448 HG21 ILE A 162     -12.565  -1.053   7.308  1.00 87.20           H  
ATOM   2449 HG22 ILE A 162     -11.028  -1.907   6.989  1.00 87.20           H  
ATOM   2450 HG23 ILE A 162     -12.422  -2.801   7.550  1.00 87.20           H  
ATOM   2451  CD1 ILE A 162      -9.183  -0.529   8.540  1.00 87.20           C  
ATOM   2452 HD11 ILE A 162      -8.689  -1.416   8.937  1.00 87.20           H  
ATOM   2453 HD12 ILE A 162      -8.568   0.345   8.757  1.00 87.20           H  
ATOM   2454 HD13 ILE A 162      -9.284  -0.618   7.458  1.00 87.20           H  
ATOM   2455  N   GLU A 163     -14.875  -2.452   9.406  1.00 87.67           N  
ATOM   2456  H   GLU A 163     -15.171  -1.508   9.203  1.00 87.67           H  
ATOM   2457  CA  GLU A 163     -15.831  -3.535   9.209  1.00 87.67           C  
ATOM   2458  HA  GLU A 163     -15.958  -4.062  10.155  1.00 87.67           H  
ATOM   2459  C   GLU A 163     -15.326  -4.541   8.167  1.00 87.67           C  
ATOM   2460  CB  GLU A 163     -17.179  -2.954   8.782  1.00 87.67           C  
ATOM   2461  HB2 GLU A 163     -17.025  -2.284   7.937  1.00 87.67           H  
ATOM   2462  HB3 GLU A 163     -17.839  -3.757   8.452  1.00 87.67           H  
ATOM   2463  O   GLU A 163     -14.859  -4.165   7.088  1.00 87.67           O  
ATOM   2464  CG  GLU A 163     -17.852  -2.160   9.903  1.00 87.67           C  
ATOM   2465  HG2 GLU A 163     -17.155  -1.447  10.343  1.00 87.67           H  
ATOM   2466  HG3 GLU A 163     -18.663  -1.586   9.453  1.00 87.67           H  
ATOM   2467  CD  GLU A 163     -18.444  -3.056  10.991  1.00 87.67           C  
ATOM   2468  OE1 GLU A 163     -18.411  -2.644  12.172  1.00 87.67           O  
ATOM   2469  OE2 GLU A 163     -19.189  -3.999  10.650  1.00 87.67           O  
ATOM   2470  N   GLY A 164     -15.441  -5.829   8.494  1.00 71.30           N  
ATOM   2471  H   GLY A 164     -15.870  -6.060   9.379  1.00 71.30           H  
ATOM   2472  CA  GLY A 164     -14.966  -6.935   7.660  1.00 71.30           C  
ATOM   2473  HA2 GLY A 164     -15.613  -7.796   7.825  1.00 71.30           H  
ATOM   2474  HA3 GLY A 164     -15.041  -6.657   6.609  1.00 71.30           H  
ATOM   2475  C   GLY A 164     -13.524  -7.391   7.917  1.00 71.30           C  
ATOM   2476  O   GLY A 164     -13.086  -8.328   7.261  1.00 71.30           O  
ATOM   2477  N   THR A 165     -12.784  -6.780   8.853  1.00 56.72           N  
ATOM   2478  H   THR A 165     -13.165  -5.973   9.326  1.00 56.72           H  
ATOM   2479  CA  THR A 165     -11.437  -7.265   9.238  1.00 56.72           C  
ATOM   2480  HA  THR A 165     -11.010  -7.807   8.395  1.00 56.72           H  
ATOM   2481  C   THR A 165     -11.443  -8.267  10.402  1.00 56.72           C  
ATOM   2482  CB  THR A 165     -10.467  -6.113   9.545  1.00 56.72           C  
ATOM   2483  HB  THR A 165      -9.517  -6.539   9.869  1.00 56.72           H  
ATOM   2484  O   THR A 165     -10.505  -9.050  10.529  1.00 56.72           O  
ATOM   2485  CG2 THR A 165     -10.192  -5.228   8.328  1.00 56.72           C  
ATOM   2486 HG21 THR A 165     -11.120  -4.803   7.945  1.00 56.72           H  
ATOM   2487 HG22 THR A 165      -9.519  -4.419   8.614  1.00 56.72           H  
ATOM   2488 HG23 THR A 165      -9.719  -5.817   7.544  1.00 56.72           H  
ATOM   2489  OG1 THR A 165     -10.958  -5.287  10.576  1.00 56.72           O  
ATOM   2490  HG1 THR A 165     -11.713  -4.790  10.253  1.00 56.72           H  
ATOM   2491  N   GLY A 166     -12.484  -8.292  11.242  1.00 47.91           N  
ATOM   2492  H   GLY A 166     -13.241  -7.639  11.100  1.00 47.91           H  
ATOM   2493  CA  GLY A 166     -12.623  -9.276  12.320  1.00 47.91           C  
ATOM   2494  HA2 GLY A 166     -13.303  -8.887  13.078  1.00 47.91           H  
ATOM   2495  HA3 GLY A 166     -11.656  -9.449  12.791  1.00 47.91           H  
ATOM   2496  C   GLY A 166     -13.189 -10.604  11.812  1.00 47.91           C  
ATOM   2497  O   GLY A 166     -14.347 -10.656  11.413  1.00 47.91           O  
ATOM   2498  N   GLY A 167     -12.394 -11.680  11.844  1.00 38.46           N  
ATOM   2499  H   GLY A 167     -11.421 -11.551  12.081  1.00 38.46           H  
ATOM   2500  CA  GLY A 167     -12.866 -13.027  11.492  1.00 38.46           C  
ATOM   2501  HA2 GLY A 167     -12.007 -13.690  11.388  1.00 38.46           H  
ATOM   2502  HA3 GLY A 167     -13.389 -12.990  10.536  1.00 38.46           H  
ATOM   2503  C   GLY A 167     -13.812 -13.637  12.530  1.00 38.46           C  
ATOM   2504  O   GLY A 167     -14.740 -14.351  12.165  1.00 38.46           O  
ATOM   2505  N   ASN A 168     -13.612 -13.337  13.819  1.00 30.29           N  
ATOM   2506  H   ASN A 168     -12.847 -12.722  14.059  1.00 30.29           H  
ATOM   2507  CA  ASN A 168     -14.468 -13.835  14.894  1.00 30.29           C  
ATOM   2508  HA  ASN A 168     -14.744 -14.860  14.645  1.00 30.29           H  
ATOM   2509  C   ASN A 168     -15.796 -13.060  14.909  1.00 30.29           C  
ATOM   2510  CB  ASN A 168     -13.702 -13.848  16.248  1.00 30.29           C  
ATOM   2511  HB2 ASN A 168     -12.729 -13.370  16.135  1.00 30.29           H  
ATOM   2512  HB3 ASN A 168     -14.247 -13.281  17.003  1.00 30.29           H  
ATOM   2513  O   ASN A 168     -16.089 -12.296  15.828  1.00 30.29           O  
ATOM   2514  CG  ASN A 168     -13.469 -15.237  16.823  1.00 30.29           C  
ATOM   2515  ND2 ASN A 168     -13.048 -15.327  18.063  1.00 30.29           N  
ATOM   2516 HD21 ASN A 168     -12.864 -14.502  18.616  1.00 30.29           H  
ATOM   2517 HD22 ASN A 168     -12.867 -16.264  18.393  1.00 30.29           H  
ATOM   2518  OD1 ASN A 168     -13.635 -16.256  16.183  1.00 30.29           O  
ATOM   2519  N   SER A 169     -16.653 -13.293  13.916  1.00 29.00           N  
ATOM   2520  H   SER A 169     -16.335 -13.844  13.132  1.00 29.00           H  
ATOM   2521  CA  SER A 169     -18.072 -13.350  14.232  1.00 29.00           C  
ATOM   2522  HA  SER A 169     -18.393 -12.405  14.672  1.00 29.00           H  
ATOM   2523  C   SER A 169     -18.205 -14.462  15.265  1.00 29.00           C  
ATOM   2524  CB  SER A 169     -18.924 -13.618  12.984  1.00 29.00           C  
ATOM   2525  HB2 SER A 169     -18.855 -12.762  12.313  1.00 29.00           H  
ATOM   2526  HB3 SER A 169     -19.965 -13.744  13.282  1.00 29.00           H  
ATOM   2527  O   SER A 169     -18.208 -15.642  14.907  1.00 29.00           O  
ATOM   2528  OG  SER A 169     -18.493 -14.772  12.297  1.00 29.00           O  
ATOM   2529  HG  SER A 169     -18.382 -15.474  12.942  1.00 29.00           H  
ATOM   2530  N   GLN A 170     -18.217 -14.094  16.550  1.00 25.50           N  
ATOM   2531  H   GLN A 170     -18.056 -13.124  16.777  1.00 25.50           H  
ATOM   2532  CA  GLN A 170     -18.662 -14.992  17.600  1.00 25.50           C  
ATOM   2533  HA  GLN A 170     -18.033 -15.882  17.622  1.00 25.50           H  
ATOM   2534  C   GLN A 170     -20.074 -15.403  17.209  1.00 25.50           C  
ATOM   2535  CB  GLN A 170     -18.626 -14.318  18.982  1.00 25.50           C  
ATOM   2536  HB2 GLN A 170     -18.973 -13.289  18.896  1.00 25.50           H  
ATOM   2537  HB3 GLN A 170     -19.304 -14.852  19.648  1.00 25.50           H  
ATOM   2538  O   GLN A 170     -21.046 -14.682  17.433  1.00 25.50           O  
ATOM   2539  CG  GLN A 170     -17.227 -14.354  19.618  1.00 25.50           C  
ATOM   2540  HG2 GLN A 170     -16.909 -15.392  19.712  1.00 25.50           H  
ATOM   2541  HG3 GLN A 170     -16.518 -13.834  18.974  1.00 25.50           H  
ATOM   2542  CD  GLN A 170     -17.202 -13.699  20.998  1.00 25.50           C  
ATOM   2543  NE2 GLN A 170     -16.306 -14.098  21.874  1.00 25.50           N  
ATOM   2544 HE21 GLN A 170     -15.680 -14.865  21.675  1.00 25.50           H  
ATOM   2545 HE22 GLN A 170     -16.350 -13.650  22.779  1.00 25.50           H  
ATOM   2546  OE1 GLN A 170     -17.971 -12.809  21.315  1.00 25.50           O  
ATOM   2547  N   SER A 171     -20.159 -16.563  16.564  1.00 24.50           N  
ATOM   2548  H   SER A 171     -19.294 -17.006  16.286  1.00 24.50           H  
ATOM   2549  CA  SER A 171     -21.367 -17.352  16.557  1.00 24.50           C  
ATOM   2550  HA  SER A 171     -22.169 -16.826  16.038  1.00 24.50           H  
ATOM   2551  C   SER A 171     -21.685 -17.504  18.028  1.00 24.50           C  
ATOM   2552  CB  SER A 171     -21.126 -18.715  15.899  1.00 24.50           C  
ATOM   2553  HB2 SER A 171     -20.351 -19.262  16.436  1.00 24.50           H  
ATOM   2554  HB3 SER A 171     -22.048 -19.294  15.923  1.00 24.50           H  
ATOM   2555  O   SER A 171     -20.921 -18.129  18.764  1.00 24.50           O  
ATOM   2556  OG  SER A 171     -20.726 -18.531  14.555  1.00 24.50           O  
ATOM   2557  HG  SER A 171     -19.820 -18.215  14.525  1.00 24.50           H  
ATOM   2558  N   SER A 172     -22.751 -16.855  18.486  1.00 25.86           N  
ATOM   2559  H   SER A 172     -23.254 -16.233  17.869  1.00 25.86           H  
ATOM   2560  CA  SER A 172     -23.317 -17.142  19.789  1.00 25.86           C  
ATOM   2561  HA  SER A 172     -22.521 -17.155  20.534  1.00 25.86           H  
ATOM   2562  C   SER A 172     -23.912 -18.543  19.693  1.00 25.86           C  
ATOM   2563  CB  SER A 172     -24.337 -16.072  20.200  1.00 25.86           C  
ATOM   2564  HB2 SER A 172     -23.861 -15.092  20.193  1.00 25.86           H  
ATOM   2565  HB3 SER A 172     -24.685 -16.285  21.211  1.00 25.86           H  
ATOM   2566  O   SER A 172     -25.129 -18.714  19.607  1.00 25.86           O  
ATOM   2567  OG  SER A 172     -25.446 -16.066  19.322  1.00 25.86           O  
ATOM   2568  HG  SER A 172     -25.706 -16.984  19.212  1.00 25.86           H  
ATOM   2569  N   SER A 173     -23.053 -19.560  19.634  1.00 20.78           N  
ATOM   2570  H   SER A 173     -22.065 -19.357  19.591  1.00 20.78           H  
ATOM   2571  CA  SER A 173     -23.415 -20.900  20.032  1.00 20.78           C  
ATOM   2572  HA  SER A 173     -24.262 -21.250  19.440  1.00 20.78           H  
ATOM   2573  C   SER A 173     -23.837 -20.753  21.482  1.00 20.78           C  
ATOM   2574  CB  SER A 173     -22.250 -21.881  19.832  1.00 20.78           C  
ATOM   2575  HB2 SER A 173     -22.431 -22.792  20.401  1.00 20.78           H  
ATOM   2576  HB3 SER A 173     -22.190 -22.139  18.775  1.00 20.78           H  
ATOM   2577  O   SER A 173     -23.006 -20.700  22.390  1.00 20.78           O  
ATOM   2578  OG  SER A 173     -21.017 -21.307  20.215  1.00 20.78           O  
ATOM   2579  HG  SER A 173     -21.039 -21.159  21.163  1.00 20.78           H  
ATOM   2580  N   ARG A 174     -25.152 -20.603  21.671  1.00 22.06           N  
ATOM   2581  H   ARG A 174     -25.712 -20.493  20.838  1.00 22.06           H  
ATOM   2582  CA  ARG A 174     -25.849 -20.818  22.931  1.00 22.06           C  
ATOM   2583  HA  ARG A 174     -25.384 -20.249  23.736  1.00 22.06           H  
ATOM   2584  C   ARG A 174     -25.688 -22.297  23.251  1.00 22.06           C  
ATOM   2585  CB  ARG A 174     -27.340 -20.447  22.804  1.00 22.06           C  
ATOM   2586  HB2 ARG A 174     -27.847 -20.791  23.705  1.00 22.06           H  
ATOM   2587  HB3 ARG A 174     -27.767 -20.983  21.956  1.00 22.06           H  
ATOM   2588  O   ARG A 174     -26.635 -23.065  23.136  1.00 22.06           O  
ATOM   2589  CG  ARG A 174     -27.636 -18.952  22.644  1.00 22.06           C  
ATOM   2590  HG2 ARG A 174     -27.234 -18.405  23.497  1.00 22.06           H  
ATOM   2591  HG3 ARG A 174     -27.184 -18.580  21.724  1.00 22.06           H  
ATOM   2592  CD  ARG A 174     -29.161 -18.777  22.582  1.00 22.06           C  
ATOM   2593  HD2 ARG A 174     -29.545 -19.350  21.739  1.00 22.06           H  
ATOM   2594  HD3 ARG A 174     -29.589 -19.181  23.500  1.00 22.06           H  
ATOM   2595  NE  ARG A 174     -29.561 -17.366  22.435  1.00 22.06           N  
ATOM   2596  HE  ARG A 174     -28.821 -16.694  22.291  1.00 22.06           H  
ATOM   2597  NH1 ARG A 174     -31.826 -17.702  22.649  1.00 22.06           N  
ATOM   2598 HH11 ARG A 174     -32.770 -17.345  22.694  1.00 22.06           H  
ATOM   2599 HH12 ARG A 174     -31.667 -18.694  22.755  1.00 22.06           H  
ATOM   2600  NH2 ARG A 174     -31.043 -15.638  22.346  1.00 22.06           N  
ATOM   2601 HH21 ARG A 174     -30.282 -14.987  22.216  1.00 22.06           H  
ATOM   2602 HH22 ARG A 174     -31.996 -15.305  22.390  1.00 22.06           H  
ATOM   2603  CZ  ARG A 174     -30.803 -16.912  22.477  1.00 22.06           C  
ATOM   2604  N   ALA A 175     -24.464 -22.713  23.565  1.00 19.24           N  
ATOM   2605  H   ALA A 175     -23.714 -22.037  23.580  1.00 19.24           H  
ATOM   2606  CA  ALA A 175     -24.268 -23.965  24.249  1.00 19.24           C  
ATOM   2607  HA  ALA A 175     -24.689 -24.780  23.660  1.00 19.24           H  
ATOM   2608  C   ALA A 175     -25.058 -23.810  25.546  1.00 19.24           C  
ATOM   2609  CB  ALA A 175     -22.772 -24.222  24.455  1.00 19.24           C  
ATOM   2610  HB1 ALA A 175     -22.637 -25.158  24.998  1.00 19.24           H  
ATOM   2611  HB2 ALA A 175     -22.327 -23.411  25.031  1.00 19.24           H  
ATOM   2612  HB3 ALA A 175     -22.272 -24.297  23.490  1.00 19.24           H  
ATOM   2613  O   ALA A 175     -24.714 -23.000  26.407  1.00 19.24           O  
ATOM   2614  N   SER A 176     -26.187 -24.505  25.612  1.00 21.46           N  
ATOM   2615  H   SER A 176     -26.467 -25.062  24.817  1.00 21.46           H  
ATOM   2616  CA  SER A 176     -26.941 -24.703  26.832  1.00 21.46           C  
ATOM   2617  HA  SER A 176     -27.250 -23.744  27.250  1.00 21.46           H  
ATOM   2618  C   SER A 176     -25.999 -25.407  27.796  1.00 21.46           C  
ATOM   2619  CB  SER A 176     -28.185 -25.548  26.525  1.00 21.46           C  
ATOM   2620  HB2 SER A 176     -28.667 -25.844  27.456  1.00 21.46           H  
ATOM   2621  HB3 SER A 176     -28.886 -24.956  25.937  1.00 21.46           H  
ATOM   2622  O   SER A 176     -25.748 -26.607  27.664  1.00 21.46           O  
ATOM   2623  OG  SER A 176     -27.822 -26.697  25.783  1.00 21.46           O  
ATOM   2624  HG  SER A 176     -27.183 -27.184  26.310  1.00 21.46           H  
ATOM   2625  N   SER A 177     -25.406 -24.646  28.710  1.00 22.13           N  
ATOM   2626  H   SER A 177     -25.567 -23.649  28.709  1.00 22.13           H  
ATOM   2627  CA  SER A 177     -24.646 -25.201  29.818  1.00 22.13           C  
ATOM   2628  HA  SER A 177     -23.818 -25.796  29.433  1.00 22.13           H  
ATOM   2629  C   SER A 177     -25.585 -26.096  30.617  1.00 22.13           C  
ATOM   2630  CB  SER A 177     -24.073 -24.078  30.688  1.00 22.13           C  
ATOM   2631  HB2 SER A 177     -23.299 -23.550  30.132  1.00 22.13           H  
ATOM   2632  HB3 SER A 177     -23.633 -24.503  31.590  1.00 22.13           H  
ATOM   2633  O   SER A 177     -26.495 -25.614  31.290  1.00 22.13           O  
ATOM   2634  OG  SER A 177     -25.093 -23.164  31.038  1.00 22.13           O  
ATOM   2635  HG  SER A 177     -25.790 -23.670  31.463  1.00 22.13           H  
ATOM   2636  N   VAL A 178     -25.391 -27.404  30.480  1.00 17.93           N  
ATOM   2637  H   VAL A 178     -24.705 -27.710  29.805  1.00 17.93           H  
ATOM   2638  CA  VAL A 178     -26.122 -28.424  31.230  1.00 17.93           C  
ATOM   2639  HA  VAL A 178     -27.181 -28.171  31.182  1.00 17.93           H  
ATOM   2640  C   VAL A 178     -25.694 -28.388  32.705  1.00 17.93           C  
ATOM   2641  CB  VAL A 178     -25.936 -29.830  30.610  1.00 17.93           C  
ATOM   2642  HB  VAL A 178     -24.991 -30.248  30.956  1.00 17.93           H  
ATOM   2643  O   VAL A 178     -24.593 -27.953  33.046  1.00 17.93           O  
ATOM   2644  CG1 VAL A 178     -27.074 -30.778  31.016  1.00 17.93           C  
ATOM   2645 HG11 VAL A 178     -27.061 -30.971  32.088  1.00 17.93           H  
ATOM   2646 HG12 VAL A 178     -28.038 -30.355  30.733  1.00 17.93           H  
ATOM   2647 HG13 VAL A 178     -26.956 -31.738  30.514  1.00 17.93           H  
ATOM   2648  CG2 VAL A 178     -25.902 -29.809  29.073  1.00 17.93           C  
ATOM   2649 HG21 VAL A 178     -26.796 -29.318  28.688  1.00 17.93           H  
ATOM   2650 HG22 VAL A 178     -25.019 -29.282  28.710  1.00 17.93           H  
ATOM   2651 HG23 VAL A 178     -25.863 -30.826  28.684  1.00 17.93           H  
ATOM   2652  N   SER A 179     -26.570 -28.892  33.567  1.00 21.80           N  
ATOM   2653  H   SER A 179     -27.403 -29.299  33.167  1.00 21.80           H  
ATOM   2654  CA  SER A 179     -26.577 -28.891  35.035  1.00 21.80           C  
ATOM   2655  HA  SER A 179     -26.451 -27.867  35.390  1.00 21.80           H  
ATOM   2656  C   SER A 179     -25.516 -29.762  35.734  1.00 21.80           C  
ATOM   2657  CB  SER A 179     -27.975 -29.387  35.437  1.00 21.80           C  
ATOM   2658  HB2 SER A 179     -28.731 -28.746  34.983  1.00 21.80           H  
ATOM   2659  HB3 SER A 179     -28.099 -29.352  36.519  1.00 21.80           H  
ATOM   2660  O   SER A 179     -25.860 -30.503  36.657  1.00 21.80           O  
ATOM   2661  OG  SER A 179     -28.141 -30.716  34.964  1.00 21.80           O  
ATOM   2662  HG  SER A 179     -27.801 -31.292  35.652  1.00 21.80           H  
ATOM   2663  N   ARG A 180     -24.250 -29.796  35.293  1.00 17.52           N  
ATOM   2664  H   ARG A 180     -23.966 -29.146  34.573  1.00 17.52           H  
ATOM   2665  CA  ARG A 180     -23.303 -30.755  35.903  1.00 17.52           C  
ATOM   2666  HA  ARG A 180     -23.778 -31.732  35.807  1.00 17.52           H  
ATOM   2667  C   ARG A 180     -23.153 -30.565  37.427  1.00 17.52           C  
ATOM   2668  CB  ARG A 180     -21.953 -30.821  35.178  1.00 17.52           C  
ATOM   2669  HB2 ARG A 180     -21.206 -31.201  35.875  1.00 17.52           H  
ATOM   2670  HB3 ARG A 180     -21.645 -29.823  34.864  1.00 17.52           H  
ATOM   2671  O   ARG A 180     -23.196 -29.458  37.944  1.00 17.52           O  
ATOM   2672  CG  ARG A 180     -22.012 -31.771  33.971  1.00 17.52           C  
ATOM   2673  HG2 ARG A 180     -22.489 -32.706  34.264  1.00 17.52           H  
ATOM   2674  HG3 ARG A 180     -22.593 -31.310  33.171  1.00 17.52           H  
ATOM   2675  CD  ARG A 180     -20.594 -32.086  33.478  1.00 17.52           C  
ATOM   2676  HD2 ARG A 180     -20.121 -31.160  33.154  1.00 17.52           H  
ATOM   2677  HD3 ARG A 180     -20.025 -32.495  34.313  1.00 17.52           H  
ATOM   2678  NE  ARG A 180     -20.601 -33.054  32.363  1.00 17.52           N  
ATOM   2679  HE  ARG A 180     -21.478 -33.190  31.883  1.00 17.52           H  
ATOM   2680  NH1 ARG A 180     -18.387 -33.667  32.482  1.00 17.52           N  
ATOM   2681 HH11 ARG A 180     -18.253 -33.044  33.266  1.00 17.52           H  
ATOM   2682 HH12 ARG A 180     -17.616 -34.228  32.149  1.00 17.52           H  
ATOM   2683  NH2 ARG A 180     -19.697 -34.569  30.921  1.00 17.52           N  
ATOM   2684 HH21 ARG A 180     -20.594 -34.696  30.475  1.00 17.52           H  
ATOM   2685 HH22 ARG A 180     -18.910 -35.118  30.605  1.00 17.52           H  
ATOM   2686  CZ  ARG A 180     -19.566 -33.755  31.930  1.00 17.52           C  
ATOM   2687  N   ASN A 181     -22.971 -31.711  38.091  1.00 17.83           N  
ATOM   2688  H   ASN A 181     -22.875 -32.526  37.503  1.00 17.83           H  
ATOM   2689  CA  ASN A 181     -23.374 -32.021  39.471  1.00 17.83           C  
ATOM   2690  HA  ASN A 181     -24.221 -31.400  39.761  1.00 17.83           H  
ATOM   2691  C   ASN A 181     -22.292 -31.879  40.566  1.00 17.83           C  
ATOM   2692  CB  ASN A 181     -23.824 -33.503  39.389  1.00 17.83           C  
ATOM   2693  HB2 ASN A 181     -22.972 -34.122  39.105  1.00 17.83           H  
ATOM   2694  HB3 ASN A 181     -24.593 -33.604  38.623  1.00 17.83           H  
ATOM   2695  O   ASN A 181     -22.625 -31.867  41.744  1.00 17.83           O  
ATOM   2696  CG  ASN A 181     -24.422 -34.067  40.668  1.00 17.83           C  
ATOM   2697  ND2 ASN A 181     -24.074 -35.277  41.048  1.00 17.83           N  
ATOM   2698 HD21 ASN A 181     -24.537 -35.606  41.883  1.00 17.83           H  
ATOM   2699 HD22 ASN A 181     -23.436 -35.851  40.514  1.00 17.83           H  
ATOM   2700  OD1 ASN A 181     -25.253 -33.459  41.307  1.00 17.83           O  
ATOM   2701  N   SER A 182     -21.002 -31.963  40.222  1.00 17.21           N  
ATOM   2702  H   SER A 182     -20.735 -31.807  39.260  1.00 17.21           H  
ATOM   2703  CA  SER A 182     -20.051 -32.677  41.098  1.00 17.21           C  
ATOM   2704  HA  SER A 182     -20.531 -33.625  41.341  1.00 17.21           H  
ATOM   2705  C   SER A 182     -19.725 -32.038  42.462  1.00 17.21           C  
ATOM   2706  CB  SER A 182     -18.768 -33.045  40.352  1.00 17.21           C  
ATOM   2707  HB2 SER A 182     -18.121 -33.642  40.995  1.00 17.21           H  
ATOM   2708  HB3 SER A 182     -19.019 -33.638  39.473  1.00 17.21           H  
ATOM   2709  O   SER A 182     -19.873 -30.842  42.687  1.00 17.21           O  
ATOM   2710  OG  SER A 182     -18.078 -31.887  39.944  1.00 17.21           O  
ATOM   2711  HG  SER A 182     -17.950 -31.310  40.700  1.00 17.21           H  
ATOM   2712  N   SER A 183     -19.227 -32.912  43.344  1.00 16.87           N  
ATOM   2713  H   SER A 183     -19.004 -33.828  42.980  1.00 16.87           H  
ATOM   2714  CA  SER A 183     -19.113 -32.854  44.809  1.00 16.87           C  
ATOM   2715  HA  SER A 183     -20.082 -32.546  45.201  1.00 16.87           H  
ATOM   2716  C   SER A 183     -18.056 -31.914  45.426  1.00 16.87           C  
ATOM   2717  CB  SER A 183     -18.847 -34.296  45.273  1.00 16.87           C  
ATOM   2718  HB2 SER A 183     -19.756 -34.881  45.131  1.00 16.87           H  
ATOM   2719  HB3 SER A 183     -18.585 -34.323  46.330  1.00 16.87           H  
ATOM   2720  O   SER A 183     -17.123 -31.469  44.769  1.00 16.87           O  
ATOM   2721  OG  SER A 183     -17.815 -34.887  44.499  1.00 16.87           O  
ATOM   2722  HG  SER A 183     -16.974 -34.468  44.696  1.00 16.87           H  
ATOM   2723  N   ARG A 184     -18.208 -31.683  46.746  1.00 19.02           N  
ATOM   2724  H   ARG A 184     -18.960 -32.201  47.179  1.00 19.02           H  
ATOM   2725  CA  ARG A 184     -17.632 -30.605  47.588  1.00 19.02           C  
ATOM   2726  HA  ARG A 184     -17.576 -29.684  47.007  1.00 19.02           H  
ATOM   2727  C   ARG A 184     -16.226 -30.779  48.211  1.00 19.02           C  
ATOM   2728  CB  ARG A 184     -18.588 -30.404  48.794  1.00 19.02           C  
ATOM   2729  HB2 ARG A 184     -18.743 -31.369  49.278  1.00 19.02           H  
ATOM   2730  HB3 ARG A 184     -18.105 -29.759  49.528  1.00 19.02           H  
ATOM   2731  O   ARG A 184     -15.788 -29.842  48.866  1.00 19.02           O  
ATOM   2732  CG  ARG A 184     -19.952 -29.761  48.516  1.00 19.02           C  
ATOM   2733  HG2 ARG A 184     -20.535 -30.390  47.843  1.00 19.02           H  
ATOM   2734  HG3 ARG A 184     -19.804 -28.780  48.065  1.00 19.02           H  
ATOM   2735  CD  ARG A 184     -20.687 -29.610  49.862  1.00 19.02           C  
ATOM   2736  HD2 ARG A 184     -20.050 -29.046  50.544  1.00 19.02           H  
ATOM   2737  HD3 ARG A 184     -20.854 -30.601  50.282  1.00 19.02           H  
ATOM   2738  NE  ARG A 184     -21.978 -28.909  49.731  1.00 19.02           N  
ATOM   2739  HE  ARG A 184     -22.249 -28.617  48.803  1.00 19.02           H  
ATOM   2740  NH1 ARG A 184     -22.553 -28.933  51.961  1.00 19.02           N  
ATOM   2741 HH11 ARG A 184     -21.696 -29.420  52.181  1.00 19.02           H  
ATOM   2742 HH12 ARG A 184     -23.202 -28.700  52.699  1.00 19.02           H  
ATOM   2743  NH2 ARG A 184     -23.912 -27.966  50.484  1.00 19.02           N  
ATOM   2744 HH21 ARG A 184     -24.538 -27.738  51.243  1.00 19.02           H  
ATOM   2745 HH22 ARG A 184     -24.159 -27.697  49.543  1.00 19.02           H  
ATOM   2746  CZ  ARG A 184     -22.803 -28.608  50.722  1.00 19.02           C  
ATOM   2747  N   SER A 185     -15.618 -31.967  48.226  1.00 16.36           N  
ATOM   2748  H   SER A 185     -15.916 -32.678  47.573  1.00 16.36           H  
ATOM   2749  CA  SER A 185     -14.766 -32.391  49.371  1.00 16.36           C  
ATOM   2750  HA  SER A 185     -15.378 -32.276  50.266  1.00 16.36           H  
ATOM   2751  C   SER A 185     -13.484 -31.566  49.660  1.00 16.36           C  
ATOM   2752  CB  SER A 185     -14.447 -33.883  49.271  1.00 16.36           C  
ATOM   2753  HB2 SER A 185     -13.753 -34.178  50.057  1.00 16.36           H  
ATOM   2754  HB3 SER A 185     -15.367 -34.454  49.393  1.00 16.36           H  
ATOM   2755  O   SER A 185     -12.995 -30.842  48.804  1.00 16.36           O  
ATOM   2756  OG  SER A 185     -13.896 -34.184  48.009  1.00 16.36           O  
ATOM   2757  HG  SER A 185     -13.127 -33.631  47.855  1.00 16.36           H  
ATOM   2758  N   SER A 186     -12.936 -31.717  50.883  1.00 17.89           N  
ATOM   2759  H   SER A 186     -13.254 -32.503  51.432  1.00 17.89           H  
ATOM   2760  CA  SER A 186     -12.435 -30.617  51.735  1.00 17.89           C  
ATOM   2761  HA  SER A 186     -12.813 -29.680  51.327  1.00 17.89           H  
ATOM   2762  C   SER A 186     -10.920 -30.391  51.978  1.00 17.89           C  
ATOM   2763  CB  SER A 186     -13.072 -30.809  53.122  1.00 17.89           C  
ATOM   2764  HB2 SER A 186     -14.150 -30.667  53.041  1.00 17.89           H  
ATOM   2765  HB3 SER A 186     -12.675 -30.067  53.815  1.00 17.89           H  
ATOM   2766  O   SER A 186     -10.519 -29.236  51.980  1.00 17.89           O  
ATOM   2767  OG  SER A 186     -12.809 -32.121  53.608  1.00 17.89           O  
ATOM   2768  HG  SER A 186     -13.150 -32.185  54.503  1.00 17.89           H  
ATOM   2769  N   SER A 187     -10.119 -31.395  52.380  1.00 16.73           N  
ATOM   2770  H   SER A 187     -10.450 -32.332  52.200  1.00 16.73           H  
ATOM   2771  CA  SER A 187      -9.349 -31.253  53.650  1.00 16.73           C  
ATOM   2772  HA  SER A 187      -9.918 -30.529  54.232  1.00 16.73           H  
ATOM   2773  C   SER A 187      -7.915 -30.644  53.699  1.00 16.73           C  
ATOM   2774  CB  SER A 187      -9.444 -32.536  54.490  1.00 16.73           C  
ATOM   2775  HB2 SER A 187      -9.047 -32.342  55.486  1.00 16.73           H  
ATOM   2776  HB3 SER A 187     -10.489 -32.832  54.588  1.00 16.73           H  
ATOM   2777  O   SER A 187      -7.776 -29.453  53.947  1.00 16.73           O  
ATOM   2778  OG  SER A 187      -8.715 -33.593  53.895  1.00 16.73           O  
ATOM   2779  HG  SER A 187      -8.782 -34.375  54.447  1.00 16.73           H  
ATOM   2780  N   GLN A 188      -6.857 -31.470  53.780  1.00 16.55           N  
ATOM   2781  H   GLN A 188      -7.035 -32.412  53.463  1.00 16.55           H  
ATOM   2782  CA  GLN A 188      -5.812 -31.343  54.835  1.00 16.55           C  
ATOM   2783  HA  GLN A 188      -6.162 -30.594  55.545  1.00 16.55           H  
ATOM   2784  C   GLN A 188      -4.407 -30.850  54.400  1.00 16.55           C  
ATOM   2785  CB  GLN A 188      -5.712 -32.692  55.579  1.00 16.55           C  
ATOM   2786  HB2 GLN A 188      -4.686 -33.059  55.561  1.00 16.55           H  
ATOM   2787  HB3 GLN A 188      -6.317 -33.438  55.063  1.00 16.55           H  
ATOM   2788  O   GLN A 188      -4.137 -30.701  53.214  1.00 16.55           O  
ATOM   2789  CG  GLN A 188      -6.177 -32.601  57.042  1.00 16.55           C  
ATOM   2790  HG2 GLN A 188      -5.471 -31.993  57.609  1.00 16.55           H  
ATOM   2791  HG3 GLN A 188      -7.154 -32.120  57.082  1.00 16.55           H  
ATOM   2792  CD  GLN A 188      -6.295 -33.972  57.702  1.00 16.55           C  
ATOM   2793  NE2 GLN A 188      -6.623 -34.035  58.973  1.00 16.55           N  
ATOM   2794 HE21 GLN A 188      -6.790 -33.204  59.522  1.00 16.55           H  
ATOM   2795 HE22 GLN A 188      -6.682 -34.964  59.366  1.00 16.55           H  
ATOM   2796  OE1 GLN A 188      -6.112 -35.010  57.093  1.00 16.55           O  
ATOM   2797  N   GLY A 189      -3.498 -30.598  55.372  1.00 17.63           N  
ATOM   2798  H   GLY A 189      -3.767 -30.836  56.316  1.00 17.63           H  
ATOM   2799  CA  GLY A 189      -2.540 -29.481  55.236  1.00 17.63           C  
ATOM   2800  HA2 GLY A 189      -2.864 -28.713  55.939  1.00 17.63           H  
ATOM   2801  HA3 GLY A 189      -2.672 -29.037  54.249  1.00 17.63           H  
ATOM   2802  C   GLY A 189      -1.007 -29.587  55.429  1.00 17.63           C  
ATOM   2803  O   GLY A 189      -0.371 -28.565  55.215  1.00 17.63           O  
ATOM   2804  N   SER A 190      -0.355 -30.677  55.869  1.00 18.49           N  
ATOM   2805  H   SER A 190      -0.890 -31.524  55.994  1.00 18.49           H  
ATOM   2806  CA  SER A 190       0.868 -30.475  56.702  1.00 18.49           C  
ATOM   2807  HA  SER A 190       0.703 -29.558  57.267  1.00 18.49           H  
ATOM   2808  C   SER A 190       2.275 -30.298  56.077  1.00 18.49           C  
ATOM   2809  CB  SER A 190       0.971 -31.587  57.750  1.00 18.49           C  
ATOM   2810  HB2 SER A 190       0.012 -31.699  58.255  1.00 18.49           H  
ATOM   2811  HB3 SER A 190       1.221 -32.528  57.260  1.00 18.49           H  
ATOM   2812  O   SER A 190       3.084 -29.616  56.703  1.00 18.49           O  
ATOM   2813  OG  SER A 190       1.956 -31.288  58.718  1.00 18.49           O  
ATOM   2814  HG  SER A 190       2.450 -30.511  58.445  1.00 18.49           H  
ATOM   2815  N   ARG A 191       2.695 -31.052  55.047  1.00 16.87           N  
ATOM   2816  H   ARG A 191       2.004 -31.498  54.461  1.00 16.87           H  
ATOM   2817  CA  ARG A 191       4.113 -31.520  55.014  1.00 16.87           C  
ATOM   2818  HA  ARG A 191       4.326 -31.875  56.023  1.00 16.87           H  
ATOM   2819  C   ARG A 191       5.187 -30.426  54.797  1.00 16.87           C  
ATOM   2820  CB  ARG A 191       4.297 -32.713  54.063  1.00 16.87           C  
ATOM   2821  HB2 ARG A 191       5.355 -32.801  53.815  1.00 16.87           H  
ATOM   2822  HB3 ARG A 191       3.746 -32.542  53.139  1.00 16.87           H  
ATOM   2823  O   ARG A 191       4.997 -29.513  54.007  1.00 16.87           O  
ATOM   2824  CG  ARG A 191       3.848 -34.029  54.721  1.00 16.87           C  
ATOM   2825  HG2 ARG A 191       4.336 -34.129  55.690  1.00 16.87           H  
ATOM   2826  HG3 ARG A 191       2.768 -34.017  54.868  1.00 16.87           H  
ATOM   2827  CD  ARG A 191       4.237 -35.235  53.855  1.00 16.87           C  
ATOM   2828  HD2 ARG A 191       5.300 -35.170  53.625  1.00 16.87           H  
ATOM   2829  HD3 ARG A 191       3.673 -35.193  52.923  1.00 16.87           H  
ATOM   2830  NE  ARG A 191       3.967 -36.513  54.545  1.00 16.87           N  
ATOM   2831  HE  ARG A 191       3.495 -36.460  55.437  1.00 16.87           H  
ATOM   2832  NH1 ARG A 191       4.902 -37.909  52.975  1.00 16.87           N  
ATOM   2833 HH11 ARG A 191       5.137 -38.841  52.665  1.00 16.87           H  
ATOM   2834 HH12 ARG A 191       5.132 -37.111  52.401  1.00 16.87           H  
ATOM   2835  NH2 ARG A 191       4.006 -38.776  54.821  1.00 16.87           N  
ATOM   2836 HH21 ARG A 191       4.261 -39.697  54.494  1.00 16.87           H  
ATOM   2837 HH22 ARG A 191       3.551 -38.685  55.718  1.00 16.87           H  
ATOM   2838  CZ  ARG A 191       4.291 -37.721  54.113  1.00 16.87           C  
ATOM   2839  N   SER A 192       6.336 -30.581  55.483  1.00 18.67           N  
ATOM   2840  H   SER A 192       6.428 -31.424  56.032  1.00 18.67           H  
ATOM   2841  CA  SER A 192       7.199 -29.465  55.933  1.00 18.67           C  
ATOM   2842  HA  SER A 192       6.602 -28.553  55.916  1.00 18.67           H  
ATOM   2843  C   SER A 192       8.495 -29.157  55.159  1.00 18.67           C  
ATOM   2844  CB  SER A 192       7.602 -29.724  57.398  1.00 18.67           C  
ATOM   2845  HB2 SER A 192       6.767 -30.175  57.935  1.00 18.67           H  
ATOM   2846  HB3 SER A 192       7.826 -28.768  57.871  1.00 18.67           H  
ATOM   2847  O   SER A 192       8.993 -28.047  55.267  1.00 18.67           O  
ATOM   2848  OG  SER A 192       8.745 -30.557  57.511  1.00 18.67           O  
ATOM   2849  HG  SER A 192       9.500 -29.988  57.677  1.00 18.67           H  
ATOM   2850  N   GLY A 193       9.104 -30.151  54.504  1.00 16.70           N  
ATOM   2851  H   GLY A 193       8.534 -30.973  54.366  1.00 16.70           H  
ATOM   2852  CA  GLY A 193      10.554 -30.406  54.615  1.00 16.70           C  
ATOM   2853  HA2 GLY A 193      10.770 -30.601  55.665  1.00 16.70           H  
ATOM   2854  HA3 GLY A 193      10.764 -31.335  54.087  1.00 16.70           H  
ATOM   2855  C   GLY A 193      11.596 -29.362  54.161  1.00 16.70           C  
ATOM   2856  O   GLY A 193      11.988 -28.481  54.917  1.00 16.70           O  
ATOM   2857  N   ASN A 194      12.282 -29.681  53.056  1.00 17.48           N  
ATOM   2858  H   ASN A 194      11.837 -30.294  52.387  1.00 17.48           H  
ATOM   2859  CA  ASN A 194      13.754 -29.643  53.034  1.00 17.48           C  
ATOM   2860  HA  ASN A 194      14.077 -29.727  54.071  1.00 17.48           H  
ATOM   2861  C   ASN A 194      14.391 -28.333  52.510  1.00 17.48           C  
ATOM   2862  CB  ASN A 194      14.263 -30.899  52.296  1.00 17.48           C  
ATOM   2863  HB2 ASN A 194      13.660 -31.761  52.582  1.00 17.48           H  
ATOM   2864  HB3 ASN A 194      14.165 -30.747  51.222  1.00 17.48           H  
ATOM   2865  O   ASN A 194      13.831 -27.637  51.670  1.00 17.48           O  
ATOM   2866  CG  ASN A 194      15.707 -31.245  52.624  1.00 17.48           C  
ATOM   2867  ND2 ASN A 194      16.324 -32.114  51.860  1.00 17.48           N  
ATOM   2868 HD21 ASN A 194      15.857 -32.545  51.074  1.00 17.48           H  
ATOM   2869 HD22 ASN A 194      17.263 -32.358  52.138  1.00 17.48           H  
ATOM   2870  OD1 ASN A 194      16.298 -30.753  53.567  1.00 17.48           O  
ATOM   2871  N   SER A 195      15.611 -28.045  52.981  1.00 19.09           N  
ATOM   2872  H   SER A 195      16.049 -28.761  53.542  1.00 19.09           H  
ATOM   2873  CA  SER A 195      16.220 -26.707  53.076  1.00 19.09           C  
ATOM   2874  HA  SER A 195      15.414 -25.978  53.154  1.00 19.09           H  
ATOM   2875  C   SER A 195      17.121 -26.262  51.912  1.00 19.09           C  
ATOM   2876  CB  SER A 195      17.041 -26.654  54.384  1.00 19.09           C  
ATOM   2877  HB2 SER A 195      16.570 -27.271  55.149  1.00 19.09           H  
ATOM   2878  HB3 SER A 195      17.057 -25.625  54.743  1.00 19.09           H  
ATOM   2879  O   SER A 195      17.927 -25.349  52.107  1.00 19.09           O  
ATOM   2880  OG  SER A 195      18.382 -27.074  54.178  1.00 19.09           O  
ATOM   2881  HG  SER A 195      18.782 -26.377  53.653  1.00 19.09           H  
ATOM   2882  N   THR A 196      17.165 -26.989  50.791  1.00 16.47           N  
ATOM   2883  H   THR A 196      16.432 -27.662  50.621  1.00 16.47           H  
ATOM   2884  CA  THR A 196      18.424 -27.098  50.024  1.00 16.47           C  
ATOM   2885  HA  THR A 196      19.138 -27.544  50.717  1.00 16.47           H  
ATOM   2886  C   THR A 196      19.064 -25.773  49.580  1.00 16.47           C  
ATOM   2887  CB  THR A 196      18.336 -28.058  48.833  1.00 16.47           C  
ATOM   2888  HB  THR A 196      19.204 -27.917  48.189  1.00 16.47           H  
ATOM   2889  O   THR A 196      18.407 -24.783  49.272  1.00 16.47           O  
ATOM   2890  CG2 THR A 196      18.318 -29.514  49.295  1.00 16.47           C  
ATOM   2891 HG21 THR A 196      18.250 -30.165  48.423  1.00 16.47           H  
ATOM   2892 HG22 THR A 196      17.456 -29.693  49.938  1.00 16.47           H  
ATOM   2893 HG23 THR A 196      19.233 -29.748  49.839  1.00 16.47           H  
ATOM   2894  OG1 THR A 196      17.172 -27.822  48.089  1.00 16.47           O  
ATOM   2895  HG1 THR A 196      17.070 -26.875  47.971  1.00 16.47           H  
ATOM   2896  N   ARG A 197      20.402 -25.826  49.558  1.00 19.13           N  
ATOM   2897  H   ARG A 197      20.783 -26.749  49.706  1.00 19.13           H  
ATOM   2898  CA  ARG A 197      21.403 -24.749  49.523  1.00 19.13           C  
ATOM   2899  HA  ARG A 197      21.253 -24.117  50.399  1.00 19.13           H  
ATOM   2900  C   ARG A 197      21.305 -23.838  48.284  1.00 19.13           C  
ATOM   2901  CB  ARG A 197      22.789 -25.449  49.613  1.00 19.13           C  
ATOM   2902  HB2 ARG A 197      23.381 -25.237  48.723  1.00 19.13           H  
ATOM   2903  HB3 ARG A 197      22.670 -26.531  49.652  1.00 19.13           H  
ATOM   2904  O   ARG A 197      21.762 -24.206  47.209  1.00 19.13           O  
ATOM   2905  CG  ARG A 197      23.615 -25.023  50.830  1.00 19.13           C  
ATOM   2906  HG2 ARG A 197      23.828 -23.958  50.738  1.00 19.13           H  
ATOM   2907  HG3 ARG A 197      23.045 -25.180  51.745  1.00 19.13           H  
ATOM   2908  CD  ARG A 197      24.952 -25.786  50.899  1.00 19.13           C  
ATOM   2909  HD2 ARG A 197      25.711 -25.063  51.195  1.00 19.13           H  
ATOM   2910  HD3 ARG A 197      25.221 -26.159  49.910  1.00 19.13           H  
ATOM   2911  NE  ARG A 197      24.929 -26.900  51.874  1.00 19.13           N  
ATOM   2912  HE  ARG A 197      24.043 -27.363  52.023  1.00 19.13           H  
ATOM   2913  NH1 ARG A 197      27.142 -26.796  52.498  1.00 19.13           N  
ATOM   2914 HH11 ARG A 197      27.902 -27.113  53.083  1.00 19.13           H  
ATOM   2915 HH12 ARG A 197      27.313 -26.094  51.792  1.00 19.13           H  
ATOM   2916  NH2 ARG A 197      25.785 -28.229  53.524  1.00 19.13           N  
ATOM   2917 HH21 ARG A 197      24.878 -28.646  53.681  1.00 19.13           H  
ATOM   2918 HH22 ARG A 197      26.566 -28.526  54.090  1.00 19.13           H  
ATOM   2919  CZ  ARG A 197      25.947 -27.303  52.621  1.00 19.13           C  
ATOM   2920  N   GLY A 198      20.781 -22.623  48.440  1.00 17.28           N  
ATOM   2921  H   GLY A 198      20.343 -22.406  49.323  1.00 17.28           H  
ATOM   2922  CA  GLY A 198      20.667 -21.632  47.358  1.00 17.28           C  
ATOM   2923  HA2 GLY A 198      19.848 -20.951  47.586  1.00 17.28           H  
ATOM   2924  HA3 GLY A 198      20.424 -22.143  46.426  1.00 17.28           H  
ATOM   2925  C   GLY A 198      21.929 -20.795  47.118  1.00 17.28           C  
ATOM   2926  O   GLY A 198      21.825 -19.574  47.093  1.00 17.28           O  
ATOM   2927  N   THR A 199      23.120 -21.402  47.013  1.00 18.41           N  
ATOM   2928  H   THR A 199      23.151 -22.408  46.930  1.00 18.41           H  
ATOM   2929  CA  THR A 199      24.378 -20.630  46.865  1.00 18.41           C  
ATOM   2930  HA  THR A 199      24.540 -20.072  47.787  1.00 18.41           H  
ATOM   2931  C   THR A 199      24.280 -19.607  45.733  1.00 18.41           C  
ATOM   2932  CB  THR A 199      25.600 -21.523  46.623  1.00 18.41           C  
ATOM   2933  HB  THR A 199      26.430 -20.912  46.269  1.00 18.41           H  
ATOM   2934  O   THR A 199      23.674 -19.910  44.714  1.00 18.41           O  
ATOM   2935  CG2 THR A 199      26.032 -22.231  47.905  1.00 18.41           C  
ATOM   2936 HG21 THR A 199      26.293 -21.494  48.664  1.00 18.41           H  
ATOM   2937 HG22 THR A 199      26.906 -22.847  47.695  1.00 18.41           H  
ATOM   2938 HG23 THR A 199      25.225 -22.866  48.272  1.00 18.41           H  
ATOM   2939  OG1 THR A 199      25.310 -22.512  45.666  1.00 18.41           O  
ATOM   2940  HG1 THR A 199      24.880 -22.086  44.922  1.00 18.41           H  
ATOM   2941  N   SER A 200      24.868 -18.425  45.937  1.00 18.54           N  
ATOM   2942  H   SER A 200      25.452 -18.344  46.758  1.00 18.54           H  
ATOM   2943  CA  SER A 200      24.422 -17.108  45.452  1.00 18.54           C  
ATOM   2944  HA  SER A 200      23.377 -17.166  45.148  1.00 18.54           H  
ATOM   2945  C   SER A 200      25.238 -16.529  44.277  1.00 18.54           C  
ATOM   2946  CB  SER A 200      24.540 -16.176  46.676  1.00 18.54           C  
ATOM   2947  HB2 SER A 200      23.865 -16.525  47.457  1.00 18.54           H  
ATOM   2948  HB3 SER A 200      24.260 -15.157  46.408  1.00 18.54           H  
ATOM   2949  O   SER A 200      25.871 -15.487  44.462  1.00 18.54           O  
ATOM   2950  OG  SER A 200      25.876 -16.210  47.169  1.00 18.54           O  
ATOM   2951  HG  SER A 200      26.399 -15.702  46.544  1.00 18.54           H  
ATOM   2952  N   PRO A 201      25.349 -17.169  43.098  1.00 19.06           N  
ATOM   2953  CA  PRO A 201      26.432 -16.864  42.171  1.00 19.06           C  
ATOM   2954  HA  PRO A 201      27.383 -16.986  42.690  1.00 19.06           H  
ATOM   2955  C   PRO A 201      26.302 -15.414  41.677  1.00 19.06           C  
ATOM   2956  CB  PRO A 201      26.341 -17.904  41.044  1.00 19.06           C  
ATOM   2957  HB2 PRO A 201      27.284 -18.436  40.917  1.00 19.06           H  
ATOM   2958  HB3 PRO A 201      26.055 -17.421  40.110  1.00 19.06           H  
ATOM   2959  O   PRO A 201      25.207 -14.960  41.342  1.00 19.06           O  
ATOM   2960  CG  PRO A 201      25.226 -18.861  41.485  1.00 19.06           C  
ATOM   2961  HG2 PRO A 201      24.658 -19.243  40.637  1.00 19.06           H  
ATOM   2962  HG3 PRO A 201      25.645 -19.677  42.074  1.00 19.06           H  
ATOM   2963  CD  PRO A 201      24.377 -17.968  42.380  1.00 19.06           C  
ATOM   2964  HD2 PRO A 201      23.684 -18.527  43.009  1.00 19.06           H  
ATOM   2965  HD3 PRO A 201      23.785 -17.303  41.751  1.00 19.06           H  
ATOM   2966  N   GLY A 202      27.414 -14.675  41.706  1.00 18.31           N  
ATOM   2967  H   GLY A 202      28.275 -15.126  41.980  1.00 18.31           H  
ATOM   2968  CA  GLY A 202      27.423 -13.217  41.571  1.00 18.31           C  
ATOM   2969  HA2 GLY A 202      28.416 -12.838  41.814  1.00 18.31           H  
ATOM   2970  HA3 GLY A 202      26.724 -12.820  42.307  1.00 18.31           H  
ATOM   2971  C   GLY A 202      27.034 -12.684  40.180  1.00 18.31           C  
ATOM   2972  O   GLY A 202      27.141 -13.399  39.179  1.00 18.31           O  
ATOM   2973  N   PRO A 203      26.611 -11.407  40.098  1.00 18.73           N  
ATOM   2974  CA  PRO A 203      26.134 -10.770  38.874  1.00 18.73           C  
ATOM   2975  HA  PRO A 203      25.417 -11.412  38.363  1.00 18.73           H  
ATOM   2976  C   PRO A 203      27.315 -10.484  37.943  1.00 18.73           C  
ATOM   2977  CB  PRO A 203      25.433  -9.488  39.346  1.00 18.73           C  
ATOM   2978  HB2 PRO A 203      25.464  -8.696  38.599  1.00 18.73           H  
ATOM   2979  HB3 PRO A 203      24.399  -9.719  39.603  1.00 18.73           H  
ATOM   2980  O   PRO A 203      27.995  -9.470  38.077  1.00 18.73           O  
ATOM   2981  CG  PRO A 203      26.195  -9.107  40.617  1.00 18.73           C  
ATOM   2982  HG2 PRO A 203      25.569  -8.539  41.305  1.00 18.73           H  
ATOM   2983  HG3 PRO A 203      27.089  -8.538  40.361  1.00 18.73           H  
ATOM   2984  CD  PRO A 203      26.594 -10.459  41.204  1.00 18.73           C  
ATOM   2985  HD2 PRO A 203      25.844 -10.768  41.933  1.00 18.73           H  
ATOM   2986  HD3 PRO A 203      27.572 -10.385  41.679  1.00 18.73           H  
ATOM   2987  N   SER A 204      27.602 -11.378  37.002  1.00 17.23           N  
ATOM   2988  H   SER A 204      27.051 -12.222  36.937  1.00 17.23           H  
ATOM   2989  CA  SER A 204      28.652 -11.097  36.016  1.00 17.23           C  
ATOM   2990  HA  SER A 204      29.559 -10.807  36.545  1.00 17.23           H  
ATOM   2991  C   SER A 204      28.209  -9.921  35.134  1.00 17.23           C  
ATOM   2992  CB  SER A 204      28.985 -12.344  35.202  1.00 17.23           C  
ATOM   2993  HB2 SER A 204      29.780 -12.116  34.491  1.00 17.23           H  
ATOM   2994  HB3 SER A 204      28.101 -12.671  34.654  1.00 17.23           H  
ATOM   2995  O   SER A 204      27.156  -9.980  34.499  1.00 17.23           O  
ATOM   2996  OG  SER A 204      29.415 -13.374  36.074  1.00 17.23           O  
ATOM   2997  HG  SER A 204      28.814 -13.435  36.819  1.00 17.23           H  
ATOM   2998  N   GLY A 205      28.980  -8.827  35.161  1.00 17.78           N  
ATOM   2999  H   GLY A 205      29.802  -8.851  35.748  1.00 17.78           H  
ATOM   3000  CA  GLY A 205      28.632  -7.546  34.545  1.00 17.78           C  
ATOM   3001  HA2 GLY A 205      29.413  -6.816  34.757  1.00 17.78           H  
ATOM   3002  HA3 GLY A 205      27.701  -7.187  34.984  1.00 17.78           H  
ATOM   3003  C   GLY A 205      28.474  -7.647  33.030  1.00 17.78           C  
ATOM   3004  O   GLY A 205      29.372  -8.102  32.324  1.00 17.78           O  
ATOM   3005  N   ILE A 206      27.322  -7.208  32.530  1.00 18.42           N  
ATOM   3006  H   ILE A 206      26.631  -6.853  33.176  1.00 18.42           H  
ATOM   3007  CA  ILE A 206      27.007  -7.178  31.102  1.00 18.42           C  
ATOM   3008  HA  ILE A 206      27.281  -8.146  30.681  1.00 18.42           H  
ATOM   3009  C   ILE A 206      27.886  -6.093  30.470  1.00 18.42           C  
ATOM   3010  CB  ILE A 206      25.494  -6.930  30.839  1.00 18.42           C  
ATOM   3011  HB  ILE A 206      25.334  -5.860  30.706  1.00 18.42           H  
ATOM   3012  O   ILE A 206      27.628  -4.903  30.644  1.00 18.42           O  
ATOM   3013  CG1 ILE A 206      24.554  -7.374  31.990  1.00 18.42           C  
ATOM   3014 HG12 ILE A 206      24.901  -6.970  32.941  1.00 18.42           H  
ATOM   3015 HG13 ILE A 206      24.547  -8.462  32.064  1.00 18.42           H  
ATOM   3016  CG2 ILE A 206      25.115  -7.636  29.523  1.00 18.42           C  
ATOM   3017 HG21 ILE A 206      24.100  -7.370  29.228  1.00 18.42           H  
ATOM   3018 HG22 ILE A 206      25.790  -7.317  28.729  1.00 18.42           H  
ATOM   3019 HG23 ILE A 206      25.185  -8.717  29.642  1.00 18.42           H  
ATOM   3020  CD1 ILE A 206      23.119  -6.858  31.841  1.00 18.42           C  
ATOM   3021 HD11 ILE A 206      23.122  -5.772  31.747  1.00 18.42           H  
ATOM   3022 HD12 ILE A 206      22.545  -7.134  32.725  1.00 18.42           H  
ATOM   3023 HD13 ILE A 206      22.642  -7.301  30.967  1.00 18.42           H  
ATOM   3024  N   GLY A 207      28.972  -6.490  29.805  1.00 18.07           N  
ATOM   3025  H   GLY A 207      29.206  -7.473  29.816  1.00 18.07           H  
ATOM   3026  CA  GLY A 207      29.895  -5.550  29.171  1.00 18.07           C  
ATOM   3027  HA2 GLY A 207      30.367  -4.941  29.941  1.00 18.07           H  
ATOM   3028  HA3 GLY A 207      30.672  -6.099  28.638  1.00 18.07           H  
ATOM   3029  C   GLY A 207      29.168  -4.643  28.173  1.00 18.07           C  
ATOM   3030  O   GLY A 207      28.494  -5.129  27.263  1.00 18.07           O  
ATOM   3031  N   ALA A 208      29.307  -3.327  28.350  1.00 20.05           N  
ATOM   3032  H   ALA A 208      29.833  -3.009  29.151  1.00 20.05           H  
ATOM   3033  CA  ALA A 208      28.779  -2.299  27.456  1.00 20.05           C  
ATOM   3034  HA  ALA A 208      27.728  -2.504  27.254  1.00 20.05           H  
ATOM   3035  C   ALA A 208      29.547  -2.329  26.123  1.00 20.05           C  
ATOM   3036  CB  ALA A 208      28.882  -0.943  28.170  1.00 20.05           C  
ATOM   3037  HB1 ALA A 208      29.922  -0.718  28.407  1.00 20.05           H  
ATOM   3038  HB2 ALA A 208      28.496  -0.158  27.519  1.00 20.05           H  
ATOM   3039  HB3 ALA A 208      28.298  -0.960  29.091  1.00 20.05           H  
ATOM   3040  O   ALA A 208      30.566  -1.667  25.957  1.00 20.05           O  
ATOM   3041  N   VAL A 209      29.122  -3.178  25.188  1.00 20.89           N  
ATOM   3042  H   VAL A 209      28.359  -3.796  25.423  1.00 20.89           H  
ATOM   3043  CA  VAL A 209      29.805  -3.335  23.894  1.00 20.89           C  
ATOM   3044  HA  VAL A 209      30.860  -3.497  24.115  1.00 20.89           H  
ATOM   3045  C   VAL A 209      29.761  -2.063  23.032  1.00 20.89           C  
ATOM   3046  CB  VAL A 209      29.308  -4.568  23.116  1.00 20.89           C  
ATOM   3047  HB  VAL A 209      29.574  -4.449  22.066  1.00 20.89           H  
ATOM   3048  O   VAL A 209      28.873  -1.223  23.165  1.00 20.89           O  
ATOM   3049  CG1 VAL A 209      30.015  -5.832  23.615  1.00 20.89           C  
ATOM   3050 HG11 VAL A 209      29.676  -6.696  23.044  1.00 20.89           H  
ATOM   3051 HG12 VAL A 209      29.791  -5.992  24.670  1.00 20.89           H  
ATOM   3052 HG13 VAL A 209      31.093  -5.731  23.492  1.00 20.89           H  
ATOM   3053  CG2 VAL A 209      27.790  -4.774  23.201  1.00 20.89           C  
ATOM   3054 HG21 VAL A 209      27.495  -5.061  24.210  1.00 20.89           H  
ATOM   3055 HG22 VAL A 209      27.280  -3.852  22.921  1.00 20.89           H  
ATOM   3056 HG23 VAL A 209      27.492  -5.566  22.514  1.00 20.89           H  
ATOM   3057  N   GLY A 210      30.747  -1.945  22.133  1.00 21.56           N  
ATOM   3058  H   GLY A 210      31.406  -2.709  22.087  1.00 21.56           H  
ATOM   3059  CA  GLY A 210      31.147  -0.715  21.441  1.00 21.56           C  
ATOM   3060  HA2 GLY A 210      32.061  -0.910  20.880  1.00 21.56           H  
ATOM   3061  HA3 GLY A 210      31.381   0.040  22.191  1.00 21.56           H  
ATOM   3062  C   GLY A 210      30.126  -0.118  20.469  1.00 21.56           C  
ATOM   3063  O   GLY A 210      30.209  -0.327  19.259  1.00 21.56           O  
ATOM   3064  N   GLY A 211      29.214   0.702  20.989  1.00 23.46           N  
ATOM   3065  H   GLY A 211      29.119   0.716  21.995  1.00 23.46           H  
ATOM   3066  CA  GLY A 211      28.456   1.677  20.197  1.00 23.46           C  
ATOM   3067  HA2 GLY A 211      27.613   2.027  20.792  1.00 23.46           H  
ATOM   3068  HA3 GLY A 211      28.074   1.199  19.295  1.00 23.46           H  
ATOM   3069  C   GLY A 211      29.282   2.909  19.785  1.00 23.46           C  
ATOM   3070  O   GLY A 211      28.918   3.594  18.830  1.00 23.46           O  
ATOM   3071  N   ASP A 212      30.399   3.174  20.471  1.00 26.10           N  
ATOM   3072  H   ASP A 212      30.578   2.616  21.293  1.00 26.10           H  
ATOM   3073  CA  ASP A 212      31.114   4.460  20.412  1.00 26.10           C  
ATOM   3074  HA  ASP A 212      30.402   5.266  20.587  1.00 26.10           H  
ATOM   3075  C   ASP A 212      31.801   4.749  19.073  1.00 26.10           C  
ATOM   3076  CB  ASP A 212      32.170   4.507  21.530  1.00 26.10           C  
ATOM   3077  HB2 ASP A 212      32.838   3.652  21.425  1.00 26.10           H  
ATOM   3078  HB3 ASP A 212      32.764   5.414  21.413  1.00 26.10           H  
ATOM   3079  O   ASP A 212      31.752   5.873  18.576  1.00 26.10           O  
ATOM   3080  CG  ASP A 212      31.560   4.519  22.932  1.00 26.10           C  
ATOM   3081  OD1 ASP A 212      30.427   5.031  23.063  1.00 26.10           O  
ATOM   3082  OD2 ASP A 212      32.218   3.963  23.833  1.00 26.10           O  
ATOM   3083  N   LEU A 213      32.433   3.743  18.458  1.00 26.98           N  
ATOM   3084  H   LEU A 213      32.427   2.846  18.923  1.00 26.98           H  
ATOM   3085  CA  LEU A 213      33.307   3.942  17.292  1.00 26.98           C  
ATOM   3086  HA  LEU A 213      34.098   4.640  17.564  1.00 26.98           H  
ATOM   3087  C   LEU A 213      32.580   4.569  16.099  1.00 26.98           C  
ATOM   3088  CB  LEU A 213      33.933   2.589  16.900  1.00 26.98           C  
ATOM   3089  HB2 LEU A 213      33.276   1.784  17.230  1.00 26.98           H  
ATOM   3090  HB3 LEU A 213      34.003   2.513  15.815  1.00 26.98           H  
ATOM   3091  O   LEU A 213      33.090   5.499  15.474  1.00 26.98           O  
ATOM   3092  CG  LEU A 213      35.339   2.400  17.498  1.00 26.98           C  
ATOM   3093  HG  LEU A 213      35.416   2.942  18.440  1.00 26.98           H  
ATOM   3094  CD1 LEU A 213      35.603   0.923  17.782  1.00 26.98           C  
ATOM   3095 HD11 LEU A 213      34.884   0.555  18.513  1.00 26.98           H  
ATOM   3096 HD12 LEU A 213      35.523   0.341  16.864  1.00 26.98           H  
ATOM   3097 HD13 LEU A 213      36.604   0.806  18.197  1.00 26.98           H  
ATOM   3098  CD2 LEU A 213      36.409   2.909  16.529  1.00 26.98           C  
ATOM   3099 HD21 LEU A 213      37.392   2.812  16.989  1.00 26.98           H  
ATOM   3100 HD22 LEU A 213      36.232   3.961  16.308  1.00 26.98           H  
ATOM   3101 HD23 LEU A 213      36.389   2.336  15.601  1.00 26.98           H  
ATOM   3102  N   LEU A 214      31.379   4.079  15.777  1.00 26.34           N  
ATOM   3103  H   LEU A 214      30.971   3.372  16.371  1.00 26.34           H  
ATOM   3104  CA  LEU A 214      30.643   4.586  14.617  1.00 26.34           C  
ATOM   3105  HA  LEU A 214      31.359   4.708  13.805  1.00 26.34           H  
ATOM   3106  C   LEU A 214      30.047   5.977  14.883  1.00 26.34           C  
ATOM   3107  CB  LEU A 214      29.570   3.567  14.190  1.00 26.34           C  
ATOM   3108  HB2 LEU A 214      29.863   2.562  14.492  1.00 26.34           H  
ATOM   3109  HB3 LEU A 214      28.640   3.808  14.705  1.00 26.34           H  
ATOM   3110  O   LEU A 214      29.850   6.748  13.943  1.00 26.34           O  
ATOM   3111  CG  LEU A 214      29.348   3.580  12.666  1.00 26.34           C  
ATOM   3112  HG  LEU A 214      29.362   4.604  12.294  1.00 26.34           H  
ATOM   3113  CD1 LEU A 214      30.427   2.766  11.943  1.00 26.34           C  
ATOM   3114 HD11 LEU A 214      30.264   2.804  10.866  1.00 26.34           H  
ATOM   3115 HD12 LEU A 214      31.409   3.190  12.153  1.00 26.34           H  
ATOM   3116 HD13 LEU A 214      30.413   1.731  12.282  1.00 26.34           H  
ATOM   3117  CD2 LEU A 214      27.990   2.970  12.310  1.00 26.34           C  
ATOM   3118 HD21 LEU A 214      27.941   1.946  12.680  1.00 26.34           H  
ATOM   3119 HD22 LEU A 214      27.856   2.983  11.229  1.00 26.34           H  
ATOM   3120 HD23 LEU A 214      27.202   3.558  12.780  1.00 26.34           H  
ATOM   3121  N   TYR A 215      29.780   6.302  16.152  1.00 29.28           N  
ATOM   3122  H   TYR A 215      30.020   5.648  16.883  1.00 29.28           H  
ATOM   3123  CA  TYR A 215      29.344   7.635  16.561  1.00 29.28           C  
ATOM   3124  HA  TYR A 215      28.564   7.968  15.876  1.00 29.28           H  
ATOM   3125  C   TYR A 215      30.498   8.639  16.465  1.00 29.28           C  
ATOM   3126  CB  TYR A 215      28.747   7.570  17.974  1.00 29.28           C  
ATOM   3127  HB2 TYR A 215      28.164   6.654  18.072  1.00 29.28           H  
ATOM   3128  HB3 TYR A 215      29.548   7.521  18.711  1.00 29.28           H  
ATOM   3129  O   TYR A 215      30.309   9.722  15.915  1.00 29.28           O  
ATOM   3130  CG  TYR A 215      27.828   8.734  18.286  1.00 29.28           C  
ATOM   3131  CD1 TYR A 215      28.261   9.790  19.110  1.00 29.28           C  
ATOM   3132  HD1 TYR A 215      29.247   9.759  19.548  1.00 29.28           H  
ATOM   3133  CD2 TYR A 215      26.523   8.747  17.757  1.00 29.28           C  
ATOM   3134  HD2 TYR A 215      26.187   7.924  17.144  1.00 29.28           H  
ATOM   3135  CE1 TYR A 215      27.394  10.863  19.394  1.00 29.28           C  
ATOM   3136  HE1 TYR A 215      27.713  11.651  20.061  1.00 29.28           H  
ATOM   3137  CE2 TYR A 215      25.659   9.825  18.030  1.00 29.28           C  
ATOM   3138  HE2 TYR A 215      24.655   9.846  17.632  1.00 29.28           H  
ATOM   3139  OH  TYR A 215      25.262  11.929  19.099  1.00 29.28           O  
ATOM   3140  HH  TYR A 215      25.675  12.572  19.680  1.00 29.28           H  
ATOM   3141  CZ  TYR A 215      26.098  10.890  18.842  1.00 29.28           C  
ATOM   3142  N   LEU A 216      31.702   8.244  16.900  1.00 30.95           N  
ATOM   3143  H   LEU A 216      31.768   7.353  17.370  1.00 30.95           H  
ATOM   3144  CA  LEU A 216      32.925   9.046  16.799  1.00 30.95           C  
ATOM   3145  HA  LEU A 216      32.763   9.991  17.317  1.00 30.95           H  
ATOM   3146  C   LEU A 216      33.279   9.403  15.353  1.00 30.95           C  
ATOM   3147  CB  LEU A 216      34.096   8.298  17.464  1.00 30.95           C  
ATOM   3148  HB2 LEU A 216      35.036   8.670  17.055  1.00 30.95           H  
ATOM   3149  HB3 LEU A 216      34.028   7.241  17.208  1.00 30.95           H  
ATOM   3150  O   LEU A 216      33.614  10.553  15.102  1.00 30.95           O  
ATOM   3151  CG  LEU A 216      34.149   8.452  18.993  1.00 30.95           C  
ATOM   3152  HG  LEU A 216      33.155   8.296  19.413  1.00 30.95           H  
ATOM   3153  CD1 LEU A 216      35.097   7.407  19.580  1.00 30.95           C  
ATOM   3154 HD11 LEU A 216      35.132   7.513  20.664  1.00 30.95           H  
ATOM   3155 HD12 LEU A 216      36.101   7.532  19.173  1.00 30.95           H  
ATOM   3156 HD13 LEU A 216      34.728   6.408  19.348  1.00 30.95           H  
ATOM   3157  CD2 LEU A 216      34.659   9.839  19.399  1.00 30.95           C  
ATOM   3158 HD21 LEU A 216      33.983  10.615  19.038  1.00 30.95           H  
ATOM   3159 HD22 LEU A 216      34.704   9.906  20.486  1.00 30.95           H  
ATOM   3160 HD23 LEU A 216      35.654  10.013  18.990  1.00 30.95           H  
ATOM   3161  N   ASP A 217      33.177   8.480  14.389  1.00 30.84           N  
ATOM   3162  H   ASP A 217      32.975   7.525  14.647  1.00 30.84           H  
ATOM   3163  CA  ASP A 217      33.492   8.809  12.985  1.00 30.84           C  
ATOM   3164  HA  ASP A 217      34.460   9.309  12.966  1.00 30.84           H  
ATOM   3165  C   ASP A 217      32.468   9.787  12.374  1.00 30.84           C  
ATOM   3166  CB  ASP A 217      33.626   7.525  12.148  1.00 30.84           C  
ATOM   3167  HB2 ASP A 217      34.269   6.823  12.679  1.00 30.84           H  
ATOM   3168  HB3 ASP A 217      32.644   7.065  12.039  1.00 30.84           H  
ATOM   3169  O   ASP A 217      32.829  10.696  11.621  1.00 30.84           O  
ATOM   3170  CG  ASP A 217      34.242   7.782  10.761  1.00 30.84           C  
ATOM   3171  OD1 ASP A 217      35.234   8.540  10.682  1.00 30.84           O  
ATOM   3172  OD2 ASP A 217      33.725   7.210   9.770  1.00 30.84           O  
ATOM   3173  N   LEU A 218      31.184   9.668  12.742  1.00 29.46           N  
ATOM   3174  H   LEU A 218      30.938   8.945  13.403  1.00 29.46           H  
ATOM   3175  CA  LEU A 218      30.157  10.610  12.286  1.00 29.46           C  
ATOM   3176  HA  LEU A 218      30.309  10.755  11.216  1.00 29.46           H  
ATOM   3177  C   LEU A 218      30.308  11.988  12.947  1.00 29.46           C  
ATOM   3178  CB  LEU A 218      28.754  10.022  12.515  1.00 29.46           C  
ATOM   3179  HB2 LEU A 218      28.745   8.975  12.211  1.00 29.46           H  
ATOM   3180  HB3 LEU A 218      28.537  10.059  13.583  1.00 29.46           H  
ATOM   3181  O   LEU A 218      30.198  12.997  12.250  1.00 29.46           O  
ATOM   3182  CG  LEU A 218      27.657  10.781  11.740  1.00 29.46           C  
ATOM   3183  HG  LEU A 218      27.763  11.855  11.893  1.00 29.46           H  
ATOM   3184  CD1 LEU A 218      27.711  10.481  10.236  1.00 29.46           C  
ATOM   3185 HD11 LEU A 218      28.649  10.851   9.823  1.00 29.46           H  
ATOM   3186 HD12 LEU A 218      26.893  10.996   9.733  1.00 29.46           H  
ATOM   3187 HD13 LEU A 218      27.636   9.407  10.067  1.00 29.46           H  
ATOM   3188  CD2 LEU A 218      26.272  10.374  12.243  1.00 29.46           C  
ATOM   3189 HD21 LEU A 218      25.505  10.931  11.704  1.00 29.46           H  
ATOM   3190 HD22 LEU A 218      26.125   9.302  12.110  1.00 29.46           H  
ATOM   3191 HD23 LEU A 218      26.195  10.615  13.303  1.00 29.46           H  
ATOM   3192  N   LEU A 219      30.590  12.030  14.254  1.00 30.97           N  
ATOM   3193  H   LEU A 219      30.652  11.159  14.762  1.00 30.97           H  
ATOM   3194  CA  LEU A 219      30.925  13.261  14.971  1.00 30.97           C  
ATOM   3195  HA  LEU A 219      30.111  13.976  14.849  1.00 30.97           H  
ATOM   3196  C   LEU A 219      32.170  13.908  14.377  1.00 30.97           C  
ATOM   3197  CB  LEU A 219      31.153  12.982  16.466  1.00 30.97           C  
ATOM   3198  HB2 LEU A 219      31.527  11.965  16.588  1.00 30.97           H  
ATOM   3199  HB3 LEU A 219      31.932  13.647  16.838  1.00 30.97           H  
ATOM   3200  O   LEU A 219      32.109  15.077  14.030  1.00 30.97           O  
ATOM   3201  CG  LEU A 219      29.912  13.190  17.346  1.00 30.97           C  
ATOM   3202  HG  LEU A 219      29.063  12.648  16.931  1.00 30.97           H  
ATOM   3203  CD1 LEU A 219      30.225  12.649  18.737  1.00 30.97           C  
ATOM   3204 HD11 LEU A 219      30.398  11.574  18.680  1.00 30.97           H  
ATOM   3205 HD12 LEU A 219      29.401  12.863  19.417  1.00 30.97           H  
ATOM   3206 HD13 LEU A 219      31.123  13.128  19.126  1.00 30.97           H  
ATOM   3207  CD2 LEU A 219      29.556  14.673  17.498  1.00 30.97           C  
ATOM   3208 HD21 LEU A 219      28.701  14.783  18.166  1.00 30.97           H  
ATOM   3209 HD22 LEU A 219      29.297  15.107  16.532  1.00 30.97           H  
ATOM   3210 HD23 LEU A 219      30.402  15.220  17.913  1.00 30.97           H  
ATOM   3211  N   ASN A 220      33.248  13.152  14.160  1.00 35.30           N  
ATOM   3212  H   ASN A 220      33.253  12.204  14.507  1.00 35.30           H  
ATOM   3213  CA  ASN A 220      34.464  13.662  13.531  1.00 35.30           C  
ATOM   3214  HA  ASN A 220      34.848  14.490  14.127  1.00 35.30           H  
ATOM   3215  C   ASN A 220      34.181  14.224  12.138  1.00 35.30           C  
ATOM   3216  CB  ASN A 220      35.530  12.554  13.451  1.00 35.30           C  
ATOM   3217  HB2 ASN A 220      35.066  11.606  13.178  1.00 35.30           H  
ATOM   3218  HB3 ASN A 220      36.248  12.808  12.671  1.00 35.30           H  
ATOM   3219  O   ASN A 220      34.724  15.266  11.793  1.00 35.30           O  
ATOM   3220  CG  ASN A 220      36.331  12.393  14.727  1.00 35.30           C  
ATOM   3221  ND2 ASN A 220      36.998  11.276  14.895  1.00 35.30           N  
ATOM   3222 HD21 ASN A 220      37.502  11.201  15.766  1.00 35.30           H  
ATOM   3223 HD22 ASN A 220      36.891  10.515  14.239  1.00 35.30           H  
ATOM   3224  OD1 ASN A 220      36.428  13.271  15.561  1.00 35.30           O  
ATOM   3225  N   ARG A 221      33.313  13.594  11.334  1.00 32.27           N  
ATOM   3226  H   ARG A 221      32.942  12.705  11.639  1.00 32.27           H  
ATOM   3227  CA  ARG A 221      32.918  14.149  10.028  1.00 32.27           C  
ATOM   3228  HA  ARG A 221      33.823  14.457   9.503  1.00 32.27           H  
ATOM   3229  C   ARG A 221      32.088  15.426  10.137  1.00 32.27           C  
ATOM   3230  CB  ARG A 221      32.179  13.099   9.193  1.00 32.27           C  
ATOM   3231  HB2 ARG A 221      31.626  12.420   9.842  1.00 32.27           H  
ATOM   3232  HB3 ARG A 221      31.467  13.603   8.541  1.00 32.27           H  
ATOM   3233  O   ARG A 221      32.310  16.332   9.339  1.00 32.27           O  
ATOM   3234  CG  ARG A 221      33.161  12.322   8.314  1.00 32.27           C  
ATOM   3235  HG2 ARG A 221      33.689  13.020   7.664  1.00 32.27           H  
ATOM   3236  HG3 ARG A 221      33.880  11.793   8.939  1.00 32.27           H  
ATOM   3237  CD  ARG A 221      32.383  11.320   7.461  1.00 32.27           C  
ATOM   3238  HD2 ARG A 221      31.542  11.843   7.006  1.00 32.27           H  
ATOM   3239  HD3 ARG A 221      32.004  10.534   8.114  1.00 32.27           H  
ATOM   3240  NE  ARG A 221      33.241  10.733   6.419  1.00 32.27           N  
ATOM   3241  HE  ARG A 221      34.215  10.644   6.669  1.00 32.27           H  
ATOM   3242  NH1 ARG A 221      31.581  10.209   4.933  1.00 32.27           N  
ATOM   3243 HH11 ARG A 221      31.278   9.925   4.012  1.00 32.27           H  
ATOM   3244 HH12 ARG A 221      30.923  10.515   5.635  1.00 32.27           H  
ATOM   3245  NH2 ARG A 221      33.720   9.871   4.373  1.00 32.27           N  
ATOM   3246 HH21 ARG A 221      33.431   9.571   3.453  1.00 32.27           H  
ATOM   3247 HH22 ARG A 221      34.696   9.913   4.627  1.00 32.27           H  
ATOM   3248  CZ  ARG A 221      32.846  10.272   5.251  1.00 32.27           C  
ATOM   3249  N   LEU A 222      31.148  15.505  11.079  1.00 32.06           N  
ATOM   3250  H   LEU A 222      31.026  14.718  11.699  1.00 32.06           H  
ATOM   3251  CA  LEU A 222      30.369  16.725  11.334  1.00 32.06           C  
ATOM   3252  HA  LEU A 222      29.951  17.088  10.395  1.00 32.06           H  
ATOM   3253  C   LEU A 222      31.253  17.853  11.875  1.00 32.06           C  
ATOM   3254  CB  LEU A 222      29.225  16.410  12.316  1.00 32.06           C  
ATOM   3255  HB2 LEU A 222      29.563  15.655  13.025  1.00 32.06           H  
ATOM   3256  HB3 LEU A 222      28.986  17.305  12.892  1.00 32.06           H  
ATOM   3257  O   LEU A 222      31.190  18.973  11.387  1.00 32.06           O  
ATOM   3258  CG  LEU A 222      27.944  15.934  11.614  1.00 32.06           C  
ATOM   3259  HG  LEU A 222      28.201  15.226  10.826  1.00 32.06           H  
ATOM   3260  CD1 LEU A 222      27.024  15.227  12.609  1.00 32.06           C  
ATOM   3261 HD11 LEU A 222      26.117  14.894  12.105  1.00 32.06           H  
ATOM   3262 HD12 LEU A 222      26.763  15.911  13.417  1.00 32.06           H  
ATOM   3263 HD13 LEU A 222      27.541  14.364  13.027  1.00 32.06           H  
ATOM   3264  CD2 LEU A 222      27.173  17.109  11.003  1.00 32.06           C  
ATOM   3265 HD21 LEU A 222      26.271  16.750  10.508  1.00 32.06           H  
ATOM   3266 HD22 LEU A 222      27.792  17.628  10.271  1.00 32.06           H  
ATOM   3267 HD23 LEU A 222      26.896  17.819  11.782  1.00 32.06           H  
ATOM   3268  N   GLN A 223      32.131  17.541  12.819  1.00 33.21           N  
ATOM   3269  H   GLN A 223      32.115  16.607  13.202  1.00 33.21           H  
ATOM   3270  CA  GLN A 223      33.061  18.490  13.417  1.00 33.21           C  
ATOM   3271  HA  GLN A 223      32.499  19.373  13.720  1.00 33.21           H  
ATOM   3272  C   GLN A 223      34.128  18.934  12.406  1.00 33.21           C  
ATOM   3273  CB  GLN A 223      33.656  17.828  14.667  1.00 33.21           C  
ATOM   3274  HB2 GLN A 223      34.434  17.120  14.384  1.00 33.21           H  
ATOM   3275  HB3 GLN A 223      32.862  17.284  15.178  1.00 33.21           H  
ATOM   3276  O   GLN A 223      34.497  20.104  12.372  1.00 33.21           O  
ATOM   3277  CG  GLN A 223      34.205  18.848  15.668  1.00 33.21           C  
ATOM   3278  HG2 GLN A 223      33.452  19.617  15.840  1.00 33.21           H  
ATOM   3279  HG3 GLN A 223      35.097  19.324  15.261  1.00 33.21           H  
ATOM   3280  CD  GLN A 223      34.547  18.203  17.008  1.00 33.21           C  
ATOM   3281  NE2 GLN A 223      34.678  18.981  18.059  1.00 33.21           N  
ATOM   3282 HE21 GLN A 223      34.880  18.513  18.930  1.00 33.21           H  
ATOM   3283 HE22 GLN A 223      34.500  19.973  17.986  1.00 33.21           H  
ATOM   3284  OE1 GLN A 223      34.700  17.002  17.150  1.00 33.21           O  
ATOM   3285  N   ALA A 224      34.567  18.039  11.512  1.00 34.67           N  
ATOM   3286  H   ALA A 224      34.320  17.068  11.636  1.00 34.67           H  
ATOM   3287  CA  ALA A 224      35.414  18.399  10.379  1.00 34.67           C  
ATOM   3288  HA  ALA A 224      36.284  18.933  10.762  1.00 34.67           H  
ATOM   3289  C   ALA A 224      34.694  19.335   9.394  1.00 34.67           C  
ATOM   3290  CB  ALA A 224      35.911  17.133   9.671  1.00 34.67           C  
ATOM   3291  HB1 ALA A 224      36.550  17.416   8.834  1.00 34.67           H  
ATOM   3292  HB2 ALA A 224      36.492  16.529  10.367  1.00 34.67           H  
ATOM   3293  HB3 ALA A 224      35.064  16.556   9.299  1.00 34.67           H  
ATOM   3294  O   ALA A 224      35.333  20.246   8.871  1.00 34.67           O  
ATOM   3295  N   LEU A 225      33.387  19.140   9.159  1.00 30.51           N  
ATOM   3296  H   LEU A 225      32.928  18.367   9.618  1.00 30.51           H  
ATOM   3297  CA  LEU A 225      32.563  20.058   8.362  1.00 30.51           C  
ATOM   3298  HA  LEU A 225      33.057  20.228   7.405  1.00 30.51           H  
ATOM   3299  C   LEU A 225      32.433  21.439   9.019  1.00 30.51           C  
ATOM   3300  CB  LEU A 225      31.167  19.449   8.116  1.00 30.51           C  
ATOM   3301  HB2 LEU A 225      30.433  20.250   8.034  1.00 30.51           H  
ATOM   3302  HB3 LEU A 225      30.882  18.847   8.979  1.00 30.51           H  
ATOM   3303  O   LEU A 225      32.537  22.439   8.316  1.00 30.51           O  
ATOM   3304  CG  LEU A 225      31.074  18.580   6.855  1.00 30.51           C  
ATOM   3305  HG  LEU A 225      31.964  17.956   6.770  1.00 30.51           H  
ATOM   3306  CD1 LEU A 225      29.850  17.664   6.940  1.00 30.51           C  
ATOM   3307 HD11 LEU A 225      28.948  18.264   7.056  1.00 30.51           H  
ATOM   3308 HD12 LEU A 225      29.776  17.060   6.035  1.00 30.51           H  
ATOM   3309 HD13 LEU A 225      29.955  17.005   7.802  1.00 30.51           H  
ATOM   3310  CD2 LEU A 225      30.936  19.441   5.596  1.00 30.51           C  
ATOM   3311 HD21 LEU A 225      30.035  20.051   5.657  1.00 30.51           H  
ATOM   3312 HD22 LEU A 225      31.797  20.103   5.508  1.00 30.51           H  
ATOM   3313 HD23 LEU A 225      30.887  18.806   4.712  1.00 30.51           H  
ATOM   3314  N   GLU A 226      32.232  21.509  10.338  1.00 30.50           N  
ATOM   3315  H   GLU A 226      32.060  20.660  10.857  1.00 30.50           H  
ATOM   3316  CA  GLU A 226      32.217  22.791  11.059  1.00 30.50           C  
ATOM   3317  HA  GLU A 226      31.529  23.479  10.566  1.00 30.50           H  
ATOM   3318  C   GLU A 226      33.585  23.472  11.073  1.00 30.50           C  
ATOM   3319  CB  GLU A 226      31.773  22.608  12.514  1.00 30.50           C  
ATOM   3320  HB2 GLU A 226      32.089  23.485  13.079  1.00 30.50           H  
ATOM   3321  HB3 GLU A 226      32.264  21.732  12.939  1.00 30.50           H  
ATOM   3322  O   GLU A 226      33.666  24.702  11.044  1.00 30.50           O  
ATOM   3323  CG  GLU A 226      30.255  22.489  12.664  1.00 30.50           C  
ATOM   3324  HG2 GLU A 226      29.924  21.547  12.227  1.00 30.50           H  
ATOM   3325  HG3 GLU A 226      29.784  23.304  12.114  1.00 30.50           H  
ATOM   3326  CD  GLU A 226      29.823  22.557  14.138  1.00 30.50           C  
ATOM   3327  OE1 GLU A 226      28.649  22.923  14.370  1.00 30.50           O  
ATOM   3328  OE2 GLU A 226      30.653  22.225  15.018  1.00 30.50           O  
ATOM   3329  N   SER A 227      34.677  22.701  11.119  1.00 33.28           N  
ATOM   3330  H   SER A 227      34.558  21.706  11.238  1.00 33.28           H  
ATOM   3331  CA  SER A 227      36.016  23.277  11.102  1.00 33.28           C  
ATOM   3332  HA  SER A 227      36.032  24.057  11.862  1.00 33.28           H  
ATOM   3333  C   SER A 227      36.288  23.954   9.747  1.00 33.28           C  
ATOM   3334  CB  SER A 227      37.070  22.249  11.541  1.00 33.28           C  
ATOM   3335  HB2 SER A 227      36.722  21.754  12.448  1.00 33.28           H  
ATOM   3336  HB3 SER A 227      37.994  22.775  11.781  1.00 33.28           H  
ATOM   3337  O   SER A 227      36.730  23.343   8.778  1.00 33.28           O  
ATOM   3338  OG  SER A 227      37.363  21.268  10.570  1.00 33.28           O  
ATOM   3339  HG  SER A 227      36.627  21.206   9.957  1.00 33.28           H  
ATOM   3340  N   GLY A 228      36.047  25.265   9.674  1.00 34.42           N  
ATOM   3341  H   GLY A 228      35.481  25.637  10.423  1.00 34.42           H  
ATOM   3342  CA  GLY A 228      36.108  26.046   8.431  1.00 34.42           C  
ATOM   3343  HA2 GLY A 228      35.780  27.063   8.644  1.00 34.42           H  
ATOM   3344  HA3 GLY A 228      35.407  25.612   7.717  1.00 34.42           H  
ATOM   3345  C   GLY A 228      37.481  26.128   7.746  1.00 34.42           C  
ATOM   3346  O   GLY A 228      37.580  26.660   6.645  1.00 34.42           O  
ATOM   3347  N   LYS A 229      38.558  25.633   8.372  1.00 32.69           N  
ATOM   3348  H   LYS A 229      38.388  25.132   9.232  1.00 32.69           H  
ATOM   3349  CA  LYS A 229      39.931  25.721   7.840  1.00 32.69           C  
ATOM   3350  HA  LYS A 229      40.022  26.652   7.281  1.00 32.69           H  
ATOM   3351  C   LYS A 229      40.307  24.638   6.833  1.00 32.69           C  
ATOM   3352  CB  LYS A 229      40.961  25.719   8.988  1.00 32.69           C  
ATOM   3353  HB2 LYS A 229      41.879  25.233   8.659  1.00 32.69           H  
ATOM   3354  HB3 LYS A 229      40.579  25.142   9.830  1.00 32.69           H  
ATOM   3355  O   LYS A 229      41.411  24.728   6.291  1.00 32.69           O  
ATOM   3356  CG  LYS A 229      41.333  27.132   9.448  1.00 32.69           C  
ATOM   3357  HG2 LYS A 229      40.484  27.582   9.962  1.00 32.69           H  
ATOM   3358  HG3 LYS A 229      41.591  27.741   8.582  1.00 32.69           H  
ATOM   3359  CD  LYS A 229      42.546  27.070  10.389  1.00 32.69           C  
ATOM   3360  HD2 LYS A 229      42.300  26.442  11.245  1.00 32.69           H  
ATOM   3361  HD3 LYS A 229      43.392  26.635   9.857  1.00 32.69           H  
ATOM   3362  CE  LYS A 229      42.915  28.477  10.874  1.00 32.69           C  
ATOM   3363  HE2 LYS A 229      43.134  29.099  10.006  1.00 32.69           H  
ATOM   3364  HE3 LYS A 229      42.048  28.907  11.376  1.00 32.69           H  
ATOM   3365  NZ  LYS A 229      44.079  28.457  11.798  1.00 32.69           N  
ATOM   3366  HZ1 LYS A 229      44.292  29.393  12.112  1.00 32.69           H  
ATOM   3367  HZ2 LYS A 229      43.875  27.899  12.614  1.00 32.69           H  
ATOM   3368  HZ3 LYS A 229      44.899  28.082  11.343  1.00 32.69           H  
ATOM   3369  N   VAL A 230      39.513  23.581   6.633  1.00 32.75           N  
ATOM   3370  H   VAL A 230      38.608  23.534   7.079  1.00 32.75           H  
ATOM   3371  CA  VAL A 230      39.997  22.458   5.814  1.00 32.75           C  
ATOM   3372  HA  VAL A 230      40.934  22.117   6.255  1.00 32.75           H  
ATOM   3373  C   VAL A 230      40.304  22.966   4.402  1.00 32.75           C  
ATOM   3374  CB  VAL A 230      39.050  21.243   5.810  1.00 32.75           C  
ATOM   3375  HB  VAL A 230      38.093  21.520   5.368  1.00 32.75           H  
ATOM   3376  O   VAL A 230      39.423  23.451   3.695  1.00 32.75           O  
ATOM   3377  CG1 VAL A 230      39.665  20.085   5.008  1.00 32.75           C  
ATOM   3378 HG11 VAL A 230      40.643  19.819   5.409  1.00 32.75           H  
ATOM   3379 HG12 VAL A 230      39.007  19.218   5.064  1.00 32.75           H  
ATOM   3380 HG13 VAL A 230      39.757  20.364   3.958  1.00 32.75           H  
ATOM   3381  CG2 VAL A 230      38.818  20.724   7.234  1.00 32.75           C  
ATOM   3382 HG21 VAL A 230      38.331  21.487   7.840  1.00 32.75           H  
ATOM   3383 HG22 VAL A 230      39.760  20.443   7.705  1.00 32.75           H  
ATOM   3384 HG23 VAL A 230      38.154  19.860   7.212  1.00 32.75           H  
ATOM   3385  N   LYS A 231      41.586  22.884   4.007  1.00 30.91           N  
ATOM   3386  H   LYS A 231      42.256  22.564   4.691  1.00 30.91           H  
ATOM   3387  CA  LYS A 231      42.054  23.233   2.658  1.00 30.91           C  
ATOM   3388  HA  LYS A 231      41.972  24.312   2.527  1.00 30.91           H  
ATOM   3389  C   LYS A 231      41.142  22.566   1.626  1.00 30.91           C  
ATOM   3390  CB  LYS A 231      43.516  22.777   2.448  1.00 30.91           C  
ATOM   3391  HB2 LYS A 231      43.650  21.783   2.875  1.00 30.91           H  
ATOM   3392  HB3 LYS A 231      43.703  22.705   1.376  1.00 30.91           H  
ATOM   3393  O   LYS A 231      40.758  21.412   1.823  1.00 30.91           O  
ATOM   3394  CG  LYS A 231      44.559  23.744   3.036  1.00 30.91           C  
ATOM   3395  HG2 LYS A 231      44.395  23.845   4.109  1.00 30.91           H  
ATOM   3396  HG3 LYS A 231      44.434  24.720   2.569  1.00 30.91           H  
ATOM   3397  CD  LYS A 231      45.995  23.244   2.786  1.00 30.91           C  
ATOM   3398  HD2 LYS A 231      46.148  22.316   3.337  1.00 30.91           H  
ATOM   3399  HD3 LYS A 231      46.124  23.048   1.721  1.00 30.91           H  
ATOM   3400  CE  LYS A 231      47.026  24.294   3.234  1.00 30.91           C  
ATOM   3401  HE2 LYS A 231      46.852  25.209   2.669  1.00 30.91           H  
ATOM   3402  HE3 LYS A 231      46.854  24.520   4.286  1.00 30.91           H  
ATOM   3403  NZ  LYS A 231      48.427  23.833   3.035  1.00 30.91           N  
ATOM   3404  HZ1 LYS A 231      48.616  23.002   3.577  1.00 30.91           H  
ATOM   3405  HZ2 LYS A 231      48.604  23.633   2.061  1.00 30.91           H  
ATOM   3406  HZ3 LYS A 231      49.077  24.549   3.324  1.00 30.91           H  
ATOM   3407  N   GLN A 232      40.873  23.262   0.516  1.00 32.04           N  
ATOM   3408  H   GLN A 232      41.186  24.222   0.482  1.00 32.04           H  
ATOM   3409  CA  GLN A 232      40.253  22.724  -0.704  1.00 32.04           C  
ATOM   3410  HA  GLN A 232      39.264  22.331  -0.470  1.00 32.04           H  
ATOM   3411  C   GLN A 232      41.105  21.572  -1.272  1.00 32.04           C  
ATOM   3412  CB  GLN A 232      40.121  23.833  -1.767  1.00 32.04           C  
ATOM   3413  HB2 GLN A 232      41.095  24.304  -1.894  1.00 32.04           H  
ATOM   3414  HB3 GLN A 232      39.851  23.366  -2.715  1.00 32.04           H  
ATOM   3415  O   GLN A 232      41.779  21.703  -2.291  1.00 32.04           O  
ATOM   3416  CG  GLN A 232      39.071  24.920  -1.498  1.00 32.04           C  
ATOM   3417  HG2 GLN A 232      38.086  24.458  -1.435  1.00 32.04           H  
ATOM   3418  HG3 GLN A 232      39.285  25.415  -0.550  1.00 32.04           H  
ATOM   3419  CD  GLN A 232      39.063  25.972  -2.610  1.00 32.04           C  
ATOM   3420  NE2 GLN A 232      38.038  26.790  -2.704  1.00 32.04           N  
ATOM   3421 HE21 GLN A 232      38.097  27.481  -3.439  1.00 32.04           H  
ATOM   3422 HE22 GLN A 232      37.275  26.758  -2.043  1.00 32.04           H  
ATOM   3423  OE1 GLN A 232      39.974  26.090  -3.410  1.00 32.04           O  
ATOM   3424  N   SER A 233      41.156  20.436  -0.586  1.00 32.80           N  
ATOM   3425  H   SER A 233      40.634  20.388   0.278  1.00 32.80           H  
ATOM   3426  CA  SER A 233      41.720  19.221  -1.148  1.00 32.80           C  
ATOM   3427  HA  SER A 233      42.732  19.435  -1.490  1.00 32.80           H  
ATOM   3428  C   SER A 233      40.870  18.882  -2.367  1.00 32.80           C  
ATOM   3429  CB  SER A 233      41.814  18.091  -0.113  1.00 32.80           C  
ATOM   3430  HB2 SER A 233      42.642  18.309   0.562  1.00 32.80           H  
ATOM   3431  HB3 SER A 233      42.034  17.156  -0.628  1.00 32.80           H  
ATOM   3432  O   SER A 233      39.639  18.912  -2.294  1.00 32.80           O  
ATOM   3433  OG  SER A 233      40.644  17.926   0.664  1.00 32.80           O  
ATOM   3434  HG  SER A 233      40.495  18.712   1.195  1.00 32.80           H  
ATOM   3435  N   GLN A 234      41.528  18.669  -3.514  1.00 32.09           N  
ATOM   3436  H   GLN A 234      42.536  18.727  -3.523  1.00 32.09           H  
ATOM   3437  CA  GLN A 234      40.828  18.406  -4.768  1.00 32.09           C  
ATOM   3438  HA  GLN A 234      40.324  19.326  -5.064  1.00 32.09           H  
ATOM   3439  C   GLN A 234      39.786  17.304  -4.540  1.00 32.09           C  
ATOM   3440  CB  GLN A 234      41.799  17.975  -5.877  1.00 32.09           C  
ATOM   3441  HB2 GLN A 234      42.486  17.219  -5.497  1.00 32.09           H  
ATOM   3442  HB3 GLN A 234      41.211  17.524  -6.677  1.00 32.09           H  
ATOM   3443  O   GLN A 234      40.109  16.325  -3.857  1.00 32.09           O  
ATOM   3444  CG  GLN A 234      42.590  19.144  -6.481  1.00 32.09           C  
ATOM   3445  HG2 GLN A 234      41.899  19.949  -6.735  1.00 32.09           H  
ATOM   3446  HG3 GLN A 234      43.305  19.523  -5.750  1.00 32.09           H  
ATOM   3447  CD  GLN A 234      43.342  18.741  -7.749  1.00 32.09           C  
ATOM   3448  NE2 GLN A 234      43.833  19.690  -8.515  1.00 32.09           N  
ATOM   3449 HE21 GLN A 234      43.736  20.665  -8.271  1.00 32.09           H  
ATOM   3450 HE22 GLN A 234      44.343  19.382  -9.331  1.00 32.09           H  
ATOM   3451  OE1 GLN A 234      43.496  17.578  -8.082  1.00 32.09           O  
ATOM   3452  N   PRO A 235      38.556  17.444  -5.075  1.00 36.70           N  
ATOM   3453  CA  PRO A 235      37.528  16.423  -4.940  1.00 36.70           C  
ATOM   3454  HA  PRO A 235      37.210  16.348  -3.900  1.00 36.70           H  
ATOM   3455  C   PRO A 235      38.139  15.104  -5.395  1.00 36.70           C  
ATOM   3456  CB  PRO A 235      36.350  16.881  -5.811  1.00 36.70           C  
ATOM   3457  HB2 PRO A 235      35.623  17.396  -5.184  1.00 36.70           H  
ATOM   3458  HB3 PRO A 235      35.875  16.052  -6.335  1.00 36.70           H  
ATOM   3459  O   PRO A 235      38.496  14.956  -6.564  1.00 36.70           O  
ATOM   3460  CG  PRO A 235      36.969  17.884  -6.784  1.00 36.70           C  
ATOM   3461  HG2 PRO A 235      36.252  18.643  -7.096  1.00 36.70           H  
ATOM   3462  HG3 PRO A 235      37.366  17.355  -7.650  1.00 36.70           H  
ATOM   3463  CD  PRO A 235      38.120  18.489  -5.986  1.00 36.70           C  
ATOM   3464  HD2 PRO A 235      37.765  19.343  -5.410  1.00 36.70           H  
ATOM   3465  HD3 PRO A 235      38.913  18.795  -6.668  1.00 36.70           H  
ATOM   3466  N   LYS A 236      38.363  14.194  -4.438  1.00 41.41           N  
ATOM   3467  H   LYS A 236      38.161  14.471  -3.488  1.00 41.41           H  
ATOM   3468  CA  LYS A 236      39.097  12.951  -4.668  1.00 41.41           C  
ATOM   3469  HA  LYS A 236      40.110  13.201  -4.984  1.00 41.41           H  
ATOM   3470  C   LYS A 236      38.384  12.230  -5.801  1.00 41.41           C  
ATOM   3471  CB  LYS A 236      39.153  12.148  -3.355  1.00 41.41           C  
ATOM   3472  HB2 LYS A 236      38.147  11.839  -3.072  1.00 41.41           H  
ATOM   3473  HB3 LYS A 236      39.538  12.804  -2.574  1.00 41.41           H  
ATOM   3474  O   LYS A 236      37.267  11.760  -5.596  1.00 41.41           O  
ATOM   3475  CG  LYS A 236      40.065  10.914  -3.437  1.00 41.41           C  
ATOM   3476  HG2 LYS A 236      39.666  10.216  -4.174  1.00 41.41           H  
ATOM   3477  HG3 LYS A 236      41.062  11.225  -3.749  1.00 41.41           H  
ATOM   3478  CD  LYS A 236      40.156  10.214  -2.070  1.00 41.41           C  
ATOM   3479  HD2 LYS A 236      39.163   9.874  -1.779  1.00 41.41           H  
ATOM   3480  HD3 LYS A 236      40.522  10.926  -1.331  1.00 41.41           H  
ATOM   3481  CE  LYS A 236      41.114   9.017  -2.145  1.00 41.41           C  
ATOM   3482  HE2 LYS A 236      40.748   8.330  -2.907  1.00 41.41           H  
ATOM   3483  HE3 LYS A 236      42.092   9.377  -2.466  1.00 41.41           H  
ATOM   3484  NZ  LYS A 236      41.230   8.316  -0.840  1.00 41.41           N  
ATOM   3485  HZ1 LYS A 236      40.332   7.956  -0.551  1.00 41.41           H  
ATOM   3486  HZ2 LYS A 236      41.871   7.540  -0.918  1.00 41.41           H  
ATOM   3487  HZ3 LYS A 236      41.579   8.944  -0.130  1.00 41.41           H  
ATOM   3488  N   VAL A 237      38.992  12.222  -6.993  1.00 45.90           N  
ATOM   3489  H   VAL A 237      39.826  12.783  -7.092  1.00 45.90           H  
ATOM   3490  CA  VAL A 237      38.411  11.622  -8.198  1.00 45.90           C  
ATOM   3491  HA  VAL A 237      37.492  12.150  -8.453  1.00 45.90           H  
ATOM   3492  C   VAL A 237      38.086  10.187  -7.834  1.00 45.90           C  
ATOM   3493  CB  VAL A 237      39.375  11.688  -9.402  1.00 45.90           C  
ATOM   3494  HB  VAL A 237      40.329  11.237  -9.130  1.00 45.90           H  
ATOM   3495  O   VAL A 237      38.993   9.380  -7.647  1.00 45.90           O  
ATOM   3496  CG1 VAL A 237      38.815  10.944 -10.626  1.00 45.90           C  
ATOM   3497 HG11 VAL A 237      39.508  11.045 -11.460  1.00 45.90           H  
ATOM   3498 HG12 VAL A 237      37.850  11.365 -10.908  1.00 45.90           H  
ATOM   3499 HG13 VAL A 237      38.699   9.883 -10.405  1.00 45.90           H  
ATOM   3500  CG2 VAL A 237      39.627  13.142  -9.818  1.00 45.90           C  
ATOM   3501 HG21 VAL A 237      38.689  13.626 -10.089  1.00 45.90           H  
ATOM   3502 HG22 VAL A 237      40.082  13.698  -8.998  1.00 45.90           H  
ATOM   3503 HG23 VAL A 237      40.308  13.175 -10.668  1.00 45.90           H  
ATOM   3504  N   ILE A 238      36.796   9.898  -7.657  1.00 51.46           N  
ATOM   3505  H   ILE A 238      36.134  10.660  -7.692  1.00 51.46           H  
ATOM   3506  CA  ILE A 238      36.322   8.581  -7.242  1.00 51.46           C  
ATOM   3507  HA  ILE A 238      36.832   8.291  -6.324  1.00 51.46           H  
ATOM   3508  C   ILE A 238      36.735   7.627  -8.349  1.00 51.46           C  
ATOM   3509  CB  ILE A 238      34.806   8.610  -6.976  1.00 51.46           C  
ATOM   3510  HB  ILE A 238      34.310   9.047  -7.842  1.00 51.46           H  
ATOM   3511  O   ILE A 238      36.174   7.640  -9.450  1.00 51.46           O  
ATOM   3512  CG1 ILE A 238      34.564   9.512  -5.747  1.00 51.46           C  
ATOM   3513 HG12 ILE A 238      34.989  10.500  -5.925  1.00 51.46           H  
ATOM   3514 HG13 ILE A 238      35.051   9.085  -4.871  1.00 51.46           H  
ATOM   3515  CG2 ILE A 238      34.221   7.203  -6.742  1.00 51.46           C  
ATOM   3516 HG21 ILE A 238      34.512   6.516  -7.537  1.00 51.46           H  
ATOM   3517 HG22 ILE A 238      33.132   7.249  -6.734  1.00 51.46           H  
ATOM   3518 HG23 ILE A 238      34.563   6.819  -5.781  1.00 51.46           H  
ATOM   3519  CD1 ILE A 238      33.092   9.724  -5.443  1.00 51.46           C  
ATOM   3520 HD11 ILE A 238      32.603  10.084  -6.348  1.00 51.46           H  
ATOM   3521 HD12 ILE A 238      32.990  10.473  -4.657  1.00 51.46           H  
ATOM   3522 HD13 ILE A 238      32.646   8.791  -5.098  1.00 51.46           H  
ATOM   3523  N   THR A 239      37.782   6.857  -8.068  1.00 58.28           N  
ATOM   3524  H   THR A 239      38.169   6.901  -7.136  1.00 58.28           H  
ATOM   3525  CA  THR A 239      38.456   6.039  -9.066  1.00 58.28           C  
ATOM   3526  HA  THR A 239      38.660   6.663  -9.936  1.00 58.28           H  
ATOM   3527  C   THR A 239      37.542   4.896  -9.497  1.00 58.28           C  
ATOM   3528  CB  THR A 239      39.796   5.500  -8.541  1.00 58.28           C  
ATOM   3529  HB  THR A 239      40.266   4.932  -9.344  1.00 58.28           H  
ATOM   3530  O   THR A 239      36.572   4.550  -8.816  1.00 58.28           O  
ATOM   3531  CG2 THR A 239      40.776   6.589  -8.109  1.00 58.28           C  
ATOM   3532 HG21 THR A 239      40.911   7.311  -8.915  1.00 58.28           H  
ATOM   3533 HG22 THR A 239      40.401   7.108  -7.227  1.00 58.28           H  
ATOM   3534 HG23 THR A 239      41.739   6.138  -7.868  1.00 58.28           H  
ATOM   3535  OG1 THR A 239      39.577   4.620  -7.464  1.00 58.28           O  
ATOM   3536  HG1 THR A 239      39.332   5.150  -6.702  1.00 58.28           H  
ATOM   3537  N   LYS A 240      37.870   4.227 -10.612  1.00 59.14           N  
ATOM   3538  H   LYS A 240      38.646   4.562 -11.165  1.00 59.14           H  
ATOM   3539  CA  LYS A 240      37.163   2.995 -11.010  1.00 59.14           C  
ATOM   3540  HA  LYS A 240      36.114   3.234 -11.187  1.00 59.14           H  
ATOM   3541  C   LYS A 240      37.159   1.940  -9.887  1.00 59.14           C  
ATOM   3542  CB  LYS A 240      37.766   2.407 -12.299  1.00 59.14           C  
ATOM   3543  HB2 LYS A 240      38.848   2.332 -12.192  1.00 59.14           H  
ATOM   3544  HB3 LYS A 240      37.372   1.399 -12.429  1.00 59.14           H  
ATOM   3545  O   LYS A 240      36.191   1.191  -9.777  1.00 59.14           O  
ATOM   3546  CG  LYS A 240      37.422   3.215 -13.563  1.00 59.14           C  
ATOM   3547  HG2 LYS A 240      37.838   4.219 -13.479  1.00 59.14           H  
ATOM   3548  HG3 LYS A 240      36.339   3.286 -13.659  1.00 59.14           H  
ATOM   3549  CD  LYS A 240      37.998   2.528 -14.814  1.00 59.14           C  
ATOM   3550  HD2 LYS A 240      37.604   1.513 -14.878  1.00 59.14           H  
ATOM   3551  HD3 LYS A 240      39.082   2.477 -14.718  1.00 59.14           H  
ATOM   3552  CE  LYS A 240      37.635   3.292 -16.097  1.00 59.14           C  
ATOM   3553  HE2 LYS A 240      37.975   4.323 -15.993  1.00 59.14           H  
ATOM   3554  HE3 LYS A 240      36.550   3.309 -16.200  1.00 59.14           H  
ATOM   3555  NZ  LYS A 240      38.257   2.678 -17.303  1.00 59.14           N  
ATOM   3556  HZ1 LYS A 240      37.955   1.722 -17.428  1.00 59.14           H  
ATOM   3557  HZ2 LYS A 240      38.016   3.197 -18.136  1.00 59.14           H  
ATOM   3558  HZ3 LYS A 240      39.264   2.682 -17.229  1.00 59.14           H  
ATOM   3559  N   LYS A 241      38.198   1.906  -9.036  1.00 62.36           N  
ATOM   3560  H   LYS A 241      38.910   2.616  -9.133  1.00 62.36           H  
ATOM   3561  CA  LYS A 241      38.262   1.024  -7.858  1.00 62.36           C  
ATOM   3562  HA  LYS A 241      37.987   0.010  -8.149  1.00 62.36           H  
ATOM   3563  C   LYS A 241      37.250   1.427  -6.786  1.00 62.36           C  
ATOM   3564  CB  LYS A 241      39.683   0.997  -7.265  1.00 62.36           C  
ATOM   3565  HB2 LYS A 241      39.621   0.598  -6.252  1.00 62.36           H  
ATOM   3566  HB3 LYS A 241      40.081   2.010  -7.198  1.00 62.36           H  
ATOM   3567  O   LYS A 241      36.549   0.562  -6.270  1.00 62.36           O  
ATOM   3568  CG  LYS A 241      40.648   0.106  -8.064  1.00 62.36           C  
ATOM   3569  HG2 LYS A 241      40.776   0.512  -9.067  1.00 62.36           H  
ATOM   3570  HG3 LYS A 241      40.225  -0.896  -8.139  1.00 62.36           H  
ATOM   3571  CD  LYS A 241      42.016   0.021  -7.365  1.00 62.36           C  
ATOM   3572  HD2 LYS A 241      42.469   1.012  -7.351  1.00 62.36           H  
ATOM   3573  HD3 LYS A 241      41.871  -0.313  -6.338  1.00 62.36           H  
ATOM   3574  CE  LYS A 241      42.949  -0.966  -8.087  1.00 62.36           C  
ATOM   3575  HE2 LYS A 241      42.471  -1.945  -8.106  1.00 62.36           H  
ATOM   3576  HE3 LYS A 241      43.077  -0.637  -9.118  1.00 62.36           H  
ATOM   3577  NZ  LYS A 241      44.278  -1.069  -7.422  1.00 62.36           N  
ATOM   3578  HZ1 LYS A 241      44.872  -1.728  -7.905  1.00 62.36           H  
ATOM   3579  HZ2 LYS A 241      44.183  -1.389  -6.468  1.00 62.36           H  
ATOM   3580  HZ3 LYS A 241      44.753  -0.178  -7.410  1.00 62.36           H  
ATOM   3581  N   ASP A 242      37.112   2.720  -6.508  1.00 63.46           N  
ATOM   3582  H   ASP A 242      37.733   3.387  -6.944  1.00 63.46           H  
ATOM   3583  CA  ASP A 242      36.136   3.215  -5.531  1.00 63.46           C  
ATOM   3584  HA  ASP A 242      36.282   2.688  -4.588  1.00 63.46           H  
ATOM   3585  C   ASP A 242      34.694   2.963  -5.997  1.00 63.46           C  
ATOM   3586  CB  ASP A 242      36.358   4.709  -5.276  1.00 63.46           C  
ATOM   3587  HB2 ASP A 242      35.629   5.054  -4.542  1.00 63.46           H  
ATOM   3588  HB3 ASP A 242      36.195   5.248  -6.209  1.00 63.46           H  
ATOM   3589  O   ASP A 242      33.848   2.549  -5.204  1.00 63.46           O  
ATOM   3590  CG  ASP A 242      37.758   5.020  -4.756  1.00 63.46           C  
ATOM   3591  OD1 ASP A 242      38.200   4.331  -3.815  1.00 63.46           O  
ATOM   3592  OD2 ASP A 242      38.398   5.918  -5.352  1.00 63.46           O  
ATOM   3593  N   ALA A 243      34.421   3.122  -7.298  1.00 64.66           N  
ATOM   3594  H   ALA A 243      35.140   3.518  -7.886  1.00 64.66           H  
ATOM   3595  CA  ALA A 243      33.125   2.785  -7.890  1.00 64.66           C  
ATOM   3596  HA  ALA A 243      32.346   3.316  -7.343  1.00 64.66           H  
ATOM   3597  C   ALA A 243      32.815   1.277  -7.792  1.00 64.66           C  
ATOM   3598  CB  ALA A 243      33.110   3.278  -9.343  1.00 64.66           C  
ATOM   3599  HB1 ALA A 243      33.879   2.768  -9.922  1.00 64.66           H  
ATOM   3600  HB2 ALA A 243      33.292   4.352  -9.369  1.00 64.66           H  
ATOM   3601  HB3 ALA A 243      32.134   3.079  -9.787  1.00 64.66           H  
ATOM   3602  O   ALA A 243      31.684   0.890  -7.485  1.00 64.66           O  
ATOM   3603  N   ALA A 244      33.819   0.414  -7.990  1.00 66.87           N  
ATOM   3604  H   ALA A 244      34.723   0.772  -8.263  1.00 66.87           H  
ATOM   3605  CA  ALA A 244      33.671  -1.027  -7.789  1.00 66.87           C  
ATOM   3606  HA  ALA A 244      32.815  -1.369  -8.371  1.00 66.87           H  
ATOM   3607  C   ALA A 244      33.384  -1.369  -6.315  1.00 66.87           C  
ATOM   3608  CB  ALA A 244      34.920  -1.741  -8.321  1.00 66.87           C  
ATOM   3609  HB1 ALA A 244      34.788  -2.820  -8.234  1.00 66.87           H  
ATOM   3610  HB2 ALA A 244      35.799  -1.448  -7.747  1.00 66.87           H  
ATOM   3611  HB3 ALA A 244      35.076  -1.485  -9.369  1.00 66.87           H  
ATOM   3612  O   ALA A 244      32.458  -2.129  -6.030  1.00 66.87           O  
ATOM   3613  N   ALA A 245      34.097  -0.744  -5.372  1.00 71.94           N  
ATOM   3614  H   ALA A 245      34.860  -0.147  -5.658  1.00 71.94           H  
ATOM   3615  CA  ALA A 245      33.856  -0.918  -3.940  1.00 71.94           C  
ATOM   3616  HA  ALA A 245      33.892  -1.983  -3.710  1.00 71.94           H  
ATOM   3617  C   ALA A 245      32.470  -0.398  -3.512  1.00 71.94           C  
ATOM   3618  CB  ALA A 245      34.985  -0.222  -3.172  1.00 71.94           C  
ATOM   3619  HB1 ALA A 245      35.948  -0.631  -3.478  1.00 71.94           H  
ATOM   3620  HB2 ALA A 245      34.976   0.849  -3.373  1.00 71.94           H  
ATOM   3621  HB3 ALA A 245      34.858  -0.388  -2.102  1.00 71.94           H  
ATOM   3622  O   ALA A 245      31.802  -1.015  -2.679  1.00 71.94           O  
ATOM   3623  N   ALA A 246      31.985   0.695  -4.112  1.00 70.21           N  
ATOM   3624  H   ALA A 246      32.593   1.207  -4.736  1.00 70.21           H  
ATOM   3625  CA  ALA A 246      30.649   1.230  -3.855  1.00 70.21           C  
ATOM   3626  HA  ALA A 246      30.555   1.417  -2.785  1.00 70.21           H  
ATOM   3627  C   ALA A 246      29.542   0.241  -4.247  1.00 70.21           C  
ATOM   3628  CB  ALA A 246      30.491   2.565  -4.592  1.00 70.21           C  
ATOM   3629  HB1 ALA A 246      29.527   3.011  -4.348  1.00 70.21           H  
ATOM   3630  HB2 ALA A 246      30.542   2.412  -5.670  1.00 70.21           H  
ATOM   3631  HB3 ALA A 246      31.284   3.253  -4.296  1.00 70.21           H  
ATOM   3632  O   ALA A 246      28.528   0.147  -3.551  1.00 70.21           O  
ATOM   3633  N   LYS A 247      29.747  -0.556  -5.303  1.00 72.15           N  
ATOM   3634  H   LYS A 247      30.593  -0.425  -5.839  1.00 72.15           H  
ATOM   3635  CA  LYS A 247      28.791  -1.591  -5.721  1.00 72.15           C  
ATOM   3636  HA  LYS A 247      27.816  -1.114  -5.827  1.00 72.15           H  
ATOM   3637  C   LYS A 247      28.630  -2.698  -4.670  1.00 72.15           C  
ATOM   3638  CB  LYS A 247      29.223  -2.141  -7.088  1.00 72.15           C  
ATOM   3639  HB2 LYS A 247      29.567  -1.316  -7.711  1.00 72.15           H  
ATOM   3640  HB3 LYS A 247      30.051  -2.837  -6.951  1.00 72.15           H  
ATOM   3641  O   LYS A 247      27.524  -3.220  -4.522  1.00 72.15           O  
ATOM   3642  CG  LYS A 247      28.067  -2.846  -7.813  1.00 72.15           C  
ATOM   3643  HG2 LYS A 247      27.256  -2.137  -7.976  1.00 72.15           H  
ATOM   3644  HG3 LYS A 247      27.702  -3.672  -7.204  1.00 72.15           H  
ATOM   3645  CD  LYS A 247      28.545  -3.395  -9.163  1.00 72.15           C  
ATOM   3646  HD2 LYS A 247      28.917  -2.575  -9.777  1.00 72.15           H  
ATOM   3647  HD3 LYS A 247      29.358  -4.098  -8.981  1.00 72.15           H  
ATOM   3648  CE  LYS A 247      27.401  -4.114  -9.891  1.00 72.15           C  
ATOM   3649  HE2 LYS A 247      26.635  -3.383 -10.151  1.00 72.15           H  
ATOM   3650  HE3 LYS A 247      26.962  -4.838  -9.205  1.00 72.15           H  
ATOM   3651  NZ  LYS A 247      27.892  -4.812 -11.107  1.00 72.15           N  
ATOM   3652  HZ1 LYS A 247      28.588  -5.499 -10.854  1.00 72.15           H  
ATOM   3653  HZ2 LYS A 247      27.141  -5.300 -11.575  1.00 72.15           H  
ATOM   3654  HZ3 LYS A 247      28.318  -4.163 -11.753  1.00 72.15           H  
ATOM   3655  N   ASN A 248      29.678  -2.989  -3.898  1.00 79.09           N  
ATOM   3656  H   ASN A 248      30.554  -2.527  -4.096  1.00 79.09           H  
ATOM   3657  CA  ASN A 248      29.666  -4.021  -2.853  1.00 79.09           C  
ATOM   3658  HA  ASN A 248      29.057  -4.860  -3.191  1.00 79.09           H  
ATOM   3659  C   ASN A 248      29.038  -3.546  -1.535  1.00 79.09           C  
ATOM   3660  CB  ASN A 248      31.098  -4.539  -2.646  1.00 79.09           C  
ATOM   3661  HB2 ASN A 248      31.105  -5.246  -1.816  1.00 79.09           H  
ATOM   3662  HB3 ASN A 248      31.759  -3.711  -2.392  1.00 79.09           H  
ATOM   3663  O   ASN A 248      28.671  -4.364  -0.695  1.00 79.09           O  
ATOM   3664  CG  ASN A 248      31.644  -5.265  -3.863  1.00 79.09           C  
ATOM   3665  ND2 ASN A 248      32.926  -5.538  -3.883  1.00 79.09           N  
ATOM   3666 HD21 ASN A 248      33.257  -6.073  -4.674  1.00 79.09           H  
ATOM   3667 HD22 ASN A 248      33.511  -5.346  -3.083  1.00 79.09           H  
ATOM   3668  OD1 ASN A 248      30.939  -5.587  -4.806  1.00 79.09           O  
ATOM   3669  N   LYS A 249      28.854  -2.233  -1.349  1.00 80.45           N  
ATOM   3670  H   LYS A 249      29.170  -1.597  -2.067  1.00 80.45           H  
ATOM   3671  CA  LYS A 249      28.118  -1.713  -0.192  1.00 80.45           C  
ATOM   3672  HA  LYS A 249      28.516  -2.198   0.700  1.00 80.45           H  
ATOM   3673  C   LYS A 249      26.640  -2.086  -0.290  1.00 80.45           C  
ATOM   3674  CB  LYS A 249      28.307  -0.195  -0.048  1.00 80.45           C  
ATOM   3675  HB2 LYS A 249      27.671   0.164   0.761  1.00 80.45           H  
ATOM   3676  HB3 LYS A 249      27.999   0.301  -0.969  1.00 80.45           H  
ATOM   3677  O   LYS A 249      26.049  -2.069  -1.378  1.00 80.45           O  
ATOM   3678  CG  LYS A 249      29.764   0.171   0.273  1.00 80.45           C  
ATOM   3679  HG2 LYS A 249      30.067  -0.339   1.187  1.00 80.45           H  
ATOM   3680  HG3 LYS A 249      30.411  -0.153  -0.542  1.00 80.45           H  
ATOM   3681  CD  LYS A 249      29.926   1.684   0.464  1.00 80.45           C  
ATOM   3682  HD2 LYS A 249      29.288   2.013   1.284  1.00 80.45           H  
ATOM   3683  HD3 LYS A 249      29.628   2.198  -0.449  1.00 80.45           H  
ATOM   3684  CE  LYS A 249      31.391   2.006   0.789  1.00 80.45           C  
ATOM   3685  HE2 LYS A 249      31.678   1.444   1.678  1.00 80.45           H  
ATOM   3686  HE3 LYS A 249      32.017   1.661  -0.033  1.00 80.45           H  
ATOM   3687  NZ  LYS A 249      31.600   3.458   1.021  1.00 80.45           N  
ATOM   3688  HZ1 LYS A 249      32.559   3.633   1.288  1.00 80.45           H  
ATOM   3689  HZ2 LYS A 249      31.401   3.990   0.186  1.00 80.45           H  
ATOM   3690  HZ3 LYS A 249      31.002   3.788   1.765  1.00 80.45           H  
ATOM   3691  N   MET A 250      26.024  -2.338   0.868  1.00 85.12           N  
ATOM   3692  H   MET A 250      26.589  -2.389   1.703  1.00 85.12           H  
ATOM   3693  CA  MET A 250      24.570  -2.472   0.991  1.00 85.12           C  
ATOM   3694  HA  MET A 250      24.256  -3.401   0.515  1.00 85.12           H  
ATOM   3695  C   MET A 250      23.876  -1.290   0.308  1.00 85.12           C  
ATOM   3696  CB  MET A 250      24.146  -2.487   2.465  1.00 85.12           C  
ATOM   3697  HB2 MET A 250      24.496  -1.575   2.950  1.00 85.12           H  
ATOM   3698  HB3 MET A 250      23.056  -2.493   2.509  1.00 85.12           H  
ATOM   3699  O   MET A 250      24.321  -0.153   0.450  1.00 85.12           O  
ATOM   3700  CG  MET A 250      24.651  -3.703   3.243  1.00 85.12           C  
ATOM   3701  HG2 MET A 250      25.740  -3.695   3.292  1.00 85.12           H  
ATOM   3702  HG3 MET A 250      24.335  -4.608   2.724  1.00 85.12           H  
ATOM   3703  SD  MET A 250      23.979  -3.755   4.923  1.00 85.12           S  
ATOM   3704  CE  MET A 250      25.027  -2.535   5.761  1.00 85.12           C  
ATOM   3705  HE1 MET A 250      25.980  -2.995   6.021  1.00 85.12           H  
ATOM   3706  HE2 MET A 250      24.532  -2.204   6.674  1.00 85.12           H  
ATOM   3707  HE3 MET A 250      25.201  -1.678   5.110  1.00 85.12           H  
ATOM   3708  N   ARG A 251      22.762  -1.532  -0.397  1.00 82.98           N  
ATOM   3709  H   ARG A 251      22.467  -2.494  -0.484  1.00 82.98           H  
ATOM   3710  CA  ARG A 251      22.078  -0.504  -1.207  1.00 82.98           C  
ATOM   3711  HA  ARG A 251      22.743  -0.218  -2.022  1.00 82.98           H  
ATOM   3712  C   ARG A 251      21.796   0.785  -0.429  1.00 82.98           C  
ATOM   3713  CB  ARG A 251      20.793  -1.097  -1.808  1.00 82.98           C  
ATOM   3714  HB2 ARG A 251      21.053  -2.000  -2.361  1.00 82.98           H  
ATOM   3715  HB3 ARG A 251      20.118  -1.376  -0.998  1.00 82.98           H  
ATOM   3716  O   ARG A 251      22.007   1.859  -0.969  1.00 82.98           O  
ATOM   3717  CG  ARG A 251      20.063  -0.133  -2.761  1.00 82.98           C  
ATOM   3718  HG2 ARG A 251      20.728   0.147  -3.579  1.00 82.98           H  
ATOM   3719  HG3 ARG A 251      19.765   0.765  -2.220  1.00 82.98           H  
ATOM   3720  CD  ARG A 251      18.806  -0.807  -3.325  1.00 82.98           C  
ATOM   3721  HD2 ARG A 251      18.204  -1.158  -2.487  1.00 82.98           H  
ATOM   3722  HD3 ARG A 251      19.101  -1.671  -3.920  1.00 82.98           H  
ATOM   3723  NE  ARG A 251      18.013   0.113  -4.164  1.00 82.98           N  
ATOM   3724  HE  ARG A 251      18.518   0.761  -4.753  1.00 82.98           H  
ATOM   3725  NH1 ARG A 251      15.879  -0.558  -3.559  1.00 82.98           N  
ATOM   3726 HH11 ARG A 251      16.233  -1.241  -2.903  1.00 82.98           H  
ATOM   3727 HH12 ARG A 251      14.889  -0.386  -3.662  1.00 82.98           H  
ATOM   3728  NH2 ARG A 251      16.136   1.059  -5.020  1.00 82.98           N  
ATOM   3729 HH21 ARG A 251      16.677   1.577  -5.697  1.00 82.98           H  
ATOM   3730 HH22 ARG A 251      15.128   1.108  -5.060  1.00 82.98           H  
ATOM   3731  CZ  ARG A 251      16.695   0.196  -4.237  1.00 82.98           C  
ATOM   3732  N   HIS A 252      21.387   0.680   0.835  1.00 84.44           N  
ATOM   3733  H   HIS A 252      21.296  -0.243   1.234  1.00 84.44           H  
ATOM   3734  CA  HIS A 252      21.077   1.826   1.699  1.00 84.44           C  
ATOM   3735  HA  HIS A 252      20.583   2.586   1.094  1.00 84.44           H  
ATOM   3736  C   HIS A 252      22.319   2.515   2.315  1.00 84.44           C  
ATOM   3737  CB  HIS A 252      20.072   1.369   2.767  1.00 84.44           C  
ATOM   3738  HB2 HIS A 252      19.697   2.247   3.292  1.00 84.44           H  
ATOM   3739  HB3 HIS A 252      19.219   0.889   2.287  1.00 84.44           H  
ATOM   3740  O   HIS A 252      22.178   3.461   3.080  1.00 84.44           O  
ATOM   3741  CG  HIS A 252      20.671   0.427   3.781  1.00 84.44           C  
ATOM   3742  CD2 HIS A 252      21.334   0.805   4.914  1.00 84.44           C  
ATOM   3743  HD2 HIS A 252      21.497   1.823   5.237  1.00 84.44           H  
ATOM   3744  ND1 HIS A 252      20.680  -0.952   3.744  1.00 84.44           N  
ATOM   3745  HD1 HIS A 252      20.113  -1.544   3.153  1.00 84.44           H  
ATOM   3746  CE1 HIS A 252      21.346  -1.387   4.829  1.00 84.44           C  
ATOM   3747  HE1 HIS A 252      21.468  -2.421   5.115  1.00 84.44           H  
ATOM   3748  NE2 HIS A 252      21.785  -0.348   5.557  1.00 84.44           N  
ATOM   3749  N   LYS A 253      23.535   2.041   2.006  1.00 85.96           N  
ATOM   3750  H   LYS A 253      23.577   1.227   1.409  1.00 85.96           H  
ATOM   3751  CA  LYS A 253      24.832   2.623   2.406  1.00 85.96           C  
ATOM   3752  HA  LYS A 253      24.657   3.529   2.986  1.00 85.96           H  
ATOM   3753  C   LYS A 253      25.673   3.082   1.204  1.00 85.96           C  
ATOM   3754  CB  LYS A 253      25.624   1.618   3.268  1.00 85.96           C  
ATOM   3755  HB2 LYS A 253      25.792   0.713   2.684  1.00 85.96           H  
ATOM   3756  HB3 LYS A 253      26.601   2.040   3.501  1.00 85.96           H  
ATOM   3757  O   LYS A 253      26.856   3.389   1.356  1.00 85.96           O  
ATOM   3758  CG  LYS A 253      24.969   1.220   4.598  1.00 85.96           C  
ATOM   3759  HG2 LYS A 253      25.619   0.487   5.076  1.00 85.96           H  
ATOM   3760  HG3 LYS A 253      24.009   0.745   4.399  1.00 85.96           H  
ATOM   3761  CD  LYS A 253      24.784   2.396   5.570  1.00 85.96           C  
ATOM   3762  HD2 LYS A 253      25.740   2.901   5.705  1.00 85.96           H  
ATOM   3763  HD3 LYS A 253      24.060   3.100   5.162  1.00 85.96           H  
ATOM   3764  CE  LYS A 253      24.283   1.879   6.928  1.00 85.96           C  
ATOM   3765  HE2 LYS A 253      24.973   1.114   7.285  1.00 85.96           H  
ATOM   3766  HE3 LYS A 253      23.315   1.399   6.785  1.00 85.96           H  
ATOM   3767  NZ  LYS A 253      24.178   2.967   7.935  1.00 85.96           N  
ATOM   3768  HZ1 LYS A 253      23.842   2.600   8.814  1.00 85.96           H  
ATOM   3769  HZ2 LYS A 253      23.537   3.685   7.629  1.00 85.96           H  
ATOM   3770  HZ3 LYS A 253      25.079   3.390   8.108  1.00 85.96           H  
ATOM   3771  N   ARG A 254      25.098   3.080  -0.002  1.00 86.04           N  
ATOM   3772  H   ARG A 254      24.111   2.868  -0.047  1.00 86.04           H  
ATOM   3773  CA  ARG A 254      25.755   3.575  -1.219  1.00 86.04           C  
ATOM   3774  HA  ARG A 254      26.815   3.324  -1.177  1.00 86.04           H  
ATOM   3775  C   ARG A 254      25.667   5.096  -1.293  1.00 86.04           C  
ATOM   3776  CB  ARG A 254      25.140   2.921  -2.462  1.00 86.04           C  
ATOM   3777  HB2 ARG A 254      24.059   3.055  -2.446  1.00 86.04           H  
ATOM   3778  HB3 ARG A 254      25.531   3.407  -3.356  1.00 86.04           H  
ATOM   3779  O   ARG A 254      24.730   5.693  -0.776  1.00 86.04           O  
ATOM   3780  CG  ARG A 254      25.478   1.429  -2.523  1.00 86.04           C  
ATOM   3781  HG2 ARG A 254      26.559   1.312  -2.609  1.00 86.04           H  
ATOM   3782  HG3 ARG A 254      25.139   0.935  -1.612  1.00 86.04           H  
ATOM   3783  CD  ARG A 254      24.792   0.774  -3.718  1.00 86.04           C  
ATOM   3784  HD2 ARG A 254      23.724   0.978  -3.650  1.00 86.04           H  
ATOM   3785  HD3 ARG A 254      25.175   1.216  -4.638  1.00 86.04           H  
ATOM   3786  NE  ARG A 254      25.015  -0.680  -3.740  1.00 86.04           N  
ATOM   3787  HE  ARG A 254      25.639  -1.069  -3.048  1.00 86.04           H  
ATOM   3788  NH1 ARG A 254      23.598  -1.143  -5.483  1.00 86.04           N  
ATOM   3789 HH11 ARG A 254      23.338  -0.169  -5.529  1.00 86.04           H  
ATOM   3790 HH12 ARG A 254      23.260  -1.786  -6.185  1.00 86.04           H  
ATOM   3791  NH2 ARG A 254      24.780  -2.787  -4.537  1.00 86.04           N  
ATOM   3792 HH21 ARG A 254      25.614  -3.042  -4.028  1.00 86.04           H  
ATOM   3793 HH22 ARG A 254      24.387  -3.464  -5.176  1.00 86.04           H  
ATOM   3794  CZ  ARG A 254      24.465  -1.528  -4.583  1.00 86.04           C  
ATOM   3795  N   THR A 255      26.619   5.692  -1.998  1.00 87.71           N  
ATOM   3796  H   THR A 255      27.347   5.127  -2.411  1.00 87.71           H  
ATOM   3797  CA  THR A 255      26.627   7.116  -2.346  1.00 87.71           C  
ATOM   3798  HA  THR A 255      25.707   7.594  -2.011  1.00 87.71           H  
ATOM   3799  C   THR A 255      26.706   7.203  -3.861  1.00 87.71           C  
ATOM   3800  CB  THR A 255      27.815   7.837  -1.692  1.00 87.71           C  
ATOM   3801  HB  THR A 255      28.746   7.458  -2.115  1.00 87.71           H  
ATOM   3802  O   THR A 255      27.593   6.592  -4.453  1.00 87.71           O  
ATOM   3803  CG2 THR A 255      27.755   9.349  -1.883  1.00 87.71           C  
ATOM   3804 HG21 THR A 255      27.864   9.597  -2.939  1.00 87.71           H  
ATOM   3805 HG22 THR A 255      28.575   9.820  -1.341  1.00 87.71           H  
ATOM   3806 HG23 THR A 255      26.808   9.744  -1.516  1.00 87.71           H  
ATOM   3807  OG1 THR A 255      27.822   7.587  -0.303  1.00 87.71           O  
ATOM   3808  HG1 THR A 255      27.141   8.137   0.092  1.00 87.71           H  
ATOM   3809  N   SER A 256      25.751   7.889  -4.488  1.00 90.78           N  
ATOM   3810  H   SER A 256      25.054   8.390  -3.956  1.00 90.78           H  
ATOM   3811  CA  SER A 256      25.750   8.088  -5.938  1.00 90.78           C  
ATOM   3812  HA  SER A 256      26.090   7.173  -6.421  1.00 90.78           H  
ATOM   3813  C   SER A 256      26.675   9.233  -6.316  1.00 90.78           C  
ATOM   3814  CB  SER A 256      24.348   8.412  -6.449  1.00 90.78           C  
ATOM   3815  HB2 SER A 256      24.395   8.657  -7.510  1.00 90.78           H  
ATOM   3816  HB3 SER A 256      23.702   7.544  -6.315  1.00 90.78           H  
ATOM   3817  O   SER A 256      26.549  10.310  -5.746  1.00 90.78           O  
ATOM   3818  OG  SER A 256      23.817   9.509  -5.730  1.00 90.78           O  
ATOM   3819  HG  SER A 256      24.502  10.175  -5.643  1.00 90.78           H  
ATOM   3820  N   THR A 257      27.534   9.038  -7.302  1.00 87.80           N  
ATOM   3821  H   THR A 257      27.544   8.137  -7.759  1.00 87.80           H  
ATOM   3822  CA  THR A 257      28.487  10.039  -7.805  1.00 87.80           C  
ATOM   3823  HA  THR A 257      28.223  11.038  -7.456  1.00 87.80           H  
ATOM   3824  C   THR A 257      28.447  10.056  -9.328  1.00 87.80           C  
ATOM   3825  CB  THR A 257      29.902   9.716  -7.308  1.00 87.80           C  
ATOM   3826  HB  THR A 257      30.588  10.487  -7.659  1.00 87.80           H  
ATOM   3827  O   THR A 257      27.741   9.249  -9.937  1.00 87.80           O  
ATOM   3828  CG2 THR A 257      29.981   9.675  -5.774  1.00 87.80           C  
ATOM   3829 HG21 THR A 257      30.439   8.747  -5.434  1.00 87.80           H  
ATOM   3830 HG22 THR A 257      30.548  10.539  -5.427  1.00 87.80           H  
ATOM   3831 HG23 THR A 257      29.004   9.760  -5.298  1.00 87.80           H  
ATOM   3832  OG1 THR A 257      30.335   8.480  -7.849  1.00 87.80           O  
ATOM   3833  HG1 THR A 257      31.295   8.480  -7.813  1.00 87.80           H  
ATOM   3834  N   LYS A 258      29.220  10.916  -9.991  1.00 87.32           N  
ATOM   3835  H   LYS A 258      29.818  11.549  -9.480  1.00 87.32           H  
ATOM   3836  CA  LYS A 258      29.259  10.943 -11.458  1.00 87.32           C  
ATOM   3837  HA  LYS A 258      28.243  11.075 -11.830  1.00 87.32           H  
ATOM   3838  C   LYS A 258      29.785   9.630 -12.049  1.00 87.32           C  
ATOM   3839  CB  LYS A 258      30.099  12.151 -11.867  1.00 87.32           C  
ATOM   3840  HB2 LYS A 258      31.117  12.011 -11.501  1.00 87.32           H  
ATOM   3841  HB3 LYS A 258      29.677  13.033 -11.386  1.00 87.32           H  
ATOM   3842  O   LYS A 258      29.321   9.204 -13.106  1.00 87.32           O  
ATOM   3843  CG  LYS A 258      30.138  12.403 -13.376  1.00 87.32           C  
ATOM   3844  HG2 LYS A 258      29.130  12.586 -13.747  1.00 87.32           H  
ATOM   3845  HG3 LYS A 258      30.569  11.543 -13.891  1.00 87.32           H  
ATOM   3846  CD  LYS A 258      31.020  13.631 -13.618  1.00 87.32           C  
ATOM   3847  HD2 LYS A 258      32.009  13.440 -13.201  1.00 87.32           H  
ATOM   3848  HD3 LYS A 258      30.592  14.483 -13.091  1.00 87.32           H  
ATOM   3849  CE  LYS A 258      31.148  13.956 -15.108  1.00 87.32           C  
ATOM   3850  HE2 LYS A 258      30.156  14.181 -15.498  1.00 87.32           H  
ATOM   3851  HE3 LYS A 258      31.542  13.080 -15.624  1.00 87.32           H  
ATOM   3852  NZ  LYS A 258      32.055  15.118 -15.292  1.00 87.32           N  
ATOM   3853  HZ1 LYS A 258      32.971  14.908 -14.921  1.00 87.32           H  
ATOM   3854  HZ2 LYS A 258      32.151  15.384 -16.261  1.00 87.32           H  
ATOM   3855  HZ3 LYS A 258      31.717  15.911 -14.766  1.00 87.32           H  
ATOM   3856  N   SER A 259      30.732   8.971 -11.372  1.00 86.08           N  
ATOM   3857  H   SER A 259      31.064   9.384 -10.512  1.00 86.08           H  
ATOM   3858  CA  SER A 259      31.290   7.671 -11.783  1.00 86.08           C  
ATOM   3859  HA  SER A 259      31.326   7.643 -12.872  1.00 86.08           H  
ATOM   3860  C   SER A 259      30.449   6.466 -11.348  1.00 86.08           C  
ATOM   3861  CB  SER A 259      32.732   7.527 -11.280  1.00 86.08           C  
ATOM   3862  HB2 SER A 259      33.336   8.325 -11.711  1.00 86.08           H  
ATOM   3863  HB3 SER A 259      33.135   6.570 -11.611  1.00 86.08           H  
ATOM   3864  O   SER A 259      30.550   5.404 -11.964  1.00 86.08           O  
ATOM   3865  OG  SER A 259      32.810   7.604  -9.870  1.00 86.08           O  
ATOM   3866  HG  SER A 259      33.740   7.636  -9.632  1.00 86.08           H  
ATOM   3867  N   PHE A 260      29.604   6.626 -10.327  1.00 88.91           N  
ATOM   3868  H   PHE A 260      29.609   7.513  -9.844  1.00 88.91           H  
ATOM   3869  CA  PHE A 260      28.670   5.611  -9.843  1.00 88.91           C  
ATOM   3870  HA  PHE A 260      28.588   4.825 -10.594  1.00 88.91           H  
ATOM   3871  C   PHE A 260      27.278   6.223  -9.667  1.00 88.91           C  
ATOM   3872  CB  PHE A 260      29.220   4.974  -8.565  1.00 88.91           C  
ATOM   3873  HB2 PHE A 260      30.227   4.607  -8.761  1.00 88.91           H  
ATOM   3874  HB3 PHE A 260      29.294   5.734  -7.787  1.00 88.91           H  
ATOM   3875  O   PHE A 260      26.856   6.574  -8.566  1.00 88.91           O  
ATOM   3876  CG  PHE A 260      28.383   3.810  -8.073  1.00 88.91           C  
ATOM   3877  CD1 PHE A 260      27.763   3.868  -6.814  1.00 88.91           C  
ATOM   3878  HD1 PHE A 260      27.866   4.756  -6.208  1.00 88.91           H  
ATOM   3879  CD2 PHE A 260      28.239   2.659  -8.870  1.00 88.91           C  
ATOM   3880  HD2 PHE A 260      28.716   2.615  -9.838  1.00 88.91           H  
ATOM   3881  CE1 PHE A 260      27.033   2.767  -6.338  1.00 88.91           C  
ATOM   3882  HE1 PHE A 260      26.587   2.816  -5.356  1.00 88.91           H  
ATOM   3883  CE2 PHE A 260      27.489   1.565  -8.403  1.00 88.91           C  
ATOM   3884  HE2 PHE A 260      27.388   0.681  -9.016  1.00 88.91           H  
ATOM   3885  CZ  PHE A 260      26.896   1.614  -7.132  1.00 88.91           C  
ATOM   3886  HZ  PHE A 260      26.337   0.765  -6.767  1.00 88.91           H  
ATOM   3887  N   ASN A 261      26.588   6.409 -10.789  1.00 87.43           N  
ATOM   3888  H   ASN A 261      26.988   6.043 -11.641  1.00 87.43           H  
ATOM   3889  CA  ASN A 261      25.425   7.290 -10.873  1.00 87.43           C  
ATOM   3890  HA  ASN A 261      25.684   8.225 -10.376  1.00 87.43           H  
ATOM   3891  C   ASN A 261      24.192   6.763 -10.118  1.00 87.43           C  
ATOM   3892  CB  ASN A 261      25.194   7.632 -12.352  1.00 87.43           C  
ATOM   3893  HB2 ASN A 261      26.147   7.936 -12.784  1.00 87.43           H  
ATOM   3894  HB3 ASN A 261      24.539   8.501 -12.423  1.00 87.43           H  
ATOM   3895  O   ASN A 261      24.149   5.620  -9.658  1.00 87.43           O  
ATOM   3896  CG  ASN A 261      24.602   6.517 -13.192  1.00 87.43           C  
ATOM   3897  ND2 ASN A 261      24.737   6.620 -14.492  1.00 87.43           N  
ATOM   3898 HD21 ASN A 261      24.347   5.883 -15.061  1.00 87.43           H  
ATOM   3899 HD22 ASN A 261      25.257   7.400 -14.867  1.00 87.43           H  
ATOM   3900  OD1 ASN A 261      23.989   5.566 -12.732  1.00 87.43           O  
ATOM   3901  N   MET A 262      23.151   7.592 -10.005  1.00 92.02           N  
ATOM   3902  H   MET A 262      23.213   8.504 -10.435  1.00 92.02           H  
ATOM   3903  CA  MET A 262      21.958   7.279  -9.204  1.00 92.02           C  
ATOM   3904  HA  MET A 262      22.259   7.174  -8.162  1.00 92.02           H  
ATOM   3905  C   MET A 262      21.276   5.969  -9.642  1.00 92.02           C  
ATOM   3906  CB  MET A 262      20.984   8.457  -9.322  1.00 92.02           C  
ATOM   3907  HB2 MET A 262      20.489   8.403 -10.292  1.00 92.02           H  
ATOM   3908  HB3 MET A 262      21.549   9.388  -9.276  1.00 92.02           H  
ATOM   3909  O   MET A 262      20.774   5.208  -8.810  1.00 92.02           O  
ATOM   3910  CG  MET A 262      19.922   8.488  -8.219  1.00 92.02           C  
ATOM   3911  HG2 MET A 262      19.132   9.179  -8.513  1.00 92.02           H  
ATOM   3912  HG3 MET A 262      19.478   7.497  -8.121  1.00 92.02           H  
ATOM   3913  SD  MET A 262      20.531   9.022  -6.600  1.00 92.02           S  
ATOM   3914  CE  MET A 262      20.750  10.802  -6.891  1.00 92.02           C  
ATOM   3915  HE1 MET A 262      19.794  11.247  -7.169  1.00 92.02           H  
ATOM   3916  HE2 MET A 262      21.112  11.279  -5.981  1.00 92.02           H  
ATOM   3917  HE3 MET A 262      21.474  10.973  -7.688  1.00 92.02           H  
ATOM   3918  N   VAL A 263      21.307   5.668 -10.946  1.00 86.87           N  
ATOM   3919  H   VAL A 263      21.808   6.298 -11.557  1.00 86.87           H  
ATOM   3920  CA  VAL A 263      20.737   4.439 -11.518  1.00 86.87           C  
ATOM   3921  HA  VAL A 263      19.759   4.278 -11.063  1.00 86.87           H  
ATOM   3922  C   VAL A 263      21.593   3.216 -11.182  1.00 86.87           C  
ATOM   3923  CB  VAL A 263      20.533   4.575 -13.040  1.00 86.87           C  
ATOM   3924  HB  VAL A 263      21.494   4.756 -13.522  1.00 86.87           H  
ATOM   3925  O   VAL A 263      21.047   2.166 -10.854  1.00 86.87           O  
ATOM   3926  CG1 VAL A 263      19.915   3.308 -13.650  1.00 86.87           C  
ATOM   3927 HG11 VAL A 263      19.723   3.464 -14.711  1.00 86.87           H  
ATOM   3928 HG12 VAL A 263      20.600   2.466 -13.551  1.00 86.87           H  
ATOM   3929 HG13 VAL A 263      18.977   3.071 -13.146  1.00 86.87           H  
ATOM   3930  CG2 VAL A 263      19.592   5.743 -13.368  1.00 86.87           C  
ATOM   3931 HG21 VAL A 263      20.024   6.685 -13.028  1.00 86.87           H  
ATOM   3932 HG22 VAL A 263      19.445   5.813 -14.446  1.00 86.87           H  
ATOM   3933 HG23 VAL A 263      18.628   5.600 -12.880  1.00 86.87           H  
ATOM   3934  N   GLN A 264      22.920   3.333 -11.204  1.00 86.34           N  
ATOM   3935  H   GLN A 264      23.324   4.224 -11.454  1.00 86.34           H  
ATOM   3936  CA  GLN A 264      23.831   2.253 -10.812  1.00 86.34           C  
ATOM   3937  HA  GLN A 264      23.536   1.328 -11.307  1.00 86.34           H  
ATOM   3938  C   GLN A 264      23.797   1.995  -9.298  1.00 86.34           C  
ATOM   3939  CB  GLN A 264      25.253   2.620 -11.249  1.00 86.34           C  
ATOM   3940  HB2 GLN A 264      25.487   3.614 -10.868  1.00 86.34           H  
ATOM   3941  HB3 GLN A 264      25.956   1.914 -10.808  1.00 86.34           H  
ATOM   3942  O   GLN A 264      23.801   0.841  -8.862  1.00 86.34           O  
ATOM   3943  CG  GLN A 264      25.436   2.585 -12.776  1.00 86.34           C  
ATOM   3944  HG2 GLN A 264      25.396   1.549 -13.111  1.00 86.34           H  
ATOM   3945  HG3 GLN A 264      24.633   3.131 -13.271  1.00 86.34           H  
ATOM   3946  CD  GLN A 264      26.761   3.200 -13.209  1.00 86.34           C  
ATOM   3947  NE2 GLN A 264      27.234   2.923 -14.403  1.00 86.34           N  
ATOM   3948 HE21 GLN A 264      26.745   2.314 -15.044  1.00 86.34           H  
ATOM   3949 HE22 GLN A 264      28.118   3.363 -14.617  1.00 86.34           H  
ATOM   3950  OE1 GLN A 264      27.401   3.948 -12.496  1.00 86.34           O  
ATOM   3951  N   ALA A 265      23.714   3.058  -8.497  1.00 86.54           N  
ATOM   3952  H   ALA A 265      23.800   3.973  -8.914  1.00 86.54           H  
ATOM   3953  CA  ALA A 265      23.681   2.975  -7.043  1.00 86.54           C  
ATOM   3954  HA  ALA A 265      24.468   2.299  -6.710  1.00 86.54           H  
ATOM   3955  C   ALA A 265      22.357   2.404  -6.528  1.00 86.54           C  
ATOM   3956  CB  ALA A 265      23.968   4.371  -6.476  1.00 86.54           C  
ATOM   3957  HB1 ALA A 265      24.938   4.723  -6.827  1.00 86.54           H  
ATOM   3958  HB2 ALA A 265      23.206   5.077  -6.807  1.00 86.54           H  
ATOM   3959  HB3 ALA A 265      23.974   4.338  -5.386  1.00 86.54           H  
ATOM   3960  O   ALA A 265      22.352   1.480  -5.704  1.00 86.54           O  
ATOM   3961  N   PHE A 266      21.238   2.922  -7.034  1.00 87.95           N  
ATOM   3962  H   PHE A 266      21.332   3.680  -7.695  1.00 87.95           H  
ATOM   3963  CA  PHE A 266      19.922   2.710  -6.439  1.00 87.95           C  
ATOM   3964  HA  PHE A 266      20.003   1.953  -5.658  1.00 87.95           H  
ATOM   3965  C   PHE A 266      18.862   2.209  -7.425  1.00 87.95           C  
ATOM   3966  CB  PHE A 266      19.479   4.016  -5.777  1.00 87.95           C  
ATOM   3967  HB2 PHE A 266      18.531   3.863  -5.261  1.00 87.95           H  
ATOM   3968  HB3 PHE A 266      19.331   4.741  -6.578  1.00 87.95           H  
ATOM   3969  O   PHE A 266      17.722   2.016  -7.010  1.00 87.95           O  
ATOM   3970  CG  PHE A 266      20.459   4.629  -4.802  1.00 87.95           C  
ATOM   3971  CD1 PHE A 266      20.793   3.980  -3.599  1.00 87.95           C  
ATOM   3972  HD1 PHE A 266      20.365   3.021  -3.350  1.00 87.95           H  
ATOM   3973  CD2 PHE A 266      21.020   5.884  -5.098  1.00 87.95           C  
ATOM   3974  HD2 PHE A 266      20.781   6.381  -6.027  1.00 87.95           H  
ATOM   3975  CE1 PHE A 266      21.669   4.605  -2.693  1.00 87.95           C  
ATOM   3976  HE1 PHE A 266      21.905   4.147  -1.744  1.00 87.95           H  
ATOM   3977  CE2 PHE A 266      21.889   6.507  -4.190  1.00 87.95           C  
ATOM   3978  HE2 PHE A 266      22.285   7.488  -4.406  1.00 87.95           H  
ATOM   3979  CZ  PHE A 266      22.210   5.867  -2.985  1.00 87.95           C  
ATOM   3980  HZ  PHE A 266      22.848   6.363  -2.269  1.00 87.95           H  
ATOM   3981  N   GLY A 267      19.198   1.967  -8.691  1.00 85.87           N  
ATOM   3982  H   GLY A 267      20.142   2.157  -8.993  1.00 85.87           H  
ATOM   3983  CA  GLY A 267      18.250   1.539  -9.719  1.00 85.87           C  
ATOM   3984  HA2 GLY A 267      17.532   0.839  -9.292  1.00 85.87           H  
ATOM   3985  HA3 GLY A 267      18.796   1.018 -10.505  1.00 85.87           H  
ATOM   3986  C   GLY A 267      17.477   2.695 -10.355  1.00 85.87           C  
ATOM   3987  O   GLY A 267      17.544   3.850  -9.918  1.00 85.87           O  
ATOM   3988  N   LEU A 268      16.728   2.359 -11.406  1.00 80.27           N  
ATOM   3989  H   LEU A 268      16.710   1.390 -11.691  1.00 80.27           H  
ATOM   3990  CA  LEU A 268      15.893   3.305 -12.145  1.00 80.27           C  
ATOM   3991  HA  LEU A 268      16.539   4.063 -12.588  1.00 80.27           H  
ATOM   3992  C   LEU A 268      14.911   4.021 -11.217  1.00 80.27           C  
ATOM   3993  CB  LEU A 268      15.133   2.568 -13.261  1.00 80.27           C  
ATOM   3994  HB2 LEU A 268      14.321   3.199 -13.621  1.00 80.27           H  
ATOM   3995  HB3 LEU A 268      14.681   1.672 -12.836  1.00 80.27           H  
ATOM   3996  O   LEU A 268      14.303   3.403 -10.338  1.00 80.27           O  
ATOM   3997  CG  LEU A 268      16.020   2.183 -14.458  1.00 80.27           C  
ATOM   3998  HG  LEU A 268      16.955   1.754 -14.099  1.00 80.27           H  
ATOM   3999  CD1 LEU A 268      15.315   1.131 -15.312  1.00 80.27           C  
ATOM   4000 HD11 LEU A 268      14.371   1.526 -15.686  1.00 80.27           H  
ATOM   4001 HD12 LEU A 268      15.948   0.857 -16.155  1.00 80.27           H  
ATOM   4002 HD13 LEU A 268      15.122   0.238 -14.717  1.00 80.27           H  
ATOM   4003  CD2 LEU A 268      16.329   3.395 -15.340  1.00 80.27           C  
ATOM   4004 HD21 LEU A 268      15.404   3.842 -15.705  1.00 80.27           H  
ATOM   4005 HD22 LEU A 268      16.891   4.143 -14.779  1.00 80.27           H  
ATOM   4006 HD23 LEU A 268      16.934   3.085 -16.192  1.00 80.27           H  
ATOM   4007  N   ARG A 269      14.761   5.328 -11.447  1.00 85.70           N  
ATOM   4008  H   ARG A 269      15.254   5.740 -12.227  1.00 85.70           H  
ATOM   4009  CA  ARG A 269      13.691   6.111 -10.834  1.00 85.70           C  
ATOM   4010  HA  ARG A 269      13.711   5.950  -9.756  1.00 85.70           H  
ATOM   4011  C   ARG A 269      12.339   5.615 -11.351  1.00 85.70           C  
ATOM   4012  CB  ARG A 269      13.858   7.607 -11.137  1.00 85.70           C  
ATOM   4013  HB2 ARG A 269      13.737   7.742 -12.212  1.00 85.70           H  
ATOM   4014  HB3 ARG A 269      13.054   8.145 -10.634  1.00 85.70           H  
ATOM   4015  O   ARG A 269      12.247   5.184 -12.502  1.00 85.70           O  
ATOM   4016  CG  ARG A 269      15.185   8.278 -10.752  1.00 85.70           C  
ATOM   4017  HG2 ARG A 269      16.003   7.864 -11.341  1.00 85.70           H  
ATOM   4018  HG3 ARG A 269      15.093   9.332 -11.016  1.00 85.70           H  
ATOM   4019  CD  ARG A 269      15.534   8.213  -9.265  1.00 85.70           C  
ATOM   4020  HD2 ARG A 269      16.246   9.014  -9.063  1.00 85.70           H  
ATOM   4021  HD3 ARG A 269      14.638   8.400  -8.674  1.00 85.70           H  
ATOM   4022  NE  ARG A 269      16.156   6.930  -8.900  1.00 85.70           N  
ATOM   4023  HE  ARG A 269      16.307   6.260  -9.641  1.00 85.70           H  
ATOM   4024  NH1 ARG A 269      16.418   7.408  -6.680  1.00 85.70           N  
ATOM   4025 HH11 ARG A 269      16.863   7.236  -5.789  1.00 85.70           H  
ATOM   4026 HH12 ARG A 269      16.063   8.334  -6.872  1.00 85.70           H  
ATOM   4027  NH2 ARG A 269      17.164   5.468  -7.525  1.00 85.70           N  
ATOM   4028 HH21 ARG A 269      17.556   5.246  -6.620  1.00 85.70           H  
ATOM   4029 HH22 ARG A 269      17.345   4.888  -8.331  1.00 85.70           H  
ATOM   4030  CZ  ARG A 269      16.574   6.610  -7.699  1.00 85.70           C  
ATOM   4031  N   GLY A 270      11.307   5.658 -10.520  1.00 77.53           N  
ATOM   4032  H   GLY A 270      11.423   6.030  -9.588  1.00 77.53           H  
ATOM   4033  CA  GLY A 270       9.978   5.227 -10.938  1.00 77.53           C  
ATOM   4034  HA2 GLY A 270      10.049   4.242 -11.401  1.00 77.53           H  
ATOM   4035  HA3 GLY A 270       9.612   5.920 -11.695  1.00 77.53           H  
ATOM   4036  C   GLY A 270       8.955   5.171  -9.806  1.00 77.53           C  
ATOM   4037  O   GLY A 270       9.292   5.472  -8.663  1.00 77.53           O  
ATOM   4038  N   PRO A 271       7.710   4.774 -10.121  1.00 71.34           N  
ATOM   4039  CA  PRO A 271       6.600   4.735  -9.169  1.00 71.34           C  
ATOM   4040  HA  PRO A 271       6.610   5.620  -8.532  1.00 71.34           H  
ATOM   4041  C   PRO A 271       6.618   3.491  -8.269  1.00 71.34           C  
ATOM   4042  CB  PRO A 271       5.346   4.740 -10.051  1.00 71.34           C  
ATOM   4043  HB2 PRO A 271       4.491   4.267  -9.568  1.00 71.34           H  
ATOM   4044  HB3 PRO A 271       5.085   5.760 -10.331  1.00 71.34           H  
ATOM   4045  O   PRO A 271       5.721   3.304  -7.451  1.00 71.34           O  
ATOM   4046  CG  PRO A 271       5.794   3.965 -11.290  1.00 71.34           C  
ATOM   4047  HG2 PRO A 271       5.717   2.895 -11.098  1.00 71.34           H  
ATOM   4048  HG3 PRO A 271       5.210   4.239 -12.169  1.00 71.34           H  
ATOM   4049  CD  PRO A 271       7.263   4.353 -11.444  1.00 71.34           C  
ATOM   4050  HD2 PRO A 271       7.840   3.500 -11.800  1.00 71.34           H  
ATOM   4051  HD3 PRO A 271       7.349   5.182 -12.146  1.00 71.34           H  
ATOM   4052  N   GLY A 272       7.561   2.570  -8.481  1.00 65.79           N  
ATOM   4053  H   GLY A 272       8.296   2.768  -9.145  1.00 65.79           H  
ATOM   4054  CA  GLY A 272       7.622   1.324  -7.736  1.00 65.79           C  
ATOM   4055  HA2 GLY A 272       6.653   0.828  -7.801  1.00 65.79           H  
ATOM   4056  HA3 GLY A 272       8.379   0.675  -8.176  1.00 65.79           H  
ATOM   4057  C   GLY A 272       7.967   1.547  -6.267  1.00 65.79           C  
ATOM   4058  O   GLY A 272       8.790   2.380  -5.925  1.00 65.79           O  
ATOM   4059  N   ASP A 273       7.424   0.696  -5.408  1.00 62.18           N  
ATOM   4060  H   ASP A 273       6.684   0.101  -5.755  1.00 62.18           H  
ATOM   4061  CA  ASP A 273       7.605   0.721  -3.948  1.00 62.18           C  
ATOM   4062  HA  ASP A 273       7.173   1.632  -3.536  1.00 62.18           H  
ATOM   4063  C   ASP A 273       9.073   0.614  -3.485  1.00 62.18           C  
ATOM   4064  CB  ASP A 273       6.811  -0.495  -3.476  1.00 62.18           C  
ATOM   4065  HB2 ASP A 273       5.900  -0.574  -4.069  1.00 62.18           H  
ATOM   4066  HB3 ASP A 273       7.394  -1.396  -3.667  1.00 62.18           H  
ATOM   4067  O   ASP A 273       9.446   1.013  -2.389  1.00 62.18           O  
ATOM   4068  CG  ASP A 273       6.365  -0.491  -2.029  1.00 62.18           C  
ATOM   4069  OD1 ASP A 273       6.579   0.446  -1.243  1.00 62.18           O  
ATOM   4070  OD2 ASP A 273       5.725  -1.508  -1.688  1.00 62.18           O  
ATOM   4071  N   LEU A 274       9.932   0.053  -4.341  1.00 69.31           N  
ATOM   4072  H   LEU A 274       9.559  -0.212  -5.241  1.00 69.31           H  
ATOM   4073  CA  LEU A 274      11.374  -0.049  -4.109  1.00 69.31           C  
ATOM   4074  HA  LEU A 274      11.595   0.280  -3.094  1.00 69.31           H  
ATOM   4075  C   LEU A 274      12.189   0.881  -5.013  1.00 69.31           C  
ATOM   4076  CB  LEU A 274      11.815  -1.515  -4.251  1.00 69.31           C  
ATOM   4077  HB2 LEU A 274      12.890  -1.574  -4.078  1.00 69.31           H  
ATOM   4078  HB3 LEU A 274      11.621  -1.841  -5.273  1.00 69.31           H  
ATOM   4079  O   LEU A 274      13.419   0.793  -5.012  1.00 69.31           O  
ATOM   4080  CG  LEU A 274      11.120  -2.481  -3.281  1.00 69.31           C  
ATOM   4081  HG  LEU A 274      10.053  -2.526  -3.503  1.00 69.31           H  
ATOM   4082  CD1 LEU A 274      11.702  -3.876  -3.483  1.00 69.31           C  
ATOM   4083 HD11 LEU A 274      12.768  -3.881  -3.253  1.00 69.31           H  
ATOM   4084 HD12 LEU A 274      11.542  -4.204  -4.510  1.00 69.31           H  
ATOM   4085 HD13 LEU A 274      11.191  -4.559  -2.804  1.00 69.31           H  
ATOM   4086  CD2 LEU A 274      11.306  -2.080  -1.818  1.00 69.31           C  
ATOM   4087 HD21 LEU A 274      12.352  -1.854  -1.612  1.00 69.31           H  
ATOM   4088 HD22 LEU A 274      10.707  -1.196  -1.601  1.00 69.31           H  
ATOM   4089 HD23 LEU A 274      10.957  -2.880  -1.164  1.00 69.31           H  
ATOM   4090  N   GLN A 275      11.533   1.725  -5.808  1.00 78.17           N  
ATOM   4091  H   GLN A 275      10.547   1.863  -5.635  1.00 78.17           H  
ATOM   4092  CA  GLN A 275      12.157   2.734  -6.655  1.00 78.17           C  
ATOM   4093  HA  GLN A 275      13.198   2.467  -6.836  1.00 78.17           H  
ATOM   4094  C   GLN A 275      12.136   4.078  -5.932  1.00 78.17           C  
ATOM   4095  CB  GLN A 275      11.450   2.824  -8.016  1.00 78.17           C  
ATOM   4096  HB2 GLN A 275      11.882   3.649  -8.581  1.00 78.17           H  
ATOM   4097  HB3 GLN A 275      10.391   3.033  -7.865  1.00 78.17           H  
ATOM   4098  O   GLN A 275      11.189   4.411  -5.231  1.00 78.17           O  
ATOM   4099  CG  GLN A 275      11.619   1.535  -8.832  1.00 78.17           C  
ATOM   4100  HG2 GLN A 275      12.683   1.357  -8.985  1.00 78.17           H  
ATOM   4101  HG3 GLN A 275      11.205   0.690  -8.282  1.00 78.17           H  
ATOM   4102  CD  GLN A 275      10.920   1.602 -10.183  1.00 78.17           C  
ATOM   4103  NE2 GLN A 275      11.534   1.102 -11.232  1.00 78.17           N  
ATOM   4104 HE21 GLN A 275      12.501   0.822 -11.158  1.00 78.17           H  
ATOM   4105 HE22 GLN A 275      11.063   1.233 -12.116  1.00 78.17           H  
ATOM   4106  OE1 GLN A 275       9.799   2.061 -10.328  1.00 78.17           O  
ATOM   4107  N   GLY A 276      13.203   4.853  -6.101  1.00 86.05           N  
ATOM   4108  H   GLY A 276      13.917   4.565  -6.754  1.00 86.05           H  
ATOM   4109  CA  GLY A 276      13.167   6.249  -5.688  1.00 86.05           C  
ATOM   4110  HA2 GLY A 276      14.177   6.647  -5.585  1.00 86.05           H  
ATOM   4111  HA3 GLY A 276      12.663   6.345  -4.727  1.00 86.05           H  
ATOM   4112  C   GLY A 276      12.418   7.060  -6.735  1.00 86.05           C  
ATOM   4113  O   GLY A 276      12.643   6.874  -7.932  1.00 86.05           O  
ATOM   4114  N   ASN A 277      11.568   7.975  -6.294  1.00 91.07           N  
ATOM   4115  H   ASN A 277      11.346   8.036  -5.311  1.00 91.07           H  
ATOM   4116  CA  ASN A 277      10.899   8.919  -7.178  1.00 91.07           C  
ATOM   4117  HA  ASN A 277      10.884   8.516  -8.191  1.00 91.07           H  
ATOM   4118  C   ASN A 277      11.611  10.276  -7.264  1.00 91.07           C  
ATOM   4119  CB  ASN A 277       9.446   9.052  -6.738  1.00 91.07           C  
ATOM   4120  HB2 ASN A 277       8.948   9.622  -7.523  1.00 91.07           H  
ATOM   4121  HB3 ASN A 277       8.968   8.076  -6.659  1.00 91.07           H  
ATOM   4122  O   ASN A 277      11.231  11.098  -8.087  1.00 91.07           O  
ATOM   4123  CG  ASN A 277       9.256   9.810  -5.441  1.00 91.07           C  
ATOM   4124  ND2 ASN A 277       8.189  10.564  -5.356  1.00 91.07           N  
ATOM   4125 HD21 ASN A 277       7.587  10.655  -6.162  1.00 91.07           H  
ATOM   4126 HD22 ASN A 277       8.035  11.092  -4.509  1.00 91.07           H  
ATOM   4127  OD1 ASN A 277      10.067   9.724  -4.529  1.00 91.07           O  
ATOM   4128  N   PHE A 278      12.644  10.488  -6.447  1.00 93.84           N  
ATOM   4129  H   PHE A 278      12.826   9.802  -5.728  1.00 93.84           H  
ATOM   4130  CA  PHE A 278      13.412  11.725  -6.411  1.00 93.84           C  
ATOM   4131  HA  PHE A 278      12.762  12.541  -6.725  1.00 93.84           H  
ATOM   4132  C   PHE A 278      14.623  11.682  -7.352  1.00 93.84           C  
ATOM   4133  CB  PHE A 278      13.828  12.013  -4.965  1.00 93.84           C  
ATOM   4134  HB2 PHE A 278      12.973  11.843  -4.310  1.00 93.84           H  
ATOM   4135  HB3 PHE A 278      14.616  11.323  -4.664  1.00 93.84           H  
ATOM   4136  O   PHE A 278      15.418  10.730  -7.311  1.00 93.84           O  
ATOM   4137  CG  PHE A 278      14.295  13.437  -4.761  1.00 93.84           C  
ATOM   4138  CD1 PHE A 278      15.657  13.773  -4.883  1.00 93.84           C  
ATOM   4139  HD1 PHE A 278      16.390  13.015  -5.113  1.00 93.84           H  
ATOM   4140  CD2 PHE A 278      13.349  14.438  -4.483  1.00 93.84           C  
ATOM   4141  HD2 PHE A 278      12.300  14.193  -4.406  1.00 93.84           H  
ATOM   4142  CE1 PHE A 278      16.066  15.107  -4.710  1.00 93.84           C  
ATOM   4143  HE1 PHE A 278      17.107  15.375  -4.813  1.00 93.84           H  
ATOM   4144  CE2 PHE A 278      13.762  15.768  -4.309  1.00 93.84           C  
ATOM   4145  HE2 PHE A 278      13.028  16.537  -4.120  1.00 93.84           H  
ATOM   4146  CZ  PHE A 278      15.122  16.104  -4.411  1.00 93.84           C  
ATOM   4147  HZ  PHE A 278      15.435  17.130  -4.285  1.00 93.84           H  
ATOM   4148  N   GLY A 279      14.764  12.737  -8.153  1.00 94.85           N  
ATOM   4149  H   GLY A 279      13.992  13.388  -8.189  1.00 94.85           H  
ATOM   4150  CA  GLY A 279      15.945  13.083  -8.935  1.00 94.85           C  
ATOM   4151  HA2 GLY A 279      16.709  12.310  -8.848  1.00 94.85           H  
ATOM   4152  HA3 GLY A 279      16.347  14.014  -8.537  1.00 94.85           H  
ATOM   4153  C   GLY A 279      15.641  13.292 -10.412  1.00 94.85           C  
ATOM   4154  O   GLY A 279      15.145  12.373 -11.065  1.00 94.85           O  
ATOM   4155  N   ASP A 280      15.992  14.467 -10.932  1.00 93.93           N  
ATOM   4156  H   ASP A 280      16.341  15.177 -10.304  1.00 93.93           H  
ATOM   4157  CA  ASP A 280      15.936  14.824 -12.352  1.00 93.93           C  
ATOM   4158  HA  ASP A 280      15.011  14.413 -12.758  1.00 93.93           H  
ATOM   4159  C   ASP A 280      17.095  14.211 -13.170  1.00 93.93           C  
ATOM   4160  CB  ASP A 280      15.830  16.358 -12.494  1.00 93.93           C  
ATOM   4161  HB2 ASP A 280      15.567  16.593 -13.526  1.00 93.93           H  
ATOM   4162  HB3 ASP A 280      15.013  16.707 -11.863  1.00 93.93           H  
ATOM   4163  O   ASP A 280      17.877  13.390 -12.682  1.00 93.93           O  
ATOM   4164  CG  ASP A 280      17.098  17.141 -12.131  1.00 93.93           C  
ATOM   4165  OD1 ASP A 280      18.191  16.542 -12.054  1.00 93.93           O  
ATOM   4166  OD2 ASP A 280      17.034  18.376 -11.985  1.00 93.93           O  
ATOM   4167  N   LEU A 281      17.205  14.558 -14.455  1.00 93.59           N  
ATOM   4168  H   LEU A 281      16.578  15.264 -14.814  1.00 93.59           H  
ATOM   4169  CA  LEU A 281      18.270  14.037 -15.322  1.00 93.59           C  
ATOM   4170  HA  LEU A 281      18.232  12.948 -15.308  1.00 93.59           H  
ATOM   4171  C   LEU A 281      19.678  14.426 -14.844  1.00 93.59           C  
ATOM   4172  CB  LEU A 281      18.055  14.541 -16.760  1.00 93.59           C  
ATOM   4173  HB2 LEU A 281      17.870  15.615 -16.724  1.00 93.59           H  
ATOM   4174  HB3 LEU A 281      18.972  14.390 -17.330  1.00 93.59           H  
ATOM   4175  O   LEU A 281      20.602  13.617 -14.967  1.00 93.59           O  
ATOM   4176  CG  LEU A 281      16.905  13.850 -17.510  1.00 93.59           C  
ATOM   4177  HG  LEU A 281      16.005  13.865 -16.895  1.00 93.59           H  
ATOM   4178  CD1 LEU A 281      16.617  14.607 -18.804  1.00 93.59           C  
ATOM   4179 HD11 LEU A 281      16.365  15.642 -18.575  1.00 93.59           H  
ATOM   4180 HD12 LEU A 281      17.487  14.591 -19.461  1.00 93.59           H  
ATOM   4181 HD13 LEU A 281      15.762  14.161 -19.312  1.00 93.59           H  
ATOM   4182  CD2 LEU A 281      17.249  12.400 -17.872  1.00 93.59           C  
ATOM   4183 HD21 LEU A 281      17.383  11.812 -16.964  1.00 93.59           H  
ATOM   4184 HD22 LEU A 281      18.158  12.367 -18.472  1.00 93.59           H  
ATOM   4185 HD23 LEU A 281      16.424  11.964 -18.435  1.00 93.59           H  
ATOM   4186  N   GLN A 282      19.849  15.635 -14.307  1.00 94.71           N  
ATOM   4187  H   GLN A 282      19.035  16.176 -14.051  1.00 94.71           H  
ATOM   4188  CA  GLN A 282      21.145  16.139 -13.864  1.00 94.71           C  
ATOM   4189  HA  GLN A 282      21.891  15.898 -14.621  1.00 94.71           H  
ATOM   4190  C   GLN A 282      21.571  15.460 -12.562  1.00 94.71           C  
ATOM   4191  CB  GLN A 282      21.077  17.665 -13.737  1.00 94.71           C  
ATOM   4192  HB2 GLN A 282      20.364  17.940 -12.960  1.00 94.71           H  
ATOM   4193  HB3 GLN A 282      20.731  18.081 -14.683  1.00 94.71           H  
ATOM   4194  O   GLN A 282      22.668  14.896 -12.503  1.00 94.71           O  
ATOM   4195  CG  GLN A 282      22.449  18.262 -13.404  1.00 94.71           C  
ATOM   4196  HG2 GLN A 282      23.163  17.997 -14.184  1.00 94.71           H  
ATOM   4197  HG3 GLN A 282      22.812  17.848 -12.463  1.00 94.71           H  
ATOM   4198  CD  GLN A 282      22.400  19.779 -13.302  1.00 94.71           C  
ATOM   4199  NE2 GLN A 282      22.977  20.369 -12.283  1.00 94.71           N  
ATOM   4200 HE21 GLN A 282      23.157  19.833 -11.447  1.00 94.71           H  
ATOM   4201 HE22 GLN A 282      22.864  21.372 -12.248  1.00 94.71           H  
ATOM   4202  OE1 GLN A 282      21.865  20.458 -14.157  1.00 94.71           O  
ATOM   4203  N   LEU A 283      20.673  15.386 -11.579  1.00 94.81           N  
ATOM   4204  H   LEU A 283      19.792  15.868 -11.693  1.00 94.81           H  
ATOM   4205  CA  LEU A 283      20.928  14.716 -10.310  1.00 94.81           C  
ATOM   4206  HA  LEU A 283      21.839  15.147  -9.895  1.00 94.81           H  
ATOM   4207  C   LEU A 283      21.155  13.217 -10.519  1.00 94.81           C  
ATOM   4208  CB  LEU A 283      19.754  14.981  -9.349  1.00 94.81           C  
ATOM   4209  HB2 LEU A 283      18.851  14.526  -9.756  1.00 94.81           H  
ATOM   4210  HB3 LEU A 283      19.585  16.055  -9.278  1.00 94.81           H  
ATOM   4211  O   LEU A 283      22.045  12.627  -9.907  1.00 94.81           O  
ATOM   4212  CG  LEU A 283      20.013  14.422  -7.937  1.00 94.81           C  
ATOM   4213  HG  LEU A 283      20.270  13.365  -8.006  1.00 94.81           H  
ATOM   4214  CD1 LEU A 283      21.155  15.141  -7.229  1.00 94.81           C  
ATOM   4215 HD11 LEU A 283      22.086  15.031  -7.786  1.00 94.81           H  
ATOM   4216 HD12 LEU A 283      21.310  14.697  -6.246  1.00 94.81           H  
ATOM   4217 HD13 LEU A 283      20.926  16.202  -7.124  1.00 94.81           H  
ATOM   4218  CD2 LEU A 283      18.773  14.526  -7.055  1.00 94.81           C  
ATOM   4219 HD21 LEU A 283      18.058  13.756  -7.344  1.00 94.81           H  
ATOM   4220 HD22 LEU A 283      19.037  14.365  -6.009  1.00 94.81           H  
ATOM   4221 HD23 LEU A 283      18.321  15.511  -7.164  1.00 94.81           H  
ATOM   4222  N   ASN A 284      20.415  12.582 -11.434  1.00 94.41           N  
ATOM   4223  H   ASN A 284      19.666  13.088 -11.886  1.00 94.41           H  
ATOM   4224  CA  ASN A 284      20.645  11.172 -11.744  1.00 94.41           C  
ATOM   4225  HA  ASN A 284      20.643  10.630 -10.799  1.00 94.41           H  
ATOM   4226  C   ASN A 284      22.010  10.913 -12.391  1.00 94.41           C  
ATOM   4227  CB  ASN A 284      19.519  10.619 -12.624  1.00 94.41           C  
ATOM   4228  HB2 ASN A 284      19.317  11.313 -13.440  1.00 94.41           H  
ATOM   4229  HB3 ASN A 284      19.830   9.669 -13.058  1.00 94.41           H  
ATOM   4230  O   ASN A 284      22.543   9.812 -12.233  1.00 94.41           O  
ATOM   4231  CG  ASN A 284      18.259  10.347 -11.830  1.00 94.41           C  
ATOM   4232  ND2 ASN A 284      17.130  10.712 -12.359  1.00 94.41           N  
ATOM   4233 HD21 ASN A 284      17.211  11.451 -13.042  1.00 94.41           H  
ATOM   4234 HD22 ASN A 284      16.367  10.826 -11.707  1.00 94.41           H  
ATOM   4235  OD1 ASN A 284      18.266   9.756 -10.765  1.00 94.41           O  
ATOM   4236  N   LYS A 285      22.566  11.897 -13.110  1.00 93.07           N  
ATOM   4237  H   LYS A 285      22.056  12.766 -13.180  1.00 93.07           H  
ATOM   4238  CA  LYS A 285      23.865  11.807 -13.786  1.00 93.07           C  
ATOM   4239  HA  LYS A 285      24.015  10.782 -14.126  1.00 93.07           H  
ATOM   4240  C   LYS A 285      25.037  12.127 -12.859  1.00 93.07           C  
ATOM   4241  CB  LYS A 285      23.841  12.736 -15.011  1.00 93.07           C  
ATOM   4242  HB2 LYS A 285      22.988  12.466 -15.634  1.00 93.07           H  
ATOM   4243  HB3 LYS A 285      23.704  13.764 -14.677  1.00 93.07           H  
ATOM   4244  O   LYS A 285      26.055  11.449 -12.952  1.00 93.07           O  
ATOM   4245  CG  LYS A 285      25.118  12.650 -15.862  1.00 93.07           C  
ATOM   4246  HG2 LYS A 285      25.244  11.630 -16.226  1.00 93.07           H  
ATOM   4247  HG3 LYS A 285      25.985  12.926 -15.261  1.00 93.07           H  
ATOM   4248  CD  LYS A 285      25.021  13.614 -17.051  1.00 93.07           C  
ATOM   4249  HD2 LYS A 285      24.890  14.626 -16.669  1.00 93.07           H  
ATOM   4250  HD3 LYS A 285      24.152  13.353 -17.655  1.00 93.07           H  
ATOM   4251  CE  LYS A 285      26.288  13.553 -17.915  1.00 93.07           C  
ATOM   4252  HE2 LYS A 285      26.387  12.546 -18.319  1.00 93.07           H  
ATOM   4253  HE3 LYS A 285      27.149  13.748 -17.275  1.00 93.07           H  
ATOM   4254  NZ  LYS A 285      26.235  14.552 -19.016  1.00 93.07           N  
ATOM   4255  HZ1 LYS A 285      27.064  14.515 -19.592  1.00 93.07           H  
ATOM   4256  HZ2 LYS A 285      26.156  15.487 -18.643  1.00 93.07           H  
ATOM   4257  HZ3 LYS A 285      25.430  14.397 -19.606  1.00 93.07           H  
ATOM   4258  N   LEU A 286      24.913  13.152 -12.017  1.00 94.15           N  
ATOM   4259  H   LEU A 286      24.053  13.682 -12.039  1.00 94.15           H  
ATOM   4260  CA  LEU A 286      26.000  13.657 -11.170  1.00 94.15           C  
ATOM   4261  HA  LEU A 286      26.961  13.354 -11.585  1.00 94.15           H  
ATOM   4262  C   LEU A 286      25.967  13.081  -9.747  1.00 94.15           C  
ATOM   4263  CB  LEU A 286      25.944  15.196 -11.154  1.00 94.15           C  
ATOM   4264  HB2 LEU A 286      24.994  15.505 -10.719  1.00 94.15           H  
ATOM   4265  HB3 LEU A 286      26.739  15.556 -10.501  1.00 94.15           H  
ATOM   4266  O   LEU A 286      27.001  13.001  -9.088  1.00 94.15           O  
ATOM   4267  CG  LEU A 286      26.105  15.882 -12.524  1.00 94.15           C  
ATOM   4268  HG  LEU A 286      25.302  15.567 -13.191  1.00 94.15           H  
ATOM   4269  CD1 LEU A 286      26.018  17.397 -12.359  1.00 94.15           C  
ATOM   4270 HD11 LEU A 286      25.069  17.658 -11.891  1.00 94.15           H  
ATOM   4271 HD12 LEU A 286      26.826  17.750 -11.718  1.00 94.15           H  
ATOM   4272 HD13 LEU A 286      26.079  17.894 -13.327  1.00 94.15           H  
ATOM   4273  CD2 LEU A 286      27.444  15.545 -13.192  1.00 94.15           C  
ATOM   4274 HD21 LEU A 286      27.555  16.135 -14.101  1.00 94.15           H  
ATOM   4275 HD22 LEU A 286      27.478  14.484 -13.438  1.00 94.15           H  
ATOM   4276 HD23 LEU A 286      28.255  15.787 -12.505  1.00 94.15           H  
ATOM   4277  N   GLY A 287      24.803  12.640  -9.268  1.00 93.98           N  
ATOM   4278  H   GLY A 287      23.962  12.784  -9.809  1.00 93.98           H  
ATOM   4279  CA  GLY A 287      24.642  12.195  -7.889  1.00 93.98           C  
ATOM   4280  HA2 GLY A 287      23.608  11.895  -7.716  1.00 93.98           H  
ATOM   4281  HA3 GLY A 287      25.296  11.341  -7.714  1.00 93.98           H  
ATOM   4282  C   GLY A 287      24.986  13.319  -6.912  1.00 93.98           C  
ATOM   4283  O   GLY A 287      24.508  14.439  -7.058  1.00 93.98           O  
ATOM   4284  N   THR A 288      25.856  13.039  -5.945  1.00 92.07           N  
ATOM   4285  H   THR A 288      26.268  12.118  -5.891  1.00 92.07           H  
ATOM   4286  CA  THR A 288      26.313  14.026  -4.958  1.00 92.07           C  
ATOM   4287  HA  THR A 288      25.438  14.547  -4.570  1.00 92.07           H  
ATOM   4288  C   THR A 288      27.223  15.111  -5.537  1.00 92.07           C  
ATOM   4289  CB  THR A 288      27.019  13.344  -3.777  1.00 92.07           C  
ATOM   4290  HB  THR A 288      27.309  14.106  -3.053  1.00 92.07           H  
ATOM   4291  O   THR A 288      27.583  16.035  -4.820  1.00 92.07           O  
ATOM   4292  CG2 THR A 288      26.119  12.325  -3.073  1.00 92.07           C  
ATOM   4293 HG21 THR A 288      26.413  12.256  -2.025  1.00 92.07           H  
ATOM   4294 HG22 THR A 288      26.209  11.343  -3.537  1.00 92.07           H  
ATOM   4295 HG23 THR A 288      25.078  12.641  -3.137  1.00 92.07           H  
ATOM   4296  OG1 THR A 288      28.170  12.652  -4.216  1.00 92.07           O  
ATOM   4297  HG1 THR A 288      28.807  13.316  -4.490  1.00 92.07           H  
ATOM   4298  N   GLU A 289      27.623  14.998  -6.808  1.00 91.18           N  
ATOM   4299  H   GLU A 289      27.311  14.203  -7.347  1.00 91.18           H  
ATOM   4300  CA  GLU A 289      28.373  16.036  -7.529  1.00 91.18           C  
ATOM   4301  HA  GLU A 289      28.968  16.609  -6.818  1.00 91.18           H  
ATOM   4302  C   GLU A 289      27.448  17.056  -8.226  1.00 91.18           C  
ATOM   4303  CB  GLU A 289      29.343  15.394  -8.543  1.00 91.18           C  
ATOM   4304  HB2 GLU A 289      29.851  16.185  -9.094  1.00 91.18           H  
ATOM   4305  HB3 GLU A 289      28.769  14.811  -9.263  1.00 91.18           H  
ATOM   4306  O   GLU A 289      27.938  17.952  -8.910  1.00 91.18           O  
ATOM   4307  CG  GLU A 289      30.424  14.496  -7.915  1.00 91.18           C  
ATOM   4308  HG2 GLU A 289      29.957  13.803  -7.216  1.00 91.18           H  
ATOM   4309  HG3 GLU A 289      31.126  15.115  -7.357  1.00 91.18           H  
ATOM   4310  CD  GLU A 289      31.177  13.689  -8.986  1.00 91.18           C  
ATOM   4311  OE1 GLU A 289      31.289  12.451  -8.806  1.00 91.18           O  
ATOM   4312  OE2 GLU A 289      31.573  14.259 -10.031  1.00 91.18           O  
ATOM   4313  N   ASP A 290      26.117  16.937  -8.102  1.00 91.90           N  
ATOM   4314  H   ASP A 290      25.741  16.211  -7.510  1.00 91.90           H  
ATOM   4315  CA  ASP A 290      25.205  17.993  -8.560  1.00 91.90           C  
ATOM   4316  HA  ASP A 290      25.426  18.186  -9.610  1.00 91.90           H  
ATOM   4317  C   ASP A 290      25.444  19.270  -7.727  1.00 91.90           C  
ATOM   4318  CB  ASP A 290      23.738  17.524  -8.479  1.00 91.90           C  
ATOM   4319  HB2 ASP A 290      23.438  17.441  -7.434  1.00 91.90           H  
ATOM   4320  HB3 ASP A 290      23.668  16.533  -8.927  1.00 91.90           H  
ATOM   4321  O   ASP A 290      25.439  19.185  -6.499  1.00 91.90           O  
ATOM   4322  CG  ASP A 290      22.762  18.460  -9.213  1.00 91.90           C  
ATOM   4323  OD1 ASP A 290      22.725  19.676  -8.931  1.00 91.90           O  
ATOM   4324  OD2 ASP A 290      22.039  17.995 -10.120  1.00 91.90           O  
ATOM   4325  N   PRO A 291      25.619  20.459  -8.338  1.00 92.18           N  
ATOM   4326  CA  PRO A 291      25.810  21.711  -7.597  1.00 92.18           C  
ATOM   4327  HA  PRO A 291      26.754  21.655  -7.055  1.00 92.18           H  
ATOM   4328  C   PRO A 291      24.691  22.035  -6.599  1.00 92.18           C  
ATOM   4329  CB  PRO A 291      25.899  22.803  -8.666  1.00 92.18           C  
ATOM   4330  HB2 PRO A 291      24.907  23.199  -8.883  1.00 92.18           H  
ATOM   4331  HB3 PRO A 291      26.571  23.607  -8.364  1.00 92.18           H  
ATOM   4332  O   PRO A 291      24.917  22.771  -5.644  1.00 92.18           O  
ATOM   4333  CG  PRO A 291      26.420  22.060  -9.893  1.00 92.18           C  
ATOM   4334  HG2 PRO A 291      27.503  21.959  -9.826  1.00 92.18           H  
ATOM   4335  HG3 PRO A 291      26.136  22.558 -10.820  1.00 92.18           H  
ATOM   4336  CD  PRO A 291      25.770  20.687  -9.766  1.00 92.18           C  
ATOM   4337  HD2 PRO A 291      26.414  19.939 -10.229  1.00 92.18           H  
ATOM   4338  HD3 PRO A 291      24.788  20.697 -10.238  1.00 92.18           H  
ATOM   4339  N   ARG A 292      23.489  21.483  -6.807  1.00 92.62           N  
ATOM   4340  H   ARG A 292      23.382  20.886  -7.615  1.00 92.62           H  
ATOM   4341  CA  ARG A 292      22.324  21.637  -5.922  1.00 92.62           C  
ATOM   4342  HA  ARG A 292      22.349  22.624  -5.460  1.00 92.62           H  
ATOM   4343  C   ARG A 292      22.318  20.631  -4.767  1.00 92.62           C  
ATOM   4344  CB  ARG A 292      21.041  21.494  -6.755  1.00 92.62           C  
ATOM   4345  HB2 ARG A 292      20.183  21.653  -6.102  1.00 92.62           H  
ATOM   4346  HB3 ARG A 292      20.990  20.469  -7.121  1.00 92.62           H  
ATOM   4347  O   ARG A 292      21.436  20.682  -3.911  1.00 92.62           O  
ATOM   4348  CG  ARG A 292      20.952  22.481  -7.938  1.00 92.62           C  
ATOM   4349  HG2 ARG A 292      20.813  23.489  -7.546  1.00 92.62           H  
ATOM   4350  HG3 ARG A 292      21.873  22.467  -8.520  1.00 92.62           H  
ATOM   4351  CD  ARG A 292      19.796  22.148  -8.890  1.00 92.62           C  
ATOM   4352  HD2 ARG A 292      19.754  22.907  -9.672  1.00 92.62           H  
ATOM   4353  HD3 ARG A 292      18.853  22.164  -8.345  1.00 92.62           H  
ATOM   4354  NE  ARG A 292      19.985  20.829  -9.513  1.00 92.62           N  
ATOM   4355  HE  ARG A 292      20.890  20.395  -9.404  1.00 92.62           H  
ATOM   4356  NH1 ARG A 292      17.851  20.494 -10.391  1.00 92.62           N  
ATOM   4357 HH11 ARG A 292      17.481  21.399 -10.136  1.00 92.62           H  
ATOM   4358 HH12 ARG A 292      17.307  19.889 -10.990  1.00 92.62           H  
ATOM   4359  NH2 ARG A 292      19.419  18.953 -10.623  1.00 92.62           N  
ATOM   4360 HH21 ARG A 292      18.732  18.431 -11.149  1.00 92.62           H  
ATOM   4361 HH22 ARG A 292      20.345  18.585 -10.463  1.00 92.62           H  
ATOM   4362  CZ  ARG A 292      19.083  20.119 -10.167  1.00 92.62           C  
ATOM   4363  N   TRP A 293      23.254  19.679  -4.750  1.00 92.69           N  
ATOM   4364  H   TRP A 293      23.973  19.698  -5.460  1.00 92.69           H  
ATOM   4365  CA  TRP A 293      23.308  18.619  -3.747  1.00 92.69           C  
ATOM   4366  HA  TRP A 293      22.383  18.048  -3.827  1.00 92.69           H  
ATOM   4367  C   TRP A 293      23.362  19.138  -2.305  1.00 92.69           C  
ATOM   4368  CB  TRP A 293      24.462  17.647  -4.020  1.00 92.69           C  
ATOM   4369  HB2 TRP A 293      24.333  17.214  -5.012  1.00 92.69           H  
ATOM   4370  HB3 TRP A 293      25.413  18.179  -4.010  1.00 92.69           H  
ATOM   4371  O   TRP A 293      22.639  18.569  -1.490  1.00 92.69           O  
ATOM   4372  CG  TRP A 293      24.524  16.530  -3.029  1.00 92.69           C  
ATOM   4373  CD1 TRP A 293      25.429  16.397  -2.035  1.00 92.69           C  
ATOM   4374  HD1 TRP A 293      26.240  17.087  -1.853  1.00 92.69           H  
ATOM   4375  CD2 TRP A 293      23.593  15.422  -2.874  1.00 92.69           C  
ATOM   4376  CE2 TRP A 293      23.991  14.649  -1.745  1.00 92.69           C  
ATOM   4377  CE3 TRP A 293      22.446  15.002  -3.576  1.00 92.69           C  
ATOM   4378  HE3 TRP A 293      22.112  15.598  -4.413  1.00 92.69           H  
ATOM   4379  NE1 TRP A 293      25.116  15.290  -1.268  1.00 92.69           N  
ATOM   4380  HE1 TRP A 293      25.602  15.063  -0.413  1.00 92.69           H  
ATOM   4381  CH2 TRP A 293      22.159  13.100  -2.073  1.00 92.69           C  
ATOM   4382  HH2 TRP A 293      21.593  12.234  -1.764  1.00 92.69           H  
ATOM   4383  CZ2 TRP A 293      23.288  13.505  -1.338  1.00 92.69           C  
ATOM   4384  HZ2 TRP A 293      23.603  12.956  -0.463  1.00 92.69           H  
ATOM   4385  CZ3 TRP A 293      21.739  13.849  -3.188  1.00 92.69           C  
ATOM   4386  HZ3 TRP A 293      20.853  13.557  -3.732  1.00 92.69           H  
ATOM   4387  N   PRO A 294      24.118  20.203  -1.957  1.00 89.38           N  
ATOM   4388  CA  PRO A 294      24.114  20.734  -0.595  1.00 89.38           C  
ATOM   4389  HA  PRO A 294      24.514  19.973   0.075  1.00 89.38           H  
ATOM   4390  C   PRO A 294      22.707  21.111  -0.110  1.00 89.38           C  
ATOM   4391  CB  PRO A 294      25.071  21.931  -0.613  1.00 89.38           C  
ATOM   4392  HB2 PRO A 294      24.532  22.847  -0.856  1.00 89.38           H  
ATOM   4393  HB3 PRO A 294      25.595  22.042   0.337  1.00 89.38           H  
ATOM   4394  O   PRO A 294      22.300  20.679   0.962  1.00 89.38           O  
ATOM   4395  CG  PRO A 294      26.030  21.593  -1.753  1.00 89.38           C  
ATOM   4396  HG2 PRO A 294      26.782  20.884  -1.408  1.00 89.38           H  
ATOM   4397  HG3 PRO A 294      26.498  22.486  -2.170  1.00 89.38           H  
ATOM   4398  CD  PRO A 294      25.105  20.918  -2.760  1.00 89.38           C  
ATOM   4399  HD2 PRO A 294      25.677  20.256  -3.410  1.00 89.38           H  
ATOM   4400  HD3 PRO A 294      24.599  21.683  -3.349  1.00 89.38           H  
ATOM   4401  N   GLN A 295      21.920  21.808  -0.936  1.00 90.92           N  
ATOM   4402  H   GLN A 295      22.287  22.104  -1.829  1.00 90.92           H  
ATOM   4403  CA  GLN A 295      20.554  22.215  -0.587  1.00 90.92           C  
ATOM   4404  HA  GLN A 295      20.555  22.626   0.422  1.00 90.92           H  
ATOM   4405  C   GLN A 295      19.570  21.036  -0.594  1.00 90.92           C  
ATOM   4406  CB  GLN A 295      20.058  23.303  -1.553  1.00 90.92           C  
ATOM   4407  HB2 GLN A 295      19.038  23.557  -1.266  1.00 90.92           H  
ATOM   4408  HB3 GLN A 295      20.029  22.905  -2.568  1.00 90.92           H  
ATOM   4409  O   GLN A 295      18.629  21.009   0.193  1.00 90.92           O  
ATOM   4410  CG  GLN A 295      20.885  24.600  -1.525  1.00 90.92           C  
ATOM   4411  HG2 GLN A 295      21.117  24.855  -0.491  1.00 90.92           H  
ATOM   4412  HG3 GLN A 295      20.273  25.405  -1.933  1.00 90.92           H  
ATOM   4413  CD  GLN A 295      22.177  24.549  -2.339  1.00 90.92           C  
ATOM   4414  NE2 GLN A 295      23.023  25.548  -2.227  1.00 90.92           N  
ATOM   4415 HE21 GLN A 295      22.854  26.289  -1.562  1.00 90.92           H  
ATOM   4416 HE22 GLN A 295      23.874  25.477  -2.766  1.00 90.92           H  
ATOM   4417  OE1 GLN A 295      22.454  23.631  -3.095  1.00 90.92           O  
ATOM   4418  N   ILE A 296      19.776  20.038  -1.461  1.00 93.69           N  
ATOM   4419  H   ILE A 296      20.536  20.134  -2.119  1.00 93.69           H  
ATOM   4420  CA  ILE A 296      18.984  18.796  -1.450  1.00 93.69           C  
ATOM   4421  HA  ILE A 296      17.925  19.054  -1.424  1.00 93.69           H  
ATOM   4422  C   ILE A 296      19.274  17.984  -0.178  1.00 93.69           C  
ATOM   4423  CB  ILE A 296      19.259  17.976  -2.733  1.00 93.69           C  
ATOM   4424  HB  ILE A 296      20.339  17.878  -2.847  1.00 93.69           H  
ATOM   4425  O   ILE A 296      18.361  17.401   0.403  1.00 93.69           O  
ATOM   4426  CG1 ILE A 296      18.695  18.714  -3.970  1.00 93.69           C  
ATOM   4427 HG12 ILE A 296      17.606  18.709  -3.931  1.00 93.69           H  
ATOM   4428 HG13 ILE A 296      19.018  19.755  -3.951  1.00 93.69           H  
ATOM   4429  CG2 ILE A 296      18.668  16.554  -2.650  1.00 93.69           C  
ATOM   4430 HG21 ILE A 296      19.109  16.004  -1.818  1.00 93.69           H  
ATOM   4431 HG22 ILE A 296      18.905  15.994  -3.554  1.00 93.69           H  
ATOM   4432 HG23 ILE A 296      17.588  16.606  -2.509  1.00 93.69           H  
ATOM   4433  CD1 ILE A 296      19.150  18.130  -5.314  1.00 93.69           C  
ATOM   4434 HD11 ILE A 296      18.728  17.136  -5.463  1.00 93.69           H  
ATOM   4435 HD12 ILE A 296      18.805  18.775  -6.121  1.00 93.69           H  
ATOM   4436 HD13 ILE A 296      20.239  18.078  -5.347  1.00 93.69           H  
ATOM   4437  N   ALA A 297      20.532  17.940   0.262  1.00 90.81           N  
ATOM   4438  H   ALA A 297      21.243  18.442  -0.252  1.00 90.81           H  
ATOM   4439  CA  ALA A 297      20.955  17.184   1.434  1.00 90.81           C  
ATOM   4440  HA  ALA A 297      20.565  16.170   1.343  1.00 90.81           H  
ATOM   4441  C   ALA A 297      20.393  17.758   2.745  1.00 90.81           C  
ATOM   4442  CB  ALA A 297      22.485  17.107   1.443  1.00 90.81           C  
ATOM   4443  HB1 ALA A 297      22.839  16.647   0.520  1.00 90.81           H  
ATOM   4444  HB2 ALA A 297      22.905  18.109   1.529  1.00 90.81           H  
ATOM   4445  HB3 ALA A 297      22.814  16.510   2.294  1.00 90.81           H  
ATOM   4446  O   ALA A 297      20.151  16.983   3.667  1.00 90.81           O  
ATOM   4447  N   GLU A 298      20.105  19.065   2.814  1.00 89.00           N  
ATOM   4448  H   GLU A 298      20.398  19.665   2.056  1.00 89.00           H  
ATOM   4449  CA  GLU A 298      19.402  19.691   3.950  1.00 89.00           C  
ATOM   4450  HA  GLU A 298      19.979  19.542   4.863  1.00 89.00           H  
ATOM   4451  C   GLU A 298      18.007  19.087   4.196  1.00 89.00           C  
ATOM   4452  CB  GLU A 298      19.240  21.202   3.709  1.00 89.00           C  
ATOM   4453  HB2 GLU A 298      18.787  21.356   2.730  1.00 89.00           H  
ATOM   4454  HB3 GLU A 298      18.560  21.603   4.460  1.00 89.00           H  
ATOM   4455  O   GLU A 298      17.521  19.079   5.325  1.00 89.00           O  
ATOM   4456  CG  GLU A 298      20.557  21.989   3.801  1.00 89.00           C  
ATOM   4457  HG2 GLU A 298      20.939  21.902   4.818  1.00 89.00           H  
ATOM   4458  HG3 GLU A 298      21.288  21.537   3.131  1.00 89.00           H  
ATOM   4459  CD  GLU A 298      20.401  23.479   3.440  1.00 89.00           C  
ATOM   4460  OE1 GLU A 298      21.438  24.173   3.390  1.00 89.00           O  
ATOM   4461  OE2 GLU A 298      19.260  23.944   3.189  1.00 89.00           O  
ATOM   4462  N   LEU A 299      17.368  18.538   3.157  1.00 91.54           N  
ATOM   4463  H   LEU A 299      17.825  18.566   2.256  1.00 91.54           H  
ATOM   4464  CA  LEU A 299      16.049  17.906   3.247  1.00 91.54           C  
ATOM   4465  HA  LEU A 299      15.448  18.460   3.969  1.00 91.54           H  
ATOM   4466  C   LEU A 299      16.111  16.459   3.762  1.00 91.54           C  
ATOM   4467  CB  LEU A 299      15.363  17.973   1.870  1.00 91.54           C  
ATOM   4468  HB2 LEU A 299      15.955  17.393   1.162  1.00 91.54           H  
ATOM   4469  HB3 LEU A 299      14.386  17.495   1.940  1.00 91.54           H  
ATOM   4470  O   LEU A 299      15.073  15.841   4.007  1.00 91.54           O  
ATOM   4471  CG  LEU A 299      15.177  19.399   1.320  1.00 91.54           C  
ATOM   4472  HG  LEU A 299      16.120  19.945   1.340  1.00 91.54           H  
ATOM   4473  CD1 LEU A 299      14.696  19.332  -0.128  1.00 91.54           C  
ATOM   4474 HD11 LEU A 299      15.441  18.816  -0.735  1.00 91.54           H  
ATOM   4475 HD12 LEU A 299      14.566  20.343  -0.515  1.00 91.54           H  
ATOM   4476 HD13 LEU A 299      13.746  18.799  -0.173  1.00 91.54           H  
ATOM   4477  CD2 LEU A 299      14.133  20.157   2.136  1.00 91.54           C  
ATOM   4478 HD21 LEU A 299      14.470  20.268   3.167  1.00 91.54           H  
ATOM   4479 HD22 LEU A 299      13.181  19.627   2.106  1.00 91.54           H  
ATOM   4480 HD23 LEU A 299      14.008  21.158   1.723  1.00 91.54           H  
ATOM   4481  N   ALA A 300      17.306  15.883   3.910  1.00 90.97           N  
ATOM   4482  H   ALA A 300      18.132  16.450   3.785  1.00 90.97           H  
ATOM   4483  CA  ALA A 300      17.472  14.546   4.458  1.00 90.97           C  
ATOM   4484  HA  ALA A 300      16.584  13.966   4.203  1.00 90.97           H  
ATOM   4485  C   ALA A 300      17.624  14.608   5.990  1.00 90.97           C  
ATOM   4486  CB  ALA A 300      18.658  13.856   3.778  1.00 90.97           C  
ATOM   4487  HB1 ALA A 300      19.575  14.401   4.004  1.00 90.97           H  
ATOM   4488  HB2 ALA A 300      18.751  12.836   4.149  1.00 90.97           H  
ATOM   4489  HB3 ALA A 300      18.508  13.843   2.699  1.00 90.97           H  
ATOM   4490  O   ALA A 300      18.482  15.332   6.494  1.00 90.97           O  
ATOM   4491  N   PRO A 301      16.857  13.818   6.764  1.00 89.51           N  
ATOM   4492  CA  PRO A 301      17.073  13.733   8.202  1.00 89.51           C  
ATOM   4493  HA  PRO A 301      17.042  14.732   8.636  1.00 89.51           H  
ATOM   4494  C   PRO A 301      18.434  13.095   8.518  1.00 89.51           C  
ATOM   4495  CB  PRO A 301      15.900  12.909   8.742  1.00 89.51           C  
ATOM   4496  HB2 PRO A 301      16.173  12.321   9.618  1.00 89.51           H  
ATOM   4497  HB3 PRO A 301      15.069  13.575   8.976  1.00 89.51           H  
ATOM   4498  O   PRO A 301      18.904  12.200   7.809  1.00 89.51           O  
ATOM   4499  CG  PRO A 301      15.521  12.018   7.560  1.00 89.51           C  
ATOM   4500  HG2 PRO A 301      14.476  11.712   7.600  1.00 89.51           H  
ATOM   4501  HG3 PRO A 301      16.179  11.149   7.537  1.00 89.51           H  
ATOM   4502  CD  PRO A 301      15.807  12.900   6.345  1.00 89.51           C  
ATOM   4503  HD2 PRO A 301      16.128  12.282   5.506  1.00 89.51           H  
ATOM   4504  HD3 PRO A 301      14.918  13.472   6.078  1.00 89.51           H  
ATOM   4505  N   THR A 302      19.043  13.499   9.636  1.00 86.41           N  
ATOM   4506  H   THR A 302      18.629  14.250  10.170  1.00 86.41           H  
ATOM   4507  CA  THR A 302      20.224  12.815  10.188  1.00 86.41           C  
ATOM   4508  HA  THR A 302      20.992  12.793   9.415  1.00 86.41           H  
ATOM   4509  C   THR A 302      19.889  11.368  10.564  1.00 86.41           C  
ATOM   4510  CB  THR A 302      20.798  13.547  11.413  1.00 86.41           C  
ATOM   4511  HB  THR A 302      21.735  13.065  11.694  1.00 86.41           H  
ATOM   4512  O   THR A 302      18.722  11.015  10.716  1.00 86.41           O  
ATOM   4513  CG2 THR A 302      21.090  15.021  11.146  1.00 86.41           C  
ATOM   4514 HG21 THR A 302      21.722  15.118  10.263  1.00 86.41           H  
ATOM   4515 HG22 THR A 302      20.166  15.575  10.979  1.00 86.41           H  
ATOM   4516 HG23 THR A 302      21.616  15.456  11.996  1.00 86.41           H  
ATOM   4517  OG1 THR A 302      19.919  13.470  12.513  1.00 86.41           O  
ATOM   4518  HG1 THR A 302      20.078  14.256  13.042  1.00 86.41           H  
ATOM   4519  N   ALA A 303      20.893  10.508  10.772  1.00 86.20           N  
ATOM   4520  H   ALA A 303      21.844  10.811  10.622  1.00 86.20           H  
ATOM   4521  CA  ALA A 303      20.643   9.117  11.177  1.00 86.20           C  
ATOM   4522  HA  ALA A 303      20.057   8.630  10.398  1.00 86.20           H  
ATOM   4523  C   ALA A 303      19.831   9.018  12.485  1.00 86.20           C  
ATOM   4524  CB  ALA A 303      21.988   8.393  11.302  1.00 86.20           C  
ATOM   4525  HB1 ALA A 303      22.517   8.426  10.349  1.00 86.20           H  
ATOM   4526  HB2 ALA A 303      22.601   8.865  12.070  1.00 86.20           H  
ATOM   4527  HB3 ALA A 303      21.816   7.353  11.579  1.00 86.20           H  
ATOM   4528  O   ALA A 303      18.928   8.188  12.590  1.00 86.20           O  
ATOM   4529  N   SER A 304      20.114   9.904  13.446  1.00 86.57           N  
ATOM   4530  H   SER A 304      20.845  10.579  13.274  1.00 86.57           H  
ATOM   4531  CA  SER A 304      19.359  10.007  14.698  1.00 86.57           C  
ATOM   4532  HA  SER A 304      19.308   9.023  15.166  1.00 86.57           H  
ATOM   4533  C   SER A 304      17.920  10.469  14.448  1.00 86.57           C  
ATOM   4534  CB  SER A 304      20.082  10.949  15.664  1.00 86.57           C  
ATOM   4535  HB2 SER A 304      20.187  11.936  15.213  1.00 86.57           H  
ATOM   4536  HB3 SER A 304      21.071  10.549  15.887  1.00 86.57           H  
ATOM   4537  O   SER A 304      16.978   9.791  14.856  1.00 86.57           O  
ATOM   4538  OG  SER A 304      19.343  11.057  16.858  1.00 86.57           O  
ATOM   4539  HG  SER A 304      19.856  11.528  17.518  1.00 86.57           H  
ATOM   4540  N   ALA A 305      17.728  11.551  13.683  1.00 86.40           N  
ATOM   4541  H   ALA A 305      18.525  12.059  13.327  1.00 86.40           H  
ATOM   4542  CA  ALA A 305      16.393  12.042  13.340  1.00 86.40           C  
ATOM   4543  HA  ALA A 305      15.845  12.241  14.261  1.00 86.40           H  
ATOM   4544  C   ALA A 305      15.589  11.007  12.540  1.00 86.40           C  
ATOM   4545  CB  ALA A 305      16.539  13.356  12.569  1.00 86.40           C  
ATOM   4546  HB1 ALA A 305      17.123  13.197  11.663  1.00 86.40           H  
ATOM   4547  HB2 ALA A 305      17.037  14.098  13.193  1.00 86.40           H  
ATOM   4548  HB3 ALA A 305      15.553  13.733  12.297  1.00 86.40           H  
ATOM   4549  O   ALA A 305      14.401  10.828  12.775  1.00 86.40           O  
ATOM   4550  N   PHE A 306      16.229  10.262  11.641  1.00 89.94           N  
ATOM   4551  H   PHE A 306      17.203  10.462  11.464  1.00 89.94           H  
ATOM   4552  CA  PHE A 306      15.589   9.202  10.878  1.00 89.94           C  
ATOM   4553  HA  PHE A 306      14.739   9.626  10.342  1.00 89.94           H  
ATOM   4554  C   PHE A 306      15.055   8.094  11.788  1.00 89.94           C  
ATOM   4555  CB  PHE A 306      16.584   8.644   9.858  1.00 89.94           C  
ATOM   4556  HB2 PHE A 306      16.887   9.443   9.181  1.00 89.94           H  
ATOM   4557  HB3 PHE A 306      17.477   8.293  10.375  1.00 89.94           H  
ATOM   4558  O   PHE A 306      13.888   7.724  11.663  1.00 89.94           O  
ATOM   4559  CG  PHE A 306      16.003   7.513   9.042  1.00 89.94           C  
ATOM   4560  CD1 PHE A 306      16.439   6.189   9.239  1.00 89.94           C  
ATOM   4561  HD1 PHE A 306      17.197   5.973   9.977  1.00 89.94           H  
ATOM   4562  CD2 PHE A 306      14.986   7.788   8.115  1.00 89.94           C  
ATOM   4563  HD2 PHE A 306      14.635   8.799   7.975  1.00 89.94           H  
ATOM   4564  CE1 PHE A 306      15.877   5.145   8.485  1.00 89.94           C  
ATOM   4565  HE1 PHE A 306      16.209   4.129   8.641  1.00 89.94           H  
ATOM   4566  CE2 PHE A 306      14.422   6.745   7.370  1.00 89.94           C  
ATOM   4567  HE2 PHE A 306      13.644   6.977   6.657  1.00 89.94           H  
ATOM   4568  CZ  PHE A 306      14.871   5.425   7.547  1.00 89.94           C  
ATOM   4569  HZ  PHE A 306      14.443   4.621   6.966  1.00 89.94           H  
ATOM   4570  N   MET A 307      15.875   7.603  12.721  1.00 88.78           N  
ATOM   4571  H   MET A 307      16.812   7.974  12.792  1.00 88.78           H  
ATOM   4572  CA  MET A 307      15.458   6.577  13.682  1.00 88.78           C  
ATOM   4573  HA  MET A 307      14.948   5.776  13.146  1.00 88.78           H  
ATOM   4574  C   MET A 307      14.444   7.099  14.709  1.00 88.78           C  
ATOM   4575  CB  MET A 307      16.684   5.968  14.375  1.00 88.78           C  
ATOM   4576  HB2 MET A 307      17.280   6.763  14.823  1.00 88.78           H  
ATOM   4577  HB3 MET A 307      16.342   5.310  15.174  1.00 88.78           H  
ATOM   4578  O   MET A 307      13.576   6.344  15.135  1.00 88.78           O  
ATOM   4579  CG  MET A 307      17.568   5.143  13.429  1.00 88.78           C  
ATOM   4580  HG2 MET A 307      17.978   5.796  12.659  1.00 88.78           H  
ATOM   4581  HG3 MET A 307      18.402   4.758  14.017  1.00 88.78           H  
ATOM   4582  SD  MET A 307      16.745   3.739  12.618  1.00 88.78           S  
ATOM   4583  CE  MET A 307      18.188   2.754  12.146  1.00 88.78           C  
ATOM   4584  HE1 MET A 307      18.741   2.470  13.041  1.00 88.78           H  
ATOM   4585  HE2 MET A 307      17.856   1.854  11.627  1.00 88.78           H  
ATOM   4586  HE3 MET A 307      18.831   3.340  11.490  1.00 88.78           H  
ATOM   4587  N   GLY A 308      14.514   8.379  15.084  1.00 90.08           N  
ATOM   4588  H   GLY A 308      15.301   8.927  14.769  1.00 90.08           H  
ATOM   4589  CA  GLY A 308      13.605   8.984  16.061  1.00 90.08           C  
ATOM   4590  HA2 GLY A 308      13.403   8.271  16.861  1.00 90.08           H  
ATOM   4591  HA3 GLY A 308      14.101   9.850  16.498  1.00 90.08           H  
ATOM   4592  C   GLY A 308      12.261   9.455  15.490  1.00 90.08           C  
ATOM   4593  O   GLY A 308      11.255   9.419  16.193  1.00 90.08           O  
ATOM   4594  N   MET A 309      12.219   9.898  14.229  1.00 86.07           N  
ATOM   4595  H   MET A 309      13.091   9.955  13.723  1.00 86.07           H  
ATOM   4596  CA  MET A 309      11.031  10.516  13.617  1.00 86.07           C  
ATOM   4597  HA  MET A 309      10.334  10.806  14.403  1.00 86.07           H  
ATOM   4598  C   MET A 309      10.263   9.585  12.673  1.00 86.07           C  
ATOM   4599  CB  MET A 309      11.417  11.788  12.846  1.00 86.07           C  
ATOM   4600  HB2 MET A 309      10.511  12.196  12.398  1.00 86.07           H  
ATOM   4601  HB3 MET A 309      12.097  11.530  12.035  1.00 86.07           H  
ATOM   4602  O   MET A 309       9.102   9.858  12.359  1.00 86.07           O  
ATOM   4603  CG  MET A 309      12.049  12.880  13.719  1.00 86.07           C  
ATOM   4604  HG2 MET A 309      11.311  13.217  14.447  1.00 86.07           H  
ATOM   4605  HG3 MET A 309      12.892  12.459  14.266  1.00 86.07           H  
ATOM   4606  SD  MET A 309      12.658  14.319  12.792  1.00 86.07           S  
ATOM   4607  CE  MET A 309      11.164  14.849  11.910  1.00 86.07           C  
ATOM   4608  HE1 MET A 309      11.365  15.789  11.395  1.00 86.07           H  
ATOM   4609  HE2 MET A 309      10.879  14.100  11.172  1.00 86.07           H  
ATOM   4610  HE3 MET A 309      10.349  14.996  12.619  1.00 86.07           H  
ATOM   4611  N   SER A 310      10.885   8.510  12.181  1.00 86.87           N  
ATOM   4612  H   SER A 310      11.825   8.300  12.485  1.00 86.87           H  
ATOM   4613  CA  SER A 310      10.237   7.621  11.213  1.00 86.87           C  
ATOM   4614  HA  SER A 310       9.599   8.225  10.568  1.00 86.87           H  
ATOM   4615  C   SER A 310       9.361   6.578  11.896  1.00 86.87           C  
ATOM   4616  CB  SER A 310      11.240   6.922  10.300  1.00 86.87           C  
ATOM   4617  HB2 SER A 310      10.696   6.345   9.551  1.00 86.87           H  
ATOM   4618  HB3 SER A 310      11.857   6.244  10.889  1.00 86.87           H  
ATOM   4619  O   SER A 310       9.719   5.986  12.910  1.00 86.87           O  
ATOM   4620  OG  SER A 310      12.060   7.866   9.650  1.00 86.87           O  
ATOM   4621  HG  SER A 310      12.799   7.992  10.250  1.00 86.87           H  
ATOM   4622  N   GLN A 311       8.220   6.277  11.280  1.00 83.37           N  
ATOM   4623  H   GLN A 311       7.974   6.798  10.451  1.00 83.37           H  
ATOM   4624  CA  GLN A 311       7.472   5.065  11.583  1.00 83.37           C  
ATOM   4625  HA  GLN A 311       7.580   4.832  12.642  1.00 83.37           H  
ATOM   4626  C   GLN A 311       8.045   3.903  10.783  1.00 83.37           C  
ATOM   4627  CB  GLN A 311       5.981   5.244  11.291  1.00 83.37           C  
ATOM   4628  HB2 GLN A 311       5.833   5.582  10.266  1.00 83.37           H  
ATOM   4629  HB3 GLN A 311       5.497   4.275  11.412  1.00 83.37           H  
ATOM   4630  O   GLN A 311       8.027   3.922   9.551  1.00 83.37           O  
ATOM   4631  CG  GLN A 311       5.337   6.238  12.263  1.00 83.37           C  
ATOM   4632  HG2 GLN A 311       5.696   6.031  13.271  1.00 83.37           H  
ATOM   4633  HG3 GLN A 311       5.629   7.255  11.999  1.00 83.37           H  
ATOM   4634  CD  GLN A 311       3.818   6.136  12.265  1.00 83.37           C  
ATOM   4635  NE2 GLN A 311       3.172   6.494  13.354  1.00 83.37           N  
ATOM   4636 HE21 GLN A 311       3.710   6.704  14.182  1.00 83.37           H  
ATOM   4637 HE22 GLN A 311       2.211   6.184  13.382  1.00 83.37           H  
ATOM   4638  OE1 GLN A 311       3.167   5.712  11.327  1.00 83.37           O  
ATOM   4639  N   PHE A 312       8.526   2.886  11.490  1.00 80.76           N  
ATOM   4640  H   PHE A 312       8.552   2.966  12.497  1.00 80.76           H  
ATOM   4641  CA  PHE A 312       9.083   1.683  10.891  1.00 80.76           C  
ATOM   4642  HA  PHE A 312       9.411   1.922   9.879  1.00 80.76           H  
ATOM   4643  C   PHE A 312       8.044   0.569  10.801  1.00 80.76           C  
ATOM   4644  CB  PHE A 312      10.320   1.243  11.672  1.00 80.76           C  
ATOM   4645  HB2 PHE A 312      10.677   0.300  11.258  1.00 80.76           H  
ATOM   4646  HB3 PHE A 312      10.047   1.062  12.712  1.00 80.76           H  
ATOM   4647  O   PHE A 312       7.277   0.327  11.733  1.00 80.76           O  
ATOM   4648  CG  PHE A 312      11.434   2.264  11.608  1.00 80.76           C  
ATOM   4649  CD1 PHE A 312      12.191   2.405  10.429  1.00 80.76           C  
ATOM   4650  HD1 PHE A 312      11.996   1.764   9.581  1.00 80.76           H  
ATOM   4651  CD2 PHE A 312      11.669   3.122  12.697  1.00 80.76           C  
ATOM   4652  HD2 PHE A 312      11.082   3.045  13.600  1.00 80.76           H  
ATOM   4653  CE1 PHE A 312      13.186   3.392  10.344  1.00 80.76           C  
ATOM   4654  HE1 PHE A 312      13.764   3.508   9.439  1.00 80.76           H  
ATOM   4655  CE2 PHE A 312      12.658   4.112  12.606  1.00 80.76           C  
ATOM   4656  HE2 PHE A 312      12.815   4.783  13.437  1.00 80.76           H  
ATOM   4657  CZ  PHE A 312      13.419   4.245  11.432  1.00 80.76           C  
ATOM   4658  HZ  PHE A 312      14.167   5.019  11.348  1.00 80.76           H  
ATOM   4659  N   LYS A 313       8.053  -0.156   9.683  1.00 70.80           N  
ATOM   4660  H   LYS A 313       8.684   0.135   8.951  1.00 70.80           H  
ATOM   4661  CA  LYS A 313       7.296  -1.395   9.507  1.00 70.80           C  
ATOM   4662  HA  LYS A 313       6.982  -1.750  10.488  1.00 70.80           H  
ATOM   4663  C   LYS A 313       8.206  -2.446   8.897  1.00 70.80           C  
ATOM   4664  CB  LYS A 313       6.029  -1.128   8.674  1.00 70.80           C  
ATOM   4665  HB2 LYS A 313       5.469  -0.321   9.147  1.00 70.80           H  
ATOM   4666  HB3 LYS A 313       6.311  -0.808   7.671  1.00 70.80           H  
ATOM   4667  O   LYS A 313       8.646  -2.314   7.755  1.00 70.80           O  
ATOM   4668  CG  LYS A 313       5.125  -2.372   8.587  1.00 70.80           C  
ATOM   4669  HG2 LYS A 313       4.886  -2.708   9.596  1.00 70.80           H  
ATOM   4670  HG3 LYS A 313       5.658  -3.172   8.074  1.00 70.80           H  
ATOM   4671  CD  LYS A 313       3.814  -2.080   7.837  1.00 70.80           C  
ATOM   4672  HD2 LYS A 313       4.047  -1.711   6.838  1.00 70.80           H  
ATOM   4673  HD3 LYS A 313       3.261  -1.313   8.380  1.00 70.80           H  
ATOM   4674  CE  LYS A 313       2.960  -3.358   7.730  1.00 70.80           C  
ATOM   4675  HE2 LYS A 313       3.520  -4.095   7.154  1.00 70.80           H  
ATOM   4676  HE3 LYS A 313       2.823  -3.768   8.730  1.00 70.80           H  
ATOM   4677  NZ  LYS A 313       1.631  -3.118   7.097  1.00 70.80           N  
ATOM   4678  HZ1 LYS A 313       1.031  -2.575   7.701  1.00 70.80           H  
ATOM   4679  HZ2 LYS A 313       1.152  -3.985   6.898  1.00 70.80           H  
ATOM   4680  HZ3 LYS A 313       1.714  -2.642   6.210  1.00 70.80           H  
ATOM   4681  N   LEU A 314       8.455  -3.514   9.645  1.00 73.50           N  
ATOM   4682  H   LEU A 314       8.081  -3.560  10.582  1.00 73.50           H  
ATOM   4683  CA  LEU A 314       9.121  -4.687   9.105  1.00 73.50           C  
ATOM   4684  HA  LEU A 314       9.961  -4.348   8.500  1.00 73.50           H  
ATOM   4685  C   LEU A 314       8.133  -5.432   8.198  1.00 73.50           C  
ATOM   4686  CB  LEU A 314       9.657  -5.550  10.261  1.00 73.50           C  
ATOM   4687  HB2 LEU A 314      10.012  -4.911  11.070  1.00 73.50           H  
ATOM   4688  HB3 LEU A 314       8.842  -6.158  10.653  1.00 73.50           H  
ATOM   4689  O   LEU A 314       7.035  -5.795   8.614  1.00 73.50           O  
ATOM   4690  CG  LEU A 314      10.814  -6.460   9.822  1.00 73.50           C  
ATOM   4691  HG  LEU A 314      10.539  -6.932   8.879  1.00 73.50           H  
ATOM   4692  CD1 LEU A 314      12.113  -5.663   9.644  1.00 73.50           C  
ATOM   4693 HD11 LEU A 314      12.026  -4.954   8.821  1.00 73.50           H  
ATOM   4694 HD12 LEU A 314      12.349  -5.127  10.563  1.00 73.50           H  
ATOM   4695 HD13 LEU A 314      12.937  -6.344   9.429  1.00 73.50           H  
ATOM   4696  CD2 LEU A 314      11.056  -7.555  10.856  1.00 73.50           C  
ATOM   4697 HD21 LEU A 314      11.873  -8.201  10.534  1.00 73.50           H  
ATOM   4698 HD22 LEU A 314      11.312  -7.116  11.820  1.00 73.50           H  
ATOM   4699 HD23 LEU A 314      10.162  -8.168  10.968  1.00 73.50           H  
ATOM   4700  N   THR A 315       8.499  -5.622   6.936  1.00 64.65           N  
ATOM   4701  H   THR A 315       9.393  -5.253   6.643  1.00 64.65           H  
ATOM   4702  CA  THR A 315       7.687  -6.342   5.949  1.00 64.65           C  
ATOM   4703  HA  THR A 315       6.809  -6.764   6.439  1.00 64.65           H  
ATOM   4704  C   THR A 315       8.487  -7.505   5.402  1.00 64.65           C  
ATOM   4705  CB  THR A 315       7.172  -5.430   4.821  1.00 64.65           C  
ATOM   4706  HB  THR A 315       6.652  -6.049   4.090  1.00 64.65           H  
ATOM   4707  O   THR A 315       9.527  -7.305   4.796  1.00 64.65           O  
ATOM   4708  CG2 THR A 315       6.181  -4.403   5.362  1.00 64.65           C  
ATOM   4709 HG21 THR A 315       5.441  -4.903   5.987  1.00 64.65           H  
ATOM   4710 HG22 THR A 315       5.670  -3.928   4.525  1.00 64.65           H  
ATOM   4711 HG23 THR A 315       6.708  -3.654   5.953  1.00 64.65           H  
ATOM   4712  OG1 THR A 315       8.182  -4.697   4.158  1.00 64.65           O  
ATOM   4713  HG1 THR A 315       8.924  -4.607   4.761  1.00 64.65           H  
ATOM   4714  N   HIS A 316       8.043  -8.733   5.635  1.00 61.62           N  
ATOM   4715  H   HIS A 316       7.204  -8.857   6.183  1.00 61.62           H  
ATOM   4716  CA  HIS A 316       8.706  -9.934   5.118  1.00 61.62           C  
ATOM   4717  HA  HIS A 316       9.757  -9.963   5.407  1.00 61.62           H  
ATOM   4718  C   HIS A 316       8.641  -9.984   3.587  1.00 61.62           C  
ATOM   4719  CB  HIS A 316       7.993 -11.146   5.732  1.00 61.62           C  
ATOM   4720  HB2 HIS A 316       8.217 -11.213   6.797  1.00 61.62           H  
ATOM   4721  HB3 HIS A 316       6.912 -11.050   5.630  1.00 61.62           H  
ATOM   4722  O   HIS A 316       7.628 -10.384   3.070  1.00 61.62           O  
ATOM   4723  CG  HIS A 316       8.399 -12.427   5.082  1.00 61.62           C  
ATOM   4724  CD2 HIS A 316       9.678 -12.864   4.949  1.00 61.62           C  
ATOM   4725  HD2 HIS A 316      10.571 -12.371   5.304  1.00 61.62           H  
ATOM   4726  ND1 HIS A 316       7.539 -13.295   4.418  1.00 61.62           N  
ATOM   4727  CE1 HIS A 316       8.317 -14.270   3.931  1.00 61.62           C  
ATOM   4728  HE1 HIS A 316       7.963 -15.137   3.393  1.00 61.62           H  
ATOM   4729  NE2 HIS A 316       9.598 -14.035   4.241  1.00 61.62           N  
ATOM   4730  HE2 HIS A 316      10.356 -14.665   4.021  1.00 61.62           H  
ATOM   4731  N   GLN A 317       9.626  -9.553   2.815  1.00 57.07           N  
ATOM   4732  H   GLN A 317      10.529  -9.374   3.229  1.00 57.07           H  
ATOM   4733  CA  GLN A 317       9.463  -9.483   1.361  1.00 57.07           C  
ATOM   4734  HA  GLN A 317       8.541  -8.941   1.148  1.00 57.07           H  
ATOM   4735  C   GLN A 317       9.333 -10.865   0.704  1.00 57.07           C  
ATOM   4736  CB  GLN A 317      10.623  -8.691   0.764  1.00 57.07           C  
ATOM   4737  HB2 GLN A 317      11.553  -9.242   0.905  1.00 57.07           H  
ATOM   4738  HB3 GLN A 317      10.686  -7.733   1.280  1.00 57.07           H  
ATOM   4739  O   GLN A 317       8.386 -11.118  -0.043  1.00 57.07           O  
ATOM   4740  CG  GLN A 317      10.375  -8.422  -0.726  1.00 57.07           C  
ATOM   4741  HG2 GLN A 317      10.091  -9.340  -1.241  1.00 57.07           H  
ATOM   4742  HG3 GLN A 317       9.553  -7.713  -0.821  1.00 57.07           H  
ATOM   4743  CD  GLN A 317      11.593  -7.886  -1.448  1.00 57.07           C  
ATOM   4744  NE2 GLN A 317      11.426  -7.098  -2.481  1.00 57.07           N  
ATOM   4745 HE21 GLN A 317      10.501  -6.824  -2.778  1.00 57.07           H  
ATOM   4746 HE22 GLN A 317      12.288  -6.800  -2.916  1.00 57.07           H  
ATOM   4747  OE1 GLN A 317      12.724  -8.203  -1.173  1.00 57.07           O  
ATOM   4748  N   ASN A 318      10.316 -11.720   0.943  1.00 55.99           N  
ATOM   4749  H   ASN A 318      11.041 -11.445   1.591  1.00 55.99           H  
ATOM   4750  CA  ASN A 318      10.445 -13.054   0.385  1.00 55.99           C  
ATOM   4751  HA  ASN A 318       9.466 -13.534   0.391  1.00 55.99           H  
ATOM   4752  C   ASN A 318      11.355 -13.870   1.296  1.00 55.99           C  
ATOM   4753  CB  ASN A 318      10.972 -13.002  -1.072  1.00 55.99           C  
ATOM   4754  HB2 ASN A 318      10.250 -12.461  -1.684  1.00 55.99           H  
ATOM   4755  HB3 ASN A 318      11.032 -14.017  -1.465  1.00 55.99           H  
ATOM   4756  O   ASN A 318      11.874 -13.379   2.286  1.00 55.99           O  
ATOM   4757  CG  ASN A 318      12.326 -12.335  -1.272  1.00 55.99           C  
ATOM   4758  ND2 ASN A 318      13.043 -12.678  -2.313  1.00 55.99           N  
ATOM   4759 HD21 ASN A 318      13.970 -12.276  -2.341  1.00 55.99           H  
ATOM   4760 HD22 ASN A 318      12.838 -13.538  -2.800  1.00 55.99           H  
ATOM   4761  OD1 ASN A 318      12.740 -11.453  -0.551  1.00 55.99           O  
ATOM   4762  N   ASN A 319      11.541 -15.124   0.954  1.00 51.70           N  
ATOM   4763  H   ASN A 319      11.125 -15.461   0.097  1.00 51.70           H  
ATOM   4764  CA  ASN A 319      12.601 -15.945   1.496  1.00 51.70           C  
ATOM   4765  HA  ASN A 319      12.990 -15.551   2.435  1.00 51.70           H  
ATOM   4766  C   ASN A 319      13.749 -15.981   0.484  1.00 51.70           C  
ATOM   4767  CB  ASN A 319      11.956 -17.288   1.748  1.00 51.70           C  
ATOM   4768  HB2 ASN A 319      11.400 -17.614   0.869  1.00 51.70           H  
ATOM   4769  HB3 ASN A 319      12.782 -17.990   1.867  1.00 51.70           H  
ATOM   4770  O   ASN A 319      13.487 -15.731  -0.698  1.00 51.70           O  
ATOM   4771  CG  ASN A 319      11.025 -17.262   2.955  1.00 51.70           C  
ATOM   4772  ND2 ASN A 319      10.188 -18.255   3.098  1.00 51.70           N  
ATOM   4773 HD21 ASN A 319      10.483 -19.118   2.665  1.00 51.70           H  
ATOM   4774 HD22 ASN A 319       9.755 -18.315   4.009  1.00 51.70           H  
ATOM   4775  OD1 ASN A 319      10.955 -16.325   3.733  1.00 51.70           O  
ATOM   4776  N   ASP A 320      14.988 -16.224   0.904  1.00 52.34           N  
ATOM   4777  H   ASP A 320      15.115 -16.636   1.818  1.00 52.34           H  
ATOM   4778  CA  ASP A 320      16.065 -16.406  -0.081  1.00 52.34           C  
ATOM   4779  HA  ASP A 320      15.777 -15.917  -1.012  1.00 52.34           H  
ATOM   4780  C   ASP A 320      16.305 -17.857  -0.476  1.00 52.34           C  
ATOM   4781  CB  ASP A 320      17.346 -15.707   0.331  1.00 52.34           C  
ATOM   4782  HB2 ASP A 320      17.941 -15.525  -0.565  1.00 52.34           H  
ATOM   4783  HB3 ASP A 320      17.026 -14.727   0.682  1.00 52.34           H  
ATOM   4784  O   ASP A 320      15.556 -18.755  -0.101  1.00 52.34           O  
ATOM   4785  CG  ASP A 320      18.217 -16.477   1.318  1.00 52.34           C  
ATOM   4786  OD1 ASP A 320      17.763 -17.506   1.852  1.00 52.34           O  
ATOM   4787  OD2 ASP A 320      19.321 -15.957   1.584  1.00 52.34           O  
ATOM   4788  N   ASP A 321      17.362 -18.033  -1.270  1.00 52.93           N  
ATOM   4789  H   ASP A 321      17.843 -17.209  -1.599  1.00 52.93           H  
ATOM   4790  CA  ASP A 321      17.820 -19.280  -1.881  1.00 52.93           C  
ATOM   4791  HA  ASP A 321      17.092 -19.615  -2.621  1.00 52.93           H  
ATOM   4792  C   ASP A 321      18.042 -20.390  -0.866  1.00 52.93           C  
ATOM   4793  CB  ASP A 321      19.168 -19.009  -2.571  1.00 52.93           C  
ATOM   4794  HB2 ASP A 321      19.925 -18.824  -1.809  1.00 52.93           H  
ATOM   4795  HB3 ASP A 321      19.461 -19.898  -3.128  1.00 52.93           H  
ATOM   4796  O   ASP A 321      17.882 -21.584  -1.145  1.00 52.93           O  
ATOM   4797  CG  ASP A 321      19.139 -17.814  -3.529  1.00 52.93           C  
ATOM   4798  OD1 ASP A 321      18.036 -17.451  -4.002  1.00 52.93           O  
ATOM   4799  OD2 ASP A 321      20.214 -17.217  -3.745  1.00 52.93           O  
ATOM   4800  N   HIS A 322      18.421 -19.981   0.331  1.00 55.91           N  
ATOM   4801  H   HIS A 322      18.466 -18.989   0.516  1.00 55.91           H  
ATOM   4802  CA  HIS A 322      18.497 -20.876   1.428  1.00 55.91           C  
ATOM   4803  HA  HIS A 322      18.752 -21.873   1.070  1.00 55.91           H  
ATOM   4804  C   HIS A 322      17.084 -20.942   2.002  1.00 55.91           C  
ATOM   4805  CB  HIS A 322      19.649 -20.393   2.297  1.00 55.91           C  
ATOM   4806  HB2 HIS A 322      19.437 -19.391   2.671  1.00 55.91           H  
ATOM   4807  HB3 HIS A 322      19.833 -21.123   3.085  1.00 55.91           H  
ATOM   4808  O   HIS A 322      16.363 -21.894   1.826  1.00 55.91           O  
ATOM   4809  CG  HIS A 322      20.964 -20.332   1.617  1.00 55.91           C  
ATOM   4810  CD2 HIS A 322      21.905 -19.356   1.765  1.00 55.91           C  
ATOM   4811  HD2 HIS A 322      21.832 -18.487   2.404  1.00 55.91           H  
ATOM   4812  ND1 HIS A 322      21.440 -21.251   0.721  1.00 55.91           N  
ATOM   4813  HD1 HIS A 322      20.947 -22.057   0.363  1.00 55.91           H  
ATOM   4814  CE1 HIS A 322      22.633 -20.811   0.300  1.00 55.91           C  
ATOM   4815  HE1 HIS A 322      23.255 -21.301  -0.434  1.00 55.91           H  
ATOM   4816  NE2 HIS A 322      22.962 -19.667   0.912  1.00 55.91           N  
ATOM   4817  N   GLY A 323      16.568 -19.920   2.605  1.00 52.03           N  
ATOM   4818  H   GLY A 323      17.000 -19.020   2.453  1.00 52.03           H  
ATOM   4819  CA  GLY A 323      15.471 -20.032   3.521  1.00 52.03           C  
ATOM   4820  HA2 GLY A 323      15.574 -20.811   4.276  1.00 52.03           H  
ATOM   4821  HA3 GLY A 323      14.688 -20.302   2.813  1.00 52.03           H  
ATOM   4822  C   GLY A 323      15.168 -18.680   4.117  1.00 52.03           C  
ATOM   4823  O   GLY A 323      14.801 -17.844   3.329  1.00 52.03           O  
ATOM   4824  N   ASN A 324      15.309 -18.396   5.419  1.00 57.59           N  
ATOM   4825  H   ASN A 324      15.571 -19.130   6.062  1.00 57.59           H  
ATOM   4826  CA  ASN A 324      15.406 -17.026   5.912  1.00 57.59           C  
ATOM   4827  HA  ASN A 324      16.141 -16.714   5.170  1.00 57.59           H  
ATOM   4828  C   ASN A 324      14.381 -16.011   5.461  1.00 57.59           C  
ATOM   4829  CB  ASN A 324      16.154 -16.675   7.226  1.00 57.59           C  
ATOM   4830  HB2 ASN A 324      15.495 -16.915   8.059  1.00 57.59           H  
ATOM   4831  HB3 ASN A 324      16.371 -15.607   7.252  1.00 57.59           H  
ATOM   4832  O   ASN A 324      14.463 -15.548   4.323  1.00 57.59           O  
ATOM   4833  CG  ASN A 324      17.371 -17.400   7.668  1.00 57.59           C  
ATOM   4834  ND2 ASN A 324      18.575 -16.918   7.488  1.00 57.59           N  
ATOM   4835 HD21 ASN A 324      19.331 -17.543   7.730  1.00 57.59           H  
ATOM   4836 HD22 ASN A 324      18.766 -16.015   7.079  1.00 57.59           H  
ATOM   4837  OD1 ASN A 324      17.178 -18.431   8.234  1.00 57.59           O  
ATOM   4838  N   PRO A 325      13.557 -15.448   6.341  1.00 60.63           N  
ATOM   4839  CA  PRO A 325      12.730 -14.366   5.894  1.00 60.63           C  
ATOM   4840  HA  PRO A 325      12.166 -14.670   5.012  1.00 60.63           H  
ATOM   4841  C   PRO A 325      13.640 -13.189   5.519  1.00 60.63           C  
ATOM   4842  CB  PRO A 325      11.758 -14.110   7.037  1.00 60.63           C  
ATOM   4843  HB2 PRO A 325      11.667 -13.039   7.218  1.00 60.63           H  
ATOM   4844  HB3 PRO A 325      10.780 -14.518   6.783  1.00 60.63           H  
ATOM   4845  O   PRO A 325      14.406 -12.679   6.334  1.00 60.63           O  
ATOM   4846  CG  PRO A 325      12.282 -14.854   8.263  1.00 60.63           C  
ATOM   4847  HG2 PRO A 325      11.522 -15.534   8.646  1.00 60.63           H  
ATOM   4848  HG3 PRO A 325      12.574 -14.178   9.066  1.00 60.63           H  
ATOM   4849  CD  PRO A 325      13.503 -15.597   7.785  1.00 60.63           C  
ATOM   4850  HD2 PRO A 325      13.452 -16.640   8.098  1.00 60.63           H  
ATOM   4851  HD3 PRO A 325      14.365 -15.103   8.232  1.00 60.63           H  
ATOM   4852  N   VAL A 326      13.584 -12.769   4.253  1.00 64.31           N  
ATOM   4853  H   VAL A 326      12.976 -13.275   3.625  1.00 64.31           H  
ATOM   4854  CA  VAL A 326      14.049 -11.451   3.827  1.00 64.31           C  
ATOM   4855  HA  VAL A 326      15.032 -11.254   4.255  1.00 64.31           H  
ATOM   4856  C   VAL A 326      13.036 -10.487   4.387  1.00 64.31           C  
ATOM   4857  CB  VAL A 326      14.088 -11.207   2.302  1.00 64.31           C  
ATOM   4858  HB  VAL A 326      13.075 -11.229   1.901  1.00 64.31           H  
ATOM   4859  O   VAL A 326      11.877 -10.478   3.977  1.00 64.31           O  
ATOM   4860  CG1 VAL A 326      14.685  -9.820   2.022  1.00 64.31           C  
ATOM   4861 HG11 VAL A 326      14.720  -9.652   0.946  1.00 64.31           H  
ATOM   4862 HG12 VAL A 326      14.061  -9.039   2.455  1.00 64.31           H  
ATOM   4863 HG13 VAL A 326      15.690  -9.740   2.436  1.00 64.31           H  
ATOM   4864  CG2 VAL A 326      14.950 -12.171   1.503  1.00 64.31           C  
ATOM   4865 HG21 VAL A 326      14.869 -11.958   0.437  1.00 64.31           H  
ATOM   4866 HG22 VAL A 326      15.982 -11.956   1.779  1.00 64.31           H  
ATOM   4867 HG23 VAL A 326      14.628 -13.201   1.651  1.00 64.31           H  
ATOM   4868  N   TYR A 327      13.470  -9.630   5.289  1.00 66.18           N  
ATOM   4869  H   TYR A 327      14.417  -9.707   5.631  1.00 66.18           H  
ATOM   4870  CA  TYR A 327      12.655  -8.515   5.716  1.00 66.18           C  
ATOM   4871  HA  TYR A 327      11.614  -8.693   5.446  1.00 66.18           H  
ATOM   4872  C   TYR A 327      13.088  -7.236   5.013  1.00 66.18           C  
ATOM   4873  CB  TYR A 327      12.678  -8.405   7.231  1.00 66.18           C  
ATOM   4874  HB2 TYR A 327      12.136  -7.498   7.499  1.00 66.18           H  
ATOM   4875  HB3 TYR A 327      13.707  -8.283   7.570  1.00 66.18           H  
ATOM   4876  O   TYR A 327      14.270  -6.945   4.854  1.00 66.18           O  
ATOM   4877  CG  TYR A 327      12.038  -9.585   7.936  1.00 66.18           C  
ATOM   4878  CD1 TYR A 327      10.636  -9.698   8.015  1.00 66.18           C  
ATOM   4879  HD1 TYR A 327      10.008  -8.941   7.569  1.00 66.18           H  
ATOM   4880  CD2 TYR A 327      12.852 -10.542   8.568  1.00 66.18           C  
ATOM   4881  HD2 TYR A 327      13.928 -10.459   8.525  1.00 66.18           H  
ATOM   4882  CE1 TYR A 327      10.052 -10.774   8.712  1.00 66.18           C  
ATOM   4883  HE1 TYR A 327       8.981 -10.867   8.810  1.00 66.18           H  
ATOM   4884  CE2 TYR A 327      12.271 -11.586   9.306  1.00 66.18           C  
ATOM   4885  HE2 TYR A 327      12.912 -12.268   9.846  1.00 66.18           H  
ATOM   4886  OH  TYR A 327      10.286 -12.769  10.000  1.00 66.18           O  
ATOM   4887  HH  TYR A 327      10.924 -13.332  10.443  1.00 66.18           H  
ATOM   4888  CZ  TYR A 327      10.867 -11.729   9.349  1.00 66.18           C  
ATOM   4889  N   PHE A 328      12.099  -6.447   4.621  1.00 70.06           N  
ATOM   4890  H   PHE A 328      11.156  -6.793   4.731  1.00 70.06           H  
ATOM   4891  CA  PHE A 328      12.239  -5.061   4.226  1.00 70.06           C  
ATOM   4892  HA  PHE A 328      13.288  -4.841   4.026  1.00 70.06           H  
ATOM   4893  C   PHE A 328      11.790  -4.191   5.381  1.00 70.06           C  
ATOM   4894  CB  PHE A 328      11.445  -4.776   2.944  1.00 70.06           C  
ATOM   4895  HB2 PHE A 328      11.103  -3.741   2.959  1.00 70.06           H  
ATOM   4896  HB3 PHE A 328      10.567  -5.418   2.886  1.00 70.06           H  
ATOM   4897  O   PHE A 328      10.618  -4.208   5.768  1.00 70.06           O  
ATOM   4898  CG  PHE A 328      12.308  -4.982   1.724  1.00 70.06           C  
ATOM   4899  CD1 PHE A 328      12.678  -3.894   0.913  1.00 70.06           C  
ATOM   4900  HD1 PHE A 328      12.280  -2.910   1.113  1.00 70.06           H  
ATOM   4901  CD2 PHE A 328      12.880  -6.241   1.494  1.00 70.06           C  
ATOM   4902  HD2 PHE A 328      12.662  -7.079   2.140  1.00 70.06           H  
ATOM   4903  CE1 PHE A 328      13.577  -4.080  -0.152  1.00 70.06           C  
ATOM   4904  HE1 PHE A 328      13.865  -3.245  -0.773  1.00 70.06           H  
ATOM   4905  CE2 PHE A 328      13.830  -6.399   0.481  1.00 70.06           C  
ATOM   4906  HE2 PHE A 328      14.326  -7.351   0.361  1.00 70.06           H  
ATOM   4907  CZ  PHE A 328      14.139  -5.343  -0.383  1.00 70.06           C  
ATOM   4908  HZ  PHE A 328      14.852  -5.496  -1.179  1.00 70.06           H  
ATOM   4909  N   LEU A 329      12.729  -3.409   5.902  1.00 79.23           N  
ATOM   4910  H   LEU A 329      13.675  -3.485   5.558  1.00 79.23           H  
ATOM   4911  CA  LEU A 329      12.421  -2.310   6.795  1.00 79.23           C  
ATOM   4912  HA  LEU A 329      11.674  -2.641   7.516  1.00 79.23           H  
ATOM   4913  C   LEU A 329      11.836  -1.172   5.959  1.00 79.23           C  
ATOM   4914  CB  LEU A 329      13.697  -1.905   7.547  1.00 79.23           C  
ATOM   4915  HB2 LEU A 329      14.432  -1.537   6.831  1.00 79.23           H  
ATOM   4916  HB3 LEU A 329      14.116  -2.783   8.039  1.00 79.23           H  
ATOM   4917  O   LEU A 329      12.558  -0.450   5.272  1.00 79.23           O  
ATOM   4918  CG  LEU A 329      13.446  -0.818   8.606  1.00 79.23           C  
ATOM   4919  HG  LEU A 329      12.988   0.055   8.141  1.00 79.23           H  
ATOM   4920  CD1 LEU A 329      12.530  -1.331   9.720  1.00 79.23           C  
ATOM   4921 HD11 LEU A 329      12.875  -2.303  10.074  1.00 79.23           H  
ATOM   4922 HD12 LEU A 329      12.563  -0.635  10.558  1.00 79.23           H  
ATOM   4923 HD13 LEU A 329      11.502  -1.404   9.366  1.00 79.23           H  
ATOM   4924  CD2 LEU A 329      14.775  -0.390   9.221  1.00 79.23           C  
ATOM   4925 HD21 LEU A 329      15.437  -0.005   8.445  1.00 79.23           H  
ATOM   4926 HD22 LEU A 329      15.251  -1.234   9.720  1.00 79.23           H  
ATOM   4927 HD23 LEU A 329      14.606   0.401   9.951  1.00 79.23           H  
ATOM   4928  N   ARG A 330      10.513  -1.040   5.990  1.00 77.84           N  
ATOM   4929  H   ARG A 330       9.980  -1.665   6.578  1.00 77.84           H  
ATOM   4930  CA  ARG A 330       9.836   0.131   5.441  1.00 77.84           C  
ATOM   4931  HA  ARG A 330      10.381   0.492   4.569  1.00 77.84           H  
ATOM   4932  C   ARG A 330       9.839   1.232   6.474  1.00 77.84           C  
ATOM   4933  CB  ARG A 330       8.405  -0.194   5.036  1.00 77.84           C  
ATOM   4934  HB2 ARG A 330       7.914   0.727   4.721  1.00 77.84           H  
ATOM   4935  HB3 ARG A 330       7.865  -0.600   5.892  1.00 77.84           H  
ATOM   4936  O   ARG A 330       9.697   0.965   7.666  1.00 77.84           O  
ATOM   4937  CG  ARG A 330       8.380  -1.191   3.884  1.00 77.84           C  
ATOM   4938  HG2 ARG A 330       8.831  -2.134   4.192  1.00 77.84           H
[truncated: 207,694 more chars]
