# Supplementary material for: Human cytokine and coronavirus nucleocapsid protein interactivity using large-scale virtual screens
Source: Front Bioinform. 2024 May 24;4:1397968. doi: 10.3389/fbinf.2024.1397968 (PMC11157076; doi:10.3389/fbinf.2024.1397968)
Supplement: Supplementary file 2 [file DataSheet1.ZIP › SARS-CoV-2-WA1-N_CXCL12beta_relaxed_model_2_multimer_v3_pred_2.pdb]

ATOM      1  N   MET A   1     -54.348   3.818 -13.864  1.00 25.09           N  
ATOM      2  H   MET A   1     -54.886   4.531 -14.336  1.00 25.09           H  
ATOM      3  H2  MET A   1     -54.418   3.950 -12.865  1.00 25.09           H  
ATOM      4  H3  MET A   1     -54.714   2.902 -14.079  1.00 25.09           H  
ATOM      5  CA  MET A   1     -52.918   3.895 -14.235  1.00 25.09           C  
ATOM      6  HA  MET A   1     -52.783   3.640 -15.286  1.00 25.09           H  
ATOM      7  C   MET A   1     -52.222   2.848 -13.389  1.00 25.09           C  
ATOM      8  CB  MET A   1     -52.363   5.305 -13.978  1.00 25.09           C  
ATOM      9  HB2 MET A   1     -51.277   5.291 -14.071  1.00 25.09           H  
ATOM     10  HB3 MET A   1     -52.619   5.616 -12.966  1.00 25.09           H  
ATOM     11  O   MET A   1     -52.488   2.827 -12.197  1.00 25.09           O  
ATOM     12  CG  MET A   1     -52.929   6.318 -14.985  1.00 25.09           C  
ATOM     13  HG2 MET A   1     -54.008   6.190 -15.073  1.00 25.09           H  
ATOM     14  HG3 MET A   1     -52.481   6.126 -15.960  1.00 25.09           H  
ATOM     15  SD  MET A   1     -52.622   8.042 -14.533  1.00 25.09           S  
ATOM     16  CE  MET A   1     -53.119   8.890 -16.057  1.00 25.09           C  
ATOM     17  HE1 MET A   1     -52.499   8.552 -16.886  1.00 25.09           H  
ATOM     18  HE2 MET A   1     -54.167   8.679 -16.272  1.00 25.09           H  
ATOM     19  HE3 MET A   1     -52.991   9.964 -15.929  1.00 25.09           H  
ATOM     20  N   SER A   2     -51.511   1.898 -13.997  1.00 21.58           N  
ATOM     21  H   SER A   2     -51.290   1.961 -14.980  1.00 21.58           H  
ATOM     22  CA  SER A   2     -51.183   0.628 -13.328  1.00 21.58           C  
ATOM     23  HA  SER A   2     -51.835   0.489 -12.466  1.00 21.58           H  
ATOM     24  C   SER A   2     -49.743   0.618 -12.819  1.00 21.58           C  
ATOM     25  CB  SER A   2     -51.449  -0.554 -14.268  1.00 21.58           C  
ATOM     26  HB2 SER A   2     -51.331  -1.484 -13.712  1.00 21.58           H  
ATOM     27  HB3 SER A   2     -50.732  -0.542 -15.089  1.00 21.58           H  
ATOM     28  O   SER A   2     -48.815   0.425 -13.604  1.00 21.58           O  
ATOM     29  OG  SER A   2     -52.765  -0.473 -14.797  1.00 21.58           O  
ATOM     30  HG  SER A   2     -52.986  -1.332 -15.164  1.00 21.58           H  
ATOM     31  N   ASP A   3     -49.569   0.819 -11.513  1.00 22.07           N  
ATOM     32  H   ASP A   3     -50.365   1.056 -10.938  1.00 22.07           H  
ATOM     33  CA  ASP A   3     -48.260   0.837 -10.854  1.00 22.07           C  
ATOM     34  HA  ASP A   3     -47.585   1.460 -11.441  1.00 22.07           H  
ATOM     35  C   ASP A   3     -47.647  -0.571 -10.790  1.00 22.07           C  
ATOM     36  CB  ASP A   3     -48.378   1.482  -9.463  1.00 22.07           C  
ATOM     37  HB2 ASP A   3     -49.150   0.969  -8.889  1.00 22.07           H  
ATOM     38  HB3 ASP A   3     -47.429   1.363  -8.939  1.00 22.07           H  
ATOM     39  O   ASP A   3     -47.915  -1.366  -9.887  1.00 22.07           O  
ATOM     40  CG  ASP A   3     -48.692   2.978  -9.545  1.00 22.07           C  
ATOM     41  OD1 ASP A   3     -48.055   3.653 -10.385  1.00 22.07           O  
ATOM     42  OD2 ASP A   3     -49.585   3.420  -8.792  1.00 22.07           O  
ATOM     43  N   ASN A   4     -46.815  -0.898 -11.781  1.00 24.48           N  
ATOM     44  H   ASN A   4     -46.705  -0.233 -12.533  1.00 24.48           H  
ATOM     45  CA  ASN A   4     -46.105  -2.174 -11.842  1.00 24.48           C  
ATOM     46  HA  ASN A   4     -46.819  -2.974 -11.647  1.00 24.48           H  
ATOM     47  C   ASN A   4     -45.026  -2.247 -10.747  1.00 24.48           C  
ATOM     48  CB  ASN A   4     -45.525  -2.376 -13.254  1.00 24.48           C  
ATOM     49  HB2 ASN A   4     -44.760  -3.152 -13.213  1.00 24.48           H  
ATOM     50  HB3 ASN A   4     -45.049  -1.454 -13.586  1.00 24.48           H  
ATOM     51  O   ASN A   4     -43.990  -1.586 -10.830  1.00 24.48           O  
ATOM     52  CG  ASN A   4     -46.559  -2.825 -14.274  1.00 24.48           C  
ATOM     53  ND2 ASN A   4     -46.333  -2.551 -15.537  1.00 24.48           N  
ATOM     54 HD21 ASN A   4     -45.535  -1.992 -15.802  1.00 24.48           H  
ATOM     55 HD22 ASN A   4     -47.051  -2.846 -16.182  1.00 24.48           H  
ATOM     56  OD1 ASN A   4     -47.551  -3.468 -13.977  1.00 24.48           O  
ATOM     57  N   GLY A   5     -45.279  -3.069  -9.724  1.00 25.25           N  
ATOM     58  H   GLY A   5     -46.194  -3.494  -9.697  1.00 25.25           H  
ATOM     59  CA  GLY A   5     -44.430  -3.188  -8.537  1.00 25.25           C  
ATOM     60  HA2 GLY A   5     -44.923  -3.832  -7.808  1.00 25.25           H  
ATOM     61  HA3 GLY A   5     -44.345  -2.193  -8.100  1.00 25.25           H  
ATOM     62  C   GLY A   5     -43.011  -3.739  -8.786  1.00 25.25           C  
ATOM     63  O   GLY A   5     -42.756  -4.410  -9.790  1.00 25.25           O  
ATOM     64  N   PRO A   6     -42.069  -3.486  -7.856  1.00 26.19           N  
ATOM     65  CA  PRO A   6     -40.655  -3.824  -8.022  1.00 26.19           C  
ATOM     66  HA  PRO A   6     -40.294  -3.396  -8.957  1.00 26.19           H  
ATOM     67  C   PRO A   6     -40.408  -5.342  -8.046  1.00 26.19           C  
ATOM     68  CB  PRO A   6     -39.937  -3.134  -6.854  1.00 26.19           C  
ATOM     69  HB2 PRO A   6     -39.641  -2.129  -7.154  1.00 26.19           H  
ATOM     70  HB3 PRO A   6     -39.068  -3.697  -6.513  1.00 26.19           H  
ATOM     71  O   PRO A   6     -40.799  -6.069  -7.130  1.00 26.19           O  
ATOM     72  CG  PRO A   6     -41.013  -3.042  -5.771  1.00 26.19           C  
ATOM     73  HG2 PRO A   6     -40.823  -2.223  -5.078  1.00 26.19           H  
ATOM     74  HG3 PRO A   6     -41.082  -3.990  -5.237  1.00 26.19           H  
ATOM     75  CD  PRO A   6     -42.286  -2.814  -6.582  1.00 26.19           C  
ATOM     76  HD2 PRO A   6     -43.146  -3.226  -6.054  1.00 26.19           H  
ATOM     77  HD3 PRO A   6     -42.425  -1.747  -6.754  1.00 26.19           H  
ATOM     78  N   GLN A   7     -39.710  -5.828  -9.079  1.00 25.33           N  
ATOM     79  H   GLN A   7     -39.417  -5.190  -9.805  1.00 25.33           H  
ATOM     80  CA  GLN A   7     -39.383  -7.250  -9.217  1.00 25.33           C  
ATOM     81  HA  GLN A   7     -40.312  -7.803  -9.076  1.00 25.33           H  
ATOM     82  C   GLN A   7     -38.412  -7.745  -8.133  1.00 25.33           C  
ATOM     83  CB  GLN A   7     -38.856  -7.580 -10.622  1.00 25.33           C  
ATOM     84  HB2 GLN A   7     -38.278  -8.503 -10.570  1.00 25.33           H  
ATOM     85  HB3 GLN A   7     -38.196  -6.786 -10.969  1.00 25.33           H  
ATOM     86  O   GLN A   7     -37.412  -7.113  -7.793  1.00 25.33           O  
ATOM     87  CG  GLN A   7     -39.996  -7.804 -11.630  1.00 25.33           C  
ATOM     88  HG2 GLN A   7     -40.682  -8.552 -11.232  1.00 25.33           H  
ATOM     89  HG3 GLN A   7     -40.548  -6.875 -11.771  1.00 25.33           H  
ATOM     90  CD  GLN A   7     -39.492  -8.288 -12.989  1.00 25.33           C  
ATOM     91  NE2 GLN A   7     -40.334  -8.899 -13.793  1.00 25.33           N  
ATOM     92 HE21 GLN A   7     -39.960  -9.180 -14.688  1.00 25.33           H  
ATOM     93 HE22 GLN A   7     -41.308  -9.002 -13.546  1.00 25.33           H  
ATOM     94  OE1 GLN A   7     -38.340  -8.140 -13.356  1.00 25.33           O  
ATOM     95  N   ASN A   8     -38.715  -8.929  -7.605  1.00 27.18           N  
ATOM     96  H   ASN A   8     -39.520  -9.410  -7.980  1.00 27.18           H  
ATOM     97  CA  ASN A   8     -38.120  -9.476  -6.393  1.00 27.18           C  
ATOM     98  HA  ASN A   8     -37.879  -8.651  -5.722  1.00 27.18           H  
ATOM     99  C   ASN A   8     -36.820 -10.249  -6.710  1.00 27.18           C  
ATOM    100  CB  ASN A   8     -39.237 -10.327  -5.745  1.00 27.18           C  
ATOM    101  HB2 ASN A   8     -40.192  -9.825  -5.901  1.00 27.18           H  
ATOM    102  HB3 ASN A   8     -39.295 -11.303  -6.229  1.00 27.18           H  
ATOM    103  O   ASN A   8     -36.876 -11.378  -7.193  1.00 27.18           O  
ATOM    104  CG  ASN A   8     -39.114 -10.526  -4.249  1.00 27.18           C  
ATOM    105  ND2 ASN A   8     -40.161 -11.012  -3.623  1.00 27.18           N  
ATOM    106 HD21 ASN A   8     -41.015 -11.184  -4.134  1.00 27.18           H  
ATOM    107 HD22 ASN A   8     -40.127 -11.017  -2.613  1.00 27.18           H  
ATOM    108  OD1 ASN A   8     -38.108 -10.253  -3.619  1.00 27.18           O  
ATOM    109  N   GLN A   9     -35.643  -9.681  -6.408  1.00 29.71           N  
ATOM    110  H   GLN A   9     -35.659  -8.734  -6.057  1.00 29.71           H  
ATOM    111  CA  GLN A   9     -34.318 -10.278  -6.706  1.00 29.71           C  
ATOM    112  HA  GLN A   9     -34.299 -10.526  -7.768  1.00 29.71           H  
ATOM    113  C   GLN A   9     -33.998 -11.607  -5.970  1.00 29.71           C  
ATOM    114  CB  GLN A   9     -33.200  -9.245  -6.443  1.00 29.71           C  
ATOM    115  HB2 GLN A   9     -32.240  -9.761  -6.427  1.00 29.71           H  
ATOM    116  HB3 GLN A   9     -33.347  -8.793  -5.462  1.00 29.71           H  
ATOM    117  O   GLN A   9     -32.897 -12.137  -6.105  1.00 29.71           O  
ATOM    118  CG  GLN A   9     -33.086  -8.143  -7.511  1.00 29.71           C  
ATOM    119  HG2 GLN A   9     -33.026  -8.608  -8.495  1.00 29.71           H  
ATOM    120  HG3 GLN A   9     -33.974  -7.511  -7.483  1.00 29.71           H  
ATOM    121  CD  GLN A   9     -31.845  -7.266  -7.316  1.00 29.71           C  
ATOM    122  NE2 GLN A   9     -31.490  -6.445  -8.279  1.00 29.71           N  
ATOM    123 HE21 GLN A   9     -32.031  -6.368  -9.128  1.00 29.71           H  
ATOM    124 HE22 GLN A   9     -30.665  -5.892  -8.097  1.00 29.71           H  
ATOM    125  OE1 GLN A   9     -31.165  -7.296  -6.305  1.00 29.71           O  
ATOM    126  N   ARG A  10     -34.933 -12.177  -5.195  1.00 32.31           N  
ATOM    127  H   ARG A  10     -35.845 -11.741  -5.193  1.00 32.31           H  
ATOM    128  CA  ARG A  10     -34.715 -13.362  -4.339  1.00 32.31           C  
ATOM    129  HA  ARG A  10     -33.924 -13.138  -3.624  1.00 32.31           H  
ATOM    130  C   ARG A  10     -34.235 -14.622  -5.074  1.00 32.31           C  
ATOM    131  CB  ARG A  10     -36.009 -13.695  -3.577  1.00 32.31           C  
ATOM    132  HB2 ARG A  10     -35.941 -14.716  -3.201  1.00 32.31           H  
ATOM    133  HB3 ARG A  10     -36.856 -13.648  -4.261  1.00 32.31           H  
ATOM    134  O   ARG A  10     -33.448 -15.370  -4.505  1.00 32.31           O  
ATOM    135  CG  ARG A  10     -36.253 -12.771  -2.377  1.00 32.31           C  
ATOM    136  HG2 ARG A  10     -35.430 -12.880  -1.669  1.00 32.31           H  
ATOM    137  HG3 ARG A  10     -36.294 -11.733  -2.707  1.00 32.31           H  
ATOM    138  CD  ARG A  10     -37.567 -13.160  -1.687  1.00 32.31           C  
ATOM    139  HD2 ARG A  10     -38.384 -13.049  -2.400  1.00 32.31           H  
ATOM    140  HD3 ARG A  10     -37.499 -14.208  -1.395  1.00 32.31           H  
ATOM    141  NE  ARG A  10     -37.837 -12.323  -0.502  1.00 32.31           N  
ATOM    142  HE  ARG A  10     -37.393 -11.416  -0.488  1.00 32.31           H  
ATOM    143  NH1 ARG A  10     -39.278 -13.758   0.578  1.00 32.31           N  
ATOM    144 HH11 ARG A  10     -39.872 -13.973   1.365  1.00 32.31           H  
ATOM    145 HH12 ARG A  10     -39.177 -14.421  -0.177  1.00 32.31           H  
ATOM    146  NH2 ARG A  10     -38.768 -11.801   1.513  1.00 32.31           N  
ATOM    147 HH21 ARG A  10     -38.285 -10.913   1.511  1.00 32.31           H  
ATOM    148 HH22 ARG A  10     -39.367 -12.039   2.291  1.00 32.31           H  
ATOM    149  CZ  ARG A  10     -38.620 -12.632   0.520  1.00 32.31           C  
ATOM    150  N   ASN A  11     -34.695 -14.875  -6.300  1.00 35.25           N  
ATOM    151  H   ASN A  11     -35.309 -14.189  -6.717  1.00 35.25           H  
ATOM    152  CA  ASN A  11     -34.530 -16.174  -6.977  1.00 35.25           C  
ATOM    153  HA  ASN A  11     -34.500 -16.942  -6.205  1.00 35.25           H  
ATOM    154  C   ASN A  11     -33.190 -16.351  -7.728  1.00 35.25           C  
ATOM    155  CB  ASN A  11     -35.772 -16.472  -7.848  1.00 35.25           C  
ATOM    156  HB2 ASN A  11     -36.002 -15.612  -8.477  1.00 35.25           H  
ATOM    157  HB3 ASN A  11     -35.560 -17.316  -8.504  1.00 35.25           H  
ATOM    158  O   ASN A  11     -33.127 -17.073  -8.723  1.00 35.25           O  
ATOM    159  CG  ASN A  11     -37.006 -16.863  -7.053  1.00 35.25           C  
ATOM    160  ND2 ASN A  11     -38.085 -17.186  -7.727  1.00 35.25           N  
ATOM    161 HD21 ASN A  11     -38.076 -17.207  -8.737  1.00 35.25           H  
ATOM    162 HD22 ASN A  11     -38.882 -17.482  -7.182  1.00 35.25           H  
ATOM    163  OD1 ASN A  11     -37.032 -16.886  -5.834  1.00 35.25           O  
ATOM    164  N   ALA A  12     -32.107 -15.713  -7.281  1.00 41.25           N  
ATOM    165  H   ALA A  12     -32.176 -15.177  -6.428  1.00 41.25           H  
ATOM    166  CA  ALA A  12     -30.781 -15.957  -7.849  1.00 41.25           C  
ATOM    167  HA  ALA A  12     -30.865 -15.888  -8.933  1.00 41.25           H  
ATOM    168  C   ALA A  12     -30.277 -17.369  -7.458  1.00 41.25           C  
ATOM    169  CB  ALA A  12     -29.832 -14.846  -7.391  1.00 41.25           C  
ATOM    170  HB1 ALA A  12     -28.837 -15.024  -7.800  1.00 41.25           H  
ATOM    171  HB2 ALA A  12     -29.779 -14.828  -6.303  1.00 41.25           H  
ATOM    172  HB3 ALA A  12     -30.197 -13.881  -7.744  1.00 41.25           H  
ATOM    173  O   ALA A  12     -30.198 -17.671  -6.263  1.00 41.25           O  
ATOM    174  N   PRO A  13     -29.919 -18.249  -8.415  1.00 47.28           N  
ATOM    175  CA  PRO A  13     -29.509 -19.614  -8.098  1.00 47.28           C  
ATOM    176  HA  PRO A  13     -30.269 -20.076  -7.468  1.00 47.28           H  
ATOM    177  C   PRO A  13     -28.167 -19.640  -7.347  1.00 47.28           C  
ATOM    178  CB  PRO A  13     -29.474 -20.363  -9.436  1.00 47.28           C  
ATOM    179  HB2 PRO A  13     -28.687 -21.116  -9.467  1.00 47.28           H  
ATOM    180  HB3 PRO A  13     -30.446 -20.824  -9.616  1.00 47.28           H  
ATOM    181  O   PRO A  13     -27.137 -19.161  -7.838  1.00 47.28           O  
ATOM    182  CG  PRO A  13     -29.243 -19.256 -10.465  1.00 47.28           C  
ATOM    183  HG2 PRO A  13     -28.177 -19.041 -10.537  1.00 47.28           H  
ATOM    184  HG3 PRO A  13     -29.648 -19.519 -11.442  1.00 47.28           H  
ATOM    185  CD  PRO A  13     -29.965 -18.055  -9.857  1.00 47.28           C  
ATOM    186  HD2 PRO A  13     -31.004 -18.044 -10.187  1.00 47.28           H  
ATOM    187  HD3 PRO A  13     -29.464 -17.133 -10.152  1.00 47.28           H  
ATOM    188  N   ARG A  14     -28.179 -20.232  -6.147  1.00 53.00           N  
ATOM    189  H   ARG A  14     -29.067 -20.583  -5.817  1.00 53.00           H  
ATOM    190  CA  ARG A  14     -26.977 -20.569  -5.367  1.00 53.00           C  
ATOM    191  HA  ARG A  14     -26.250 -19.761  -5.450  1.00 53.00           H  
ATOM    192  C   ARG A  14     -26.323 -21.821  -5.947  1.00 53.00           C  
ATOM    193  CB  ARG A  14     -27.332 -20.772  -3.881  1.00 53.00           C  
ATOM    194  HB2 ARG A  14     -26.485 -21.238  -3.378  1.00 53.00           H  
ATOM    195  HB3 ARG A  14     -28.190 -21.440  -3.796  1.00 53.00           H  
ATOM    196  O   ARG A  14     -27.018 -22.780  -6.271  1.00 53.00           O  
ATOM    197  CG  ARG A  14     -27.633 -19.442  -3.174  1.00 53.00           C  
ATOM    198  HG2 ARG A  14     -26.740 -18.820  -3.229  1.00 53.00           H  
ATOM    199  HG3 ARG A  14     -28.452 -18.934  -3.683  1.00 53.00           H  
ATOM    200  CD  ARG A  14     -28.008 -19.622  -1.695  1.00 53.00           C  
ATOM    201  HD2 ARG A  14     -27.266 -20.255  -1.208  1.00 53.00           H  
ATOM    202  HD3 ARG A  14     -28.972 -20.127  -1.633  1.00 53.00           H  
ATOM    203  NE  ARG A  14     -28.093 -18.313  -1.007  1.00 53.00           N  
ATOM    204  HE  ARG A  14     -28.963 -17.807  -1.094  1.00 53.00           H  
ATOM    205  NH1 ARG A  14     -25.938 -18.203  -0.194  1.00 53.00           N  
ATOM    206 HH11 ARG A  14     -25.669 -19.034  -0.700  1.00 53.00           H  
ATOM    207 HH12 ARG A  14     -25.197 -17.537  -0.021  1.00 53.00           H  
ATOM    208  NH2 ARG A  14     -27.218 -16.427  -0.048  1.00 53.00           N  
ATOM    209 HH21 ARG A  14     -26.366 -15.913   0.121  1.00 53.00           H  
ATOM    210 HH22 ARG A  14     -28.048 -15.886  -0.248  1.00 53.00           H  
ATOM    211  CZ  ARG A  14     -27.101 -17.672  -0.404  1.00 53.00           C  
ATOM    212  N   ILE A  15     -24.994 -21.834  -6.049  1.00 55.40           N  
ATOM    213  H   ILE A  15     -24.468 -21.020  -5.766  1.00 55.40           H  
ATOM    214  CA  ILE A  15     -24.262 -23.026  -6.490  1.00 55.40           C  
ATOM    215  HA  ILE A  15     -24.819 -23.477  -7.311  1.00 55.40           H  
ATOM    216  C   ILE A  15     -24.229 -24.060  -5.359  1.00 55.40           C  
ATOM    217  CB  ILE A  15     -22.863 -22.670  -7.047  1.00 55.40           C  
ATOM    218  HB  ILE A  15     -22.304 -22.122  -6.288  1.00 55.40           H  
ATOM    219  O   ILE A  15     -23.556 -23.877  -4.342  1.00 55.40           O  
ATOM    220  CG1 ILE A  15     -23.048 -21.756  -8.285  1.00 55.40           C  
ATOM    221 HG12 ILE A  15     -23.910 -22.094  -8.859  1.00 55.40           H  
ATOM    222 HG13 ILE A  15     -23.258 -20.744  -7.937  1.00 55.40           H  
ATOM    223  CG2 ILE A  15     -22.071 -23.953  -7.381  1.00 55.40           C  
ATOM    224 HG21 ILE A  15     -21.069 -23.701  -7.726  1.00 55.40           H  
ATOM    225 HG22 ILE A  15     -21.943 -24.569  -6.491  1.00 55.40           H  
ATOM    226 HG23 ILE A  15     -22.591 -24.531  -8.146  1.00 55.40           H  
ATOM    227  CD1 ILE A  15     -21.865 -21.691  -9.257  1.00 55.40           C  
ATOM    228 HD11 ILE A  15     -21.755 -22.645  -9.772  1.00 55.40           H  
ATOM    229 HD12 ILE A  15     -20.946 -21.464  -8.717  1.00 55.40           H  
ATOM    230 HD13 ILE A  15     -22.058 -20.923 -10.006  1.00 55.40           H  
ATOM    231  N   THR A  16     -24.941 -25.167  -5.570  1.00 50.52           N  
ATOM    232  H   THR A  16     -25.545 -25.208  -6.378  1.00 50.52           H  
ATOM    233  CA  THR A  16     -24.901 -26.380  -4.746  1.00 50.52           C  
ATOM    234  HA  THR A  16     -24.403 -26.162  -3.801  1.00 50.52           H  
ATOM    235  C   THR A  16     -24.093 -27.461  -5.471  1.00 50.52           C  
ATOM    236  CB  THR A  16     -26.323 -26.874  -4.420  1.00 50.52           C  
ATOM    237  HB  THR A  16     -26.260 -27.851  -3.939  1.00 50.52           H  
ATOM    238  O   THR A  16     -24.401 -27.842  -6.598  1.00 50.52           O  
ATOM    239  CG2 THR A  16     -27.058 -25.914  -3.486  1.00 50.52           C  
ATOM    240 HG21 THR A  16     -28.033 -26.326  -3.226  1.00 50.52           H  
ATOM    241 HG22 THR A  16     -26.481 -25.781  -2.571  1.00 50.52           H  
ATOM    242 HG23 THR A  16     -27.193 -24.947  -3.969  1.00 50.52           H  
ATOM    243  OG1 THR A  16     -27.108 -26.977  -5.584  1.00 50.52           O  
ATOM    244  HG1 THR A  16     -28.003 -27.209  -5.325  1.00 50.52           H  
ATOM    245  N   PHE A  17     -23.028 -27.973  -4.846  1.00 40.62           N  
ATOM    246  H   PHE A  17     -22.784 -27.631  -3.928  1.00 40.62           H  
ATOM    247  CA  PHE A  17     -22.120 -28.931  -5.502  1.00 40.62           C  
ATOM    248  HA  PHE A  17     -22.049 -28.668  -6.557  1.00 40.62           H  
ATOM    249  C   PHE A  17     -22.585 -30.393  -5.480  1.00 40.62           C  
ATOM    250  CB  PHE A  17     -20.718 -28.817  -4.894  1.00 40.62           C  
ATOM    251  HB2 PHE A  17     -20.106 -29.652  -5.235  1.00 40.62           H  
ATOM    252  HB3 PHE A  17     -20.789 -28.894  -3.809  1.00 40.62           H  
ATOM    253  O   PHE A  17     -21.950 -31.227  -6.130  1.00 40.62           O  
ATOM    254  CG  PHE A  17     -19.992 -27.551  -5.280  1.00 40.62           C  
ATOM    255  CD1 PHE A  17     -19.603 -27.349  -6.620  1.00 40.62           C  
ATOM    256  HD1 PHE A  17     -19.849 -28.086  -7.370  1.00 40.62           H  
ATOM    257  CD2 PHE A  17     -19.694 -26.586  -4.306  1.00 40.62           C  
ATOM    258  HD2 PHE A  17     -19.984 -26.735  -3.276  1.00 40.62           H  
ATOM    259  CE1 PHE A  17     -18.911 -26.183  -6.986  1.00 40.62           C  
ATOM    260  HE1 PHE A  17     -18.623 -26.018  -8.014  1.00 40.62           H  
ATOM    261  CE2 PHE A  17     -19.003 -25.425  -4.679  1.00 40.62           C  
ATOM    262  HE2 PHE A  17     -18.760 -24.680  -3.935  1.00 40.62           H  
ATOM    263  CZ  PHE A  17     -18.611 -25.222  -6.009  1.00 40.62           C  
ATOM    264  HZ  PHE A  17     -18.076 -24.323  -6.277  1.00 40.62           H  
ATOM    265  N   GLY A  18     -23.647 -30.707  -4.731  1.00 34.24           N  
ATOM    266  H   GLY A  18     -24.092 -29.969  -4.204  1.00 34.24           H  
ATOM    267  CA  GLY A  18     -24.109 -32.082  -4.524  1.00 34.24           C  
ATOM    268  HA2 GLY A  18     -23.257 -32.715  -4.276  1.00 34.24           H  
ATOM    269  HA3 GLY A  18     -24.798 -32.098  -3.679  1.00 34.24           H  
ATOM    270  C   GLY A  18     -24.829 -32.713  -5.721  1.00 34.24           C  
ATOM    271  O   GLY A  18     -24.851 -33.934  -5.828  1.00 34.24           O  
ATOM    272  N   GLY A  19     -25.412 -31.903  -6.613  1.00 25.43           N  
ATOM    273  H   GLY A  19     -25.295 -30.905  -6.507  1.00 25.43           H  
ATOM    274  CA  GLY A  19     -26.209 -32.392  -7.741  1.00 25.43           C  
ATOM    275  HA2 GLY A  19     -26.665 -31.547  -8.258  1.00 25.43           H  
ATOM    276  HA3 GLY A  19     -27.008 -33.018  -7.343  1.00 25.43           H  
ATOM    277  C   GLY A  19     -25.412 -33.210  -8.773  1.00 25.43           C  
ATOM    278  O   GLY A  19     -24.181 -33.091  -8.851  1.00 25.43           O  
ATOM    279  N   PRO A  20     -26.102 -34.040  -9.583  1.00 21.17           N  
ATOM    280  CA  PRO A  20     -25.467 -34.841 -10.621  1.00 21.17           C  
ATOM    281  HA  PRO A  20     -24.772 -35.536 -10.152  1.00 21.17           H  
ATOM    282  C   PRO A  20     -24.692 -33.963 -11.606  1.00 21.17           C  
ATOM    283  CB  PRO A  20     -26.583 -35.642 -11.299  1.00 21.17           C  
ATOM    284  HB2 PRO A  20     -26.407 -35.785 -12.365  1.00 21.17           H  
ATOM    285  HB3 PRO A  20     -26.695 -36.605 -10.800  1.00 21.17           H  
ATOM    286  O   PRO A  20     -25.019 -32.807 -11.869  1.00 21.17           O  
ATOM    287  CG  PRO A  20     -27.824 -34.792 -11.043  1.00 21.17           C  
ATOM    288  HG2 PRO A  20     -28.736 -35.389 -11.049  1.00 21.17           H  
ATOM    289  HG3 PRO A  20     -27.883 -33.996 -11.785  1.00 21.17           H  
ATOM    290  CD  PRO A  20     -27.548 -34.189  -9.665  1.00 21.17           C  
ATOM    291  HD2 PRO A  20     -28.059 -33.231  -9.572  1.00 21.17           H  
ATOM    292  HD3 PRO A  20     -27.886 -34.875  -8.887  1.00 21.17           H  
ATOM    293  N   SER A  21     -23.612 -34.533 -12.130  1.00 23.01           N  
ATOM    294  H   SER A  21     -23.494 -35.528 -11.997  1.00 23.01           H  
ATOM    295  CA  SER A  21     -22.643 -33.809 -12.948  1.00 23.01           C  
ATOM    296  HA  SER A  21     -22.558 -32.785 -12.584  1.00 23.01           H  
ATOM    297  C   SER A  21     -23.117 -33.743 -14.394  1.00 23.01           C  
ATOM    298  CB  SER A  21     -21.268 -34.476 -12.843  1.00 23.01           C  
ATOM    299  HB2 SER A  21     -21.303 -35.469 -13.291  1.00 23.01           H  
ATOM    300  HB3 SER A  21     -20.531 -33.875 -13.376  1.00 23.01           H  
ATOM    301  O   SER A  21     -22.553 -34.444 -15.233  1.00 23.01           O  
ATOM    302  OG  SER A  21     -20.895 -34.602 -11.480  1.00 23.01           O  
ATOM    303  HG  SER A  21     -21.557 -35.157 -11.060  1.00 23.01           H  
ATOM    304  N   ASP A  22     -24.147 -32.940 -14.674  1.00 18.95           N  
ATOM    305  H   ASP A  22     -24.631 -32.466 -13.925  1.00 18.95           H  
ATOM    306  CA  ASP A  22     -24.627 -32.756 -16.045  1.00 18.95           C  
ATOM    307  HA  ASP A  22     -24.821 -33.754 -16.437  1.00 18.95           H  
ATOM    308  C   ASP A  22     -23.500 -32.167 -16.893  1.00 18.95           C  
ATOM    309  CB  ASP A  22     -25.930 -31.937 -16.118  1.00 18.95           C  
ATOM    310  HB2 ASP A  22     -26.103 -31.433 -15.167  1.00 18.95           H  
ATOM    311  HB3 ASP A  22     -25.831 -31.168 -16.884  1.00 18.95           H  
ATOM    312  O   ASP A  22     -23.073 -31.020 -16.751  1.00 18.95           O  
ATOM    313  CG  ASP A  22     -27.148 -32.799 -16.481  1.00 18.95           C  
ATOM    314  OD1 ASP A  22     -26.961 -33.813 -17.191  1.00 18.95           O  
ATOM    315  OD2 ASP A  22     -28.257 -32.418 -16.053  1.00 18.95           O  
ATOM    316  N   SER A  23     -22.922 -33.040 -17.710  1.00 19.62           N  
ATOM    317  H   SER A  23     -23.342 -33.955 -17.786  1.00 19.62           H  
ATOM    318  CA  SER A  23     -21.584 -32.875 -18.268  1.00 19.62           C  
ATOM    319  HA  SER A  23     -20.978 -32.327 -17.547  1.00 19.62           H  
ATOM    320  C   SER A  23     -21.584 -32.054 -19.552  1.00 19.62           C  
ATOM    321  CB  SER A  23     -20.952 -34.260 -18.456  1.00 19.62           C  
ATOM    322  HB2 SER A  23     -19.943 -34.159 -18.857  1.00 19.62           H  
ATOM    323  HB3 SER A  23     -20.893 -34.751 -17.485  1.00 19.62           H  
ATOM    324  O   SER A  23     -20.587 -32.092 -20.271  1.00 19.62           O  
ATOM    325  OG  SER A  23     -21.735 -35.055 -19.328  1.00 19.62           O  
ATOM    326  HG  SER A  23     -21.702 -35.970 -19.039  1.00 19.62           H  
ATOM    327  N   THR A  24     -22.695 -31.355 -19.834  1.00 18.79           N  
ATOM    328  H   THR A  24     -23.369 -31.279 -19.086  1.00 18.79           H  
ATOM    329  CA  THR A  24     -23.212 -30.936 -21.146  1.00 18.79           C  
ATOM    330  HA  THR A  24     -23.603 -31.836 -21.622  1.00 18.79           H  
ATOM    331  C   THR A  24     -22.122 -30.375 -22.048  1.00 18.79           C  
ATOM    332  CB  THR A  24     -24.393 -29.952 -21.005  1.00 18.79           C  
ATOM    333  HB  THR A  24     -24.041 -28.920 -21.014  1.00 18.79           H  
ATOM    334  O   THR A  24     -21.867 -29.172 -22.124  1.00 18.79           O  
ATOM    335  CG2 THR A  24     -25.410 -30.161 -22.127  1.00 18.79           C  
ATOM    336 HG21 THR A  24     -26.218 -29.435 -22.030  1.00 18.79           H  
ATOM    337 HG22 THR A  24     -25.824 -31.167 -22.075  1.00 18.79           H  
ATOM    338 HG23 THR A  24     -24.926 -30.017 -23.093  1.00 18.79           H  
ATOM    339  OG1 THR A  24     -25.077 -30.168 -19.794  1.00 18.79           O  
ATOM    340  HG1 THR A  24     -25.960 -29.795 -19.853  1.00 18.79           H  
ATOM    341  N   GLY A  25     -21.433 -31.295 -22.719  1.00 18.86           N  
ATOM    342  H   GLY A  25     -21.668 -32.258 -22.526  1.00 18.86           H  
ATOM    343  CA  GLY A  25     -20.108 -31.056 -23.271  1.00 18.86           C  
ATOM    344  HA2 GLY A  25     -19.573 -32.003 -23.341  1.00 18.86           H  
ATOM    345  HA3 GLY A  25     -19.553 -30.396 -22.604  1.00 18.86           H  
ATOM    346  C   GLY A  25     -20.166 -30.421 -24.644  1.00 18.86           C  
ATOM    347  O   GLY A  25     -19.444 -30.881 -25.517  1.00 18.86           O  
ATOM    348  N   SER A  26     -21.060 -29.447 -24.852  1.00 19.33           N  
ATOM    349  H   SER A  26     -21.598 -29.156 -24.049  1.00 19.33           H  
ATOM    350  CA  SER A  26     -21.429 -28.862 -26.147  1.00 19.33           C  
ATOM    351  HA  SER A  26     -21.885 -29.642 -26.756  1.00 19.33           H  
ATOM    352  C   SER A  26     -20.206 -28.334 -26.895  1.00 19.33           C  
ATOM    353  CB  SER A  26     -22.480 -27.768 -25.946  1.00 19.33           C  
ATOM    354  HB2 SER A  26     -22.129 -27.049 -25.206  1.00 19.33           H  
ATOM    355  HB3 SER A  26     -22.660 -27.254 -26.890  1.00 19.33           H  
ATOM    356  O   SER A  26     -19.810 -27.176 -26.779  1.00 19.33           O  
ATOM    357  OG  SER A  26     -23.680 -28.373 -25.510  1.00 19.33           O  
ATOM    358  HG  SER A  26     -24.304 -27.693 -25.246  1.00 19.33           H  
ATOM    359  N   ASN A  27     -19.603 -29.232 -27.669  1.00 19.43           N  
ATOM    360  H   ASN A  27     -19.976 -30.168 -27.612  1.00 19.43           H  
ATOM    361  CA  ASN A  27     -18.230 -29.144 -28.149  1.00 19.43           C  
ATOM    362  HA  ASN A  27     -17.638 -28.624 -27.397  1.00 19.43           H  
ATOM    363  C   ASN A  27     -18.143 -28.337 -29.451  1.00 19.43           C  
ATOM    364  CB  ASN A  27     -17.704 -30.593 -28.292  1.00 19.43           C  
ATOM    365  HB2 ASN A  27     -18.071 -31.218 -27.478  1.00 19.43           H  
ATOM    366  HB3 ASN A  27     -18.071 -31.025 -29.223  1.00 19.43           H  
ATOM    367  O   ASN A  27     -17.497 -28.784 -30.394  1.00 19.43           O  
ATOM    368  CG  ASN A  27     -16.193 -30.711 -28.249  1.00 19.43           C  
ATOM    369  ND2 ASN A  27     -15.661 -31.826 -28.693  1.00 19.43           N  
ATOM    370 HD21 ASN A  27     -14.653 -31.879 -28.665  1.00 19.43           H  
ATOM    371 HD22 ASN A  27     -16.245 -32.549 -29.088  1.00 19.43           H  
ATOM    372  OD1 ASN A  27     -15.475 -29.851 -27.768  1.00 19.43           O  
ATOM    373  N   GLN A  28     -18.894 -27.230 -29.567  1.00 18.82           N  
ATOM    374  H   GLN A  28     -19.361 -26.890 -28.738  1.00 18.82           H  
ATOM    375  CA  GLN A  28     -19.123 -26.553 -30.849  1.00 18.82           C  
ATOM    376  HA  GLN A  28     -19.528 -27.294 -31.538  1.00 18.82           H  
ATOM    377  C   GLN A  28     -17.802 -26.070 -31.463  1.00 18.82           C  
ATOM    378  CB  GLN A  28     -20.166 -25.427 -30.740  1.00 18.82           C  
ATOM    379  HB2 GLN A  28     -19.979 -24.821 -29.853  1.00 18.82           H  
ATOM    380  HB3 GLN A  28     -20.063 -24.791 -31.618  1.00 18.82           H  
ATOM    381  O   GLN A  28     -17.254 -25.022 -31.119  1.00 18.82           O  
ATOM    382  CG  GLN A  28     -21.605 -25.975 -30.719  1.00 18.82           C  
ATOM    383  HG2 GLN A  28     -21.718 -26.720 -31.507  1.00 18.82           H  
ATOM    384  HG3 GLN A  28     -21.796 -26.460 -29.762  1.00 18.82           H  
ATOM    385  CD  GLN A  28     -22.666 -24.896 -30.950  1.00 18.82           C  
ATOM    386  NE2 GLN A  28     -23.914 -25.271 -31.123  1.00 18.82           N  
ATOM    387 HE21 GLN A  28     -24.581 -24.529 -31.278  1.00 18.82           H  
ATOM    388 HE22 GLN A  28     -24.179 -26.246 -31.106  1.00 18.82           H  
ATOM    389  OE1 GLN A  28     -22.404 -23.706 -30.994  1.00 18.82           O  
ATOM    390  N   ASN A  29     -17.308 -26.880 -32.396  1.00 19.83           N  
ATOM    391  H   ASN A  29     -17.818 -27.741 -32.538  1.00 19.83           H  
ATOM    392  CA  ASN A  29     -15.934 -26.901 -32.881  1.00 19.83           C  
ATOM    393  HA  ASN A  29     -15.271 -26.662 -32.050  1.00 19.83           H  
ATOM    394  C   ASN A  29     -15.693 -25.853 -33.979  1.00 19.83           C  
ATOM    395  CB  ASN A  29     -15.652 -28.349 -33.334  1.00 19.83           C  
ATOM    396  HB2 ASN A  29     -16.218 -28.559 -34.241  1.00 19.83           H  
ATOM    397  HB3 ASN A  29     -15.966 -29.048 -32.559  1.00 19.83           H  
ATOM    398  O   ASN A  29     -15.120 -26.159 -35.019  1.00 19.83           O  
ATOM    399  CG  ASN A  29     -14.181 -28.618 -33.592  1.00 19.83           C  
ATOM    400  ND2 ASN A  29     -13.870 -29.491 -34.520  1.00 19.83           N  
ATOM    401 HD21 ASN A  29     -12.886 -29.590 -34.726  1.00 19.83           H  
ATOM    402 HD22 ASN A  29     -14.583 -29.872 -35.126  1.00 19.83           H  
ATOM    403  OD1 ASN A  29     -13.300 -28.080 -32.943  1.00 19.83           O  
ATOM    404  N   GLY A  30     -16.229 -24.640 -33.806  1.00 19.68           N  
ATOM    405  H   GLY A  30     -16.657 -24.450 -32.911  1.00 19.68           H  
ATOM    406  CA  GLY A  30     -16.311 -23.634 -34.865  1.00 19.68           C  
ATOM    407  HA2 GLY A  30     -16.954 -24.007 -35.662  1.00 19.68           H  
ATOM    408  HA3 GLY A  30     -16.754 -22.723 -34.460  1.00 19.68           H  
ATOM    409  C   GLY A  30     -14.939 -23.287 -35.447  1.00 19.68           C  
ATOM    410  O   GLY A  30     -14.204 -22.498 -34.857  1.00 19.68           O  
ATOM    411  N   GLU A  31     -14.629 -23.825 -36.632  1.00 20.69           N  
ATOM    412  H   GLU A  31     -15.272 -24.526 -36.972  1.00 20.69           H  
ATOM    413  CA  GLU A  31     -13.298 -23.869 -37.274  1.00 20.69           C  
ATOM    414  HA  GLU A  31     -12.594 -24.332 -36.583  1.00 20.69           H  
ATOM    415  C   GLU A  31     -12.710 -22.504 -37.698  1.00 20.69           C  
ATOM    416  CB  GLU A  31     -13.381 -24.744 -38.539  1.00 20.69           C  
ATOM    417  HB2 GLU A  31     -14.037 -24.247 -39.252  1.00 20.69           H  
ATOM    418  HB3 GLU A  31     -12.386 -24.805 -38.980  1.00 20.69           H  
ATOM    419  O   GLU A  31     -11.810 -22.439 -38.540  1.00 20.69           O  
ATOM    420  CG  GLU A  31     -13.859 -26.184 -38.345  1.00 20.69           C  
ATOM    421  HG2 GLU A  31     -13.265 -26.655 -37.562  1.00 20.69           H  
ATOM    422  HG3 GLU A  31     -14.906 -26.185 -38.041  1.00 20.69           H  
ATOM    423  CD  GLU A  31     -13.696 -26.938 -39.672  1.00 20.69           C  
ATOM    424  OE1 GLU A  31     -12.954 -27.944 -39.679  1.00 20.69           O  
ATOM    425  OE2 GLU A  31     -14.271 -26.452 -40.674  1.00 20.69           O  
ATOM    426  N   ARG A  32     -13.273 -21.387 -37.221  1.00 21.89           N  
ATOM    427  H   ARG A  32     -13.873 -21.513 -36.418  1.00 21.89           H  
ATOM    428  CA  ARG A  32     -13.334 -20.131 -37.977  1.00 21.89           C  
ATOM    429  HA  ARG A  32     -13.937 -20.367 -38.854  1.00 21.89           H  
ATOM    430  C   ARG A  32     -11.959 -19.684 -38.485  1.00 21.89           C  
ATOM    431  CB  ARG A  32     -14.063 -19.047 -37.174  1.00 21.89           C  
ATOM    432  HB2 ARG A  32     -13.380 -18.580 -36.465  1.00 21.89           H  
ATOM    433  HB3 ARG A  32     -14.887 -19.501 -36.625  1.00 21.89           H  
ATOM    434  O   ARG A  32     -11.043 -19.397 -37.717  1.00 21.89           O  
ATOM    435  CG  ARG A  32     -14.635 -18.005 -38.144  1.00 21.89           C  
ATOM    436  HG2 ARG A  32     -13.825 -17.530 -38.699  1.00 21.89           H  
ATOM    437  HG3 ARG A  32     -15.295 -18.510 -38.848  1.00 21.89           H  
ATOM    438  CD  ARG A  32     -15.434 -16.931 -37.406  1.00 21.89           C  
ATOM    439  HD2 ARG A  32     -14.746 -16.321 -36.820  1.00 21.89           H  
ATOM    440  HD3 ARG A  32     -16.138 -17.419 -36.732  1.00 21.89           H  
ATOM    441  NE  ARG A  32     -16.185 -16.095 -38.363  1.00 21.89           N  
ATOM    442  HE  ARG A  32     -16.267 -16.458 -39.301  1.00 21.89           H  
ATOM    443  NH1 ARG A  32     -16.845 -14.452 -36.904  1.00 21.89           N  
ATOM    444 HH11 ARG A  32     -16.375 -14.951 -36.162  1.00 21.89           H  
ATOM    445 HH12 ARG A  32     -17.441 -13.664 -36.696  1.00 21.89           H  
ATOM    446  NH2 ARG A  32     -17.563 -14.406 -39.018  1.00 21.89           N  
ATOM    447 HH21 ARG A  32     -18.135 -13.603 -38.797  1.00 21.89           H  
ATOM    448 HH22 ARG A  32     -17.654 -14.833 -39.929  1.00 21.89           H  
ATOM    449  CZ  ARG A  32     -16.855 -14.990 -38.092  1.00 21.89           C  
ATOM    450  N   SER A  33     -11.863 -19.620 -39.812  1.00 20.69           N  
ATOM    451  H   SER A  33     -12.681 -19.884 -40.342  1.00 20.69           H  
ATOM    452  CA  SER A  33     -10.613 -19.720 -40.563  1.00 20.69           C  
ATOM    453  HA  SER A  33     -10.194 -20.703 -40.350  1.00 20.69           H  
ATOM    454  C   SER A  33      -9.566 -18.663 -40.192  1.00 20.69           C  
ATOM    455  CB  SER A  33     -10.920 -19.655 -42.065  1.00 20.69           C  
ATOM    456  HB2 SER A  33     -10.078 -20.051 -42.633  1.00 20.69           H  
ATOM    457  HB3 SER A  33     -11.076 -18.615 -42.349  1.00 20.69           H  
ATOM    458  O   SER A  33      -9.889 -17.507 -39.911  1.00 20.69           O  
ATOM    459  OG  SER A  33     -12.098 -20.378 -42.380  1.00 20.69           O  
ATOM    460  HG  SER A  33     -11.935 -21.324 -42.337  1.00 20.69           H  
ATOM    461  N   GLY A  34      -8.289 -19.056 -40.256  1.00 21.53           N  
ATOM    462  H   GLY A  34      -8.127 -20.023 -40.497  1.00 21.53           H  
ATOM    463  CA  GLY A  34      -7.124 -18.288 -39.792  1.00 21.53           C  
ATOM    464  HA2 GLY A  34      -7.327 -17.945 -38.778  1.00 21.53           H  
ATOM    465  HA3 GLY A  34      -6.261 -18.952 -39.755  1.00 21.53           H  
ATOM    466  C   GLY A  34      -6.744 -17.060 -40.630  1.00 21.53           C  
ATOM    467  O   GLY A  34      -5.593 -16.935 -41.052  1.00 21.53           O  
ATOM    468  N   ALA A  35      -7.689 -16.148 -40.876  1.00 23.58           N  
ATOM    469  H   ALA A  35      -8.610 -16.332 -40.505  1.00 23.58           H  
ATOM    470  CA  ALA A  35      -7.480 -14.926 -41.643  1.00 23.58           C  
ATOM    471  HA  ALA A  35      -7.313 -15.215 -42.681  1.00 23.58           H  
ATOM    472  C   ALA A  35      -6.243 -14.159 -41.143  1.00 23.58           C  
ATOM    473  CB  ALA A  35      -8.748 -14.067 -41.592  1.00 23.58           C  
ATOM    474  HB1 ALA A  35      -8.617 -13.175 -42.203  1.00 23.58           H  
ATOM    475  HB2 ALA A  35      -8.954 -13.773 -40.563  1.00 23.58           H  
ATOM    476  HB3 ALA A  35      -9.594 -14.637 -41.975  1.00 23.58           H  
ATOM    477  O   ALA A  35      -6.110 -13.827 -39.962  1.00 23.58           O  
ATOM    478  N   ARG A  36      -5.315 -13.896 -42.071  1.00 24.79           N  
ATOM    479  H   ARG A  36      -5.519 -14.221 -43.006  1.00 24.79           H  
ATOM    480  CA  ARG A  36      -3.948 -13.444 -41.788  1.00 24.79           C  
ATOM    481  HA  ARG A  36      -3.464 -14.233 -41.212  1.00 24.79           H  
ATOM    482  C   ARG A  36      -3.967 -12.166 -40.947  1.00 24.79           C  
ATOM    483  CB  ARG A  36      -3.216 -13.284 -43.136  1.00 24.79           C  
ATOM    484  HB2 ARG A  36      -3.453 -12.313 -43.572  1.00 24.79           H  
ATOM    485  HB3 ARG A  36      -3.595 -14.046 -43.817  1.00 24.79           H  
ATOM    486  O   ARG A  36      -4.309 -11.093 -41.446  1.00 24.79           O  
ATOM    487  CG  ARG A  36      -1.692 -13.465 -43.067  1.00 24.79           C  
ATOM    488  HG2 ARG A  36      -1.252 -12.693 -42.436  1.00 24.79           H  
ATOM    489  HG3 ARG A  36      -1.471 -14.447 -42.649  1.00 24.79           H  
ATOM    490  CD  ARG A  36      -1.122 -13.374 -44.493  1.00 24.79           C  
ATOM    491  HD2 ARG A  36      -1.716 -14.017 -45.143  1.00 24.79           H  
ATOM    492  HD3 ARG A  36      -1.221 -12.347 -44.844  1.00 24.79           H  
ATOM    493  NE  ARG A  36       0.290 -13.800 -44.586  1.00 24.79           N  
ATOM    494  HE  ARG A  36       0.706 -14.208 -43.761  1.00 24.79           H  
ATOM    495  NH1 ARG A  36       0.586 -13.353 -46.829  1.00 24.79           N  
ATOM    496 HH11 ARG A  36       1.148 -13.424 -47.665  1.00 24.79           H  
ATOM    497 HH12 ARG A  36      -0.370 -13.037 -46.901  1.00 24.79           H  
ATOM    498  NH2 ARG A  36       2.241 -14.286 -45.676  1.00 24.79           N  
ATOM    499 HH21 ARG A  36       2.617 -14.724 -44.847  1.00 24.79           H  
ATOM    500 HH22 ARG A  36       2.765 -14.339 -46.537  1.00 24.79           H  
ATOM    501  CZ  ARG A  36       1.028 -13.809 -45.689  1.00 24.79           C  
ATOM    502  N   SER A  37      -3.589 -12.279 -39.672  1.00 25.28           N  
ATOM    503  H   SER A  37      -3.458 -13.213 -39.310  1.00 25.28           H  
ATOM    504  CA  SER A  37      -3.596 -11.155 -38.733  1.00 25.28           C  
ATOM    505  HA  SER A  37      -4.602 -10.736 -38.712  1.00 25.28           H  
ATOM    506  C   SER A  37      -2.626 -10.069 -39.206  1.00 25.28           C  
ATOM    507  CB  SER A  37      -3.272 -11.637 -37.314  1.00 25.28           C  
ATOM    508  HB2 SER A  37      -3.935 -12.464 -37.061  1.00 25.28           H  
ATOM    509  HB3 SER A  37      -2.240 -11.984 -37.265  1.00 25.28           H  
ATOM    510  O   SER A  37      -1.415 -10.149 -38.980  1.00 25.28           O  
ATOM    511  OG  SER A  37      -3.472 -10.591 -36.382  1.00 25.28           O  
ATOM    512  HG  SER A  37      -3.412 -10.964 -35.499  1.00 25.28           H  
ATOM    513  N   LYS A  38      -3.154  -9.050 -39.902  1.00 26.22           N  
ATOM    514  H   LYS A  38      -4.117  -9.143 -40.191  1.00 26.22           H  
ATOM    515  CA  LYS A  38      -2.420  -7.810 -40.184  1.00 26.22           C  
ATOM    516  HA  LYS A  38      -1.575  -8.040 -40.833  1.00 26.22           H  
ATOM    517  C   LYS A  38      -1.872  -7.296 -38.855  1.00 26.22           C  
ATOM    518  CB  LYS A  38      -3.323  -6.743 -40.846  1.00 26.22           C  
ATOM    519  HB2 LYS A  38      -4.274  -6.692 -40.316  1.00 26.22           H  
ATOM    520  HB3 LYS A  38      -2.832  -5.774 -40.749  1.00 26.22           H  
ATOM    521  O   LYS A  38      -2.580  -7.350 -37.849  1.00 26.22           O  
ATOM    522  CG  LYS A  38      -3.577  -6.993 -42.345  1.00 26.22           C  
ATOM    523  HG2 LYS A  38      -2.615  -7.082 -42.850  1.00 26.22           H  
ATOM    524  HG3 LYS A  38      -4.118  -7.931 -42.465  1.00 26.22           H  
ATOM    525  CD  LYS A  38      -4.381  -5.854 -43.010  1.00 26.22           C  
ATOM    526  HD2 LYS A  38      -5.374  -5.813 -42.563  1.00 26.22           H  
ATOM    527  HD3 LYS A  38      -3.871  -4.906 -42.835  1.00 26.22           H  
ATOM    528  CE  LYS A  38      -4.503  -6.093 -44.527  1.00 26.22           C  
ATOM    529  HE2 LYS A  38      -3.500  -6.144 -44.951  1.00 26.22           H  
ATOM    530  HE3 LYS A  38      -4.970  -7.065 -44.686  1.00 26.22           H  
ATOM    531  NZ  LYS A  38      -5.290  -5.041 -45.230  1.00 26.22           N  
ATOM    532  HZ1 LYS A  38      -5.339  -5.241 -46.219  1.00 26.22           H  
ATOM    533  HZ2 LYS A  38      -6.241  -5.004 -44.891  1.00 26.22           H  
ATOM    534  HZ3 LYS A  38      -4.869  -4.129 -45.128  1.00 26.22           H  
ATOM    535  N   GLN A  39      -0.658  -6.743 -38.862  1.00 30.13           N  
ATOM    536  H   GLN A  39      -0.126  -6.757 -39.720  1.00 30.13           H  
ATOM    537  CA  GLN A  39      -0.117  -5.998 -37.722  1.00 30.13           C  
ATOM    538  HA  GLN A  39      -0.129  -6.634 -36.837  1.00 30.13           H  
ATOM    539  C   GLN A  39      -1.017  -4.786 -37.438  1.00 30.13           C  
ATOM    540  CB  GLN A  39       1.333  -5.553 -37.992  1.00 30.13           C  
ATOM    541  HB2 GLN A  39       1.587  -4.763 -37.286  1.00 30.13           H  
ATOM    542  HB3 GLN A  39       1.401  -5.139 -38.998  1.00 30.13           H  
ATOM    543  O   GLN A  39      -0.749  -3.670 -37.884  1.00 30.13           O  
ATOM    544  CG  GLN A  39       2.377  -6.665 -37.817  1.00 30.13           C  
ATOM    545  HG2 GLN A  39       2.309  -7.059 -36.803  1.00 30.13           H  
ATOM    546  HG3 GLN A  39       2.173  -7.475 -38.518  1.00 30.13           H  
ATOM    547  CD  GLN A  39       3.802  -6.159 -38.057  1.00 30.13           C  
ATOM    548  NE2 GLN A  39       4.812  -6.848 -37.577  1.00 30.13           N  
ATOM    549 HE21 GLN A  39       4.662  -7.734 -37.114  1.00 30.13           H  
ATOM    550 HE22 GLN A  39       5.725  -6.501 -37.834  1.00 30.13           H  
ATOM    551  OE1 GLN A  39       4.048  -5.143 -38.680  1.00 30.13           O  
ATOM    552  N   ARG A  40      -2.119  -4.998 -36.708  1.00 30.15           N  
ATOM    553  H   ARG A  40      -2.356  -5.955 -36.488  1.00 30.15           H  
ATOM    554  CA  ARG A  40      -2.913  -3.909 -36.152  1.00 30.15           C  
ATOM    555  HA  ARG A  40      -3.265  -3.281 -36.970  1.00 30.15           H  
ATOM    556  C   ARG A  40      -1.964  -3.068 -35.309  1.00 30.15           C  
ATOM    557  CB  ARG A  40      -4.118  -4.429 -35.339  1.00 30.15           C  
ATOM    558  HB2 ARG A  40      -3.806  -5.250 -34.693  1.00 30.15           H  
ATOM    559  HB3 ARG A  40      -4.476  -3.618 -34.705  1.00 30.15           H  
ATOM    560  O   ARG A  40      -1.066  -3.608 -34.654  1.00 30.15           O  
ATOM    561  CG  ARG A  40      -5.281  -4.882 -36.243  1.00 30.15           C  
ATOM    562  HG2 ARG A  40      -4.993  -5.783 -36.785  1.00 30.15           H  
ATOM    563  HG3 ARG A  40      -5.488  -4.093 -36.965  1.00 30.15           H  
ATOM    564  CD  ARG A  40      -6.568  -5.153 -35.440  1.00 30.15           C  
ATOM    565  HD2 ARG A  40      -6.745  -4.303 -34.782  1.00 30.15           H  
ATOM    566  HD3 ARG A  40      -6.422  -6.040 -34.824  1.00 30.15           H  
ATOM    567  NE  ARG A  40      -7.741  -5.348 -36.326  1.00 30.15           N  
ATOM    568  HE  ARG A  40      -7.566  -5.798 -37.213  1.00 30.15           H  
ATOM    569  NH1 ARG A  40      -9.386  -4.514 -34.938  1.00 30.15           N  
ATOM    570 HH11 ARG A  40     -10.360  -4.300 -34.778  1.00 30.15           H  
ATOM    571 HH12 ARG A  40      -8.723  -4.444 -34.179  1.00 30.15           H  
ATOM    572  NH2 ARG A  40      -9.925  -5.200 -36.982  1.00 30.15           N  
ATOM    573 HH21 ARG A  40     -10.886  -4.964 -36.783  1.00 30.15           H  
ATOM    574 HH22 ARG A  40      -9.708  -5.622 -37.874  1.00 30.15           H  
ATOM    575  CZ  ARG A  40      -9.003  -5.021 -36.077  1.00 30.15           C  
ATOM    576  N   ARG A  41      -2.174  -1.744 -35.324  1.00 33.31           N  
ATOM    577  H   ARG A  41      -2.922  -1.394 -35.905  1.00 33.31           H  
ATOM    578  CA  ARG A  41      -1.530  -0.841 -34.359  1.00 33.31           C  
ATOM    579  HA  ARG A  41      -0.485  -0.710 -34.639  1.00 33.31           H  
ATOM    580  C   ARG A  41      -1.607  -1.513 -32.989  1.00 33.31           C  
ATOM    581  CB  ARG A  41      -2.255   0.511 -34.279  1.00 33.31           C  
ATOM    582  HB2 ARG A  41      -3.332   0.348 -34.237  1.00 33.31           H  
ATOM    583  HB3 ARG A  41      -1.956   1.008 -33.356  1.00 33.31           H  
ATOM    584  O   ARG A  41      -2.683  -2.040 -32.691  1.00 33.31           O  
ATOM    585  CG  ARG A  41      -1.913   1.440 -35.448  1.00 33.31           C  
ATOM    586  HG2 ARG A  41      -2.217   0.983 -36.389  1.00 33.31           H  
ATOM    587  HG3 ARG A  41      -0.837   1.610 -35.464  1.00 33.31           H  
ATOM    588  CD  ARG A  41      -2.637   2.781 -35.269  1.00 33.31           C  
ATOM    589  HD2 ARG A  41      -3.710   2.618 -35.364  1.00 33.31           H  
ATOM    590  HD3 ARG A  41      -2.429   3.165 -34.270  1.00 33.31           H  
ATOM    591  NE  ARG A  41      -2.195   3.778 -36.262  1.00 33.31           N  
ATOM    592  HE  ARG A  41      -1.486   3.492 -36.922  1.00 33.31           H  
ATOM    593  NH1 ARG A  41      -3.594   5.495 -35.626  1.00 33.31           N  
ATOM    594 HH11 ARG A  41      -3.938   6.434 -35.767  1.00 33.31           H  
ATOM    595 HH12 ARG A  41      -4.041   4.899 -34.944  1.00 33.31           H  
ATOM    596  NH2 ARG A  41      -2.149   5.812 -37.289  1.00 33.31           N  
ATOM    597 HH21 ARG A  41      -2.526   6.742 -37.406  1.00 33.31           H  
ATOM    598 HH22 ARG A  41      -1.438   5.495 -37.933  1.00 33.31           H  
ATOM    599  CZ  ARG A  41      -2.647   5.017 -36.385  1.00 33.31           C  
ATOM    600  N   PRO A  42      -0.525  -1.517 -32.188  1.00 34.84           N  
ATOM    601  CA  PRO A  42      -0.596  -2.073 -30.852  1.00 34.84           C  
ATOM    602  HA  PRO A  42      -0.786  -3.146 -30.888  1.00 34.84           H  
ATOM    603  C   PRO A  42      -1.748  -1.362 -30.155  1.00 34.84           C  
ATOM    604  CB  PRO A  42       0.768  -1.801 -30.205  1.00 34.84           C  
ATOM    605  HB2 PRO A  42       0.682  -1.592 -29.138  1.00 34.84           H  
ATOM    606  HB3 PRO A  42       1.420  -2.659 -30.370  1.00 34.84           H  
ATOM    607  O   PRO A  42      -1.661  -0.159 -29.888  1.00 34.84           O  
ATOM    608  CG  PRO A  42       1.305  -0.598 -30.983  1.00 34.84           C  
ATOM    609  HG2 PRO A  42       0.906   0.324 -30.561  1.00 34.84           H  
ATOM    610  HG3 PRO A  42       2.395  -0.576 -30.991  1.00 34.84           H  
ATOM    611  CD  PRO A  42       0.734  -0.814 -32.384  1.00 34.84           C  
ATOM    612  HD2 PRO A  42       1.408  -1.441 -32.968  1.00 34.84           H  
ATOM    613  HD3 PRO A  42       0.589   0.148 -32.875  1.00 34.84           H  
ATOM    614  N   GLN A  43      -2.845  -2.092 -29.930  1.00 33.97           N  
ATOM    615  H   GLN A  43      -2.878  -3.050 -30.249  1.00 33.97           H  
ATOM    616  CA  GLN A  43      -3.896  -1.608 -29.056  1.00 33.97           C  
ATOM    617  HA  GLN A  43      -4.289  -0.676 -29.461  1.00 33.97           H  
ATOM    618  C   GLN A  43      -3.217  -1.273 -27.724  1.00 33.97           C  
ATOM    619  CB  GLN A  43      -5.051  -2.628 -28.952  1.00 33.97           C  
ATOM    620  HB2 GLN A  43      -5.664  -2.384 -28.084  1.00 33.97           H  
ATOM    621  HB3 GLN A  43      -4.647  -3.631 -28.816  1.00 33.97           H  
ATOM    622  O   GLN A  43      -2.127  -1.779 -27.418  1.00 33.97           O  
ATOM    623  CG  GLN A  43      -5.947  -2.576 -30.208  1.00 33.97           C  
ATOM    624  HG2 GLN A  43      -6.353  -1.570 -30.307  1.00 33.97           H  
ATOM    625  HG3 GLN A  43      -5.346  -2.785 -31.092  1.00 33.97           H  
ATOM    626  CD  GLN A  43      -7.104  -3.578 -30.178  1.00 33.97           C  
ATOM    627  NE2 GLN A  43      -8.322  -3.174 -30.471  1.00 33.97           N  
ATOM    628 HE21 GLN A  43      -9.044  -3.863 -30.318  1.00 33.97           H  
ATOM    629 HE22 GLN A  43      -8.538  -2.193 -30.577  1.00 33.97           H  
ATOM    630  OE1 GLN A  43      -6.931  -4.755 -29.930  1.00 33.97           O  
ATOM    631  N   GLY A  44      -3.810  -0.349 -26.969  1.00 37.27           N  
ATOM    632  H   GLY A  44      -4.712   0.014 -27.243  1.00 37.27           H  
ATOM    633  CA  GLY A  44      -3.305  -0.038 -25.637  1.00 37.27           C  
ATOM    634  HA2 GLY A  44      -2.308   0.396 -25.712  1.00 37.27           H  
ATOM    635  HA3 GLY A  44      -3.972   0.674 -25.152  1.00 37.27           H  
ATOM    636  C   GLY A  44      -3.231  -1.299 -24.774  1.00 37.27           C  
ATOM    637  O   GLY A  44      -3.534  -2.412 -25.219  1.00 37.27           O  
ATOM    638  N   LEU A  45      -2.915  -1.133 -23.489  1.00 43.89           N  
ATOM    639  H   LEU A  45      -2.822  -0.196 -23.123  1.00 43.89           H  
ATOM    640  CA  LEU A  45      -3.394  -2.169 -22.582  1.00 43.89           C  
ATOM    641  HA  LEU A  45      -2.882  -3.098 -22.834  1.00 43.89           H  
ATOM    642  C   LEU A  45      -4.903  -2.342 -22.867  1.00 43.89           C  
ATOM    643  CB  LEU A  45      -3.096  -1.829 -21.115  1.00 43.89           C  
ATOM    644  HB2 LEU A  45      -3.646  -2.543 -20.502  1.00 43.89           H  
ATOM    645  HB3 LEU A  45      -3.482  -0.839 -20.869  1.00 43.89           H  
ATOM    646  O   LEU A  45      -5.584  -1.325 -23.053  1.00 43.89           O  
ATOM    647  CG  LEU A  45      -1.591  -1.934 -20.790  1.00 43.89           C  
ATOM    648  HG  LEU A  45      -1.092  -2.541 -21.545  1.00 43.89           H  
ATOM    649  CD1 LEU A  45      -0.910  -0.563 -20.748  1.00 43.89           C  
ATOM    650 HD11 LEU A  45      -1.375   0.051 -19.977  1.00 43.89           H  
ATOM    651 HD12 LEU A  45       0.150  -0.682 -20.525  1.00 43.89           H  
ATOM    652 HD13 LEU A  45      -1.022  -0.067 -21.713  1.00 43.89           H  
ATOM    653  CD2 LEU A  45      -1.368  -2.619 -19.442  1.00 43.89           C  
ATOM    654 HD21 LEU A  45      -0.302  -2.686 -19.226  1.00 43.89           H  
ATOM    655 HD22 LEU A  45      -1.794  -3.622 -19.468  1.00 43.89           H  
ATOM    656 HD23 LEU A  45      -1.864  -2.047 -18.658  1.00 43.89           H  
ATOM    657  N   PRO A  46      -5.403  -3.587 -23.014  1.00 42.93           N  
ATOM    658  CA  PRO A  46      -6.841  -3.815 -23.092  1.00 42.93           C  
ATOM    659  HA  PRO A  46      -7.264  -3.314 -23.963  1.00 42.93           H  
ATOM    660  C   PRO A  46      -7.489  -3.248 -21.826  1.00 42.93           C  
ATOM    661  CB  PRO A  46      -7.008  -5.334 -23.225  1.00 42.93           C  
ATOM    662  HB2 PRO A  46      -7.930  -5.699 -22.774  1.00 42.93           H  
ATOM    663  HB3 PRO A  46      -6.967  -5.611 -24.278  1.00 42.93           H  
ATOM    664  O   PRO A  46      -6.773  -2.773 -20.942  1.00 42.93           O  
ATOM    665  CG  PRO A  46      -5.775  -5.880 -22.508  1.00 42.93           C  
ATOM    666  HG2 PRO A  46      -5.509  -6.877 -22.860  1.00 42.93           H  
ATOM    667  HG3 PRO A  46      -5.948  -5.884 -21.432  1.00 42.93           H  
ATOM    668  CD  PRO A  46      -4.700  -4.851 -22.854  1.00 42.93           C  
ATOM    669  HD2 PRO A  46      -4.218  -5.115 -23.795  1.00 42.93           H  
ATOM    670  HD3 PRO A  46      -3.968  -4.806 -22.047  1.00 42.93           H  
ATOM    671  N   ASN A  47      -8.823  -3.301 -21.754  1.00 42.94           N  
ATOM    672  H   ASN A  47      -9.325  -3.714 -22.527  1.00 42.94           H  
ATOM    673  CA  ASN A  47      -9.625  -2.815 -20.626  1.00 42.94           C  
ATOM    674  HA  ASN A  47      -9.883  -1.776 -20.834  1.00 42.94           H  
ATOM    675  C   ASN A  47      -8.818  -2.868 -19.311  1.00 42.94           C  
ATOM    676  CB  ASN A  47     -10.910  -3.675 -20.568  1.00 42.94           C  
ATOM    677  HB2 ASN A  47     -11.187  -4.007 -21.569  1.00 42.94           H  
ATOM    678  HB3 ASN A  47     -10.742  -4.560 -19.955  1.00 42.94           H  
ATOM    679  O   ASN A  47      -8.289  -3.936 -18.988  1.00 42.94           O  
ATOM    680  CG  ASN A  47     -12.108  -2.918 -20.029  1.00 42.94           C  
ATOM    681  ND2 ASN A  47     -13.222  -3.580 -19.825  1.00 42.94           N  
ATOM    682 HD21 ASN A  47     -14.006  -3.047 -19.476  1.00 42.94           H  
ATOM    683 HD22 ASN A  47     -13.275  -4.581 -19.951  1.00 42.94           H  
ATOM    684  OD1 ASN A  47     -12.059  -1.719 -19.823  1.00 42.94           O  
ATOM    685  N   ASN A  48      -8.617  -1.725 -18.627  1.00 51.82           N  
ATOM    686  H   ASN A  48      -9.123  -0.909 -18.943  1.00 51.82           H  
ATOM    687  CA  ASN A  48      -7.615  -1.535 -17.544  1.00 51.82           C  
ATOM    688  HA  ASN A  48      -6.690  -2.002 -17.881  1.00 51.82           H  
ATOM    689  C   ASN A  48      -7.983  -2.280 -16.231  1.00 51.82           C  
ATOM    690  CB  ASN A  48      -7.336  -0.027 -17.333  1.00 51.82           C  
ATOM    691  HB2 ASN A  48      -8.278   0.520 -17.366  1.00 51.82           H  
ATOM    692  HB3 ASN A  48      -6.908   0.133 -16.343  1.00 51.82           H  
ATOM    693  O   ASN A  48      -7.640  -1.882 -15.120  1.00 51.82           O  
ATOM    694  CG  ASN A  48      -6.341   0.590 -18.308  1.00 51.82           C  
ATOM    695  ND2 ASN A  48      -6.509   1.855 -18.619  1.00 51.82           N  
ATOM    696 HD21 ASN A  48      -7.292   2.371 -18.243  1.00 51.82           H  
ATOM    697 HD22 ASN A  48      -5.855   2.250 -19.280  1.00 51.82           H  
ATOM    698  OD1 ASN A  48      -5.373  -0.007 -18.752  1.00 51.82           O  
ATOM    699  N   THR A  49      -8.692  -3.384 -16.407  1.00 75.09           N  
ATOM    700  H   THR A  49      -8.845  -3.637 -17.373  1.00 75.09           H  
ATOM    701  CA  THR A  49      -9.341  -4.305 -15.501  1.00 75.09           C  
ATOM    702  HA  THR A  49      -9.635  -3.789 -14.587  1.00 75.09           H  
ATOM    703  C   THR A  49      -8.368  -5.432 -15.161  1.00 75.09           C  
ATOM    704  CB  THR A  49     -10.601  -4.840 -16.227  1.00 75.09           C  
ATOM    705  HB  THR A  49     -11.108  -5.566 -15.592  1.00 75.09           H  
ATOM    706  O   THR A  49      -8.431  -6.523 -15.733  1.00 75.09           O  
ATOM    707  CG2 THR A  49     -11.585  -3.732 -16.609  1.00 75.09           C  
ATOM    708 HG21 THR A  49     -11.160  -3.079 -17.371  1.00 75.09           H  
ATOM    709 HG22 THR A  49     -12.501  -4.182 -16.993  1.00 75.09           H  
ATOM    710 HG23 THR A  49     -11.834  -3.131 -15.734  1.00 75.09           H  
ATOM    711  OG1 THR A  49     -10.265  -5.496 -17.430  1.00 75.09           O  
ATOM    712  HG1 THR A  49      -9.577  -6.123 -17.195  1.00 75.09           H  
ATOM    713  N   ALA A  50      -7.405  -5.176 -14.278  1.00 86.16           N  
ATOM    714  H   ALA A  50      -7.406  -4.292 -13.789  1.00 86.16           H  
ATOM    715  CA  ALA A  50      -6.526  -6.238 -13.805  1.00 86.16           C  
ATOM    716  HA  ALA A  50      -6.321  -6.915 -14.634  1.00 86.16           H  
ATOM    717  C   ALA A  50      -7.203  -7.060 -12.703  1.00 86.16           C  
ATOM    718  CB  ALA A  50      -5.187  -5.652 -13.362  1.00 86.16           C  
ATOM    719  HB1 ALA A  50      -4.768  -5.076 -14.187  1.00 86.16           H  
ATOM    720  HB2 ALA A  50      -4.504  -6.460 -13.103  1.00 86.16           H  
ATOM    721  HB3 ALA A  50      -5.342  -5.012 -12.493  1.00 86.16           H  
ATOM    722  O   ALA A  50      -8.083  -6.583 -11.986  1.00 86.16           O  
ATOM    723  N   SER A  51      -6.747  -8.300 -12.534  1.00 92.67           N  
ATOM    724  H   SER A  51      -6.128  -8.688 -13.232  1.00 92.67           H  
ATOM    725  CA  SER A  51      -7.147  -9.140 -11.405  1.00 92.67           C  
ATOM    726  HA  SER A  51      -8.211  -9.363 -11.479  1.00 92.67           H  
ATOM    727  C   SER A  51      -6.873  -8.432 -10.080  1.00 92.67           C  
ATOM    728  CB  SER A  51      -6.370 -10.451 -11.448  1.00 92.67           C  
ATOM    729  HB2 SER A  51      -5.307 -10.237 -11.552  1.00 92.67           H  
ATOM    730  HB3 SER A  51      -6.716 -11.031 -12.304  1.00 92.67           H  
ATOM    731  O   SER A  51      -5.803  -7.840  -9.899  1.00 92.67           O  
ATOM    732  OG  SER A  51      -6.568 -11.191 -10.269  1.00 92.67           O  
ATOM    733  HG  SER A  51      -7.373 -11.700 -10.392  1.00 92.67           H  
ATOM    734  N   TRP A  52      -7.805  -8.535  -9.134  1.00 90.04           N  
ATOM    735  H   TRP A  52      -8.667  -9.017  -9.345  1.00 90.04           H  
ATOM    736  CA  TRP A  52      -7.596  -8.094  -7.755  1.00 90.04           C  
ATOM    737  HA  TRP A  52      -7.363  -7.029  -7.753  1.00 90.04           H  
ATOM    738  C   TRP A  52      -6.406  -8.786  -7.079  1.00 90.04           C  
ATOM    739  CB  TRP A  52      -8.898  -8.271  -6.963  1.00 90.04           C  
ATOM    740  HB2 TRP A  52      -9.326  -9.254  -7.164  1.00 90.04           H  
ATOM    741  HB3 TRP A  52      -8.669  -8.229  -5.898  1.00 90.04           H  
ATOM    742  O   TRP A  52      -5.813  -8.180  -6.191  1.00 90.04           O  
ATOM    743  CG  TRP A  52      -9.913  -7.203  -7.241  1.00 90.04           C  
ATOM    744  CD1 TRP A  52     -11.070  -7.342  -7.932  1.00 90.04           C  
ATOM    745  HD1 TRP A  52     -11.442  -8.263  -8.358  1.00 90.04           H  
ATOM    746  CD2 TRP A  52      -9.885  -5.809  -6.795  1.00 90.04           C  
ATOM    747  CE2 TRP A  52     -11.047  -5.152  -7.294  1.00 90.04           C  
ATOM    748  CE3 TRP A  52      -9.002  -5.035  -6.005  1.00 90.04           C  
ATOM    749  HE3 TRP A  52      -8.145  -5.510  -5.550  1.00 90.04           H  
ATOM    750  NE1 TRP A  52     -11.745  -6.135  -7.953  1.00 90.04           N  
ATOM    751  HE1 TRP A  52     -12.701  -6.018  -8.256  1.00 90.04           H  
ATOM    752  CH2 TRP A  52     -10.420  -3.058  -6.260  1.00 90.04           C  
ATOM    753  HH2 TRP A  52     -10.648  -2.032  -6.014  1.00 90.04           H  
ATOM    754  CZ2 TRP A  52     -11.317  -3.802  -7.043  1.00 90.04           C  
ATOM    755  HZ2 TRP A  52     -12.232  -3.361  -7.409  1.00 90.04           H  
ATOM    756  CZ3 TRP A  52      -9.265  -3.675  -5.744  1.00 90.04           C  
ATOM    757  HZ3 TRP A  52      -8.609  -3.111  -5.098  1.00 90.04           H  
ATOM    758  N   PHE A  53      -5.980  -9.959  -7.564  1.00 90.25           N  
ATOM    759  H   PHE A  53      -6.445 -10.343  -8.374  1.00 90.25           H  
ATOM    760  CA  PHE A  53      -4.974 -10.818  -6.939  1.00 90.25           C  
ATOM    761  HA  PHE A  53      -4.708 -10.375  -5.979  1.00 90.25           H  
ATOM    762  C   PHE A  53      -3.687 -10.978  -7.763  1.00 90.25           C  
ATOM    763  CB  PHE A  53      -5.594 -12.188  -6.647  1.00 90.25           C  
ATOM    764  HB2 PHE A  53      -5.784 -12.703  -7.588  1.00 90.25           H  
ATOM    765  HB3 PHE A  53      -4.878 -12.787  -6.084  1.00 90.25           H  
ATOM    766  O   PHE A  53      -3.648 -10.724  -8.974  1.00 90.25           O  
ATOM    767  CG  PHE A  53      -6.882 -12.114  -5.856  1.00 90.25           C  
ATOM    768  CD1 PHE A  53      -6.848 -12.081  -4.450  1.00 90.25           C  
ATOM    769  HD1 PHE A  53      -5.907 -12.117  -3.922  1.00 90.25           H  
ATOM    770  CD2 PHE A  53      -8.114 -12.064  -6.533  1.00 90.25           C  
ATOM    771  HD2 PHE A  53      -8.134 -12.077  -7.613  1.00 90.25           H  
ATOM    772  CE1 PHE A  53      -8.051 -12.039  -3.725  1.00 90.25           C  
ATOM    773  HE1 PHE A  53      -8.032 -12.063  -2.645  1.00 90.25           H  
ATOM    774  CE2 PHE A  53      -9.315 -12.029  -5.807  1.00 90.25           C  
ATOM    775  HE2 PHE A  53     -10.271 -12.038  -6.309  1.00 90.25           H  
ATOM    776  CZ  PHE A  53      -9.280 -12.042  -4.406  1.00 90.25           C  
ATOM    777  HZ  PHE A  53     -10.208 -12.111  -3.858  1.00 90.25           H  
ATOM    778  N   THR A  54      -2.603 -11.397  -7.105  1.00 89.19           N  
ATOM    779  H   THR A  54      -2.677 -11.552  -6.110  1.00 89.19           H  
ATOM    780  CA  THR A  54      -1.390 -11.871  -7.787  1.00 89.19           C  
ATOM    781  HA  THR A  54      -1.097 -11.116  -8.516  1.00 89.19           H  
ATOM    782  C   THR A  54      -1.669 -13.160  -8.568  1.00 89.19           C  
ATOM    783  CB  THR A  54      -0.204 -12.066  -6.828  1.00 89.19           C  
ATOM    784  HB  THR A  54       0.640 -12.444  -7.404  1.00 89.19           H  
ATOM    785  O   THR A  54      -2.692 -13.815  -8.382  1.00 89.19           O  
ATOM    786  CG2 THR A  54       0.235 -10.770  -6.156  1.00 89.19           C  
ATOM    787 HG21 THR A  54      -0.559 -10.409  -5.502  1.00 89.19           H  
ATOM    788 HG22 THR A  54       1.126 -10.955  -5.556  1.00 89.19           H  
ATOM    789 HG23 THR A  54       0.460 -10.014  -6.908  1.00 89.19           H  
ATOM    790  OG1 THR A  54      -0.494 -12.986  -5.810  1.00 89.19           O  
ATOM    791  HG1 THR A  54       0.353 -13.313  -5.498  1.00 89.19           H  
ATOM    792  N   ALA A  55      -0.785 -13.516  -9.503  1.00 90.44           N  
ATOM    793  H   ALA A  55       0.092 -13.021  -9.586  1.00 90.44           H  
ATOM    794  CA  ALA A  55      -0.981 -14.711 -10.319  1.00 90.44           C  
ATOM    795  HA  ALA A  55      -2.046 -14.819 -10.526  1.00 90.44           H  
ATOM    796  C   ALA A  55      -0.505 -15.989  -9.620  1.00 90.44           C  
ATOM    797  CB  ALA A  55      -0.255 -14.544 -11.653  1.00 90.44           C  
ATOM    798  HB1 ALA A  55       0.807 -14.370 -11.482  1.00 90.44           H  
ATOM    799  HB2 ALA A  55      -0.689 -13.708 -12.202  1.00 90.44           H  
ATOM    800  HB3 ALA A  55      -0.384 -15.454 -12.239  1.00 90.44           H  
ATOM    801  O   ALA A  55       0.514 -15.986  -8.929  1.00 90.44           O  
ATOM    802  N   LEU A  56      -1.139 -17.116  -9.940  1.00 89.83           N  
ATOM    803  H   LEU A  56      -1.973 -17.049 -10.506  1.00 89.83           H  
ATOM    804  CA  LEU A  56      -0.497 -18.423  -9.807  1.00 89.83           C  
ATOM    805  HA  LEU A  56       0.084 -18.447  -8.885  1.00 89.83           H  
ATOM    806  C   LEU A  56       0.466 -18.615 -10.986  1.00 89.83           C  
ATOM    807  CB  LEU A  56      -1.551 -19.540  -9.737  1.00 89.83           C  
ATOM    808  HB2 LEU A  56      -1.039 -20.499  -9.655  1.00 89.83           H  
ATOM    809  HB3 LEU A  56      -2.119 -19.545 -10.667  1.00 89.83           H  
ATOM    810  O   LEU A  56       0.075 -18.489 -12.147  1.00 89.83           O  
ATOM    811  CG  LEU A  56      -2.541 -19.409  -8.568  1.00 89.83           C  
ATOM    812  HG  LEU A  56      -3.061 -18.454  -8.638  1.00 89.83           H  
ATOM    813  CD1 LEU A  56      -3.586 -20.510  -8.653  1.00 89.83           C  
ATOM    814 HD11 LEU A  56      -4.320 -20.362  -7.862  1.00 89.83           H  
ATOM    815 HD12 LEU A  56      -3.123 -21.491  -8.550  1.00 89.83           H  
ATOM    816 HD13 LEU A  56      -4.105 -20.448  -9.610  1.00 89.83           H  
ATOM    817  CD2 LEU A  56      -1.837 -19.502  -7.216  1.00 89.83           C  
ATOM    818 HD21 LEU A  56      -1.135 -20.335  -7.203  1.00 89.83           H  
ATOM    819 HD22 LEU A  56      -1.323 -18.562  -7.016  1.00 89.83           H  
ATOM    820 HD23 LEU A  56      -2.577 -19.655  -6.431  1.00 89.83           H  
ATOM    821  N   THR A  57       1.736 -18.901 -10.707  1.00 88.23           N  
ATOM    822  H   THR A  57       1.986 -19.027  -9.736  1.00 88.23           H  
ATOM    823  CA  THR A  57       2.751 -19.187 -11.732  1.00 88.23           C  
ATOM    824  HA  THR A  57       2.457 -18.717 -12.671  1.00 88.23           H  
ATOM    825  C   THR A  57       2.844 -20.692 -11.964  1.00 88.23           C  
ATOM    826  CB  THR A  57       4.119 -18.611 -11.345  1.00 88.23           C  
ATOM    827  HB  THR A  57       4.479 -19.092 -10.435  1.00 88.23           H  
ATOM    828  O   THR A  57       3.052 -21.447 -11.015  1.00 88.23           O  
ATOM    829  CG2 THR A  57       5.156 -18.780 -12.458  1.00 88.23           C  
ATOM    830 HG21 THR A  57       4.786 -18.333 -13.381  1.00 88.23           H  
ATOM    831 HG22 THR A  57       6.086 -18.294 -12.163  1.00 88.23           H  
ATOM    832 HG23 THR A  57       5.360 -19.837 -12.623  1.00 88.23           H  
ATOM    833  OG1 THR A  57       4.001 -17.223 -11.121  1.00 88.23           O  
ATOM    834  HG1 THR A  57       3.348 -17.112 -10.427  1.00 88.23           H  
ATOM    835  N   GLN A  58       2.722 -21.110 -13.225  1.00 88.78           N  
ATOM    836  H   GLN A  58       2.545 -20.422 -13.943  1.00 88.78           H  
ATOM    837  CA  GLN A  58       2.766 -22.507 -13.658  1.00 88.78           C  
ATOM    838  HA  GLN A  58       2.359 -23.137 -12.867  1.00 88.78           H  
ATOM    839  C   GLN A  58       4.211 -22.951 -13.948  1.00 88.78           C  
ATOM    840  CB  GLN A  58       1.843 -22.635 -14.880  1.00 88.78           C  
ATOM    841  HB2 GLN A  58       0.867 -22.237 -14.601  1.00 88.78           H  
ATOM    842  HB3 GLN A  58       2.235 -22.006 -15.678  1.00 88.78           H  
ATOM    843  O   GLN A  58       4.885 -22.427 -14.841  1.00 88.78           O  
ATOM    844  CG  GLN A  58       1.639 -24.058 -15.437  1.00 88.78           C  
ATOM    845  HG2 GLN A  58       1.284 -24.720 -14.647  1.00 88.78           H  
ATOM    846  HG3 GLN A  58       2.589 -24.447 -15.804  1.00 88.78           H  
ATOM    847  CD  GLN A  58       0.629 -24.068 -16.593  1.00 88.78           C  
ATOM    848  NE2 GLN A  58       0.358 -25.183 -17.220  1.00 88.78           N  
ATOM    849 HE21 GLN A  58       0.513 -26.059 -16.742  1.00 88.78           H  
ATOM    850 HE22 GLN A  58      -0.381 -25.159 -17.907  1.00 88.78           H  
ATOM    851  OE1 GLN A  58       0.060 -23.052 -16.963  1.00 88.78           O  
ATOM    852  N   HIS A  59       4.682 -23.944 -13.197  1.00 82.54           N  
ATOM    853  H   HIS A  59       4.106 -24.264 -12.431  1.00 82.54           H  
ATOM    854  CA  HIS A  59       5.954 -24.645 -13.375  1.00 82.54           C  
ATOM    855  HA  HIS A  59       6.491 -24.220 -14.223  1.00 82.54           H  
ATOM    856  C   HIS A  59       5.690 -26.122 -13.706  1.00 82.54           C  
ATOM    857  CB  HIS A  59       6.837 -24.482 -12.127  1.00 82.54           C  
ATOM    858  HB2 HIS A  59       6.291 -24.806 -11.242  1.00 82.54           H  
ATOM    859  HB3 HIS A  59       7.695 -25.146 -12.228  1.00 82.54           H  
ATOM    860  O   HIS A  59       5.932 -27.013 -12.896  1.00 82.54           O  
ATOM    861  CG  HIS A  59       7.371 -23.092 -11.897  1.00 82.54           C  
ATOM    862  CD2 HIS A  59       6.797 -22.093 -11.159  1.00 82.54           C  
ATOM    863  HD2 HIS A  59       5.820 -22.134 -10.701  1.00 82.54           H  
ATOM    864  ND1 HIS A  59       8.589 -22.626 -12.329  1.00 82.54           N  
ATOM    865  HD1 HIS A  59       9.244 -23.142 -12.899  1.00 82.54           H  
ATOM    866  CE1 HIS A  59       8.751 -21.381 -11.859  1.00 82.54           C  
ATOM    867  HE1 HIS A  59       9.615 -20.760 -12.051  1.00 82.54           H  
ATOM    868  NE2 HIS A  59       7.704 -21.021 -11.099  1.00 82.54           N  
ATOM    869  N   GLY A  60       5.175 -26.380 -14.907  1.00 81.66           N  
ATOM    870  H   GLY A  60       4.937 -25.614 -15.520  1.00 81.66           H  
ATOM    871  CA  GLY A  60       4.840 -27.722 -15.378  1.00 81.66           C  
ATOM    872  HA2 GLY A  60       5.751 -28.308 -15.496  1.00 81.66           H  
ATOM    873  HA3 GLY A  60       4.207 -28.215 -14.640  1.00 81.66           H  
ATOM    874  C   GLY A  60       4.094 -27.682 -16.709  1.00 81.66           C  
ATOM    875  O   GLY A  60       3.899 -26.606 -17.276  1.00 81.66           O  
ATOM    876  N   LYS A  61       3.686 -28.858 -17.200  1.00 81.27           N  
ATOM    877  H   LYS A  61       3.900 -29.690 -16.670  1.00 81.27           H  
ATOM    878  CA  LYS A  61       2.787 -29.000 -18.360  1.00 81.27           C  
ATOM    879  HA  LYS A  61       2.801 -28.084 -18.950  1.00 81.27           H  
ATOM    880  C   LYS A  61       1.314 -29.187 -17.972  1.00 81.27           C  
ATOM    881  CB  LYS A  61       3.242 -30.161 -19.259  1.00 81.27           C  
ATOM    882  HB2 LYS A  61       3.335 -31.067 -18.660  1.00 81.27           H  
ATOM    883  HB3 LYS A  61       2.466 -30.336 -20.005  1.00 81.27           H  
ATOM    884  O   LYS A  61       0.461 -29.081 -18.840  1.00 81.27           O  
ATOM    885  CG  LYS A  61       4.561 -29.895 -20.004  1.00 81.27           C  
ATOM    886  HG2 LYS A  61       4.481 -28.960 -20.558  1.00 81.27           H  
ATOM    887  HG3 LYS A  61       5.381 -29.822 -19.290  1.00 81.27           H  
ATOM    888  CD  LYS A  61       4.826 -31.047 -20.985  1.00 81.27           C  
ATOM    889  HD2 LYS A  61       4.906 -31.977 -20.421  1.00 81.27           H  
ATOM    890  HD3 LYS A  61       3.979 -31.129 -21.665  1.00 81.27           H  
ATOM    891  CE  LYS A  61       6.105 -30.835 -21.802  1.00 81.27           C  
ATOM    892  HE2 LYS A  61       6.020 -29.891 -22.340  1.00 81.27           H  
ATOM    893  HE3 LYS A  61       6.950 -30.763 -21.116  1.00 81.27           H  
ATOM    894  NZ  LYS A  61       6.313 -31.954 -22.759  1.00 81.27           N  
ATOM    895  HZ1 LYS A  61       7.153 -31.826 -23.304  1.00 81.27           H  
ATOM    896  HZ2 LYS A  61       5.531 -32.030 -23.394  1.00 81.27           H  
ATOM    897  HZ3 LYS A  61       6.387 -32.834 -22.268  1.00 81.27           H  
ATOM    898  N   GLU A  62       1.021 -29.466 -16.702  1.00 79.13           N  
ATOM    899  H   GLU A  62       1.762 -29.534 -16.019  1.00 79.13           H  
ATOM    900  CA  GLU A  62      -0.351 -29.617 -16.206  1.00 79.13           C  
ATOM    901  HA  GLU A  62      -0.906 -30.279 -16.870  1.00 79.13           H  
ATOM    902  C   GLU A  62      -1.065 -28.265 -16.178  1.00 79.13           C  
ATOM    903  CB  GLU A  62      -0.349 -30.235 -14.799  1.00 79.13           C  
ATOM    904  HB2 GLU A  62       0.305 -29.654 -14.149  1.00 79.13           H  
ATOM    905  HB3 GLU A  62      -1.364 -30.196 -14.403  1.00 79.13           H  
ATOM    906  O   GLU A  62      -0.497 -27.278 -15.703  1.00 79.13           O  
ATOM    907  CG  GLU A  62       0.117 -31.699 -14.826  1.00 79.13           C  
ATOM    908  HG2 GLU A  62      -0.564 -32.270 -15.457  1.00 79.13           H  
ATOM    909  HG3 GLU A  62       1.107 -31.741 -15.279  1.00 79.13           H  
ATOM    910  CD  GLU A  62       0.179 -32.347 -13.433  1.00 79.13           C  
ATOM    911  OE1 GLU A  62       0.968 -33.310 -13.302  1.00 79.13           O  
ATOM    912  OE2 GLU A  62      -0.505 -31.861 -12.506  1.00 79.13           O  
ATOM    913  N   ASP A  63      -2.298 -28.219 -16.682  1.00 82.61           N  
ATOM    914  H   ASP A  63      -2.703 -29.062 -17.064  1.00 82.61           H  
ATOM    915  CA  ASP A  63      -3.177 -27.062 -16.529  1.00 82.61           C  
ATOM    916  HA  ASP A  63      -2.588 -26.162 -16.703  1.00 82.61           H  
ATOM    917  C   ASP A  63      -3.714 -26.951 -15.099  1.00 82.61           C  
ATOM    918  CB  ASP A  63      -4.320 -27.095 -17.560  1.00 82.61           C  
ATOM    919  HB2 ASP A  63      -4.672 -28.118 -17.688  1.00 82.61           H  
ATOM    920  HB3 ASP A  63      -5.153 -26.501 -17.185  1.00 82.61           H  
ATOM    921  O   ASP A  63      -3.834 -27.936 -14.368  1.00 82.61           O  
ATOM    922  CG  ASP A  63      -3.906 -26.496 -18.909  1.00 82.61           C  
ATOM    923  OD1 ASP A  63      -3.231 -25.432 -18.908  1.00 82.61           O  
ATOM    924  OD2 ASP A  63      -4.305 -27.049 -19.952  1.00 82.61           O  
ATOM    925  N   LEU A  64      -4.045 -25.724 -14.699  1.00 90.65           N  
ATOM    926  H   LEU A  64      -4.018 -24.972 -15.373  1.00 90.65           H  
ATOM    927  CA  LEU A  64      -4.578 -25.439 -13.374  1.00 90.65           C  
ATOM    928  HA  LEU A  64      -3.898 -25.858 -12.633  1.00 90.65           H  
ATOM    929  C   LEU A  64      -5.953 -26.105 -13.228  1.00 90.65           C  
ATOM    930  CB  LEU A  64      -4.642 -23.909 -13.221  1.00 90.65           C  
ATOM    931  HB2 LEU A  64      -5.355 -23.530 -13.953  1.00 90.65           H  
ATOM    932  HB3 LEU A  64      -3.668 -23.485 -13.462  1.00 90.65           H  
ATOM    933  O   LEU A  64      -6.814 -25.916 -14.080  1.00 90.65           O  
ATOM    934  CG  LEU A  64      -5.060 -23.404 -11.831  1.00 90.65           C  
ATOM    935  HG  LEU A  64      -6.021 -23.840 -11.558  1.00 90.65           H  
ATOM    936  CD1 LEU A  64      -4.049 -23.734 -10.733  1.00 90.65           C  
ATOM    937 HD11 LEU A  64      -3.105 -23.227 -10.928  1.00 90.65           H  
ATOM    938 HD12 LEU A  64      -4.440 -23.405  -9.770  1.00 90.65           H  
ATOM    939 HD13 LEU A  64      -3.879 -24.809 -10.682  1.00 90.65           H  
ATOM    940  CD2 LEU A  64      -5.195 -21.881 -11.902  1.00 90.65           C  
ATOM    941 HD21 LEU A  64      -4.221 -21.431 -12.094  1.00 90.65           H  
ATOM    942 HD22 LEU A  64      -5.597 -21.502 -10.962  1.00 90.65           H  
ATOM    943 HD23 LEU A  64      -5.884 -21.613 -12.703  1.00 90.65           H  
ATOM    944  N   LYS A  65      -6.180 -26.857 -12.149  1.00 88.20           N  
ATOM    945  H   LYS A  65      -5.412 -27.030 -11.516  1.00 88.20           H  
ATOM    946  CA  LYS A  65      -7.485 -27.432 -11.785  1.00 88.20           C  
ATOM    947  HA  LYS A  65      -8.288 -26.824 -12.203  1.00 88.20           H  
ATOM    948  C   LYS A  65      -7.622 -27.431 -10.269  1.00 88.20           C  
ATOM    949  CB  LYS A  65      -7.615 -28.876 -12.304  1.00 88.20           C  
ATOM    950  HB2 LYS A  65      -8.519 -29.312 -11.879  1.00 88.20           H  
ATOM    951  HB3 LYS A  65      -6.763 -29.462 -11.960  1.00 88.20           H  
ATOM    952  O   LYS A  65      -6.669 -27.787  -9.593  1.00 88.20           O  
ATOM    953  CG  LYS A  65      -7.709 -28.966 -13.834  1.00 88.20           C  
ATOM    954  HG2 LYS A  65      -8.519 -28.324 -14.181  1.00 88.20           H  
ATOM    955  HG3 LYS A  65      -6.772 -28.629 -14.278  1.00 88.20           H  
ATOM    956  CD  LYS A  65      -7.978 -30.407 -14.286  1.00 88.20           C  
ATOM    957  HD2 LYS A  65      -8.906 -30.758 -13.835  1.00 88.20           H  
ATOM    958  HD3 LYS A  65      -7.155 -31.042 -13.960  1.00 88.20           H  
ATOM    959  CE  LYS A  65      -8.095 -30.447 -15.814  1.00 88.20           C  
ATOM    960  HE2 LYS A  65      -7.168 -30.065 -16.241  1.00 88.20           H  
ATOM    961  HE3 LYS A  65      -8.899 -29.777 -16.118  1.00 88.20           H  
ATOM    962  NZ  LYS A  65      -8.360 -31.822 -16.309  1.00 88.20           N  
ATOM    963  HZ1 LYS A  65      -9.226 -32.175 -15.929  1.00 88.20           H  
ATOM    964  HZ2 LYS A  65      -7.612 -32.445 -16.037  1.00 88.20           H  
ATOM    965  HZ3 LYS A  65      -8.429 -31.827 -17.316  1.00 88.20           H  
ATOM    966  N   PHE A  66      -8.786 -27.081  -9.738  1.00 91.11           N  
ATOM    967  H   PHE A  66      -9.568 -26.873 -10.343  1.00 91.11           H  
ATOM    968  CA  PHE A  66      -9.061 -27.178  -8.302  1.00 91.11           C  
ATOM    969  HA  PHE A  66      -8.152 -27.480  -7.781  1.00 91.11           H  
ATOM    970  C   PHE A  66     -10.132 -28.241  -8.025  1.00 91.11           C  
ATOM    971  CB  PHE A  66      -9.452 -25.805  -7.750  1.00 91.11           C  
ATOM    972  HB2 PHE A  66     -10.260 -25.385  -8.350  1.00 91.11           H  
ATOM    973  HB3 PHE A  66      -9.836 -25.929  -6.737  1.00 91.11           H  
ATOM    974  O   PHE A  66     -10.972 -28.487  -8.896  1.00 91.11           O  
ATOM    975  CG  PHE A  66      -8.288 -24.837  -7.692  1.00 91.11           C  
ATOM    976  CD1 PHE A  66      -7.360 -24.926  -6.637  1.00 91.11           C  
ATOM    977  HD1 PHE A  66      -7.468 -25.692  -5.883  1.00 91.11           H  
ATOM    978  CD2 PHE A  66      -8.129 -23.848  -8.682  1.00 91.11           C  
ATOM    979  HD2 PHE A  66      -8.832 -23.787  -9.499  1.00 91.11           H  
ATOM    980  CE1 PHE A  66      -6.294 -24.016  -6.555  1.00 91.11           C  
ATOM    981  HE1 PHE A  66      -5.590 -24.092  -5.740  1.00 91.11           H  
ATOM    982  CE2 PHE A  66      -7.072 -22.927  -8.590  1.00 91.11           C  
ATOM    983  HE2 PHE A  66      -6.973 -22.148  -9.332  1.00 91.11           H  
ATOM    984  CZ  PHE A  66      -6.159 -23.008  -7.524  1.00 91.11           C  
ATOM    985  HZ  PHE A  66      -5.351 -22.296  -7.443  1.00 91.11           H  
ATOM    986  N   PRO A  67     -10.130 -28.868  -6.833  1.00 85.43           N  
ATOM    987  CA  PRO A  67     -11.273 -29.639  -6.351  1.00 85.43           C  
ATOM    988  HA  PRO A  67     -11.415 -30.500  -7.004  1.00 85.43           H  
ATOM    989  C   PRO A  67     -12.559 -28.796  -6.324  1.00 85.43           C  
ATOM    990  CB  PRO A  67     -10.881 -30.121  -4.948  1.00 85.43           C  
ATOM    991  HB2 PRO A  67     -11.271 -31.117  -4.739  1.00 85.43           H  
ATOM    992  HB3 PRO A  67     -11.232 -29.414  -4.197  1.00 85.43           H  
ATOM    993  O   PRO A  67     -12.508 -27.566  -6.237  1.00 85.43           O  
ATOM    994  CG  PRO A  67      -9.353 -30.106  -4.974  1.00 85.43           C  
ATOM    995  HG2 PRO A  67      -8.926 -30.004  -3.976  1.00 85.43           H  
ATOM    996  HG3 PRO A  67      -8.983 -31.010  -5.459  1.00 85.43           H  
ATOM    997  CD  PRO A  67      -9.054 -28.894  -5.850  1.00 85.43           C  
ATOM    998  HD2 PRO A  67      -8.076 -29.013  -6.316  1.00 85.43           H  
ATOM    999  HD3 PRO A  67      -9.079 -27.985  -5.248  1.00 85.43           H  
ATOM   1000  N   ARG A  68     -13.730 -29.449  -6.365  1.00 84.27           N  
ATOM   1001  H   ARG A  68     -13.715 -30.459  -6.352  1.00 84.27           H  
ATOM   1002  CA  ARG A  68     -15.021 -28.756  -6.188  1.00 84.27           C  
ATOM   1003  HA  ARG A  68     -15.113 -27.993  -6.962  1.00 84.27           H  
ATOM   1004  C   ARG A  68     -15.046 -28.023  -4.840  1.00 84.27           C  
ATOM   1005  CB  ARG A  68     -16.208 -29.729  -6.292  1.00 84.27           C  
ATOM   1006  HB2 ARG A  68     -17.114 -29.195  -6.006  1.00 84.27           H  
ATOM   1007  HB3 ARG A  68     -16.067 -30.552  -5.592  1.00 84.27           H  
ATOM   1008  O   ARG A  68     -14.500 -28.522  -3.861  1.00 84.27           O  
ATOM   1009  CG  ARG A  68     -16.403 -30.282  -7.710  1.00 84.27           C  
ATOM   1010  HG2 ARG A  68     -16.478 -29.452  -8.412  1.00 84.27           H  
ATOM   1011  HG3 ARG A  68     -15.549 -30.903  -7.981  1.00 84.27           H  
ATOM   1012  CD  ARG A  68     -17.688 -31.119  -7.786  1.00 84.27           C  
ATOM   1013  HD2 ARG A  68     -17.618 -31.948  -7.081  1.00 84.27           H  
ATOM   1014  HD3 ARG A  68     -18.535 -30.495  -7.502  1.00 84.27           H  
ATOM   1015  NE  ARG A  68     -17.896 -31.645  -9.145  1.00 84.27           N  
ATOM   1016  HE  ARG A  68     -17.141 -31.521  -9.804  1.00 84.27           H  
ATOM   1017  NH1 ARG A  68     -20.021 -32.529  -8.868  1.00 84.27           N  
ATOM   1018 HH11 ARG A  68     -20.829 -32.977  -9.276  1.00 84.27           H  
ATOM   1019 HH12 ARG A  68     -20.113 -32.175  -7.927  1.00 84.27           H  
ATOM   1020  NH2 ARG A  68     -18.952 -32.730 -10.813  1.00 84.27           N  
ATOM   1021 HH21 ARG A  68     -18.169 -32.584 -11.433  1.00 84.27           H  
ATOM   1022 HH22 ARG A  68     -19.722 -33.312 -11.113  1.00 84.27           H  
ATOM   1023  CZ  ARG A  68     -18.958 -32.295  -9.589  1.00 84.27           C  
ATOM   1024  N   GLY A  69     -15.648 -26.835  -4.810  1.00 89.33           N  
ATOM   1025  H   GLY A  69     -16.110 -26.496  -5.641  1.00 89.33           H  
ATOM   1026  CA  GLY A  69     -15.676 -25.968  -3.627  1.00 89.33           C  
ATOM   1027  HA2 GLY A  69     -16.454 -25.216  -3.758  1.00 89.33           H  
ATOM   1028  HA3 GLY A  69     -15.937 -26.568  -2.755  1.00 89.33           H  
ATOM   1029  C   GLY A  69     -14.367 -25.230  -3.310  1.00 89.33           C  
ATOM   1030  O   GLY A  69     -14.343 -24.447  -2.363  1.00 89.33           O  
ATOM   1031  N   GLN A  70     -13.283 -25.450  -4.066  1.00 88.59           N  
ATOM   1032  H   GLN A  70     -13.354 -26.084  -4.849  1.00 88.59           H  
ATOM   1033  CA  GLN A  70     -11.959 -24.883  -3.786  1.00 88.59           C  
ATOM   1034  HA  GLN A  70     -12.012 -24.286  -2.876  1.00 88.59           H  
ATOM   1035  C   GLN A  70     -11.448 -23.939  -4.888  1.00 88.59           C  
ATOM   1036  CB  GLN A  70     -10.950 -26.014  -3.525  1.00 88.59           C  
ATOM   1037  HB2 GLN A  70     -10.886 -26.665  -4.397  1.00 88.59           H  
ATOM   1038  HB3 GLN A  70      -9.971 -25.557  -3.377  1.00 88.59           H  
ATOM   1039  O   GLN A  70     -11.993 -23.845  -5.987  1.00 88.59           O  
ATOM   1040  CG  GLN A  70     -11.268 -26.856  -2.278  1.00 88.59           C  
ATOM   1041  HG2 GLN A  70     -11.524 -26.191  -1.454  1.00 88.59           H  
ATOM   1042  HG3 GLN A  70     -12.127 -27.497  -2.479  1.00 88.59           H  
ATOM   1043  CD  GLN A  70     -10.091 -27.726  -1.834  1.00 88.59           C  
ATOM   1044  NE2 GLN A  70     -10.212 -28.426  -0.729  1.00 88.59           N  
ATOM   1045 HE21 GLN A  70      -9.387 -28.909  -0.403  1.00 88.59           H  
ATOM   1046 HE22 GLN A  70     -11.067 -28.397  -0.191  1.00 88.59           H  
ATOM   1047  OE1 GLN A  70      -9.032 -27.773  -2.444  1.00 88.59           O  
ATOM   1048  N   GLY A  71     -10.348 -23.242  -4.587  1.00 93.36           N  
ATOM   1049  H   GLY A  71      -9.962 -23.360  -3.661  1.00 93.36           H  
ATOM   1050  CA  GLY A  71      -9.584 -22.443  -5.550  1.00 93.36           C  
ATOM   1051  HA2 GLY A  71      -9.748 -22.844  -6.551  1.00 93.36           H  
ATOM   1052  HA3 GLY A  71      -8.523 -22.538  -5.323  1.00 93.36           H  
ATOM   1053  C   GLY A  71      -9.927 -20.955  -5.598  1.00 93.36           C  
ATOM   1054  O   GLY A  71      -9.159 -20.190  -6.183  1.00 93.36           O  
ATOM   1055  N   VAL A  72     -11.016 -20.509  -4.970  1.00 94.49           N  
ATOM   1056  H   VAL A  72     -11.609 -21.171  -4.489  1.00 94.49           H  
ATOM   1057  CA  VAL A  72     -11.318 -19.074  -4.845  1.00 94.49           C  
ATOM   1058  HA  VAL A  72     -11.230 -18.628  -5.836  1.00 94.49           H  
ATOM   1059  C   VAL A  72     -10.317 -18.420  -3.877  1.00 94.49           C  
ATOM   1060  CB  VAL A  72     -12.761 -18.817  -4.383  1.00 94.49           C  
ATOM   1061  HB  VAL A  72     -12.884 -19.177  -3.362  1.00 94.49           H  
ATOM   1062  O   VAL A  72     -10.130 -18.932  -2.770  1.00 94.49           O  
ATOM   1063  CG1 VAL A  72     -13.083 -17.319  -4.439  1.00 94.49           C  
ATOM   1064 HG11 VAL A  72     -12.923 -16.923  -5.442  1.00 94.49           H  
ATOM   1065 HG12 VAL A  72     -12.468 -16.770  -3.726  1.00 94.49           H  
ATOM   1066 HG13 VAL A  72     -14.123 -17.162  -4.153  1.00 94.49           H  
ATOM   1067  CG2 VAL A  72     -13.766 -19.535  -5.291  1.00 94.49           C  
ATOM   1068 HG21 VAL A  72     -14.772 -19.341  -4.919  1.00 94.49           H  
ATOM   1069 HG22 VAL A  72     -13.608 -20.614  -5.271  1.00 94.49           H  
ATOM   1070 HG23 VAL A  72     -13.691 -19.166  -6.314  1.00 94.49           H  
ATOM   1071  N   PRO A  73      -9.639 -17.321  -4.263  1.00 92.53           N  
ATOM   1072  CA  PRO A  73      -8.737 -16.603  -3.369  1.00 92.53           C  
ATOM   1073  HA  PRO A  73      -7.970 -17.295  -3.020  1.00 92.53           H  
ATOM   1074  C   PRO A  73      -9.447 -15.974  -2.168  1.00 92.53           C  
ATOM   1075  CB  PRO A  73      -8.089 -15.514  -4.221  1.00 92.53           C  
ATOM   1076  HB2 PRO A  73      -7.067 -15.308  -3.905  1.00 92.53           H  
ATOM   1077  HB3 PRO A  73      -8.694 -14.609  -4.168  1.00 92.53           H  
ATOM   1078  O   PRO A  73     -10.521 -15.397  -2.312  1.00 92.53           O  
ATOM   1079  CG  PRO A  73      -8.178 -16.067  -5.637  1.00 92.53           C  
ATOM   1080  HG2 PRO A  73      -8.146 -15.274  -6.383  1.00 92.53           H  
ATOM   1081  HG3 PRO A  73      -7.380 -16.793  -5.797  1.00 92.53           H  
ATOM   1082  CD  PRO A  73      -9.527 -16.779  -5.610  1.00 92.53           C  
ATOM   1083  HD2 PRO A  73      -9.537 -17.558  -6.373  1.00 92.53           H  
ATOM   1084  HD3 PRO A  73     -10.332 -16.065  -5.782  1.00 92.53           H  
ATOM   1085  N   ILE A  74      -8.796 -15.984  -1.004  1.00 86.22           N  
ATOM   1086  H   ILE A  74      -7.888 -16.426  -0.968  1.00 86.22           H  
ATOM   1087  CA  ILE A  74      -9.290 -15.280   0.184  1.00 86.22           C  
ATOM   1088  HA  ILE A  74     -10.310 -15.613   0.373  1.00 86.22           H  
ATOM   1089  C   ILE A  74      -9.311 -13.771  -0.090  1.00 86.22           C  
ATOM   1090  CB  ILE A  74      -8.440 -15.583   1.442  1.00 86.22           C  
ATOM   1091  HB  ILE A  74      -7.434 -15.198   1.274  1.00 86.22           H  
ATOM   1092  O   ILE A  74      -8.275 -13.157  -0.354  1.00 86.22           O  
ATOM   1093  CG1 ILE A  74      -8.328 -17.100   1.718  1.00 86.22           C  
ATOM   1094 HG12 ILE A  74      -9.318 -17.515   1.905  1.00 86.22           H  
ATOM   1095 HG13 ILE A  74      -7.911 -17.593   0.840  1.00 86.22           H  
ATOM   1096  CG2 ILE A  74      -9.037 -14.855   2.666  1.00 86.22           C  
ATOM   1097 HG21 ILE A  74     -10.035 -15.236   2.881  1.00 86.22           H  
ATOM   1098 HG22 ILE A  74      -9.091 -13.780   2.494  1.00 86.22           H  
ATOM   1099 HG23 ILE A  74      -8.403 -14.995   3.542  1.00 86.22           H  
ATOM   1100  CD1 ILE A  74      -7.411 -17.432   2.905  1.00 86.22           C  
ATOM   1101 HD11 ILE A  74      -7.232 -18.506   2.946  1.00 86.22           H  
ATOM   1102 HD12 ILE A  74      -7.875 -17.135   3.845  1.00 86.22           H  
ATOM   1103 HD13 ILE A  74      -6.453 -16.923   2.791  1.00 86.22           H  
ATOM   1104  N   ASN A  75     -10.483 -13.156   0.060  1.00 80.53           N  
ATOM   1105  H   ASN A  75     -11.309 -13.725   0.172  1.00 80.53           H  
ATOM   1106  CA  ASN A  75     -10.643 -11.709   0.135  1.00 80.53           C  
ATOM   1107  HA  ASN A  75      -9.680 -11.245   0.349  1.00 80.53           H  
ATOM   1108  C   ASN A  75     -11.594 -11.352   1.280  1.00 80.53           C  
ATOM   1109  CB  ASN A  75     -11.117 -11.194  -1.226  1.00 80.53           C  
ATOM   1110  HB2 ASN A  75     -11.936 -11.820  -1.580  1.00 80.53           H  
ATOM   1111  HB3 ASN A  75     -10.283 -11.277  -1.922  1.00 80.53           H  
ATOM   1112  O   ASN A  75     -12.792 -11.623   1.224  1.00 80.53           O  
ATOM   1113  CG  ASN A  75     -11.552  -9.741  -1.212  1.00 80.53           C  
ATOM   1114  ND2 ASN A  75     -12.497  -9.384  -2.044  1.00 80.53           N  
ATOM   1115 HD21 ASN A  75     -13.086 -10.131  -2.384  1.00 80.53           H  
ATOM   1116 HD22 ASN A  75     -12.868  -8.451  -1.941  1.00 80.53           H  
ATOM   1117  OD1 ASN A  75     -11.044  -8.914  -0.471  1.00 80.53           O  
ATOM   1118  N   THR A  76     -11.052 -10.699   2.306  1.00 71.85           N  
ATOM   1119  H   THR A  76     -10.074 -10.451   2.268  1.00 71.85           H  
ATOM   1120  CA  THR A  76     -11.786 -10.281   3.511  1.00 71.85           C  
ATOM   1121  HA  THR A  76     -12.279 -11.148   3.951  1.00 71.85           H  
ATOM   1122  C   THR A  76     -12.876  -9.246   3.239  1.00 71.85           C  
ATOM   1123  CB  THR A  76     -10.812  -9.689   4.541  1.00 71.85           C  
ATOM   1124  HB  THR A  76     -11.371  -9.292   5.388  1.00 71.85           H  
ATOM   1125  O   THR A  76     -13.725  -9.028   4.094  1.00 71.85           O  
ATOM   1126  CG2 THR A  76      -9.832 -10.747   5.056  1.00 71.85           C  
ATOM   1127 HG21 THR A  76     -10.385 -11.578   5.493  1.00 71.85           H  
ATOM   1128 HG22 THR A  76      -9.199 -10.303   5.824  1.00 71.85           H  
ATOM   1129 HG23 THR A  76      -9.202 -11.116   4.246  1.00 71.85           H  
ATOM   1130  OG1 THR A  76     -10.046  -8.654   3.954  1.00 71.85           O  
ATOM   1131  HG1 THR A  76     -10.608  -7.882   3.855  1.00 71.85           H  
ATOM   1132  N   ASN A  77     -12.852  -8.602   2.068  1.00 67.80           N  
ATOM   1133  H   ASN A  77     -12.115  -8.832   1.416  1.00 67.80           H  
ATOM   1134  CA  ASN A  77     -13.766  -7.522   1.699  1.00 67.80           C  
ATOM   1135  HA  ASN A  77     -14.285  -7.178   2.594  1.00 67.80           H  
ATOM   1136  C   ASN A  77     -14.868  -7.984   0.722  1.00 67.80           C  
ATOM   1137  CB  ASN A  77     -12.949  -6.336   1.146  1.00 67.80           C  
ATOM   1138  HB2 ASN A  77     -13.644  -5.545   0.865  1.00 67.80           H  
ATOM   1139  HB3 ASN A  77     -12.422  -6.652   0.247  1.00 67.80           H  
ATOM   1140  O   ASN A  77     -15.486  -7.149   0.068  1.00 67.80           O  
ATOM   1141  CG  ASN A  77     -11.936  -5.727   2.105  1.00 67.80           C  
ATOM   1142  ND2 ASN A  77     -11.360  -4.612   1.725  1.00 67.80           N  
ATOM   1143 HD21 ASN A  77     -11.651  -4.163   0.869  1.00 67.80           H  
ATOM   1144 HD22 ASN A  77     -10.733  -4.192   2.397  1.00 67.80           H  
ATOM   1145  OD1 ASN A  77     -11.616  -6.219   3.177  1.00 67.80           O  
ATOM   1146  N   SER A  78     -15.085  -9.294   0.570  1.00 76.57           N  
ATOM   1147  H   SER A  78     -14.579  -9.930   1.170  1.00 76.57           H  
ATOM   1148  CA  SER A  78     -16.133  -9.876  -0.289  1.00 76.57           C  
ATOM   1149  HA  SER A  78     -16.773  -9.081  -0.673  1.00 76.57           H  
ATOM   1150  C   SER A  78     -17.031 -10.828   0.494  1.00 76.57           C  
ATOM   1151  CB  SER A  78     -15.537 -10.601  -1.499  1.00 76.57           C  
ATOM   1152  HB2 SER A  78     -15.204  -9.857  -2.223  1.00 76.57           H  
ATOM   1153  HB3 SER A  78     -16.306 -11.211  -1.974  1.00 76.57           H  
ATOM   1154  O   SER A  78     -16.548 -11.541   1.372  1.00 76.57           O  
ATOM   1155  OG  SER A  78     -14.437 -11.418  -1.141  1.00 76.57           O  
ATOM   1156  HG  SER A  78     -14.496 -11.630  -0.207  1.00 76.57           H  
ATOM   1157  N   SER A  79     -18.320 -10.862   0.150  1.00 81.85           N  
ATOM   1158  H   SER A  79     -18.631 -10.318  -0.642  1.00 81.85           H  
ATOM   1159  CA  SER A  79     -19.307 -11.756   0.770  1.00 81.85           C  
ATOM   1160  HA  SER A  79     -19.294 -11.599   1.849  1.00 81.85           H  
ATOM   1161  C   SER A  79     -19.006 -13.235   0.462  1.00 81.85           C  
ATOM   1162  CB  SER A  79     -20.696 -11.376   0.237  1.00 81.85           C  
ATOM   1163  HB2 SER A  79     -20.729 -11.542  -0.840  1.00 81.85           H  
ATOM   1164  HB3 SER A  79     -20.883 -10.321   0.435  1.00 81.85           H  
ATOM   1165  O   SER A  79     -18.409 -13.517  -0.584  1.00 81.85           O  
ATOM   1166  OG  SER A  79     -21.709 -12.149   0.847  1.00 81.85           O  
ATOM   1167  HG  SER A  79     -22.560 -11.859   0.512  1.00 81.85           H  
ATOM   1168  N   PRO A  80     -19.450 -14.208   1.287  1.00 82.58           N  
ATOM   1169  CA  PRO A  80     -19.528 -15.619   0.891  1.00 82.58           C  
ATOM   1170  HA  PRO A  80     -18.519 -16.022   0.803  1.00 82.58           H  
ATOM   1171  C   PRO A  80     -20.281 -15.825  -0.435  1.00 82.58           C  
ATOM   1172  CB  PRO A  80     -20.239 -16.327   2.048  1.00 82.58           C  
ATOM   1173  HB2 PRO A  80     -21.319 -16.313   1.898  1.00 82.58           H  
ATOM   1174  HB3 PRO A  80     -19.886 -17.351   2.171  1.00 82.58           H  
ATOM   1175  O   PRO A  80     -19.868 -16.623  -1.273  1.00 82.58           O  
ATOM   1176  CG  PRO A  80     -19.886 -15.457   3.254  1.00 82.58           C  
ATOM   1177  HG2 PRO A  80     -18.883 -15.701   3.603  1.00 82.58           H  
ATOM   1178  HG3 PRO A  80     -20.613 -15.565   4.059  1.00 82.58           H  
ATOM   1179  CD  PRO A  80     -19.900 -14.050   2.662  1.00 82.58           C  
ATOM   1180  HD2 PRO A  80     -19.235 -13.398   3.229  1.00 82.58           H  
ATOM   1181  HD3 PRO A  80     -20.918 -13.661   2.682  1.00 82.58           H  
ATOM   1182  N   ASP A  81     -21.324 -15.027  -0.680  1.00 85.74           N  
ATOM   1183  H   ASP A  81     -21.621 -14.389   0.045  1.00 85.74           H  
ATOM   1184  CA  ASP A  81     -22.114 -15.076  -1.915  1.00 85.74           C  
ATOM   1185  HA  ASP A  81     -22.427 -16.106  -2.086  1.00 85.74           H  
ATOM   1186  C   ASP A  81     -21.322 -14.622  -3.162  1.00 85.74           C  
ATOM   1187  CB  ASP A  81     -23.379 -14.221  -1.737  1.00 85.74           C  
ATOM   1188  HB2 ASP A  81     -23.848 -14.112  -2.715  1.00 85.74           H  
ATOM   1189  HB3 ASP A  81     -23.096 -13.225  -1.396  1.00 85.74           H  
ATOM   1190  O   ASP A  81     -21.720 -14.913  -4.295  1.00 85.74           O  
ATOM   1191  CG  ASP A  81     -24.427 -14.815  -0.781  1.00 85.74           C  
ATOM   1192  OD1 ASP A  81     -24.338 -16.004  -0.401  1.00 85.74           O  
ATOM   1193  OD2 ASP A  81     -25.395 -14.107  -0.441  1.00 85.74           O  
ATOM   1194  N   ASP A  82     -20.188 -13.940  -2.969  1.00 90.98           N  
ATOM   1195  H   ASP A  82     -19.896 -13.781  -2.015  1.00 90.98           H  
ATOM   1196  CA  ASP A  82     -19.319 -13.418  -4.029  1.00 90.98           C  
ATOM   1197  HA  ASP A  82     -19.914 -13.294  -4.934  1.00 90.98           H  
ATOM   1198  C   ASP A  82     -18.155 -14.349  -4.389  1.00 90.98           C  
ATOM   1199  CB  ASP A  82     -18.784 -12.034  -3.645  1.00 90.98           C  
ATOM   1200  HB2 ASP A  82     -18.199 -12.115  -2.729  1.00 90.98           H  
ATOM   1201  HB3 ASP A  82     -18.120 -11.693  -4.440  1.00 90.98           H  
ATOM   1202  O   ASP A  82     -17.405 -14.059  -5.322  1.00 90.98           O  
ATOM   1203  CG  ASP A  82     -19.878 -10.986  -3.468  1.00 90.98           C  
ATOM   1204  OD1 ASP A  82     -20.898 -11.076  -4.187  1.00 90.98           O  
ATOM   1205  OD2 ASP A  82     -19.659 -10.059  -2.651  1.00 90.98           O  
ATOM   1206  N   GLN A  83     -17.994 -15.469  -3.678  1.00 92.87           N  
ATOM   1207  H   GLN A  83     -18.670 -15.671  -2.955  1.00 92.87           H  
ATOM   1208  CA  GLN A  83     -16.858 -16.386  -3.812  1.00 92.87           C  
ATOM   1209  HA  GLN A  83     -15.958 -15.788  -3.954  1.00 92.87           H  
ATOM   1210  C   GLN A  83     -16.980 -17.292  -5.049  1.00 92.87           C  
ATOM   1211  CB  GLN A  83     -16.692 -17.191  -2.519  1.00 92.87           C  
ATOM   1212  HB2 GLN A  83     -15.857 -17.882  -2.636  1.00 92.87           H  
ATOM   1213  HB3 GLN A  83     -17.608 -17.762  -2.369  1.00 92.87           H  
ATOM   1214  O   GLN A  83     -17.104 -18.514  -4.963  1.00 92.87           O  
ATOM   1215  CG  GLN A  83     -16.452 -16.352  -1.260  1.00 92.87           C  
ATOM   1216  HG2 GLN A  83     -17.376 -15.822  -1.029  1.00 92.87           H  
ATOM   1217  HG3 GLN A  83     -16.228 -17.013  -0.423  1.00 92.87           H  
ATOM   1218  CD  GLN A  83     -15.331 -15.334  -1.402  1.00 92.87           C  
ATOM   1219  NE2 GLN A  83     -15.590 -14.093  -1.066  1.00 92.87           N  
ATOM   1220 HE21 GLN A  83     -14.880 -13.402  -1.262  1.00 92.87           H  
ATOM   1221 HE22 GLN A  83     -16.527 -13.843  -0.782  1.00 92.87           H  
ATOM   1222  OE1 GLN A  83     -14.231 -15.619  -1.844  1.00 92.87           O  
ATOM   1223  N   ILE A  84     -16.964 -16.673  -6.227  1.00 94.45           N  
ATOM   1224  H   ILE A  84     -16.927 -15.664  -6.209  1.00 94.45           H  
ATOM   1225  CA  ILE A  84     -17.150 -17.319  -7.524  1.00 94.45           C  
ATOM   1226  HA  ILE A  84     -16.702 -18.311  -7.479  1.00 94.45           H  
ATOM   1227  C   ILE A  84     -16.435 -16.536  -8.625  1.00 94.45           C  
ATOM   1228  CB  ILE A  84     -18.654 -17.497  -7.816  1.00 94.45           C  
ATOM   1229  HB  ILE A  84     -19.051 -18.153  -7.041  1.00 94.45           H  
ATOM   1230  O   ILE A  84     -16.467 -15.304  -8.682  1.00 94.45           O  
ATOM   1231  CG1 ILE A  84     -18.889 -18.195  -9.169  1.00 94.45           C  
ATOM   1232 HG12 ILE A  84     -18.234 -19.064  -9.242  1.00 94.45           H  
ATOM   1233 HG13 ILE A  84     -18.640 -17.522  -9.990  1.00 94.45           H  
ATOM   1234  CG2 ILE A  84     -19.419 -16.166  -7.739  1.00 94.45           C  
ATOM   1235 HG21 ILE A  84     -20.486 -16.344  -7.872  1.00 94.45           H  
ATOM   1236 HG22 ILE A  84     -19.073 -15.473  -8.505  1.00 94.45           H  
ATOM   1237 HG23 ILE A  84     -19.291 -15.721  -6.752  1.00 94.45           H  
ATOM   1238  CD1 ILE A  84     -20.337 -18.658  -9.337  1.00 94.45           C  
ATOM   1239 HD11 ILE A  84     -20.644 -19.234  -8.464  1.00 94.45           H  
ATOM   1240 HD12 ILE A  84     -20.998 -17.798  -9.443  1.00 94.45           H  
ATOM   1241 HD13 ILE A  84     -20.423 -19.270 -10.235  1.00 94.45           H  
ATOM   1242  N   GLY A  85     -15.784 -17.258  -9.531  1.00 96.87           N  
ATOM   1243  H   GLY A  85     -15.762 -18.263  -9.437  1.00 96.87           H  
ATOM   1244  CA  GLY A  85     -15.070 -16.650 -10.639  1.00 96.87           C  
ATOM   1245  HA2 GLY A  85     -15.777 -16.149 -11.300  1.00 96.87           H  
ATOM   1246  HA3 GLY A  85     -14.382 -15.908 -10.234  1.00 96.87           H  
ATOM   1247  C   GLY A  85     -14.282 -17.645 -11.471  1.00 96.87           C  
ATOM   1248  O   GLY A  85     -14.596 -18.834 -11.529  1.00 96.87           O  
ATOM   1249  N   TYR A  86     -13.251 -17.141 -12.136  1.00 96.42           N  
ATOM   1250  H   TYR A  86     -13.047 -16.158 -12.030  1.00 96.42           H  
ATOM   1251  CA  TYR A  86     -12.408 -17.918 -13.028  1.00 96.42           C  
ATOM   1252  HA  TYR A  86     -12.473 -18.961 -12.715  1.00 96.42           H  
ATOM   1253  C   TYR A  86     -10.945 -17.502 -12.940  1.00 96.42           C  
ATOM   1254  CB  TYR A  86     -12.918 -17.812 -14.474  1.00 96.42           C  
ATOM   1255  HB2 TYR A  86     -13.947 -18.169 -14.507  1.00 96.42           H  
ATOM   1256  HB3 TYR A  86     -12.334 -18.493 -15.093  1.00 96.42           H  
ATOM   1257  O   TYR A  86     -10.620 -16.331 -12.744  1.00 96.42           O  
ATOM   1258  CG  TYR A  86     -12.868 -16.424 -15.091  1.00 96.42           C  
ATOM   1259  CD1 TYR A  86     -13.865 -15.477 -14.785  1.00 96.42           C  
ATOM   1260  HD1 TYR A  86     -14.669 -15.739 -14.113  1.00 96.42           H  
ATOM   1261  CD2 TYR A  86     -11.829 -16.082 -15.980  1.00 96.42           C  
ATOM   1262  HD2 TYR A  86     -11.072 -16.814 -16.223  1.00 96.42           H  
ATOM   1263  CE1 TYR A  86     -13.815 -14.184 -15.338  1.00 96.42           C  
ATOM   1264  HE1 TYR A  86     -14.569 -13.457 -15.076  1.00 96.42           H  
ATOM   1265  CE2 TYR A  86     -11.789 -14.796 -16.554  1.00 96.42           C  
ATOM   1266  HE2 TYR A  86     -11.012 -14.524 -17.253  1.00 96.42           H  
ATOM   1267  OH  TYR A  86     -12.683 -12.583 -16.729  1.00 96.42           O  
ATOM   1268  HH  TYR A  86     -13.361 -12.044 -16.315  1.00 96.42           H  
ATOM   1269  CZ  TYR A  86     -12.772 -13.842 -16.224  1.00 96.42           C  
ATOM   1270  N   TYR A  87     -10.040 -18.452 -13.163  1.00 96.00           N  
ATOM   1271  H   TYR A  87     -10.384 -19.379 -13.368  1.00 96.00           H  
ATOM   1272  CA  TYR A  87      -8.659 -18.128 -13.497  1.00 96.00           C  
ATOM   1273  HA  TYR A  87      -8.411 -17.154 -13.076  1.00 96.00           H  
ATOM   1274  C   TYR A  87      -8.482 -18.052 -15.005  1.00 96.00           C  
ATOM   1275  CB  TYR A  87      -7.659 -19.117 -12.914  1.00 96.00           C  
ATOM   1276  HB2 TYR A  87      -7.911 -20.134 -13.217  1.00 96.00           H  
ATOM   1277  HB3 TYR A  87      -6.686 -18.889 -13.348  1.00 96.00           H  
ATOM   1278  O   TYR A  87      -8.910 -18.938 -15.741  1.00 96.00           O  
ATOM   1279  CG  TYR A  87      -7.514 -19.057 -11.418  1.00 96.00           C  
ATOM   1280  CD1 TYR A  87      -6.437 -18.349 -10.857  1.00 96.00           C  
ATOM   1281  HD1 TYR A  87      -5.729 -17.832 -11.488  1.00 96.00           H  
ATOM   1282  CD2 TYR A  87      -8.428 -19.738 -10.596  1.00 96.00           C  
ATOM   1283  HD2 TYR A  87      -9.252 -20.287 -11.028  1.00 96.00           H  
ATOM   1284  CE1 TYR A  87      -6.260 -18.339  -9.465  1.00 96.00           C  
ATOM   1285  HE1 TYR A  87      -5.416 -17.826  -9.028  1.00 96.00           H  
ATOM   1286  CE2 TYR A  87      -8.262 -19.709  -9.203  1.00 96.00           C  
ATOM   1287  HE2 TYR A  87      -8.955 -20.246  -8.572  1.00 96.00           H  
ATOM   1288  OH  TYR A  87      -7.005 -19.001  -7.288  1.00 96.00           O  
ATOM   1289  HH  TYR A  87      -7.731 -19.446  -6.845  1.00 96.00           H  
ATOM   1290  CZ  TYR A  87      -7.177 -19.014  -8.631  1.00 96.00           C  
ATOM   1291  N   ARG A  88      -7.766 -17.019 -15.449  1.00 94.02           N  
ATOM   1292  H   ARG A  88      -7.533 -16.304 -14.774  1.00 94.02           H  
ATOM   1293  CA  ARG A  88      -7.384 -16.813 -16.843  1.00 94.02           C  
ATOM   1294  HA  ARG A  88      -7.889 -17.560 -17.455  1.00 94.02           H  
ATOM   1295  C   ARG A  88      -5.885 -16.987 -17.042  1.00 94.02           C  
ATOM   1296  CB  ARG A  88      -7.891 -15.434 -17.269  1.00 94.02           C  
ATOM   1297  HB2 ARG A  88      -8.958 -15.391 -17.051  1.00 94.02           H  
ATOM   1298  HB3 ARG A  88      -7.390 -14.659 -16.690  1.00 94.02           H  
ATOM   1299  O   ARG A  88      -5.091 -16.224 -16.481  1.00 94.02           O  
ATOM   1300  CG  ARG A  88      -7.681 -15.183 -18.763  1.00 94.02           C  
ATOM   1301  HG2 ARG A  88      -8.123 -15.997 -19.337  1.00 94.02           H  
ATOM   1302  HG3 ARG A  88      -6.616 -15.135 -18.990  1.00 94.02           H  
ATOM   1303  CD  ARG A  88      -8.353 -13.863 -19.147  1.00 94.02           C  
ATOM   1304  HD2 ARG A  88      -7.762 -13.030 -18.766  1.00 94.02           H  
ATOM   1305  HD3 ARG A  88      -9.337 -13.817 -18.681  1.00 94.02           H  
ATOM   1306  NE  ARG A  88      -8.533 -13.743 -20.596  1.00 94.02           N  
ATOM   1307  HE  ARG A  88      -9.467 -13.881 -20.954  1.00 94.02           H  
ATOM   1308  NH1 ARG A  88      -6.370 -13.384 -21.284  1.00 94.02           N  
ATOM   1309 HH11 ARG A  88      -6.063 -13.662 -20.363  1.00 94.02           H  
ATOM   1310 HH12 ARG A  88      -5.729 -13.355 -22.064  1.00 94.02           H  
ATOM   1311  NH2 ARG A  88      -8.083 -13.355 -22.741  1.00 94.02           N  
ATOM   1312 HH21 ARG A  88      -9.077 -13.499 -22.851  1.00 94.02           H  
ATOM   1313 HH22 ARG A  88      -7.483 -13.224 -23.543  1.00 94.02           H  
ATOM   1314  CZ  ARG A  88      -7.648 -13.490 -21.528  1.00 94.02           C  
ATOM   1315  N   ARG A  89      -5.503 -17.941 -17.891  1.00 92.65           N  
ATOM   1316  H   ARG A  89      -6.232 -18.534 -18.262  1.00 92.65           H  
ATOM   1317  CA  ARG A  89      -4.131 -18.189 -18.346  1.00 92.65           C  
ATOM   1318  HA  ARG A  89      -3.502 -18.285 -17.461  1.00 92.65           H  
ATOM   1319  C   ARG A  89      -3.635 -17.004 -19.179  1.00 92.65           C  
ATOM   1320  CB  ARG A  89      -4.091 -19.531 -19.111  1.00 92.65           C  
ATOM   1321  HB2 ARG A  89      -4.628 -20.276 -18.524  1.00 92.65           H  
ATOM   1322  HB3 ARG A  89      -4.610 -19.419 -20.063  1.00 92.65           H  
ATOM   1323  O   ARG A  89      -4.233 -16.605 -20.177  1.00 92.65           O  
ATOM   1324  CG  ARG A  89      -2.669 -20.066 -19.364  1.00 92.65           C  
ATOM   1325  HG2 ARG A  89      -2.120 -20.041 -18.423  1.00 92.65           H  
ATOM   1326  HG3 ARG A  89      -2.155 -19.422 -20.078  1.00 92.65           H  
ATOM   1327  CD  ARG A  89      -2.649 -21.522 -19.876  1.00 92.65           C  
ATOM   1328  HD2 ARG A  89      -3.200 -22.149 -19.176  1.00 92.65           H  
ATOM   1329  HD3 ARG A  89      -1.619 -21.876 -19.893  1.00 92.65           H  
ATOM   1330  NE  ARG A  89      -3.234 -21.691 -21.222  1.00 92.65           N  
ATOM   1331  HE  ARG A  89      -3.410 -20.870 -21.783  1.00 92.65           H  
ATOM   1332  NH1 ARG A  89      -3.551 -24.006 -21.208  1.00 92.65           N  
ATOM   1333 HH11 ARG A  89      -3.946 -24.818 -21.661  1.00 92.65           H  
ATOM   1334 HH12 ARG A  89      -3.277 -24.185 -20.253  1.00 92.65           H  
ATOM   1335  NH2 ARG A  89      -4.117 -22.829 -22.969  1.00 92.65           N  
ATOM   1336 HH21 ARG A  89      -4.432 -22.010 -23.470  1.00 92.65           H  
ATOM   1337 HH22 ARG A  89      -4.692 -23.608 -23.257  1.00 92.65           H  
ATOM   1338  CZ  ARG A  89      -3.622 -22.835 -21.774  1.00 92.65           C  
ATOM   1339  N   ALA A  90      -2.511 -16.437 -18.767  1.00 87.21           N  
ATOM   1340  H   ALA A  90      -2.155 -16.735 -17.870  1.00 87.21           H  
ATOM   1341  CA  ALA A  90      -1.798 -15.365 -19.438  1.00 87.21           C  
ATOM   1342  HA  ALA A  90      -2.309 -15.109 -20.367  1.00 87.21           H  
ATOM   1343  C   ALA A  90      -0.385 -15.849 -19.784  1.00 87.21           C  
ATOM   1344  CB  ALA A  90      -1.805 -14.122 -18.539  1.00 87.21           C  
ATOM   1345  HB1 ALA A  90      -1.291 -13.302 -19.041  1.00 87.21           H  
ATOM   1346  HB2 ALA A  90      -2.833 -13.828 -18.327  1.00 87.21           H  
ATOM   1347  HB3 ALA A  90      -1.298 -14.346 -17.600  1.00 87.21           H  
ATOM   1348  O   ALA A  90       0.492 -15.960 -18.923  1.00 87.21           O  
ATOM   1349  N   THR A  91      -0.166 -16.137 -21.063  1.00 81.70           N  
ATOM   1350  H   THR A  91      -0.921 -16.049 -21.728  1.00 81.70           H  
ATOM   1351  CA  THR A  91       1.144 -16.486 -21.616  1.00 81.70           C  
ATOM   1352  HA  THR A  91       1.726 -17.003 -20.853  1.00 81.70           H  
ATOM   1353  C   THR A  91       1.904 -15.218 -22.006  1.00 81.70           C  
ATOM   1354  CB  THR A  91       0.999 -17.447 -22.807  1.00 81.70           C  
ATOM   1355  HB  THR A  91       1.974 -17.609 -23.266  1.00 81.70           H  
ATOM   1356  O   THR A  91       1.330 -14.235 -22.479  1.00 81.70           O  
ATOM   1357  CG2 THR A  91       0.424 -18.796 -22.375  1.00 81.70           C  
ATOM   1358 HG21 THR A  91       0.410 -19.479 -23.224  1.00 81.70           H  
ATOM   1359 HG22 THR A  91       1.050 -19.229 -21.595  1.00 81.70           H  
ATOM   1360 HG23 THR A  91      -0.591 -18.678 -21.996  1.00 81.70           H  
ATOM   1361  OG1 THR A  91       0.113 -16.911 -23.760  1.00 81.70           O  
ATOM   1362  HG1 THR A  91      -0.136 -17.620 -24.358  1.00 81.70           H  
ATOM   1363  N   ARG A  92       3.224 -15.207 -21.793  1.00 72.56           N  
ATOM   1364  H   ARG A  92       3.652 -16.031 -21.397  1.00 72.56           H  
ATOM   1365  CA  ARG A  92       4.109 -14.119 -22.235  1.00 72.56           C  
ATOM   1366  HA  ARG A  92       3.576 -13.487 -22.945  1.00 72.56           H  
ATOM   1367  C   ARG A  92       5.299 -14.715 -22.971  1.00 72.56           C  
ATOM   1368  CB  ARG A  92       4.557 -13.249 -21.046  1.00 72.56           C  
ATOM   1369  HB2 ARG A  92       5.382 -12.619 -21.376  1.00 72.56           H  
ATOM   1370  HB3 ARG A  92       4.914 -13.892 -20.241  1.00 72.56           H  
ATOM   1371  O   ARG A  92       6.007 -15.550 -22.420  1.00 72.56           O  
ATOM   1372  CG  ARG A  92       3.437 -12.336 -20.520  1.00 72.56           C  
ATOM   1373  HG2 ARG A  92       2.605 -12.941 -20.161  1.00 72.56           H  
ATOM   1374  HG3 ARG A  92       3.088 -11.702 -21.334  1.00 72.56           H  
ATOM   1375  CD  ARG A  92       3.953 -11.456 -19.372  1.00 72.56           C  
ATOM   1376  HD2 ARG A  92       4.174 -12.096 -18.517  1.00 72.56           H  
ATOM   1377  HD3 ARG A  92       4.876 -10.972 -19.690  1.00 72.56           H  
ATOM   1378  NE  ARG A  92       2.963 -10.429 -18.985  1.00 72.56           N  
ATOM   1379  HE  ARG A  92       2.039 -10.530 -19.380  1.00 72.56           H  
ATOM   1380  NH1 ARG A  92       4.283  -9.268 -17.505  1.00 72.56           N  
ATOM   1381 HH11 ARG A  92       4.378  -8.555 -16.796  1.00 72.56           H  
ATOM   1382 HH12 ARG A  92       5.011  -9.956 -17.629  1.00 72.56           H  
ATOM   1383  NH2 ARG A  92       2.192  -8.589 -17.880  1.00 72.56           N  
ATOM   1384 HH21 ARG A  92       1.278  -8.722 -18.287  1.00 72.56           H  
ATOM   1385 HH22 ARG A  92       2.322  -7.860 -17.194  1.00 72.56           H  
ATOM   1386  CZ  ARG A  92       3.149  -9.439 -18.127  1.00 72.56           C  
ATOM   1387  N   ARG A  93       5.533 -14.255 -24.199  1.00 72.96           N  
ATOM   1388  H   ARG A  93       4.909 -13.554 -24.571  1.00 72.96           H  
ATOM   1389  CA  ARG A  93       6.733 -14.586 -24.979  1.00 72.96           C  
ATOM   1390  HA  ARG A  93       7.180 -15.503 -24.594  1.00 72.96           H  
ATOM   1391  C   ARG A  93       7.748 -13.467 -24.809  1.00 72.96           C  
ATOM   1392  CB  ARG A  93       6.391 -14.827 -26.461  1.00 72.96           C  
ATOM   1393  HB2 ARG A  93       6.123 -13.885 -26.941  1.00 72.96           H  
ATOM   1394  HB3 ARG A  93       7.286 -15.218 -26.945  1.00 72.96           H  
ATOM   1395  O   ARG A  93       7.384 -12.300 -24.941  1.00 72.96           O  
ATOM   1396  CG  ARG A  93       5.238 -15.828 -26.650  1.00 72.96           C  
ATOM   1397  HG2 ARG A  93       4.291 -15.342 -26.414  1.00 72.96           H  
ATOM   1398  HG3 ARG A  93       5.363 -16.640 -25.933  1.00 72.96           H  
ATOM   1399  CD  ARG A  93       5.157 -16.393 -28.082  1.00 72.96           C  
ATOM   1400  HD2 ARG A  93       4.300 -15.952 -28.590  1.00 72.96           H  
ATOM   1401  HD3 ARG A  93       6.064 -16.139 -28.631  1.00 72.96           H  
ATOM   1402  NE  ARG A  93       5.037 -17.856 -28.049  1.00 72.96           N  
ATOM   1403  HE  ARG A  93       5.552 -18.311 -27.309  1.00 72.96           H  
ATOM   1404  NH1 ARG A  93       3.960 -18.314 -30.028  1.00 72.96           N  
ATOM   1405 HH11 ARG A  93       3.545 -19.007 -30.634  1.00 72.96           H  
ATOM   1406 HH12 ARG A  93       3.944 -17.331 -30.258  1.00 72.96           H  
ATOM   1407  NH2 ARG A  93       4.493 -19.963 -28.616  1.00 72.96           N  
ATOM   1408 HH21 ARG A  93       4.892 -20.240 -27.730  1.00 72.96           H  
ATOM   1409 HH22 ARG A  93       4.110 -20.669 -29.228  1.00 72.96           H  
ATOM   1410  CZ  ARG A  93       4.494 -18.697 -28.902  1.00 72.96           C  
ATOM   1411  N   ILE A  94       9.004 -13.803 -24.535  1.00 64.28           N  
ATOM   1412  H   ILE A  94       9.237 -14.782 -24.446  1.00 64.28           H  
ATOM   1413  CA  ILE A  94      10.094 -12.830 -24.450  1.00 64.28           C  
ATOM   1414  HA  ILE A  94       9.714 -11.868 -24.794  1.00 64.28           H  
ATOM   1415  C   ILE A  94      11.204 -13.232 -25.414  1.00 64.28           C  
ATOM   1416  CB  ILE A  94      10.545 -12.652 -22.982  1.00 64.28           C  
ATOM   1417  HB  ILE A  94       9.646 -12.691 -22.367  1.00 64.28           H  
ATOM   1418  O   ILE A  94      11.511 -14.412 -25.564  1.00 64.28           O  
ATOM   1419  CG1 ILE A  94      11.165 -11.255 -22.777  1.00 64.28           C  
ATOM   1420 HG12 ILE A  94      12.143 -11.209 -23.257  1.00 64.28           H  
ATOM   1421 HG13 ILE A  94      10.522 -10.510 -23.247  1.00 64.28           H  
ATOM   1422  CG2 ILE A  94      11.486 -13.772 -22.503  1.00 64.28           C  
ATOM   1423 HG21 ILE A  94      12.439 -13.732 -23.032  1.00 64.28           H  
ATOM   1424 HG22 ILE A  94      11.024 -14.743 -22.681  1.00 64.28           H  
ATOM   1425 HG23 ILE A  94      11.676 -13.675 -21.434  1.00 64.28           H  
ATOM   1426  CD1 ILE A  94      11.289 -10.872 -21.296  1.00 64.28           C  
ATOM   1427 HD11 ILE A  94      11.575  -9.823 -21.217  1.00 64.28           H  
ATOM   1428 HD12 ILE A  94      10.328 -11.000 -20.797  1.00 64.28           H  
ATOM   1429 HD13 ILE A  94      12.040 -11.488 -20.802  1.00 64.28           H  
ATOM   1430  N   ARG A  95      11.825 -12.268 -26.095  1.00 69.41           N  
ATOM   1431  H   ARG A  95      11.539 -11.308 -25.964  1.00 69.41           H  
ATOM   1432  CA  ARG A  95      12.951 -12.585 -26.979  1.00 69.41           C  
ATOM   1433  HA  ARG A  95      12.675 -13.453 -27.577  1.00 69.41           H  
ATOM   1434  C   ARG A  95      14.152 -12.992 -26.120  1.00 69.41           C  
ATOM   1435  CB  ARG A  95      13.218 -11.407 -27.927  1.00 69.41           C  
ATOM   1436  HB2 ARG A  95      12.262 -10.991 -28.245  1.00 69.41           H  
ATOM   1437  HB3 ARG A  95      13.786 -10.631 -27.414  1.00 69.41           H  
ATOM   1438  O   ARG A  95      14.538 -12.228 -25.243  1.00 69.41           O  
ATOM   1439  CG  ARG A  95      13.972 -11.880 -29.173  1.00 69.41           C  
ATOM   1440  HG2 ARG A  95      14.967 -12.224 -28.893  1.00 69.41           H  
ATOM   1441  HG3 ARG A  95      13.424 -12.711 -29.620  1.00 69.41           H  
ATOM   1442  CD  ARG A  95      14.089 -10.756 -30.208  1.00 69.41           C  
ATOM   1443  HD2 ARG A  95      14.737  -9.976 -29.809  1.00 69.41           H  
ATOM   1444  HD3 ARG A  95      13.098 -10.342 -30.396  1.00 69.41           H  
ATOM   1445  NE  ARG A  95      14.642 -11.279 -31.466  1.00 69.41           N  
ATOM   1446  HE  ARG A  95      14.781 -12.278 -31.501  1.00 69.41           H  
ATOM   1447  NH1 ARG A  95      14.712  -9.335 -32.688  1.00 69.41           N  
ATOM   1448 HH11 ARG A  95      14.292  -8.846 -31.910  1.00 69.41           H  
ATOM   1449 HH12 ARG A  95      14.912  -8.873 -33.563  1.00 69.41           H  
ATOM   1450  NH2 ARG A  95      15.433 -11.251 -33.587  1.00 69.41           N  
ATOM   1451 HH21 ARG A  95      15.652 -10.783 -34.454  1.00 69.41           H  
ATOM   1452 HH22 ARG A  95      15.580 -12.248 -33.518  1.00 69.41           H  
ATOM   1453  CZ  ARG A  95      14.927 -10.616 -32.570  1.00 69.41           C  
ATOM   1454  N   GLY A  96      14.708 -14.177 -26.332  1.00 61.10           N  
ATOM   1455  H   GLY A  96      14.325 -14.765 -27.058  1.00 61.10           H  
ATOM   1456  CA  GLY A  96      15.932 -14.644 -25.688  1.00 61.10           C  
ATOM   1457  HA2 GLY A  96      15.838 -14.537 -24.607  1.00 61.10           H  
ATOM   1458  HA3 GLY A  96      16.075 -15.700 -25.918  1.00 61.10           H  
ATOM   1459  C   GLY A  96      17.166 -13.872 -26.161  1.00 61.10           C  
ATOM   1460  O   GLY A  96      17.118 -13.117 -27.136  1.00 61.10           O  
ATOM   1461  N   GLY A  97      18.290 -14.052 -25.461  1.00 62.97           N  
ATOM   1462  H   GLY A  97      18.280 -14.735 -24.717  1.00 62.97           H  
ATOM   1463  CA  GLY A  97      19.576 -13.450 -25.847  1.00 62.97           C  
ATOM   1464  HA2 GLY A  97      19.450 -12.375 -25.979  1.00 62.97           H  
ATOM   1465  HA3 GLY A  97      20.302 -13.626 -25.054  1.00 62.97           H  
ATOM   1466  C   GLY A  97      20.148 -14.028 -27.149  1.00 62.97           C  
ATOM   1467  O   GLY A  97      20.869 -13.343 -27.861  1.00 62.97           O  
ATOM   1468  N   ASP A  98      19.750 -15.256 -27.471  1.00 70.52           N  
ATOM   1469  H   ASP A  98      19.115 -15.721 -26.838  1.00 70.52           H  
ATOM   1470  CA  ASP A  98      19.919 -15.986 -28.731  1.00 70.52           C  
ATOM   1471  HA  ASP A  98      20.930 -15.822 -29.103  1.00 70.52           H  
ATOM   1472  C   ASP A  98      18.944 -15.527 -29.838  1.00 70.52           C  
ATOM   1473  CB  ASP A  98      19.749 -17.488 -28.418  1.00 70.52           C  
ATOM   1474  HB2 ASP A  98      19.926 -18.059 -29.330  1.00 70.52           H  
ATOM   1475  HB3 ASP A  98      20.514 -17.781 -27.699  1.00 70.52           H  
ATOM   1476  O   ASP A  98      18.887 -16.108 -30.918  1.00 70.52           O  
ATOM   1477  CG  ASP A  98      18.370 -17.863 -27.839  1.00 70.52           C  
ATOM   1478  OD1 ASP A  98      17.858 -17.107 -26.972  1.00 70.52           O  
ATOM   1479  OD2 ASP A  98      17.830 -18.911 -28.251  1.00 70.52           O  
ATOM   1480  N   GLY A  99      18.135 -14.494 -29.586  1.00 72.18           N  
ATOM   1481  H   GLY A  99      18.177 -14.081 -28.665  1.00 72.18           H  
ATOM   1482  CA  GLY A  99      17.230 -13.894 -30.565  1.00 72.18           C  
ATOM   1483  HA2 GLY A  99      16.950 -12.902 -30.209  1.00 72.18           H  
ATOM   1484  HA3 GLY A  99      17.767 -13.785 -31.507  1.00 72.18           H  
ATOM   1485  C   GLY A  99      15.948 -14.684 -30.848  1.00 72.18           C  
ATOM   1486  O   GLY A  99      15.014 -14.089 -31.399  1.00 72.18           O  
ATOM   1487  N   LYS A 100      15.863 -15.960 -30.449  1.00 70.18           N  
ATOM   1488  H   LYS A 100      16.690 -16.370 -30.040  1.00 70.18           H  
ATOM   1489  CA  LYS A 100      14.646 -16.787 -30.505  1.00 70.18           C  
ATOM   1490  HA  LYS A 100      14.215 -16.710 -31.503  1.00 70.18           H  
ATOM   1491  C   LYS A 100      13.602 -16.278 -29.507  1.00 70.18           C  
ATOM   1492  CB  LYS A 100      14.999 -18.265 -30.232  1.00 70.18           C  
ATOM   1493  HB2 LYS A 100      15.479 -18.347 -29.258  1.00 70.18           H  
ATOM   1494  HB3 LYS A 100      14.078 -18.846 -30.204  1.00 70.18           H  
ATOM   1495  O   LYS A 100      13.949 -15.733 -28.463  1.00 70.18           O  
ATOM   1496  CG  LYS A 100      15.921 -18.858 -31.314  1.00 70.18           C  
ATOM   1497  HG2 LYS A 100      16.868 -18.318 -31.320  1.00 70.18           H  
ATOM   1498  HG3 LYS A 100      15.445 -18.737 -32.287  1.00 70.18           H  
ATOM   1499  CD  LYS A 100      16.210 -20.351 -31.085  1.00 70.18           C  
ATOM   1500  HD2 LYS A 100      16.723 -20.470 -30.131  1.00 70.18           H  
ATOM   1501  HD3 LYS A 100      15.270 -20.901 -31.057  1.00 70.18           H  
ATOM   1502  CE  LYS A 100      17.094 -20.887 -32.223  1.00 70.18           C  
ATOM   1503  HE2 LYS A 100      16.577 -20.735 -33.170  1.00 70.18           H  
ATOM   1504  HE3 LYS A 100      18.011 -20.298 -32.248  1.00 70.18           H  
ATOM   1505  NZ  LYS A 100      17.426 -22.326 -32.052  1.00 70.18           N  
ATOM   1506  HZ1 LYS A 100      16.592 -22.895 -32.046  1.00 70.18           H  
ATOM   1507  HZ2 LYS A 100      17.923 -22.471 -31.185  1.00 70.18           H  
ATOM   1508  HZ3 LYS A 100      18.019 -22.646 -32.805  1.00 70.18           H  
ATOM   1509  N   MET A 101      12.313 -16.433 -29.802  1.00 72.92           N  
ATOM   1510  H   MET A 101      12.066 -16.956 -30.630  1.00 72.92           H  
ATOM   1511  CA  MET A 101      11.272 -16.189 -28.795  1.00 72.92           C  
ATOM   1512  HA  MET A 101      11.508 -15.284 -28.235  1.00 72.92           H  
ATOM   1513  C   MET A 101      11.257 -17.353 -27.805  1.00 72.92           C  
ATOM   1514  CB  MET A 101       9.894 -16.002 -29.441  1.00 72.92           C  
ATOM   1515  HB2 MET A 101       9.704 -16.820 -30.136  1.00 72.92           H  
ATOM   1516  HB3 MET A 101       9.131 -16.038 -28.663  1.00 72.92           H  
ATOM   1517  O   MET A 101      11.182 -18.507 -28.219  1.00 72.92           O  
ATOM   1518  CG  MET A 101       9.755 -14.666 -30.181  1.00 72.92           C  
ATOM   1519  HG2 MET A 101       8.777 -14.666 -30.662  1.00 72.92           H  
ATOM   1520  HG3 MET A 101      10.510 -14.604 -30.964  1.00 72.92           H  
ATOM   1521  SD  MET A 101       9.870 -13.186 -29.129  1.00 72.92           S  
ATOM   1522  CE  MET A 101       8.728 -12.097 -30.020  1.00 72.92           C  
ATOM   1523  HE1 MET A 101       9.070 -11.966 -31.046  1.00 72.92           H  
ATOM   1524  HE2 MET A 101       8.687 -11.128 -29.523  1.00 72.92           H  
ATOM   1525  HE3 MET A 101       7.731 -12.538 -30.024  1.00 72.92           H  
ATOM   1526  N   LYS A 102      11.336 -17.045 -26.510  1.00 73.73           N  
ATOM   1527  H   LYS A 102      11.391 -16.070 -26.250  1.00 73.73           H  
ATOM   1528  CA  LYS A 102      11.262 -18.011 -25.419  1.00 73.73           C  
ATOM   1529  HA  LYS A 102      11.181 -19.008 -25.853  1.00 73.73           H  
ATOM   1530  C   LYS A 102       9.991 -17.755 -24.618  1.00 73.73           C  
ATOM   1531  CB  LYS A 102      12.552 -17.949 -24.582  1.00 73.73           C  
ATOM   1532  HB2 LYS A 102      13.394 -17.797 -25.257  1.00 73.73           H  
ATOM   1533  HB3 LYS A 102      12.508 -17.108 -23.890  1.00 73.73           H  
ATOM   1534  O   LYS A 102       9.720 -16.623 -24.205  1.00 73.73           O  
ATOM   1535  CG  LYS A 102      12.786 -19.260 -23.816  1.00 73.73           C  
ATOM   1536  HG2 LYS A 102      12.716 -20.090 -24.519  1.00 73.73           H  
ATOM   1537  HG3 LYS A 102      12.013 -19.381 -23.057  1.00 73.73           H  
ATOM   1538  CD  LYS A 102      14.170 -19.301 -23.150  1.00 73.73           C  
ATOM   1539  HD2 LYS A 102      14.931 -19.072 -23.896  1.00 73.73           H  
ATOM   1540  HD3 LYS A 102      14.212 -18.562 -22.350  1.00 73.73           H  
ATOM   1541  CE  LYS A 102      14.413 -20.710 -22.590  1.00 73.73           C  
ATOM   1542  HE2 LYS A 102      14.265 -21.427 -23.397  1.00 73.73           H  
ATOM   1543  HE3 LYS A 102      13.661 -20.918 -21.829  1.00 73.73           H  
ATOM   1544  NZ  LYS A 102      15.778 -20.871 -22.026  1.00 73.73           N  
ATOM   1545  HZ1 LYS A 102      15.906 -21.816 -21.694  1.00 73.73           H  
ATOM   1546  HZ2 LYS A 102      16.474 -20.698 -22.737  1.00 73.73           H  
ATOM   1547  HZ3 LYS A 102      15.927 -20.239 -21.252  1.00 73.73           H  
ATOM   1548  N   ASP A 103       9.217 -18.808 -24.414  1.00 75.49           N  
ATOM   1549  H   ASP A 103       9.471 -19.698 -24.817  1.00 75.49           H  
ATOM   1550  CA  ASP A 103       7.953 -18.723 -23.694  1.00 75.49           C  
ATOM   1551  HA  ASP A 103       7.483 -17.768 -23.927  1.00 75.49           H  
ATOM   1552  C   ASP A 103       8.231 -18.724 -22.189  1.00 75.49           C  
ATOM   1553  CB  ASP A 103       6.989 -19.820 -24.187  1.00 75.49           C  
ATOM   1554  HB2 ASP A 103       7.478 -20.792 -24.134  1.00 75.49           H  
ATOM   1555  HB3 ASP A 103       6.116 -19.834 -23.533  1.00 75.49           H  
ATOM   1556  O   ASP A 103       8.994 -19.545 -21.676  1.00 75.49           O  
ATOM   1557  CG  ASP A 103       6.513 -19.555 -25.626  1.00 75.49           C  
ATOM   1558  OD1 ASP A 103       6.920 -18.531 -26.218  1.00 75.49           O  
ATOM   1559  OD2 ASP A 103       5.678 -20.309 -26.167  1.00 75.49           O  
ATOM   1560  N   LEU A 104       7.669 -17.741 -21.486  1.00 78.67           N  
ATOM   1561  H   LEU A 104       7.044 -17.105 -21.961  1.00 78.67           H  
ATOM   1562  CA  LEU A 104       7.730 -17.658 -20.031  1.00 78.67           C  
ATOM   1563  HA  LEU A 104       8.696 -18.031 -19.689  1.00 78.67           H  
ATOM   1564  C   LEU A 104       6.648 -18.551 -19.422  1.00 78.67           C  
ATOM   1565  CB  LEU A 104       7.559 -16.195 -19.574  1.00 78.67           C  
ATOM   1566  HB2 LEU A 104       7.528 -16.176 -18.485  1.00 78.67           H  
ATOM   1567  HB3 LEU A 104       6.593 -15.836 -19.929  1.00 78.67           H  
ATOM   1568  O   LEU A 104       5.572 -18.695 -20.005  1.00 78.67           O  
ATOM   1569  CG  LEU A 104       8.662 -15.232 -20.052  1.00 78.67           C  
ATOM   1570  HG  LEU A 104       8.753 -15.268 -21.137  1.00 78.67           H  
ATOM   1571  CD1 LEU A 104       8.304 -13.800 -19.649  1.00 78.67           C  
ATOM   1572 HD11 LEU A 104       9.094 -13.121 -19.971  1.00 78.67           H  
ATOM   1573 HD12 LEU A 104       7.373 -13.513 -20.138  1.00 78.67           H  
ATOM   1574 HD13 LEU A 104       8.188 -13.736 -18.567  1.00 78.67           H  
ATOM   1575  CD2 LEU A 104      10.013 -15.574 -19.420  1.00 78.67           C  
ATOM   1576 HD21 LEU A 104      10.751 -14.814 -19.676  1.00 78.67           H  
ATOM   1577 HD22 LEU A 104      10.363 -16.533 -19.802  1.00 78.67           H  
ATOM   1578 HD23 LEU A 104       9.919 -15.630 -18.335  1.00 78.67           H  
ATOM   1579  N   SER A 105       6.917 -19.071 -18.218  1.00 82.59           N  
ATOM   1580  H   SER A 105       7.848 -18.966 -17.839  1.00 82.59           H  
ATOM   1581  CA  SER A 105       5.936 -19.767 -17.376  1.00 82.59           C  
ATOM   1582  HA  SER A 105       5.846 -20.800 -17.713  1.00 82.59           H  
ATOM   1583  C   SER A 105       4.576 -19.062 -17.412  1.00 82.59           C  
ATOM   1584  CB  SER A 105       6.407 -19.786 -15.919  1.00 82.59           C  
ATOM   1585  HB2 SER A 105       5.571 -20.028 -15.263  1.00 82.59           H  
ATOM   1586  HB3 SER A 105       6.786 -18.802 -15.640  1.00 82.59           H  
ATOM   1587  O   SER A 105       4.519 -17.866 -17.086  1.00 82.59           O  
ATOM   1588  OG  SER A 105       7.417 -20.756 -15.753  1.00 82.59           O  
ATOM   1589  HG  SER A 105       6.964 -21.563 -15.500  1.00 82.59           H  
ATOM   1590  N   PRO A 106       3.492 -19.760 -17.801  1.00 87.91           N  
ATOM   1591  CA  PRO A 106       2.162 -19.175 -17.805  1.00 87.91           C  
ATOM   1592  HA  PRO A 106       2.155 -18.342 -18.508  1.00 87.91           H  
ATOM   1593  C   PRO A 106       1.764 -18.675 -16.416  1.00 87.91           C  
ATOM   1594  CB  PRO A 106       1.209 -20.259 -18.307  1.00 87.91           C  
ATOM   1595  HB2 PRO A 106       0.765 -20.769 -17.453  1.00 87.91           H  
ATOM   1596  HB3 PRO A 106       0.429 -19.844 -18.944  1.00 87.91           H  
ATOM   1597  O   PRO A 106       2.165 -19.221 -15.384  1.00 87.91           O  
ATOM   1598  CG  PRO A 106       2.115 -21.220 -19.077  1.00 87.91           C  
ATOM   1599  HG2 PRO A 106       2.231 -20.870 -20.102  1.00 87.91           H  
ATOM   1600  HG3 PRO A 106       1.729 -22.240 -19.062  1.00 87.91           H  
ATOM   1601  CD  PRO A 106       3.454 -21.109 -18.351  1.00 87.91           C  
ATOM   1602  HD2 PRO A 106       4.264 -21.278 -19.061  1.00 87.91           H  
ATOM   1603  HD3 PRO A 106       3.507 -21.839 -17.543  1.00 87.91           H  
ATOM   1604  N   ARG A 107       0.961 -17.613 -16.402  1.00 89.64           N  
ATOM   1605  H   ARG A 107       0.686 -17.214 -17.288  1.00 89.64           H  
ATOM   1606  CA  ARG A 107       0.444 -16.985 -15.185  1.00 89.64           C  
ATOM   1607  HA  ARG A 107       0.780 -17.531 -14.303  1.00 89.64           H  
ATOM   1608  C   ARG A 107      -1.068 -17.021 -15.198  1.00 89.64           C  
ATOM   1609  CB  ARG A 107       0.952 -15.546 -15.107  1.00 89.64           C  
ATOM   1610  HB2 ARG A 107       0.395 -15.008 -14.340  1.00 89.64           H  
ATOM   1611  HB3 ARG A 107       0.783 -15.048 -16.062  1.00 89.64           H  
ATOM   1612  O   ARG A 107      -1.667 -16.586 -16.173  1.00 89.64           O  
ATOM   1613  CG  ARG A 107       2.440 -15.517 -14.757  1.00 89.64           C  
ATOM   1614  HG2 ARG A 107       2.589 -15.966 -13.775  1.00 89.64           H  
ATOM   1615  HG3 ARG A 107       3.017 -16.068 -15.499  1.00 89.64           H  
ATOM   1616  CD  ARG A 107       2.901 -14.064 -14.735  1.00 89.64           C  
ATOM   1617  HD2 ARG A 107       2.243 -13.517 -14.059  1.00 89.64           H  
ATOM   1618  HD3 ARG A 107       2.806 -13.642 -15.736  1.00 89.64           H  
ATOM   1619  NE  ARG A 107       4.299 -13.973 -14.286  1.00 89.64           N  
ATOM   1620  HE  ARG A 107       4.886 -14.772 -14.480  1.00 89.64           H  
ATOM   1621  NH1 ARG A 107       4.066 -12.069 -13.033  1.00 89.64           N  
ATOM   1622 HH11 ARG A 107       4.308 -11.793 -12.092  1.00 89.64           H  
ATOM   1623 HH12 ARG A 107       3.066 -12.136 -13.154  1.00 89.64           H  
ATOM   1624  NH2 ARG A 107       5.929 -13.234 -12.879  1.00 89.64           N  
ATOM   1625 HH21 ARG A 107       6.009 -12.738 -12.003  1.00 89.64           H  
ATOM   1626 HH22 ARG A 107       6.426 -14.109 -12.968  1.00 89.64           H  
ATOM   1627  CZ  ARG A 107       4.762 -13.091 -13.423  1.00 89.64           C  
ATOM   1628  N   TRP A 108      -1.677 -17.497 -14.128  1.00 93.41           N  
ATOM   1629  H   TRP A 108      -1.116 -17.841 -13.362  1.00 93.41           H  
ATOM   1630  CA  TRP A 108      -3.123 -17.609 -14.001  1.00 93.41           C  
ATOM   1631  HA  TRP A 108      -3.598 -17.467 -14.971  1.00 93.41           H  
ATOM   1632  C   TRP A 108      -3.629 -16.529 -13.055  1.00 93.41           C  
ATOM   1633  CB  TRP A 108      -3.467 -19.021 -13.545  1.00 93.41           C  
ATOM   1634  HB2 TRP A 108      -4.531 -19.069 -13.313  1.00 93.41           H  
ATOM   1635  HB3 TRP A 108      -2.926 -19.245 -12.626  1.00 93.41           H  
ATOM   1636  O   TRP A 108      -3.226 -16.476 -11.895  1.00 93.41           O  
ATOM   1637  CG  TRP A 108      -3.162 -20.087 -14.549  1.00 93.41           C  
ATOM   1638  CD1 TRP A 108      -1.936 -20.597 -14.811  1.00 93.41           C  
ATOM   1639  HD1 TRP A 108      -1.021 -20.292 -14.326  1.00 93.41           H  
ATOM   1640  CD2 TRP A 108      -4.093 -20.820 -15.403  1.00 93.41           C  
ATOM   1641  CE2 TRP A 108      -3.364 -21.840 -16.079  1.00 93.41           C  
ATOM   1642  CE3 TRP A 108      -5.481 -20.751 -15.659  1.00 93.41           C  
ATOM   1643  HE3 TRP A 108      -6.081 -19.990 -15.184  1.00 93.41           H  
ATOM   1644  NE1 TRP A 108      -2.050 -21.610 -15.744  1.00 93.41           N  
ATOM   1645  HE1 TRP A 108      -1.277 -22.161 -16.087  1.00 93.41           H  
ATOM   1646  CH2 TRP A 108      -5.371 -22.719 -17.102  1.00 93.41           C  
ATOM   1647  HH2 TRP A 108      -5.867 -23.454 -17.719  1.00 93.41           H  
ATOM   1648  CZ2 TRP A 108      -3.986 -22.798 -16.885  1.00 93.41           C  
ATOM   1649  HZ2 TRP A 108      -3.404 -23.585 -17.343  1.00 93.41           H  
ATOM   1650  CZ3 TRP A 108      -6.110 -21.681 -16.508  1.00 93.41           C  
ATOM   1651  HZ3 TRP A 108      -7.175 -21.616 -16.680  1.00 93.41           H  
ATOM   1652  N   TYR A 109      -4.479 -15.647 -13.571  1.00 94.26           N  
ATOM   1653  H   TYR A 109      -4.773 -15.776 -14.529  1.00 94.26           H  
ATOM   1654  CA  TYR A 109      -5.036 -14.508 -12.843  1.00 94.26           C  
ATOM   1655  HA  TYR A 109      -4.506 -14.358 -11.902  1.00 94.26           H  
ATOM   1656  C   TYR A 109      -6.509 -14.761 -12.531  1.00 94.26           C  
ATOM   1657  CB  TYR A 109      -4.879 -13.249 -13.704  1.00 94.26           C  
ATOM   1658  HB2 TYR A 109      -5.272 -13.449 -14.701  1.00 94.26           H  
ATOM   1659  HB3 TYR A 109      -5.493 -12.458 -13.274  1.00 94.26           H  
ATOM   1660  O   TYR A 109      -7.273 -15.015 -13.462  1.00 94.26           O  
ATOM   1661  CG  TYR A 109      -3.462 -12.725 -13.822  1.00 94.26           C  
ATOM   1662  CD1 TYR A 109      -2.944 -11.892 -12.812  1.00 94.26           C  
ATOM   1663  HD1 TYR A 109      -3.539 -11.670 -11.938  1.00 94.26           H  
ATOM   1664  CD2 TYR A 109      -2.666 -13.067 -14.933  1.00 94.26           C  
ATOM   1665  HD2 TYR A 109      -3.057 -13.737 -15.685  1.00 94.26           H  
ATOM   1666  CE1 TYR A 109      -1.635 -11.385 -12.916  1.00 94.26           C  
ATOM   1667  HE1 TYR A 109      -1.241 -10.775 -12.116  1.00 94.26           H  
ATOM   1668  CE2 TYR A 109      -1.351 -12.569 -15.037  1.00 94.26           C  
ATOM   1669  HE2 TYR A 109      -0.724 -12.853 -15.869  1.00 94.26           H  
ATOM   1670  OH  TYR A 109       0.454 -11.294 -14.088  1.00 94.26           O  
ATOM   1671  HH  TYR A 109       0.668 -10.835 -13.272  1.00 94.26           H  
ATOM   1672  CZ  TYR A 109      -0.833 -11.732 -14.026  1.00 94.26           C  
ATOM   1673  N   PHE A 110      -6.904 -14.667 -11.260  1.00 95.41           N  
ATOM   1674  H   PHE A 110      -6.223 -14.477 -10.538  1.00 95.41           H  
ATOM   1675  CA  PHE A 110      -8.301 -14.819 -10.847  1.00 95.41           C  
ATOM   1676  HA  PHE A 110      -8.740 -15.649 -11.401  1.00 95.41           H  
ATOM   1677  C   PHE A 110      -9.128 -13.560 -11.145  1.00 95.41           C  
ATOM   1678  CB  PHE A 110      -8.380 -15.184  -9.361  1.00 95.41           C  
ATOM   1679  HB2 PHE A 110      -7.864 -14.423  -8.775  1.00 95.41           H  
ATOM   1680  HB3 PHE A 110      -7.867 -16.132  -9.196  1.00 95.41           H  
ATOM   1681  O   PHE A 110      -8.707 -12.445 -10.833  1.00 95.41           O  
ATOM   1682  CG  PHE A 110      -9.807 -15.309  -8.862  1.00 95.41           C  
ATOM   1683  CD1 PHE A 110     -10.443 -14.200  -8.276  1.00 95.41           C  
ATOM   1684  HD1 PHE A 110      -9.915 -13.263  -8.183  1.00 95.41           H  
ATOM   1685  CD2 PHE A 110     -10.529 -16.502  -9.045  1.00 95.41           C  
ATOM   1686  HD2 PHE A 110     -10.067 -17.356  -9.520  1.00 95.41           H  
ATOM   1687  CE1 PHE A 110     -11.773 -14.286  -7.835  1.00 95.41           C  
ATOM   1688  HE1 PHE A 110     -12.258 -13.437  -7.375  1.00 95.41           H  
ATOM   1689  CE2 PHE A 110     -11.871 -16.575  -8.630  1.00 95.41           C  
ATOM   1690  HE2 PHE A 110     -12.449 -17.471  -8.799  1.00 95.41           H  
ATOM   1691  CZ  PHE A 110     -12.490 -15.478  -8.011  1.00 95.41           C  
ATOM   1692  HZ  PHE A 110     -13.518 -15.541  -7.688  1.00 95.41           H  
ATOM   1693  N   TYR A 111     -10.322 -13.731 -11.689  1.00 94.96           N  
ATOM   1694  H   TYR A 111     -10.615 -14.672 -11.911  1.00 94.96           H  
ATOM   1695  CA  TYR A 111     -11.334 -12.695 -11.860  1.00 94.96           C  
ATOM   1696  HA  TYR A 111     -11.060 -11.798 -11.305  1.00 94.96           H  
ATOM   1697  C   TYR A 111     -12.655 -13.216 -11.307  1.00 94.96           C  
ATOM   1698  CB  TYR A 111     -11.464 -12.344 -13.343  1.00 94.96           C  
ATOM   1699  HB2 TYR A 111     -11.643 -13.269 -13.893  1.00 94.96           H  
ATOM   1700  HB3 TYR A 111     -12.333 -11.703 -13.483  1.00 94.96           H  
ATOM   1701  O   TYR A 111     -12.964 -14.394 -11.474  1.00 94.96           O  
ATOM   1702  CG  TYR A 111     -10.247 -11.654 -13.924  1.00 94.96           C  
ATOM   1703  CD1 TYR A 111     -10.144 -10.254 -13.851  1.00 94.96           C  
ATOM   1704  HD1 TYR A 111     -10.945  -9.689 -13.397  1.00 94.96           H  
ATOM   1705  CD2 TYR A 111      -9.221 -12.408 -14.523  1.00 94.96           C  
ATOM   1706  HD2 TYR A 111      -9.312 -13.484 -14.557  1.00 94.96           H  
ATOM   1707  CE1 TYR A 111      -9.020  -9.603 -14.387  1.00 94.96           C  
ATOM   1708  HE1 TYR A 111      -8.954  -8.526 -14.353  1.00 94.96           H  
ATOM   1709  CE2 TYR A 111      -8.085 -11.764 -15.048  1.00 94.96           C  
ATOM   1710  HE2 TYR A 111      -7.298 -12.357 -15.489  1.00 94.96           H  
ATOM   1711  OH  TYR A 111      -6.872  -9.737 -15.457  1.00 94.96           O  
ATOM   1712  HH  TYR A 111      -6.292 -10.375 -15.879  1.00 94.96           H  
ATOM   1713  CZ  TYR A 111      -7.983 -10.357 -14.975  1.00 94.96           C  
ATOM   1714  N   TYR A 112     -13.431 -12.349 -10.660  1.00 95.18           N  
ATOM   1715  H   TYR A 112     -13.187 -11.370 -10.645  1.00 95.18           H  
ATOM   1716  CA  TYR A 112     -14.767 -12.719 -10.205  1.00 95.18           C  
ATOM   1717  HA  TYR A 112     -14.703 -13.660  -9.658  1.00 95.18           H  
ATOM   1718  C   TYR A 112     -15.698 -12.946 -11.402  1.00 95.18           C  
ATOM   1719  CB  TYR A 112     -15.311 -11.663  -9.240  1.00 95.18           C  
ATOM   1720  HB2 TYR A 112     -16.354 -11.906  -9.037  1.00 95.18           H  
ATOM   1721  HB3 TYR A 112     -15.285 -10.681  -9.712  1.00 95.18           H  
ATOM   1722  O   TYR A 112     -15.462 -12.436 -12.504  1.00 95.18           O  
ATOM   1723  CG  TYR A 112     -14.586 -11.620  -7.910  1.00 95.18           C  
ATOM   1724  CD1 TYR A 112     -14.958 -12.518  -6.892  1.00 95.18           C  
ATOM   1725  HD1 TYR A 112     -15.754 -13.228  -7.058  1.00 95.18           H  
ATOM   1726  CD2 TYR A 112     -13.554 -10.688  -7.685  1.00 95.18           C  
ATOM   1727  HD2 TYR A 112     -13.298  -9.981  -8.461  1.00 95.18           H  
ATOM   1728  CE1 TYR A 112     -14.320 -12.472  -5.638  1.00 95.18           C  
ATOM   1729  HE1 TYR A 112     -14.627 -13.137  -4.844  1.00 95.18           H  
ATOM   1730  CE2 TYR A 112     -12.902 -10.648  -6.437  1.00 95.18           C  
ATOM   1731  HE2 TYR A 112     -12.135  -9.911  -6.246  1.00 95.18           H  
ATOM   1732  OH  TYR A 112     -12.707 -11.444  -4.192  1.00 95.18           O  
ATOM   1733  HH  TYR A 112     -12.074 -10.724  -4.148  1.00 95.18           H  
ATOM   1734  CZ  TYR A 112     -13.301 -11.528  -5.407  1.00 95.18           C  
ATOM   1735  N   LEU A 113     -16.759 -13.726 -11.194  1.00 94.40           N  
ATOM   1736  H   LEU A 113     -16.894 -14.120 -10.273  1.00 94.40           H  
ATOM   1737  CA  LEU A 113     -17.778 -13.963 -12.215  1.00 94.40           C  
ATOM   1738  HA  LEU A 113     -17.306 -14.476 -13.053  1.00 94.40           H  
ATOM   1739  C   LEU A 113     -18.345 -12.629 -12.719  1.00 94.40           C  
ATOM   1740  CB  LEU A 113     -18.866 -14.869 -11.621  1.00 94.40           C  
ATOM   1741  HB2 LEU A 113     -19.271 -14.386 -10.732  1.00 94.40           H  
ATOM   1742  HB3 LEU A 113     -18.399 -15.807 -11.319  1.00 94.40           H  
ATOM   1743  O   LEU A 113     -18.568 -11.709 -11.937  1.00 94.40           O  
ATOM   1744  CG  LEU A 113     -20.033 -15.179 -12.574  1.00 94.40           C  
ATOM   1745  HG  LEU A 113     -20.521 -14.250 -12.868  1.00 94.40           H  
ATOM   1746  CD1 LEU A 113     -19.581 -15.930 -13.830  1.00 94.40           C  
ATOM   1747 HD11 LEU A 113     -19.079 -16.856 -13.550  1.00 94.40           H  
ATOM   1748 HD12 LEU A 113     -20.455 -16.173 -14.435  1.00 94.40           H  
ATOM   1749 HD13 LEU A 113     -18.916 -15.318 -14.439  1.00 94.40           H  
ATOM   1750  CD2 LEU A 113     -21.057 -16.048 -11.856  1.00 94.40           C  
ATOM   1751 HD21 LEU A 113     -21.328 -15.602 -10.899  1.00 94.40           H  
ATOM   1752 HD22 LEU A 113     -20.658 -17.047 -11.683  1.00 94.40           H  
ATOM   1753 HD23 LEU A 113     -21.957 -16.125 -12.467  1.00 94.40           H  
ATOM   1754  N   GLY A 114     -18.554 -12.495 -14.029  1.00 93.63           N  
ATOM   1755  H   GLY A 114     -18.395 -13.281 -14.643  1.00 93.63           H  
ATOM   1756  CA  GLY A 114     -19.031 -11.242 -14.618  1.00 93.63           C  
ATOM   1757  HA2 GLY A 114     -19.872 -10.872 -14.031  1.00 93.63           H  
ATOM   1758  HA3 GLY A 114     -19.395 -11.439 -15.627  1.00 93.63           H  
ATOM   1759  C   GLY A 114     -17.998 -10.110 -14.683  1.00 93.63           C  
ATOM   1760  O   GLY A 114     -18.349  -9.006 -15.086  1.00 93.63           O  
ATOM   1761  N   THR A 115     -16.730 -10.336 -14.308  1.00 92.44           N  
ATOM   1762  H   THR A 115     -16.486 -11.232 -13.909  1.00 92.44           H  
ATOM   1763  CA  THR A 115     -15.686  -9.296 -14.342  1.00 92.44           C  
ATOM   1764  HA  THR A 115     -16.094  -8.443 -14.885  1.00 92.44           H  
ATOM   1765  C   THR A 115     -14.452  -9.714 -15.145  1.00 92.44           C  
ATOM   1766  CB  THR A 115     -15.336  -8.739 -12.942  1.00 92.44           C  
ATOM   1767  HB  THR A 115     -15.121  -7.680 -13.084  1.00 92.44           H  
ATOM   1768  O   THR A 115     -14.273 -10.875 -15.515  1.00 92.44           O  
ATOM   1769  CG2 THR A 115     -16.454  -8.817 -11.906  1.00 92.44           C  
ATOM   1770 HG21 THR A 115     -16.688  -9.857 -11.678  1.00 92.44           H  
ATOM   1771 HG22 THR A 115     -16.149  -8.323 -10.985  1.00 92.44           H  
ATOM   1772 HG23 THR A 115     -17.349  -8.324 -12.286  1.00 92.44           H  
ATOM   1773  OG1 THR A 115     -14.186  -9.300 -12.349  1.00 92.44           O  
ATOM   1774  HG1 THR A 115     -14.093  -8.809 -11.530  1.00 92.44           H  
ATOM   1775  N   GLY A 116     -13.587  -8.751 -15.473  1.00 91.37           N  
ATOM   1776  H   GLY A 116     -13.810  -7.803 -15.203  1.00 91.37           H  
ATOM   1777  CA  GLY A 116     -12.335  -9.003 -16.191  1.00 91.37           C  
ATOM   1778  HA2 GLY A 116     -11.888  -9.908 -15.779  1.00 91.37           H  
ATOM   1779  HA3 GLY A 116     -11.642  -8.176 -16.032  1.00 91.37           H  
ATOM   1780  C   GLY A 116     -12.477  -9.193 -17.705  1.00 91.37           C  
ATOM   1781  O   GLY A 116     -13.492  -8.823 -18.293  1.00 91.37           O  
ATOM   1782  N   PRO A 117     -11.439  -9.741 -18.367  1.00 89.38           N  
ATOM   1783  CA  PRO A 117     -11.402  -9.878 -19.825  1.00 89.38           C  
ATOM   1784  HA  PRO A 117     -11.494  -8.888 -20.272  1.00 89.38           H  
ATOM   1785  C   PRO A 117     -12.496 -10.777 -20.408  1.00 89.38           C  
ATOM   1786  CB  PRO A 117     -10.022 -10.460 -20.144  1.00 89.38           C  
ATOM   1787  HB2 PRO A 117      -9.630 -10.073 -21.084  1.00 89.38           H  
ATOM   1788  HB3 PRO A 117     -10.082 -11.548 -20.177  1.00 89.38           H  
ATOM   1789  O   PRO A 117     -12.832 -10.630 -21.577  1.00 89.38           O  
ATOM   1790  CG  PRO A 117      -9.166 -10.039 -18.952  1.00 89.38           C  
ATOM   1791  HG2 PRO A 117      -8.832  -9.010 -19.084  1.00 89.38           H  
ATOM   1792  HG3 PRO A 117      -8.317 -10.705 -18.801  1.00 89.38           H  
ATOM   1793  CD  PRO A 117     -10.154 -10.108 -17.793  1.00 89.38           C  
ATOM   1794  HD2 PRO A 117      -9.848  -9.414 -17.010  1.00 89.38           H  
ATOM   1795  HD3 PRO A 117     -10.208 -11.124 -17.401  1.00 89.38           H  
ATOM   1796  N   GLU A 118     -13.025 -11.705 -19.609  1.00 91.91           N  
ATOM   1797  H   GLU A 118     -12.712 -11.762 -18.651  1.00 91.91           H  
ATOM   1798  CA  GLU A 118     -14.061 -12.662 -20.003  1.00 91.91           C  
ATOM   1799  HA  GLU A 118     -14.294 -12.521 -21.059  1.00 91.91           H  
ATOM   1800  C   GLU A 118     -15.374 -12.427 -19.234  1.00 91.91           C  
ATOM   1801  CB  GLU A 118     -13.560 -14.104 -19.844  1.00 91.91           C  
ATOM   1802  HB2 GLU A 118     -14.257 -14.756 -20.370  1.00 91.91           H  
ATOM   1803  HB3 GLU A 118     -13.595 -14.373 -18.788  1.00 91.91           H  
ATOM   1804  O   GLU A 118     -16.131 -13.363 -19.003  1.00 91.91           O  
ATOM   1805  CG  GLU A 118     -12.142 -14.406 -20.348  1.00 91.91           C  
ATOM   1806  HG2 GLU A 118     -11.417 -13.817 -19.786  1.00 91.91           H  
ATOM   1807  HG3 GLU A 118     -11.954 -15.454 -20.116  1.00 91.91           H  
ATOM   1808  CD  GLU A 118     -11.913 -14.218 -21.853  1.00 91.91           C  
ATOM   1809  OE1 GLU A 118     -10.733 -14.013 -22.244  1.00 91.91           O  
ATOM   1810  OE2 GLU A 118     -12.857 -14.389 -22.653  1.00 91.91           O  
ATOM   1811  N   ALA A 119     -15.654 -11.178 -18.839  1.00 91.78           N  
ATOM   1812  H   ALA A 119     -14.967 -10.457 -19.007  1.00 91.78           H  
ATOM   1813  CA  ALA A 119     -16.861 -10.787 -18.101  1.00 91.78           C  
ATOM   1814  HA  ALA A 119     -16.802 -11.188 -17.089  1.00 91.78           H  
ATOM   1815  C   ALA A 119     -18.182 -11.293 -18.720  1.00 91.78           C  
ATOM   1816  CB  ALA A 119     -16.872  -9.254 -18.034  1.00 91.78           C  
ATOM   1817  HB1 ALA A 119     -16.027  -8.898 -17.445  1.00 91.78           H  
ATOM   1818  HB2 ALA A 119     -17.796  -8.914 -17.568  1.00 91.78           H  
ATOM   1819  HB3 ALA A 119     -16.819  -8.832 -19.038  1.00 91.78           H  
ATOM   1820  O   ALA A 119     -19.142 -11.537 -17.999  1.00 91.78           O  
ATOM   1821  N   GLY A 120     -18.231 -11.462 -20.045  1.00 90.14           N  
ATOM   1822  H   GLY A 120     -17.394 -11.258 -20.573  1.00 90.14           H  
ATOM   1823  CA  GLY A 120     -19.398 -11.980 -20.764  1.00 90.14           C  
ATOM   1824  HA2 GLY A 120     -20.305 -11.614 -20.283  1.00 90.14           H  
ATOM   1825  HA3 GLY A 120     -19.385 -11.597 -21.784  1.00 90.14           H  
ATOM   1826  C   GLY A 120     -19.510 -13.509 -20.842  1.00 90.14           C  
ATOM   1827  O   GLY A 120     -20.435 -13.990 -21.489  1.00 90.14           O  
ATOM   1828  N   LEU A 121     -18.588 -14.287 -20.258  1.00 90.11           N  
ATOM   1829  H   LEU A 121     -17.876 -13.862 -19.681  1.00 90.11           H  
ATOM   1830  CA  LEU A 121     -18.738 -15.744 -20.194  1.00 90.11           C  
ATOM   1831  HA  LEU A 121     -19.242 -16.072 -21.103  1.00 90.11           H  
ATOM   1832  C   LEU A 121     -19.599 -16.147 -18.985  1.00 90.11           C  
ATOM   1833  CB  LEU A 121     -17.381 -16.461 -20.124  1.00 90.11           C  
ATOM   1834  HB2 LEU A 121     -16.823 -16.062 -19.277  1.00 90.11           H  
ATOM   1835  HB3 LEU A 121     -17.581 -17.514 -19.927  1.00 90.11           H  
ATOM   1836  O   LEU A 121     -19.290 -15.728 -17.865  1.00 90.11           O  
ATOM   1837  CG  LEU A 121     -16.508 -16.380 -21.383  1.00 90.11           C  
ATOM   1838  HG  LEU A 121     -16.257 -15.338 -21.582  1.00 90.11           H  
ATOM   1839  CD1 LEU A 121     -15.214 -17.163 -21.149  1.00 90.11           C  
ATOM   1840 HD11 LEU A 121     -14.814 -16.936 -20.161  1.00 90.11           H  
ATOM   1841 HD12 LEU A 121     -14.485 -16.857 -21.899  1.00 90.11           H  
ATOM   1842 HD13 LEU A 121     -15.401 -18.236 -21.204  1.00 90.11           H  
ATOM   1843  CD2 LEU A 121     -17.177 -16.979 -22.624  1.00 90.11           C  
ATOM   1844 HD21 LEU A 121     -18.036 -16.372 -22.910  1.00 90.11           H  
ATOM   1845 HD22 LEU A 121     -16.475 -16.995 -23.458  1.00 90.11           H  
ATOM   1846 HD23 LEU A 121     -17.514 -17.994 -22.414  1.00 90.11           H  
ATOM   1847  N   PRO A 122     -20.628 -16.995 -19.168  1.00 89.43           N  
ATOM   1848  CA  PRO A 122     -21.355 -17.578 -18.050  1.00 89.43           C  
ATOM   1849  HA  PRO A 122     -21.663 -16.795 -17.357  1.00 89.43           H  
ATOM   1850  C   PRO A 122     -20.474 -18.586 -17.302  1.00 89.43           C  
ATOM   1851  CB  PRO A 122     -22.598 -18.226 -18.664  1.00 89.43           C  
ATOM   1852  HB2 PRO A 122     -23.390 -17.481 -18.745  1.00 89.43           H  
ATOM   1853  HB3 PRO A 122     -22.944 -19.086 -18.091  1.00 89.43           H  
ATOM   1854  O   PRO A 122     -19.578 -19.208 -17.883  1.00 89.43           O  
ATOM   1855  CG  PRO A 122     -22.133 -18.625 -20.063  1.00 89.43           C  
ATOM   1856  HG2 PRO A 122     -21.636 -19.594 -20.015  1.00 89.43           H  
ATOM   1857  HG3 PRO A 122     -22.963 -18.659 -20.769  1.00 89.43           H  
ATOM   1858  CD  PRO A 122     -21.126 -17.533 -20.429  1.00 89.43           C  
ATOM   1859  HD2 PRO A 122     -20.321 -17.962 -21.026  1.00 89.43           H  
ATOM   1860  HD3 PRO A 122     -21.627 -16.740 -20.984  1.00 89.43           H  
ATOM   1861  N   TYR A 123     -20.750 -18.770 -16.010  1.00 91.64           N  
ATOM   1862  H   TYR A 123     -21.514 -18.258 -15.592  1.00 91.64           H  
ATOM   1863  CA  TYR A 123     -20.041 -19.743 -15.182  1.00 91.64           C  
ATOM   1864  HA  TYR A 123     -18.994 -19.444 -15.129  1.00 91.64           H  
ATOM   1865  C   TYR A 123     -20.114 -21.151 -15.792  1.00 91.64           C  
ATOM   1866  CB  TYR A 123     -20.623 -19.733 -13.766  1.00 91.64           C  
ATOM   1867  HB2 TYR A 123     -20.579 -18.721 -13.365  1.00 91.64           H  
ATOM   1868  HB3 TYR A 123     -21.673 -20.020 -13.815  1.00 91.64           H  
ATOM   1869  O   TYR A 123     -21.177 -21.596 -16.220  1.00 91.64           O  
ATOM   1870  CG  TYR A 123     -19.899 -20.665 -12.817  1.00 91.64           C  
ATOM   1871  CD1 TYR A 123     -20.378 -21.975 -12.619  1.00 91.64           C  
ATOM   1872  HD1 TYR A 123     -21.268 -22.306 -13.133  1.00 91.64           H  
ATOM   1873  CD2 TYR A 123     -18.735 -20.233 -12.154  1.00 91.64           C  
ATOM   1874  HD2 TYR A 123     -18.379 -19.223 -12.295  1.00 91.64           H  
ATOM   1875  CE1 TYR A 123     -19.697 -22.852 -11.754  1.00 91.64           C  
ATOM   1876  HE1 TYR A 123     -20.072 -23.854 -11.603  1.00 91.64           H  
ATOM   1877  CE2 TYR A 123     -18.055 -21.105 -11.282  1.00 91.64           C  
ATOM   1878  HE2 TYR A 123     -17.171 -20.778 -10.755  1.00 91.64           H  
ATOM   1879  OH  TYR A 123     -17.875 -23.259 -10.246  1.00 91.64           O  
ATOM   1880  HH  TYR A 123     -18.336 -24.097 -10.168  1.00 91.64           H  
ATOM   1881  CZ  TYR A 123     -18.536 -22.415 -11.081  1.00 91.64           C  
ATOM   1882  N   GLY A 124     -18.980 -21.852 -15.831  1.00 91.49           N  
ATOM   1883  H   GLY A 124     -18.140 -21.424 -15.469  1.00 91.49           H  
ATOM   1884  CA  GLY A 124     -18.870 -23.190 -16.419  1.00 91.49           C  
ATOM   1885  HA2 GLY A 124     -18.054 -23.722 -15.931  1.00 91.49           H  
ATOM   1886  HA3 GLY A 124     -19.790 -23.742 -16.228  1.00 91.49           H  
ATOM   1887  C   GLY A 124     -18.617 -23.221 -17.932  1.00 91.49           C  
ATOM   1888  O   GLY A 124     -18.330 -24.294 -18.456  1.00 91.49           O  
ATOM   1889  N   ALA A 125     -18.646 -22.085 -18.644  1.00 89.72           N  
ATOM   1890  H   ALA A 125     -18.910 -21.224 -18.185  1.00 89.72           H  
ATOM   1891  CA  ALA A 125     -18.369 -22.048 -20.082  1.00 89.72           C  
ATOM   1892  HA  ALA A 125     -19.120 -22.657 -20.585  1.00 89.72           H  
ATOM   1893  C   ALA A 125     -16.977 -22.617 -20.422  1.00 89.72           C  
ATOM   1894  CB  ALA A 125     -18.503 -20.609 -20.591  1.00 89.72           C  
ATOM   1895  HB1 ALA A 125     -17.789 -19.965 -20.078  1.00 89.72           H  
ATOM   1896  HB2 ALA A 125     -18.314 -20.577 -21.664  1.00 89.72           H  
ATOM   1897  HB3 ALA A 125     -19.513 -20.248 -20.397  1.00 89.72           H  
ATOM   1898  O   ALA A 125     -15.955 -22.119 -19.939  1.00 89.72           O  
ATOM   1899  N   ASN A 126     -16.927 -23.636 -21.282  1.00 89.69           N  
ATOM   1900  H   ASN A 126     -17.792 -24.021 -21.633  1.00 89.69           H  
ATOM   1901  CA  ASN A 126     -15.674 -24.271 -21.682  1.00 89.69           C  
ATOM   1902  HA  ASN A 126     -15.061 -24.398 -20.790  1.00 89.69           H  
ATOM   1903  C   ASN A 126     -14.899 -23.377 -22.669  1.00 89.69           C  
ATOM   1904  CB  ASN A 126     -15.977 -25.672 -22.240  1.00 89.69           C  
ATOM   1905  HB2 ASN A 126     -16.487 -25.584 -23.200  1.00 89.69           H  
ATOM   1906  HB3 ASN A 126     -16.631 -26.203 -21.548  1.00 89.69           H  
ATOM   1907  O   ASN A 126     -15.377 -23.088 -23.767  1.00 89.69           O  
ATOM   1908  CG  ASN A 126     -14.726 -26.513 -22.427  1.00 89.69           C  
ATOM   1909  ND2 ASN A 126     -14.870 -27.720 -22.920  1.00 89.69           N  
ATOM   1910 HD21 ASN A 126     -15.780 -28.055 -23.203  1.00 89.69           H  
ATOM   1911 HD22 ASN A 126     -14.027 -28.255 -23.073  1.00 89.69           H  
ATOM   1912  OD1 ASN A 126     -13.614 -26.111 -22.123  1.00 89.69           O  
ATOM   1913  N   LYS A 127     -13.705 -22.919 -22.276  1.00 89.88           N  
ATOM   1914  H   LYS A 127     -13.367 -23.206 -21.368  1.00 89.88           H  
ATOM   1915  CA  LYS A 127     -12.821 -22.089 -23.104  1.00 89.88           C  
ATOM   1916  HA  LYS A 127     -12.963 -22.374 -24.146  1.00 89.88           H  
ATOM   1917  C   LYS A 127     -11.363 -22.328 -22.731  1.00 89.88           C  
ATOM   1918  CB  LYS A 127     -13.211 -20.611 -22.930  1.00 89.88           C  
ATOM   1919  HB2 LYS A 127     -13.062 -20.316 -21.891  1.00 89.88           H  
ATOM   1920  HB3 LYS A 127     -14.270 -20.503 -23.165  1.00 89.88           H  
ATOM   1921  O   LYS A 127     -11.014 -22.296 -21.553  1.00 89.88           O  
ATOM   1922  CG  LYS A 127     -12.401 -19.686 -23.851  1.00 89.88           C  
ATOM   1923  HG2 LYS A 127     -11.345 -19.724 -23.585  1.00 89.88           H  
ATOM   1924  HG3 LYS A 127     -12.524 -20.015 -24.883  1.00 89.88           H  
ATOM   1925  CD  LYS A 127     -12.896 -18.246 -23.719  1.00 89.88           C  
ATOM   1926  HD2 LYS A 127     -13.971 -18.230 -23.897  1.00 89.88           H  
ATOM   1927  HD3 LYS A 127     -12.689 -17.893 -22.709  1.00 89.88           H  
ATOM   1928  CE  LYS A 127     -12.197 -17.332 -24.723  1.00 89.88           C  
ATOM   1929  HE2 LYS A 127     -12.253 -17.796 -25.708  1.00 89.88           H  
ATOM   1930  HE3 LYS A 127     -11.148 -17.241 -24.442  1.00 89.88           H  
ATOM   1931  NZ  LYS A 127     -12.849 -16.002 -24.752  1.00 89.88           N  
ATOM   1932  HZ1 LYS A 127     -12.412 -15.366 -25.404  1.00 89.88           H  
ATOM   1933  HZ2 LYS A 127     -12.796 -15.550 -23.850  1.00 89.88           H  
ATOM   1934  HZ3 LYS A 127     -13.836 -16.077 -24.952  1.00 89.88           H  
ATOM   1935  N   ASP A 128     -10.497 -22.495 -23.732  1.00 88.80           N  
ATOM   1936  H   ASP A 128     -10.844 -22.546 -24.679  1.00 88.80           H  
ATOM   1937  CA  ASP A 128      -9.063 -22.689 -23.493  1.00 88.80           C  
ATOM   1938  HA  ASP A 128      -8.950 -23.619 -22.937  1.00 88.80           H  
ATOM   1939  C   ASP A 128      -8.455 -21.559 -22.641  1.00 88.80           C  
ATOM   1940  CB  ASP A 128      -8.282 -22.849 -24.805  1.00 88.80           C  
ATOM   1941  HB2 ASP A 128      -8.631 -23.736 -25.333  1.00 88.80           H  
ATOM   1942  HB3 ASP A 128      -8.446 -21.976 -25.436  1.00 88.80           H  
ATOM   1943  O   ASP A 128      -8.699 -20.368 -22.855  1.00 88.80           O  
ATOM   1944  CG  ASP A 128      -6.788 -22.991 -24.492  1.00 88.80           C  
ATOM   1945  OD1 ASP A 128      -6.432 -23.916 -23.727  1.00 88.80           O  
ATOM   1946  OD2 ASP A 128      -5.990 -22.095 -24.860  1.00 88.80           O  
ATOM   1947  N   GLY A 129      -7.647 -21.956 -21.657  1.00 92.10           N  
ATOM   1948  H   GLY A 129      -7.453 -22.945 -21.589  1.00 92.10           H  
ATOM   1949  CA  GLY A 129      -7.022 -21.046 -20.705  1.00 92.10           C  
ATOM   1950  HA2 GLY A 129      -6.539 -20.242 -21.259  1.00 92.10           H  
ATOM   1951  HA3 GLY A 129      -6.264 -21.598 -20.148  1.00 92.10           H  
ATOM   1952  C   GLY A 129      -7.976 -20.411 -19.686  1.00 92.10           C  
ATOM   1953  O   GLY A 129      -7.528 -19.519 -18.966  1.00 92.10           O  
ATOM   1954  N   ILE A 130      -9.239 -20.840 -19.599  1.00 93.94           N  
ATOM   1955  H   ILE A 130      -9.561 -21.545 -20.247  1.00 93.94           H  
ATOM   1956  CA  ILE A 130     -10.190 -20.451 -18.550  1.00 93.94           C  
ATOM   1957  HA  ILE A 130      -9.732 -19.707 -17.900  1.00 93.94           H  
ATOM   1958  C   ILE A 130     -10.516 -21.672 -17.694  1.00 93.94           C  
ATOM   1959  CB  ILE A 130     -11.477 -19.836 -19.152  1.00 93.94           C  
ATOM   1960  HB  ILE A 130     -11.981 -20.607 -19.735  1.00 93.94           H  
ATOM   1961  O   ILE A 130     -10.866 -22.723 -18.221  1.00 93.94           O  
ATOM   1962  CG1 ILE A 130     -11.190 -18.654 -20.104  1.00 93.94           C  
ATOM   1963 HG12 ILE A 130     -12.139 -18.262 -20.468  1.00 93.94           H  
ATOM   1964 HG13 ILE A 130     -10.641 -19.024 -20.970  1.00 93.94           H  
ATOM   1965  CG2 ILE A 130     -12.457 -19.390 -18.052  1.00 93.94           C  
ATOM   1966 HG21 ILE A 130     -11.972 -18.696 -17.366  1.00 93.94           H  
ATOM   1967 HG22 ILE A 130     -13.327 -18.905 -18.496  1.00 93.94           H  
ATOM   1968 HG23 ILE A 130     -12.817 -20.252 -17.491  1.00 93.94           H  
ATOM   1969  CD1 ILE A 130     -10.398 -17.498 -19.484  1.00 93.94           C  
ATOM   1970 HD11 ILE A 130     -10.979 -17.018 -18.696  1.00 93.94           H  
ATOM   1971 HD12 ILE A 130      -9.457 -17.858 -19.068  1.00 93.94           H  
ATOM   1972 HD13 ILE A 130     -10.168 -16.772 -20.264  1.00 93.94           H  
ATOM   1973  N   ILE A 131     -10.433 -21.526 -16.370  1.00 94.28           N  
ATOM   1974  H   ILE A 131     -10.124 -20.639 -16.000  1.00 94.28           H  
ATOM   1975  CA  ILE A 131     -11.001 -22.504 -15.433  1.00 94.28           C  
ATOM   1976  HA  ILE A 131     -11.646 -23.180 -15.995  1.00 94.28           H  
ATOM   1977  C   ILE A 131     -11.902 -21.811 -14.421  1.00 94.28           C  
ATOM   1978  CB  ILE A 131      -9.935 -23.380 -14.746  1.00 94.28           C  
ATOM   1979  HB  ILE A 131     -10.480 -24.076 -14.107  1.00 94.28           H  
ATOM   1980  O   ILE A 131     -11.571 -20.731 -13.936  1.00 94.28           O  
ATOM   1981  CG1 ILE A 131      -8.939 -22.588 -13.868  1.00 94.28           C  
ATOM   1982 HG12 ILE A 131      -9.368 -21.621 -13.607  1.00 94.28           H  
ATOM   1983 HG13 ILE A 131      -8.012 -22.405 -14.411  1.00 94.28           H  
ATOM   1984  CG2 ILE A 131      -9.205 -24.217 -15.806  1.00 94.28           C  
ATOM   1985 HG21 ILE A 131      -8.614 -24.992 -15.321  1.00 94.28           H  
ATOM   1986 HG22 ILE A 131      -8.553 -23.592 -16.416  1.00 94.28           H  
ATOM   1987 HG23 ILE A 131      -9.929 -24.707 -16.458  1.00 94.28           H  
ATOM   1988  CD1 ILE A 131      -8.627 -23.290 -12.545  1.00 94.28           C  
ATOM   1989 HD11 ILE A 131      -7.990 -22.649 -11.935  1.00 94.28           H  
ATOM   1990 HD12 ILE A 131      -9.552 -23.474 -11.998  1.00 94.28           H  
ATOM   1991 HD13 ILE A 131      -8.128 -24.242 -12.731  1.00 94.28           H  
ATOM   1992  N   TRP A 132     -13.028 -22.435 -14.100  1.00 95.29           N  
ATOM   1993  H   TRP A 132     -13.217 -23.340 -14.507  1.00 95.29           H  
ATOM   1994  CA  TRP A 132     -14.027 -21.903 -13.177  1.00 95.29           C  
ATOM   1995  HA  TRP A 132     -13.941 -20.817 -13.138  1.00 95.29           H  
ATOM   1996  C   TRP A 132     -13.802 -22.438 -11.764  1.00 95.29           C  
ATOM   1997  CB  TRP A 132     -15.420 -22.226 -13.718  1.00 95.29           C  
ATOM   1998  HB2 TRP A 132     -16.164 -21.864 -13.009  1.00 95.29           H  
ATOM   1999  HB3 TRP A 132     -15.539 -23.306 -13.803  1.00 95.29           H  
ATOM   2000  O   TRP A 132     -13.455 -23.605 -11.589  1.00 95.29           O  
ATOM   2001  CG  TRP A 132     -15.688 -21.587 -15.045  1.00 95.29           C  
ATOM   2002  CD1 TRP A 132     -15.556 -22.179 -16.254  1.00 95.29           C  
ATOM   2003  HD1 TRP A 132     -15.277 -23.209 -16.419  1.00 95.29           H  
ATOM   2004  CD2 TRP A 132     -16.068 -20.204 -15.316  1.00 95.29           C  
ATOM   2005  CE2 TRP A 132     -16.132 -20.023 -16.728  1.00 95.29           C  
ATOM   2006  CE3 TRP A 132     -16.366 -19.086 -14.509  1.00 95.29           C  
ATOM   2007  HE3 TRP A 132     -16.318 -19.189 -13.435  1.00 95.29           H  
ATOM   2008  NE1 TRP A 132     -15.817 -21.259 -17.247  1.00 95.29           N  
ATOM   2009  HE1 TRP A 132     -15.799 -21.488 -18.231  1.00 95.29           H  
ATOM   2010  CH2 TRP A 132     -16.760 -17.700 -16.482  1.00 95.29           C  
ATOM   2011  HH2 TRP A 132     -17.042 -16.751 -16.915  1.00 95.29           H  
ATOM   2012  CZ2 TRP A 132     -16.465 -18.796 -17.311  1.00 95.29           C  
ATOM   2013  HZ2 TRP A 132     -16.518 -18.708 -18.386  1.00 95.29           H  
ATOM   2014  CZ3 TRP A 132     -16.704 -17.846 -15.085  1.00 95.29           C  
ATOM   2015  HZ3 TRP A 132     -16.924 -16.998 -14.453  1.00 95.29           H  
ATOM   2016  N   VAL A 133     -13.991 -21.577 -10.766  1.00 94.71           N  
ATOM   2017  H   VAL A 133     -14.296 -20.640 -10.990  1.00 94.71           H  
ATOM   2018  CA  VAL A 133     -13.918 -21.918  -9.341  1.00 94.71           C  
ATOM   2019  HA  VAL A 133     -14.087 -22.989  -9.227  1.00 94.71           H  
ATOM   2020  C   VAL A 133     -15.033 -21.203  -8.580  1.00 94.71           C  
ATOM   2021  CB  VAL A 133     -12.543 -21.597  -8.714  1.00 94.71           C  
ATOM   2022  HB  VAL A 133     -12.606 -21.800  -7.645  1.00 94.71           H  
ATOM   2023  O   VAL A 133     -15.370 -20.056  -8.879  1.00 94.71           O  
ATOM   2024  CG1 VAL A 133     -11.420 -22.467  -9.286  1.00 94.71           C  
ATOM   2025 HG11 VAL A 133     -11.682 -23.517  -9.160  1.00 94.71           H  
ATOM   2026 HG12 VAL A 133     -11.275 -22.257 -10.346  1.00 94.71           H  
ATOM   2027 HG13 VAL A 133     -10.497 -22.266  -8.742  1.00 94.71           H  
ATOM   2028  CG2 VAL A 133     -12.127 -20.133  -8.882  1.00 94.71           C  
ATOM   2029 HG21 VAL A 133     -12.909 -19.502  -8.462  1.00 94.71           H  
ATOM   2030 HG22 VAL A 133     -11.990 -19.889  -9.935  1.00 94.71           H  
ATOM   2031 HG23 VAL A 133     -11.205 -19.944  -8.331  1.00 94.71           H  
ATOM   2032  N   ALA A 134     -15.588 -21.873  -7.579  1.00 94.05           N  
ATOM   2033  H   ALA A 134     -15.261 -22.805  -7.368  1.00 94.05           H  
ATOM   2034  CA  ALA A 134     -16.559 -21.316  -6.647  1.00 94.05           C  
ATOM   2035  HA  ALA A 134     -16.346 -20.257  -6.494  1.00 94.05           H  
ATOM   2036  C   ALA A 134     -16.424 -22.033  -5.300  1.00 94.05           C  
ATOM   2037  CB  ALA A 134     -17.973 -21.459  -7.229  1.00 94.05           C  
ATOM   2038  HB1 ALA A 134     -18.701 -21.038  -6.536  1.00 94.05           H  
ATOM   2039  HB2 ALA A 134     -18.037 -20.932  -8.181  1.00 94.05           H  
ATOM   2040  HB3 ALA A 134     -18.212 -22.507  -7.410  1.00 94.05           H  
ATOM   2041  O   ALA A 134     -16.055 -23.211  -5.275  1.00 94.05           O  
ATOM   2042  N   THR A 135     -16.728 -21.350  -4.197  1.00 88.74           N  
ATOM   2043  H   THR A 135     -17.024 -20.388  -4.283  1.00 88.74           H  
ATOM   2044  CA  THR A 135     -16.977 -22.018  -2.911  1.00 88.74           C  
ATOM   2045  HA  THR A 135     -16.414 -22.952  -2.882  1.00 88.74           H  
ATOM   2046  C   THR A 135     -18.450 -22.382  -2.788  1.00 88.74           C  
ATOM   2047  CB  THR A 135     -16.521 -21.208  -1.692  1.00 88.74           C  
ATOM   2048  HB  THR A 135     -16.639 -21.824  -0.800  1.00 88.74           H  
ATOM   2049  O   THR A 135     -19.295 -21.924  -3.560  1.00 88.74           O  
ATOM   2050  CG2 THR A 135     -15.056 -20.788  -1.786  1.00 88.74           C  
ATOM   2051 HG21 THR A 135     -14.429 -21.668  -1.936  1.00 88.74           H  
ATOM   2052 HG22 THR A 135     -14.763 -20.293  -0.860  1.00 88.74           H  
ATOM   2053 HG23 THR A 135     -14.922 -20.094  -2.616  1.00 88.74           H  
ATOM   2054  OG1 THR A 135     -17.294 -20.050  -1.533  1.00 88.74           O  
ATOM   2055  HG1 THR A 135     -18.182 -20.292  -1.258  1.00 88.74           H  
ATOM   2056  N   GLU A 136     -18.771 -23.241  -1.825  1.00 84.38           N  
ATOM   2057  H   GLU A 136     -18.067 -23.572  -1.182  1.00 84.38           H  
ATOM   2058  CA  GLU A 136     -20.147 -23.676  -1.603  1.00 84.38           C  
ATOM   2059  HA  GLU A 136     -20.536 -24.075  -2.540  1.00 84.38           H  
ATOM   2060  C   GLU A 136     -21.047 -22.498  -1.201  1.00 84.38           C  
ATOM   2061  CB  GLU A 136     -20.132 -24.815  -0.582  1.00 84.38           C  
ATOM   2062  HB2 GLU A 136     -19.432 -25.567  -0.944  1.00 84.38           H  
ATOM   2063  HB3 GLU A 136     -19.782 -24.445   0.382  1.00 84.38           H  
ATOM   2064  O   GLU A 136     -20.632 -21.612  -0.452  1.00 84.38           O  
ATOM   2065  CG  GLU A 136     -21.511 -25.463  -0.420  1.00 84.38           C  
ATOM   2066  HG2 GLU A 136     -21.959 -25.569  -1.408  1.00 84.38           H  
ATOM   2067  HG3 GLU A 136     -22.150 -24.806   0.171  1.00 84.38           H  
ATOM   2068  CD  GLU A 136     -21.431 -26.846   0.237  1.00 84.38           C  
ATOM   2069  OE1 GLU A 136     -22.378 -27.624  -0.011  1.00 84.38           O  
ATOM   2070  OE2 GLU A 136     -20.412 -27.132   0.905  1.00 84.38           O  
ATOM   2071  N   GLY A 137     -22.265 -22.460  -1.749  1.00 86.13           N  
ATOM   2072  H   GLY A 137     -22.530 -23.188  -2.396  1.00 86.13           H  
ATOM   2073  CA  GLY A 137     -23.255 -21.422  -1.462  1.00 86.13           C  
ATOM   2074  HA2 GLY A 137     -24.246 -21.826  -1.671  1.00 86.13           H  
ATOM   2075  HA3 GLY A 137     -23.207 -21.175  -0.402  1.00 86.13           H  
ATOM   2076  C   GLY A 137     -23.106 -20.115  -2.251  1.00 86.13           C  
ATOM   2077  O   GLY A 137     -24.029 -19.300  -2.187  1.00 86.13           O  
ATOM   2078  N   ALA A 138     -22.024 -19.921  -3.017  1.00 89.09           N  
ATOM   2079  H   ALA A 138     -21.302 -20.626  -3.022  1.00 89.09           H  
ATOM   2080  CA  ALA A 138     -21.815 -18.712  -3.818  1.00 89.09           C  
ATOM   2081  HA  ALA A 138     -21.826 -17.862  -3.134  1.00 89.09           H  
ATOM   2082  C   ALA A 138     -22.937 -18.497  -4.859  1.00 89.09           C  
ATOM   2083  CB  ALA A 138     -20.426 -18.764  -4.464  1.00 89.09           C  
ATOM   2084  HB1 ALA A 138     -20.371 -19.594  -5.167  1.00 89.09           H  
ATOM   2085  HB2 ALA A 138     -20.233 -17.827  -4.986  1.00 89.09           H  
ATOM   2086  HB3 ALA A 138     -19.667 -18.896  -3.693  1.00 89.09           H  
ATOM   2087  O   ALA A 138     -23.439 -19.447  -5.468  1.00 89.09           O  
ATOM   2088  N   LEU A 139     -23.335 -17.240  -5.084  1.00 87.60           N  
ATOM   2089  H   LEU A 139     -22.852 -16.493  -4.606  1.00 87.60           H  
ATOM   2090  CA  LEU A 139     -24.396 -16.886  -6.035  1.00 87.60           C  
ATOM   2091  HA  LEU A 139     -25.164 -17.659  -6.011  1.00 87.60           H  
ATOM   2092  C   LEU A 139     -23.859 -16.836  -7.466  1.00 87.60           C  
ATOM   2093  CB  LEU A 139     -25.026 -15.530  -5.657  1.00 87.60           C  
ATOM   2094  HB2 LEU A 139     -24.227 -14.825  -5.427  1.00 87.60           H  
ATOM   2095  HB3 LEU A 139     -25.567 -15.143  -6.520  1.00 87.60           H  
ATOM   2096  O   LEU A 139     -22.908 -16.097  -7.729  1.00 87.60           O  
ATOM   2097  CG  LEU A 139     -26.001 -15.567  -4.469  1.00 87.60           C  
ATOM   2098  HG  LEU A 139     -25.511 -16.008  -3.601  1.00 87.60           H  
ATOM   2099  CD1 LEU A 139     -26.448 -14.143  -4.131  1.00 87.60           C  
ATOM   2100 HD11 LEU A 139     -27.034 -13.723  -4.948  1.00 87.60           H  
ATOM   2101 HD12 LEU A 139     -25.585 -13.502  -3.951  1.00 87.60           H  
ATOM   2102 HD13 LEU A 139     -27.053 -14.157  -3.224  1.00 87.60           H  
ATOM   2103  CD2 LEU A 139     -27.266 -16.358  -4.807  1.00 87.60           C  
ATOM   2104 HD21 LEU A 139     -27.761 -15.924  -5.675  1.00 87.60           H  
ATOM   2105 HD22 LEU A 139     -27.952 -16.335  -3.960  1.00 87.60           H  
ATOM   2106 HD23 LEU A 139     -27.026 -17.396  -5.035  1.00 87.60           H  
ATOM   2107  N   ASN A 140     -24.516 -17.534  -8.399  1.00 88.54           N  
ATOM   2108  H   ASN A 140     -25.311 -18.089  -8.115  1.00 88.54           H  
ATOM   2109  CA  ASN A 140     -24.188 -17.513  -9.830  1.00 88.54           C  
ATOM   2110  HA  ASN A 140     -23.102 -17.503  -9.925  1.00 88.54           H  
ATOM   2111  C   ASN A 140     -24.691 -16.224 -10.513  1.00 88.54           C  
ATOM   2112  CB  ASN A 140     -24.691 -18.811 -10.485  1.00 88.54           C  
ATOM   2113  HB2 ASN A 140     -24.391 -19.665  -9.878  1.00 88.54           H  
ATOM   2114  HB3 ASN A 140     -25.780 -18.792 -10.530  1.00 88.54           H  
ATOM   2115  O   ASN A 140     -25.545 -16.244 -11.397  1.00 88.54           O  
ATOM   2116  CG  ASN A 140     -24.140 -19.025 -11.889  1.00 88.54           C  
ATOM   2117  ND2 ASN A 140     -24.624 -20.025 -12.586  1.00 88.54           N  
ATOM   2118 HD21 ASN A 140     -24.255 -20.150 -13.518  1.00 88.54           H  
ATOM   2119 HD22 ASN A 140     -25.373 -20.591 -12.214  1.00 88.54           H  
ATOM   2120  OD1 ASN A 140     -23.247 -18.346 -12.367  1.00 88.54           O  
ATOM   2121  N   THR A 141     -24.180 -15.085 -10.047  1.00 88.20           N  
ATOM   2122  H   THR A 141     -23.502 -15.158  -9.302  1.00 88.20           H  
ATOM   2123  CA  THR A 141     -24.481 -13.734 -10.530  1.00 88.20           C  
ATOM   2124  HA  THR A 141     -25.072 -13.814 -11.443  1.00 88.20           H  
ATOM   2125  C   THR A 141     -23.185 -12.990 -10.866  1.00 88.20           C  
ATOM   2126  CB  THR A 141     -25.298 -12.925  -9.504  1.00 88.20           C  
ATOM   2127  HB  THR A 141     -25.423 -11.910  -9.879  1.00 88.20           H  
ATOM   2128  O   THR A 141     -22.151 -13.267 -10.248  1.00 88.20           O  
ATOM   2129  CG2 THR A 141     -26.685 -13.526  -9.285  1.00 88.20           C  
ATOM   2130 HG21 THR A 141     -27.207 -13.601 -10.239  1.00 88.20           H  
ATOM   2131 HG22 THR A 141     -27.263 -12.887  -8.617  1.00 88.20           H  
ATOM   2132 HG23 THR A 141     -26.600 -14.521  -8.847  1.00 88.20           H  
ATOM   2133  OG1 THR A 141     -24.669 -12.853  -8.236  1.00 88.20           O  
ATOM   2134  HG1 THR A 141     -25.130 -12.153  -7.768  1.00 88.20           H  
ATOM   2135  N   PRO A 142     -23.194 -12.048 -11.828  1.00 89.50           N  
ATOM   2136  CA  PRO A 142     -22.048 -11.173 -12.051  1.00 89.50           C  
ATOM   2137  HA  PRO A 142     -21.181 -11.771 -12.331  1.00 89.50           H  
ATOM   2138  C   PRO A 142     -21.721 -10.381 -10.776  1.00 89.50           C  
ATOM   2139  CB  PRO A 142     -22.444 -10.263 -13.220  1.00 89.50           C  
ATOM   2140  HB2 PRO A 142     -22.164 -10.735 -14.161  1.00 89.50           H  
ATOM   2141  HB3 PRO A 142     -21.999  -9.271 -13.142  1.00 89.50           H  
ATOM   2142  O   PRO A 142     -22.617  -9.983 -10.039  1.00 89.50           O  
ATOM   2143  CG  PRO A 142     -23.968 -10.211 -13.124  1.00 89.50           C  
ATOM   2144  HG2 PRO A 142     -24.429  -9.982 -14.085  1.00 89.50           H  
ATOM   2145  HG3 PRO A 142     -24.264  -9.479 -12.372  1.00 89.50           H  
ATOM   2146  CD  PRO A 142     -24.324 -11.617 -12.642  1.00 89.50           C  
ATOM   2147  HD2 PRO A 142     -24.429 -12.284 -13.497  1.00 89.50           H  
ATOM   2148  HD3 PRO A 142     -25.253 -11.584 -12.075  1.00 89.50           H  
ATOM   2149  N   LYS A 143     -20.427 -10.180 -10.511  1.00 90.06           N  
ATOM   2150  H   LYS A 143     -19.757 -10.602 -11.138  1.00 90.06           H  
ATOM   2151  CA  LYS A 143     -19.887  -9.460  -9.345  1.00 90.06           C  
ATOM   2152  HA  LYS A 143     -20.698  -9.267  -8.643  1.00 90.06           H  
ATOM   2153  C   LYS A 143     -19.392  -8.079  -9.762  1.00 90.06           C  
ATOM   2154  CB  LYS A 143     -18.816 -10.308  -8.634  1.00 90.06           C  
ATOM   2155  HB2 LYS A 143     -17.922 -10.320  -9.258  1.00 90.06           H  
ATOM   2156  HB3 LYS A 143     -18.562  -9.826  -7.690  1.00 90.06           H  
ATOM   2157  O   LYS A 143     -18.248  -7.694  -9.510  1.00 90.06           O  
ATOM   2158  CG  LYS A 143     -19.224 -11.766  -8.352  1.00 90.06           C  
ATOM   2159  HG2 LYS A 143     -18.430 -12.248  -7.782  1.00 90.06           H  
ATOM   2160  HG3 LYS A 143     -19.332 -12.301  -9.296  1.00 90.06           H  
ATOM   2161  CD  LYS A 143     -20.532 -11.873  -7.563  1.00 90.06           C  
ATOM   2162  HD2 LYS A 143     -20.383 -11.424  -6.581  1.00 90.06           H  
ATOM   2163  HD3 LYS A 143     -21.338 -11.355  -8.081  1.00 90.06           H  
ATOM   2164  CE  LYS A 143     -20.926 -13.334  -7.400  1.00 90.06           C  
ATOM   2165  HE2 LYS A 143     -20.996 -13.797  -8.384  1.00 90.06           H  
ATOM   2166  HE3 LYS A 143     -20.144 -13.845  -6.837  1.00 90.06           H  
ATOM   2167  NZ  LYS A 143     -22.217 -13.463  -6.699  1.00 90.06           N  
ATOM   2168  HZ1 LYS A 143     -22.964 -13.071  -7.254  1.00 90.06           H  
ATOM   2169  HZ2 LYS A 143     -22.422 -14.441  -6.555  1.00 90.06           H  
ATOM   2170  HZ3 LYS A 143     -22.175 -13.018  -5.793  1.00 90.06           H  
ATOM   2171  N   ASP A 144     -20.241  -7.365 -10.487  1.00 84.33           N  
ATOM   2172  H   ASP A 144     -21.210  -7.651 -10.471  1.00 84.33           H  
ATOM   2173  CA  ASP A 144     -19.992  -6.025 -11.013  1.00 84.33           C  
ATOM   2174  HA  ASP A 144     -19.126  -6.071 -11.674  1.00 84.33           H  
ATOM   2175  C   ASP A 144     -19.655  -5.016  -9.903  1.00 84.33           C  
ATOM   2176  CB  ASP A 144     -21.201  -5.586 -11.861  1.00 84.33           C  
ATOM   2177  HB2 ASP A 144     -20.970  -4.617 -12.304  1.00 84.33           H  
ATOM   2178  HB3 ASP A 144     -21.329  -6.297 -12.677  1.00 84.33           H  
ATOM   2179  O   ASP A 144     -18.765  -4.186 -10.097  1.00 84.33           O  
ATOM   2180  CG  ASP A 144     -22.525  -5.487 -11.088  1.00 84.33           C  
ATOM   2181  OD1 ASP A 144     -22.734  -6.326 -10.185  1.00 84.33           O  
ATOM   2182  OD2 ASP A 144     -23.310  -4.581 -11.430  1.00 84.33           O  
ATOM   2183  N   HIS A 145     -20.244  -5.174  -8.711  1.00 85.80           N  
ATOM   2184  H   HIS A 145     -20.998  -5.844  -8.654  1.00 85.80           H  
ATOM   2185  CA  HIS A 145     -19.917  -4.407  -7.500  1.00 85.80           C  
ATOM   2186  HA  HIS A 145     -20.067  -3.350  -7.719  1.00 85.80           H  
ATOM   2187  C   HIS A 145     -18.461  -4.558  -7.031  1.00 85.80           C  
ATOM   2188  CB  HIS A 145     -20.884  -4.805  -6.372  1.00 85.80           C  
ATOM   2189  HB2 HIS A 145     -20.731  -4.128  -5.532  1.00 85.80           H  
ATOM   2190  HB3 HIS A 145     -21.907  -4.666  -6.722  1.00 85.80           H  
ATOM   2191  O   HIS A 145     -17.884  -3.603  -6.513  1.00 85.80           O  
ATOM   2192  CG  HIS A 145     -20.743  -6.229  -5.876  1.00 85.80           C  
ATOM   2193  CD2 HIS A 145     -20.456  -6.609  -4.595  1.00 85.80           C  
ATOM   2194  HD2 HIS A 145     -20.272  -5.951  -3.758  1.00 85.80           H  
ATOM   2195  ND1 HIS A 145     -20.964  -7.373  -6.643  1.00 85.80           N  
ATOM   2196  CE1 HIS A 145     -20.865  -8.406  -5.794  1.00 85.80           C  
ATOM   2197  HE1 HIS A 145     -21.051  -9.437  -6.054  1.00 85.80           H  
ATOM   2198  NE2 HIS A 145     -20.531  -7.986  -4.565  1.00 85.80           N  
ATOM   2199  HE2 HIS A 145     -20.411  -8.600  -3.773  1.00 85.80           H  
ATOM   2200  N   ILE A 146     -17.838  -5.727  -7.230  1.00 82.35           N  
ATOM   2201  H   ILE A 146     -18.381  -6.474  -7.639  1.00 82.35           H  
ATOM   2202  CA  ILE A 146     -16.399  -5.934  -6.977  1.00 82.35           C  
ATOM   2203  HA  ILE A 146     -16.096  -5.296  -6.147  1.00 82.35           H  
ATOM   2204  C   ILE A 146     -15.572  -5.515  -8.199  1.00 82.35           C  
ATOM   2205  CB  ILE A 146     -16.106  -7.402  -6.582  1.00 82.35           C  
ATOM   2206  HB  ILE A 146     -16.413  -8.056  -7.398  1.00 82.35           H  
ATOM   2207  O   ILE A 146     -14.441  -5.032  -8.075  1.00 82.35           O  
ATOM   2208  CG1 ILE A 146     -16.894  -7.801  -5.317  1.00 82.35           C  
ATOM   2209 HG12 ILE A 146     -17.955  -7.627  -5.496  1.00 82.35           H  
ATOM   2210 HG13 ILE A 146     -16.588  -7.171  -4.482  1.00 82.35           H  
ATOM   2211  CG2 ILE A 146     -14.592  -7.583  -6.353  1.00 82.35           C  
ATOM   2212 HG21 ILE A 146     -14.221  -6.816  -5.673  1.00 82.35           H  
ATOM   2213 HG22 ILE A 146     -14.384  -8.564  -5.924  1.00 82.35           H  
ATOM   2214 HG23 ILE A 146     -14.064  -7.526  -7.305  1.00 82.35           H  
ATOM   2215  CD1 ILE A 146     -16.754  -9.272  -4.908  1.00 82.35           C  
ATOM   2216 HD11 ILE A 146     -16.997  -9.920  -5.750  1.00 82.35           H  
ATOM   2217 HD12 ILE A 146     -17.447  -9.467  -4.090  1.00 82.35           H  
ATOM   2218 HD13 ILE A 146     -15.748  -9.492  -4.551  1.00 82.35           H  
ATOM   2219  N   GLY A 147     -16.115  -5.731  -9.397  1.00 88.28           N  
ATOM   2220  H   GLY A 147     -17.041  -6.134  -9.418  1.00 88.28           H  
ATOM   2221  CA  GLY A 147     -15.508  -5.349 -10.660  1.00 88.28           C  
ATOM   2222  HA2 GLY A 147     -16.105  -5.753 -11.477  1.00 88.28           H  
ATOM   2223  HA3 GLY A 147     -15.522  -4.262 -10.734  1.00 88.28           H  
ATOM   2224  C   GLY A 147     -14.073  -5.864 -10.795  1.00 88.28           C  
ATOM   2225  O   GLY A 147     -13.784  -7.057 -10.658  1.00 88.28           O  
ATOM   2226  N   THR A 148     -13.146  -4.953 -11.088  1.00 88.95           N  
ATOM   2227  H   THR A 148     -13.405  -3.979 -11.019  1.00 88.95           H  
ATOM   2228  CA  THR A 148     -11.723  -5.272 -11.280  1.00 88.95           C  
ATOM   2229  HA  THR A 148     -11.472  -6.156 -10.694  1.00 88.95           H  
ATOM   2230  C   THR A 148     -10.813  -4.151 -10.806  1.00 88.95           C  
ATOM   2231  CB  THR A 148     -11.396  -5.558 -12.744  1.00 88.95           C  
ATOM   2232  HB  THR A 148     -10.317  -5.647 -12.866  1.00 88.95           H  
ATOM   2233  O   THR A 148     -11.218  -3.003 -10.638  1.00 88.95           O  
ATOM   2234  CG2 THR A 148     -12.024  -6.844 -13.249  1.00 88.95           C  
ATOM   2235 HG21 THR A 148     -13.102  -6.724 -13.354  1.00 88.95           H  
ATOM   2236 HG22 THR A 148     -11.584  -7.105 -14.212  1.00 88.95           H  
ATOM   2237 HG23 THR A 148     -11.820  -7.653 -12.548  1.00 88.95           H  
ATOM   2238  OG1 THR A 148     -11.857  -4.492 -13.526  1.00 88.95           O  
ATOM   2239  HG1 THR A 148     -12.754  -4.300 -13.243  1.00 88.95           H  
ATOM   2240  N   ARG A 149      -9.538  -4.487 -10.624  1.00 85.29           N  
ATOM   2241  H   ARG A 149      -9.248  -5.421 -10.877  1.00 85.29           H  
ATOM   2242  CA  ARG A 149      -8.535  -3.593 -10.070  1.00 85.29           C  
ATOM   2243  HA  ARG A 149      -9.021  -2.930  -9.354  1.00 85.29           H  
ATOM   2244  C   ARG A 149      -7.871  -2.757 -11.160  1.00 85.29           C  
ATOM   2245  CB  ARG A 149      -7.534  -4.477  -9.331  1.00 85.29           C  
ATOM   2246  HB2 ARG A 149      -6.994  -5.081 -10.060  1.00 85.29           H  
ATOM   2247  HB3 ARG A 149      -8.081  -5.150  -8.669  1.00 85.29           H  
ATOM   2248  O   ARG A 149      -7.194  -3.309 -12.027  1.00 85.29           O  
ATOM   2249  CG  ARG A 149      -6.557  -3.660  -8.489  1.00 85.29           C  
ATOM   2250  HG2 ARG A 149      -7.131  -3.090  -7.758  1.00 85.29           H  
ATOM   2251  HG3 ARG A 149      -6.010  -2.968  -9.130  1.00 85.29           H  
ATOM   2252  CD  ARG A 149      -5.572  -4.566  -7.739  1.00 85.29           C  
ATOM   2253  HD2 ARG A 149      -4.846  -3.952  -7.205  1.00 85.29           H  
ATOM   2254  HD3 ARG A 149      -6.130  -5.129  -6.991  1.00 85.29           H  
ATOM   2255  NE  ARG A 149      -4.889  -5.518  -8.634  1.00 85.29           N  
ATOM   2256  HE  ARG A 149      -5.245  -6.464  -8.620  1.00 85.29           H  
ATOM   2257  NH1 ARG A 149      -3.544  -4.106  -9.851  1.00 85.29           N  
ATOM   2258 HH11 ARG A 149      -3.877  -3.318  -9.313  1.00 85.29           H  
ATOM   2259 HH12 ARG A 149      -2.946  -3.937 -10.648  1.00 85.29           H  
ATOM   2260  NH2 ARG A 149      -3.635  -6.249 -10.363  1.00 85.29           N  
ATOM   2261 HH21 ARG A 149      -4.153  -7.110 -10.266  1.00 85.29           H  
ATOM   2262 HH22 ARG A 149      -3.045  -6.084 -11.167  1.00 85.29           H  
ATOM   2263  CZ  ARG A 149      -4.029  -5.278  -9.600  1.00 85.29           C  
ATOM   2264  N   ASN A 150      -7.940  -1.432 -11.052  1.00 74.43           N  
ATOM   2265  H   ASN A 150      -8.562  -1.035 -10.363  1.00 74.43           H  
ATOM   2266  CA  ASN A 150      -7.051  -0.543 -11.803  1.00 74.43           C  
ATOM   2267  HA  ASN A 150      -7.044  -0.859 -12.846  1.00 74.43           H  
ATOM   2268  C   ASN A 150      -5.619  -0.626 -11.216  1.00 74.43           C  
ATOM   2269  CB  ASN A 150      -7.622   0.885 -11.779  1.00 74.43           C  
ATOM   2270  HB2 ASN A 150      -7.685   1.243 -10.751  1.00 74.43           H  
ATOM   2271  HB3 ASN A 150      -8.626   0.873 -12.204  1.00 74.43           H  
ATOM   2272  O   ASN A 150      -5.448  -0.267 -10.051  1.00 74.43           O  
ATOM   2273  CG  ASN A 150      -6.783   1.878 -12.570  1.00 74.43           C  
ATOM   2274  ND2 ASN A 150      -7.301   3.057 -12.800  1.00 74.43           N  
ATOM   2275 HD21 ASN A 150      -6.652   3.781 -13.073  1.00 74.43           H  
ATOM   2276 HD22 ASN A 150      -8.178   3.314 -12.369  1.00 74.43           H  
ATOM   2277  OD1 ASN A 150      -5.657   1.615 -12.974  1.00 74.43           O  
ATOM   2278  N   PRO A 151      -4.586  -1.067 -11.974  1.00 74.65           N  
ATOM   2279  CA  PRO A 151      -3.206  -1.208 -11.489  1.00 74.65           C  
ATOM   2280  HA  PRO A 151      -3.205  -1.877 -10.629  1.00 74.65           H  
ATOM   2281  C   PRO A 151      -2.498   0.060 -11.047  1.00 74.65           C  
ATOM   2282  CB  PRO A 151      -2.404  -1.827 -12.637  1.00 74.65           C  
ATOM   2283  HB2 PRO A 151      -1.642  -2.515 -12.271  1.00 74.65           H  
ATOM   2284  HB3 PRO A 151      -1.953  -1.046 -13.248  1.00 74.65           H  
ATOM   2285  O   PRO A 151      -1.437  -0.041 -10.433  1.00 74.65           O  
ATOM   2286  CG  PRO A 151      -3.467  -2.540 -13.452  1.00 74.65           C  
ATOM   2287  HG2 PRO A 151      -3.678  -3.496 -12.973  1.00 74.65           H  
ATOM   2288  HG3 PRO A 151      -3.169  -2.675 -14.492  1.00 74.65           H  
ATOM   2289  CD  PRO A 151      -4.672  -1.617 -13.319  1.00 74.65           C  
ATOM   2290  HD2 PRO A 151      -5.582  -2.194 -13.482  1.00 74.65           H  
ATOM   2291  HD3 PRO A 151      -4.610  -0.808 -14.047  1.00 74.65           H  
ATOM   2292  N   ALA A 152      -3.030   1.213 -11.431  1.00 64.70           N  
ATOM   2293  H   ALA A 152      -3.898   1.208 -11.947  1.00 64.70           H  
ATOM   2294  CA  ALA A 152      -2.525   2.500 -11.007  1.00 64.70           C  
ATOM   2295  HA  ALA A 152      -1.435   2.484 -11.021  1.00 64.70           H  
ATOM   2296  C   ALA A 152      -2.953   2.735  -9.543  1.00 64.70           C  
ATOM   2297  CB  ALA A 152      -3.006   3.521 -12.051  1.00 64.70           C  
ATOM   2298  HB1 ALA A 152      -3.765   4.180 -11.629  1.00 64.70           H  
ATOM   2299  HB2 ALA A 152      -3.423   3.035 -12.934  1.00 64.70           H  
ATOM   2300  HB3 ALA A 152      -2.146   4.102 -12.384  1.00 64.70           H  
ATOM   2301  O   ALA A 152      -2.135   2.643  -8.629  1.00 64.70           O  
ATOM   2302  N   ASN A 153      -4.267   2.827  -9.330  1.00 63.71           N  
ATOM   2303  H   ASN A 153      -4.843   2.984 -10.145  1.00 63.71           H  
ATOM   2304  CA  ASN A 153      -4.889   3.138  -8.045  1.00 63.71           C  
ATOM   2305  HA  ASN A 153      -4.431   4.049  -7.661  1.00 63.71           H  
ATOM   2306  C   ASN A 153      -4.690   2.036  -6.983  1.00 63.71           C  
ATOM   2307  CB  ASN A 153      -6.399   3.392  -8.277  1.00 63.71           C  
ATOM   2308  HB2 ASN A 153      -6.885   2.455  -8.547  1.00 63.71           H  
ATOM   2309  HB3 ASN A 153      -6.836   3.726  -7.336  1.00 63.71           H  
ATOM   2310  O   ASN A 153      -4.642   2.341  -5.802  1.00 63.71           O  
ATOM   2311  CG  ASN A 153      -6.725   4.416  -9.364  1.00 63.71           C  
ATOM   2312  ND2 ASN A 153      -7.631   5.332  -9.123  1.00 63.71           N  
ATOM   2313 HD21 ASN A 153      -7.678   6.085  -9.794  1.00 63.71           H  
ATOM   2314 HD22 ASN A 153      -8.022   5.437  -8.197  1.00 63.71           H  
ATOM   2315  OD1 ASN A 153      -6.229   4.365 -10.477  1.00 63.71           O  
ATOM   2316  N   ASN A 154      -4.607   0.760  -7.383  1.00 69.35           N  
ATOM   2317  H   ASN A 154      -4.665   0.585  -8.376  1.00 69.35           H  
ATOM   2318  CA  ASN A 154      -4.566  -0.414  -6.499  1.00 69.35           C  
ATOM   2319  HA  ASN A 154      -4.176  -0.136  -5.520  1.00 69.35           H  
ATOM   2320  C   ASN A 154      -3.671  -1.514  -7.113  1.00 69.35           C  
ATOM   2321  CB  ASN A 154      -6.014  -0.937  -6.355  1.00 69.35           C  
ATOM   2322  HB2 ASN A 154      -6.000  -1.958  -5.973  1.00 69.35           H  
ATOM   2323  HB3 ASN A 154      -6.480  -0.942  -7.341  1.00 69.35           H  
ATOM   2324  O   ASN A 154      -3.814  -1.833  -8.291  1.00 69.35           O  
ATOM   2325  CG  ASN A 154      -6.895  -0.146  -5.405  1.00 69.35           C  
ATOM   2326  ND2 ASN A 154      -8.170  -0.015  -5.695  1.00 69.35           N  
ATOM   2327 HD21 ASN A 154      -8.720   0.474  -5.004  1.00 69.35           H  
ATOM   2328 HD22 ASN A 154      -8.582  -0.440  -6.513  1.00 69.35           H  
ATOM   2329  OD1 ASN A 154      -6.468   0.297  -4.359  1.00 69.35           O  
ATOM   2330  N   ALA A 155      -2.817  -2.212  -6.349  1.00 76.74           N  
ATOM   2331  H   ALA A 155      -2.784  -1.984  -5.365  1.00 76.74           H  
ATOM   2332  CA  ALA A 155      -2.043  -3.378  -6.840  1.00 76.74           C  
ATOM   2333  HA  ALA A 155      -2.361  -3.557  -7.867  1.00 76.74           H  
ATOM   2334  C   ALA A 155      -2.365  -4.711  -6.144  1.00 76.74           C  
ATOM   2335  CB  ALA A 155      -0.546  -3.090  -7.017  1.00 76.74           C  
ATOM   2336  HB1 ALA A 155      -0.412  -2.111  -7.477  1.00 76.74           H  
ATOM   2337  HB2 ALA A 155      -0.107  -3.837  -7.677  1.00 76.74           H  
ATOM   2338  HB3 ALA A 155      -0.012  -3.134  -6.068  1.00 76.74           H  
ATOM   2339  O   ALA A 155      -2.986  -4.759  -5.096  1.00 76.74           O  
ATOM   2340  N   ALA A 156      -2.024  -5.822  -6.782  1.00 82.50           N  
ATOM   2341  H   ALA A 156      -1.417  -5.759  -7.587  1.00 82.50           H  
ATOM   2342  CA  ALA A 156      -2.771  -7.067  -6.614  1.00 82.50           C  
ATOM   2343  HA  ALA A 156      -3.831  -6.824  -6.685  1.00 82.50           H  
ATOM   2344  C   ALA A 156      -2.565  -7.757  -5.255  1.00 82.50           C  
ATOM   2345  CB  ALA A 156      -2.412  -7.966  -7.798  1.00 82.50           C  
ATOM   2346  HB1 ALA A 156      -3.335  -8.406  -8.176  1.00 82.50           H  
ATOM   2347  HB2 ALA A 156      -1.947  -7.406  -8.609  1.00 82.50           H  
ATOM   2348  HB3 ALA A 156      -1.724  -8.751  -7.485  1.00 82.50           H  
ATOM   2349  O   ALA A 156      -1.433  -8.108  -4.943  1.00 82.50           O  
ATOM   2350  N   ILE A 157      -3.640  -7.941  -4.474  1.00 79.98           N  
ATOM   2351  H   ILE A 157      -4.537  -7.729  -4.885  1.00 79.98           H  
ATOM   2352  CA  ILE A 157      -3.690  -8.705  -3.210  1.00 79.98           C  
ATOM   2353  HA  ILE A 157      -3.228  -8.135  -2.405  1.00 79.98           H  
ATOM   2354  C   ILE A 157      -2.901 -10.010  -3.381  1.00 79.98           C  
ATOM   2355  CB  ILE A 157      -5.167  -8.982  -2.816  1.00 79.98           C  
ATOM   2356  HB  ILE A 157      -5.633  -9.549  -3.622  1.00 79.98           H  
ATOM   2357  O   ILE A 157      -3.064 -10.694  -4.390  1.00 79.98           O  
ATOM   2358  CG1 ILE A 157      -5.956  -7.659  -2.636  1.00 79.98           C  
ATOM   2359 HG12 ILE A 157      -5.548  -7.105  -1.791  1.00 79.98           H  
ATOM   2360 HG13 ILE A 157      -5.843  -7.042  -3.527  1.00 79.98           H  
ATOM   2361  CG2 ILE A 157      -5.250  -9.824  -1.529  1.00 79.98           C  
ATOM   2362 HG21 ILE A 157      -4.742 -10.781  -1.652  1.00 79.98           H  
ATOM   2363 HG22 ILE A 157      -6.287 -10.063  -1.294  1.00 79.98           H  
ATOM   2364 HG23 ILE A 157      -4.813  -9.289  -0.685  1.00 79.98           H  
ATOM   2365  CD1 ILE A 157      -7.466  -7.845  -2.426  1.00 79.98           C  
ATOM   2366 HD11 ILE A 157      -7.954  -6.871  -2.447  1.00 79.98           H  
ATOM   2367 HD12 ILE A 157      -7.878  -8.464  -3.223  1.00 79.98           H  
ATOM   2368 HD13 ILE A 157      -7.668  -8.309  -1.461  1.00 79.98           H  
ATOM   2369  N   VAL A 158      -2.013 -10.338  -2.439  1.00 81.39           N  
ATOM   2370  H   VAL A 158      -1.966  -9.803  -1.583  1.00 81.39           H  
ATOM   2371  CA  VAL A 158      -1.250 -11.592  -2.525  1.00 81.39           C  
ATOM   2372  HA  VAL A 158      -0.739 -11.623  -3.487  1.00 81.39           H  
ATOM   2373  C   VAL A 158      -2.243 -12.744  -2.478  1.00 81.39           C  
ATOM   2374  CB  VAL A 158      -0.184 -11.727  -1.423  1.00 81.39           C  
ATOM   2375  HB  VAL A 158      -0.659 -11.677  -0.443  1.00 81.39           H  
ATOM   2376  O   VAL A 158      -3.038 -12.836  -1.547  1.00 81.39           O  
ATOM   2377  CG1 VAL A 158       0.576 -13.057  -1.545  1.00 81.39           C  
ATOM   2378 HG11 VAL A 158       1.010 -13.156  -2.539  1.00 81.39           H  
ATOM   2379 HG12 VAL A 158      -0.096 -13.895  -1.360  1.00 81.39           H  
ATOM   2380 HG13 VAL A 158       1.370 -13.097  -0.800  1.00 81.39           H  
ATOM   2381  CG2 VAL A 158       0.843 -10.591  -1.535  1.00 81.39           C  
ATOM   2382 HG21 VAL A 158       0.360  -9.626  -1.381  1.00 81.39           H  
ATOM   2383 HG22 VAL A 158       1.607 -10.711  -0.767  1.00 81.39           H  
ATOM   2384 HG23 VAL A 158       1.318 -10.608  -2.516  1.00 81.39           H  
ATOM   2385  N   LEU A 159      -2.230 -13.585  -3.510  1.00 87.65           N  
ATOM   2386  H   LEU A 159      -1.586 -13.421  -4.270  1.00 87.65           H  
ATOM   2387  CA  LEU A 159      -3.181 -14.673  -3.642  1.00 87.65           C  
ATOM   2388  HA  LEU A 159      -4.180 -14.261  -3.499  1.00 87.65           H  
ATOM   2389  C   LEU A 159      -2.930 -15.711  -2.545  1.00 87.65           C  
ATOM   2390  CB  LEU A 159      -3.102 -15.227  -5.073  1.00 87.65           C  
ATOM   2391  HB2 LEU A 159      -2.157 -15.748  -5.228  1.00 87.65           H  
ATOM   2392  HB3 LEU A 159      -3.127 -14.377  -5.755  1.00 87.65           H  
ATOM   2393  O   LEU A 159      -1.947 -16.449  -2.581  1.00 87.65           O  
ATOM   2394  CG  LEU A 159      -4.282 -16.152  -5.413  1.00 87.65           C  
ATOM   2395  HG  LEU A 159      -5.197 -15.724  -5.004  1.00 87.65           H  
ATOM   2396  CD1 LEU A 159      -4.456 -16.223  -6.923  1.00 87.65           C  
ATOM   2397 HD11 LEU A 159      -4.651 -15.226  -7.318  1.00 87.65           H  
ATOM   2398 HD12 LEU A 159      -3.556 -16.630  -7.385  1.00 87.65           H  
ATOM   2399 HD13 LEU A 159      -5.321 -16.851  -7.138  1.00 87.65           H  
ATOM   2400  CD2 LEU A 159      -4.113 -17.574  -4.874  1.00 87.65           C  
ATOM   2401 HD21 LEU A 159      -4.302 -17.586  -3.801  1.00 87.65           H  
ATOM   2402 HD22 LEU A 159      -4.837 -18.242  -5.339  1.00 87.65           H  
ATOM   2403 HD23 LEU A 159      -3.100 -17.932  -5.062  1.00 87.65           H  
ATOM   2404  N   GLN A 160      -3.847 -15.747  -1.584  1.00 84.79           N  
ATOM   2405  H   GLN A 160      -4.584 -15.056  -1.609  1.00 84.79           H  
ATOM   2406  CA  GLN A 160      -3.949 -16.757  -0.539  1.00 84.79           C  
ATOM   2407  HA  GLN A 160      -3.072 -17.405  -0.558  1.00 84.79           H  
ATOM   2408  C   GLN A 160      -5.186 -17.611  -0.815  1.00 84.79           C  
ATOM   2409  CB  GLN A 160      -4.030 -16.076   0.835  1.00 84.79           C  
ATOM   2410  HB2 GLN A 160      -4.216 -16.835   1.595  1.00 84.79           H  
ATOM   2411  HB3 GLN A 160      -4.863 -15.373   0.836  1.00 84.79           H  
ATOM   2412  O   GLN A 160      -6.181 -17.106  -1.333  1.00 84.79           O  
ATOM   2413  CG  GLN A 160      -2.730 -15.335   1.189  1.00 84.79           C  
ATOM   2414  HG2 GLN A 160      -2.501 -14.595   0.422  1.00 84.79           H  
ATOM   2415  HG3 GLN A 160      -1.910 -16.053   1.224  1.00 84.79           H  
ATOM   2416  CD  GLN A 160      -2.799 -14.608   2.529  1.00 84.79           C  
ATOM   2417  NE2 GLN A 160      -1.692 -14.100   3.023  1.00 84.79           N  
ATOM   2418 HE21 GLN A 160      -0.804 -14.239   2.564  1.00 84.79           H  
ATOM   2419 HE22 GLN A 160      -1.784 -13.681   3.938  1.00 84.79           H  
ATOM   2420  OE1 GLN A 160      -3.831 -14.471   3.162  1.00 84.79           O  
ATOM   2421  N   LEU A 161      -5.125 -18.896  -0.481  1.00 85.68           N  
ATOM   2422  H   LEU A 161      -4.324 -19.227   0.038  1.00 85.68           H  
ATOM   2423  CA  LEU A 161      -6.243 -19.830  -0.615  1.00 85.68           C  
ATOM   2424  HA  LEU A 161      -7.084 -19.318  -1.082  1.00 85.68           H  
ATOM   2425  C   LEU A 161      -6.682 -20.297   0.781  1.00 85.68           C  
ATOM   2426  CB  LEU A 161      -5.831 -21.007  -1.516  1.00 85.68           C  
ATOM   2427  HB2 LEU A 161      -6.630 -21.747  -1.498  1.00 85.68           H  
ATOM   2428  HB3 LEU A 161      -4.937 -21.468  -1.095  1.00 85.68           H  
ATOM   2429  O   LEU A 161      -5.830 -20.355   1.673  1.00 85.68           O  
ATOM   2430  CG  LEU A 161      -5.566 -20.611  -2.980  1.00 85.68           C  
ATOM   2431  HG  LEU A 161      -4.896 -19.752  -3.012  1.00 85.68           H  
ATOM   2432  CD1 LEU A 161      -4.887 -21.751  -3.731  1.00 85.68           C  
ATOM   2433 HD11 LEU A 161      -5.544 -22.620  -3.767  1.00 85.68           H  
ATOM   2434 HD12 LEU A 161      -4.654 -21.433  -4.748  1.00 85.68           H  
ATOM   2435 HD13 LEU A 161      -3.964 -22.014  -3.213  1.00 85.68           H  
ATOM   2436  CD2 LEU A 161      -6.857 -20.267  -3.721  1.00 85.68           C  
ATOM   2437 HD21 LEU A 161      -7.557 -21.100  -3.662  1.00 85.68           H  
ATOM   2438 HD22 LEU A 161      -7.322 -19.388  -3.275  1.00 85.68           H  
ATOM   2439 HD23 LEU A 161      -6.640 -20.048  -4.767  1.00 85.68           H  
ATOM   2440  N   PRO A 162      -7.972 -20.625   0.992  1.00 77.57           N  
ATOM   2441  CA  PRO A 162      -8.469 -21.153   2.262  1.00 77.57           C  
ATOM   2442  HA  PRO A 162      -8.439 -20.360   3.009  1.00 77.57           H  
ATOM   2443  C   PRO A 162      -7.656 -22.350   2.767  1.00 77.57           C  
ATOM   2444  CB  PRO A 162      -9.931 -21.536   2.008  1.00 77.57           C  
ATOM   2445  HB2 PRO A 162      -9.997 -22.567   1.660  1.00 77.57           H  
ATOM   2446  HB3 PRO A 162     -10.545 -21.396   2.898  1.00 77.57           H  
ATOM   2447  O   PRO A 162      -7.160 -23.151   1.967  1.00 77.57           O  
ATOM   2448  CG  PRO A 162     -10.350 -20.598   0.878  1.00 77.57           C  
ATOM   2449  HG2 PRO A 162     -11.172 -21.009   0.292  1.00 77.57           H  
ATOM   2450  HG3 PRO A 162     -10.621 -19.625   1.288  1.00 77.57           H  
ATOM   2451  CD  PRO A 162      -9.075 -20.474   0.049  1.00 77.57           C  
ATOM   2452  HD2 PRO A 162      -9.062 -19.501  -0.443  1.00 77.57           H  
ATOM   2453  HD3 PRO A 162      -9.035 -21.273  -0.691  1.00 77.57           H  
ATOM   2454  N   GLN A 163      -7.548 -22.499   4.091  1.00 74.94           N  
ATOM   2455  H   GLN A 163      -8.028 -21.849   4.696  1.00 74.94           H  
ATOM   2456  CA  GLN A 163      -6.885 -23.658   4.698  1.00 74.94           C  
ATOM   2457  HA  GLN A 163      -5.838 -23.641   4.394  1.00 74.94           H  
ATOM   2458  C   GLN A 163      -7.496 -24.968   4.175  1.00 74.94           C  
ATOM   2459  CB  GLN A 163      -6.949 -23.595   6.234  1.00 74.94           C  
ATOM   2460  HB2 GLN A 163      -6.579 -24.541   6.631  1.00 74.94           H  
ATOM   2461  HB3 GLN A 163      -7.983 -23.474   6.556  1.00 74.94           H  
ATOM   2462  O   GLN A 163      -8.700 -25.058   3.954  1.00 74.94           O  
ATOM   2463  CG  GLN A 163      -6.099 -22.455   6.822  1.00 74.94           C  
ATOM   2464  HG2 GLN A 163      -6.535 -21.497   6.540  1.00 74.94           H  
ATOM   2465  HG3 GLN A 163      -5.090 -22.509   6.413  1.00 74.94           H  
ATOM   2466  CD  GLN A 163      -6.010 -22.500   8.348  1.00 74.94           C  
ATOM   2467  NE2 GLN A 163      -5.186 -21.676   8.955  1.00 74.94           N  
ATOM   2468 HE21 GLN A 163      -4.596 -21.037   8.440  1.00 74.94           H  
ATOM   2469 HE22 GLN A 163      -5.169 -21.743   9.962  1.00 74.94           H  
ATOM   2470  OE1 GLN A 163      -6.674 -23.258   9.030  1.00 74.94           O  
ATOM   2471  N   GLY A 164      -6.648 -25.967   3.918  1.00 72.56           N  
ATOM   2472  H   GLY A 164      -5.669 -25.835   4.132  1.00 72.56           H  
ATOM   2473  CA  GLY A 164      -7.046 -27.217   3.261  1.00 72.56           C  
ATOM   2474  HA2 GLY A 164      -8.031 -27.513   3.623  1.00 72.56           H  
ATOM   2475  HA3 GLY A 164      -6.341 -28.002   3.533  1.00 72.56           H  
ATOM   2476  C   GLY A 164      -7.117 -27.157   1.727  1.00 72.56           C  
ATOM   2477  O   GLY A 164      -7.213 -28.209   1.096  1.00 72.56           O  
ATOM   2478  N   THR A 165      -7.007 -25.978   1.099  1.00 75.77           N  
ATOM   2479  H   THR A 165      -6.962 -25.128   1.641  1.00 75.77           H  
ATOM   2480  CA  THR A 165      -6.898 -25.891  -0.368  1.00 75.77           C  
ATOM   2481  HA  THR A 165      -7.653 -26.545  -0.805  1.00 75.77           H  
ATOM   2482  C   THR A 165      -5.523 -26.362  -0.826  1.00 75.77           C  
ATOM   2483  CB  THR A 165      -7.138 -24.478  -0.916  1.00 75.77           C  
ATOM   2484  HB  THR A 165      -6.325 -23.824  -0.601  1.00 75.77           H  
ATOM   2485  O   THR A 165      -4.508 -25.729  -0.526  1.00 75.77           O  
ATOM   2486  CG2 THR A 165      -7.216 -24.484  -2.444  1.00 75.77           C  
ATOM   2487 HG21 THR A 165      -6.225 -24.660  -2.864  1.00 75.77           H  
ATOM   2488 HG22 THR A 165      -7.596 -23.528  -2.803  1.00 75.77           H  
ATOM   2489 HG23 THR A 165      -7.877 -25.285  -2.777  1.00 75.77           H  
ATOM   2490  OG1 THR A 165      -8.344 -23.936  -0.442  1.00 75.77           O  
ATOM   2491  HG1 THR A 165      -8.187 -23.727   0.481  1.00 75.77           H  
ATOM   2492  N   THR A 166      -5.473 -27.441  -1.604  1.00 73.13           N  
ATOM   2493  H   THR A 166      -6.325 -27.930  -1.837  1.00 73.13           H  
ATOM   2494  CA  THR A 166      -4.227 -27.923  -2.206  1.00 73.13           C  
ATOM   2495  HA  THR A 166      -3.400 -27.657  -1.548  1.00 73.13           H  
ATOM   2496  C   THR A 166      -3.977 -27.230  -3.546  1.00 73.13           C  
ATOM   2497  CB  THR A 166      -4.206 -29.456  -2.325  1.00 73.13           C  
ATOM   2498  HB  THR A 166      -3.367 -29.759  -2.951  1.00 73.13           H  
ATOM   2499  O   THR A 166      -4.790 -27.282  -4.468  1.00 73.13           O  
ATOM   2500  CG2 THR A 166      -4.050 -30.111  -0.951  1.00 73.13           C  
ATOM   2501 HG21 THR A 166      -4.896 -29.855  -0.314  1.00 73.13           H  
ATOM   2502 HG22 THR A 166      -3.131 -29.764  -0.478  1.00 73.13           H  
ATOM   2503 HG23 THR A 166      -3.998 -31.194  -1.061  1.00 73.13           H  
ATOM   2504  OG1 THR A 166      -5.403 -29.953  -2.871  1.00 73.13           O  
ATOM   2505  HG1 THR A 166      -5.484 -30.877  -2.622  1.00 73.13           H  
ATOM   2506  N   LEU A 167      -2.828 -26.557  -3.675  1.00 79.09           N  
ATOM   2507  H   LEU A 167      -2.192 -26.526  -2.890  1.00 79.09           H  
ATOM   2508  CA  LEU A 167      -2.364 -26.081  -4.979  1.00 79.09           C  
ATOM   2509  HA  LEU A 167      -3.214 -25.603  -5.466  1.00 79.09           H  
ATOM   2510  C   LEU A 167      -1.910 -27.280  -5.828  1.00 79.09           C  
ATOM   2511  CB  LEU A 167      -1.236 -25.041  -4.830  1.00 79.09           C  
ATOM   2512  HB2 LEU A 167      -0.665 -25.261  -3.927  1.00 79.09           H  
ATOM   2513  HB3 LEU A 167      -0.552 -25.122  -5.675  1.00 79.09           H  
ATOM   2514  O   LEU A 167      -1.151 -28.111  -5.321  1.00 79.09           O  
ATOM   2515  CG  LEU A 167      -1.770 -23.602  -4.775  1.00 79.09           C  
ATOM   2516  HG  LEU A 167      -2.606 -23.563  -4.077  1.00 79.09           H  
ATOM   2517  CD1 LEU A 167      -0.684 -22.641  -4.290  1.00 79.09           C  
ATOM   2518 HD11 LEU A 167      -0.376 -22.927  -3.284  1.00 79.09           H  
ATOM   2519 HD12 LEU A 167       0.177 -22.688  -4.957  1.00 79.09           H  
ATOM   2520 HD13 LEU A 167      -1.078 -21.625  -4.257  1.00 79.09           H  
ATOM   2521  CD2 LEU A 167      -2.230 -23.108  -6.152  1.00 79.09           C  
ATOM   2522 HD21 LEU A 167      -2.619 -22.094  -6.059  1.00 79.09           H  
ATOM   2523 HD22 LEU A 167      -1.395 -23.122  -6.852  1.00 79.09           H  
ATOM   2524 HD23 LEU A 167      -3.032 -23.740  -6.535  1.00 79.09           H  
ATOM   2525  N   PRO A 168      -2.308 -27.369  -7.111  1.00 80.72           N  
ATOM   2526  CA  PRO A 168      -1.859 -28.449  -7.982  1.00 80.72           C  
ATOM   2527  HA  PRO A 168      -2.153 -29.394  -7.527  1.00 80.72           H  
ATOM   2528  C   PRO A 168      -0.344 -28.436  -8.173  1.00 80.72           C  
ATOM   2529  CB  PRO A 168      -2.606 -28.289  -9.307  1.00 80.72           C  
ATOM   2530  HB2 PRO A 168      -2.025 -27.701 -10.017  1.00 80.72           H  
ATOM   2531  HB3 PRO A 168      -2.873 -29.253  -9.741  1.00 80.72           H  
ATOM   2532  O   PRO A 168       0.322 -27.400  -8.053  1.00 80.72           O  
ATOM   2533  CG  PRO A 168      -3.836 -27.501  -8.887  1.00 80.72           C  
ATOM   2534  HG2 PRO A 168      -4.262 -26.942  -9.720  1.00 80.72           H  
ATOM   2535  HG3 PRO A 168      -4.556 -28.194  -8.451  1.00 80.72           H  
ATOM   2536  CD  PRO A 168      -3.325 -26.583  -7.788  1.00 80.72           C  
ATOM   2537  HD2 PRO A 168      -4.156 -26.323  -7.132  1.00 80.72           H  
ATOM   2538  HD3 PRO A 168      -2.876 -25.689  -8.221  1.00 80.72           H  
ATOM   2539  N   LYS A 169       0.216 -29.602  -8.501  1.00 78.09           N  
ATOM   2540  H   LYS A 169      -0.390 -30.388  -8.690  1.00 78.09           H  
ATOM   2541  CA  LYS A 169       1.662 -29.784  -8.614  1.00 78.09           C  
ATOM   2542  HA  LYS A 169       2.091 -29.557  -7.638  1.00 78.09           H  
ATOM   2543  C   LYS A 169       2.252 -28.811  -9.642  1.00 78.09           C  
ATOM   2544  CB  LYS A 169       1.949 -31.253  -8.947  1.00 78.09           C  
ATOM   2545  HB2 LYS A 169       1.621 -31.465  -9.964  1.00 78.09           H  
ATOM   2546  HB3 LYS A 169       1.374 -31.881  -8.267  1.00 78.09           H  
ATOM   2547  O   LYS A 169       1.795 -28.706 -10.774  1.00 78.09           O  
ATOM   2548  CG  LYS A 169       3.436 -31.607  -8.797  1.00 78.09           C  
ATOM   2549  HG2 LYS A 169       3.771 -31.354  -7.790  1.00 78.09           H  
ATOM   2550  HG3 LYS A 169       4.024 -31.047  -9.524  1.00 78.09           H  
ATOM   2551  CD  LYS A 169       3.624 -33.109  -9.033  1.00 78.09           C  
ATOM   2552  HD2 LYS A 169       3.012 -33.658  -8.318  1.00 78.09           H  
ATOM   2553  HD3 LYS A 169       3.281 -33.352 -10.039  1.00 78.09           H  
ATOM   2554  CE  LYS A 169       5.089 -33.527  -8.874  1.00 78.09           C  
ATOM   2555  HE2 LYS A 169       5.688 -32.980  -9.602  1.00 78.09           H  
ATOM   2556  HE3 LYS A 169       5.425 -33.251  -7.874  1.00 78.09           H  
ATOM   2557  NZ  LYS A 169       5.238 -34.990  -9.079  1.00 78.09           N  
ATOM   2558  HZ1 LYS A 169       4.900 -35.254  -9.993  1.00 78.09           H  
ATOM   2559  HZ2 LYS A 169       4.690 -35.499  -8.401  1.00 78.09           H  
ATOM   2560  HZ3 LYS A 169       6.201 -35.282  -8.992  1.00 78.09           H  
ATOM   2561  N   GLY A 170       3.285 -28.078  -9.230  1.00 81.70           N  
ATOM   2562  H   GLY A 170       3.567 -28.163  -8.264  1.00 81.70           H  
ATOM   2563  CA  GLY A 170       3.939 -27.071 -10.069  1.00 81.70           C  
ATOM   2564  HA2 GLY A 170       3.950 -27.418 -11.102  1.00 81.70           H  
ATOM   2565  HA3 GLY A 170       4.974 -26.965  -9.743  1.00 81.70           H  
ATOM   2566  C   GLY A 170       3.294 -25.679 -10.051  1.00 81.70           C  
ATOM   2567  O   GLY A 170       3.840 -24.776 -10.684  1.00 81.70           O  
ATOM   2568  N   PHE A 171       2.199 -25.446  -9.323  1.00 85.42           N  
ATOM   2569  H   PHE A 171       1.747 -26.203  -8.831  1.00 85.42           H  
ATOM   2570  CA  PHE A 171       1.628 -24.104  -9.165  1.00 85.42           C  
ATOM   2571  HA  PHE A 171       1.975 -23.480  -9.989  1.00 85.42           H  
ATOM   2572  C   PHE A 171       2.093 -23.424  -7.876  1.00 85.42           C  
ATOM   2573  CB  PHE A 171       0.106 -24.145  -9.291  1.00 85.42           C  
ATOM   2574  HB2 PHE A 171      -0.306 -24.899  -8.621  1.00 85.42           H  
ATOM   2575  HB3 PHE A 171      -0.299 -23.179  -8.988  1.00 85.42           H  
ATOM   2576  O   PHE A 171       2.095 -24.015  -6.801  1.00 85.42           O  
ATOM   2577  CG  PHE A 171      -0.330 -24.418 -10.713  1.00 85.42           C  
ATOM   2578  CD1 PHE A 171      -0.572 -23.344 -11.587  1.00 85.42           C  
ATOM   2579  HD1 PHE A 171      -0.476 -22.326 -11.240  1.00 85.42           H  
ATOM   2580  CD2 PHE A 171      -0.442 -25.740 -11.181  1.00 85.42           C  
ATOM   2581  HD2 PHE A 171      -0.206 -26.568 -10.530  1.00 85.42           H  
ATOM   2582  CE1 PHE A 171      -0.973 -23.597 -12.908  1.00 85.42           C  
ATOM   2583  HE1 PHE A 171      -1.198 -22.774 -13.570  1.00 85.42           H  
ATOM   2584  CE2 PHE A 171      -0.839 -25.991 -12.504  1.00 85.42           C  
ATOM   2585  HE2 PHE A 171      -0.933 -27.006 -12.860  1.00 85.42           H  
ATOM   2586  CZ  PHE A 171      -1.109 -24.917 -13.367  1.00 85.42           C  
ATOM   2587  HZ  PHE A 171      -1.413 -25.115 -14.384  1.00 85.42           H  
ATOM   2588  N   TYR A 172       2.475 -22.149  -7.987  1.00 81.50           N  
ATOM   2589  H   TYR A 172       2.483 -21.736  -8.908  1.00 81.50           H  
ATOM   2590  CA  TYR A 172       2.927 -21.333  -6.855  1.00 81.50           C  
ATOM   2591  HA  TYR A 172       2.601 -21.792  -5.922  1.00 81.50           H  
ATOM   2592  C   TYR A 172       2.326 -19.928  -6.937  1.00 81.50           C  
ATOM   2593  CB  TYR A 172       4.462 -21.241  -6.843  1.00 81.50           C  
ATOM   2594  HB2 TYR A 172       4.788 -20.716  -7.741  1.00 81.50           H  
ATOM   2595  HB3 TYR A 172       4.762 -20.634  -5.989  1.00 81.50           H  
ATOM   2596  O   TYR A 172       2.391 -19.295  -7.993  1.00 81.50           O  
ATOM   2597  CG  TYR A 172       5.197 -22.568  -6.775  1.00 81.50           C  
ATOM   2598  CD1 TYR A 172       5.576 -23.113  -5.533  1.00 81.50           C  
ATOM   2599  HD1 TYR A 172       5.319 -22.606  -4.615  1.00 81.50           H  
ATOM   2600  CD2 TYR A 172       5.476 -23.273  -7.961  1.00 81.50           C  
ATOM   2601  HD2 TYR A 172       5.104 -22.902  -8.905  1.00 81.50           H  
ATOM   2602  CE1 TYR A 172       6.226 -24.363  -5.479  1.00 81.50           C  
ATOM   2603  HE1 TYR A 172       6.478 -24.799  -4.523  1.00 81.50           H  
ATOM   2604  CE2 TYR A 172       6.143 -24.509  -7.914  1.00 81.50           C  
ATOM   2605  HE2 TYR A 172       6.328 -25.073  -8.817  1.00 81.50           H  
ATOM   2606  OH  TYR A 172       7.119 -26.276  -6.637  1.00 81.50           O  
ATOM   2607  HH  TYR A 172       7.244 -26.596  -5.740  1.00 81.50           H  
ATOM   2608  CZ  TYR A 172       6.508 -25.065  -6.671  1.00 81.50           C  
ATOM   2609  N   ALA A 173       1.796 -19.412  -5.828  1.00 79.97           N  
ATOM   2610  H   ALA A 173       1.747 -19.971  -4.988  1.00 79.97           H  
ATOM   2611  CA  ALA A 173       1.306 -18.038  -5.757  1.00 79.97           C  
ATOM   2612  HA  ALA A 173       0.664 -17.853  -6.618  1.00 79.97           H  
ATOM   2613  C   ALA A 173       2.459 -17.018  -5.838  1.00 79.97           C  
ATOM   2614  CB  ALA A 173       0.441 -17.881  -4.501  1.00 79.97           C  
ATOM   2615  HB1 ALA A 173       0.157 -16.837  -4.371  1.00 79.97           H  
ATOM   2616  HB2 ALA A 173      -0.467 -18.478  -4.593  1.00 79.97           H  
ATOM   2617  HB3 ALA A 173       0.983 -18.216  -3.616  1.00 79.97           H  
ATOM   2618  O   ALA A 173       3.432 -17.067  -5.080  1.00 79.97           O  
ATOM   2619  N   GLU A 174       2.363 -16.075  -6.776  1.00 66.11           N  
ATOM   2620  H   GLU A 174       1.555 -16.076  -7.382  1.00 66.11           H  
ATOM   2621  CA  GLU A 174       3.304 -14.963  -6.899  1.00 66.11           C  
ATOM   2622  HA  GLU A 174       4.313 -15.374  -6.867  1.00 66.11           H  
ATOM   2623  C   GLU A 174       3.140 -14.010  -5.703  1.00 66.11           C  
ATOM   2624  CB  GLU A 174       3.117 -14.274  -8.264  1.00 66.11           C  
ATOM   2625  HB2 GLU A 174       3.213 -15.026  -9.047  1.00 66.11           H  
ATOM   2626  HB3 GLU A 174       2.116 -13.844  -8.319  1.00 66.11           H  
ATOM   2627  O   GLU A 174       2.025 -13.697  -5.293  1.00 66.11           O  
ATOM   2628  CG  GLU A 174       4.156 -13.173  -8.523  1.00 66.11           C  
ATOM   2629  HG2 GLU A 174       4.012 -12.369  -7.802  1.00 66.11           H  
ATOM   2630  HG3 GLU A 174       5.149 -13.593  -8.366  1.00 66.11           H  
ATOM   2631  CD  GLU A 174       4.073 -12.587  -9.942  1.00 66.11           C  
ATOM   2632  OE1 GLU A 174       5.132 -12.217 -10.510  1.00 66.11           O  
ATOM   2633  OE2 GLU A 174       2.973 -12.480 -10.533  1.00 66.11           O  
ATOM   2634  N   GLY A 175       4.250 -13.569  -5.109  1.00 51.86           N  
ATOM   2635  H   GLY A 175       5.146 -13.844  -5.485  1.00 51.86           H  
ATOM   2636  CA  GLY A 175       4.250 -12.811  -3.849  1.00 51.86           C  
ATOM   2637  HA2 GLY A 175       5.159 -12.212  -3.789  1.00 51.86           H  
ATOM   2638  HA3 GLY A 175       3.398 -12.131  -3.834  1.00 51.86           H  
ATOM   2639  C   GLY A 175       4.174 -13.676  -2.582  1.00 51.86           C  
ATOM   2640  O   GLY A 175       4.678 -13.252  -1.553  1.00 51.86           O  
ATOM   2641  N   SER A 176       3.661 -14.912  -2.662  1.00 44.34           N  
ATOM   2642  H   SER A 176       3.220 -15.200  -3.524  1.00 44.34           H  
ATOM   2643  CA  SER A 176       3.710 -15.882  -1.549  1.00 44.34           C  
ATOM   2644  HA  SER A 176       3.495 -15.361  -0.616  1.00 44.34           H  
ATOM   2645  C   SER A 176       5.073 -16.565  -1.398  1.00 44.34           C  
ATOM   2646  CB  SER A 176       2.647 -16.964  -1.748  1.00 44.34           C  
ATOM   2647  HB2 SER A 176       2.897 -17.546  -2.635  1.00 44.34           H  
ATOM   2648  HB3 SER A 176       1.670 -16.500  -1.889  1.00 44.34           H  
ATOM   2649  O   SER A 176       5.289 -17.303  -0.438  1.00 44.34           O  
ATOM   2650  OG  SER A 176       2.587 -17.836  -0.639  1.00 44.34           O  
ATOM   2651  HG  SER A 176       3.456 -17.896  -0.234  1.00 44.34           H  
ATOM   2652  N   ARG A 177       5.991 -16.394  -2.356  1.00 37.11           N  
ATOM   2653  H   ARG A 177       5.798 -15.714  -3.077  1.00 37.11           H  
ATOM   2654  CA  ARG A 177       7.343 -16.932  -2.209  1.00 37.11           C  
ATOM   2655  HA  ARG A 177       7.272 -17.899  -1.712  1.00 37.11           H  
ATOM   2656  C   ARG A 177       8.184 -16.028  -1.307  1.00 37.11           C  
ATOM   2657  CB  ARG A 177       8.058 -17.137  -3.554  1.00 37.11           C  
ATOM   2658  HB2 ARG A 177       9.071 -17.457  -3.309  1.00 37.11           H  
ATOM   2659  HB3 ARG A 177       8.105 -16.194  -4.100  1.00 37.11           H  
ATOM   2660  O   ARG A 177       8.203 -14.812  -1.480  1.00 37.11           O  
ATOM   2661  CG  ARG A 177       7.521 -18.246  -4.458  1.00 37.11           C  
ATOM   2662  HG2 ARG A 177       7.389 -19.152  -3.866  1.00 37.11           H  
ATOM   2663  HG3 ARG A 177       6.564 -17.953  -4.888  1.00 37.11           H  
ATOM   2664  CD  ARG A 177       8.557 -18.506  -5.568  1.00 37.11           C  
ATOM   2665  HD2 ARG A 177       9.543 -18.619  -5.118  1.00 37.11           H  
ATOM   2666  HD3 ARG A 177       8.573 -17.643  -6.234  1.00 37.11           H  
ATOM   2667  NE  ARG A 177       8.249 -19.732  -6.326  1.00 37.11           N  
ATOM   2668  HE  ARG A 177       7.554 -20.346  -5.925  1.00 37.11           H  
ATOM   2669  NH1 ARG A 177       9.672 -19.399  -8.099  1.00 37.11           N  
ATOM   2670 HH11 ARG A 177      10.028 -19.722  -8.988  1.00 37.11           H  
ATOM   2671 HH12 ARG A 177      10.047 -18.586  -7.633  1.00 37.11           H  
ATOM   2672  NH2 ARG A 177       8.286 -21.151  -8.101  1.00 37.11           N  
ATOM   2673 HH21 ARG A 177       8.428 -21.277  -9.092  1.00 37.11           H  
ATOM   2674 HH22 ARG A 177       7.602 -21.742  -7.651  1.00 37.11           H  
ATOM   2675  CZ  ARG A 177       8.742 -20.090  -7.498  1.00 37.11           C  
ATOM   2676  N   GLY A 178       9.037 -16.689  -0.524  1.00 31.25           N  
ATOM   2677  H   GLY A 178       8.806 -17.645  -0.295  1.00 31.25           H  
ATOM   2678  CA  GLY A 178      10.431 -16.274  -0.394  1.00 31.25           C  
ATOM   2679  HA2 GLY A 178      10.451 -15.257  -0.004  1.00 31.25           H  
ATOM   2680  HA3 GLY A 178      10.939 -16.929   0.314  1.00 31.25           H  
ATOM   2681  C   GLY A 178      11.160 -16.309  -1.762  1.00 31.25           C  
ATOM   2682  O   GLY A 178      10.646 -15.822  -2.759  1.00 31.25           O  
ATOM   2683  N   GLY A 179      12.380 -16.855  -1.852  1.00 24.51           N  
ATOM   2684  H   GLY A 179      12.796 -17.222  -1.008  1.00 24.51           H  
ATOM   2685  CA  GLY A 179      13.128 -16.999  -3.126  1.00 24.51           C  
ATOM   2686  HA2 GLY A 179      12.489 -17.513  -3.843  1.00 24.51           H  
ATOM   2687  HA3 GLY A 179      13.982 -17.649  -2.937  1.00 24.51           H  
ATOM   2688  C   GLY A 179      13.649 -15.710  -3.823  1.00 24.51           C  
ATOM   2689  O   GLY A 179      12.944 -14.727  -4.010  1.00 24.51           O  
ATOM   2690  N   SER A 180      14.921 -15.711  -4.241  1.00 24.08           N  
ATOM   2691  H   SER A 180      15.467 -16.548  -4.098  1.00 24.08           H  
ATOM   2692  CA  SER A 180      15.731 -14.482  -4.417  1.00 24.08           C  
ATOM   2693  HA  SER A 180      15.207 -13.639  -3.967  1.00 24.08           H  
ATOM   2694  C   SER A 180      16.070 -14.010  -5.842  1.00 24.08           C  
ATOM   2695  CB  SER A 180      17.036 -14.677  -3.630  1.00 24.08           C  
ATOM   2696  HB2 SER A 180      17.760 -13.909  -3.900  1.00 24.08           H  
ATOM   2697  HB3 SER A 180      16.822 -14.583  -2.565  1.00 24.08           H  
ATOM   2698  O   SER A 180      16.545 -12.890  -6.003  1.00 24.08           O  
ATOM   2699  OG  SER A 180      17.571 -15.972  -3.875  1.00 24.08           O  
ATOM   2700  HG  SER A 180      18.357 -16.065  -3.331  1.00 24.08           H  
ATOM   2701  N   GLN A 181      15.894 -14.819  -6.890  1.00 20.78           N  
ATOM   2702  H   GLN A 181      15.452 -15.712  -6.728  1.00 20.78           H  
ATOM   2703  CA  GLN A 181      16.609 -14.602  -8.164  1.00 20.78           C  
ATOM   2704  HA  GLN A 181      17.593 -14.204  -7.917  1.00 20.78           H  
ATOM   2705  C   GLN A 181      15.990 -13.555  -9.123  1.00 20.78           C  
ATOM   2706  CB  GLN A 181      16.859 -15.952  -8.857  1.00 20.78           C  
ATOM   2707  HB2 GLN A 181      15.914 -16.482  -8.975  1.00 20.78           H  
ATOM   2708  HB3 GLN A 181      17.272 -15.762  -9.848  1.00 20.78           H  
ATOM   2709  O   GLN A 181      15.422 -13.899 -10.163  1.00 20.78           O  
ATOM   2710  CG  GLN A 181      17.863 -16.833  -8.095  1.00 20.78           C  
ATOM   2711  HG2 GLN A 181      17.466 -17.089  -7.112  1.00 20.78           H  
ATOM   2712  HG3 GLN A 181      18.790 -16.277  -7.956  1.00 20.78           H  
ATOM   2713  CD  GLN A 181      18.180 -18.131  -8.836  1.00 20.78           C  
ATOM   2714  NE2 GLN A 181      19.241 -18.819  -8.475  1.00 20.78           N  
ATOM   2715 HE21 GLN A 181      19.827 -18.519  -7.710  1.00 20.78           H  
ATOM   2716 HE22 GLN A 181      19.391 -19.690  -8.965  1.00 20.78           H  
ATOM   2717  OE1 GLN A 181      17.489 -18.554  -9.747  1.00 20.78           O  
ATOM   2718  N   ALA A 182      16.180 -12.261  -8.844  1.00 24.24           N  
ATOM   2719  H   ALA A 182      16.606 -12.028  -7.958  1.00 24.24           H  
ATOM   2720  CA  ALA A 182      16.036 -11.193  -9.845  1.00 24.24           C  
ATOM   2721  HA  ALA A 182      15.117 -11.364 -10.406  1.00 24.24           H  
ATOM   2722  C   ALA A 182      17.227 -11.215 -10.842  1.00 24.24           C  
ATOM   2723  CB  ALA A 182      15.898  -9.854  -9.108  1.00 24.24           C  
ATOM   2724  HB1 ALA A 182      16.799  -9.657  -8.527  1.00 24.24           H  
ATOM   2725  HB2 ALA A 182      15.761  -9.047  -9.828  1.00 24.24           H  
ATOM   2726  HB3 ALA A 182      15.040  -9.886  -8.436  1.00 24.24           H  
ATOM   2727  O   ALA A 182      18.380 -11.144 -10.430  1.00 24.24           O  
ATOM   2728  N   SER A 183      16.978 -11.368 -12.156  1.00 18.83           N  
ATOM   2729  H   SER A 183      16.013 -11.406 -12.450  1.00 18.83           H  
ATOM   2730  CA  SER A 183      18.005 -11.828 -13.127  1.00 18.83           C  
ATOM   2731  HA  SER A 183      18.884 -12.121 -12.552  1.00 18.83           H  
ATOM   2732  C   SER A 183      18.544 -10.800 -14.162  1.00 18.83           C  
ATOM   2733  CB  SER A 183      17.519 -13.127 -13.779  1.00 18.83           C  
ATOM   2734  HB2 SER A 183      16.957 -13.709 -13.048  1.00 18.83           H  
ATOM   2735  HB3 SER A 183      18.378 -13.720 -14.090  1.00 18.83           H  
ATOM   2736  O   SER A 183      18.379  -9.590 -14.006  1.00 18.83           O  
ATOM   2737  OG  SER A 183      16.707 -12.863 -14.905  1.00 18.83           O  
ATOM   2738  HG  SER A 183      16.231 -13.670 -15.115  1.00 18.83           H  
ATOM   2739  N   SER A 184      19.257 -11.290 -15.207  1.00 19.62           N  
ATOM   2740  H   SER A 184      19.138 -12.272 -15.413  1.00 19.62           H  
ATOM   2741  CA  SER A 184      20.409 -10.638 -15.880  1.00 19.62           C  
ATOM   2742  HA  SER A 184      20.315  -9.566 -15.711  1.00 19.62           H  
ATOM   2743  C   SER A 184      20.536 -10.854 -17.430  1.00 19.62           C  
ATOM   2744  CB  SER A 184      21.664 -11.126 -15.123  1.00 19.62           C  
ATOM   2745  HB2 SER A 184      22.264 -10.265 -14.830  1.00 19.62           H  
ATOM   2746  HB3 SER A 184      21.369 -11.627 -14.201  1.00 19.62           H  
ATOM   2747  O   SER A 184      20.113 -11.899 -17.924  1.00 19.62           O  
ATOM   2748  OG  SER A 184      22.467 -12.014 -15.875  1.00 19.62           O  
ATOM   2749  HG  SER A 184      22.858 -12.660 -15.282  1.00 19.62           H  
ATOM   2750  N   ARG A 185      21.154  -9.869 -18.155  1.00 17.76           N  
ATOM   2751  H   ARG A 185      21.584  -9.178 -17.558  1.00 17.76           H  
ATOM   2752  CA  ARG A 185      21.368  -9.625 -19.638  1.00 17.76           C  
ATOM   2753  HA  ARG A 185      22.444  -9.550 -19.797  1.00 17.76           H  
ATOM   2754  C   ARG A 185      20.769  -8.292 -20.198  1.00 17.76           C  
ATOM   2755  CB  ARG A 185      20.871 -10.793 -20.527  1.00 17.76           C  
ATOM   2756  HB2 ARG A 185      20.832 -10.459 -21.564  1.00 17.76           H  
ATOM   2757  HB3 ARG A 185      19.843 -11.028 -20.252  1.00 17.76           H  
ATOM   2758  O   ARG A 185      19.639  -8.274 -20.663  1.00 17.76           O  
ATOM   2759  CG  ARG A 185      21.719 -12.079 -20.477  1.00 17.76           C  
ATOM   2760  HG2 ARG A 185      21.043 -12.930 -20.563  1.00 17.76           H  
ATOM   2761  HG3 ARG A 185      22.233 -12.149 -19.519  1.00 17.76           H  
ATOM   2762  CD  ARG A 185      22.746 -12.166 -21.619  1.00 17.76           C  
ATOM   2763  HD2 ARG A 185      23.416 -11.309 -21.562  1.00 17.76           H  
ATOM   2764  HD3 ARG A 185      22.210 -12.131 -22.568  1.00 17.76           H  
ATOM   2765  NE  ARG A 185      23.532 -13.415 -21.533  1.00 17.76           N  
ATOM   2766  HE  ARG A 185      23.557 -13.861 -20.626  1.00 17.76           H  
ATOM   2767  NH1 ARG A 185      24.248 -13.576 -23.723  1.00 17.76           N  
ATOM   2768 HH11 ARG A 185      23.775 -12.716 -23.960  1.00 17.76           H  
ATOM   2769 HH12 ARG A 185      24.770 -14.075 -24.429  1.00 17.76           H  
ATOM   2770  NH2 ARG A 185      24.840 -15.136 -22.251  1.00 17.76           N  
ATOM   2771 HH21 ARG A 185      24.850 -15.534 -21.323  1.00 17.76           H  
ATOM   2772 HH22 ARG A 185      25.358 -15.604 -22.981  1.00 17.76           H  
ATOM   2773  CZ  ARG A 185      24.199 -14.029 -22.500  1.00 17.76           C  
ATOM   2774  N   SER A 186      21.493  -7.157 -20.169  1.00 20.58           N  
ATOM   2775  H   SER A 186      22.406  -7.212 -19.741  1.00 20.58           H  
ATOM   2776  CA  SER A 186      20.958  -5.781 -20.398  1.00 20.58           C  
ATOM   2777  HA  SER A 186      19.899  -5.809 -20.143  1.00 20.58           H  
ATOM   2778  C   SER A 186      21.030  -5.154 -21.798  1.00 20.58           C  
ATOM   2779  CB  SER A 186      21.625  -4.782 -19.451  1.00 20.58           C  
ATOM   2780  HB2 SER A 186      21.190  -3.793 -19.589  1.00 20.58           H  
ATOM   2781  HB3 SER A 186      21.413  -5.098 -18.430  1.00 20.58           H  
ATOM   2782  O   SER A 186      21.925  -5.463 -22.580  1.00 20.58           O  
ATOM   2783  OG  SER A 186      23.027  -4.717 -19.672  1.00 20.58           O  
ATOM   2784  HG  SER A 186      23.194  -4.888 -20.602  1.00 20.58           H  
ATOM   2785  N   SER A 187      20.172  -4.150 -22.055  1.00 17.15           N  
ATOM   2786  H   SER A 187      19.456  -3.945 -21.373  1.00 17.15           H  
ATOM   2787  CA  SER A 187      20.087  -3.388 -23.310  1.00 17.15           C  
ATOM   2788  HA  SER A 187      21.055  -3.463 -23.805  1.00 17.15           H  
ATOM   2789  C   SER A 187      19.814  -1.880 -23.107  1.00 17.15           C  
ATOM   2790  CB  SER A 187      19.072  -4.052 -24.239  1.00 17.15           C  
ATOM   2791  HB2 SER A 187      19.237  -3.706 -25.260  1.00 17.15           H  
ATOM   2792  HB3 SER A 187      19.210  -5.133 -24.222  1.00 17.15           H  
ATOM   2793  O   SER A 187      19.766  -1.402 -21.980  1.00 17.15           O  
ATOM   2794  OG  SER A 187      17.754  -3.735 -23.863  1.00 17.15           O  
ATOM   2795  HG  SER A 187      17.627  -3.945 -22.935  1.00 17.15           H  
ATOM   2796  N   SER A 188      19.887  -1.097 -24.197  1.00 17.98           N  
ATOM   2797  H   SER A 188      19.778  -1.554 -25.091  1.00 17.98           H  
ATOM   2798  CA  SER A 188      20.779   0.074 -24.135  1.00 17.98           C  
ATOM   2799  HA  SER A 188      20.764   0.448 -23.111  1.00 17.98           H  
ATOM   2800  C   SER A 188      20.459   1.302 -25.012  1.00 17.98           C  
ATOM   2801  CB  SER A 188      22.196  -0.482 -24.440  1.00 17.98           C  
ATOM   2802  HB2 SER A 188      22.134  -1.548 -24.656  1.00 17.98           H  
ATOM   2803  HB3 SER A 188      22.811  -0.402 -23.544  1.00 17.98           H  
ATOM   2804  O   SER A 188      21.086   2.348 -24.816  1.00 17.98           O  
ATOM   2805  OG  SER A 188      22.876   0.118 -25.531  1.00 17.98           O  
ATOM   2806  HG  SER A 188      23.519  -0.511 -25.868  1.00 17.98           H  
ATOM   2807  N   ARG A 189      19.617   1.184 -26.047  1.00 16.52           N  
ATOM   2808  H   ARG A 189      18.968   0.410 -26.054  1.00 16.52           H  
ATOM   2809  CA  ARG A 189      19.776   2.007 -27.268  1.00 16.52           C  
ATOM   2810  HA  ARG A 189      20.841   2.224 -27.356  1.00 16.52           H  
ATOM   2811  C   ARG A 189      19.112   3.395 -27.211  1.00 16.52           C  
ATOM   2812  CB  ARG A 189      19.393   1.203 -28.524  1.00 16.52           C  
ATOM   2813  HB2 ARG A 189      19.336   1.888 -29.370  1.00 16.52           H  
ATOM   2814  HB3 ARG A 189      18.414   0.745 -28.386  1.00 16.52           H  
ATOM   2815  O   ARG A 189      17.951   3.540 -26.855  1.00 16.52           O  
ATOM   2816  CG  ARG A 189      20.449   0.125 -28.842  1.00 16.52           C  
ATOM   2817  HG2 ARG A 189      21.424   0.606 -28.922  1.00 16.52           H  
ATOM   2818  HG3 ARG A 189      20.486  -0.604 -28.032  1.00 16.52           H  
ATOM   2819  CD  ARG A 189      20.156  -0.605 -30.163  1.00 16.52           C  
ATOM   2820  HD2 ARG A 189      19.249  -1.198 -30.045  1.00 16.52           H  
ATOM   2821  HD3 ARG A 189      19.991   0.140 -30.941  1.00 16.52           H  
ATOM   2822  NE  ARG A 189      21.278  -1.481 -30.570  1.00 16.52           N  
ATOM   2823  HE  ARG A 189      22.077  -1.525 -29.953  1.00 16.52           H  
ATOM   2824  NH1 ARG A 189      20.450  -2.177 -32.604  1.00 16.52           N  
ATOM   2825 HH11 ARG A 189      19.588  -1.681 -32.432  1.00 16.52           H  
ATOM   2826 HH12 ARG A 189      20.593  -2.680 -33.468  1.00 16.52           H  
ATOM   2827  NH2 ARG A 189      22.480  -2.828 -31.973  1.00 16.52           N  
ATOM   2828 HH21 ARG A 189      22.581  -3.315 -32.852  1.00 16.52           H  
ATOM   2829 HH22 ARG A 189      23.272  -2.826 -31.346  1.00 16.52           H  
ATOM   2830  CZ  ARG A 189      21.396  -2.155 -31.706  1.00 16.52           C  
ATOM   2831  N   SER A 190      19.867   4.402 -27.651  1.00 18.41           N  
ATOM   2832  H   SER A 190      20.796   4.184 -27.982  1.00 18.41           H  
ATOM   2833  CA  SER A 190      19.619   5.848 -27.539  1.00 18.41           C  
ATOM   2834  HA  SER A 190      18.962   6.046 -26.692  1.00 18.41           H  
ATOM   2835  C   SER A 190      18.967   6.460 -28.792  1.00 18.41           C  
ATOM   2836  CB  SER A 190      20.982   6.506 -27.267  1.00 18.41           C  
ATOM   2837  HB2 SER A 190      20.885   7.591 -27.249  1.00 18.41           H  
ATOM   2838  HB3 SER A 190      21.352   6.172 -26.297  1.00 18.41           H  
ATOM   2839  O   SER A 190      19.585   7.279 -29.469  1.00 18.41           O  
ATOM   2840  OG  SER A 190      21.900   6.108 -28.274  1.00 18.41           O  
ATOM   2841  HG  SER A 190      21.797   6.731 -28.998  1.00 18.41           H  
ATOM   2842  N   ARG A 191      17.767   6.012 -29.187  1.00 16.52           N  
ATOM   2843  H   ARG A 191      17.258   5.397 -28.567  1.00 16.52           H  
ATOM   2844  CA  ARG A 191      17.139   6.483 -30.445  1.00 16.52           C  
ATOM   2845  HA  ARG A 191      17.928   6.494 -31.197  1.00 16.52           H  
ATOM   2846  C   ARG A 191      16.699   7.965 -30.408  1.00 16.52           C  
ATOM   2847  CB  ARG A 191      16.045   5.512 -30.925  1.00 16.52           C  
ATOM   2848  HB2 ARG A 191      15.345   6.053 -31.561  1.00 16.52           H  
ATOM   2849  HB3 ARG A 191      15.493   5.114 -30.074  1.00 16.52           H  
ATOM   2850  O   ARG A 191      16.601   8.561 -29.345  1.00 16.52           O  
ATOM   2851  CG  ARG A 191      16.659   4.367 -31.751  1.00 16.52           C  
ATOM   2852  HG2 ARG A 191      17.262   3.728 -31.105  1.00 16.52           H  
ATOM   2853  HG3 ARG A 191      17.300   4.796 -32.521  1.00 16.52           H  
ATOM   2854  CD  ARG A 191      15.573   3.530 -32.440  1.00 16.52           C  
ATOM   2855  HD2 ARG A 191      15.029   2.962 -31.686  1.00 16.52           H  
ATOM   2856  HD3 ARG A 191      14.877   4.209 -32.934  1.00 16.52           H  
ATOM   2857  NE  ARG A 191      16.144   2.614 -33.452  1.00 16.52           N  
ATOM   2858  HE  ARG A 191      17.151   2.602 -33.539  1.00 16.52           H  
ATOM   2859  NH1 ARG A 191      14.161   1.914 -34.386  1.00 16.52           N  
ATOM   2860 HH11 ARG A 191      13.649   2.506 -33.748  1.00 16.52           H  
ATOM   2861 HH12 ARG A 191      13.667   1.427 -35.120  1.00 16.52           H  
ATOM   2862  NH2 ARG A 191      16.086   1.194 -35.240  1.00 16.52           N  
ATOM   2863 HH21 ARG A 191      15.556   0.724 -35.960  1.00 16.52           H  
ATOM   2864 HH22 ARG A 191      17.087   1.266 -35.357  1.00 16.52           H  
ATOM   2865  CZ  ARG A 191      15.464   1.912 -34.347  1.00 16.52           C  
ATOM   2866  N   ASN A 192      16.486   8.525 -31.606  1.00 15.97           N  
ATOM   2867  H   ASN A 192      16.391   7.876 -32.374  1.00 15.97           H  
ATOM   2868  CA  ASN A 192      17.064   9.818 -32.009  1.00 15.97           C  
ATOM   2869  HA  ASN A 192      17.802  10.137 -31.273  1.00 15.97           H  
ATOM   2870  C   ASN A 192      16.114  11.025 -32.220  1.00 15.97           C  
ATOM   2871  CB  ASN A 192      17.797   9.505 -33.338  1.00 15.97           C  
ATOM   2872  HB2 ASN A 192      18.559   8.746 -33.164  1.00 15.97           H  
ATOM   2873  HB3 ASN A 192      17.082   9.123 -34.066  1.00 15.97           H  
ATOM   2874  O   ASN A 192      16.525  12.149 -31.974  1.00 15.97           O  
ATOM   2875  CG  ASN A 192      18.506  10.705 -33.950  1.00 15.97           C  
ATOM   2876  ND2 ASN A 192      18.285  11.003 -35.210  1.00 15.97           N  
ATOM   2877 HD21 ASN A 192      18.818  11.790 -35.551  1.00 15.97           H  
ATOM   2878 HD22 ASN A 192      17.688  10.451 -35.809  1.00 15.97           H  
ATOM   2879  OD1 ASN A 192      19.302  11.356 -33.312  1.00 15.97           O  
ATOM   2880  N   SER A 193      14.936  10.838 -32.825  1.00 15.56           N  
ATOM   2881  H   SER A 193      14.527   9.915 -32.837  1.00 15.56           H  
ATOM   2882  CA  SER A 193      14.469  11.771 -33.877  1.00 15.56           C  
ATOM   2883  HA  SER A 193      15.362  12.089 -34.416  1.00 15.56           H  
ATOM   2884  C   SER A 193      13.783  13.095 -33.462  1.00 15.56           C  
ATOM   2885  CB  SER A 193      13.618  11.005 -34.899  1.00 15.56           C  
ATOM   2886  HB2 SER A 193      13.320  11.659 -35.718  1.00 15.56           H  
ATOM   2887  HB3 SER A 193      14.213  10.192 -35.316  1.00 15.56           H  
ATOM   2888  O   SER A 193      13.433  13.324 -32.311  1.00 15.56           O  
ATOM   2889  OG  SER A 193      12.470  10.460 -34.287  1.00 15.56           O  
ATOM   2890  HG  SER A 193      11.902  11.181 -34.006  1.00 15.56           H  
ATOM   2891  N   SER A 194      13.602  13.935 -34.489  1.00 15.59           N  
ATOM   2892  H   SER A 194      13.835  13.566 -35.400  1.00 15.59           H  
ATOM   2893  CA  SER A 194      13.193  15.353 -34.578  1.00 15.59           C  
ATOM   2894  HA  SER A 194      13.556  15.897 -33.706  1.00 15.59           H  
ATOM   2895  C   SER A 194      11.648  15.567 -34.676  1.00 15.59           C  
ATOM   2896  CB  SER A 194      13.961  15.819 -35.818  1.00 15.59           C  
ATOM   2897  HB2 SER A 194      15.027  15.676 -35.641  1.00 15.59           H  
ATOM   2898  HB3 SER A 194      13.808  16.886 -35.981  1.00 15.59           H  
ATOM   2899  O   SER A 194      10.922  14.646 -34.316  1.00 15.59           O  
ATOM   2900  OG  SER A 194      13.580  15.045 -36.953  1.00 15.59           O  
ATOM   2901  HG  SER A 194      14.070  15.346 -37.722  1.00 15.59           H  
ATOM   2902  N   ARG A 195      11.013  16.688 -35.115  1.00 16.21           N  
ATOM   2903  H   ARG A 195      10.013  16.569 -35.035  1.00 16.21           H  
ATOM   2904  CA  ARG A 195      11.454  18.041 -35.582  1.00 16.21           C  
ATOM   2905  HA  ARG A 195      12.323  18.348 -35.000  1.00 16.21           H  
ATOM   2906  C   ARG A 195      10.407  19.177 -35.401  1.00 16.21           C  
ATOM   2907  CB  ARG A 195      11.811  18.032 -37.098  1.00 16.21           C  
ATOM   2908  HB2 ARG A 195      12.128  17.036 -37.407  1.00 16.21           H  
ATOM   2909  HB3 ARG A 195      10.927  18.250 -37.697  1.00 16.21           H  
ATOM   2910  O   ARG A 195      10.762  20.226 -34.888  1.00 16.21           O  
ATOM   2911  CG  ARG A 195      12.915  19.048 -37.463  1.00 16.21           C  
ATOM   2912  HG2 ARG A 195      12.589  20.053 -37.196  1.00 16.21           H  
ATOM   2913  HG3 ARG A 195      13.818  18.822 -36.895  1.00 16.21           H  
ATOM   2914  CD  ARG A 195      13.242  19.015 -38.968  1.00 16.21           C  
ATOM   2915  HD2 ARG A 195      12.464  19.566 -39.495  1.00 16.21           H  
ATOM   2916  HD3 ARG A 195      13.224  17.982 -39.314  1.00 16.21           H  
ATOM   2917  NE  ARG A 195      14.576  19.587 -39.272  1.00 16.21           N  
ATOM   2918  HE  ARG A 195      15.198  19.744 -38.492  1.00 16.21           H  
ATOM   2919  NH1 ARG A 195      14.293  19.901 -41.537  1.00 16.21           N  
ATOM   2920 HH11 ARG A 195      14.659  20.201 -42.429  1.00 16.21           H  
ATOM   2921 HH12 ARG A 195      13.311  19.679 -41.451  1.00 16.21           H  
ATOM   2922  NH2 ARG A 195      16.272  20.326 -40.614  1.00 16.21           N  
ATOM   2923 HH21 ARG A 195      16.602  20.614 -41.524  1.00 16.21           H  
ATOM   2924 HH22 ARG A 195      16.886  20.428 -39.819  1.00 16.21           H  
ATOM   2925  CZ  ARG A 195      15.037  19.933 -40.467  1.00 16.21           C  
ATOM   2926  N   ASN A 196       9.180  18.999 -35.911  1.00 15.09           N  
ATOM   2927  H   ASN A 196       8.943  18.059 -36.195  1.00 15.09           H  
ATOM   2928  CA  ASN A 196       8.266  20.058 -36.420  1.00 15.09           C  
ATOM   2929  HA  ASN A 196       8.822  20.986 -36.557  1.00 15.09           H  
ATOM   2930  C   ASN A 196       7.060  20.373 -35.481  1.00 15.09           C  
ATOM   2931  CB  ASN A 196       7.762  19.537 -37.796  1.00 15.09           C  
ATOM   2932  HB2 ASN A 196       7.928  18.465 -37.893  1.00 15.09           H  
ATOM   2933  HB3 ASN A 196       6.681  19.663 -37.860  1.00 15.09           H  
ATOM   2934  O   ASN A 196       6.765  19.542 -34.630  1.00 15.09           O  
ATOM   2935  CG  ASN A 196       8.407  20.201 -39.003  1.00 15.09           C  
ATOM   2936  ND2 ASN A 196       7.680  20.374 -40.079  1.00 15.09           N  
ATOM   2937 HD21 ASN A 196       8.116  20.860 -40.850  1.00 15.09           H  
ATOM   2938 HD22 ASN A 196       6.677  20.271 -40.021  1.00 15.09           H  
ATOM   2939  OD1 ASN A 196       9.578  20.539 -39.001  1.00 15.09           O  
ATOM   2940  N   SER A 197       6.247  21.446 -35.613  1.00 15.87           N  
ATOM   2941  H   SER A 197       5.460  21.397 -34.981  1.00 15.87           H  
ATOM   2942  CA  SER A 197       6.457  22.788 -36.227  1.00 15.87           C  
ATOM   2943  HA  SER A 197       7.371  23.209 -35.808  1.00 15.87           H  
ATOM   2944  C   SER A 197       5.342  23.839 -35.964  1.00 15.87           C  
ATOM   2945  CB  SER A 197       6.630  22.750 -37.752  1.00 15.87           C  
ATOM   2946  HB2 SER A 197       6.514  23.753 -38.163  1.00 15.87           H  
ATOM   2947  HB3 SER A 197       7.644  22.423 -37.982  1.00 15.87           H  
ATOM   2948  O   SER A 197       5.665  24.923 -35.502  1.00 15.87           O  
ATOM   2949  OG  SER A 197       5.698  21.876 -38.364  1.00 15.87           O  
ATOM   2950  HG  SER A 197       4.834  22.295 -38.361  1.00 15.87           H  
ATOM   2951  N   THR A 198       4.079  23.605 -36.365  1.00 14.96           N  
ATOM   2952  H   THR A 198       3.790  22.656 -36.549  1.00 14.96           H  
ATOM   2953  CA  THR A 198       3.121  24.674 -36.791  1.00 14.96           C  
ATOM   2954  HA  THR A 198       3.683  25.601 -36.905  1.00 14.96           H  
ATOM   2955  C   THR A 198       2.004  25.007 -35.742  1.00 14.96           C  
ATOM   2956  CB  THR A 198       2.584  24.323 -38.199  1.00 14.96           C  
ATOM   2957  HB  THR A 198       1.950  25.133 -38.561  1.00 14.96           H  
ATOM   2958  O   THR A 198       2.027  24.414 -34.667  1.00 14.96           O  
ATOM   2959  CG2 THR A 198       3.630  24.173 -39.302  1.00 14.96           C  
ATOM   2960 HG21 THR A 198       3.925  23.131 -39.427  1.00 14.96           H  
ATOM   2961 HG22 THR A 198       3.195  24.496 -40.248  1.00 14.96           H  
ATOM   2962 HG23 THR A 198       4.496  24.803 -39.093  1.00 14.96           H  
ATOM   2963  OG1 THR A 198       1.871  23.110 -38.146  1.00 14.96           O  
ATOM   2964  HG1 THR A 198       1.350  23.037 -38.949  1.00 14.96           H  
ATOM   2965  N   PRO A 199       1.069  25.986 -35.930  1.00 16.11           N  
ATOM   2966  CA  PRO A 199       1.328  27.360 -35.459  1.00 16.11           C  
ATOM   2967  HA  PRO A 199       2.175  27.382 -34.773  1.00 16.11           H  
ATOM   2968  C   PRO A 199       0.143  28.125 -34.790  1.00 16.11           C  
ATOM   2969  CB  PRO A 199       1.696  28.072 -36.772  1.00 16.11           C  
ATOM   2970  HB2 PRO A 199       2.720  27.820 -37.046  1.00 16.11           H  
ATOM   2971  HB3 PRO A 199       1.594  29.156 -36.716  1.00 16.11           H  
ATOM   2972  O   PRO A 199       0.272  29.321 -34.563  1.00 16.11           O  
ATOM   2973  CG  PRO A 199       0.728  27.462 -37.796  1.00 16.11           C  
ATOM   2974  HG2 PRO A 199      -0.115  28.131 -37.970  1.00 16.11           H  
ATOM   2975  HG3 PRO A 199       1.243  27.255 -38.734  1.00 16.11           H  
ATOM   2976  CD  PRO A 199       0.237  26.175 -37.118  1.00 16.11           C  
ATOM   2977  HD2 PRO A 199      -0.799  26.321 -36.810  1.00 16.11           H  
ATOM   2978  HD3 PRO A 199       0.215  25.314 -37.786  1.00 16.11           H  
ATOM   2979  N   GLY A 200      -1.033  27.508 -34.602  1.00 15.49           N  
ATOM   2980  H   GLY A 200      -1.017  26.499 -34.653  1.00 15.49           H  
ATOM   2981  CA  GLY A 200      -2.361  28.155 -34.737  1.00 15.49           C  
ATOM   2982  HA2 GLY A 200      -3.124  27.385 -34.624  1.00 15.49           H  
ATOM   2983  HA3 GLY A 200      -2.433  28.528 -35.759  1.00 15.49           H  
ATOM   2984  C   GLY A 200      -2.767  29.322 -33.805  1.00 15.49           C  
ATOM   2985  O   GLY A 200      -2.202  29.526 -32.740  1.00 15.49           O  
ATOM   2986  N   SER A 201      -3.799  30.063 -34.249  1.00 15.64           N  
ATOM   2987  H   SER A 201      -4.262  29.717 -35.077  1.00 15.64           H  
ATOM   2988  CA  SER A 201      -4.196  31.423 -33.813  1.00 15.64           C  
ATOM   2989  HA  SER A 201      -3.310  31.915 -33.412  1.00 15.64           H  
ATOM   2990  C   SER A 201      -5.271  31.494 -32.684  1.00 15.64           C  
ATOM   2991  CB  SER A 201      -4.585  32.183 -35.099  1.00 15.64           C  
ATOM   2992  HB2 SER A 201      -3.791  32.049 -35.833  1.00 15.64           H  
ATOM   2993  HB3 SER A 201      -5.504  31.762 -35.505  1.00 15.64           H  
ATOM   2994  O   SER A 201      -5.348  30.618 -31.831  1.00 15.64           O  
ATOM   2995  OG  SER A 201      -4.759  33.570 -34.896  1.00 15.64           O  
ATOM   2996  HG  SER A 201      -4.667  34.032 -35.732  1.00 15.64           H  
ATOM   2997  N   SER A 202      -6.091  32.557 -32.646  1.00 15.38           N  
ATOM   2998  H   SER A 202      -6.120  33.070 -33.515  1.00 15.38           H  
ATOM   2999  CA  SER A 202      -6.137  33.515 -31.520  1.00 15.38           C  
ATOM   3000  HA  SER A 202      -5.301  33.319 -30.848  1.00 15.38           H  
ATOM   3001  C   SER A 202      -7.402  33.618 -30.649  1.00 15.38           C  
ATOM   3002  CB  SER A 202      -5.950  34.907 -32.144  1.00 15.38           C  
ATOM   3003  HB2 SER A 202      -5.976  35.674 -31.371  1.00 15.38           H  
ATOM   3004  HB3 SER A 202      -4.981  34.956 -32.639  1.00 15.38           H  
ATOM   3005  O   SER A 202      -7.420  34.448 -29.741  1.00 15.38           O  
ATOM   3006  OG  SER A 202      -6.984  35.143 -33.095  1.00 15.38           O  
ATOM   3007  HG  SER A 202      -6.914  36.055 -33.386  1.00 15.38           H  
ATOM   3008  N   ARG A 203      -8.492  32.898 -30.952  1.00 16.15           N  
ATOM   3009  H   ARG A 203      -8.379  32.180 -31.653  1.00 16.15           H  
ATOM   3010  CA  ARG A 203      -9.854  33.234 -30.457  1.00 16.15           C  
ATOM   3011  HA  ARG A 203     -10.117  34.217 -30.847  1.00 16.15           H  
ATOM   3012  C   ARG A 203      -9.922  33.340 -28.916  1.00 16.15           C  
ATOM   3013  CB  ARG A 203     -10.875  32.206 -30.975  1.00 16.15           C  
ATOM   3014  HB2 ARG A 203     -11.849  32.447 -30.549  1.00 16.15           H  
ATOM   3015  HB3 ARG A 203     -10.591  31.212 -30.630  1.00 16.15           H  
ATOM   3016  O   ARG A 203      -9.563  32.379 -28.244  1.00 16.15           O  
ATOM   3017  CG  ARG A 203     -10.997  32.198 -32.509  1.00 16.15           C  
ATOM   3018  HG2 ARG A 203     -11.228  33.206 -32.856  1.00 16.15           H  
ATOM   3019  HG3 ARG A 203     -10.054  31.877 -32.951  1.00 16.15           H  
ATOM   3020  CD  ARG A 203     -12.113  31.242 -32.951  1.00 16.15           C  
ATOM   3021  HD2 ARG A 203     -13.050  31.574 -32.503  1.00 16.15           H  
ATOM   3022  HD3 ARG A 203     -11.885  30.242 -32.581  1.00 16.15           H  
ATOM   3023  NE  ARG A 203     -12.257  31.198 -34.421  1.00 16.15           N  
ATOM   3024  HE  ARG A 203     -11.564  31.696 -34.963  1.00 16.15           H  
ATOM   3025  NH1 ARG A 203     -14.188  29.949 -34.504  1.00 16.15           N  
ATOM   3026 HH11 ARG A 203     -14.934  29.527 -35.038  1.00 16.15           H  
ATOM   3027 HH12 ARG A 203     -14.217  29.926 -33.494  1.00 16.15           H  
ATOM   3028  NH2 ARG A 203     -13.238  30.630 -36.401  1.00 16.15           N  
ATOM   3029 HH21 ARG A 203     -12.545  31.162 -36.908  1.00 16.15           H  
ATOM   3030 HH22 ARG A 203     -13.993  30.194 -36.910  1.00 16.15           H  
ATOM   3031  CZ  ARG A 203     -13.222  30.594 -35.097  1.00 16.15           C  
ATOM   3032  N   GLY A 204     -10.388  34.479 -28.373  1.00 14.87           N  
ATOM   3033  H   GLY A 204     -10.665  35.220 -29.001  1.00 14.87           H  
ATOM   3034  CA  GLY A 204     -10.037  34.869 -26.989  1.00 14.87           C  
ATOM   3035  HA2 GLY A 204      -9.196  35.560 -27.047  1.00 14.87           H  
ATOM   3036  HA3 GLY A 204      -9.676  33.991 -26.453  1.00 14.87           H  
ATOM   3037  C   GLY A 204     -11.082  35.520 -26.057  1.00 14.87           C  
ATOM   3038  O   GLY A 204     -10.697  35.932 -24.968  1.00 14.87           O  
ATOM   3039  N   THR A 205     -12.361  35.654 -26.421  1.00 15.19           N  
ATOM   3040  H   THR A 205     -12.674  35.219 -27.277  1.00 15.19           H  
ATOM   3041  CA  THR A 205     -13.432  36.200 -25.538  1.00 15.19           C  
ATOM   3042  HA  THR A 205     -13.060  37.076 -25.006  1.00 15.19           H  
ATOM   3043  C   THR A 205     -13.888  35.168 -24.480  1.00 15.19           C  
ATOM   3044  CB  THR A 205     -14.629  36.623 -26.407  1.00 15.19           C  
ATOM   3045  HB  THR A 205     -15.478  36.880 -25.772  1.00 15.19           H  
ATOM   3046  O   THR A 205     -13.616  33.985 -24.648  1.00 15.19           O  
ATOM   3047  CG2 THR A 205     -14.313  37.827 -27.294  1.00 15.19           C  
ATOM   3048 HG21 THR A 205     -13.513  37.587 -27.994  1.00 15.19           H  
ATOM   3049 HG22 THR A 205     -15.204  38.118 -27.851  1.00 15.19           H  
ATOM   3050 HG23 THR A 205     -14.004  38.665 -26.670  1.00 15.19           H  
ATOM   3051  OG1 THR A 205     -15.018  35.578 -27.270  1.00 15.19           O  
ATOM   3052  HG1 THR A 205     -15.872  35.808 -27.643  1.00 15.19           H  
ATOM   3053  N   SER A 206     -14.608  35.455 -23.382  1.00 15.84           N  
ATOM   3054  H   SER A 206     -14.823  34.613 -22.868  1.00 15.84           H  
ATOM   3055  CA  SER A 206     -14.981  36.679 -22.633  1.00 15.84           C  
ATOM   3056  HA  SER A 206     -14.129  37.358 -22.604  1.00 15.84           H  
ATOM   3057  C   SER A 206     -15.315  36.264 -21.166  1.00 15.84           C  
ATOM   3058  CB  SER A 206     -16.182  37.390 -23.279  1.00 15.84           C  
ATOM   3059  HB2 SER A 206     -16.638  36.754 -24.038  1.00 15.84           H  
ATOM   3060  HB3 SER A 206     -16.949  37.607 -22.535  1.00 15.84           H  
ATOM   3061  O   SER A 206     -15.363  35.068 -20.884  1.00 15.84           O  
ATOM   3062  OG  SER A 206     -15.732  38.604 -23.851  1.00 15.84           O  
ATOM   3063  HG  SER A 206     -16.483  39.089 -24.201  1.00 15.84           H  
ATOM   3064  N   PRO A 207     -15.511  37.178 -20.187  1.00 15.97           N  
ATOM   3065  CA  PRO A 207     -15.042  36.931 -18.809  1.00 15.97           C  
ATOM   3066  HA  PRO A 207     -14.212  36.225 -18.832  1.00 15.97           H  
ATOM   3067  C   PRO A 207     -16.048  36.397 -17.764  1.00 15.97           C  
ATOM   3068  CB  PRO A 207     -14.504  38.300 -18.369  1.00 15.97           C  
ATOM   3069  HB2 PRO A 207     -14.463  38.428 -17.287  1.00 15.97           H  
ATOM   3070  HB3 PRO A 207     -13.514  38.458 -18.797  1.00 15.97           H  
ATOM   3071  O   PRO A 207     -15.681  36.350 -16.589  1.00 15.97           O  
ATOM   3072  CG  PRO A 207     -15.498  39.261 -19.014  1.00 15.97           C  
ATOM   3073  HG2 PRO A 207     -15.091  40.268 -19.106  1.00 15.97           H  
ATOM   3074  HG3 PRO A 207     -16.432  39.270 -18.451  1.00 15.97           H  
ATOM   3075  CD  PRO A 207     -15.714  38.611 -20.379  1.00 15.97           C  
ATOM   3076  HD2 PRO A 207     -14.978  39.001 -21.081  1.00 15.97           H  
ATOM   3077  HD3 PRO A 207     -16.722  38.825 -20.734  1.00 15.97           H  
ATOM   3078  N   ALA A 208     -17.307  36.103 -18.112  1.00 15.53           N  
ATOM   3079  H   ALA A 208     -17.530  36.044 -19.095  1.00 15.53           H  
ATOM   3080  CA  ALA A 208     -18.423  36.068 -17.147  1.00 15.53           C  
ATOM   3081  HA  ALA A 208     -18.561  37.087 -16.787  1.00 15.53           H  
ATOM   3082  C   ALA A 208     -18.175  35.175 -15.902  1.00 15.53           C  
ATOM   3083  CB  ALA A 208     -19.711  35.690 -17.888  1.00 15.53           C  
ATOM   3084  HB1 ALA A 208     -19.892  36.385 -18.708  1.00 15.53           H  
ATOM   3085  HB2 ALA A 208     -19.626  34.679 -18.286  1.00 15.53           H  
ATOM   3086  HB3 ALA A 208     -20.557  35.728 -17.202  1.00 15.53           H  
ATOM   3087  O   ALA A 208     -18.098  33.953 -15.980  1.00 15.53           O  
ATOM   3088  N   ARG A 209     -18.060  35.820 -14.731  1.00 17.62           N  
ATOM   3089  H   ARG A 209     -18.195  36.820 -14.767  1.00 17.62           H  
ATOM   3090  CA  ARG A 209     -17.471  35.280 -13.485  1.00 17.62           C  
ATOM   3091  HA  ARG A 209     -16.665  34.598 -13.755  1.00 17.62           H  
ATOM   3092  C   ARG A 209     -18.397  34.438 -12.587  1.00 17.62           C  
ATOM   3093  CB  ARG A 209     -16.888  36.468 -12.678  1.00 17.62           C  
ATOM   3094  HB2 ARG A 209     -16.882  36.240 -11.613  1.00 17.62           H  
ATOM   3095  HB3 ARG A 209     -17.530  37.340 -12.797  1.00 17.62           H  
ATOM   3096  O   ARG A 209     -18.055  34.249 -11.425  1.00 17.62           O  
ATOM   3097  CG  ARG A 209     -15.447  36.840 -13.039  1.00 17.62           C  
ATOM   3098  HG2 ARG A 209     -14.820  35.949 -13.023  1.00 17.62           H  
ATOM   3099  HG3 ARG A 209     -15.416  37.298 -14.028  1.00 17.62           H  
ATOM   3100  CD  ARG A 209     -14.957  37.831 -11.972  1.00 17.62           C  
ATOM   3101  HD2 ARG A 209     -15.608  38.705 -11.983  1.00 17.62           H  
ATOM   3102  HD3 ARG A 209     -15.035  37.353 -10.995  1.00 17.62           H  
ATOM   3103  NE  ARG A 209     -13.564  38.258 -12.186  1.00 17.62           N  
ATOM   3104  HE  ARG A 209     -13.130  37.971 -13.051  1.00 17.62           H  
ATOM   3105  NH1 ARG A 209     -13.355  39.452 -10.230  1.00 17.62           N  
ATOM   3106 HH11 ARG A 209     -12.829  40.065  -9.623  1.00 17.62           H  
ATOM   3107 HH12 ARG A 209     -14.296  39.189  -9.973  1.00 17.62           H  
ATOM   3108  NH2 ARG A 209     -11.659  39.400 -11.675  1.00 17.62           N  
ATOM   3109 HH21 ARG A 209     -11.272  39.155 -12.575  1.00 17.62           H  
ATOM   3110 HH22 ARG A 209     -11.162  40.031 -11.063  1.00 17.62           H  
ATOM   3111  CZ  ARG A 209     -12.869  39.028 -11.364  1.00 17.62           C  
ATOM   3112  N   MET A 210     -19.582  34.037 -13.051  1.00 15.95           N  
ATOM   3113  H   MET A 210     -19.737  34.087 -14.048  1.00 15.95           H  
ATOM   3114  CA  MET A 210     -20.735  33.771 -12.170  1.00 15.95           C  
ATOM   3115  HA  MET A 210     -20.993  34.737 -11.736  1.00 15.95           H  
ATOM   3116  C   MET A 210     -20.409  32.830 -10.988  1.00 15.95           C  
ATOM   3117  CB  MET A 210     -21.943  33.310 -13.003  1.00 15.95           C  
ATOM   3118  HB2 MET A 210     -22.051  32.226 -12.960  1.00 15.95           H  
ATOM   3119  HB3 MET A 210     -21.795  33.595 -14.045  1.00 15.95           H  
ATOM   3120  O   MET A 210     -20.038  31.673 -11.166  1.00 15.95           O  
ATOM   3121  CG  MET A 210     -23.230  33.988 -12.519  1.00 15.95           C  
ATOM   3122  HG2 MET A 210     -23.045  35.057 -12.412  1.00 15.95           H  
ATOM   3123  HG3 MET A 210     -23.507  33.584 -11.546  1.00 15.95           H  
ATOM   3124  SD  MET A 210     -24.619  33.791 -13.661  1.00 15.95           S  
ATOM   3125  CE  MET A 210     -25.817  34.925 -12.906  1.00 15.95           C  
ATOM   3126  HE1 MET A 210     -26.740  34.914 -13.485  1.00 15.95           H  
ATOM   3127  HE2 MET A 210     -26.033  34.606 -11.886  1.00 15.95           H  
ATOM   3128  HE3 MET A 210     -25.414  35.937 -12.894  1.00 15.95           H  
ATOM   3129  N   ALA A 211     -20.490  33.378  -9.772  1.00 18.41           N  
ATOM   3130  H   ALA A 211     -20.875  34.309  -9.704  1.00 18.41           H  
ATOM   3131  CA  ALA A 211     -19.702  32.942  -8.614  1.00 18.41           C  
ATOM   3132  HA  ALA A 211     -18.771  32.514  -8.986  1.00 18.41           H  
ATOM   3133  C   ALA A 211     -20.371  31.839  -7.766  1.00 18.41           C  
ATOM   3134  CB  ALA A 211     -19.341  34.201  -7.808  1.00 18.41           C  
ATOM   3135  HB1 ALA A 211     -18.828  34.919  -8.448  1.00 18.41           H  
ATOM   3136  HB2 ALA A 211     -20.243  34.652  -7.396  1.00 18.41           H  
ATOM   3137  HB3 ALA A 211     -18.679  33.929  -6.986  1.00 18.41           H  
ATOM   3138  O   ALA A 211     -20.392  31.929  -6.542  1.00 18.41           O  
ATOM   3139  N   GLY A 212     -20.975  30.838  -8.414  1.00 16.49           N  
ATOM   3140  H   GLY A 212     -20.860  30.796  -9.416  1.00 16.49           H  
ATOM   3141  CA  GLY A 212     -21.820  29.832  -7.758  1.00 16.49           C  
ATOM   3142  HA2 GLY A 212     -22.113  29.078  -8.489  1.00 16.49           H  
ATOM   3143  HA3 GLY A 212     -22.726  30.323  -7.401  1.00 16.49           H  
ATOM   3144  C   GLY A 212     -21.148  29.111  -6.578  1.00 16.49           C  
ATOM   3145  O   GLY A 212     -20.035  28.608  -6.698  1.00 16.49           O  
ATOM   3146  N   ASN A 213     -21.866  29.020  -5.455  1.00 20.57           N  
ATOM   3147  H   ASN A 213     -22.785  29.440  -5.467  1.00 20.57           H  
ATOM   3148  CA  ASN A 213     -21.355  28.636  -4.129  1.00 20.57           C  
ATOM   3149  HA  ASN A 213     -20.433  29.195  -3.969  1.00 20.57           H  
ATOM   3150  C   ASN A 213     -20.982  27.138  -3.958  1.00 20.57           C  
ATOM   3151  CB  ASN A 213     -22.417  29.081  -3.085  1.00 20.57           C  
ATOM   3152  HB2 ASN A 213     -22.923  28.202  -2.685  1.00 20.57           H  
ATOM   3153  HB3 ASN A 213     -23.180  29.703  -3.553  1.00 20.57           H  
ATOM   3154  O   ASN A 213     -20.685  26.700  -2.855  1.00 20.57           O  
ATOM   3155  CG  ASN A 213     -21.882  29.889  -1.912  1.00 20.57           C  
ATOM   3156  ND2 ASN A 213     -22.716  30.169  -0.939  1.00 20.57           N  
ATOM   3157 HD21 ASN A 213     -22.345  30.695  -0.160  1.00 20.57           H  
ATOM   3158 HD22 ASN A 213     -23.640  29.762  -0.903  1.00 20.57           H  
ATOM   3159  OD1 ASN A 213     -20.744  30.321  -1.866  1.00 20.57           O  
ATOM   3160  N   GLY A 214     -21.036  26.306  -5.002  1.00 19.99           N  
ATOM   3161  H   GLY A 214     -21.168  26.715  -5.917  1.00 19.99           H  
ATOM   3162  CA  GLY A 214     -20.925  24.839  -4.895  1.00 19.99           C  
ATOM   3163  HA2 GLY A 214     -21.341  24.386  -5.794  1.00 19.99           H  
ATOM   3164  HA3 GLY A 214     -21.520  24.502  -4.046  1.00 19.99           H  
ATOM   3165  C   GLY A 214     -19.496  24.304  -4.709  1.00 19.99           C  
ATOM   3166  O   GLY A 214     -19.011  23.566  -5.565  1.00 19.99           O  
ATOM   3167  N   GLY A 215     -18.800  24.690  -3.634  1.00 24.69           N  
ATOM   3168  H   GLY A 215     -19.265  25.307  -2.984  1.00 24.69           H  
ATOM   3169  CA  GLY A 215     -17.354  24.464  -3.474  1.00 24.69           C  
ATOM   3170  HA2 GLY A 215     -16.840  24.821  -4.366  1.00 24.69           H  
ATOM   3171  HA3 GLY A 215     -17.013  25.062  -2.629  1.00 24.69           H  
ATOM   3172  C   GLY A 215     -16.906  23.016  -3.214  1.00 24.69           C  
ATOM   3173  O   GLY A 215     -15.916  22.556  -3.792  1.00 24.69           O  
ATOM   3174  N   ASP A 216     -17.606  22.285  -2.346  1.00 26.14           N  
ATOM   3175  H   ASP A 216     -18.364  22.759  -1.876  1.00 26.14           H  
ATOM   3176  CA  ASP A 216     -16.985  21.179  -1.592  1.00 26.14           C  
ATOM   3177  HA  ASP A 216     -16.038  21.535  -1.186  1.00 26.14           H  
ATOM   3178  C   ASP A 216     -16.690  19.933  -2.429  1.00 26.14           C  
ATOM   3179  CB  ASP A 216     -17.882  20.793  -0.407  1.00 26.14           C  
ATOM   3180  HB2 ASP A 216     -17.358  20.065   0.212  1.00 26.14           H  
ATOM   3181  HB3 ASP A 216     -18.793  20.328  -0.783  1.00 26.14           H  
ATOM   3182  O   ASP A 216     -15.563  19.425  -2.454  1.00 26.14           O  
ATOM   3183  CG  ASP A 216     -18.261  21.992   0.453  1.00 26.14           C  
ATOM   3184  OD1 ASP A 216     -17.478  22.968   0.453  1.00 26.14           O  
ATOM   3185  OD2 ASP A 216     -19.356  21.933   1.043  1.00 26.14           O  
ATOM   3186  N   ALA A 217     -17.705  19.443  -3.145  1.00 26.33           N  
ATOM   3187  H   ALA A 217     -18.597  19.911  -3.068  1.00 26.33           H  
ATOM   3188  CA  ALA A 217     -17.615  18.216  -3.933  1.00 26.33           C  
ATOM   3189  HA  ALA A 217     -17.303  17.402  -3.278  1.00 26.33           H  
ATOM   3190  C   ALA A 217     -16.577  18.333  -5.062  1.00 26.33           C  
ATOM   3191  CB  ALA A 217     -19.011  17.897  -4.480  1.00 26.33           C  
ATOM   3192  HB1 ALA A 217     -19.356  18.702  -5.130  1.00 26.33           H  
ATOM   3193  HB2 ALA A 217     -18.979  16.969  -5.050  1.00 26.33           H  
ATOM   3194  HB3 ALA A 217     -19.714  17.778  -3.656  1.00 26.33           H  
ATOM   3195  O   ALA A 217     -15.879  17.363  -5.382  1.00 26.33           O  
ATOM   3196  N   ALA A 218     -16.426  19.537  -5.625  1.00 26.87           N  
ATOM   3197  H   ALA A 218     -16.979  20.305  -5.272  1.00 26.87           H  
ATOM   3198  CA  ALA A 218     -15.433  19.816  -6.650  1.00 26.87           C  
ATOM   3199  HA  ALA A 218     -15.591  19.132  -7.484  1.00 26.87           H  
ATOM   3200  C   ALA A 218     -14.011  19.585  -6.120  1.00 26.87           C  
ATOM   3201  CB  ALA A 218     -15.636  21.250  -7.155  1.00 26.87           C  
ATOM   3202  HB1 ALA A 218     -14.935  21.460  -7.963  1.00 26.87           H  
ATOM   3203  HB2 ALA A 218     -15.471  21.963  -6.347  1.00 26.87           H  
ATOM   3204  HB3 ALA A 218     -16.653  21.372  -7.528  1.00 26.87           H  
ATOM   3205  O   ALA A 218     -13.207  18.951  -6.800  1.00 26.87           O  
ATOM   3206  N   LEU A 219     -13.694  20.023  -4.896  1.00 30.49           N  
ATOM   3207  H   LEU A 219     -14.408  20.482  -4.349  1.00 30.49           H  
ATOM   3208  CA  LEU A 219     -12.332  19.957  -4.359  1.00 30.49           C  
ATOM   3209  HA  LEU A 219     -11.680  20.465  -5.069  1.00 30.49           H  
ATOM   3210  C   LEU A 219     -11.819  18.512  -4.215  1.00 30.49           C  
ATOM   3211  CB  LEU A 219     -12.292  20.708  -3.014  1.00 30.49           C  
ATOM   3212  HB2 LEU A 219     -13.010  21.529  -3.023  1.00 30.49           H  
ATOM   3213  HB3 LEU A 219     -12.598  20.025  -2.221  1.00 30.49           H  
ATOM   3214  O   LEU A 219     -10.673  18.224  -4.567  1.00 30.49           O  
ATOM   3215  CG  LEU A 219     -10.899  21.282  -2.706  1.00 30.49           C  
ATOM   3216  HG  LEU A 219     -10.136  20.553  -2.980  1.00 30.49           H  
ATOM   3217  CD1 LEU A 219     -10.655  22.581  -3.482  1.00 30.49           C  
ATOM   3218 HD11 LEU A 219     -11.429  23.308  -3.231  1.00 30.49           H  
ATOM   3219 HD12 LEU A 219      -9.689  23.010  -3.216  1.00 30.49           H  
ATOM   3220 HD13 LEU A 219     -10.683  22.396  -4.556  1.00 30.49           H  
ATOM   3221  CD2 LEU A 219     -10.754  21.579  -1.215  1.00 30.49           C  
ATOM   3222 HD21 LEU A 219      -9.774  22.006  -1.004  1.00 30.49           H  
ATOM   3223 HD22 LEU A 219     -10.879  20.661  -0.640  1.00 30.49           H  
ATOM   3224 HD23 LEU A 219     -11.519  22.292  -0.908  1.00 30.49           H  
ATOM   3225  N   ALA A 220     -12.672  17.592  -3.751  1.00 31.90           N  
ATOM   3226  H   ALA A 220     -13.599  17.898  -3.494  1.00 31.90           H  
ATOM   3227  CA  ALA A 220     -12.334  16.173  -3.613  1.00 31.90           C  
ATOM   3228  HA  ALA A 220     -11.410  16.089  -3.041  1.00 31.90           H  
ATOM   3229  C   ALA A 220     -12.097  15.502  -4.978  1.00 31.90           C  
ATOM   3230  CB  ALA A 220     -13.454  15.484  -2.825  1.00 31.90           C  
ATOM   3231  HB1 ALA A 220     -13.214  14.429  -2.688  1.00 31.90           H  
ATOM   3232  HB2 ALA A 220     -13.563  15.953  -1.847  1.00 31.90           H  
ATOM   3233  HB3 ALA A 220     -14.399  15.567  -3.362  1.00 31.90           H  
ATOM   3234  O   ALA A 220     -11.088  14.813  -5.167  1.00 31.90           O  
ATOM   3235  N   LEU A 221     -12.981  15.765  -5.949  1.00 30.56           N  
ATOM   3236  H   LEU A 221     -13.775  16.349  -5.726  1.00 30.56           H  
ATOM   3237  CA  LEU A 221     -12.838  15.306  -7.334  1.00 30.56           C  
ATOM   3238  HA  LEU A 221     -12.719  14.223  -7.335  1.00 30.56           H  
ATOM   3239  C   LEU A 221     -11.582  15.883  -7.997  1.00 30.56           C  
ATOM   3240  CB  LEU A 221     -14.104  15.681  -8.128  1.00 30.56           C  
ATOM   3241  HB2 LEU A 221     -14.392  16.699  -7.865  1.00 30.56           H  
ATOM   3242  HB3 LEU A 221     -13.877  15.672  -9.194  1.00 30.56           H  
ATOM   3243  O   LEU A 221     -10.845  15.137  -8.634  1.00 30.56           O  
ATOM   3244  CG  LEU A 221     -15.290  14.733  -7.877  1.00 30.56           C  
ATOM   3245  HG  LEU A 221     -15.398  14.552  -6.808  1.00 30.56           H  
ATOM   3246  CD1 LEU A 221     -16.581  15.363  -8.394  1.00 30.56           C  
ATOM   3247 HD11 LEU A 221     -17.421  14.694  -8.208  1.00 30.56           H  
ATOM   3248 HD12 LEU A 221     -16.767  16.298  -7.865  1.00 30.56           H  
ATOM   3249 HD13 LEU A 221     -16.507  15.563  -9.463  1.00 30.56           H  
ATOM   3250  CD2 LEU A 221     -15.098  13.393  -8.598  1.00 30.56           C  
ATOM   3251 HD21 LEU A 221     -14.217  12.879  -8.215  1.00 30.56           H  
ATOM   3252 HD22 LEU A 221     -14.988  13.556  -9.671  1.00 30.56           H  
ATOM   3253 HD23 LEU A 221     -15.968  12.761  -8.423  1.00 30.56           H  
ATOM   3254  N   LEU A 222     -11.274  17.168  -7.792  1.00 31.02           N  
ATOM   3255  H   LEU A 222     -11.944  17.734  -7.290  1.00 31.02           H  
ATOM   3256  CA  LEU A 222     -10.058  17.818  -8.291  1.00 31.02           C  
ATOM   3257  HA  LEU A 222     -10.025  17.717  -9.375  1.00 31.02           H  
ATOM   3258  C   LEU A 222      -8.780  17.171  -7.740  1.00 31.02           C  
ATOM   3259  CB  LEU A 222     -10.066  19.317  -7.910  1.00 31.02           C  
ATOM   3260  HB2 LEU A 222      -9.043  19.600  -7.665  1.00 31.02           H  
ATOM   3261  HB3 LEU A 222     -10.659  19.487  -7.011  1.00 31.02           H  
ATOM   3262  O   LEU A 222      -7.777  17.086  -8.450  1.00 31.02           O  
ATOM   3263  CG  LEU A 222     -10.535  20.260  -9.031  1.00 31.02           C  
ATOM   3264  HG  LEU A 222     -10.079  19.926  -9.963  1.00 31.02           H  
ATOM   3265  CD1 LEU A 222     -12.039  20.305  -9.264  1.00 31.02           C  
ATOM   3266 HD11 LEU A 222     -12.257  20.892 -10.156  1.00 31.02           H  
ATOM   3267 HD12 LEU A 222     -12.426  19.296  -9.405  1.00 31.02           H  
ATOM   3268 HD13 LEU A 222     -12.536  20.768  -8.411  1.00 31.02           H  
ATOM   3269  CD2 LEU A 222     -10.073  21.687  -8.729  1.00 31.02           C  
ATOM   3270 HD21 LEU A 222     -10.310  22.332  -9.576  1.00 31.02           H  
ATOM   3271 HD22 LEU A 222      -8.998  21.715  -8.553  1.00 31.02           H  
ATOM   3272 HD23 LEU A 222     -10.586  22.063  -7.844  1.00 31.02           H  
ATOM   3273  N   LEU A 223      -8.782  16.739  -6.477  1.00 33.85           N  
ATOM   3274  H   LEU A 223      -9.621  16.886  -5.934  1.00 33.85           H  
ATOM   3275  CA  LEU A 223      -7.611  16.158  -5.816  1.00 33.85           C  
ATOM   3276  HA  LEU A 223      -6.742  16.740  -6.124  1.00 33.85           H  
ATOM   3277  C   LEU A 223      -7.373  14.711  -6.275  1.00 33.85           C  
ATOM   3278  CB  LEU A 223      -7.792  16.315  -4.293  1.00 33.85           C  
ATOM   3279  HB2 LEU A 223      -8.475  17.147  -4.122  1.00 33.85           H  
ATOM   3280  HB3 LEU A 223      -8.265  15.428  -3.871  1.00 33.85           H  
ATOM   3281  O   LEU A 223      -6.233  14.350  -6.586  1.00 33.85           O  
ATOM   3282  CG  LEU A 223      -6.500  16.653  -3.535  1.00 33.85           C  
ATOM   3283  HG  LEU A 223      -5.911  17.358  -4.123  1.00 33.85           H  
ATOM   3284  CD1 LEU A 223      -6.841  17.307  -2.194  1.00 33.85           C  
ATOM   3285 HD11 LEU A 223      -7.411  16.612  -1.578  1.00 33.85           H  
ATOM   3286 HD12 LEU A 223      -5.930  17.592  -1.667  1.00 33.85           H  
ATOM   3287 HD13 LEU A 223      -7.450  18.196  -2.355  1.00 33.85           H  
ATOM   3288  CD2 LEU A 223      -5.636  15.426  -3.256  1.00 33.85           C  
ATOM   3289 HD21 LEU A 223      -6.208  14.696  -2.683  1.00 33.85           H  
ATOM   3290 HD22 LEU A 223      -4.754  15.717  -2.686  1.00 33.85           H  
ATOM   3291 HD23 LEU A 223      -5.322  14.970  -4.195  1.00 33.85           H  
ATOM   3292  N   LEU A 224      -8.451  13.929  -6.407  1.00 32.89           N  
ATOM   3293  H   LEU A 224      -9.343  14.310  -6.127  1.00 32.89           H  
ATOM   3294  CA  LEU A 224      -8.451  12.618  -7.062  1.00 32.89           C  
ATOM   3295  HA  LEU A 224      -7.702  11.987  -6.584  1.00 32.89           H  
ATOM   3296  C   LEU A 224      -8.058  12.720  -8.540  1.00 32.89           C  
ATOM   3297  CB  LEU A 224      -9.839  11.968  -6.901  1.00 32.89           C  
ATOM   3298  HB2 LEU A 224     -10.601  12.748  -6.924  1.00 32.89           H  
ATOM   3299  HB3 LEU A 224     -10.035  11.306  -7.744  1.00 32.89           H  
ATOM   3300  O   LEU A 224      -7.232  11.932  -8.989  1.00 32.89           O  
ATOM   3301  CG  LEU A 224      -9.961  11.153  -5.602  1.00 32.89           C  
ATOM   3302  HG  LEU A 224      -9.469  11.685  -4.788  1.00 32.89           H  
ATOM   3303  CD1 LEU A 224     -11.427  10.954  -5.226  1.00 32.89           C  
ATOM   3304 HD11 LEU A 224     -11.503  10.377  -4.305  1.00 32.89           H  
ATOM   3305 HD12 LEU A 224     -11.896  11.925  -5.065  1.00 32.89           H  
ATOM   3306 HD13 LEU A 224     -11.956  10.433  -6.025  1.00 32.89           H  
ATOM   3307  CD2 LEU A 224      -9.318   9.770  -5.762  1.00 32.89           C  
ATOM   3308 HD21 LEU A 224      -9.828   9.210  -6.546  1.00 32.89           H  
ATOM   3309 HD22 LEU A 224      -8.264   9.871  -6.019  1.00 32.89           H  
ATOM   3310 HD23 LEU A 224      -9.400   9.221  -4.823  1.00 32.89           H  
ATOM   3311  N   ASP A 225      -8.553  13.712  -9.283  1.00 34.28           N  
ATOM   3312  H   ASP A 225      -9.291  14.289  -8.905  1.00 34.28           H  
ATOM   3313  CA  ASP A 225      -8.171  13.918 -10.681  1.00 34.28           C  
ATOM   3314  HA  ASP A 225      -8.262  12.958 -11.190  1.00 34.28           H  
ATOM   3315  C   ASP A 225      -6.711  14.365 -10.812  1.00 34.28           C  
ATOM   3316  CB  ASP A 225      -9.111  14.884 -11.412  1.00 34.28           C  
ATOM   3317  HB2 ASP A 225      -9.039  15.875 -10.965  1.00 34.28           H  
ATOM   3318  HB3 ASP A 225     -10.138  14.528 -11.325  1.00 34.28           H  
ATOM   3319  O   ASP A 225      -5.974  13.810 -11.618  1.00 34.28           O  
ATOM   3320  CG  ASP A 225      -8.718  14.937 -12.895  1.00 34.28           C  
ATOM   3321  OD1 ASP A 225      -8.692  13.853 -13.520  1.00 34.28           O  
ATOM   3322  OD2 ASP A 225      -8.317  16.026 -13.368  1.00 34.28           O  
ATOM   3323  N   ARG A 226      -6.199  15.275  -9.969  1.00 33.53           N  
ATOM   3324  H   ARG A 226      -6.828  15.745  -9.334  1.00 33.53           H  
ATOM   3325  CA  ARG A 226      -4.765  15.631 -10.015  1.00 33.53           C  
ATOM   3326  HA  ARG A 226      -4.539  15.819 -11.065  1.00 33.53           H  
ATOM   3327  C   ARG A 226      -3.863  14.461  -9.600  1.00 33.53           C  
ATOM   3328  CB  ARG A 226      -4.457  16.907  -9.209  1.00 33.53           C  
ATOM   3329  HB2 ARG A 226      -3.916  16.633  -8.303  1.00 33.53           H  
ATOM   3330  HB3 ARG A 226      -5.376  17.402  -8.896  1.00 33.53           H  
ATOM   3331  O   ARG A 226      -2.732  14.375 -10.087  1.00 33.53           O  
ATOM   3332  CG  ARG A 226      -3.611  17.910 -10.017  1.00 33.53           C  
ATOM   3333  HG2 ARG A 226      -3.074  18.556  -9.322  1.00 33.53           H  
ATOM   3334  HG3 ARG A 226      -2.876  17.377 -10.621  1.00 33.53           H  
ATOM   3335  CD  ARG A 226      -4.481  18.807 -10.911  1.00 33.53           C  
ATOM   3336  HD2 ARG A 226      -5.189  19.343 -10.280  1.00 33.53           H  
ATOM   3337  HD3 ARG A 226      -5.043  18.178 -11.601  1.00 33.53           H  
ATOM   3338  NE  ARG A 226      -3.678  19.783 -11.681  1.00 33.53           N  
ATOM   3339  HE  ARG A 226      -2.676  19.795 -11.553  1.00 33.53           H  
ATOM   3340  NH1 ARG A 226      -5.347  20.627 -13.041  1.00 33.53           N  
ATOM   3341 HH11 ARG A 226      -5.600  21.247 -13.798  1.00 33.53           H  
ATOM   3342 HH12 ARG A 226      -6.075  20.210 -12.479  1.00 33.53           H  
ATOM   3343  NH2 ARG A 226      -3.233  21.186 -13.410  1.00 33.53           N  
ATOM   3344 HH21 ARG A 226      -2.415  21.567 -12.956  1.00 33.53           H  
ATOM   3345 HH22 ARG A 226      -3.485  21.796 -14.174  1.00 33.53           H  
ATOM   3346  CZ  ARG A 226      -4.096  20.518 -12.705  1.00 33.53           C  
ATOM   3347  N   LEU A 227      -4.337  13.562  -8.731  1.00 33.45           N  
ATOM   3348  H   LEU A 227      -5.260  13.715  -8.348  1.00 33.45           H  
ATOM   3349  CA  LEU A 227      -3.686  12.275  -8.470  1.00 33.45           C  
ATOM   3350  HA  LEU A 227      -2.626  12.459  -8.292  1.00 33.45           H  
ATOM   3351  C   LEU A 227      -3.745  11.377  -9.712  1.00 33.45           C  
ATOM   3352  CB  LEU A 227      -4.280  11.598  -7.219  1.00 33.45           C  
ATOM   3353  HB2 LEU A 227      -5.357  11.764  -7.205  1.00 33.45           H  
ATOM   3354  HB3 LEU A 227      -4.122  10.521  -7.283  1.00 33.45           H  
ATOM   3355  O   LEU A 227      -2.685  10.940 -10.143  1.00 33.45           O  
ATOM   3356  CG  LEU A 227      -3.668  12.102  -5.898  1.00 33.45           C  
ATOM   3357  HG  LEU A 227      -3.615  13.191  -5.913  1.00 33.45           H  
ATOM   3358  CD1 LEU A 227      -4.527  11.677  -4.708  1.00 33.45           C  
ATOM   3359 HD11 LEU A 227      -5.527  12.097  -4.818  1.00 33.45           H  
ATOM   3360 HD12 LEU A 227      -4.098  12.050  -3.778  1.00 33.45           H  
ATOM   3361 HD13 LEU A 227      -4.604  10.591  -4.666  1.00 33.45           H  
ATOM   3362  CD2 LEU A 227      -2.256  11.543  -5.673  1.00 33.45           C  
ATOM   3363 HD21 LEU A 227      -2.295  10.454  -5.656  1.00 33.45           H  
ATOM   3364 HD22 LEU A 227      -1.871  11.899  -4.717  1.00 33.45           H  
ATOM   3365 HD23 LEU A 227      -1.587  11.864  -6.471  1.00 33.45           H  
ATOM   3366  N   ASN A 228      -4.903  11.208 -10.357  1.00 32.84           N  
ATOM   3367  H   ASN A 228      -5.740  11.586  -9.935  1.00 32.84           H  
ATOM   3368  CA  ASN A 228      -5.066  10.468 -11.618  1.00 32.84           C  
ATOM   3369  HA  ASN A 228      -4.742   9.440 -11.460  1.00 32.84           H  
ATOM   3370  C   ASN A 228      -4.226  11.056 -12.776  1.00 32.84           C  
ATOM   3371  CB  ASN A 228      -6.553  10.431 -12.019  1.00 32.84           C  
ATOM   3372  HB2 ASN A 228      -6.966  11.439 -11.990  1.00 32.84           H  
ATOM   3373  HB3 ASN A 228      -6.631  10.087 -13.050  1.00 32.84           H  
ATOM   3374  O   ASN A 228      -3.714  10.309 -13.605  1.00 32.84           O  
ATOM   3375  CG  ASN A 228      -7.431   9.502 -11.194  1.00 32.84           C  
ATOM   3376  ND2 ASN A 228      -8.725   9.719 -11.231  1.00 32.84           N  
ATOM   3377 HD21 ASN A 228      -9.087  10.522 -11.724  1.00 32.84           H  
ATOM   3378 HD22 ASN A 228      -9.310   9.130 -10.657  1.00 32.84           H  
ATOM   3379  OD1 ASN A 228      -6.996   8.543 -10.574  1.00 32.84           O  
ATOM   3380  N   GLN A 229      -4.015  12.373 -12.842  1.00 32.07           N  
ATOM   3381  H   GLN A 229      -4.575  12.953 -12.233  1.00 32.07           H  
ATOM   3382  CA  GLN A 229      -3.151  13.028 -13.832  1.00 32.07           C  
ATOM   3383  HA  GLN A 229      -3.372  12.623 -14.819  1.00 32.07           H  
ATOM   3384  C   GLN A 229      -1.659  12.785 -13.551  1.00 32.07           C  
ATOM   3385  CB  GLN A 229      -3.409  14.542 -13.859  1.00 32.07           C  
ATOM   3386  HB2 GLN A 229      -2.603  15.001 -14.432  1.00 32.07           H  
ATOM   3387  HB3 GLN A 229      -3.361  14.936 -12.844  1.00 32.07           H  
ATOM   3388  O   GLN A 229      -0.865  12.582 -14.472  1.00 32.07           O  
ATOM   3389  CG  GLN A 229      -4.739  14.963 -14.507  1.00 32.07           C  
ATOM   3390  HG2 GLN A 229      -4.797  14.559 -15.518  1.00 32.07           H  
ATOM   3391  HG3 GLN A 229      -5.581  14.562 -13.943  1.00 32.07           H  
ATOM   3392  CD  GLN A 229      -4.877  16.482 -14.591  1.00 32.07           C  
ATOM   3393  NE2 GLN A 229      -6.072  17.001 -14.746  1.00 32.07           N  
ATOM   3394 HE21 GLN A 229      -6.893  16.455 -14.529  1.00 32.07           H  
ATOM   3395 HE22 GLN A 229      -6.157  18.005 -14.812  1.00 32.07           H  
ATOM   3396  OE1 GLN A 229      -3.906  17.227 -14.521  1.00 32.07           O  
ATOM   3397  N   LEU A 230      -1.245  12.797 -12.280  1.00 28.95           N  
ATOM   3398  H   LEU A 230      -1.924  12.983 -11.556  1.00 28.95           H  
ATOM   3399  CA  LEU A 230       0.120  12.420 -11.898  1.00 28.95           C  
ATOM   3400  HA  LEU A 230       0.823  12.935 -12.553  1.00 28.95           H  
ATOM   3401  C   LEU A 230       0.364  10.924 -12.106  1.00 28.95           C  
ATOM   3402  CB  LEU A 230       0.378  12.824 -10.438  1.00 28.95           C  
ATOM   3403  HB2 LEU A 230      -0.514  12.607  -9.850  1.00 28.95           H  
ATOM   3404  HB3 LEU A 230       1.191  12.221 -10.034  1.00 28.95           H  
ATOM   3405  O   LEU A 230       1.420  10.537 -12.603  1.00 28.95           O  
ATOM   3406  CG  LEU A 230       0.748  14.307 -10.297  1.00 28.95           C  
ATOM   3407  HG  LEU A 230       0.057  14.923 -10.871  1.00 28.95           H  
ATOM   3408  CD1 LEU A 230       0.668  14.721  -8.831  1.00 28.95           C  
ATOM   3409 HD11 LEU A 230       1.344  14.112  -8.231  1.00 28.95           H  
ATOM   3410 HD12 LEU A 230       0.930  15.775  -8.746  1.00 28.95           H  
ATOM   3411 HD13 LEU A 230      -0.356  14.582  -8.484  1.00 28.95           H  
ATOM   3412  CD2 LEU A 230       2.182  14.580 -10.772  1.00 28.95           C  
ATOM   3413 HD21 LEU A 230       2.886  13.968 -10.209  1.00 28.95           H  
ATOM   3414 HD22 LEU A 230       2.420  15.634 -10.627  1.00 28.95           H  
ATOM   3415 HD23 LEU A 230       2.276  14.352 -11.834  1.00 28.95           H  
ATOM   3416  N   GLU A 231      -0.625  10.104 -11.773  1.00 28.49           N  
ATOM   3417  H   GLU A 231      -1.433  10.512 -11.325  1.00 28.49           H  
ATOM   3418  CA  GLU A 231      -0.698   8.671 -12.022  1.00 28.49           C  
ATOM   3419  HA  GLU A 231       0.118   8.158 -11.514  1.00 28.49           H  
ATOM   3420  C   GLU A 231      -0.613   8.370 -13.522  1.00 28.49           C  
ATOM   3421  CB  GLU A 231      -2.019   8.168 -11.432  1.00 28.49           C  
ATOM   3422  HB2 GLU A 231      -2.070   8.428 -10.375  1.00 28.49           H  
ATOM   3423  HB3 GLU A 231      -2.829   8.685 -11.947  1.00 28.49           H  
ATOM   3424  O   GLU A 231       0.192   7.533 -13.911  1.00 28.49           O  
ATOM   3425  CG  GLU A 231      -2.267   6.675 -11.596  1.00 28.49           C  
ATOM   3426  HG2 GLU A 231      -3.334   6.529 -11.769  1.00 28.49           H  
ATOM   3427  HG3 GLU A 231      -1.744   6.292 -12.472  1.00 28.49           H  
ATOM   3428  CD  GLU A 231      -1.854   5.910 -10.343  1.00 28.49           C  
ATOM   3429  OE1 GLU A 231      -0.690   5.430 -10.327  1.00 28.49           O  
ATOM   3430  OE2 GLU A 231      -2.705   5.811  -9.438  1.00 28.49           O  
ATOM   3431  N   SER A 232      -1.341   9.086 -14.387  1.00 29.58           N  
ATOM   3432  H   SER A 232      -2.031   9.727 -14.020  1.00 29.58           H  
ATOM   3433  CA  SER A 232      -1.296   8.879 -15.840  1.00 29.58           C  
ATOM   3434  HA  SER A 232      -1.490   7.822 -16.025  1.00 29.58           H  
ATOM   3435  C   SER A 232       0.092   9.187 -16.410  1.00 29.58           C  
ATOM   3436  CB  SER A 232      -2.402   9.666 -16.557  1.00 29.58           C  
ATOM   3437  HB2 SER A 232      -2.514   9.272 -17.567  1.00 29.58           H  
ATOM   3438  HB3 SER A 232      -3.345   9.522 -16.030  1.00 29.58           H  
ATOM   3439  O   SER A 232       0.632   8.381 -17.170  1.00 29.58           O  
ATOM   3440  OG  SER A 232      -2.108  11.045 -16.647  1.00 29.58           O  
ATOM   3441  HG  SER A 232      -2.941  11.522 -16.611  1.00 29.58           H  
ATOM   3442  N   LYS A 233       0.745  10.268 -15.951  1.00 27.67           N  
ATOM   3443  H   LYS A 233       0.214  10.909 -15.379  1.00 27.67           H  
ATOM   3444  CA  LYS A 233       2.162  10.554 -16.256  1.00 27.67           C  
ATOM   3445  HA  LYS A 233       2.300  10.485 -17.335  1.00 27.67           H  
ATOM   3446  C   LYS A 233       3.120   9.514 -15.655  1.00 27.67           C  
ATOM   3447  CB  LYS A 233       2.528  11.979 -15.798  1.00 27.67           C  
ATOM   3448  HB2 LYS A 233       2.186  12.134 -14.775  1.00 27.67           H  
ATOM   3449  HB3 LYS A 233       3.613  12.084 -15.817  1.00 27.67           H  
ATOM   3450  O   LYS A 233       4.134   9.192 -16.271  1.00 27.67           O  
ATOM   3451  CG  LYS A 233       1.926  13.057 -16.716  1.00 27.67           C  
ATOM   3452  HG2 LYS A 233       2.269  12.883 -17.736  1.00 27.67           H  
ATOM   3453  HG3 LYS A 233       0.839  12.979 -16.699  1.00 27.67           H  
ATOM   3454  CD  LYS A 233       2.333  14.478 -16.289  1.00 27.67           C  
ATOM   3455  HD2 LYS A 233       3.419  14.561 -16.281  1.00 27.67           H  
ATOM   3456  HD3 LYS A 233       1.946  14.665 -15.287  1.00 27.67           H  
ATOM   3457  CE  LYS A 233       1.738  15.498 -17.274  1.00 27.67           C  
ATOM   3458  HE2 LYS A 233       0.664  15.322 -17.333  1.00 27.67           H  
ATOM   3459  HE3 LYS A 233       2.152  15.310 -18.265  1.00 27.67           H  
ATOM   3460  NZ  LYS A 233       1.985  16.909 -16.874  1.00 27.67           N  
ATOM   3461  HZ1 LYS A 233       2.972  17.119 -16.826  1.00 27.67           H  
ATOM   3462  HZ2 LYS A 233       1.558  17.540 -17.538  1.00 27.67           H  
ATOM   3463  HZ3 LYS A 233       1.557  17.103 -15.980  1.00 27.67           H  
ATOM   3464  N   MET A 234       2.821   8.968 -14.473  1.00 26.45           N  
ATOM   3465  H   MET A 234       2.000   9.315 -13.996  1.00 26.45           H  
ATOM   3466  CA  MET A 234       3.600   7.901 -13.826  1.00 26.45           C  
ATOM   3467  HA  MET A 234       4.653   8.063 -14.057  1.00 26.45           H  
ATOM   3468  C   MET A 234       3.287   6.490 -14.332  1.00 26.45           C  
ATOM   3469  CB  MET A 234       3.429   7.928 -12.302  1.00 26.45           C  
ATOM   3470  HB2 MET A 234       2.396   8.144 -12.026  1.00 26.45           H  
ATOM   3471  HB3 MET A 234       3.676   6.945 -11.903  1.00 26.45           H  
ATOM   3472  O   MET A 234       4.026   5.556 -13.996  1.00 26.45           O  
ATOM   3473  CG  MET A 234       4.379   8.910 -11.631  1.00 26.45           C  
ATOM   3474  HG2 MET A 234       5.301   8.980 -12.209  1.00 26.45           H  
ATOM   3475  HG3 MET A 234       3.908   9.892 -11.617  1.00 26.45           H  
ATOM   3476  SD  MET A 234       4.821   8.422  -9.943  1.00 26.45           S  
ATOM   3477  CE  MET A 234       5.722   9.929  -9.511  1.00 26.45           C  
ATOM   3478  HE1 MET A 234       6.252   9.794  -8.568  1.00 26.45           H  
ATOM   3479  HE2 MET A 234       5.016  10.753  -9.412  1.00 26.45           H  
ATOM   3480  HE3 MET A 234       6.437  10.171 -10.297  1.00 26.45           H  
ATOM   3481  N   SER A 235       2.243   6.308 -15.134  1.00 27.61           N  
ATOM   3482  H   SER A 235       1.599   7.079 -15.240  1.00 27.61           H  
ATOM   3483  CA  SER A 235       1.920   5.080 -15.859  1.00 27.61           C  
ATOM   3484  HA  SER A 235       2.202   4.230 -15.237  1.00 27.61           H  
ATOM   3485  C   SER A 235       2.771   5.009 -17.130  1.00 27.61           C  
ATOM   3486  CB  SER A 235       0.413   4.968 -16.106  1.00 27.61           C  
ATOM   3487  HB2 SER A 235       0.120   5.594 -16.948  1.00 27.61           H  
ATOM   3488  HB3 SER A 235      -0.123   5.297 -15.216  1.00 27.61           H  
ATOM   3489  O   SER A 235       2.304   4.801 -18.251  1.00 27.61           O  
ATOM   3490  OG  SER A 235       0.084   3.613 -16.348  1.00 27.61           O  
ATOM   3491  HG  SER A 235      -0.873   3.550 -16.392  1.00 27.61           H  
ATOM   3492  N   GLY A 236       4.079   5.215 -16.946  1.00 24.61           N  
ATOM   3493  H   GLY A 236       4.395   5.374 -16.000  1.00 24.61           H  
ATOM   3494  CA  GLY A 236       5.063   4.982 -17.986  1.00 24.61           C  
ATOM   3495  HA2 GLY A 236       4.883   5.668 -18.814  1.00 24.61           H  
ATOM   3496  HA3 GLY A 236       6.069   5.139 -17.597  1.00 24.61           H  
ATOM   3497  C   GLY A 236       4.927   3.540 -18.456  1.00 24.61           C  
ATOM   3498  O   GLY A 236       4.915   2.624 -17.630  1.00 24.61           O  
ATOM   3499  N   LYS A 237       4.805   3.348 -19.776  1.00 25.62           N  
ATOM   3500  H   LYS A 237       4.744   4.172 -20.356  1.00 25.62           H  
ATOM   3501  CA  LYS A 237       4.640   2.027 -20.396  1.00 25.62           C  
ATOM   3502  HA  LYS A 237       3.633   1.668 -20.184  1.00 25.62           H  
ATOM   3503  C   LYS A 237       5.630   1.042 -19.786  1.00 25.62           C  
ATOM   3504  CB  LYS A 237       4.849   2.105 -21.919  1.00 25.62           C  
ATOM   3505  HB2 LYS A 237       5.105   1.112 -22.290  1.00 25.62           H  
ATOM   3506  HB3 LYS A 237       5.677   2.776 -22.145  1.00 25.62           H  
ATOM   3507  O   LYS A 237       6.835   1.159 -20.004  1.00 25.62           O  
ATOM   3508  CG  LYS A 237       3.580   2.564 -22.648  1.00 25.62           C  
ATOM   3509  HG2 LYS A 237       2.783   1.848 -22.448  1.00 25.62           H  
ATOM   3510  HG3 LYS A 237       3.277   3.540 -22.268  1.00 25.62           H  
ATOM   3511  CD  LYS A 237       3.805   2.660 -24.164  1.00 25.62           C  
ATOM   3512  HD2 LYS A 237       4.196   1.714 -24.537  1.00 25.62           H  
ATOM   3513  HD3 LYS A 237       4.523   3.455 -24.366  1.00 25.62           H  
ATOM   3514  CE  LYS A 237       2.466   2.970 -24.848  1.00 25.62           C  
ATOM   3515  HE2 LYS A 237       1.788   2.134 -24.680  1.00 25.62           H  
ATOM   3516  HE3 LYS A 237       2.028   3.843 -24.364  1.00 25.62           H  
ATOM   3517  NZ  LYS A 237       2.612   3.228 -26.304  1.00 25.62           N  
ATOM   3518  HZ1 LYS A 237       1.707   3.425 -26.707  1.00 25.62           H  
ATOM   3519  HZ2 LYS A 237       3.201   4.032 -26.466  1.00 25.62           H  
ATOM   3520  HZ3 LYS A 237       2.998   2.424 -26.777  1.00 25.62           H  
ATOM   3521  N   GLY A 238       5.098   0.056 -19.065  1.00 25.01           N  
ATOM   3522  H   GLY A 238       4.115   0.117 -18.841  1.00 25.01           H  
ATOM   3523  CA  GLY A 238       5.852  -1.074 -18.542  1.00 25.01           C  
ATOM   3524  HA2 GLY A 238       5.216  -1.670 -17.887  1.00 25.01           H  
ATOM   3525  HA3 GLY A 238       6.710  -0.716 -17.973  1.00 25.01           H  
ATOM   3526  C   GLY A 238       6.338  -1.950 -19.688  1.00 25.01           C  
ATOM   3527  O   GLY A 238       5.771  -3.010 -19.946  1.00 25.01           O  
ATOM   3528  N   GLN A 239       7.376  -1.501 -20.400  1.00 24.11           N  
ATOM   3529  H   GLN A 239       7.742  -0.585 -20.182  1.00 24.11           H  
ATOM   3530  CA  GLN A 239       8.127  -2.373 -21.287  1.00 24.11           C  
ATOM   3531  HA  GLN A 239       7.456  -2.752 -22.058  1.00 24.11           H  
ATOM   3532  C   GLN A 239       8.614  -3.556 -20.457  1.00 24.11           C  
ATOM   3533  CB  GLN A 239       9.301  -1.641 -21.959  1.00 24.11           C  
ATOM   3534  HB2 GLN A 239      10.000  -2.386 -22.341  1.00 24.11           H  
ATOM   3535  HB3 GLN A 239       9.824  -1.024 -21.229  1.00 24.11           H  
ATOM   3536  O   GLN A 239       9.162  -3.383 -19.367  1.00 24.11           O  
ATOM   3537  CG  GLN A 239       8.830  -0.782 -23.143  1.00 24.11           C  
ATOM   3538  HG2 GLN A 239       8.202   0.031 -22.778  1.00 24.11           H  
ATOM   3539  HG3 GLN A 239       8.234  -1.402 -23.813  1.00 24.11           H  
ATOM   3540  CD  GLN A 239       9.985  -0.183 -23.945  1.00 24.11           C  
ATOM   3541  NE2 GLN A 239       9.789   0.118 -25.210  1.00 24.11           N  
ATOM   3542 HE21 GLN A 239      10.588   0.521 -25.679  1.00 24.11           H  
ATOM   3543 HE22 GLN A 239       8.902  -0.056 -25.661  1.00 24.11           H  
ATOM   3544  OE1 GLN A 239      11.082   0.032 -23.468  1.00 24.11           O  
ATOM   3545  N   GLN A 240       8.389  -4.758 -20.985  1.00 25.03           N  
ATOM   3546  H   GLN A 240       7.906  -4.815 -21.870  1.00 25.03           H  
ATOM   3547  CA  GLN A 240       8.928  -5.990 -20.434  1.00 25.03           C  
ATOM   3548  HA  GLN A 240       8.685  -6.067 -19.374  1.00 25.03           H  
ATOM   3549  C   GLN A 240      10.448  -5.947 -20.582  1.00 25.03           C  
ATOM   3550  CB  GLN A 240       8.338  -7.197 -21.178  1.00 25.03           C  
ATOM   3551  HB2 GLN A 240       8.865  -8.097 -20.860  1.00 25.03           H  
ATOM   3552  HB3 GLN A 240       8.511  -7.062 -22.245  1.00 25.03           H  
ATOM   3553  O   GLN A 240      11.009  -6.455 -21.553  1.00 25.03           O  
ATOM   3554  CG  GLN A 240       6.837  -7.408 -20.934  1.00 25.03           C  
ATOM   3555  HG2 GLN A 240       6.291  -6.491 -21.154  1.00 25.03           H  
ATOM   3556  HG3 GLN A 240       6.676  -7.663 -19.886  1.00 25.03           H  
ATOM   3557  CD  GLN A 240       6.273  -8.522 -21.815  1.00 25.03           C  
ATOM   3558  NE2 GLN A 240       5.053  -8.954 -21.593  1.00 25.03           N  
ATOM   3559 HE21 GLN A 240       4.723  -9.618 -22.279  1.00 25.03           H  
ATOM   3560 HE22 GLN A 240       4.448  -8.477 -20.940  1.00 25.03           H  
ATOM   3561  OE1 GLN A 240       6.892  -9.014 -22.737  1.00 25.03           O  
ATOM   3562  N   GLN A 241      11.124  -5.317 -19.625  1.00 25.65           N  
ATOM   3563  H   GLN A 241      10.613  -4.821 -18.908  1.00 25.65           H  
ATOM   3564  CA  GLN A 241      12.535  -5.580 -19.441  1.00 25.65           C  
ATOM   3565  HA  GLN A 241      13.052  -5.391 -20.381  1.00 25.65           H  
ATOM   3566  C   GLN A 241      12.637  -7.076 -19.134  1.00 25.65           C  
ATOM   3567  CB  GLN A 241      13.153  -4.659 -18.366  1.00 25.65           C  
ATOM   3568  HB2 GLN A 241      14.193  -4.950 -18.215  1.00 25.65           H  
ATOM   3569  HB3 GLN A 241      12.617  -4.767 -17.423  1.00 25.65           H  
ATOM   3570  O   GLN A 241      12.008  -7.580 -18.202  1.00 25.65           O  
ATOM   3571  CG  GLN A 241      13.106  -3.193 -18.840  1.00 25.65           C  
ATOM   3572  HG2 GLN A 241      13.474  -3.156 -19.865  1.00 25.65           H  
ATOM   3573  HG3 GLN A 241      12.073  -2.846 -18.849  1.00 25.65           H  
ATOM   3574  CD  GLN A 241      13.926  -2.206 -18.004  1.00 25.65           C  
ATOM   3575  NE2 GLN A 241      14.611  -1.305 -18.673  1.00 25.65           N  
ATOM   3576 HE21 GLN A 241      14.650  -1.314 -19.682  1.00 25.65           H  
ATOM   3577 HE22 GLN A 241      15.309  -0.726 -18.228  1.00 25.65           H  
ATOM   3578  OE1 GLN A 241      13.905  -2.191 -16.778  1.00 25.65           O  
ATOM   3579  N   GLN A 242      13.416  -7.789 -19.950  1.00 24.22           N  
ATOM   3580  H   GLN A 242      13.826  -7.315 -20.742  1.00 24.22           H  
ATOM   3581  CA  GLN A 242      14.016  -9.055 -19.530  1.00 24.22           C  
ATOM   3582  HA  GLN A 242      13.247  -9.817 -19.403  1.00 24.22           H  
ATOM   3583  C   GLN A 242      14.716  -8.823 -18.176  1.00 24.22           C  
ATOM   3584  CB  GLN A 242      15.039  -9.495 -20.596  1.00 24.22           C  
ATOM   3585  HB2 GLN A 242      15.592 -10.364 -20.242  1.00 24.22           H  
ATOM   3586  HB3 GLN A 242      15.748  -8.674 -20.705  1.00 24.22           H  
ATOM   3587  O   GLN A 242      14.951  -7.674 -17.790  1.00 24.22           O  
ATOM   3588  CG  GLN A 242      14.464  -9.814 -21.990  1.00 24.22           C  
ATOM   3589  HG2 GLN A 242      14.143 -10.855 -22.014  1.00 24.22           H  
ATOM   3590  HG3 GLN A 242      13.602  -9.178 -22.190  1.00 24.22           H  
ATOM   3591  CD  GLN A 242      15.460  -9.576 -23.126  1.00 24.22           C  
ATOM   3592  NE2 GLN A 242      15.066  -9.737 -24.362  1.00 24.22           N  
ATOM   3593 HE21 GLN A 242      15.819  -9.672 -25.032  1.00 24.22           H  
ATOM   3594 HE22 GLN A 242      14.330 -10.404 -24.543  1.00 24.22           H  
ATOM   3595  OE1 GLN A 242      16.607  -9.200 -22.951  1.00 24.22           O  
ATOM   3596  N   GLY A 243      15.126  -9.878 -17.473  1.00 29.45           N  
ATOM   3597  H   GLY A 243      14.962 -10.813 -17.817  1.00 29.45           H  
ATOM   3598  CA  GLY A 243      16.138  -9.690 -16.432  1.00 29.45           C  
ATOM   3599  HA2 GLY A 243      15.763  -9.042 -15.639  1.00 29.45           H  
ATOM   3600  HA3 GLY A 243      16.428 -10.651 -16.008  1.00 29.45           H  
ATOM   3601  C   GLY A 243      17.360  -9.060 -17.093  1.00 29.45           C  
ATOM   3602  O   GLY A 243      18.038  -9.727 -17.861  1.00 29.45           O  
ATOM   3603  N   GLN A 244      17.565  -7.753 -16.926  1.00 30.82           N  
ATOM   3604  H   GLN A 244      16.901  -7.249 -16.356  1.00 30.82           H  
ATOM   3605  CA  GLN A 244      18.514  -6.975 -17.717  1.00 30.82           C  
ATOM   3606  HA  GLN A 244      18.995  -7.645 -18.429  1.00 30.82           H  
ATOM   3607  C   GLN A 244      19.621  -6.482 -16.789  1.00 30.82           C  
ATOM   3608  CB  GLN A 244      17.782  -5.896 -18.552  1.00 30.82           C  
ATOM   3609  HB2 GLN A 244      18.485  -5.115 -18.842  1.00 30.82           H  
ATOM   3610  HB3 GLN A 244      17.022  -5.415 -17.937  1.00 30.82           H  
ATOM   3611  O   GLN A 244      19.385  -5.601 -15.959  1.00 30.82           O  
ATOM   3612  CG  GLN A 244      17.109  -6.519 -19.805  1.00 30.82           C  
ATOM   3613  HG2 GLN A 244      17.347  -7.582 -19.846  1.00 30.82           H  
ATOM   3614  HG3 GLN A 244      16.028  -6.432 -19.689  1.00 30.82           H  
ATOM   3615  CD  GLN A 244      17.445  -5.892 -21.159  1.00 30.82           C  
ATOM   3616  NE2 GLN A 244      17.564  -6.647 -22.228  1.00 30.82           N  
ATOM   3617 HE21 GLN A 244      17.470  -7.651 -22.167  1.00 30.82           H  
ATOM   3618 HE22 GLN A 244      17.673  -6.200 -23.127  1.00 30.82           H  
ATOM   3619  OE1 GLN A 244      17.578  -4.688 -21.308  1.00 30.82           O  
ATOM   3620  N   THR A 245      20.802  -7.123 -16.937  1.00 34.26           N  
ATOM   3621  H   THR A 245      20.879  -7.720 -17.748  1.00 34.26           H  
ATOM   3622  CA  THR A 245      21.964  -7.093 -16.018  1.00 34.26           C  
ATOM   3623  HA  THR A 245      21.780  -7.753 -15.170  1.00 34.26           H  
ATOM   3624  C   THR A 245      22.093  -5.687 -15.513  1.00 34.26           C  
ATOM   3625  CB  THR A 245      23.349  -7.422 -16.653  1.00 34.26           C  
ATOM   3626  HB  THR A 245      24.063  -6.654 -16.354  1.00 34.26           H  
ATOM   3627  O   THR A 245      22.206  -4.780 -16.337  1.00 34.26           O  
ATOM   3628  CG2 THR A 245      23.970  -8.746 -16.231  1.00 34.26           C  
ATOM   3629 HG21 THR A 245      24.007  -8.808 -15.144  1.00 34.26           H  
ATOM   3630 HG22 THR A 245      24.990  -8.810 -16.610  1.00 34.26           H  
ATOM   3631 HG23 THR A 245      23.401  -9.583 -16.636  1.00 34.26           H  
ATOM   3632  OG1 THR A 245      23.336  -7.472 -18.057  1.00 34.26           O  
ATOM   3633  HG1 THR A 245      24.248  -7.354 -18.332  1.00 34.26           H  
ATOM   3634  N   VAL A 246      22.083  -5.498 -14.197  1.00 40.96           N  
ATOM   3635  H   VAL A 246      21.917  -6.268 -13.566  1.00 40.96           H  
ATOM   3636  CA  VAL A 246      22.203  -4.156 -13.640  1.00 40.96           C  
ATOM   3637  HA  VAL A 246      21.619  -3.494 -14.279  1.00 40.96           H  
ATOM   3638  C   VAL A 246      23.641  -3.676 -13.812  1.00 40.96           C  
ATOM   3639  CB  VAL A 246      21.575  -4.020 -12.242  1.00 40.96           C  
ATOM   3640  HB  VAL A 246      22.209  -4.509 -11.503  1.00 40.96           H  
ATOM   3641  O   VAL A 246      24.477  -3.688 -12.923  1.00 40.96           O  
ATOM   3642  CG1 VAL A 246      21.420  -2.527 -11.911  1.00 40.96           C  
ATOM   3643 HG11 VAL A 246      21.060  -2.408 -10.889  1.00 40.96           H  
ATOM   3644 HG12 VAL A 246      22.379  -2.016 -11.995  1.00 40.96           H  
ATOM   3645 HG13 VAL A 246      20.708  -2.055 -12.587  1.00 40.96           H  
ATOM   3646  CG2 VAL A 246      20.179  -4.662 -12.182  1.00 40.96           C  
ATOM   3647 HG21 VAL A 246      19.542  -4.276 -12.977  1.00 40.96           H  
ATOM   3648 HG22 VAL A 246      20.251  -5.747 -12.266  1.00 40.96           H  
ATOM   3649 HG23 VAL A 246      19.721  -4.432 -11.220  1.00 40.96           H  
ATOM   3650  N   THR A 247      23.944  -3.321 -15.055  1.00 47.96           N  
ATOM   3651  H   THR A 247      23.200  -3.445 -15.727  1.00 47.96           H  
ATOM   3652  CA  THR A 247      25.073  -2.532 -15.487  1.00 47.96           C  
ATOM   3653  HA  THR A 247      25.941  -2.778 -14.876  1.00 47.96           H  
ATOM   3654  C   THR A 247      24.707  -1.073 -15.269  1.00 47.96           C  
ATOM   3655  CB  THR A 247      25.414  -2.761 -16.978  1.00 47.96           C  
ATOM   3656  HB  THR A 247      26.343  -2.230 -17.189  1.00 47.96           H  
ATOM   3657  O   THR A 247      23.558  -0.707 -14.992  1.00 47.96           O  
ATOM   3658  CG2 THR A 247      25.620  -4.220 -17.372  1.00 47.96           C  
ATOM   3659 HG21 THR A 247      26.338  -4.684 -16.697  1.00 47.96           H  
ATOM   3660 HG22 THR A 247      26.006  -4.273 -18.390  1.00 47.96           H  
ATOM   3661 HG23 THR A 247      24.674  -4.760 -17.321  1.00 47.96           H  
ATOM   3662  OG1 THR A 247      24.416  -2.233 -17.825  1.00 47.96           O  
ATOM   3663  HG1 THR A 247      23.895  -2.982 -18.123  1.00 47.96           H  
ATOM   3664  N   LYS A 248      25.689  -0.211 -15.519  1.00 55.83           N  
ATOM   3665  H   LYS A 248      26.599  -0.595 -15.725  1.00 55.83           H  
ATOM   3666  CA  LYS A 248      25.543   1.244 -15.517  1.00 55.83           C  
ATOM   3667  HA  LYS A 248      25.397   1.579 -14.490  1.00 55.83           H  
ATOM   3668  C   LYS A 248      24.305   1.736 -16.296  1.00 55.83           C  
ATOM   3669  CB  LYS A 248      26.851   1.855 -16.058  1.00 55.83           C  
ATOM   3670  HB2 LYS A 248      26.754   2.940 -16.063  1.00 55.83           H  
ATOM   3671  HB3 LYS A 248      27.007   1.521 -17.084  1.00 55.83           H  
ATOM   3672  O   LYS A 248      23.761   2.772 -15.932  1.00 55.83           O  
ATOM   3673  CG  LYS A 248      28.077   1.469 -15.200  1.00 55.83           C  
ATOM   3674  HG2 LYS A 248      28.180   0.384 -15.164  1.00 55.83           H  
ATOM   3675  HG3 LYS A 248      27.922   1.834 -14.185  1.00 55.83           H  
ATOM   3676  CD  LYS A 248      29.394   2.047 -15.742  1.00 55.83           C  
ATOM   3677  HD2 LYS A 248      29.563   1.670 -16.751  1.00 55.83           H  
ATOM   3678  HD3 LYS A 248      29.322   3.134 -15.777  1.00 55.83           H  
ATOM   3679  CE  LYS A 248      30.566   1.635 -14.834  1.00 55.83           C  
ATOM   3680  HE2 LYS A 248      30.593   0.547 -14.770  1.00 55.83           H  
ATOM   3681  HE3 LYS A 248      30.378   2.017 -13.831  1.00 55.83           H  
ATOM   3682  NZ  LYS A 248      31.878   2.139 -15.325  1.00 55.83           N  
ATOM   3683  HZ1 LYS A 248      31.891   3.147 -15.379  1.00 55.83           H  
ATOM   3684  HZ2 LYS A 248      32.095   1.771 -16.240  1.00 55.83           H  
ATOM   3685  HZ3 LYS A 248      32.625   1.858 -14.706  1.00 55.83           H  
ATOM   3686  N   LYS A 249      23.816   1.004 -17.314  1.00 56.61           N  
ATOM   3687  H   LYS A 249      24.238   0.106 -17.503  1.00 56.61           H  
ATOM   3688  CA  LYS A 249      22.614   1.399 -18.070  1.00 56.61           C  
ATOM   3689  HA  LYS A 249      22.613   2.488 -18.117  1.00 56.61           H  
ATOM   3690  C   LYS A 249      21.283   1.107 -17.377  1.00 56.61           C  
ATOM   3691  CB  LYS A 249      22.652   0.891 -19.518  1.00 56.61           C  
ATOM   3692  HB2 LYS A 249      23.075  -0.113 -19.565  1.00 56.61           H  
ATOM   3693  HB3 LYS A 249      21.634   0.861 -19.908  1.00 56.61           H  
ATOM   3694  O   LYS A 249      20.489   2.039 -17.304  1.00 56.61           O  
ATOM   3695  CG  LYS A 249      23.475   1.876 -20.366  1.00 56.61           C  
ATOM   3696  HG2 LYS A 249      23.094   2.885 -20.206  1.00 56.61           H  
ATOM   3697  HG3 LYS A 249      24.519   1.843 -20.056  1.00 56.61           H  
ATOM   3698  CD  LYS A 249      23.376   1.570 -21.860  1.00 56.61           C  
ATOM   3699  HD2 LYS A 249      23.878   0.622 -22.052  1.00 56.61           H  
ATOM   3700  HD3 LYS A 249      22.320   1.509 -22.122  1.00 56.61           H  
ATOM   3701  CE  LYS A 249      24.030   2.687 -22.684  1.00 56.61           C  
ATOM   3702  HE2 LYS A 249      23.655   3.645 -22.322  1.00 56.61           H  
ATOM   3703  HE3 LYS A 249      25.105   2.667 -22.507  1.00 56.61           H  
ATOM   3704  NZ  LYS A 249      23.745   2.569 -24.136  1.00 56.61           N  
ATOM   3705  HZ1 LYS A 249      22.757   2.683 -24.315  1.00 56.61           H  
ATOM   3706  HZ2 LYS A 249      24.232   3.279 -24.663  1.00 56.61           H  
ATOM   3707  HZ3 LYS A 249      23.989   1.661 -24.504  1.00 56.61           H  
ATOM   3708  N   SER A 250      21.026  -0.079 -16.813  1.00 60.14           N  
ATOM   3709  H   SER A 250      21.722  -0.811 -16.796  1.00 60.14           H  
ATOM   3710  CA  SER A 250      19.736  -0.267 -16.118  1.00 60.14           C  
ATOM   3711  HA  SER A 250      18.983   0.241 -16.720  1.00 60.14           H  
ATOM   3712  C   SER A 250      19.704   0.438 -14.754  1.00 60.14           C  
ATOM   3713  CB  SER A 250      19.243  -1.717 -16.093  1.00 60.14           C  
ATOM   3714  HB2 SER A 250      19.527  -2.218 -17.018  1.00 60.14           H  
ATOM   3715  HB3 SER A 250      18.155  -1.708 -16.030  1.00 60.14           H  
ATOM   3716  O   SER A 250      18.644   0.900 -14.345  1.00 60.14           O  
ATOM   3717  OG  SER A 250      19.737  -2.426 -14.992  1.00 60.14           O  
ATOM   3718  HG  SER A 250      19.458  -3.341 -15.079  1.00 60.14           H  
ATOM   3719  N   ALA A 251      20.862   0.703 -14.128  1.00 64.39           N  
ATOM   3720  H   ALA A 251      21.703   0.245 -14.449  1.00 64.39           H  
ATOM   3721  CA  ALA A 251      20.965   1.662 -13.021  1.00 64.39           C  
ATOM   3722  HA  ALA A 251      20.283   1.352 -12.229  1.00 64.39           H  
ATOM   3723  C   ALA A 251      20.563   3.096 -13.445  1.00 64.39           C  
ATOM   3724  CB  ALA A 251      22.396   1.614 -12.469  1.00 64.39           C  
ATOM   3725  HB1 ALA A 251      22.480   2.284 -11.613  1.00 64.39           H  
ATOM   3726  HB2 ALA A 251      22.634   0.602 -12.141  1.00 64.39           H  
ATOM   3727  HB3 ALA A 251      23.107   1.921 -13.235  1.00 64.39           H  
ATOM   3728  O   ALA A 251      19.834   3.779 -12.724  1.00 64.39           O  
ATOM   3729  N   ALA A 252      20.972   3.542 -14.641  1.00 68.59           N  
ATOM   3730  H   ALA A 252      21.596   2.965 -15.186  1.00 68.59           H  
ATOM   3731  CA  ALA A 252      20.577   4.838 -15.207  1.00 68.59           C  
ATOM   3732  HA  ALA A 252      20.675   5.592 -14.427  1.00 68.59           H  
ATOM   3733  C   ALA A 252      19.113   4.893 -15.696  1.00 68.59           C  
ATOM   3734  CB  ALA A 252      21.552   5.198 -16.334  1.00 68.59           C  
ATOM   3735  HB1 ALA A 252      22.572   5.212 -15.950  1.00 68.59           H  
ATOM   3736  HB2 ALA A 252      21.310   6.188 -16.721  1.00 68.59           H  
ATOM   3737  HB3 ALA A 252      21.478   4.472 -17.143  1.00 68.59           H  
ATOM   3738  O   ALA A 252      18.547   5.975 -15.835  1.00 68.59           O  
ATOM   3739  N   GLU A 253      18.476   3.752 -15.962  1.00 72.95           N  
ATOM   3740  H   GLU A 253      19.014   2.898 -15.977  1.00 72.95           H  
ATOM   3741  CA  GLU A 253      17.031   3.673 -16.215  1.00 72.95           C  
ATOM   3742  HA  GLU A 253      16.697   4.570 -16.736  1.00 72.95           H  
ATOM   3743  C   GLU A 253      16.228   3.598 -14.912  1.00 72.95           C  
ATOM   3744  CB  GLU A 253      16.716   2.469 -17.106  1.00 72.95           C  
ATOM   3745  HB2 GLU A 253      17.157   1.578 -16.659  1.00 72.95           H  
ATOM   3746  HB3 GLU A 253      15.635   2.337 -17.150  1.00 72.95           H  
ATOM   3747  O   GLU A 253      15.168   4.212 -14.806  1.00 72.95           O  
ATOM   3748  CG  GLU A 253      17.239   2.672 -18.536  1.00 72.95           C  
ATOM   3749  HG2 GLU A 253      18.311   2.868 -18.516  1.00 72.95           H  
ATOM   3750  HG3 GLU A 253      16.751   3.550 -18.959  1.00 72.95           H  
ATOM   3751  CD  GLU A 253      16.975   1.455 -19.427  1.00 72.95           C  
ATOM   3752  OE1 GLU A 253      16.961   1.653 -20.662  1.00 72.95           O  
ATOM   3753  OE2 GLU A 253      16.786   0.348 -18.870  1.00 72.95           O  
ATOM   3754  N   ALA A 254      16.747   2.914 -13.890  1.00 71.51           N  
ATOM   3755  H   ALA A 254      17.592   2.381 -14.044  1.00 71.51           H  
ATOM   3756  CA  ALA A 254      16.163   2.887 -12.557  1.00 71.51           C  
ATOM   3757  HA  ALA A 254      15.124   2.569 -12.641  1.00 71.51           H  
ATOM   3758  C   ALA A 254      16.165   4.284 -11.920  1.00 71.51           C  
ATOM   3759  CB  ALA A 254      16.912   1.857 -11.704  1.00 71.51           C  
ATOM   3760  HB1 ALA A 254      16.448   1.788 -10.720  1.00 71.51           H  
ATOM   3761  HB2 ALA A 254      16.876   0.878 -12.181  1.00 71.51           H  
ATOM   3762  HB3 ALA A 254      17.954   2.154 -11.583  1.00 71.51           H  
ATOM   3763  O   ALA A 254      15.147   4.693 -11.371  1.00 71.51           O  
ATOM   3764  N   SER A 255      17.239   5.067 -12.062  1.00 72.78           N  
ATOM   3765  H   SER A 255      18.073   4.688 -12.489  1.00 72.78           H  
ATOM   3766  CA  SER A 255      17.279   6.441 -11.542  1.00 72.78           C  
ATOM   3767  HA  SER A 255      17.010   6.400 -10.486  1.00 72.78           H  
ATOM   3768  C   SER A 255      16.271   7.385 -12.218  1.00 72.78           C  
ATOM   3769  CB  SER A 255      18.699   7.003 -11.625  1.00 72.78           C  
ATOM   3770  HB2 SER A 255      19.388   6.312 -11.139  1.00 72.78           H  
ATOM   3771  HB3 SER A 255      18.734   7.961 -11.106  1.00 72.78           H  
ATOM   3772  O   SER A 255      15.775   8.303 -11.562  1.00 72.78           O  
ATOM   3773  OG  SER A 255      19.083   7.188 -12.971  1.00 72.78           O  
ATOM   3774  HG  SER A 255      19.982   7.525 -12.993  1.00 72.78           H  
ATOM   3775  N   LYS A 256      15.892   7.132 -13.481  1.00 79.24           N  
ATOM   3776  H   LYS A 256      16.370   6.385 -13.965  1.00 79.24           H  
ATOM   3777  CA  LYS A 256      14.817   7.861 -14.186  1.00 79.24           C  
ATOM   3778  HA  LYS A 256      14.940   8.931 -14.017  1.00 79.24           H  
ATOM   3779  C   LYS A 256      13.415   7.519 -13.680  1.00 79.24           C  
ATOM   3780  CB  LYS A 256      14.878   7.586 -15.695  1.00 79.24           C  
ATOM   3781  HB2 LYS A 256      13.983   7.992 -16.166  1.00 79.24           H  
ATOM   3782  HB3 LYS A 256      14.885   6.509 -15.862  1.00 79.24           H  
ATOM   3783  O   LYS A 256      12.506   8.328 -13.847  1.00 79.24           O  
ATOM   3784  CG  LYS A 256      16.097   8.223 -16.366  1.00 79.24           C  
ATOM   3785  HG2 LYS A 256      16.002   9.309 -16.336  1.00 79.24           H  
ATOM   3786  HG3 LYS A 256      17.005   7.941 -15.833  1.00 79.24           H  
ATOM   3787  CD  LYS A 256      16.182   7.754 -17.822  1.00 79.24           C  
ATOM   3788  HD2 LYS A 256      15.310   8.118 -18.366  1.00 79.24           H  
ATOM   3789  HD3 LYS A 256      16.193   6.664 -17.849  1.00 79.24           H  
ATOM   3790  CE  LYS A 256      17.462   8.285 -18.466  1.00 79.24           C  
ATOM   3791  HE2 LYS A 256      17.475   9.371 -18.372  1.00 79.24           H  
ATOM   3792  HE3 LYS A 256      18.311   7.890 -17.908  1.00 79.24           H  
ATOM   3793  NZ  LYS A 256      17.546   7.889 -19.893  1.00 79.24           N  
ATOM   3794  HZ1 LYS A 256      16.758   8.258 -20.406  1.00 79.24           H  
ATOM   3795  HZ2 LYS A 256      18.394   8.247 -20.307  1.00 79.24           H  
ATOM   3796  HZ3 LYS A 256      17.542   6.882 -19.974  1.00 79.24           H  
ATOM   3797  N   LYS A 257      13.212   6.346 -13.068  1.00 79.74           N  
ATOM   3798  H   LYS A 257      14.006   5.738 -12.923  1.00 79.74           H  
ATOM   3799  CA  LYS A 257      11.932   6.017 -12.423  1.00 79.74           C  
ATOM   3800  HA  LYS A 257      11.143   6.261 -13.133  1.00 79.74           H  
ATOM   3801  C   LYS A 257      11.747   6.912 -11.185  1.00 79.74           C  
ATOM   3802  CB  LYS A 257      11.828   4.517 -12.080  1.00 79.74           C  
ATOM   3803  HB2 LYS A 257      12.645   4.237 -11.415  1.00 79.74           H  
ATOM   3804  HB3 LYS A 257      10.893   4.336 -11.549  1.00 79.74           H  
ATOM   3805  O   LYS A 257      12.727   7.189 -10.483  1.00 79.74           O  
ATOM   3806  CG  LYS A 257      11.858   3.630 -13.337  1.00 79.74           C  
ATOM   3807  HG2 LYS A 257      12.775   3.831 -13.892  1.00 79.74           H  
ATOM   3808  HG3 LYS A 257      11.009   3.880 -13.974  1.00 79.74           H  
ATOM   3809  CD  LYS A 257      11.814   2.129 -13.004  1.00 79.74           C  
ATOM   3810  HD2 LYS A 257      12.605   1.902 -12.289  1.00 79.74           H  
ATOM   3811  HD3 LYS A 257      10.850   1.884 -12.560  1.00 79.74           H  
ATOM   3812  CE  LYS A 257      12.026   1.304 -14.285  1.00 79.74           C  
ATOM   3813  HE2 LYS A 257      12.932   1.662 -14.773  1.00 79.74           H  
ATOM   3814  HE3 LYS A 257      11.193   1.490 -14.964  1.00 79.74           H  
ATOM   3815  NZ  LYS A 257      12.153  -0.154 -14.017  1.00 79.74           N  
ATOM   3816  HZ1 LYS A 257      12.356  -0.660 -14.867  1.00 79.74           H  
ATOM   3817  HZ2 LYS A 257      12.916  -0.336 -13.381  1.00 79.74           H  
ATOM   3818  HZ3 LYS A 257      11.307  -0.527 -13.609  1.00 79.74           H  
ATOM   3819  N   PRO A 258      10.514   7.357 -10.885  1.00 82.14           N  
ATOM   3820  CA  PRO A 258      10.229   8.116  -9.669  1.00 82.14           C  
ATOM   3821  HA  PRO A 258      10.842   9.017  -9.637  1.00 82.14           H  
ATOM   3822  C   PRO A 258      10.523   7.262  -8.431  1.00 82.14           C  
ATOM   3823  CB  PRO A 258       8.755   8.502  -9.778  1.00 82.14           C  
ATOM   3824  HB2 PRO A 258       8.275   8.584  -8.803  1.00 82.14           H  
ATOM   3825  HB3 PRO A 258       8.671   9.441 -10.325  1.00 82.14           H  
ATOM   3826  O   PRO A 258      10.436   6.036  -8.504  1.00 82.14           O  
ATOM   3827  CG  PRO A 258       8.156   7.372 -10.615  1.00 82.14           C  
ATOM   3828  HG2 PRO A 258       7.258   7.685 -11.148  1.00 82.14           H  
ATOM   3829  HG3 PRO A 258       7.952   6.513  -9.976  1.00 82.14           H  
ATOM   3830  CD  PRO A 258       9.280   7.048 -11.592  1.00 82.14           C  
ATOM   3831  HD2 PRO A 258       9.200   7.687 -12.472  1.00 82.14           H  
ATOM   3832  HD3 PRO A 258       9.226   5.999 -11.883  1.00 82.14           H  
ATOM   3833  N   ARG A 259      10.875   7.893  -7.300  1.00 84.37           N  
ATOM   3834  H   ARG A 259      10.838   8.902  -7.300  1.00 84.37           H  
ATOM   3835  CA  ARG A 259      11.458   7.217  -6.121  1.00 84.37           C  
ATOM   3836  HA  ARG A 259      12.447   6.856  -6.403  1.00 84.37           H  
ATOM   3837  C   ARG A 259      10.673   5.975  -5.683  1.00 84.37           C  
ATOM   3838  CB  ARG A 259      11.622   8.226  -4.963  1.00 84.37           C  
ATOM   3839  HB2 ARG A 259      12.110   9.122  -5.347  1.00 84.37           H  
ATOM   3840  HB3 ARG A 259      10.642   8.506  -4.577  1.00 84.37           H  
ATOM   3841  O   ARG A 259      11.283   4.946  -5.427  1.00 84.37           O  
ATOM   3842  CG  ARG A 259      12.485   7.656  -3.822  1.00 84.37           C  
ATOM   3843  HG2 ARG A 259      13.433   7.330  -4.249  1.00 84.37           H  
ATOM   3844  HG3 ARG A 259      11.995   6.788  -3.381  1.00 84.37           H  
ATOM   3845  CD  ARG A 259      12.797   8.672  -2.709  1.00 84.37           C  
ATOM   3846  HD2 ARG A 259      13.016   9.644  -3.151  1.00 84.37           H  
ATOM   3847  HD3 ARG A 259      13.700   8.328  -2.204  1.00 84.37           H  
ATOM   3848  NE  ARG A 259      11.708   8.809  -1.714  1.00 84.37           N  
ATOM   3849  HE  ARG A 259      10.757   8.714  -2.043  1.00 84.37           H  
ATOM   3850  NH1 ARG A 259      13.014   9.236   0.150  1.00 84.37           N  
ATOM   3851 HH11 ARG A 259      13.027   9.413   1.144  1.00 84.37           H  
ATOM   3852 HH12 ARG A 259      13.864   8.931  -0.303  1.00 84.37           H  
ATOM   3853  NH2 ARG A 259      10.832   9.194   0.371  1.00 84.37           N  
ATOM   3854 HH21 ARG A 259      11.020   9.348   1.352  1.00 84.37           H  
ATOM   3855 HH22 ARG A 259       9.882   9.051   0.062  1.00 84.37           H  
ATOM   3856  CZ  ARG A 259      11.856   9.084  -0.423  1.00 84.37           C  
ATOM   3857  N   GLN A 260       9.345   6.053  -5.665  1.00 83.85           N  
ATOM   3858  H   GLN A 260       8.928   6.936  -5.924  1.00 83.85           H  
ATOM   3859  CA  GLN A 260       8.439   4.974  -5.260  1.00 83.85           C  
ATOM   3860  HA  GLN A 260       8.874   4.494  -4.384  1.00 83.85           H  
ATOM   3861  C   GLN A 260       8.251   3.845  -6.295  1.00 83.85           C  
ATOM   3862  CB  GLN A 260       7.087   5.568  -4.812  1.00 83.85           C  
ATOM   3863  HB2 GLN A 260       6.527   4.761  -4.338  1.00 83.85           H  
ATOM   3864  HB3 GLN A 260       7.259   6.322  -4.044  1.00 83.85           H  
ATOM   3865  O   GLN A 260       7.662   2.824  -5.966  1.00 83.85           O  
ATOM   3866  CG  GLN A 260       6.187   6.161  -5.915  1.00 83.85           C  
ATOM   3867  HG2 GLN A 260       6.237   5.558  -6.822  1.00 83.85           H  
ATOM   3868  HG3 GLN A 260       5.160   6.100  -5.555  1.00 83.85           H  
ATOM   3869  CD  GLN A 260       6.469   7.622  -6.267  1.00 83.85           C  
ATOM   3870  NE2 GLN A 260       5.445   8.413  -6.483  1.00 83.85           N  
ATOM   3871 HE21 GLN A 260       5.635   9.388  -6.664  1.00 83.85           H  
ATOM   3872 HE22 GLN A 260       4.499   8.068  -6.401  1.00 83.85           H  
ATOM   3873  OE1 GLN A 260       7.601   8.078  -6.369  1.00 83.85           O  
ATOM   3874  N   LYS A 261       8.744   3.997  -7.534  1.00 85.39           N  
ATOM   3875  H   LYS A 261       9.228   4.859  -7.740  1.00 85.39           H  
ATOM   3876  CA  LYS A 261       8.732   2.955  -8.586  1.00 85.39           C  
ATOM   3877  HA  LYS A 261       8.211   2.083  -8.190  1.00 85.39           H  
ATOM   3878  C   LYS A 261      10.146   2.434  -8.916  1.00 85.39           C  
ATOM   3879  CB  LYS A 261       7.941   3.418  -9.835  1.00 85.39           C  
ATOM   3880  HB2 LYS A 261       7.899   2.585 -10.537  1.00 85.39           H  
ATOM   3881  HB3 LYS A 261       8.476   4.236 -10.318  1.00 85.39           H  
ATOM   3882  O   LYS A 261      10.359   1.841  -9.975  1.00 85.39           O  
ATOM   3883  CG  LYS A 261       6.492   3.861  -9.533  1.00 85.39           C  
ATOM   3884  HG2 LYS A 261       6.036   3.128  -8.867  1.00 85.39           H  
ATOM   3885  HG3 LYS A 261       6.517   4.820  -9.017  1.00 85.39           H  
ATOM   3886  CD  LYS A 261       5.595   3.994 -10.786  1.00 85.39           C  
ATOM   3887  HD2 LYS A 261       6.037   4.704 -11.485  1.00 85.39           H  
ATOM   3888  HD3 LYS A 261       5.520   3.019 -11.267  1.00 85.39           H  
ATOM   3889  CE  LYS A 261       4.184   4.479 -10.383  1.00 85.39           C  
ATOM   3890  HE2 LYS A 261       4.253   5.517 -10.058  1.00 85.39           H  
ATOM   3891  HE3 LYS A 261       3.849   3.898  -9.523  1.00 85.39           H  
ATOM   3892  NZ  LYS A 261       3.160   4.363 -11.463  1.00 85.39           N  
ATOM   3893  HZ1 LYS A 261       2.285   4.769 -11.167  1.00 85.39           H  
ATOM   3894  HZ2 LYS A 261       3.448   4.826 -12.313  1.00 85.39           H  
ATOM   3895  HZ3 LYS A 261       2.953   3.398 -11.676  1.00 85.39           H  
ATOM   3896  N   ARG A 262      11.132   2.687  -8.045  1.00 86.29           N  
ATOM   3897  H   ARG A 262      10.874   3.146  -7.182  1.00 86.29           H  
ATOM   3898  CA  ARG A 262      12.509   2.173  -8.161  1.00 86.29           C  
ATOM   3899  HA  ARG A 262      12.754   2.057  -9.217  1.00 86.29           H  
ATOM   3900  C   ARG A 262      12.639   0.792  -7.523  1.00 86.29           C  
ATOM   3901  CB  ARG A 262      13.511   3.154  -7.531  1.00 86.29           C  
ATOM   3902  HB2 ARG A 262      14.499   2.695  -7.507  1.00 86.29           H  
ATOM   3903  HB3 ARG A 262      13.213   3.376  -6.506  1.00 86.29           H  
ATOM   3904  O   ARG A 262      11.927   0.467  -6.581  1.00 86.29           O  
ATOM   3905  CG  ARG A 262      13.598   4.450  -8.340  1.00 86.29           C  
ATOM   3906  HG2 ARG A 262      12.615   4.919  -8.394  1.00 86.29           H  
ATOM   3907  HG3 ARG A 262      13.928   4.209  -9.350  1.00 86.29           H  
ATOM   3908  CD  ARG A 262      14.571   5.431  -7.695  1.00 86.29           C  
ATOM   3909  HD2 ARG A 262      14.213   5.639  -6.687  1.00 86.29           H  
ATOM   3910  HD3 ARG A 262      15.558   4.974  -7.629  1.00 86.29           H  
ATOM   3911  NE  ARG A 262      14.659   6.684  -8.461  1.00 86.29           N  
ATOM   3912  HE  ARG A 262      14.188   6.715  -9.354  1.00 86.29           H  
ATOM   3913  NH1 ARG A 262      15.832   7.902  -6.909  1.00 86.29           N  
ATOM   3914 HH11 ARG A 262      16.359   8.726  -6.658  1.00 86.29           H  
ATOM   3915 HH12 ARG A 262      15.825   7.106  -6.287  1.00 86.29           H  
ATOM   3916  NH2 ARG A 262      15.321   8.811  -8.878  1.00 86.29           N  
ATOM   3917 HH21 ARG A 262      15.792   9.663  -8.611  1.00 86.29           H  
ATOM   3918 HH22 ARG A 262      15.057   8.680  -9.844  1.00 86.29           H  
ATOM   3919  CZ  ARG A 262      15.269   7.787  -8.080  1.00 86.29           C  
ATOM   3920  N   THR A 263      13.611   0.021  -7.997  1.00 89.33           N  
ATOM   3921  H   THR A 263      14.179   0.369  -8.757  1.00 89.33           H  
ATOM   3922  CA  THR A 263      14.012  -1.265  -7.413  1.00 89.33           C  
ATOM   3923  HA  THR A 263      13.441  -1.458  -6.506  1.00 89.33           H  
ATOM   3924  C   THR A 263      15.488  -1.167  -7.057  1.00 89.33           C  
ATOM   3925  CB  THR A 263      13.771  -2.426  -8.392  1.00 89.33           C  
ATOM   3926  HB  THR A 263      14.475  -2.350  -9.220  1.00 89.33           H  
ATOM   3927  O   THR A 263      16.296  -0.806  -7.914  1.00 89.33           O  
ATOM   3928  CG2 THR A 263      13.925  -3.789  -7.724  1.00 89.33           C  
ATOM   3929 HG21 THR A 263      13.705  -4.577  -8.445  1.00 89.33           H  
ATOM   3930 HG22 THR A 263      13.246  -3.879  -6.876  1.00 89.33           H  
ATOM   3931 HG23 THR A 263      14.949  -3.926  -7.377  1.00 89.33           H  
ATOM   3932  OG1 THR A 263      12.462  -2.357  -8.915  1.00 89.33           O  
ATOM   3933  HG1 THR A 263      11.861  -2.662  -8.231  1.00 89.33           H  
ATOM   3934  N   ALA A 264      15.834  -1.440  -5.800  1.00 91.30           N  
ATOM   3935  H   ALA A 264      15.137  -1.791  -5.159  1.00 91.30           H  
ATOM   3936  CA  ALA A 264      17.223  -1.466  -5.361  1.00 91.30           C  
ATOM   3937  HA  ALA A 264      17.778  -0.715  -5.924  1.00 91.30           H  
ATOM   3938  C   ALA A 264      17.843  -2.839  -5.635  1.00 91.30           C  
ATOM   3939  CB  ALA A 264      17.301  -1.092  -3.882  1.00 91.30           C  
ATOM   3940  HB1 ALA A 264      16.931  -0.076  -3.743  1.00 91.30           H  
ATOM   3941  HB2 ALA A 264      18.341  -1.142  -3.558  1.00 91.30           H  
ATOM   3942  HB3 ALA A 264      16.710  -1.790  -3.289  1.00 91.30           H  
ATOM   3943  O   ALA A 264      17.214  -3.852  -5.368  1.00 91.30           O  
ATOM   3944  N   THR A 265      19.077  -2.866  -6.123  1.00 90.76           N  
ATOM   3945  H   THR A 265      19.553  -1.981  -6.228  1.00 90.76           H  
ATOM   3946  CA  THR A 265      19.866  -4.070  -6.452  1.00 90.76           C  
ATOM   3947  HA  THR A 265      19.515  -4.934  -5.886  1.00 90.76           H  
ATOM   3948  C   THR A 265      21.331  -3.817  -6.096  1.00 90.76           C  
ATOM   3949  CB  THR A 265      19.786  -4.400  -7.952  1.00 90.76           C  
ATOM   3950  HB  THR A 265      20.464  -5.221  -8.184  1.00 90.76           H  
ATOM   3951  O   THR A 265      21.712  -2.677  -5.817  1.00 90.76           O  
ATOM   3952  CG2 THR A 265      18.386  -4.785  -8.424  1.00 90.76           C  
ATOM   3953 HG21 THR A 265      17.668  -3.988  -8.233  1.00 90.76           H  
ATOM   3954 HG22 THR A 265      18.402  -5.019  -9.488  1.00 90.76           H  
ATOM   3955 HG23 THR A 265      18.078  -5.685  -7.892  1.00 90.76           H  
ATOM   3956  OG1 THR A 265      20.176  -3.261  -8.688  1.00 90.76           O  
ATOM   3957  HG1 THR A 265      19.439  -2.649  -8.620  1.00 90.76           H  
ATOM   3958  N   LYS A 266      22.200  -4.825  -6.181  1.00 88.59           N  
ATOM   3959  H   LYS A 266      21.836  -5.742  -6.397  1.00 88.59           H  
ATOM   3960  CA  LYS A 266      23.634  -4.714  -5.877  1.00 88.59           C  
ATOM   3961  HA  LYS A 266      23.736  -4.426  -4.830  1.00 88.59           H  
ATOM   3962  C   LYS A 266      24.365  -3.633  -6.687  1.00 88.59           C  
ATOM   3963  CB  LYS A 266      24.241  -6.111  -6.067  1.00 88.59           C  
ATOM   3964  HB2 LYS A 266      23.663  -6.815  -5.468  1.00 88.59           H  
ATOM   3965  HB3 LYS A 266      24.147  -6.402  -7.113  1.00 88.59           H  
ATOM   3966  O   LYS A 266      25.367  -3.095  -6.222  1.00 88.59           O  
ATOM   3967  CG  LYS A 266      25.712  -6.215  -5.642  1.00 88.59           C  
ATOM   3968  HG2 LYS A 266      26.329  -5.594  -6.291  1.00 88.59           H  
ATOM   3969  HG3 LYS A 266      25.818  -5.878  -4.611  1.00 88.59           H  
ATOM   3970  CD  LYS A 266      26.179  -7.672  -5.754  1.00 88.59           C  
ATOM   3971  HD2 LYS A 266      26.029  -8.016  -6.777  1.00 88.59           H  
ATOM   3972  HD3 LYS A 266      25.575  -8.288  -5.087  1.00 88.59           H  
ATOM   3973  CE  LYS A 266      27.660  -7.804  -5.380  1.00 88.59           C  
ATOM   3974  HE2 LYS A 266      28.247  -7.188  -6.061  1.00 88.59           H  
ATOM   3975  HE3 LYS A 266      27.798  -7.416  -4.370  1.00 88.59           H  
ATOM   3976  NZ  LYS A 266      28.109  -9.219  -5.448  1.00 88.59           N  
ATOM   3977  HZ1 LYS A 266      29.083  -9.310  -5.199  1.00 88.59           H  
ATOM   3978  HZ2 LYS A 266      27.568  -9.795  -4.819  1.00 88.59           H  
ATOM   3979  HZ3 LYS A 266      27.985  -9.590  -6.380  1.00 88.59           H  
ATOM   3980  N   ALA A 267      23.873  -3.295  -7.881  1.00 85.63           N  
ATOM   3981  H   ALA A 267      23.045  -3.782  -8.193  1.00 85.63           H  
ATOM   3982  CA  ALA A 267      24.458  -2.265  -8.746  1.00 85.63           C  
ATOM   3983  HA  ALA A 267      25.445  -2.000  -8.367  1.00 85.63           H  
ATOM   3984  C   ALA A 267      23.668  -0.941  -8.805  1.00 85.63           C  
ATOM   3985  CB  ALA A 267      24.662  -2.881 -10.122  1.00 85.63           C  
ATOM   3986  HB1 ALA A 267      23.702  -3.230 -10.500  1.00 85.63           H  
ATOM   3987  HB2 ALA A 267      25.347  -3.727 -10.054  1.00 85.63           H  
ATOM   3988  HB3 ALA A 267      25.079  -2.140 -10.803  1.00 85.63           H  
ATOM   3989  O   ALA A 267      24.157   0.035  -9.375  1.00 85.63           O  
ATOM   3990  N   TYR A 268      22.483  -0.882  -8.193  1.00 89.11           N  
ATOM   3991  H   TYR A 268      22.148  -1.715  -7.731  1.00 89.11           H  
ATOM   3992  CA  TYR A 268      21.766   0.362  -7.908  1.00 89.11           C  
ATOM   3993  HA  TYR A 268      22.478   1.187  -7.915  1.00 89.11           H  
ATOM   3994  C   TYR A 268      21.183   0.264  -6.498  1.00 89.11           C  
ATOM   3995  CB  TYR A 268      20.706   0.639  -8.982  1.00 89.11           C  
ATOM   3996  HB2 TYR A 268      19.976  -0.171  -8.986  1.00 89.11           H  
ATOM   3997  HB3 TYR A 268      21.192   0.645  -9.958  1.00 89.11           H  
ATOM   3998  O   TYR A 268      20.049  -0.171  -6.303  1.00 89.11           O  
ATOM   3999  CG  TYR A 268      19.997   1.970  -8.798  1.00 89.11           C  
ATOM   4000  CD1 TYR A 268      18.600   2.013  -8.631  1.00 89.11           C  
ATOM   4001  HD1 TYR A 268      18.033   1.094  -8.620  1.00 89.11           H  
ATOM   4002  CD2 TYR A 268      20.741   3.168  -8.785  1.00 89.11           C  
ATOM   4003  HD2 TYR A 268      21.813   3.134  -8.913  1.00 89.11           H  
ATOM   4004  CE1 TYR A 268      17.945   3.251  -8.477  1.00 89.11           C  
ATOM   4005  HE1 TYR A 268      16.872   3.284  -8.355  1.00 89.11           H  
ATOM   4006  CE2 TYR A 268      20.095   4.403  -8.590  1.00 89.11           C  
ATOM   4007  HE2 TYR A 268      20.669   5.317  -8.567  1.00 89.11           H  
ATOM   4008  OH  TYR A 268      18.075   5.633  -8.203  1.00 89.11           O  
ATOM   4009  HH  TYR A 268      18.694   6.261  -7.823  1.00 89.11           H  
ATOM   4010  CZ  TYR A 268      18.694   4.445  -8.438  1.00 89.11           C  
ATOM   4011  N   ASN A 269      22.021   0.563  -5.507  1.00 91.06           N  
ATOM   4012  H   ASN A 269      22.901   0.994  -5.751  1.00 91.06           H  
ATOM   4013  CA  ASN A 269      21.802   0.140  -4.126  1.00 91.06           C  
ATOM   4014  HA  ASN A 269      21.460  -0.895  -4.156  1.00 91.06           H  
ATOM   4015  C   ASN A 269      20.677   0.922  -3.423  1.00 91.06           C  
ATOM   4016  CB  ASN A 269      23.161   0.120  -3.401  1.00 91.06           C  
ATOM   4017  HB2 ASN A 269      23.883  -0.389  -4.040  1.00 91.06           H  
ATOM   4018  HB3 ASN A 269      23.077  -0.485  -2.499  1.00 91.06           H  
ATOM   4019  O   ASN A 269      20.180   1.930  -3.927  1.00 91.06           O  
ATOM   4020  CG  ASN A 269      23.721   1.473  -2.995  1.00 91.06           C  
ATOM   4021  ND2 ASN A 269      25.022   1.562  -2.856  1.00 91.06           N  
ATOM   4022 HD21 ASN A 269      25.597   0.754  -3.047  1.00 91.06           H  
ATOM   4023 HD22 ASN A 269      25.401   2.448  -2.555  1.00 91.06           H  
ATOM   4024  OD1 ASN A 269      23.029   2.450  -2.753  1.00 91.06           O  
ATOM   4025  N   VAL A 270      20.269   0.475  -2.232  1.00 93.99           N  
ATOM   4026  H   VAL A 270      20.745  -0.319  -1.828  1.00 93.99           H  
ATOM   4027  CA  VAL A 270      19.124   1.048  -1.493  1.00 93.99           C  
ATOM   4028  HA  VAL A 270      18.223   0.942  -2.098  1.00 93.99           H  
ATOM   4029  C   VAL A 270      19.300   2.548  -1.220  1.00 93.99           C  
ATOM   4030  CB  VAL A 270      18.927   0.256  -0.188  1.00 93.99           C  
ATOM   4031  HB  VAL A 270      19.880   0.256   0.339  1.00 93.99           H  
ATOM   4032  O   VAL A 270      18.337   3.312  -1.323  1.00 93.99           O  
ATOM   4033  CG1 VAL A 270      17.888   0.848   0.764  1.00 93.99           C  
ATOM   4034 HG11 VAL A 270      17.808   0.219   1.651  1.00 93.99           H  
ATOM   4035 HG12 VAL A 270      16.914   0.900   0.278  1.00 93.99           H  
ATOM   4036 HG13 VAL A 270      18.209   1.839   1.084  1.00 93.99           H  
ATOM   4037  CG2 VAL A 270      18.502  -1.189  -0.484  1.00 93.99           C  
ATOM   4038 HG21 VAL A 270      18.382  -1.740   0.448  1.00 93.99           H  
ATOM   4039 HG22 VAL A 270      19.264  -1.700  -1.073  1.00 93.99           H  
ATOM   4040 HG23 VAL A 270      17.553  -1.205  -1.019  1.00 93.99           H  
ATOM   4041  N   THR A 271      20.531   2.989  -0.948  1.00 92.04           N  
ATOM   4042  H   THR A 271      21.281   2.313  -0.916  1.00 92.04           H  
ATOM   4043  CA  THR A 271      20.865   4.403  -0.721  1.00 92.04           C  
ATOM   4044  HA  THR A 271      20.139   4.817  -0.022  1.00 92.04           H  
ATOM   4045  C   THR A 271      20.784   5.229  -2.008  1.00 92.04           C  
ATOM   4046  CB  THR A 271      22.254   4.528  -0.075  1.00 92.04           C  
ATOM   4047  HB  THR A 271      23.005   4.084  -0.728  1.00 92.04           H  
ATOM   4048  O   THR A 271      20.289   6.353  -1.976  1.00 92.04           O  
ATOM   4049  CG2 THR A 271      22.654   5.969   0.246  1.00 92.04           C  
ATOM   4050 HG21 THR A 271      23.591   5.975   0.803  1.00 92.04           H  
ATOM   4051 HG22 THR A 271      22.795   6.531  -0.677  1.00 92.04           H  
ATOM   4052 HG23 THR A 271      21.874   6.443   0.841  1.00 92.04           H  
ATOM   4053  OG1 THR A 271      22.246   3.843   1.154  1.00 92.04           O  
ATOM   4054  HG1 THR A 271      23.149   3.613   1.385  1.00 92.04           H  
ATOM   4055  N   GLN A 272      21.212   4.682  -3.149  1.00 89.55           N  
ATOM   4056  H   GLN A 272      21.585   3.745  -3.116  1.00 89.55           H  
ATOM   4057  CA  GLN A 272      21.104   5.329  -4.465  1.00 89.55           C  
ATOM   4058  HA  GLN A 272      21.456   6.358  -4.395  1.00 89.55           H  
ATOM   4059  C   GLN A 272      19.657   5.371  -4.983  1.00 89.55           C  
ATOM   4060  CB  GLN A 272      21.979   4.566  -5.470  1.00 89.55           C  
ATOM   4061  HB2 GLN A 272      21.777   4.945  -6.472  1.00 89.55           H  
ATOM   4062  HB3 GLN A 272      21.698   3.513  -5.444  1.00 89.55           H  
ATOM   4063  O   GLN A 272      19.261   6.338  -5.638  1.00 89.55           O  
ATOM   4064  CG  GLN A 272      23.487   4.712  -5.218  1.00 89.55           C  
ATOM   4065  HG2 GLN A 272      23.718   4.528  -4.168  1.00 89.55           H  
ATOM   4066  HG3 GLN A 272      23.784   5.734  -5.453  1.00 89.55           H  
ATOM   4067  CD  GLN A 272      24.311   3.738  -6.058  1.00 89.55           C  
ATOM   4068  NE2 GLN A 272      25.546   4.059  -6.373  1.00 89.55           N  
ATOM   4069 HE21 GLN A 272      26.041   3.376  -6.927  1.00 89.55           H  
ATOM   4070 HE22 GLN A 272      25.950   4.938  -6.084  1.00 89.55           H  
ATOM   4071  OE1 GLN A 272      23.881   2.662  -6.437  1.00 89.55           O  
ATOM   4072  N   ALA A 273      18.866   4.337  -4.686  1.00 90.45           N  
ATOM   4073  H   ALA A 273      19.290   3.537  -4.238  1.00 90.45           H  
ATOM   4074  CA  ALA A 273      17.468   4.223  -5.082  1.00 90.45           C  
ATOM   4075  HA  ALA A 273      17.369   4.513  -6.128  1.00 90.45           H  
ATOM   4076  C   ALA A 273      16.557   5.159  -4.278  1.00 90.45           C  
ATOM   4077  CB  ALA A 273      17.048   2.753  -4.967  1.00 90.45           C  
ATOM   4078  HB1 ALA A 273      17.167   2.409  -3.939  1.00 90.45           H  
ATOM   4079  HB2 ALA A 273      16.006   2.638  -5.263  1.00 90.45           H  
ATOM   4080  HB3 ALA A 273      17.672   2.138  -5.616  1.00 90.45           H  
ATOM   4081  O   ALA A 273      15.791   5.929  -4.864  1.00 90.45           O  
ATOM   4082  N   PHE A 274      16.650   5.119  -2.947  1.00 91.63           N  
ATOM   4083  H   PHE A 274      17.300   4.461  -2.541  1.00 91.63           H  
ATOM   4084  CA  PHE A 274      15.648   5.716  -2.055  1.00 91.63           C  
ATOM   4085  HA  PHE A 274      14.868   6.186  -2.654  1.00 91.63           H  
ATOM   4086  C   PHE A 274      16.193   6.812  -1.125  1.00 91.63           C  
ATOM   4087  CB  PHE A 274      14.989   4.583  -1.261  1.00 91.63           C  
ATOM   4088  HB2 PHE A 274      14.178   4.997  -0.662  1.00 91.63           H  
ATOM   4089  HB3 PHE A 274      15.734   4.177  -0.577  1.00 91.63           H  
ATOM   4090  O   PHE A 274      15.400   7.537  -0.520  1.00 91.63           O  
ATOM   4091  CG  PHE A 274      14.429   3.449  -2.105  1.00 91.63           C  
ATOM   4092  CD1 PHE A 274      13.341   3.672  -2.971  1.00 91.63           C  
ATOM   4093  HD1 PHE A 274      12.894   4.652  -3.048  1.00 91.63           H  
ATOM   4094  CD2 PHE A 274      14.985   2.158  -2.013  1.00 91.63           C  
ATOM   4095  HD2 PHE A 274      15.828   1.978  -1.362  1.00 91.63           H  
ATOM   4096  CE1 PHE A 274      12.807   2.610  -3.722  1.00 91.63           C  
ATOM   4097  HE1 PHE A 274      11.953   2.769  -4.364  1.00 91.63           H  
ATOM   4098  CE2 PHE A 274      14.442   1.095  -2.755  1.00 91.63           C  
ATOM   4099  HE2 PHE A 274      14.846   0.099  -2.653  1.00 91.63           H  
ATOM   4100  CZ  PHE A 274      13.352   1.321  -3.611  1.00 91.63           C  
ATOM   4101  HZ  PHE A 274      12.914   0.503  -4.162  1.00 91.63           H  
ATOM   4102  N   GLY A 275      17.517   6.963  -1.038  1.00 88.01           N  
ATOM   4103  H   GLY A 275      18.106   6.354  -1.589  1.00 88.01           H  
ATOM   4104  CA  GLY A 275      18.202   7.847  -0.093  1.00 88.01           C  
ATOM   4105  HA2 GLY A 275      17.527   8.632   0.248  1.00 88.01           H  
ATOM   4106  HA3 GLY A 275      19.038   8.322  -0.607  1.00 88.01           H  
ATOM   4107  C   GLY A 275      18.745   7.110   1.136  1.00 88.01           C  
ATOM   4108  O   GLY A 275      18.439   5.933   1.374  1.00 88.01           O  
ATOM   4109  N   ARG A 276      19.568   7.825   1.919  1.00 84.32           N  
ATOM   4110  H   ARG A 276      19.704   8.799   1.687  1.00 84.32           H  
ATOM   4111  CA  ARG A 276      20.126   7.338   3.191  1.00 84.32           C  
ATOM   4112  HA  ARG A 276      20.742   6.460   2.994  1.00 84.32           H  
ATOM   4113  C   ARG A 276      19.004   6.887   4.133  1.00 84.32           C  
ATOM   4114  CB  ARG A 276      20.989   8.420   3.875  1.00 84.32           C  
ATOM   4115  HB2 ARG A 276      20.423   9.349   3.938  1.00 84.32           H  
ATOM   4116  HB3 ARG A 276      21.204   8.094   4.893  1.00 84.32           H  
ATOM   4117  O   ARG A 276      17.898   7.427   4.098  1.00 84.32           O  
ATOM   4118  CG  ARG A 276      22.331   8.676   3.165  1.00 84.32           C  
ATOM   4119  HG2 ARG A 276      22.150   9.075   2.167  1.00 84.32           H  
ATOM   4120  HG3 ARG A 276      22.868   7.732   3.077  1.00 84.32           H  
ATOM   4121  CD  ARG A 276      23.193   9.668   3.966  1.00 84.32           C  
ATOM   4122  HD2 ARG A 276      22.691  10.636   3.991  1.00 84.32           H  
ATOM   4123  HD3 ARG A 276      23.276   9.299   4.988  1.00 84.32           H  
ATOM   4124  NE  ARG A 276      24.548   9.829   3.392  1.00 84.32           N  
ATOM   4125  HE  ARG A 276      24.676   9.555   2.428  1.00 84.32           H  
ATOM   4126  NH1 ARG A 276      25.588  10.688   5.265  1.00 84.32           N  
ATOM   4127 HH11 ARG A 276      24.716  10.688   5.774  1.00 84.32           H  
ATOM   4128 HH12 ARG A 276      26.437  10.920   5.761  1.00 84.32           H  
ATOM   4129  NH2 ARG A 276      26.788  10.288   3.445  1.00 84.32           N  
ATOM   4130 HH21 ARG A 276      26.901   9.979   2.490  1.00 84.32           H  
ATOM   4131 HH22 ARG A 276      27.590  10.594   3.977  1.00 84.32           H  
ATOM   4132  CZ  ARG A 276      25.625  10.268   4.032  1.00 84.32           C  
ATOM   4133  N   ARG A 277      19.299   5.878   4.955  1.00 87.42           N  
ATOM   4134  H   ARG A 277      20.252   5.544   4.974  1.00 87.42           H  
ATOM   4135  CA  ARG A 277      18.440   5.524   6.087  1.00 87.42           C  
ATOM   4136  HA  ARG A 277      17.403   5.504   5.750  1.00 87.42           H  
ATOM   4137  C   ARG A 277      18.544   6.591   7.180  1.00 87.42           C  
ATOM   4138  CB  ARG A 277      18.831   4.173   6.698  1.00 87.42           C  
ATOM   4139  HB2 ARG A 277      18.109   3.931   7.478  1.00 87.42           H  
ATOM   4140  HB3 ARG A 277      19.800   4.307   7.178  1.00 87.42           H  
ATOM   4141  O   ARG A 277      19.569   7.270   7.249  1.00 87.42           O  
ATOM   4142  CG  ARG A 277      18.964   2.950   5.788  1.00 87.42           C  
ATOM   4143  HG2 ARG A 277      19.307   2.152   6.447  1.00 87.42           H  
ATOM   4144  HG3 ARG A 277      19.734   3.126   5.037  1.00 87.42           H  
ATOM   4145  CD  ARG A 277      17.690   2.438   5.116  1.00 87.42           C  
ATOM   4146  HD2 ARG A 277      16.864   2.478   5.826  1.00 87.42           H  
ATOM   4147  HD3 ARG A 277      17.862   1.391   4.865  1.00 87.42           H  
ATOM   4148  NE  ARG A 277      17.364   3.167   3.879  1.00 87.42           N  
ATOM   4149  HE  ARG A 277      17.895   4.004   3.682  1.00 87.42           H  
ATOM   4150  NH1 ARG A 277      15.612   1.820   3.256  1.00 87.42           N  
ATOM   4151 HH11 ARG A 277      14.887   1.550   2.607  1.00 87.42           H  
ATOM   4152 HH12 ARG A 277      15.785   1.233   4.061  1.00 87.42           H  
ATOM   4153  NH2 ARG A 277      16.246   3.535   1.949  1.00 87.42           N  
ATOM   4154 HH21 ARG A 277      16.883   4.293   1.751  1.00 87.42           H  
ATOM   4155 HH22 ARG A 277      15.514   3.288   1.299  1.00 87.42           H  
ATOM   4156  CZ  ARG A 277      16.406   2.836   3.038  1.00 87.42           C  
ATOM   4157  N   GLY A 278      17.532   6.701   8.032  1.00 79.72           N  
ATOM   4158  H   GLY A 278      16.711   6.123   7.920  1.00 79.72           H  
ATOM   4159  CA  GLY A 278      17.576   7.592   9.190  1.00 79.72           C  
ATOM   4160  HA2 GLY A 278      17.976   8.559   8.884  1.00 79.72           H  
ATOM   4161  HA3 GLY A 278      18.268   7.180   9.925  1.00 79.72           H  
ATOM   4162  C   GLY A 278      16.217   7.792   9.872  1.00 79.72           C  
ATOM   4163  O   GLY A 278      15.259   7.095   9.529  1.00 79.72           O  
ATOM   4164  N   PRO A 279      16.138   8.714  10.852  1.00 70.93           N  
ATOM   4165  CA  PRO A 279      14.963   8.917  11.703  1.00 70.93           C  
ATOM   4166  HA  PRO A 279      14.504   7.958  11.944  1.00 70.93           H  
ATOM   4167  C   PRO A 279      13.877   9.821  11.094  1.00 70.93           C  
ATOM   4168  CB  PRO A 279      15.531   9.547  12.980  1.00 70.93           C  
ATOM   4169  HB2 PRO A 279      14.796  10.151  13.512  1.00 70.93           H  
ATOM   4170  HB3 PRO A 279      15.920   8.768  13.636  1.00 70.93           H  
ATOM   4171  O   PRO A 279      12.798   9.948  11.672  1.00 70.93           O  
ATOM   4172  CG  PRO A 279      16.689  10.394  12.456  1.00 70.93           C  
ATOM   4173  HG2 PRO A 279      17.437  10.579  13.227  1.00 70.93           H  
ATOM   4174  HG3 PRO A 279      16.308  11.334  12.055  1.00 70.93           H  
ATOM   4175  CD  PRO A 279      17.246   9.537  11.321  1.00 70.93           C  
ATOM   4176  HD2 PRO A 279      18.040   8.896  11.706  1.00 70.93           H  
ATOM   4177  HD3 PRO A 279      17.631  10.174  10.525  1.00 70.93           H  
ATOM   4178  N   GLU A 280      14.137  10.506   9.976  1.00 65.45           N  
ATOM   4179  H   GLU A 280      15.004  10.339   9.484  1.00 65.45           H  
ATOM   4180  CA  GLU A 280      13.131  11.375   9.355  1.00 65.45           C  
ATOM   4181  HA  GLU A 280      12.607  11.910  10.147  1.00 65.45           H  
ATOM   4182  C   GLU A 280      12.096  10.546   8.584  1.00 65.45           C  
ATOM   4183  CB  GLU A 280      13.770  12.423   8.433  1.00 65.45           C  
ATOM   4184  HB2 GLU A 280      14.235  11.923   7.584  1.00 65.45           H  
ATOM   4185  HB3 GLU A 280      12.974  13.064   8.054  1.00 65.45           H  
ATOM   4186  O   GLU A 280      12.449   9.591   7.904  1.00 65.45           O  
ATOM   4187  CG  GLU A 280      14.809  13.300   9.148  1.00 65.45           C  
ATOM   4188  HG2 GLU A 280      14.376  13.649  10.086  1.00 65.45           H  
ATOM   4189  HG3 GLU A 280      15.689  12.703   9.385  1.00 65.45           H  
ATOM   4190  CD  GLU A 280      15.230  14.512   8.303  1.00 65.45           C  
ATOM   4191  OE1 GLU A 280      15.387  15.600   8.910  1.00 65.45           O  
ATOM   4192  OE2 GLU A 280      15.372  14.352   7.068  1.00 65.45           O  
ATOM   4193  N   GLN A 281      10.816  10.932   8.599  1.00 65.11           N  
ATOM   4194  H   GLN A 281      10.553  11.727   9.164  1.00 65.11           H  
ATOM   4195  CA  GLN A 281       9.757  10.150   7.934  1.00 65.11           C  
ATOM   4196  HA  GLN A 281       9.771   9.140   8.345  1.00 65.11           H  
ATOM   4197  C   GLN A 281       9.940  10.029   6.405  1.00 65.11           C  
ATOM   4198  CB  GLN A 281       8.403  10.799   8.241  1.00 65.11           C  
ATOM   4199  HB2 GLN A 281       8.330  11.705   7.641  1.00 65.11           H  
ATOM   4200  HB3 GLN A 281       8.357  11.080   9.293  1.00 65.11           H  
ATOM   4201  O   GLN A 281       9.433   9.103   5.777  1.00 65.11           O  
ATOM   4202  CG  GLN A 281       7.215   9.859   7.940  1.00 65.11           C  
ATOM   4203  HG2 GLN A 281       7.122   9.127   8.743  1.00 65.11           H  
ATOM   4204  HG3 GLN A 281       7.367   9.312   7.010  1.00 65.11           H  
ATOM   4205  CD  GLN A 281       5.904  10.607   7.785  1.00 65.11           C  
ATOM   4206  NE2 GLN A 281       4.780   9.940   7.692  1.00 65.11           N  
ATOM   4207 HE21 GLN A 281       4.768   8.930   7.653  1.00 65.11           H  
ATOM   4208 HE22 GLN A 281       3.960  10.512   7.546  1.00 65.11           H  
ATOM   4209  OE1 GLN A 281       5.858  11.813   7.802  1.00 65.11           O  
ATOM   4210  N   THR A 282      10.668  10.957   5.780  1.00 70.23           N  
ATOM   4211  H   THR A 282      11.094  11.692   6.326  1.00 70.23           H  
ATOM   4212  CA  THR A 282      10.998  10.896   4.347  1.00 70.23           C  
ATOM   4213  HA  THR A 282      10.120  10.545   3.805  1.00 70.23           H  
ATOM   4214  C   THR A 282      12.141   9.915   4.043  1.00 70.23           C  
ATOM   4215  CB  THR A 282      11.352  12.292   3.818  1.00 70.23           C  
ATOM   4216  HB  THR A 282      11.626  12.221   2.766  1.00 70.23           H  
ATOM   4217  O   THR A 282      12.353   9.572   2.871  1.00 70.23           O  
ATOM   4218  CG2 THR A 282      10.197  13.285   3.954  1.00 70.23           C  
ATOM   4219 HG21 THR A 282       9.314  12.895   3.447  1.00 70.23           H  
ATOM   4220 HG22 THR A 282       9.953  13.457   5.002  1.00 70.23           H  
ATOM   4221 HG23 THR A 282      10.468  14.233   3.490  1.00 70.23           H  
ATOM   4222  OG1 THR A 282      12.445  12.785   4.553  1.00 70.23           O  
ATOM   4223  HG1 THR A 282      12.477  13.741   4.463  1.00 70.23           H  
ATOM   4224  N   GLN A 283      12.858   9.452   5.073  1.00 78.66           N  
ATOM   4225  H   GLN A 283      12.556   9.712   6.001  1.00 78.66           H  
ATOM   4226  CA  GLN A 283      13.905   8.433   5.042  1.00 78.66           C  
ATOM   4227  HA  GLN A 283      14.332   8.387   4.040  1.00 78.66           H  
ATOM   4228  C   GLN A 283      13.306   7.057   5.376  1.00 78.66           C  
ATOM   4229  CB  GLN A 283      15.034   8.796   6.030  1.00 78.66           C  
ATOM   4230  HB2 GLN A 283      15.796   8.017   6.002  1.00 78.66           H  
ATOM   4231  HB3 GLN A 283      14.628   8.815   7.042  1.00 78.66           H  
ATOM   4232  O   GLN A 283      12.292   6.941   6.056  1.00 78.66           O  
ATOM   4233  CG  GLN A 283      15.708  10.147   5.718  1.00 78.66           C  
ATOM   4234  HG2 GLN A 283      14.953  10.912   5.538  1.00 78.66           H  
ATOM   4235  HG3 GLN A 283      16.299  10.040   4.808  1.00 78.66           H  
ATOM   4236  CD  GLN A 283      16.610  10.663   6.839  1.00 78.66           C  
ATOM   4237  NE2 GLN A 283      17.437  11.647   6.574  1.00 78.66           N  
ATOM   4238 HE21 GLN A 283      17.855  12.054   7.398  1.00 78.66           H  
ATOM   4239 HE22 GLN A 283      17.241  12.237   5.778  1.00 78.66           H  
ATOM   4240  OE1 GLN A 283      16.569  10.243   7.983  1.00 78.66           O  
ATOM   4241  N   GLY A 284      13.931   5.988   4.882  1.00 86.77           N  
ATOM   4242  H   GLY A 284      14.810   6.132   4.405  1.00 86.77           H  
ATOM   4243  CA  GLY A 284      13.579   4.632   5.308  1.00 86.77           C  
ATOM   4244  HA2 GLY A 284      13.818   3.919   4.519  1.00 86.77           H  
ATOM   4245  HA3 GLY A 284      12.511   4.564   5.517  1.00 86.77           H  
ATOM   4246  C   GLY A 284      14.362   4.252   6.560  1.00 86.77           C  
ATOM   4247  O   GLY A 284      15.567   4.481   6.600  1.00 86.77           O  
ATOM   4248  N   ASN A 285      13.729   3.618   7.540  1.00 89.86           N  
ATOM   4249  H   ASN A 285      12.725   3.510   7.512  1.00 89.86           H  
ATOM   4250  CA  ASN A 285      14.424   3.077   8.711  1.00 89.86           C  
ATOM   4251  HA  ASN A 285      15.323   3.665   8.894  1.00 89.86           H  
ATOM   4252  C   ASN A 285      14.881   1.615   8.536  1.00 89.86           C  
ATOM   4253  CB  ASN A 285      13.526   3.250   9.938  1.00 89.86           C  
ATOM   4254  HB2 ASN A 285      14.136   3.008  10.808  1.00 89.86           H  
ATOM   4255  HB3 ASN A 285      13.198   4.285  10.034  1.00 89.86           H  
ATOM   4256  O   ASN A 285      15.721   1.147   9.297  1.00 89.86           O  
ATOM   4257  CG  ASN A 285      12.314   2.340   9.951  1.00 89.86           C  
ATOM   4258  ND2 ASN A 285      11.937   1.860  11.109  1.00 89.86           N  
ATOM   4259 HD21 ASN A 285      11.125   1.260  11.150  1.00 89.86           H  
ATOM   4260 HD22 ASN A 285      12.482   2.078  11.931  1.00 89.86           H  
ATOM   4261  OD1 ASN A 285      11.725   2.045   8.920  1.00 89.86           O  
ATOM   4262  N   PHE A 286      14.344   0.911   7.535  1.00 94.16           N  
ATOM   4263  H   PHE A 286      13.578   1.340   7.036  1.00 94.16           H  
ATOM   4264  CA  PHE A 286      14.573  -0.518   7.319  1.00 94.16           C  
ATOM   4265  HA  PHE A 286      14.744  -0.972   8.295  1.00 94.16           H  
ATOM   4266  C   PHE A 286      15.795  -0.821   6.431  1.00 94.16           C  
ATOM   4267  CB  PHE A 286      13.290  -1.145   6.757  1.00 94.16           C  
ATOM   4268  HB2 PHE A 286      12.440  -0.783   7.335  1.00 94.16           H  
ATOM   4269  HB3 PHE A 286      13.148  -0.816   5.727  1.00 94.16           H  
ATOM   4270  O   PHE A 286      15.958  -0.225   5.354  1.00 94.16           O  
ATOM   4271  CG  PHE A 286      13.278  -2.660   6.803  1.00 94.16           C  
ATOM   4272  CD1 PHE A 286      13.863  -3.408   5.763  1.00 94.16           C  
ATOM   4273  HD1 PHE A 286      14.319  -2.908   4.921  1.00 94.16           H  
ATOM   4274  CD2 PHE A 286      12.699  -3.324   7.901  1.00 94.16           C  
ATOM   4275  HD2 PHE A 286      12.257  -2.761   8.709  1.00 94.16           H  
ATOM   4276  CE1 PHE A 286      13.871  -4.810   5.827  1.00 94.16           C  
ATOM   4277  HE1 PHE A 286      14.346  -5.380   5.042  1.00 94.16           H  
ATOM   4278  CE2 PHE A 286      12.688  -4.729   7.952  1.00 94.16           C  
ATOM   4279  HE2 PHE A 286      12.246  -5.237   8.796  1.00 94.16           H  
ATOM   4280  CZ  PHE A 286      13.271  -5.473   6.912  1.00 94.16           C  
ATOM   4281  HZ  PHE A 286      13.276  -6.552   6.963  1.00 94.16           H  
ATOM   4282  N   GLY A 287      16.587  -1.805   6.864  1.00 94.76           N  
ATOM   4283  H   GLY A 287      16.411  -2.134   7.802  1.00 94.76           H  
ATOM   4284  CA  GLY A 287      17.714  -2.420   6.158  1.00 94.76           C  
ATOM   4285  HA2 GLY A 287      17.503  -3.481   6.019  1.00 94.76           H  
ATOM   4286  HA3 GLY A 287      17.842  -1.962   5.177  1.00 94.76           H  
ATOM   4287  C   GLY A 287      19.031  -2.271   6.921  1.00 94.76           C  
ATOM   4288  O   GLY A 287      19.364  -1.170   7.348  1.00 94.76           O  
ATOM   4289  N   ASP A 288      19.796  -3.361   7.050  1.00 92.40           N  
ATOM   4290  H   ASP A 288      19.544  -4.189   6.530  1.00 92.40           H  
ATOM   4291  CA  ASP A 288      21.170  -3.323   7.575  1.00 92.40           C  
ATOM   4292  HA  ASP A 288      21.226  -2.535   8.326  1.00 92.40           H  
ATOM   4293  C   ASP A 288      22.168  -2.957   6.457  1.00 92.40           C  
ATOM   4294  CB  ASP A 288      21.520  -4.644   8.299  1.00 92.40           C  
ATOM   4295  HB2 ASP A 288      22.445  -4.492   8.855  1.00 92.40           H  
ATOM   4296  HB3 ASP A 288      20.736  -4.862   9.024  1.00 92.40           H  
ATOM   4297  O   ASP A 288      21.779  -2.726   5.308  1.00 92.40           O  
ATOM   4298  CG  ASP A 288      21.706  -5.866   7.390  1.00 92.40           C  
ATOM   4299  OD1 ASP A 288      21.537  -5.724   6.161  1.00 92.40           O  
ATOM   4300  OD2 ASP A 288      21.964  -6.968   7.917  1.00 92.40           O  
ATOM   4301  N   GLN A 289      23.468  -2.902   6.761  1.00 92.14           N  
ATOM   4302  H   GLN A 289      23.764  -3.106   7.704  1.00 92.14           H  
ATOM   4303  CA  GLN A 289      24.484  -2.587   5.748  1.00 92.14           C  
ATOM   4304  HA  GLN A 289      24.281  -1.595   5.345  1.00 92.14           H  
ATOM   4305  C   GLN A 289      24.486  -3.570   4.564  1.00 92.14           C  
ATOM   4306  CB  GLN A 289      25.879  -2.588   6.380  1.00 92.14           C  
ATOM   4307  HB2 GLN A 289      26.062  -3.549   6.862  1.00 92.14           H  
ATOM   4308  HB3 GLN A 289      26.608  -2.468   5.579  1.00 92.14           H  
ATOM   4309  O   GLN A 289      24.748  -3.165   3.427  1.00 92.14           O  
ATOM   4310  CG  GLN A 289      26.101  -1.459   7.394  1.00 92.14           C  
ATOM   4311  HG2 GLN A 289      25.546  -1.659   8.310  1.00 92.14           H  
ATOM   4312  HG3 GLN A 289      25.750  -0.518   6.970  1.00 92.14           H  
ATOM   4313  CD  GLN A 289      27.583  -1.338   7.728  1.00 92.14           C  
ATOM   4314  NE2 GLN A 289      28.114  -0.145   7.853  1.00 92.14           N  
ATOM   4315 HE21 GLN A 289      27.541   0.686   7.848  1.00 92.14           H  
ATOM   4316 HE22 GLN A 289      29.092  -0.143   8.108  1.00 92.14           H  
ATOM   4317  OE1 GLN A 289      28.310  -2.307   7.824  1.00 92.14           O  
ATOM   4318  N   GLU A 290      24.185  -4.849   4.804  1.00 94.38           N  
ATOM   4319  H   GLU A 290      23.842  -5.115   5.715  1.00 94.38           H  
ATOM   4320  CA  GLU A 290      24.215  -5.873   3.766  1.00 94.38           C  
ATOM   4321  HA  GLU A 290      25.110  -5.704   3.168  1.00 94.38           H  
ATOM   4322  C   GLU A 290      23.013  -5.755   2.821  1.00 94.38           C  
ATOM   4323  CB  GLU A 290      24.328  -7.271   4.396  1.00 94.38           C  
ATOM   4324  HB2 GLU A 290      25.140  -7.281   5.123  1.00 94.38           H  
ATOM   4325  HB3 GLU A 290      23.392  -7.547   4.882  1.00 94.38           H  
ATOM   4326  O   GLU A 290      23.198  -5.685   1.600  1.00 94.38           O  
ATOM   4327  CG  GLU A 290      24.652  -8.245   3.262  1.00 94.38           C  
ATOM   4328  HG2 GLU A 290      23.838  -8.212   2.537  1.00 94.38           H  
ATOM   4329  HG3 GLU A 290      25.553  -7.886   2.764  1.00 94.38           H  
ATOM   4330  CD  GLU A 290      24.863  -9.708   3.649  1.00 94.38           C  
ATOM   4331  OE1 GLU A 290      25.299 -10.424   2.715  1.00 94.38           O  
ATOM   4332  OE2 GLU A 290      24.559 -10.090   4.796  1.00 94.38           O  
ATOM   4333  N   LEU A 291      21.803  -5.646   3.374  1.00 94.64           N  
ATOM   4334  H   LEU A 291      21.736  -5.715   4.380  1.00 94.64           H  
ATOM   4335  CA  LEU A 291      20.571  -5.410   2.627  1.00 94.64           C  
ATOM   4336  HA  LEU A 291      20.473  -6.194   1.876  1.00 94.64           H  
ATOM   4337  C   LEU A 291      20.639  -4.069   1.891  1.00 94.64           C  
ATOM   4338  CB  LEU A 291      19.380  -5.519   3.598  1.00 94.64           C  
ATOM   4339  HB2 LEU A 291      19.426  -4.715   4.332  1.00 94.64           H  
ATOM   4340  HB3 LEU A 291      19.501  -6.459   4.136  1.00 94.64           H  
ATOM   4341  O   LEU A 291      20.255  -3.992   0.728  1.00 94.64           O  
ATOM   4342  CG  LEU A 291      17.989  -5.535   2.927  1.00 94.64           C  
ATOM   4343  HG  LEU A 291      18.025  -6.149   2.027  1.00 94.64           H  
ATOM   4344  CD1 LEU A 291      16.969  -6.146   3.882  1.00 94.64           C  
ATOM   4345 HD11 LEU A 291      17.291  -7.146   4.174  1.00 94.64           H  
ATOM   4346 HD12 LEU A 291      15.999  -6.230   3.391  1.00 94.64           H  
ATOM   4347 HD13 LEU A 291      16.876  -5.542   4.785  1.00 94.64           H  
ATOM   4348  CD2 LEU A 291      17.446  -4.144   2.572  1.00 94.64           C  
ATOM   4349 HD21 LEU A 291      16.416  -4.233   2.229  1.00 94.64           H  
ATOM   4350 HD22 LEU A 291      18.024  -3.703   1.760  1.00 94.64           H  
ATOM   4351 HD23 LEU A 291      17.479  -3.493   3.447  1.00 94.64           H  
ATOM   4352  N   ILE A 292      21.205  -3.019   2.494  1.00 93.95           N  
ATOM   4353  H   ILE A 292      21.494  -3.113   3.457  1.00 93.95           H  
ATOM   4354  CA  ILE A 292      21.388  -1.732   1.807  1.00 93.95           C  
ATOM   4355  HA  ILE A 292      20.408  -1.427   1.441  1.00 93.95           H  
ATOM   4356  C   ILE A 292      22.300  -1.863   0.587  1.00 93.95           C  
ATOM   4357  CB  ILE A 292      21.898  -0.655   2.780  1.00 93.95           C  
ATOM   4358  HB  ILE A 292      22.694  -1.094   3.382  1.00 93.95           H  
ATOM   4359  O   ILE A 292      22.016  -1.261  -0.453  1.00 93.95           O  
ATOM   4360  CG1 ILE A 292      20.725  -0.246   3.688  1.00 93.95           C  
ATOM   4361 HG12 ILE A 292      19.999   0.347   3.132  1.00 93.95           H  
ATOM   4362 HG13 ILE A 292      20.212  -1.132   4.063  1.00 93.95           H  
ATOM   4363  CG2 ILE A 292      22.476   0.597   2.083  1.00 93.95           C  
ATOM   4364 HG21 ILE A 292      22.817   1.317   2.828  1.00 93.95           H  
ATOM   4365 HG22 ILE A 292      23.345   0.332   1.480  1.00 93.95           H  
ATOM   4366 HG23 ILE A 292      21.720   1.065   1.452  1.00 93.95           H  
ATOM   4367  CD1 ILE A 292      21.219   0.546   4.889  1.00 93.95           C  
ATOM   4368 HD11 ILE A 292      22.109   0.072   5.303  1.00 93.95           H  
ATOM   4369 HD12 ILE A 292      20.433   0.537   5.644  1.00 93.95           H  
ATOM   4370 HD13 ILE A 292      21.450   1.573   4.606  1.00 93.95           H  
ATOM   4371  N   ARG A 293      23.382  -2.643   0.704  1.00 93.42           N  
ATOM   4372  H   ARG A 293      23.548  -3.081   1.598  1.00 93.42           H  
ATOM   4373  CA  ARG A 293      24.340  -2.882  -0.382  1.00 93.42           C  
ATOM   4374  HA  ARG A 293      24.607  -1.923  -0.826  1.00 93.42           H  
ATOM   4375  C   ARG A 293      23.745  -3.730  -1.507  1.00 93.42           C  
ATOM   4376  CB  ARG A 293      25.607  -3.528   0.208  1.00 93.42           C  
ATOM   4377  HB2 ARG A 293      25.356  -4.514   0.598  1.00 93.42           H  
ATOM   4378  HB3 ARG A 293      25.960  -2.916   1.039  1.00 93.42           H  
ATOM   4379  O   ARG A 293      24.076  -3.477  -2.660  1.00 93.42           O  
ATOM   4380  CG  ARG A 293      26.750  -3.652  -0.815  1.00 93.42           C  
ATOM   4381  HG2 ARG A 293      26.416  -4.199  -1.697  1.00 93.42           H  
ATOM   4382  HG3 ARG A 293      27.049  -2.651  -1.124  1.00 93.42           H  
ATOM   4383  CD  ARG A 293      27.974  -4.375  -0.232  1.00 93.42           C  
ATOM   4384  HD2 ARG A 293      28.235  -3.920   0.723  1.00 93.42           H  
ATOM   4385  HD3 ARG A 293      28.807  -4.235  -0.921  1.00 93.42           H  
ATOM   4386  NE  ARG A 293      27.730  -5.824  -0.050  1.00 93.42           N  
ATOM   4387  HE  ARG A 293      26.769  -6.132  -0.072  1.00 93.42           H  
ATOM   4388  NH1 ARG A 293      29.899  -6.462   0.372  1.00 93.42           N  
ATOM   4389 HH11 ARG A 293      30.189  -5.495   0.368  1.00 93.42           H  
ATOM   4390 HH12 ARG A 293      30.553  -7.174   0.666  1.00 93.42           H  
ATOM   4391  NH2 ARG A 293      28.283  -8.001   0.378  1.00 93.42           N  
ATOM   4392 HH21 ARG A 293      27.320  -8.301   0.338  1.00 93.42           H  
ATOM   4393 HH22 ARG A 293      28.953  -8.678   0.715  1.00 93.42           H  
ATOM   4394  CZ  ARG A 293      28.634  -6.751   0.232  1.00 93.42           C  
ATOM   4395  N   GLN A 294      22.924  -4.730  -1.186  1.00 94.85           N  
ATOM   4396  H   GLN A 294      22.734  -4.882  -0.206  1.00 94.85           H  
ATOM   4397  CA  GLN A 294      22.446  -5.743  -2.142  1.00 94.85           C  
ATOM   4398  HA  GLN A 294      23.089  -5.736  -3.022  1.00 94.85           H  
ATOM   4399  C   GLN A 294      21.024  -5.477  -2.669  1.00 94.85           C  
ATOM   4400  CB  GLN A 294      22.573  -7.137  -1.498  1.00 94.85           C  
ATOM   4401  HB2 GLN A 294      22.187  -7.883  -2.193  1.00 94.85           H  
ATOM   4402  HB3 GLN A 294      21.983  -7.170  -0.583  1.00 94.85           H  
ATOM   4403  O   GLN A 294      20.690  -5.897  -3.773  1.00 94.85           O  
ATOM   4404  CG  GLN A 294      24.039  -7.476  -1.167  1.00 94.85           C  
ATOM   4405  HG2 GLN A 294      24.630  -7.417  -2.081  1.00 94.85           H  
ATOM   4406  HG3 GLN A 294      24.431  -6.738  -0.467  1.00 94.85           H  
ATOM   4407  CD  GLN A 294      24.244  -8.864  -0.565  1.00 94.85           C  
ATOM   4408  NE2 GLN A 294      25.172  -8.988   0.358  1.00 94.85           N  
ATOM   4409 HE21 GLN A 294      25.236  -8.217   1.007  1.00 94.85           H  
ATOM   4410 HE22 GLN A 294      25.173  -9.879   0.834  1.00 94.85           H  
ATOM   4411  OE1 GLN A 294      23.638  -9.842  -0.948  1.00 94.85           O  
ATOM   4412  N   GLY A 295      20.188  -4.746  -1.930  1.00 94.34           N  
ATOM   4413  H   GLY A 295      20.479  -4.469  -1.004  1.00 94.34           H  
ATOM   4414  CA  GLY A 295      18.786  -4.519  -2.280  1.00 94.34           C  
ATOM   4415  HA2 GLY A 295      18.309  -3.919  -1.505  1.00 94.34           H  
ATOM   4416  HA3 GLY A 295      18.737  -3.981  -3.226  1.00 94.34           H  
ATOM   4417  C   GLY A 295      18.014  -5.833  -2.397  1.00 94.34           C  
ATOM   4418  O   GLY A 295      18.089  -6.679  -1.508  1.00 94.34           O  
ATOM   4419  N   THR A 296      17.313  -6.024  -3.516  1.00 92.80           N  
ATOM   4420  H   THR A 296      17.310  -5.311  -4.232  1.00 92.80           H  
ATOM   4421  CA  THR A 296      16.586  -7.265  -3.822  1.00 92.80           C  
ATOM   4422  HA  THR A 296      15.922  -7.485  -2.987  1.00 92.80           H  
ATOM   4423  C   THR A 296      17.487  -8.489  -3.991  1.00 92.80           C  
ATOM   4424  CB  THR A 296      15.725  -7.123  -5.086  1.00 92.80           C  
ATOM   4425  HB  THR A 296      15.254  -8.082  -5.303  1.00 92.80           H  
ATOM   4426  O   THR A 296      16.987  -9.606  -3.930  1.00 92.80           O  
ATOM   4427  CG2 THR A 296      14.623  -6.074  -4.934  1.00 92.80           C  
ATOM   4428 HG21 THR A 296      14.006  -6.077  -5.833  1.00 92.80           H  
ATOM   4429 HG22 THR A 296      15.053  -5.082  -4.789  1.00 92.80           H  
ATOM   4430 HG23 THR A 296      13.996  -6.317  -4.076  1.00 92.80           H  
ATOM   4431  OG1 THR A 296      16.504  -6.734  -6.194  1.00 92.80           O  
ATOM   4432  HG1 THR A 296      17.141  -7.429  -6.379  1.00 92.80           H  
ATOM   4433  N   ASP A 297      18.797  -8.298  -4.180  1.00 91.12           N  
ATOM   4434  H   ASP A 297      19.154  -7.354  -4.226  1.00 91.12           H  
ATOM   4435  CA  ASP A 297      19.761  -9.396  -4.323  1.00 91.12           C  
ATOM   4436  HA  ASP A 297      19.278 -10.206  -4.871  1.00 91.12           H  
ATOM   4437  C   ASP A 297      20.204  -9.971  -2.960  1.00 91.12           C  
ATOM   4438  CB  ASP A 297      20.980  -8.941  -5.153  1.00 91.12           C  
ATOM   4439  HB2 ASP A 297      21.575  -8.253  -4.552  1.00 91.12           H  
ATOM   4440  HB3 ASP A 297      21.604  -9.811  -5.360  1.00 91.12           H  
ATOM   4441  O   ASP A 297      20.982 -10.922  -2.915  1.00 91.12           O  
ATOM   4442  CG  ASP A 297      20.643  -8.269  -6.493  1.00 91.12           C  
ATOM   4443  OD1 ASP A 297      19.617  -8.613  -7.115  1.00 91.12           O  
ATOM   4444  OD2 ASP A 297      21.422  -7.371  -6.896  1.00 91.12           O  
ATOM   4445  N   TYR A 298      19.743  -9.395  -1.839  1.00 92.37           N  
ATOM   4446  H   TYR A 298      19.073  -8.644  -1.931  1.00 92.37           H  
ATOM   4447  CA  TYR A 298      20.076  -9.863  -0.492  1.00 92.37           C  
ATOM   4448  HA  TYR A 298      21.163  -9.911  -0.415  1.00 92.37           H  
ATOM   4449  C   TYR A 298      19.531 -11.277  -0.238  1.00 92.37           C  
ATOM   4450  CB  TYR A 298      19.569  -8.850   0.548  1.00 92.37           C  
ATOM   4451  HB2 TYR A 298      20.094  -7.906   0.399  1.00 92.37           H  
ATOM   4452  HB3 TYR A 298      18.514  -8.649   0.362  1.00 92.37           H  
ATOM   4453  O   TYR A 298      18.372 -11.570  -0.532  1.00 92.37           O  
ATOM   4454  CG  TYR A 298      19.732  -9.263   2.000  1.00 92.37           C  
ATOM   4455  CD1 TYR A 298      18.602  -9.348   2.835  1.00 92.37           C  
ATOM   4456  HD1 TYR A 298      17.623  -9.106   2.450  1.00 92.37           H  
ATOM   4457  CD2 TYR A 298      21.010  -9.540   2.526  1.00 92.37           C  
ATOM   4458  HD2 TYR A 298      21.887  -9.471   1.900  1.00 92.37           H  
ATOM   4459  CE1 TYR A 298      18.745  -9.700   4.189  1.00 92.37           C  
ATOM   4460  HE1 TYR A 298      17.876  -9.736   4.830  1.00 92.37           H  
ATOM   4461  CE2 TYR A 298      21.152  -9.898   3.882  1.00 92.37           C  
ATOM   4462  HE2 TYR A 298      22.126 -10.104   4.302  1.00 92.37           H  
ATOM   4463  OH  TYR A 298      20.146 -10.258   6.046  1.00 92.37           O  
ATOM   4464  HH  TYR A 298      19.304 -10.120   6.487  1.00 92.37           H  
ATOM   4465  CZ  TYR A 298      20.022  -9.964   4.724  1.00 92.37           C  
ATOM   4466  N   LYS A 299      20.346 -12.152   0.371  1.00 88.91           N  
ATOM   4467  H   LYS A 299      21.285 -11.837   0.570  1.00 88.91           H  
ATOM   4468  CA  LYS A 299      20.033 -13.579   0.594  1.00 88.91           C  
ATOM   4469  HA  LYS A 299      20.015 -14.081  -0.373  1.00 88.91           H  
ATOM   4470  C   LYS A 299      18.654 -13.817   1.226  1.00 88.91           C  
ATOM   4471  CB  LYS A 299      21.151 -14.197   1.456  1.00 88.91           C  
ATOM   4472  HB2 LYS A 299      22.108 -14.035   0.959  1.00 88.91           H  
ATOM   4473  HB3 LYS A 299      21.179 -13.687   2.419  1.00 88.91           H  
ATOM   4474  O   LYS A 299      17.944 -14.722   0.797  1.00 88.91           O  
ATOM   4475  CG  LYS A 299      20.971 -15.707   1.693  1.00 88.91           C  
ATOM   4476  HG2 LYS A 299      20.995 -16.231   0.738  1.00 88.91           H  
ATOM   4477  HG3 LYS A 299      20.009 -15.890   2.172  1.00 88.91           H  
ATOM   4478  CD  LYS A 299      22.071 -16.260   2.610  1.00 88.91           C  
ATOM   4479  HD2 LYS A 299      22.083 -15.677   3.531  1.00 88.91           H  
ATOM   4480  HD3 LYS A 299      23.040 -16.165   2.120  1.00 88.91           H  
ATOM   4481  CE  LYS A 299      21.792 -17.731   2.946  1.00 88.91           C  
ATOM   4482  HE2 LYS A 299      20.755 -17.813   3.270  1.00 88.91           H  
ATOM   4483  HE3 LYS A 299      21.913 -18.332   2.044  1.00 88.91           H  
ATOM   4484  NZ  LYS A 299      22.682 -18.226   4.028  1.00 88.91           N  
ATOM   4485  HZ1 LYS A 299      23.656 -18.151   3.769  1.00 88.91           H  
ATOM   4486  HZ2 LYS A 299      22.482 -19.190   4.250  1.00 88.91           H  
ATOM   4487  HZ3 LYS A 299      22.535 -17.684   4.867  1.00 88.91           H  
ATOM   4488  N   HIS A 300      18.287 -12.991   2.210  1.00 90.93           N  
ATOM   4489  H   HIS A 300      18.939 -12.269   2.478  1.00 90.93           H  
ATOM   4490  CA  HIS A 300      17.012 -13.064   2.933  1.00 90.93           C  
ATOM   4491  HA  HIS A 300      16.520 -13.999   2.661  1.00 90.93           H  
ATOM   4492  C   HIS A 300      16.023 -11.950   2.543  1.00 90.93           C  
ATOM   4493  CB  HIS A 300      17.268 -13.129   4.446  1.00 90.93           C  
ATOM   4494  HB2 HIS A 300      17.720 -12.195   4.781  1.00 90.93           H  
ATOM   4495  HB3 HIS A 300      16.313 -13.244   4.958  1.00 90.93           H  
ATOM   4496  O   HIS A 300      14.995 -11.785   3.197  1.00 90.93           O  
ATOM   4497  CG  HIS A 300      18.155 -14.276   4.856  1.00 90.93           C  
ATOM   4498  CD2 HIS A 300      19.516 -14.250   5.004  1.00 90.93           C  
ATOM   4499  HD2 HIS A 300      20.152 -13.389   4.858  1.00 90.93           H  
ATOM   4500  ND1 HIS A 300      17.739 -15.552   5.156  1.00 90.93           N  
ATOM   4501  HD1 HIS A 300      16.781 -15.862   5.225  1.00 90.93           H  
ATOM   4502  CE1 HIS A 300      18.822 -16.276   5.482  1.00 90.93           C  
ATOM   4503  HE1 HIS A 300      18.795 -17.302   5.817  1.00 90.93           H  
ATOM   4504  NE2 HIS A 300      19.939 -15.537   5.364  1.00 90.93           N  
ATOM   4505  N   TRP A 301      16.292 -11.207   1.456  1.00 91.65           N  
ATOM   4506  H   TRP A 301      17.121 -11.423   0.921  1.00 91.65           H  
ATOM   4507  CA  TRP A 301      15.312 -10.308   0.827  1.00 91.65           C  
ATOM   4508  HA  TRP A 301      15.201  -9.419   1.448  1.00 91.65           H  
ATOM   4509  C   TRP A 301      13.917 -10.933   0.703  1.00 91.65           C  
ATOM   4510  CB  TRP A 301      15.763  -9.871  -0.581  1.00 91.65           C  
ATOM   4511  HB2 TRP A 301      15.990 -10.734  -1.207  1.00 91.65           H  
ATOM   4512  HB3 TRP A 301      16.671  -9.273  -0.504  1.00 91.65           H  
ATOM   4513  O   TRP A 301      12.938 -10.242   0.970  1.00 91.65           O  
ATOM   4514  CG  TRP A 301      14.732  -9.050  -1.283  1.00 91.65           C  
ATOM   4515  CD1 TRP A 301      13.953  -9.446  -2.314  1.00 91.65           C  
ATOM   4516  HD1 TRP A 301      14.016 -10.412  -2.794  1.00 91.65           H  
ATOM   4517  CD2 TRP A 301      14.282  -7.715  -0.922  1.00 91.65           C  
ATOM   4518  CE2 TRP A 301      13.181  -7.370  -1.757  1.00 91.65           C  
ATOM   4519  CE3 TRP A 301      14.692  -6.771   0.044  1.00 91.65           C  
ATOM   4520  HE3 TRP A 301      15.526  -7.009   0.687  1.00 91.65           H  
ATOM   4521  NE1 TRP A 301      13.029  -8.458  -2.595  1.00 91.65           N  
ATOM   4522  HE1 TRP A 301      12.284  -8.577  -3.267  1.00 91.65           H  
ATOM   4523  CH2 TRP A 301      12.926  -5.233  -0.648  1.00 91.65           C  
ATOM   4524  HH2 TRP A 301      12.397  -4.301  -0.517  1.00 91.65           H  
ATOM   4525  CZ2 TRP A 301      12.503  -6.149  -1.629  1.00 91.65           C  
ATOM   4526  HZ2 TRP A 301      11.654  -5.929  -2.258  1.00 91.65           H  
ATOM   4527  CZ3 TRP A 301      14.019  -5.543   0.182  1.00 91.65           C  
ATOM   4528  HZ3 TRP A 301      14.330  -4.845   0.946  1.00 91.65           H  
ATOM   4529  N   PRO A 302      13.775 -12.214   0.330  1.00 86.95           N  
ATOM   4530  CA  PRO A 302      12.454 -12.725   0.009  1.00 86.95           C  
ATOM   4531  HA  PRO A 302      11.931 -11.997  -0.611  1.00 86.95           H  
ATOM   4532  C   PRO A 302      11.589 -13.035   1.235  1.00 86.95           C  
ATOM   4533  CB  PRO A 302      12.733 -13.950  -0.827  1.00 86.95           C  
ATOM   4534  HB2 PRO A 302      12.681 -14.831  -0.186  1.00 86.95           H  
ATOM   4535  HB3 PRO A 302      12.037 -13.968  -1.665  1.00 86.95           H  
ATOM   4536  O   PRO A 302      10.395 -12.756   1.227  1.00 86.95           O  
ATOM   4537  CG  PRO A 302      14.164 -13.818  -1.316  1.00 86.95           C  
ATOM   4538  HG2 PRO A 302      14.198 -13.150  -2.176  1.00 86.95           H  
ATOM   4539  HG3 PRO A 302      14.629 -14.784  -1.509  1.00 86.95           H  
ATOM   4540  CD  PRO A 302      14.800 -13.141  -0.137  1.00 86.95           C  
ATOM   4541  HD2 PRO A 302      15.724 -12.667  -0.467  1.00 86.95           H  
ATOM   4542  HD3 PRO A 302      15.021 -13.875   0.637  1.00 86.95           H  
ATOM   4543  N   GLN A 303      12.201 -13.531   2.316  1.00 87.69           N  
ATOM   4544  H   GLN A 303      13.183 -13.759   2.257  1.00 87.69           H  
ATOM   4545  CA  GLN A 303      11.555 -13.685   3.625  1.00 87.69           C  
ATOM   4546  HA  GLN A 303      10.653 -14.287   3.517  1.00 87.69           H  
ATOM   4547  C   GLN A 303      11.125 -12.333   4.219  1.00 87.69           C  
ATOM   4548  CB  GLN A 303      12.512 -14.384   4.607  1.00 87.69           C  
ATOM   4549  HB2 GLN A 303      12.050 -14.349   5.593  1.00 87.69           H  
ATOM   4550  HB3 GLN A 303      13.450 -13.833   4.665  1.00 87.69           H  
ATOM   4551  O   GLN A 303      10.269 -12.293   5.090  1.00 87.69           O  
ATOM   4552  CG  GLN A 303      12.800 -15.864   4.303  1.00 87.69           C  
ATOM   4553  HG2 GLN A 303      11.888 -16.352   3.960  1.00 87.69           H  
ATOM   4554  HG3 GLN A 303      13.090 -16.341   5.239  1.00 87.69           H  
ATOM   4555  CD  GLN A 303      13.920 -16.121   3.295  1.00 87.69           C  
ATOM   4556  NE2 GLN A 303      14.395 -17.342   3.198  1.00 87.69           N  
ATOM   4557 HE21 GLN A 303      15.147 -17.492   2.540  1.00 87.69           H  
ATOM   4558 HE22 GLN A 303      14.019 -18.078   3.778  1.00 87.69           H  
ATOM   4559  OE1 GLN A 303      14.403 -15.259   2.577  1.00 87.69           O  
ATOM   4560  N   ILE A 304      11.696 -11.223   3.742  1.00 90.86           N  
ATOM   4561  H   ILE A 304      12.449 -11.332   3.079  1.00 90.86           H  
ATOM   4562  CA  ILE A 304      11.259  -9.861   4.073  1.00 90.86           C  
ATOM   4563  HA  ILE A 304      10.845  -9.847   5.081  1.00 90.86           H  
ATOM   4564  C   ILE A 304      10.147  -9.410   3.113  1.00 90.86           C  
ATOM   4565  CB  ILE A 304      12.483  -8.920   4.041  1.00 90.86           C  
ATOM   4566  HB  ILE A 304      12.964  -9.011   3.067  1.00 90.86           H  
ATOM   4567  O   ILE A 304       9.158  -8.815   3.535  1.00 90.86           O  
ATOM   4568  CG1 ILE A 304      13.510  -9.335   5.120  1.00 90.86           C  
ATOM   4569 HG12 ILE A 304      13.146  -9.053   6.108  1.00 90.86           H  
ATOM   4570 HG13 ILE A 304      13.638 -10.417   5.116  1.00 90.86           H  
ATOM   4571  CG2 ILE A 304      12.079  -7.447   4.205  1.00 90.86           C  
ATOM   4572 HG21 ILE A 304      11.386  -7.146   3.420  1.00 90.86           H  
ATOM   4573 HG22 ILE A 304      12.961  -6.813   4.115  1.00 90.86           H  
ATOM   4574 HG23 ILE A 304      11.603  -7.294   5.174  1.00 90.86           H  
ATOM   4575  CD1 ILE A 304      14.898  -8.736   4.895  1.00 90.86           C  
ATOM   4576 HD11 ILE A 304      14.887  -7.670   5.119  1.00 90.86           H  
ATOM   4577 HD12 ILE A 304      15.604  -9.234   5.561  1.00 90.86           H  
ATOM   4578 HD13 ILE A 304      15.218  -8.899   3.865  1.00 90.86           H  
ATOM   4579  N   ALA A 305      10.291  -9.702   1.818  1.00 89.54           N  
ATOM   4580  H   ALA A 305      11.135 -10.179   1.533  1.00 89.54           H  
ATOM   4581  CA  ALA A 305       9.377  -9.265   0.767  1.00 89.54           C  
ATOM   4582  HA  ALA A 305       9.273  -8.182   0.841  1.00 89.54           H  
ATOM   4583  C   ALA A 305       7.964  -9.858   0.891  1.00 89.54           C  
ATOM   4584  CB  ALA A 305      10.003  -9.594  -0.592  1.00 89.54           C  
ATOM   4585  HB1 ALA A 305       9.377  -9.188  -1.386  1.00 89.54           H  
ATOM   4586  HB2 ALA A 305      10.999  -9.155  -0.657  1.00 89.54           H  
ATOM   4587  HB3 ALA A 305      10.070 -10.675  -0.713  1.00 89.54           H  
ATOM   4588  O   ALA A 305       7.018  -9.195   0.474  1.00 89.54           O  
ATOM   4589  N   GLN A 306       7.799 -11.038   1.502  1.00 85.47           N  
ATOM   4590  H   GLN A 306       8.618 -11.578   1.741  1.00 85.47           H  
ATOM   4591  CA  GLN A 306       6.475 -11.621   1.777  1.00 85.47           C  
ATOM   4592  HA  GLN A 306       5.951 -11.726   0.828  1.00 85.47           H  
ATOM   4593  C   GLN A 306       5.590 -10.733   2.677  1.00 85.47           C  
ATOM   4594  CB  GLN A 306       6.641 -13.034   2.368  1.00 85.47           C  
ATOM   4595  HB2 GLN A 306       7.326 -13.600   1.737  1.00 85.47           H  
ATOM   4596  HB3 GLN A 306       5.673 -13.535   2.345  1.00 85.47           H  
ATOM   4597  O   GLN A 306       4.368 -10.804   2.599  1.00 85.47           O  
ATOM   4598  CG  GLN A 306       7.158 -13.038   3.819  1.00 85.47           C  
ATOM   4599  HG2 GLN A 306       6.437 -12.534   4.462  1.00 85.47           H  
ATOM   4600  HG3 GLN A 306       8.097 -12.488   3.867  1.00 85.47           H  
ATOM   4601  CD  GLN A 306       7.384 -14.436   4.389  1.00 85.47           C  
ATOM   4602  NE2 GLN A 306       7.565 -14.546   5.685  1.00 85.47           N  
ATOM   4603 HE21 GLN A 306       7.515 -15.477   6.075  1.00 85.47           H  
ATOM   4604 HE22 GLN A 306       7.492 -13.726   6.270  1.00 85.47           H  
ATOM   4605  OE1 GLN A 306       7.412 -15.439   3.693  1.00 85.47           O  
ATOM   4606  N   PHE A 307       6.191  -9.863   3.502  1.00 88.61           N  
ATOM   4607  H   PHE A 307       7.200  -9.849   3.538  1.00 88.61           H  
ATOM   4608  CA  PHE A 307       5.469  -8.899   4.342  1.00 88.61           C  
ATOM   4609  HA  PHE A 307       4.504  -9.326   4.614  1.00 88.61           H  
ATOM   4610  C   PHE A 307       5.181  -7.570   3.634  1.00 88.61           C  
ATOM   4611  CB  PHE A 307       6.255  -8.635   5.630  1.00 88.61           C  
ATOM   4612  HB2 PHE A 307       7.161  -8.083   5.380  1.00 88.61           H  
ATOM   4613  HB3 PHE A 307       5.656  -8.002   6.285  1.00 88.61           H  
ATOM   4614  O   PHE A 307       4.576  -6.678   4.226  1.00 88.61           O  
ATOM   4615  CG  PHE A 307       6.626  -9.879   6.401  1.00 88.61           C  
ATOM   4616  CD1 PHE A 307       5.618 -10.697   6.945  1.00 88.61           C  
ATOM   4617  HD1 PHE A 307       4.576 -10.445   6.816  1.00 88.61           H  
ATOM   4618  CD2 PHE A 307       7.980 -10.221   6.563  1.00 88.61           C  
ATOM   4619  HD2 PHE A 307       8.754  -9.608   6.125  1.00 88.61           H  
ATOM   4620  CE1 PHE A 307       5.971 -11.852   7.661  1.00 88.61           C  
ATOM   4621  HE1 PHE A 307       5.209 -12.491   8.082  1.00 88.61           H  
ATOM   4622  CE2 PHE A 307       8.331 -11.359   7.305  1.00 88.61           C  
ATOM   4623  HE2 PHE A 307       9.369 -11.617   7.450  1.00 88.61           H  
ATOM   4624  CZ  PHE A 307       7.324 -12.163   7.855  1.00 88.61           C  
ATOM   4625  HZ  PHE A 307       7.590 -13.035   8.434  1.00 88.61           H  
ATOM   4626  N   ALA A 308       5.628  -7.385   2.389  1.00 88.55           N  
ATOM   4627  H   ALA A 308       6.056  -8.157   1.899  1.00 88.55           H  
ATOM   4628  CA  ALA A 308       5.284  -6.190   1.634  1.00 88.55           C  
ATOM   4629  HA  ALA A 308       5.430  -5.330   2.287  1.00 88.55           H  
ATOM   4630  C   ALA A 308       3.808  -6.278   1.203  1.00 88.55           C  
ATOM   4631  CB  ALA A 308       6.236  -6.031   0.444  1.00 88.55           C  
ATOM   4632  HB1 ALA A 308       7.268  -6.024   0.795  1.00 88.55           H  
ATOM   4633  HB2 ALA A 308       6.097  -6.857  -0.254  1.00 88.55           H  
ATOM   4634  HB3 ALA A 308       6.020  -5.094  -0.070  1.00 88.55           H  
ATOM   4635  O   ALA A 308       3.444  -7.208   0.479  1.00 88.55           O  
ATOM   4636  N   PRO A 309       2.944  -5.319   1.589  1.00 86.14           N  
ATOM   4637  CA  PRO A 309       1.575  -5.317   1.107  1.00 86.14           C  
ATOM   4638  HA  PRO A 309       1.096  -6.268   1.338  1.00 86.14           H  
ATOM   4639  C   PRO A 309       1.577  -5.099  -0.407  1.00 86.14           C  
ATOM   4640  CB  PRO A 309       0.867  -4.189   1.865  1.00 86.14           C  
ATOM   4641  HB2 PRO A 309       0.467  -4.576   2.802  1.00 86.14           H  
ATOM   4642  HB3 PRO A 309       0.076  -3.726   1.276  1.00 86.14           H  
ATOM   4643  O   PRO A 309       2.363  -4.314  -0.949  1.00 86.14           O  
ATOM   4644  CG  PRO A 309       1.999  -3.206   2.158  1.00 86.14           C  
ATOM   4645  HG2 PRO A 309       2.159  -2.565   1.291  1.00 86.14           H  
ATOM   4646  HG3 PRO A 309       1.793  -2.606   3.044  1.00 86.14           H  
ATOM   4647  CD  PRO A 309       3.216  -4.113   2.358  1.00 86.14           C  
ATOM   4648  HD2 PRO A 309       4.113  -3.608   2.001  1.00 86.14           H  
ATOM   4649  HD3 PRO A 309       3.323  -4.371   3.411  1.00 86.14           H  
ATOM   4650  N   SER A 310       0.641  -5.739  -1.103  1.00 80.90           N  
ATOM   4651  H   SER A 310       0.017  -6.367  -0.617  1.00 80.90           H  
ATOM   4652  CA  SER A 310       0.295  -5.307  -2.455  1.00 80.90           C  
ATOM   4653  HA  SER A 310       1.175  -5.391  -3.091  1.00 80.90           H  
ATOM   4654  C   SER A 310      -0.188  -3.861  -2.443  1.00 80.90           C  
ATOM   4655  CB  SER A 310      -0.810  -6.181  -3.010  1.00 80.90           C  
ATOM   4656  HB2 SER A 310      -0.838  -5.994  -4.083  1.00 80.90           H  
ATOM   4657  HB3 SER A 310      -0.570  -7.227  -2.821  1.00 80.90           H  
ATOM   4658  O   SER A 310      -0.647  -3.390  -1.410  1.00 80.90           O  
ATOM   4659  OG  SER A 310      -2.083  -5.868  -2.470  1.00 80.90           O  
ATOM   4660  HG  SER A 310      -2.727  -6.420  -2.919  1.00 80.90           H  
ATOM   4661  N   ALA A 311      -0.184  -3.134  -3.564  1.00 76.84           N  
ATOM   4662  H   ALA A 311       0.250  -3.493  -4.402  1.00 76.84           H  
ATOM   4663  CA  ALA A 311      -0.659  -1.748  -3.497  1.00 76.84           C  
ATOM   4664  HA  ALA A 311      -0.146  -1.346  -2.623  1.00 76.84           H  
ATOM   4665  C   ALA A 311      -2.179  -1.609  -3.213  1.00 76.84           C  
ATOM   4666  CB  ALA A 311      -0.134  -0.857  -4.632  1.00 76.84           C  
ATOM   4667  HB1 ALA A 311      -0.153   0.179  -4.294  1.00 76.84           H  
ATOM   4668  HB2 ALA A 311       0.895  -1.118  -4.880  1.00 76.84           H  
ATOM   4669  HB3 ALA A 311      -0.770  -0.908  -5.516  1.00 76.84           H  
ATOM   4670  O   ALA A 311      -2.609  -0.545  -2.805  1.00 76.84           O  
ATOM   4671  N   SER A 312      -3.006  -2.653  -3.368  1.00 77.21           N  
ATOM   4672  H   SER A 312      -2.631  -3.538  -3.677  1.00 77.21           H  
ATOM   4673  CA  SER A 312      -4.422  -2.635  -2.947  1.00 77.21           C  
ATOM   4674  HA  SER A 312      -4.850  -1.653  -3.151  1.00 77.21           H  
ATOM   4675  C   SER A 312      -4.540  -2.897  -1.453  1.00 77.21           C  
ATOM   4676  CB  SER A 312      -5.263  -3.680  -3.686  1.00 77.21           C  
ATOM   4677  HB2 SER A 312      -4.994  -4.681  -3.348  1.00 77.21           H  
ATOM   4678  HB3 SER A 312      -5.074  -3.603  -4.757  1.00 77.21           H  
ATOM   4679  O   SER A 312      -5.353  -2.262  -0.795  1.00 77.21           O  
ATOM   4680  OG  SER A 312      -6.639  -3.466  -3.486  1.00 77.21           O  
ATOM   4681  HG  SER A 312      -6.825  -3.289  -2.561  1.00 77.21           H  
ATOM   4682  N   ALA A 313      -3.700  -3.774  -0.896  1.00 80.37           N  
ATOM   4683  H   ALA A 313      -3.052  -4.289  -1.477  1.00 80.37           H  
ATOM   4684  CA  ALA A 313      -3.531  -3.881   0.549  1.00 80.37           C  
ATOM   4685  HA  ALA A 313      -4.506  -4.009   1.019  1.00 80.37           H  
ATOM   4686  C   ALA A 313      -2.904  -2.593   1.122  1.00 80.37           C  
ATOM   4687  CB  ALA A 313      -2.687  -5.127   0.838  1.00 80.37           C  
ATOM   4688  HB1 ALA A 313      -3.221  -6.018   0.507  1.00 80.37           H  
ATOM   4689  HB2 ALA A 313      -2.503  -5.206   1.909  1.00 80.37           H  
ATOM   4690  HB3 ALA A 313      -1.729  -5.067   0.320  1.00 80.37           H  
ATOM   4691  O   ALA A 313      -3.262  -2.150   2.202  1.00 80.37           O  
ATOM   4692  N   PHE A 314      -2.028  -1.919   0.378  1.00 83.21           N  
ATOM   4693  H   PHE A 314      -1.707  -2.357  -0.473  1.00 83.21           H  
ATOM   4694  CA  PHE A 314      -1.457  -0.631   0.749  1.00 83.21           C  
ATOM   4695  HA  PHE A 314      -1.011  -0.723   1.739  1.00 83.21           H  
ATOM   4696  C   PHE A 314      -2.546   0.438   0.819  1.00 83.21           C  
ATOM   4697  CB  PHE A 314      -0.355  -0.241  -0.233  1.00 83.21           C  
ATOM   4698  HB2 PHE A 314       0.397  -1.029  -0.270  1.00 83.21           H  
ATOM   4699  HB3 PHE A 314      -0.818  -0.141  -1.215  1.00 83.21           H  
ATOM   4700  O   PHE A 314      -2.762   0.975   1.895  1.00 83.21           O  
ATOM   4701  CG  PHE A 314       0.318   1.081   0.035  1.00 83.21           C  
ATOM   4702  CD1 PHE A 314      -0.120   2.238  -0.640  1.00 83.21           C  
ATOM   4703  HD1 PHE A 314      -0.960   2.192  -1.317  1.00 83.21           H  
ATOM   4704  CD2 PHE A 314       1.408   1.149   0.917  1.00 83.21           C  
ATOM   4705  HD2 PHE A 314       1.744   0.262   1.434  1.00 83.21           H  
ATOM   4706  CE1 PHE A 314       0.532   3.462  -0.434  1.00 83.21           C  
ATOM   4707  HE1 PHE A 314       0.184   4.347  -0.946  1.00 83.21           H  
ATOM   4708  CE2 PHE A 314       2.072   2.371   1.107  1.00 83.21           C  
ATOM   4709  HE2 PHE A 314       2.928   2.417   1.763  1.00 83.21           H  
ATOM   4710  CZ  PHE A 314       1.634   3.526   0.434  1.00 83.21           C  
ATOM   4711  HZ  PHE A 314       2.146   4.466   0.577  1.00 83.21           H  
ATOM   4712  N   PHE A 315      -3.275   0.716  -0.265  1.00 73.36           N  
ATOM   4713  H   PHE A 315      -3.079   0.255  -1.141  1.00 73.36           H  
ATOM   4714  CA  PHE A 315      -4.320   1.743  -0.240  1.00 73.36           C  
ATOM   4715  HA  PHE A 315      -3.911   2.633   0.239  1.00 73.36           H  
ATOM   4716  C   PHE A 315      -5.536   1.353   0.621  1.00 73.36           C  
ATOM   4717  CB  PHE A 315      -4.697   2.133  -1.679  1.00 73.36           C  
ATOM   4718  HB2 PHE A 315      -5.628   2.700  -1.654  1.00 73.36           H  
ATOM   4719  HB3 PHE A 315      -4.883   1.233  -2.265  1.00 73.36           H  
ATOM   4720  O   PHE A 315      -6.143   2.236   1.216  1.00 73.36           O  
ATOM   4721  CG  PHE A 315      -3.649   3.000  -2.363  1.00 73.36           C  
ATOM   4722  CD1 PHE A 315      -3.461   4.328  -1.941  1.00 73.36           C  
ATOM   4723  HD1 PHE A 315      -4.093   4.731  -1.164  1.00 73.36           H  
ATOM   4724  CD2 PHE A 315      -2.888   2.513  -3.441  1.00 73.36           C  
ATOM   4725  HD2 PHE A 315      -3.097   1.533  -3.843  1.00 73.36           H  
ATOM   4726  CE1 PHE A 315      -2.499   5.146  -2.560  1.00 73.36           C  
ATOM   4727  HE1 PHE A 315      -2.388   6.173  -2.245  1.00 73.36           H  
ATOM   4728  CE2 PHE A 315      -1.932   3.328  -4.071  1.00 73.36           C  
ATOM   4729  HE2 PHE A 315      -1.402   2.961  -4.937  1.00 73.36           H  
ATOM   4730  CZ  PHE A 315      -1.729   4.644  -3.624  1.00 73.36           C  
ATOM   4731  HZ  PHE A 315      -1.023   5.284  -4.133  1.00 73.36           H  
ATOM   4732  N   GLY A 316      -5.856   0.058   0.747  1.00 77.79           N  
ATOM   4733  H   GLY A 316      -5.363  -0.616   0.179  1.00 77.79           H  
ATOM   4734  CA  GLY A 316      -6.992  -0.438   1.535  1.00 77.79           C  
ATOM   4735  HA2 GLY A 316      -7.828   0.255   1.438  1.00 77.79           H  
ATOM   4736  HA3 GLY A 316      -7.303  -1.396   1.121  1.00 77.79           H  
ATOM   4737  C   GLY A 316      -6.727  -0.647   3.033  1.00 77.79           C  
ATOM   4738  O   GLY A 316      -7.634  -0.449   3.833  1.00 77.79           O  
ATOM   4739  N   MET A 317      -5.509  -1.029   3.440  1.00 76.86           N  
ATOM   4740  H   MET A 317      -4.808  -1.230   2.741  1.00 76.86           H  
ATOM   4741  CA  MET A 317      -5.146  -1.239   4.856  1.00 76.86           C  
ATOM   4742  HA  MET A 317      -6.054  -1.317   5.455  1.00 76.86           H  
ATOM   4743  C   MET A 317      -4.312  -0.095   5.440  1.00 76.86           C  
ATOM   4744  CB  MET A 317      -4.339  -2.534   5.063  1.00 76.86           C  
ATOM   4745  HB2 MET A 317      -4.209  -2.676   6.136  1.00 76.86           H  
ATOM   4746  HB3 MET A 317      -3.342  -2.406   4.641  1.00 76.86           H  
ATOM   4747  O   MET A 317      -4.262   0.068   6.661  1.00 76.86           O  
ATOM   4748  CG  MET A 317      -4.956  -3.816   4.494  1.00 76.86           C  
ATOM   4749  HG2 MET A 317      -5.829  -4.083   5.088  1.00 76.86           H  
ATOM   4750  HG3 MET A 317      -5.286  -3.634   3.471  1.00 76.86           H  
ATOM   4751  SD  MET A 317      -3.806  -5.226   4.454  1.00 76.86           S  
ATOM   4752  CE  MET A 317      -3.300  -5.343   6.193  1.00 76.86           C  
ATOM   4753  HE1 MET A 317      -2.731  -4.458   6.478  1.00 76.86           H  
ATOM   4754  HE2 MET A 317      -2.673  -6.225   6.329  1.00 76.86           H  
ATOM   4755  HE3 MET A 317      -4.182  -5.432   6.827  1.00 76.86           H  
ATOM   4756  N   SER A 318      -3.591   0.671   4.611  1.00 75.86           N  
ATOM   4757  H   SER A 318      -3.707   0.573   3.613  1.00 75.86           H  
ATOM   4758  CA  SER A 318      -2.695   1.710   5.125  1.00 75.86           C  
ATOM   4759  HA  SER A 318      -2.317   1.364   6.087  1.00 75.86           H  
ATOM   4760  C   SER A 318      -3.417   3.016   5.373  1.00 75.86           C  
ATOM   4761  CB  SER A 318      -1.453   1.990   4.276  1.00 75.86           C  
ATOM   4762  HB2 SER A 318      -1.731   2.529   3.370  1.00 75.86           H  
ATOM   4763  HB3 SER A 318      -0.766   2.617   4.845  1.00 75.86           H  
ATOM   4764  O   SER A 318      -4.371   3.419   4.715  1.00 75.86           O  
ATOM   4765  OG  SER A 318      -0.802   0.789   3.947  1.00 75.86           O  
ATOM   4766  HG  SER A 318      -1.423   0.335   3.373  1.00 75.86           H  
ATOM   4767  N   ARG A 319      -2.858   3.740   6.328  1.00 67.00           N  
ATOM   4768  H   ARG A 319      -2.142   3.292   6.882  1.00 67.00           H  
ATOM   4769  CA  ARG A 319      -3.318   5.043   6.744  1.00 67.00           C  
ATOM   4770  HA  ARG A 319      -4.403   5.043   6.640  1.00 67.00           H  
ATOM   4771  C   ARG A 319      -2.794   6.149   5.826  1.00 67.00           C  
ATOM   4772  CB  ARG A 319      -2.910   5.215   8.212  1.00 67.00           C  
ATOM   4773  HB2 ARG A 319      -3.209   6.212   8.535  1.00 67.00           H  
ATOM   4774  HB3 ARG A 319      -1.821   5.206   8.262  1.00 67.00           H  
ATOM   4775  O   ARG A 319      -1.759   6.730   6.135  1.00 67.00           O  
ATOM   4776  CG  ARG A 319      -3.472   4.171   9.193  1.00 67.00           C  
ATOM   4777  HG2 ARG A 319      -2.660   3.557   9.583  1.00 67.00           H  
ATOM   4778  HG3 ARG A 319      -4.158   3.503   8.671  1.00 67.00           H  
ATOM   4779  CD  ARG A 319      -4.155   4.784  10.416  1.00 67.00           C  
ATOM   4780  HD2 ARG A 319      -4.113   5.873  10.391  1.00 67.00           H  
ATOM   4781  HD3 ARG A 319      -3.616   4.461  11.307  1.00 67.00           H  
ATOM   4782  NE  ARG A 319      -5.553   4.348  10.452  1.00 67.00           N  
ATOM   4783  HE  ARG A 319      -6.110   4.535   9.630  1.00 67.00           H  
ATOM   4784  NH1 ARG A 319      -5.539   3.264  12.472  1.00 67.00           N  
ATOM   4785 HH11 ARG A 319      -4.590   3.561  12.650  1.00 67.00           H  
ATOM   4786 HH12 ARG A 319      -6.052   2.709  13.142  1.00 67.00           H  
ATOM   4787  NH2 ARG A 319      -7.339   3.167  11.146  1.00 67.00           N  
ATOM   4788 HH21 ARG A 319      -7.857   3.401  10.311  1.00 67.00           H  
ATOM   4789 HH22 ARG A 319      -7.902   2.847  11.921  1.00 67.00           H  
ATOM   4790  CZ  ARG A 319      -6.131   3.592  11.358  1.00 67.00           C  
ATOM   4791  N   ILE A 320      -3.452   6.366   4.685  1.00 64.69           N  
ATOM   4792  H   ILE A 320      -4.252   5.781   4.489  1.00 64.69           H  
ATOM   4793  CA  ILE A 320      -2.984   7.265   3.613  1.00 64.69           C  
ATOM   4794  HA  ILE A 320      -1.900   7.172   3.554  1.00 64.69           H  
ATOM   4795  C   ILE A 320      -3.307   8.741   3.881  1.00 64.69           C  
ATOM   4796  CB  ILE A 320      -3.559   6.846   2.240  1.00 64.69           C  
ATOM   4797  HB  ILE A 320      -4.639   6.992   2.264  1.00 64.69           H  
ATOM   4798  O   ILE A 320      -4.467   9.099   4.091  1.00 64.69           O  
ATOM   4799  CG1 ILE A 320      -3.318   5.361   1.895  1.00 64.69           C  
ATOM   4800 HG12 ILE A 320      -3.856   4.733   2.605  1.00 64.69           H  
ATOM   4801 HG13 ILE A 320      -3.761   5.158   0.920  1.00 64.69           H  
ATOM   4802  CG2 ILE A 320      -2.995   7.737   1.116  1.00 64.69           C  
ATOM   4803 HG21 ILE A 320      -3.314   7.355   0.146  1.00 64.69           H  
ATOM   4804 HG22 ILE A 320      -3.379   8.753   1.211  1.00 64.69           H  
ATOM   4805 HG23 ILE A 320      -1.906   7.760   1.155  1.00 64.69           H  
ATOM   4806  CD1 ILE A 320      -1.851   4.914   1.864  1.00 64.69           C  
ATOM   4807 HD11 ILE A 320      -1.275   5.525   1.168  1.00 64.69           H  
ATOM   4808 HD12 ILE A 320      -1.804   3.877   1.531  1.00 64.69           H  
ATOM   4809 HD13 ILE A 320      -1.422   4.984   2.863  1.00 64.69           H  
ATOM   4810  N   GLY A 321      -2.291   9.602   3.750  1.00 59.63           N  
ATOM   4811  H   GLY A 321      -1.392   9.220   3.495  1.00 59.63           H  
ATOM   4812  CA  GLY A 321      -2.391  11.056   3.879  1.00 59.63           C  
ATOM   4813  HA2 GLY A 321      -2.223  11.330   4.920  1.00 59.63           H  
ATOM   4814  HA3 GLY A 321      -3.384  11.364   3.553  1.00 59.63           H  
ATOM   4815  C   GLY A 321      -1.438  11.865   3.026  1.00 59.63           C  
ATOM   4816  O   GLY A 321      -0.654  11.300   2.273  1.00 59.63           O  
ATOM   4817  N   MET A 322      -1.560  13.194   3.090  1.00 59.19           N  
ATOM   4818  H   MET A 322      -2.190  13.606   3.764  1.00 59.19           H  
ATOM   4819  CA  MET A 322      -0.940  14.081   2.107  1.00 59.19           C  
ATOM   4820  HA  MET A 322      -0.132  13.528   1.628  1.00 59.19           H  
ATOM   4821  C   MET A 322      -0.304  15.339   2.723  1.00 59.19           C  
ATOM   4822  CB  MET A 322      -1.954  14.400   1.003  1.00 59.19           C  
ATOM   4823  HB2 MET A 322      -2.681  15.132   1.356  1.00 59.19           H  
ATOM   4824  HB3 MET A 322      -2.479  13.495   0.698  1.00 59.19           H  
ATOM   4825  O   MET A 322      -0.913  16.401   2.806  1.00 59.19           O  
ATOM   4826  CG  MET A 322      -1.172  14.934  -0.196  1.00 59.19           C  
ATOM   4827  HG2 MET A 322      -0.546  14.130  -0.582  1.00 59.19           H  
ATOM   4828  HG3 MET A 322      -0.517  15.730   0.158  1.00 59.19           H  
ATOM   4829  SD  MET A 322      -2.141  15.604  -1.568  1.00 59.19           S  
ATOM   4830  CE  MET A 322      -2.786  17.102  -0.768  1.00 59.19           C  
ATOM   4831  HE1 MET A 322      -1.965  17.688  -0.355  1.00 59.19           H  
ATOM   4832  HE2 MET A 322      -3.471  16.829   0.035  1.00 59.19           H  
ATOM   4833  HE3 MET A 322      -3.327  17.702  -1.499  1.00 59.19           H  
ATOM   4834  N   GLU A 323       0.961  15.203   3.102  1.00 57.95           N  
ATOM   4835  H   GLU A 323       1.382  14.313   2.879  1.00 57.95           H  
ATOM   4836  CA  GLU A 323       1.845  16.141   3.795  1.00 57.95           C  
ATOM   4837  HA  GLU A 323       1.304  16.635   4.602  1.00 57.95           H  
ATOM   4838  C   GLU A 323       2.382  17.276   2.913  1.00 57.95           C  
ATOM   4839  CB  GLU A 323       2.939  15.270   4.444  1.00 57.95           C  
ATOM   4840  HB2 GLU A 323       2.563  14.924   5.407  1.00 57.95           H  
ATOM   4841  HB3 GLU A 323       3.104  14.390   3.823  1.00 57.95           H  
ATOM   4842  O   GLU A 323       3.231  17.052   2.060  1.00 57.95           O  
ATOM   4843  CG  GLU A 323       4.306  15.927   4.631  1.00 57.95           C  
ATOM   4844  HG2 GLU A 323       4.145  16.965   4.922  1.00 57.95           H  
ATOM   4845  HG3 GLU A 323       4.825  15.940   3.672  1.00 57.95           H  
ATOM   4846  CD  GLU A 323       5.207  15.224   5.649  1.00 57.95           C  
ATOM   4847  OE1 GLU A 323       6.174  15.874   6.113  1.00 57.95           O  
ATOM   4848  OE2 GLU A 323       4.890  14.077   6.019  1.00 57.95           O  
ATOM   4849  N   VAL A 324       1.956  18.525   3.129  1.00 50.38           N  
ATOM   4850  H   VAL A 324       1.239  18.690   3.820  1.00 50.38           H  
ATOM   4851  CA  VAL A 324       2.467  19.676   2.357  1.00 50.38           C  
ATOM   4852  HA  VAL A 324       2.860  19.304   1.411  1.00 50.38           H  
ATOM   4853  C   VAL A 324       3.652  20.358   3.055  1.00 50.38           C  
ATOM   4854  CB  VAL A 324       1.352  20.669   1.968  1.00 50.38           C  
ATOM   4855  HB  VAL A 324       1.030  21.231   2.845  1.00 50.38           H  
ATOM   4856  O   VAL A 324       3.503  21.389   3.702  1.00 50.38           O  
ATOM   4857  CG1 VAL A 324       1.880  21.629   0.892  1.00 50.38           C  
ATOM   4858 HG11 VAL A 324       2.779  22.133   1.246  1.00 50.38           H  
ATOM   4859 HG12 VAL A 324       2.128  21.085  -0.020  1.00 50.38           H  
ATOM   4860 HG13 VAL A 324       1.126  22.384   0.671  1.00 50.38           H  
ATOM   4861  CG2 VAL A 324       0.123  19.986   1.353  1.00 50.38           C  
ATOM   4862 HG21 VAL A 324      -0.615  20.739   1.077  1.00 50.38           H  
ATOM   4863 HG22 VAL A 324      -0.340  19.311   2.072  1.00 50.38           H  
ATOM   4864 HG23 VAL A 324       0.405  19.419   0.465  1.00 50.38           H  
ATOM   4865  N   THR A 325       4.859  19.817   2.888  1.00 52.44           N  
ATOM   4866  H   THR A 325       4.921  18.982   2.324  1.00 52.44           H  
ATOM   4867  CA  THR A 325       6.104  20.472   3.341  1.00 52.44           C  
ATOM   4868  HA  THR A 325       5.903  20.949   4.301  1.00 52.44           H  
ATOM   4869  C   THR A 325       6.589  21.544   2.350  1.00 52.44           C  
ATOM   4870  CB  THR A 325       7.252  19.472   3.532  1.00 52.44           C  
ATOM   4871  HB  THR A 325       8.114  19.996   3.946  1.00 52.44           H  
ATOM   4872  O   THR A 325       6.245  21.490   1.169  1.00 52.44           O  
ATOM   4873  CG2 THR A 325       6.952  18.319   4.467  1.00 52.44           C  
ATOM   4874 HG21 THR A 325       6.139  17.723   4.053  1.00 52.44           H  
ATOM   4875 HG22 THR A 325       6.663  18.686   5.452  1.00 52.44           H  
ATOM   4876 HG23 THR A 325       7.830  17.681   4.572  1.00 52.44           H  
ATOM   4877  OG1 THR A 325       7.643  18.959   2.287  1.00 52.44           O  
ATOM   4878  HG1 THR A 325       6.857  18.757   1.774  1.00 52.44           H  
ATOM   4879  N   PRO A 326       7.501  22.454   2.748  1.00 46.24           N  
ATOM   4880  CA  PRO A 326       8.195  23.321   1.796  1.00 46.24           C  
ATOM   4881  HA  PRO A 326       7.451  23.822   1.175  1.00 46.24           H  
ATOM   4882  C   PRO A 326       9.149  22.590   0.837  1.00 46.24           C  
ATOM   4883  CB  PRO A 326       8.918  24.384   2.624  1.00 46.24           C  
ATOM   4884  HB2 PRO A 326       9.904  24.624   2.227  1.00 46.24           H  
ATOM   4885  HB3 PRO A 326       8.304  25.284   2.655  1.00 46.24           H  
ATOM   4886  O   PRO A 326       9.545  23.190  -0.156  1.00 46.24           O  
ATOM   4887  CG  PRO A 326       9.007  23.794   4.023  1.00 46.24           C  
ATOM   4888  HG2 PRO A 326       8.896  24.592   4.758  1.00 46.24           H  
ATOM   4889  HG3 PRO A 326       9.956  23.271   4.144  1.00 46.24           H  
ATOM   4890  CD  PRO A 326       7.853  22.799   4.111  1.00 46.24           C  
ATOM   4891  HD2 PRO A 326       8.170  21.924   4.678  1.00 46.24           H  
ATOM   4892  HD3 PRO A 326       6.995  23.274   4.587  1.00 46.24           H  
ATOM   4893  N   SER A 327       9.499  21.315   1.070  1.00 50.14           N  
ATOM   4894  H   SER A 327       9.124  20.829   1.873  1.00 50.14           H  
ATOM   4895  CA  SER A 327      10.182  20.489   0.058  1.00 50.14           C  
ATOM   4896  HA  SER A 327      10.808  21.142  -0.550  1.00 50.14           H  
ATOM   4897  C   SER A 327       9.215  19.814  -0.926  1.00 50.14           C  
ATOM   4898  CB  SER A 327      11.129  19.475   0.711  1.00 50.14           C  
ATOM   4899  HB2 SER A 327      11.854  20.017   1.318  1.00 50.14           H  
ATOM   4900  HB3 SER A 327      11.666  18.934  -0.068  1.00 50.14           H  
ATOM   4901  O   SER A 327       9.660  19.225  -1.910  1.00 50.14           O  
ATOM   4902  OG  SER A 327      10.440  18.552   1.531  1.00 50.14           O  
ATOM   4903  HG  SER A 327      11.073  18.077   2.074  1.00 50.14           H  
ATOM   4904  N   GLY A 328       7.901  19.927  -0.699  1.00 54.85           N  
ATOM   4905  H   GLY A 328       7.600  20.410   0.136  1.00 54.85           H  
ATOM   4906  CA  GLY A 328       6.846  19.433  -1.576  1.00 54.85           C  
ATOM   4907  HA2 GLY A 328       7.258  18.715  -2.286  1.00 54.85           H  
ATOM   4908  HA3 GLY A 328       6.440  20.273  -2.139  1.00 54.85           H  
ATOM   4909  C   GLY A 328       5.697  18.751  -0.833  1.00 54.85           C  
ATOM   4910  O   GLY A 328       5.716  18.573   0.386  1.00 54.85           O  
ATOM   4911  N   THR A 329       4.693  18.342  -1.606  1.00 57.27           N  
ATOM   4912  H   THR A 329       4.718  18.568  -2.590  1.00 57.27           H  
ATOM   4913  CA  THR A 329       3.574  17.525  -1.130  1.00 57.27           C  
ATOM   4914  HA  THR A 329       3.342  17.824  -0.108  1.00 57.27           H  
ATOM   4915  C   THR A 329       3.945  16.036  -1.143  1.00 57.27           C  
ATOM   4916  CB  THR A 329       2.320  17.773  -1.976  1.00 57.27           C  
ATOM   4917  HB  THR A 329       2.475  17.370  -2.977  1.00 57.27           H  
ATOM   4918  O   THR A 329       4.218  15.477  -2.205  1.00 57.27           O  
ATOM   4919  CG2 THR A 329       1.090  17.129  -1.360  1.00 57.27           C  
ATOM   4920 HG21 THR A 329       1.155  16.047  -1.477  1.00 57.27           H  
ATOM   4921 HG22 THR A 329       0.191  17.482  -1.866  1.00 57.27           H  
ATOM   4922 HG23 THR A 329       1.032  17.362  -0.296  1.00 57.27           H  
ATOM   4923  OG1 THR A 329       2.039  19.148  -2.102  1.00 57.27           O  
ATOM   4924  HG1 THR A 329       1.492  19.402  -1.355  1.00 57.27           H  
ATOM   4925  N   TRP A 330       3.925  15.388   0.019  1.00 63.67           N  
ATOM   4926  H   TRP A 330       3.685  15.917   0.844  1.00 63.67           H  
ATOM   4927  CA  TRP A 330       4.273  13.986   0.241  1.00 63.67           C  
ATOM   4928  HA  TRP A 330       4.791  13.596  -0.635  1.00 63.67           H  
ATOM   4929  C   TRP A 330       3.030  13.146   0.503  1.00 63.67           C  
ATOM   4930  CB  TRP A 330       5.207  13.865   1.449  1.00 63.67           C  
ATOM   4931  HB2 TRP A 330       4.690  14.225   2.338  1.00 63.67           H  
ATOM   4932  HB3 TRP A 330       5.418  12.809   1.617  1.00 63.67           H  
ATOM   4933  O   TRP A 330       2.188  13.522   1.308  1.00 63.67           O  
ATOM   4934  CG  TRP A 330       6.508  14.584   1.332  1.00 63.67           C  
ATOM   4935  CD1 TRP A 330       6.726  15.890   1.595  1.00 63.67           C  
ATOM   4936  HD1 TRP A 330       5.968  16.580   1.934  1.00 63.67           H  
ATOM   4937  CD2 TRP A 330       7.788  14.047   0.903  1.00 63.67           C  
ATOM   4938  CE2 TRP A 330       8.746  15.103   0.900  1.00 63.67           C
[truncated: 216,118 more chars]
