# Supplementary material for: Human cytokine and coronavirus nucleocapsid protein interactivity using large-scale virtual screens
Source: Front Bioinform. 2024 May 24;4:1397968. doi: 10.3389/fbinf.2024.1397968 (PMC11157076; doi:10.3389/fbinf.2024.1397968)
Supplement: Supplementary file 2 [file DataSheet1.ZIP › BANAL-20-52-N_CXCL12beta_relaxed_model_2_multimer_v3_pred_1.pdb]

ATOM      1  N   MET A   1     -51.736   6.075 -22.951  1.00 23.89           N  
ATOM      2  H   MET A   1     -52.346   5.270 -22.932  1.00 23.89           H  
ATOM      3  H2  MET A   1     -52.119   6.794 -23.548  1.00 23.89           H  
ATOM      4  H3  MET A   1     -51.668   6.419 -22.003  1.00 23.89           H  
ATOM      5  CA  MET A   1     -50.380   5.672 -23.391  1.00 23.89           C  
ATOM      6  HA  MET A   1     -50.433   5.184 -24.364  1.00 23.89           H  
ATOM      7  C   MET A   1     -49.883   4.655 -22.378  1.00 23.89           C  
ATOM      8  CB  MET A   1     -49.447   6.890 -23.489  1.00 23.89           C  
ATOM      9  HB2 MET A   1     -48.425   6.555 -23.661  1.00 23.89           H  
ATOM     10  HB3 MET A   1     -49.476   7.442 -22.549  1.00 23.89           H  
ATOM     11  O   MET A   1     -50.266   4.789 -21.224  1.00 23.89           O  
ATOM     12  CG  MET A   1     -49.864   7.820 -24.640  1.00 23.89           C  
ATOM     13  HG2 MET A   1     -50.937   8.007 -24.590  1.00 23.89           H  
ATOM     14  HG3 MET A   1     -49.648   7.323 -25.586  1.00 23.89           H  
ATOM     15  SD  MET A   1     -49.036   9.427 -24.625  1.00 23.89           S  
ATOM     16  CE  MET A   1     -49.679  10.152 -26.158  1.00 23.89           C  
ATOM     17  HE1 MET A   1     -49.256  11.148 -26.292  1.00 23.89           H  
ATOM     18  HE2 MET A   1     -49.399   9.529 -27.007  1.00 23.89           H  
ATOM     19  HE3 MET A   1     -50.765  10.231 -26.104  1.00 23.89           H  
ATOM     20  N   SER A   2     -49.173   3.605 -22.792  1.00 21.24           N  
ATOM     21  H   SER A   2     -48.859   3.533 -23.750  1.00 21.24           H  
ATOM     22  CA  SER A   2     -48.979   2.416 -21.944  1.00 21.24           C  
ATOM     23  HA  SER A   2     -49.733   2.405 -21.157  1.00 21.24           H  
ATOM     24  C   SER A   2     -47.608   2.407 -21.269  1.00 21.24           C  
ATOM     25  CB  SER A   2     -49.188   1.135 -22.760  1.00 21.24           C  
ATOM     26  HB2 SER A   2     -49.186   0.278 -22.086  1.00 21.24           H  
ATOM     27  HB3 SER A   2     -48.378   1.019 -23.480  1.00 21.24           H  
ATOM     28  O   SER A   2     -46.593   2.222 -21.942  1.00 21.24           O  
ATOM     29  OG  SER A   2     -50.425   1.197 -23.455  1.00 21.24           O  
ATOM     30  HG  SER A   2     -50.643   0.311 -23.752  1.00 21.24           H  
ATOM     31  N   ASP A   3     -47.584   2.580 -19.947  1.00 21.25           N  
ATOM     32  H   ASP A   3     -48.440   2.803 -19.461  1.00 21.25           H  
ATOM     33  CA  ASP A   3     -46.355   2.592 -19.149  1.00 21.25           C  
ATOM     34  HA  ASP A   3     -45.604   3.176 -19.681  1.00 21.25           H  
ATOM     35  C   ASP A   3     -45.786   1.174 -18.969  1.00 21.25           C  
ATOM     36  CB  ASP A   3     -46.602   3.303 -17.809  1.00 21.25           C  
ATOM     37  HB2 ASP A   3     -45.722   3.182 -17.177  1.00 21.25           H  
ATOM     38  HB3 ASP A   3     -47.451   2.846 -17.301  1.00 21.25           H  
ATOM     39  O   ASP A   3     -46.174   0.413 -18.081  1.00 21.25           O  
ATOM     40  CG  ASP A   3     -46.846   4.801 -18.006  1.00 21.25           C  
ATOM     41  OD1 ASP A   3     -46.032   5.424 -18.725  1.00 21.25           O  
ATOM     42  OD2 ASP A   3     -47.860   5.296 -17.469  1.00 21.25           O  
ATOM     43  N   ASN A   4     -44.843   0.807 -19.838  1.00 23.94           N  
ATOM     44  H   ASN A   4     -44.630   1.449 -20.588  1.00 23.94           H  
ATOM     45  CA  ASN A   4     -44.146  -0.478 -19.785  1.00 23.94           C  
ATOM     46  HA  ASN A   4     -44.881  -1.268 -19.629  1.00 23.94           H  
ATOM     47  C   ASN A   4     -43.164  -0.517 -18.599  1.00 23.94           C  
ATOM     48  CB  ASN A   4     -43.448  -0.728 -21.133  1.00 23.94           C  
ATOM     49  HB2 ASN A   4     -42.871   0.155 -21.405  1.00 23.94           H  
ATOM     50  HB3 ASN A   4     -42.756  -1.563 -21.026  1.00 23.94           H  
ATOM     51  O   ASN A   4     -42.045  -0.008 -18.684  1.00 23.94           O  
ATOM     52  CG  ASN A   4     -44.408  -1.077 -22.259  1.00 23.94           C  
ATOM     53  ND2 ASN A   4     -44.014  -0.846 -23.488  1.00 23.94           N  
ATOM     54 HD21 ASN A   4     -43.116  -0.420 -23.666  1.00 23.94           H  
ATOM     55 HD22 ASN A   4     -44.696  -1.042 -24.208  1.00 23.94           H  
ATOM     56  OD1 ASN A   4     -45.494  -1.597 -22.073  1.00 23.94           O  
ATOM     57  N   GLY A   5     -43.593  -1.131 -17.493  1.00 24.90           N  
ATOM     58  H   GLY A   5     -44.563  -1.412 -17.479  1.00 24.90           H  
ATOM     59  CA  GLY A   5     -42.837  -1.200 -16.239  1.00 24.90           C  
ATOM     60  HA2 GLY A   5     -43.452  -1.683 -15.479  1.00 24.90           H  
ATOM     61  HA3 GLY A   5     -42.652  -0.175 -15.917  1.00 24.90           H  
ATOM     62  C   GLY A   5     -41.487  -1.948 -16.313  1.00 24.90           C  
ATOM     63  O   GLY A   5     -41.272  -2.785 -17.194  1.00 24.90           O  
ATOM     64  N   PRO A   6     -40.561  -1.673 -15.371  1.00 24.94           N  
ATOM     65  CA  PRO A   6     -39.198  -2.208 -15.390  1.00 24.94           C  
ATOM     66  HA  PRO A   6     -38.752  -2.004 -16.363  1.00 24.94           H  
ATOM     67  C   PRO A   6     -39.138  -3.724 -15.132  1.00 24.94           C  
ATOM     68  CB  PRO A   6     -38.438  -1.412 -14.322  1.00 24.94           C  
ATOM     69  HB2 PRO A   6     -37.653  -2.001 -13.847  1.00 24.94           H  
ATOM     70  HB3 PRO A   6     -38.018  -0.512 -14.771  1.00 24.94           H  
ATOM     71  O   PRO A   6     -39.798  -4.252 -14.238  1.00 24.94           O  
ATOM     72  CG  PRO A   6     -39.532  -1.019 -13.328  1.00 24.94           C  
ATOM     73  HG2 PRO A   6     -39.737  -1.853 -12.656  1.00 24.94           H  
ATOM     74  HG3 PRO A   6     -39.268  -0.125 -12.764  1.00 24.94           H  
ATOM     75  CD  PRO A   6     -40.739  -0.782 -14.233  1.00 24.94           C  
ATOM     76  HD2 PRO A   6     -40.742   0.252 -14.578  1.00 24.94           H  
ATOM     77  HD3 PRO A   6     -41.661  -1.002 -13.694  1.00 24.94           H  
ATOM     78  N   GLN A   7     -38.300  -4.434 -15.896  1.00 23.70           N  
ATOM     79  H   GLN A   7     -37.760  -3.947 -16.596  1.00 23.70           H  
ATOM     80  CA  GLN A   7     -38.192  -5.897 -15.822  1.00 23.70           C  
ATOM     81  HA  GLN A   7     -39.207  -6.289 -15.750  1.00 23.70           H  
ATOM     82  C   GLN A   7     -37.435  -6.406 -14.580  1.00 23.70           C  
ATOM     83  CB  GLN A   7     -37.571  -6.464 -17.109  1.00 23.70           C  
ATOM     84  HB2 GLN A   7     -36.636  -5.946 -17.325  1.00 23.70           H  
ATOM     85  HB3 GLN A   7     -37.346  -7.517 -16.945  1.00 23.70           H  
ATOM     86  O   GLN A   7     -36.458  -5.819 -14.116  1.00 23.70           O  
ATOM     87  CG  GLN A   7     -38.517  -6.364 -18.318  1.00 23.70           C  
ATOM     88  HG2 GLN A   7     -38.669  -5.318 -18.582  1.00 23.70           H  
ATOM     89  HG3 GLN A   7     -39.483  -6.792 -18.051  1.00 23.70           H  
ATOM     90  CD  GLN A   7     -37.988  -7.107 -19.545  1.00 23.70           C  
ATOM     91  NE2 GLN A   7     -38.813  -7.344 -20.540  1.00 23.70           N  
ATOM     92 HE21 GLN A   7     -39.770  -7.020 -20.511  1.00 23.70           H  
ATOM     93 HE22 GLN A   7     -38.421  -7.830 -21.334  1.00 23.70           H  
ATOM     94  OE1 GLN A   7     -36.836  -7.496 -19.636  1.00 23.70           O  
ATOM     95  N   ASN A   8     -37.865  -7.566 -14.070  1.00 25.50           N  
ATOM     96  H   ASN A   8     -38.643  -8.015 -14.533  1.00 25.50           H  
ATOM     97  CA  ASN A   8     -37.297  -8.221 -12.889  1.00 25.50           C  
ATOM     98  HA  ASN A   8     -37.198  -7.481 -12.095  1.00 25.50           H  
ATOM     99  C   ASN A   8     -35.898  -8.817 -13.150  1.00 25.50           C  
ATOM    100  CB  ASN A   8     -38.268  -9.331 -12.419  1.00 25.50           C  
ATOM    101  HB2 ASN A   8     -38.819  -9.743 -13.264  1.00 25.50           H  
ATOM    102  HB3 ASN A   8     -37.697 -10.152 -11.986  1.00 25.50           H  
ATOM    103  O   ASN A   8     -35.777  -9.851 -13.802  1.00 25.50           O  
ATOM    104  CG  ASN A   8     -39.222  -8.875 -11.335  1.00 25.50           C  
ATOM    105  ND2 ASN A   8     -40.505  -8.817 -11.602  1.00 25.50           N  
ATOM    106 HD21 ASN A   8     -41.105  -8.452 -10.875  1.00 25.50           H  
ATOM    107 HD22 ASN A   8     -40.858  -9.011 -12.528  1.00 25.50           H  
ATOM    108  OD1 ASN A   8     -38.815  -8.610 -10.216  1.00 25.50           O  
ATOM    109  N   GLN A   9     -34.855  -8.284 -12.503  1.00 27.00           N  
ATOM    110  H   GLN A   9     -34.990  -7.399 -12.034  1.00 27.00           H  
ATOM    111  CA  GLN A   9     -33.499  -8.874 -12.492  1.00 27.00           C  
ATOM    112  HA  GLN A   9     -33.222  -9.100 -13.521  1.00 27.00           H  
ATOM    113  C   GLN A   9     -33.376 -10.214 -11.721  1.00 27.00           C  
ATOM    114  CB  GLN A   9     -32.487  -7.848 -11.941  1.00 27.00           C  
ATOM    115  HB2 GLN A   9     -32.855  -7.442 -10.999  1.00 27.00           H  
ATOM    116  HB3 GLN A   9     -31.544  -8.356 -11.740  1.00 27.00           H  
ATOM    117  O   GLN A   9     -32.277 -10.747 -11.588  1.00 27.00           O  
ATOM    118  CG  GLN A   9     -32.174  -6.700 -12.915  1.00 27.00           C  
ATOM    119  HG2 GLN A   9     -33.059  -6.081 -13.056  1.00 27.00           H  
ATOM    120  HG3 GLN A   9     -31.892  -7.122 -13.880  1.00 27.00           H  
ATOM    121  CD  GLN A   9     -31.025  -5.818 -12.421  1.00 27.00           C  
ATOM    122  NE2 GLN A   9     -30.422  -5.026 -13.280  1.00 27.00           N  
ATOM    123 HE21 GLN A   9     -29.681  -4.456 -12.899  1.00 27.00           H  
ATOM    124 HE22 GLN A   9     -30.722  -4.977 -14.243  1.00 27.00           H  
ATOM    125  OE1 GLN A   9     -30.641  -5.815 -11.265  1.00 27.00           O  
ATOM    126  N   ARG A  10     -34.475 -10.780 -11.194  1.00 30.65           N  
ATOM    127  H   ARG A  10     -35.360 -10.347 -11.412  1.00 30.65           H  
ATOM    128  CA  ARG A  10     -34.452 -11.934 -10.268  1.00 30.65           C  
ATOM    129  HA  ARG A  10     -33.823 -11.682  -9.414  1.00 30.65           H  
ATOM    130  C   ARG A  10     -33.832 -13.215 -10.845  1.00 30.65           C  
ATOM    131  CB  ARG A  10     -35.873 -12.249  -9.763  1.00 30.65           C  
ATOM    132  HB2 ARG A  10     -36.541 -12.375 -10.614  1.00 30.65           H  
ATOM    133  HB3 ARG A  10     -35.836 -13.197  -9.226  1.00 30.65           H  
ATOM    134  O   ARG A  10     -33.190 -13.948 -10.100  1.00 30.65           O  
ATOM    135  CG  ARG A  10     -36.449 -11.189  -8.809  1.00 30.65           C  
ATOM    136  HG2 ARG A  10     -36.604 -10.253  -9.346  1.00 30.65           H  
ATOM    137  HG3 ARG A  10     -35.747 -11.021  -7.992  1.00 30.65           H  
ATOM    138  CD  ARG A  10     -37.785 -11.685  -8.235  1.00 30.65           C  
ATOM    139  HD2 ARG A  10     -37.610 -12.642  -7.743  1.00 30.65           H  
ATOM    140  HD3 ARG A  10     -38.485 -11.837  -9.056  1.00 30.65           H  
ATOM    141  NE  ARG A  10     -38.367 -10.730  -7.271  1.00 30.65           N  
ATOM    142  HE  ARG A  10     -38.095  -9.763  -7.378  1.00 30.65           H  
ATOM    143  NH1 ARG A  10     -39.790 -12.189  -6.200  1.00 30.65           N  
ATOM    144 HH11 ARG A  10     -39.504 -12.926  -6.828  1.00 30.65           H  
ATOM    145 HH12 ARG A  10     -40.489 -12.368  -5.493  1.00 30.65           H  
ATOM    146  NH2 ARG A  10     -39.689 -10.067  -5.534  1.00 30.65           N  
ATOM    147 HH21 ARG A  10     -39.335  -9.125  -5.622  1.00 30.65           H  
ATOM    148 HH22 ARG A  10     -40.389 -10.272  -4.836  1.00 30.65           H  
ATOM    149  CZ  ARG A  10     -39.273 -11.000  -6.344  1.00 30.65           C  
ATOM    150  N   ASN A  11     -34.011 -13.498 -12.137  1.00 33.26           N  
ATOM    151  H   ASN A  11     -34.508 -12.822 -12.699  1.00 33.26           H  
ATOM    152  CA  ASN A  11     -33.693 -14.805 -12.736  1.00 33.26           C  
ATOM    153  HA  ASN A  11     -33.819 -15.559 -11.959  1.00 33.26           H  
ATOM    154  C   ASN A  11     -32.218 -14.969 -13.170  1.00 33.26           C  
ATOM    155  CB  ASN A  11     -34.718 -15.142 -13.844  1.00 33.26           C  
ATOM    156  HB2 ASN A  11     -34.344 -15.976 -14.437  1.00 33.26           H  
ATOM    157  HB3 ASN A  11     -34.845 -14.290 -14.511  1.00 33.26           H  
ATOM    158  O   ASN A  11     -31.932 -15.575 -14.202  1.00 33.26           O  
ATOM    159  CG  ASN A  11     -36.072 -15.580 -13.312  1.00 33.26           C  
ATOM    160  ND2 ASN A  11     -36.943 -16.043 -14.177  1.00 33.26           N  
ATOM    161 HD21 ASN A  11     -36.708 -16.126 -15.155  1.00 33.26           H  
ATOM    162 HD22 ASN A  11     -37.823 -16.365 -13.799  1.00 33.26           H  
ATOM    163  OD1 ASN A  11     -36.372 -15.517 -12.132  1.00 33.26           O  
ATOM    164  N   ALA A  12     -31.265 -14.450 -12.393  1.00 38.87           N  
ATOM    165  H   ALA A  12     -31.539 -14.011 -11.526  1.00 38.87           H  
ATOM    166  CA  ALA A  12     -29.847 -14.740 -12.607  1.00 38.87           C  
ATOM    167  HA  ALA A  12     -29.641 -14.654 -13.674  1.00 38.87           H  
ATOM    168  C   ALA A  12     -29.520 -16.176 -12.127  1.00 38.87           C  
ATOM    169  CB  ALA A  12     -29.011 -13.670 -11.897  1.00 38.87           C  
ATOM    170  HB1 ALA A  12     -27.952 -13.856 -12.074  1.00 38.87           H  
ATOM    171  HB2 ALA A  12     -29.209 -13.693 -10.825  1.00 38.87           H  
ATOM    172  HB3 ALA A  12     -29.269 -12.684 -12.285  1.00 38.87           H  
ATOM    173  O   ALA A  12     -29.725 -16.476 -10.947  1.00 38.87           O  
ATOM    174  N   PRO A  13     -29.018 -17.083 -12.988  1.00 44.05           N  
ATOM    175  CA  PRO A  13     -28.796 -18.475 -12.604  1.00 44.05           C  
ATOM    176  HA  PRO A  13     -29.704 -18.869 -12.147  1.00 44.05           H  
ATOM    177  C   PRO A  13     -27.642 -18.614 -11.598  1.00 44.05           C  
ATOM    178  CB  PRO A  13     -28.552 -19.236 -13.913  1.00 44.05           C  
ATOM    179  HB2 PRO A  13     -27.847 -20.058 -13.788  1.00 44.05           H  
ATOM    180  HB3 PRO A  13     -29.502 -19.608 -14.296  1.00 44.05           H  
ATOM    181  O   PRO A  13     -26.491 -18.264 -11.880  1.00 44.05           O  
ATOM    182  CG  PRO A  13     -28.011 -18.162 -14.858  1.00 44.05           C  
ATOM    183  HG2 PRO A  13     -28.221 -18.397 -15.901  1.00 44.05           H  
ATOM    184  HG3 PRO A  13     -26.939 -18.040 -14.700  1.00 44.05           H  
ATOM    185  CD  PRO A  13     -28.738 -16.897 -14.405  1.00 44.05           C  
ATOM    186  HD2 PRO A  13     -28.106 -16.025 -14.574  1.00 44.05           H  
ATOM    187  HD3 PRO A  13     -29.676 -16.797 -14.951  1.00 44.05           H  
ATOM    188  N   ARG A  14     -27.951 -19.169 -10.420  1.00 45.78           N  
ATOM    189  H   ARG A  14     -28.919 -19.414 -10.267  1.00 45.78           H  
ATOM    190  CA  ARG A  14     -26.961 -19.638  -9.437  1.00 45.78           C  
ATOM    191  HA  ARG A  14     -26.131 -18.933  -9.386  1.00 45.78           H  
ATOM    192  C   ARG A  14     -26.381 -20.976  -9.886  1.00 45.78           C  
ATOM    193  CB  ARG A  14     -27.593 -19.767  -8.040  1.00 45.78           C  
ATOM    194  HB2 ARG A  14     -28.507 -20.358  -8.103  1.00 45.78           H  
ATOM    195  HB3 ARG A  14     -26.893 -20.286  -7.385  1.00 45.78           H  
ATOM    196  O   ARG A  14     -27.119 -21.834 -10.364  1.00 45.78           O  
ATOM    197  CG  ARG A  14     -27.901 -18.396  -7.426  1.00 45.78           C  
ATOM    198  HG2 ARG A  14     -28.602 -17.858  -8.064  1.00 45.78           H  
ATOM    199  HG3 ARG A  14     -26.971 -17.832  -7.361  1.00 45.78           H  
ATOM    200  CD  ARG A  14     -28.501 -18.513  -6.019  1.00 45.78           C  
ATOM    201  HD2 ARG A  14     -27.838 -19.109  -5.391  1.00 45.78           H  
ATOM    202  HD3 ARG A  14     -29.459 -19.027  -6.084  1.00 45.78           H  
ATOM    203  NE  ARG A  14     -28.698 -17.177  -5.421  1.00 45.78           N  
ATOM    204  HE  ARG A  14     -29.602 -16.746  -5.550  1.00 45.78           H  
ATOM    205  NH1 ARG A  14     -26.593 -16.898  -4.531  1.00 45.78           N  
ATOM    206 HH11 ARG A  14     -25.947 -16.285  -4.055  1.00 45.78           H  
ATOM    207 HH12 ARG A  14     -26.221 -17.739  -4.947  1.00 45.78           H  
ATOM    208  NH2 ARG A  14     -28.036 -15.240  -4.420  1.00 45.78           N  
ATOM    209 HH21 ARG A  14     -28.919 -14.790  -4.619  1.00 45.78           H  
ATOM    210 HH22 ARG A  14     -27.245 -14.657  -4.186  1.00 45.78           H  
ATOM    211  CZ  ARG A  14     -27.784 -16.458  -4.789  1.00 45.78           C  
ATOM    212  N   ILE A  15     -25.077 -21.173  -9.701  1.00 52.30           N  
ATOM    213  H   ILE A  15     -24.523 -20.438  -9.286  1.00 52.30           H  
ATOM    214  CA  ILE A  15     -24.441 -22.467  -9.959  1.00 52.30           C  
ATOM    215  HA  ILE A  15     -24.874 -22.881 -10.870  1.00 52.30           H  
ATOM    216  C   ILE A  15     -24.774 -23.436  -8.822  1.00 52.30           C  
ATOM    217  CB  ILE A  15     -22.921 -22.326 -10.212  1.00 52.30           C  
ATOM    218  HB  ILE A  15     -22.460 -21.831  -9.357  1.00 52.30           H  
ATOM    219  O   ILE A  15     -24.351 -23.252  -7.679  1.00 52.30           O  
ATOM    220  CG1 ILE A  15     -22.713 -21.445 -11.468  1.00 52.30           C  
ATOM    221 HG12 ILE A  15     -23.429 -21.738 -12.236  1.00 52.30           H  
ATOM    222 HG13 ILE A  15     -22.916 -20.410 -11.196  1.00 52.30           H  
ATOM    223  CG2 ILE A  15     -22.267 -23.717 -10.364  1.00 52.30           C  
ATOM    224 HG21 ILE A  15     -22.415 -24.313  -9.464  1.00 52.30           H  
ATOM    225 HG22 ILE A  15     -21.189 -23.618 -10.493  1.00 52.30           H  
ATOM    226 HG23 ILE A  15     -22.694 -24.244 -11.218  1.00 52.30           H  
ATOM    227  CD1 ILE A  15     -21.320 -21.502 -12.103  1.00 52.30           C  
ATOM    228 HD11 ILE A  15     -20.555 -21.315 -11.349  1.00 52.30           H  
ATOM    229 HD12 ILE A  15     -21.255 -20.752 -12.891  1.00 52.30           H  
ATOM    230 HD13 ILE A  15     -21.155 -22.481 -12.553  1.00 52.30           H  
ATOM    231  N   THR A  16     -25.497 -24.499  -9.168  1.00 47.17           N  
ATOM    232  H   THR A  16     -25.879 -24.544 -10.102  1.00 47.17           H  
ATOM    233  CA  THR A  16     -25.687 -25.698  -8.347  1.00 47.17           C  
ATOM    234  HA  THR A  16     -25.330 -25.503  -7.335  1.00 47.17           H  
ATOM    235  C   THR A  16     -24.848 -26.838  -8.931  1.00 47.17           C  
ATOM    236  CB  THR A  16     -27.175 -26.076  -8.245  1.00 47.17           C  
ATOM    237  HB  THR A  16     -27.266 -27.025  -7.718  1.00 47.17           H  
ATOM    238  O   THR A  16     -24.831 -27.062 -10.140  1.00 47.17           O  
ATOM    239  CG2 THR A  16     -27.981 -25.017  -7.493  1.00 47.17           C  
ATOM    240 HG21 THR A  16     -27.970 -24.074  -8.039  1.00 47.17           H  
ATOM    241 HG22 THR A  16     -29.011 -25.353  -7.375  1.00 47.17           H  
ATOM    242 HG23 THR A  16     -27.549 -24.864  -6.504  1.00 47.17           H  
ATOM    243  OG1 THR A  16     -27.756 -26.195  -9.522  1.00 47.17           O  
ATOM    244  HG1 THR A  16     -28.705 -26.291  -9.411  1.00 47.17           H  
ATOM    245  N   PHE A  17     -24.102 -27.558  -8.089  1.00 38.00           N  
ATOM    246  H   PHE A  17     -24.119 -27.332  -7.105  1.00 38.00           H  
ATOM    247  CA  PHE A  17     -23.112 -28.546  -8.557  1.00 38.00           C  
ATOM    248  HA  PHE A  17     -22.765 -28.244  -9.545  1.00 38.00           H  
ATOM    249  C   PHE A  17     -23.647 -29.975  -8.743  1.00 38.00           C  
ATOM    250  CB  PHE A  17     -21.898 -28.527  -7.618  1.00 38.00           C  
ATOM    251  HB2 PHE A  17     -21.314 -29.437  -7.762  1.00 38.00           H  
ATOM    252  HB3 PHE A  17     -22.235 -28.527  -6.582  1.00 38.00           H  
ATOM    253  O   PHE A  17     -22.903 -30.832  -9.230  1.00 38.00           O  
ATOM    254  CG  PHE A  17     -20.969 -27.360  -7.866  1.00 38.00           C  
ATOM    255  CD1 PHE A  17     -20.135 -27.368  -9.001  1.00 38.00           C  
ATOM    256  HD1 PHE A  17     -20.181 -28.195  -9.695  1.00 38.00           H  
ATOM    257  CD2 PHE A  17     -20.934 -26.272  -6.975  1.00 38.00           C  
ATOM    258  HD2 PHE A  17     -21.576 -26.255  -6.107  1.00 38.00           H  
ATOM    259  CE1 PHE A  17     -19.247 -26.305  -9.236  1.00 38.00           C  
ATOM    260  HE1 PHE A  17     -18.607 -26.311 -10.105  1.00 38.00           H  
ATOM    261  CE2 PHE A  17     -20.057 -25.204  -7.222  1.00 38.00           C  
ATOM    262  HE2 PHE A  17     -20.033 -24.358  -6.550  1.00 38.00           H  
ATOM    263  CZ  PHE A  17     -19.206 -25.227  -8.338  1.00 38.00           C  
ATOM    264  HZ  PHE A  17     -18.519 -24.411  -8.504  1.00 38.00           H  
ATOM    265  N   GLY A  18     -24.894 -30.240  -8.339  1.00 32.44           N  
ATOM    266  H   GLY A  18     -25.435 -29.481  -7.951  1.00 32.44           H  
ATOM    267  CA  GLY A  18     -25.434 -31.600  -8.224  1.00 32.44           C  
ATOM    268  HA2 GLY A  18     -26.313 -31.570  -7.581  1.00 32.44           H  
ATOM    269  HA3 GLY A  18     -24.693 -32.239  -7.744  1.00 32.44           H  
ATOM    270  C   GLY A  18     -25.848 -32.271  -9.537  1.00 32.44           C  
ATOM    271  O   GLY A  18     -25.779 -33.492  -9.630  1.00 32.44           O  
ATOM    272  N   GLY A  19     -26.283 -31.506 -10.544  1.00 25.42           N  
ATOM    273  H   GLY A  19     -26.255 -30.502 -10.440  1.00 25.42           H  
ATOM    274  CA  GLY A  19     -26.881 -32.068 -11.762  1.00 25.42           C  
ATOM    275  HA2 GLY A  19     -27.686 -32.736 -11.456  1.00 25.42           H  
ATOM    276  HA3 GLY A  19     -27.319 -31.267 -12.357  1.00 25.42           H  
ATOM    277  C   GLY A  19     -25.902 -32.848 -12.661  1.00 25.42           C  
ATOM    278  O   GLY A  19     -24.700 -32.537 -12.684  1.00 25.42           O  
ATOM    279  N   PRO A  20     -26.402 -33.830 -13.446  1.00 22.03           N  
ATOM    280  CA  PRO A  20     -25.607 -34.488 -14.479  1.00 22.03           C  
ATOM    281  HA  PRO A  20     -24.786 -35.036 -14.017  1.00 22.03           H  
ATOM    282  C   PRO A  20     -25.048 -33.425 -15.426  1.00 22.03           C  
ATOM    283  CB  PRO A  20     -26.539 -35.476 -15.186  1.00 22.03           C  
ATOM    284  HB2 PRO A  20     -26.493 -36.443 -14.685  1.00 22.03           H  
ATOM    285  HB3 PRO A  20     -26.303 -35.584 -16.245  1.00 22.03           H  
ATOM    286  O   PRO A  20     -25.744 -32.519 -15.877  1.00 22.03           O  
ATOM    287  CG  PRO A  20     -27.920 -34.860 -14.974  1.00 22.03           C  
ATOM    288  HG2 PRO A  20     -28.708 -35.612 -15.006  1.00 22.03           H  
ATOM    289  HG3 PRO A  20     -28.098 -34.089 -15.723  1.00 22.03           H  
ATOM    290  CD  PRO A  20     -27.800 -34.219 -13.591  1.00 22.03           C  
ATOM    291  HD2 PRO A  20     -28.469 -33.361 -13.529  1.00 22.03           H  
ATOM    292  HD3 PRO A  20     -28.053 -34.950 -12.822  1.00 22.03           H  
ATOM    293  N   SER A  21     -23.737 -33.473 -15.632  1.00 24.11           N  
ATOM    294  H   SER A  21     -23.222 -34.269 -15.285  1.00 24.11           H  
ATOM    295  CA  SER A  21     -23.002 -32.370 -16.247  1.00 24.11           C  
ATOM    296  HA  SER A  21     -23.559 -31.443 -16.115  1.00 24.11           H  
ATOM    297  C   SER A  21     -22.874 -32.602 -17.745  1.00 24.11           C  
ATOM    298  CB  SER A  21     -21.655 -32.193 -15.548  1.00 24.11           C  
ATOM    299  HB2 SER A  21     -21.193 -31.265 -15.885  1.00 24.11           H  
ATOM    300  HB3 SER A  21     -20.999 -33.028 -15.795  1.00 24.11           H  
ATOM    301  O   SER A  21     -21.808 -33.020 -18.201  1.00 24.11           O  
ATOM    302  OG  SER A  21     -21.847 -32.158 -14.138  1.00 24.11           O  
ATOM    303  HG  SER A  21     -22.795 -32.116 -13.991  1.00 24.11           H  
ATOM    304  N   ASP A  22     -23.967 -32.364 -18.476  1.00 19.08           N  
ATOM    305  H   ASP A  22     -24.827 -32.115 -18.009  1.00 19.08           H  
ATOM    306  CA  ASP A  22     -24.012 -32.540 -19.929  1.00 19.08           C  
ATOM    307  HA  ASP A  22     -23.853 -33.598 -20.136  1.00 19.08           H  
ATOM    308  C   ASP A  22     -22.863 -31.785 -20.598  1.00 19.08           C  
ATOM    309  CB  ASP A  22     -25.374 -32.139 -20.521  1.00 19.08           C  
ATOM    310  HB2 ASP A  22     -25.238 -31.897 -21.575  1.00 19.08           H  
ATOM    311  HB3 ASP A  22     -25.742 -31.245 -20.018  1.00 19.08           H  
ATOM    312  O   ASP A  22     -22.687 -30.570 -20.480  1.00 19.08           O  
ATOM    313  CG  ASP A  22     -26.415 -33.262 -20.443  1.00 19.08           C  
ATOM    314  OD1 ASP A  22     -25.999 -34.444 -20.446  1.00 19.08           O  
ATOM    315  OD2 ASP A  22     -27.614 -32.920 -20.399  1.00 19.08           O  
ATOM    316  N   SER A  23     -22.010 -32.564 -21.251  1.00 20.77           N  
ATOM    317  H   SER A  23     -22.235 -33.545 -21.334  1.00 20.77           H  
ATOM    318  CA  SER A  23     -20.658 -32.180 -21.634  1.00 20.77           C  
ATOM    319  HA  SER A  23     -20.318 -31.399 -20.953  1.00 20.77           H  
ATOM    320  C   SER A  23     -20.617 -31.581 -23.038  1.00 20.77           C  
ATOM    321  CB  SER A  23     -19.735 -33.391 -21.445  1.00 20.77           C  
ATOM    322  HB2 SER A  23     -19.672 -33.616 -20.381  1.00 20.77           H  
ATOM    323  HB3 SER A  23     -18.734 -33.162 -21.813  1.00 20.77           H  
ATOM    324  O   SER A  23     -19.704 -31.884 -23.804  1.00 20.77           O  
ATOM    325  OG  SER A  23     -20.253 -34.526 -22.119  1.00 20.77           O  
ATOM    326  HG  SER A  23     -19.750 -35.306 -21.876  1.00 20.77           H  
ATOM    327  N   THR A  24     -21.620 -30.759 -23.378  1.00 19.30           N  
ATOM    328  H   THR A  24     -22.303 -30.561 -22.661  1.00 19.30           H  
ATOM    329  CA  THR A  24     -21.994 -30.320 -24.735  1.00 19.30           C  
ATOM    330  HA  THR A  24     -22.254 -31.220 -25.291  1.00 19.30           H  
ATOM    331  C   THR A  24     -20.836 -29.641 -25.473  1.00 19.30           C  
ATOM    332  CB  THR A  24     -23.252 -29.422 -24.712  1.00 19.30           C  
ATOM    333  HB  THR A  24     -22.974 -28.370 -24.645  1.00 19.30           H  
ATOM    334  O   THR A  24     -20.678 -28.419 -25.487  1.00 19.30           O  
ATOM    335  CG2 THR A  24     -24.114 -29.647 -25.953  1.00 19.30           C  
ATOM    336 HG21 THR A  24     -24.979 -28.985 -25.926  1.00 19.30           H  
ATOM    337 HG22 THR A  24     -24.455 -30.681 -25.990  1.00 19.30           H  
ATOM    338 HG23 THR A  24     -23.533 -29.425 -26.848  1.00 19.30           H  
ATOM    339  OG1 THR A  24     -24.063 -29.724 -23.601  1.00 19.30           O  
ATOM    340  HG1 THR A  24     -24.922 -29.311 -23.713  1.00 19.30           H  
ATOM    341  N   GLY A  25     -19.979 -30.468 -26.071  1.00 19.75           N  
ATOM    342  H   GLY A  25     -20.123 -31.450 -25.885  1.00 19.75           H  
ATOM    343  CA  GLY A  25     -18.666 -30.097 -26.584  1.00 19.75           C  
ATOM    344  HA2 GLY A  25     -18.040 -30.988 -26.640  1.00 19.75           H  
ATOM    345  HA3 GLY A  25     -18.200 -29.388 -25.899  1.00 19.75           H  
ATOM    346  C   GLY A  25     -18.737 -29.463 -27.962  1.00 19.75           C  
ATOM    347  O   GLY A  25     -18.117 -29.977 -28.887  1.00 19.75           O  
ATOM    348  N   SER A  26     -19.516 -28.386 -28.100  1.00 19.45           N  
ATOM    349  H   SER A  26     -20.032 -28.097 -27.282  1.00 19.45           H  
ATOM    350  CA  SER A  26     -19.807 -27.678 -29.353  1.00 19.45           C  
ATOM    351  HA  SER A  26     -20.279 -28.380 -30.041  1.00 19.45           H  
ATOM    352  C   SER A  26     -18.537 -27.147 -30.023  1.00 19.45           C  
ATOM    353  CB  SER A  26     -20.811 -26.552 -29.091  1.00 19.45           C  
ATOM    354  HB2 SER A  26     -20.435 -25.897 -28.305  1.00 19.45           H  
ATOM    355  HB3 SER A  26     -20.959 -25.973 -30.003  1.00 19.45           H  
ATOM    356  O   SER A  26     -18.152 -25.987 -29.877  1.00 19.45           O  
ATOM    357  OG  SER A  26     -22.043 -27.124 -28.698  1.00 19.45           O  
ATOM    358  HG  SER A  26     -22.636 -26.432 -28.396  1.00 19.45           H  
ATOM    359  N   ASN A  27     -17.885 -28.033 -30.771  1.00 20.80           N  
ATOM    360  H   ASN A  27     -18.232 -28.980 -30.712  1.00 20.80           H  
ATOM    361  CA  ASN A  27     -16.557 -27.887 -31.353  1.00 20.80           C  
ATOM    362  HA  ASN A  27     -15.918 -27.376 -30.633  1.00 20.80           H  
ATOM    363  C   ASN A  27     -16.586 -27.029 -32.630  1.00 20.80           C  
ATOM    364  CB  ASN A  27     -16.008 -29.314 -31.568  1.00 20.80           C  
ATOM    365  HB2 ASN A  27     -16.568 -29.798 -32.369  1.00 20.80           H  
ATOM    366  HB3 ASN A  27     -16.138 -29.901 -30.659  1.00 20.80           H  
ATOM    367  O   ASN A  27     -16.127 -27.463 -33.686  1.00 20.80           O  
ATOM    368  CG  ASN A  27     -14.528 -29.346 -31.901  1.00 20.80           C  
ATOM    369  ND2 ASN A  27     -14.092 -30.300 -32.690  1.00 20.80           N  
ATOM    370 HD21 ASN A  27     -14.739 -30.957 -33.102  1.00 20.80           H  
ATOM    371 HD22 ASN A  27     -13.108 -30.278 -32.914  1.00 20.80           H  
ATOM    372  OD1 ASN A  27     -13.740 -28.547 -31.425  1.00 20.80           O  
ATOM    373  N   GLN A  28     -17.201 -25.840 -32.573  1.00 18.78           N  
ATOM    374  H   GLN A  28     -17.556 -25.533 -31.678  1.00 18.78           H  
ATOM    375  CA  GLN A  28     -17.334 -24.961 -33.736  1.00 18.78           C  
ATOM    376  HA  GLN A  28     -17.731 -25.557 -34.558  1.00 18.78           H  
ATOM    377  C   GLN A  28     -15.955 -24.463 -34.181  1.00 18.78           C  
ATOM    378  CB  GLN A  28     -18.328 -23.814 -33.494  1.00 18.78           C  
ATOM    379  HB2 GLN A  28     -18.143 -23.347 -32.526  1.00 18.78           H  
ATOM    380  HB3 GLN A  28     -18.169 -23.069 -34.273  1.00 18.78           H  
ATOM    381  O   GLN A  28     -15.389 -23.513 -33.641  1.00 18.78           O  
ATOM    382  CG  GLN A  28     -19.787 -24.297 -33.585  1.00 18.78           C  
ATOM    383  HG2 GLN A  28     -20.039 -24.866 -32.691  1.00 18.78           H  
ATOM    384  HG3 GLN A  28     -19.895 -24.954 -34.448  1.00 18.78           H  
ATOM    385  CD  GLN A  28     -20.790 -23.155 -33.750  1.00 18.78           C  
ATOM    386  NE2 GLN A  28     -22.033 -23.452 -34.059  1.00 18.78           N  
ATOM    387 HE21 GLN A  28     -22.329 -24.408 -34.192  1.00 18.78           H  
ATOM    388 HE22 GLN A  28     -22.660 -22.668 -34.170  1.00 18.78           H  
ATOM    389  OE1 GLN A  28     -20.485 -21.982 -33.621  1.00 18.78           O  
ATOM    390  N   ASN A  29     -15.427 -25.153 -35.189  1.00 20.43           N  
ATOM    391  H   ASN A  29     -15.960 -25.957 -35.489  1.00 20.43           H  
ATOM    392  CA  ASN A  29     -14.039 -25.132 -35.637  1.00 20.43           C  
ATOM    393  HA  ASN A  29     -13.400 -25.079 -34.756  1.00 20.43           H  
ATOM    394  C   ASN A  29     -13.719 -23.903 -36.512  1.00 20.43           C  
ATOM    395  CB  ASN A  29     -13.804 -26.486 -36.338  1.00 20.43           C  
ATOM    396  HB2 ASN A  29     -14.270 -26.469 -37.323  1.00 20.43           H  
ATOM    397  HB3 ASN A  29     -14.260 -27.288 -35.757  1.00 20.43           H  
ATOM    398  O   ASN A  29     -13.116 -24.025 -37.573  1.00 20.43           O  
ATOM    399  CG  ASN A  29     -12.339 -26.847 -36.484  1.00 20.43           C  
ATOM    400  ND2 ASN A  29     -12.003 -27.649 -37.466  1.00 20.43           N  
ATOM    401 HD21 ASN A  29     -12.684 -27.913 -38.164  1.00 20.43           H  
ATOM    402 HD22 ASN A  29     -11.018 -27.843 -37.571  1.00 20.43           H  
ATOM    403  OD1 ASN A  29     -11.489 -26.462 -35.697  1.00 20.43           O  
ATOM    404  N   GLY A  30     -14.220 -22.728 -36.113  1.00 20.31           N  
ATOM    405  H   GLY A  30     -14.665 -22.716 -35.206  1.00 20.31           H  
ATOM    406  CA  GLY A  30     -14.380 -21.552 -36.969  1.00 20.31           C  
ATOM    407  HA2 GLY A  30     -14.715 -20.711 -36.362  1.00 20.31           H  
ATOM    408  HA3 GLY A  30     -15.151 -21.763 -37.710  1.00 20.31           H  
ATOM    409  C   GLY A  30     -13.098 -21.135 -37.690  1.00 20.31           C  
ATOM    410  O   GLY A  30     -12.164 -20.628 -37.065  1.00 20.31           O  
ATOM    411  N   GLU A  31     -13.093 -21.305 -39.015  1.00 20.81           N  
ATOM    412  H   GLU A  31     -13.876 -21.798 -39.420  1.00 20.81           H  
ATOM    413  CA  GLU A  31     -11.959 -21.081 -39.917  1.00 20.81           C  
ATOM    414  HA  GLU A  31     -11.100 -21.638 -39.542  1.00 20.81           H  
ATOM    415  C   GLU A  31     -11.567 -19.599 -40.003  1.00 20.81           C  
ATOM    416  CB  GLU A  31     -12.284 -21.619 -41.316  1.00 20.81           C  
ATOM    417  HB2 GLU A  31     -13.156 -21.093 -41.704  1.00 20.81           H  
ATOM    418  HB3 GLU A  31     -11.432 -21.407 -41.963  1.00 20.81           H  
ATOM    419  O   GLU A  31     -11.867 -18.880 -40.960  1.00 20.81           O  
ATOM    420  CG  GLU A  31     -12.551 -23.127 -41.354  1.00 20.81           C  
ATOM    421  HG2 GLU A  31     -13.487 -23.344 -40.838  1.00 20.81           H  
ATOM    422  HG3 GLU A  31     -11.742 -23.637 -40.831  1.00 20.81           H  
ATOM    423  CD  GLU A  31     -12.630 -23.623 -42.804  1.00 20.81           C  
ATOM    424  OE1 GLU A  31     -12.110 -24.731 -43.054  1.00 20.81           O  
ATOM    425  OE2 GLU A  31     -13.168 -22.868 -43.645  1.00 20.81           O  
ATOM    426  N   ARG A  32     -10.896 -19.089 -38.967  1.00 22.11           N  
ATOM    427  H   ARG A  32     -10.800 -19.681 -38.154  1.00 22.11           H  
ATOM    428  CA  ARG A  32     -10.556 -17.669 -38.890  1.00 22.11           C  
ATOM    429  HA  ARG A  32     -11.412 -17.140 -39.309  1.00 22.11           H  
ATOM    430  C   ARG A  32      -9.368 -17.340 -39.795  1.00 22.11           C  
ATOM    431  CB  ARG A  32     -10.415 -17.219 -37.431  1.00 22.11           C  
ATOM    432  HB2 ARG A  32     -11.182 -17.711 -36.833  1.00 22.11           H  
ATOM    433  HB3 ARG A  32      -9.434 -17.482 -37.035  1.00 22.11           H  
ATOM    434  O   ARG A  32      -8.225 -17.297 -39.345  1.00 22.11           O  
ATOM    435  CG  ARG A  32     -10.643 -15.704 -37.385  1.00 22.11           C  
ATOM    436  HG2 ARG A  32     -11.591 -15.482 -37.873  1.00 22.11           H  
ATOM    437  HG3 ARG A  32      -9.845 -15.193 -37.923  1.00 22.11           H  
ATOM    438  CD  ARG A  32     -10.707 -15.178 -35.954  1.00 22.11           C  
ATOM    439  HD2 ARG A  32     -11.333 -15.849 -35.366  1.00 22.11           H  
ATOM    440  HD3 ARG A  32      -9.701 -15.169 -35.534  1.00 22.11           H  
ATOM    441  NE  ARG A  32     -11.296 -13.826 -35.939  1.00 22.11           N  
ATOM    442  HE  ARG A  32     -11.599 -13.469 -36.834  1.00 22.11           H  
ATOM    443  NH1 ARG A  32     -11.287 -13.508 -33.671  1.00 22.11           N  
ATOM    444 HH11 ARG A  32     -10.842 -14.409 -33.575  1.00 22.11           H  
ATOM    445 HH12 ARG A  32     -11.648 -13.028 -32.859  1.00 22.11           H  
ATOM    446  NH2 ARG A  32     -12.296 -12.015 -34.992  1.00 22.11           N  
ATOM    447 HH21 ARG A  32     -12.649 -11.546 -34.170  1.00 22.11           H  
ATOM    448 HH22 ARG A  32     -12.643 -11.741 -35.900  1.00 22.11           H  
ATOM    449  CZ  ARG A  32     -11.617 -13.121 -34.871  1.00 22.11           C  
ATOM    450  N   SER A  33      -9.690 -17.100 -41.067  1.00 21.95           N  
ATOM    451  H   SER A  33     -10.639 -17.346 -41.311  1.00 21.95           H  
ATOM    452  CA  SER A  33      -8.770 -16.831 -42.177  1.00 21.95           C  
ATOM    453  HA  SER A  33      -8.394 -17.793 -42.526  1.00 21.95           H  
ATOM    454  C   SER A  33      -7.571 -15.955 -41.788  1.00 21.95           C  
ATOM    455  CB  SER A  33      -9.545 -16.198 -43.336  1.00 21.95           C  
ATOM    456  HB2 SER A  33      -9.977 -15.249 -43.018  1.00 21.95           H  
ATOM    457  HB3 SER A  33     -10.347 -16.872 -43.638  1.00 21.95           H  
ATOM    458  O   SER A  33      -7.709 -14.906 -41.150  1.00 21.95           O  
ATOM    459  OG  SER A  33      -8.679 -15.981 -44.432  1.00 21.95           O  
ATOM    460  HG  SER A  33      -9.189 -16.091 -45.238  1.00 21.95           H  
ATOM    461  N   GLY A  34      -6.376 -16.404 -42.186  1.00 22.43           N  
ATOM    462  H   GLY A  34      -6.381 -17.233 -42.762  1.00 22.43           H  
ATOM    463  CA  GLY A  34      -5.072 -15.926 -41.713  1.00 22.43           C  
ATOM    464  HA2 GLY A  34      -5.111 -15.856 -40.626  1.00 22.43           H  
ATOM    465  HA3 GLY A  34      -4.313 -16.662 -41.977  1.00 22.43           H  
ATOM    466  C   GLY A  34      -4.621 -14.563 -42.250  1.00 22.43           C  
ATOM    467  O   GLY A  34      -3.445 -14.402 -42.578  1.00 22.43           O  
ATOM    468  N   ALA A  35      -5.530 -13.588 -42.357  1.00 24.58           N  
ATOM    469  H   ALA A  35      -6.466 -13.807 -42.046  1.00 24.58           H  
ATOM    470  CA  ALA A  35      -5.280 -12.253 -42.896  1.00 24.58           C  
ATOM    471  HA  ALA A  35      -5.120 -12.351 -43.969  1.00 24.58           H  
ATOM    472  C   ALA A  35      -4.025 -11.611 -42.269  1.00 24.58           C  
ATOM    473  CB  ALA A  35      -6.534 -11.397 -42.687  1.00 24.58           C  
ATOM    474  HB1 ALA A  35      -6.379 -10.404 -43.111  1.00 24.58           H  
ATOM    475  HB2 ALA A  35      -6.750 -11.304 -41.622  1.00 24.58           H  
ATOM    476  HB3 ALA A  35      -7.385 -11.864 -43.183  1.00 24.58           H  
ATOM    477  O   ALA A  35      -4.004 -11.242 -41.092  1.00 24.58           O  
ATOM    478  N   ARG A  36      -2.963 -11.511 -43.084  1.00 27.75           N  
ATOM    479  H   ARG A  36      -3.110 -11.863 -44.019  1.00 27.75           H  
ATOM    480  CA  ARG A  36      -1.566 -11.291 -42.673  1.00 27.75           C  
ATOM    481  HA  ARG A  36      -1.241 -12.195 -42.157  1.00 27.75           H  
ATOM    482  C   ARG A  36      -1.438 -10.082 -41.727  1.00 27.75           C  
ATOM    483  CB  ARG A  36      -0.723 -11.151 -43.957  1.00 27.75           C  
ATOM    484  HB2 ARG A  36      -0.854 -10.155 -44.380  1.00 27.75           H  
ATOM    485  HB3 ARG A  36      -1.099 -11.867 -44.687  1.00 27.75           H  
ATOM    486  O   ARG A  36      -1.533  -8.943 -42.196  1.00 27.75           O  
ATOM    487  CG  ARG A  36       0.775 -11.443 -43.769  1.00 27.75           C  
ATOM    488  HG2 ARG A  36       0.890 -12.453 -43.377  1.00 27.75           H  
ATOM    489  HG3 ARG A  36       1.214 -10.730 -43.070  1.00 27.75           H  
ATOM    490  CD  ARG A  36       1.478 -11.339 -45.134  1.00 27.75           C  
ATOM    491  HD2 ARG A  36       0.878 -11.871 -45.873  1.00 27.75           H  
ATOM    492  HD3 ARG A  36       1.527 -10.290 -45.424  1.00 27.75           H  
ATOM    493  NE  ARG A  36       2.835 -11.926 -45.133  1.00 27.75           N  
ATOM    494  HE  ARG A  36       3.138 -12.382 -44.284  1.00 27.75           H  
ATOM    495  NH1 ARG A  36       3.325 -11.517 -47.347  1.00 27.75           N  
ATOM    496 HH11 ARG A  36       2.425 -11.077 -47.473  1.00 27.75           H  
ATOM    497 HH12 ARG A  36       3.922 -11.655 -48.150  1.00 27.75           H  
ATOM    498  NH2 ARG A  36       4.766 -12.668 -46.103  1.00 27.75           N  
ATOM    499 HH21 ARG A  36       5.332 -12.786 -46.932  1.00 27.75           H  
ATOM    500 HH22 ARG A  36       5.019 -13.166 -45.262  1.00 27.75           H  
ATOM    501  CZ  ARG A  36       3.632 -12.030 -46.187  1.00 27.75           C  
ATOM    502  N   PRO A  37      -1.219 -10.273 -40.409  1.00 26.34           N  
ATOM    503  CA  PRO A  37      -1.314  -9.167 -39.463  1.00 26.34           C  
ATOM    504  HA  PRO A  37      -2.315  -8.742 -39.546  1.00 26.34           H  
ATOM    505  C   PRO A  37      -0.272  -8.081 -39.748  1.00 26.34           C  
ATOM    506  CB  PRO A  37      -1.161  -9.788 -38.068  1.00 26.34           C  
ATOM    507  HB2 PRO A  37      -0.111  -9.809 -37.773  1.00 26.34           H  
ATOM    508  HB3 PRO A  37      -1.756  -9.259 -37.323  1.00 26.34           H  
ATOM    509  O   PRO A  37       0.932  -8.348 -39.743  1.00 26.34           O  
ATOM    510  CG  PRO A  37      -1.653 -11.219 -38.272  1.00 26.34           C  
ATOM    511  HG2 PRO A  37      -1.235 -11.905 -37.535  1.00 26.34           H  
ATOM    512  HG3 PRO A  37      -2.743 -11.243 -38.247  1.00 26.34           H  
ATOM    513  CD  PRO A  37      -1.169 -11.539 -39.685  1.00 26.34           C  
ATOM    514  HD2 PRO A  37      -1.819 -12.295 -40.125  1.00 26.34           H  
ATOM    515  HD3 PRO A  37      -0.140 -11.899 -39.653  1.00 26.34           H  
ATOM    516  N   LYS A  38      -0.721  -6.828 -39.943  1.00 27.40           N  
ATOM    517  H   LYS A  38      -1.718  -6.700 -40.040  1.00 27.40           H  
ATOM    518  CA  LYS A  38       0.177  -5.657 -39.943  1.00 27.40           C  
ATOM    519  HA  LYS A  38       0.840  -5.737 -40.804  1.00 27.40           H  
ATOM    520  C   LYS A  38       1.051  -5.694 -38.687  1.00 27.40           C  
ATOM    521  CB  LYS A  38      -0.608  -4.326 -40.010  1.00 27.40           C  
ATOM    522  HB2 LYS A  38       0.017  -3.532 -39.599  1.00 27.40           H  
ATOM    523  HB3 LYS A  38      -1.506  -4.396 -39.396  1.00 27.40           H  
ATOM    524  O   LYS A  38       0.576  -6.095 -37.624  1.00 27.40           O  
ATOM    525  CG  LYS A  38      -0.984  -3.921 -41.446  1.00 27.40           C  
ATOM    526  HG2 LYS A  38      -1.647  -4.676 -41.868  1.00 27.40           H  
ATOM    527  HG3 LYS A  38      -0.075  -3.887 -42.046  1.00 27.40           H  
ATOM    528  CD  LYS A  38      -1.675  -2.543 -41.518  1.00 27.40           C  
ATOM    529  HD2 LYS A  38      -2.627  -2.595 -40.991  1.00 27.40           H  
ATOM    530  HD3 LYS A  38      -1.042  -1.793 -41.044  1.00 27.40           H  
ATOM    531  CE  LYS A  38      -1.914  -2.154 -42.989  1.00 27.40           C  
ATOM    532  HE2 LYS A  38      -2.466  -2.961 -43.471  1.00 27.40           H  
ATOM    533  HE3 LYS A  38      -0.950  -2.083 -43.493  1.00 27.40           H  
ATOM    534  NZ  LYS A  38      -2.665  -0.879 -43.155  1.00 27.40           N  
ATOM    535  HZ1 LYS A  38      -3.586  -0.939 -42.744  1.00 27.40           H  
ATOM    536  HZ2 LYS A  38      -2.170  -0.095 -42.754  1.00 27.40           H  
ATOM    537  HZ3 LYS A  38      -2.800  -0.682 -44.136  1.00 27.40           H  
ATOM    538  N   GLN A  39       2.294  -5.211 -38.795  1.00 29.70           N  
ATOM    539  H   GLN A  39       2.603  -4.920 -39.711  1.00 29.70           H  
ATOM    540  CA  GLN A  39       3.256  -5.113 -37.688  1.00 29.70           C  
ATOM    541  HA  GLN A  39       3.395  -6.106 -37.260  1.00 29.70           H  
ATOM    542  C   GLN A  39       2.740  -4.190 -36.565  1.00 29.70           C  
ATOM    543  CB  GLN A  39       4.621  -4.617 -38.203  1.00 29.70           C  
ATOM    544  HB2 GLN A  39       5.263  -4.453 -37.338  1.00 29.70           H  
ATOM    545  HB3 GLN A  39       4.484  -3.659 -38.706  1.00 29.70           H  
ATOM    546  O   GLN A  39       3.154  -3.036 -36.430  1.00 29.70           O  
ATOM    547  CG  GLN A  39       5.360  -5.571 -39.155  1.00 29.70           C  
ATOM    548  HG2 GLN A  39       5.487  -6.540 -38.671  1.00 29.70           H  
ATOM    549  HG3 GLN A  39       4.772  -5.713 -40.062  1.00 29.70           H  
ATOM    550  CD  GLN A  39       6.741  -5.034 -39.546  1.00 29.70           C  
ATOM    551  NE2 GLN A  39       7.475  -5.728 -40.387  1.00 29.70           N  
ATOM    552 HE21 GLN A  39       7.140  -6.587 -40.799  1.00 29.70           H  
ATOM    553 HE22 GLN A  39       8.357  -5.314 -40.652  1.00 29.70           H  
ATOM    554  OE1 GLN A  39       7.189  -3.990 -39.102  1.00 29.70           O  
ATOM    555  N   ARG A  40       1.811  -4.679 -35.737  1.00 28.78           N  
ATOM    556  H   ARG A  40       1.422  -5.585 -35.961  1.00 28.78           H  
ATOM    557  CA  ARG A  40       1.324  -3.957 -34.564  1.00 28.78           C  
ATOM    558  HA  ARG A  40       0.955  -2.982 -34.880  1.00 28.78           H  
ATOM    559  C   ARG A  40       2.513  -3.739 -33.635  1.00 28.78           C  
ATOM    560  CB  ARG A  40       0.186  -4.720 -33.857  1.00 28.78           C  
ATOM    561  HB2 ARG A  40       0.466  -5.765 -33.726  1.00 28.78           H  
ATOM    562  HB3 ARG A  40       0.060  -4.282 -32.867  1.00 28.78           H  
ATOM    563  O   ARG A  40       3.103  -4.702 -33.146  1.00 28.78           O  
ATOM    564  CG  ARG A  40      -1.166  -4.635 -34.593  1.00 28.78           C  
ATOM    565  HG2 ARG A  40      -1.129  -5.231 -35.505  1.00 28.78           H  
ATOM    566  HG3 ARG A  40      -1.365  -3.596 -34.854  1.00 28.78           H  
ATOM    567  CD  ARG A  40      -2.295  -5.142 -33.682  1.00 28.78           C  
ATOM    568  HD2 ARG A  40      -2.222  -4.600 -32.738  1.00 28.78           H  
ATOM    569  HD3 ARG A  40      -2.150  -6.204 -33.485  1.00 28.78           H  
ATOM    570  NE  ARG A  40      -3.642  -4.922 -34.251  1.00 28.78           N  
ATOM    571  HE  ARG A  40      -3.710  -4.817 -35.253  1.00 28.78           H  
ATOM    572  NH1 ARG A  40      -4.841  -5.125 -32.287  1.00 28.78           N  
ATOM    573 HH11 ARG A  40      -3.990  -5.223 -31.753  1.00 28.78           H  
ATOM    574 HH12 ARG A  40      -5.733  -5.223 -31.824  1.00 28.78           H  
ATOM    575  NH2 ARG A  40      -5.920  -4.773 -34.201  1.00 28.78           N  
ATOM    576 HH21 ARG A  40      -6.791  -4.795 -33.690  1.00 28.78           H  
ATOM    577 HH22 ARG A  40      -5.955  -4.660 -35.204  1.00 28.78           H  
ATOM    578  CZ  ARG A  40      -4.786  -4.941 -33.579  1.00 28.78           C  
ATOM    579  N   ARG A  41       2.839  -2.465 -33.363  1.00 32.73           N  
ATOM    580  H   ARG A  41       2.370  -1.751 -33.901  1.00 32.73           H  
ATOM    581  CA  ARG A  41       3.757  -2.074 -32.275  1.00 32.73           C  
ATOM    582  HA  ARG A  41       4.783  -2.274 -32.585  1.00 32.73           H  
ATOM    583  C   ARG A  41       3.405  -2.917 -31.047  1.00 32.73           C  
ATOM    584  CB  ARG A  41       3.567  -0.597 -31.892  1.00 32.73           C  
ATOM    585  HB2 ARG A  41       4.054  -0.435 -30.930  1.00 32.73           H  
ATOM    586  HB3 ARG A  41       2.503  -0.399 -31.764  1.00 32.73           H  
ATOM    587  O   ARG A  41       2.226  -2.887 -30.687  1.00 32.73           O  
ATOM    588  CG  ARG A  41       4.149   0.415 -32.882  1.00 32.73           C  
ATOM    589  HG2 ARG A  41       3.688   0.291 -33.862  1.00 32.73           H  
ATOM    590  HG3 ARG A  41       5.224   0.260 -32.967  1.00 32.73           H  
ATOM    591  CD  ARG A  41       3.867   1.830 -32.350  1.00 32.73           C  
ATOM    592  HD2 ARG A  41       4.196   1.889 -31.313  1.00 32.73           H  
ATOM    593  HD3 ARG A  41       2.793   2.011 -32.391  1.00 32.73           H  
ATOM    594  NE  ARG A  41       4.569   2.871 -33.123  1.00 32.73           N  
ATOM    595  HE  ARG A  41       5.114   2.567 -33.917  1.00 32.73           H  
ATOM    596  NH1 ARG A  41       3.831   4.710 -31.940  1.00 32.73           N  
ATOM    597 HH11 ARG A  41       3.813   5.713 -31.828  1.00 32.73           H  
ATOM    598 HH12 ARG A  41       3.181   4.135 -31.422  1.00 32.73           H  
ATOM    599  NH2 ARG A  41       5.261   4.985 -33.621  1.00 32.73           N  
ATOM    600 HH21 ARG A  41       5.211   5.983 -33.474  1.00 32.73           H  
ATOM    601 HH22 ARG A  41       5.794   4.643 -34.407  1.00 32.73           H  
ATOM    602  CZ  ARG A  41       4.550   4.176 -32.889  1.00 32.73           C  
ATOM    603  N   PRO A  42       4.362  -3.617 -30.405  1.00 34.06           N  
ATOM    604  CA  PRO A  42       4.059  -4.633 -29.405  1.00 34.06           C  
ATOM    605  HA  PRO A  42       3.613  -5.491 -29.907  1.00 34.06           H  
ATOM    606  C   PRO A  42       3.070  -4.098 -28.372  1.00 34.06           C  
ATOM    607  CB  PRO A  42       5.404  -5.072 -28.806  1.00 34.06           C  
ATOM    608  HB2 PRO A  42       5.698  -6.024 -29.248  1.00 34.06           H  
ATOM    609  HB3 PRO A  42       5.365  -5.161 -27.720  1.00 34.06           H  
ATOM    610  O   PRO A  42       3.369  -3.188 -27.588  1.00 34.06           O  
ATOM    611  CG  PRO A  42       6.385  -3.985 -29.247  1.00 34.06           C  
ATOM    612  HG2 PRO A  42       6.367  -3.164 -28.530  1.00 34.06           H  
ATOM    613  HG3 PRO A  42       7.396  -4.374 -29.363  1.00 34.06           H  
ATOM    614  CD  PRO A  42       5.801  -3.517 -30.578  1.00 34.06           C  
ATOM    615  HD2 PRO A  42       6.117  -4.184 -31.380  1.00 34.06           H  
ATOM    616  HD3 PRO A  42       6.116  -2.494 -30.785  1.00 34.06           H  
ATOM    617  N   GLN A  43       1.853  -4.639 -28.427  1.00 34.06           N  
ATOM    618  H   GLN A  43       1.666  -5.338 -29.131  1.00 34.06           H  
ATOM    619  CA  GLN A  43       0.841  -4.429 -27.411  1.00 34.06           C  
ATOM    620  HA  GLN A  43       0.852  -3.390 -27.081  1.00 34.06           H  
ATOM    621  C   GLN A  43       1.273  -5.297 -26.230  1.00 34.06           C  
ATOM    622  CB  GLN A  43      -0.572  -4.739 -27.959  1.00 34.06           C  
ATOM    623  HB2 GLN A  43      -1.283  -4.690 -27.134  1.00 34.06           H  
ATOM    624  HB3 GLN A  43      -0.594  -5.749 -28.369  1.00 34.06           H  
ATOM    625  O   GLN A  43       0.900  -6.460 -26.127  1.00 34.06           O  
ATOM    626  CG  GLN A  43      -1.010  -3.736 -29.047  1.00 34.06           C  
ATOM    627  HG2 GLN A  43      -0.332  -3.810 -29.897  1.00 34.06           H  
ATOM    628  HG3 GLN A  43      -0.939  -2.725 -28.646  1.00 34.06           H  
ATOM    629  CD  GLN A  43      -2.434  -3.968 -29.561  1.00 34.06           C  
ATOM    630  NE2 GLN A  43      -3.405  -3.187 -29.141  1.00 34.06           N  
ATOM    631 HE21 GLN A  43      -3.263  -2.517 -28.399  1.00 34.06           H  
ATOM    632 HE22 GLN A  43      -4.339  -3.407 -29.458  1.00 34.06           H  
ATOM    633  OE1 GLN A  43      -2.698  -4.825 -30.390  1.00 34.06           O  
ATOM    634  N   GLY A  44       2.117  -4.728 -25.358  1.00 38.79           N  
ATOM    635  H   GLY A  44       2.472  -3.807 -25.569  1.00 38.79           H  
ATOM    636  CA  GLY A  44       2.180  -5.203 -23.978  1.00 38.79           C  
ATOM    637  HA2 GLY A  44       2.623  -6.199 -23.950  1.00 38.79           H  
ATOM    638  HA3 GLY A  44       2.766  -4.526 -23.357  1.00 38.79           H  
ATOM    639  C   GLY A  44       0.750  -5.262 -23.442  1.00 38.79           C  
ATOM    640  O   GLY A  44      -0.053  -4.397 -23.812  1.00 38.79           O  
ATOM    641  N   LEU A  45       0.433  -6.311 -22.676  1.00 44.29           N  
ATOM    642  H   LEU A  45       1.156  -6.967 -22.415  1.00 44.29           H  
ATOM    643  CA  LEU A  45      -0.938  -6.604 -22.246  1.00 44.29           C  
ATOM    644  HA  LEU A  45      -1.502  -6.925 -23.121  1.00 44.29           H  
ATOM    645  C   LEU A  45      -1.592  -5.332 -21.680  1.00 44.29           C  
ATOM    646  CB  LEU A  45      -0.970  -7.725 -21.188  1.00 44.29           C  
ATOM    647  HB2 LEU A  45      -1.952  -7.687 -20.715  1.00 44.29           H  
ATOM    648  HB3 LEU A  45      -0.237  -7.519 -20.408  1.00 44.29           H  
ATOM    649  O   LEU A  45      -0.893  -4.572 -21.003  1.00 44.29           O  
ATOM    650  CG  LEU A  45      -0.781  -9.155 -21.730  1.00 44.29           C  
ATOM    651  HG  LEU A  45      -1.407  -9.293 -22.611  1.00 44.29           H  
ATOM    652  CD1 LEU A  45       0.675  -9.468 -22.096  1.00 44.29           C  
ATOM    653 HD11 LEU A  45       1.327  -9.246 -21.252  1.00 44.29           H  
ATOM    654 HD12 LEU A  45       0.761 -10.523 -22.356  1.00 44.29           H  
ATOM    655 HD13 LEU A  45       0.966  -8.887 -22.971  1.00 44.29           H  
ATOM    656  CD2 LEU A  45      -1.222 -10.164 -20.668  1.00 44.29           C  
ATOM    657 HD21 LEU A  45      -0.623 -10.052 -19.764  1.00 44.29           H  
ATOM    658 HD22 LEU A  45      -2.270 -10.000 -20.421  1.00 44.29           H  
ATOM    659 HD23 LEU A  45      -1.121 -11.179 -21.052  1.00 44.29           H  
ATOM    660  N   PRO A  46      -2.883  -5.075 -21.972  1.00 43.41           N  
ATOM    661  CA  PRO A  46      -3.558  -3.864 -21.518  1.00 43.41           C  
ATOM    662  HA  PRO A  46      -3.126  -2.997 -22.016  1.00 43.41           H  
ATOM    663  C   PRO A  46      -3.373  -3.717 -20.005  1.00 43.41           C  
ATOM    664  CB  PRO A  46      -5.024  -4.010 -21.948  1.00 43.41           C  
ATOM    665  HB2 PRO A  46      -5.716  -3.637 -21.192  1.00 43.41           H  
ATOM    666  HB3 PRO A  46      -5.177  -3.478 -22.887  1.00 43.41           H  
ATOM    667  O   PRO A  46      -3.772  -4.589 -19.238  1.00 43.41           O  
ATOM    668  CG  PRO A  46      -5.205  -5.509 -22.185  1.00 43.41           C  
ATOM    669  HG2 PRO A  46      -5.969  -5.714 -22.935  1.00 43.41           H  
ATOM    670  HG3 PRO A  46      -5.455  -6.001 -21.245  1.00 43.41           H  
ATOM    671  CD  PRO A  46      -3.823  -5.965 -22.639  1.00 43.41           C  
ATOM    672  HD2 PRO A  46      -3.671  -7.006 -22.353  1.00 43.41           H  
ATOM    673  HD3 PRO A  46      -3.731  -5.850 -23.719  1.00 43.41           H  
ATOM    674  N   ASN A  47      -2.700  -2.636 -19.591  1.00 47.49           N  
ATOM    675  H   ASN A  47      -2.374  -1.989 -20.295  1.00 47.49           H  
ATOM    676  CA  ASN A  47      -2.089  -2.531 -18.259  1.00 47.49           C  
ATOM    677  HA  ASN A  47      -1.326  -3.303 -18.159  1.00 47.49           H  
ATOM    678  C   ASN A  47      -3.086  -2.759 -17.107  1.00 47.49           C  
ATOM    679  CB  ASN A  47      -1.430  -1.145 -18.116  1.00 47.49           C  
ATOM    680  HB2 ASN A  47      -1.400  -0.887 -17.058  1.00 47.49           H  
ATOM    681  HB3 ASN A  47      -2.054  -0.394 -18.600  1.00 47.49           H  
ATOM    682  O   ASN A  47      -2.681  -3.204 -16.040  1.00 47.49           O  
ATOM    683  CG  ASN A  47       0.003  -1.013 -18.619  1.00 47.49           C  
ATOM    684  ND2 ASN A  47       0.501   0.196 -18.626  1.00 47.49           N  
ATOM    685 HD21 ASN A  47      -0.097   0.966 -18.363  1.00 47.49           H  
ATOM    686 HD22 ASN A  47       1.483   0.325 -18.824  1.00 47.49           H  
ATOM    687  OD1 ASN A  47       0.707  -1.944 -18.984  1.00 47.49           O  
ATOM    688  N   ASN A  48      -4.372  -2.484 -17.325  1.00 55.72           N  
ATOM    689  H   ASN A  48      -4.625  -2.085 -18.218  1.00 55.72           H  
ATOM    690  CA  ASN A  48      -5.405  -2.548 -16.298  1.00 55.72           C  
ATOM    691  HA  ASN A  48      -4.968  -2.224 -15.354  1.00 55.72           H  
ATOM    692  C   ASN A  48      -5.941  -3.977 -16.055  1.00 55.72           C  
ATOM    693  CB  ASN A  48      -6.520  -1.541 -16.655  1.00 55.72           C  
ATOM    694  HB2 ASN A  48      -6.988  -1.826 -17.598  1.00 55.72           H  
ATOM    695  HB3 ASN A  48      -7.285  -1.603 -15.881  1.00 55.72           H  
ATOM    696  O   ASN A  48      -6.560  -4.207 -15.023  1.00 55.72           O  
ATOM    697  CG  ASN A  48      -6.074  -0.082 -16.758  1.00 55.72           C  
ATOM    698  ND2 ASN A  48      -6.992   0.842 -16.607  1.00 55.72           N  
ATOM    699 HD21 ASN A  48      -7.940   0.593 -16.366  1.00 55.72           H  
ATOM    700 HD22 ASN A  48      -6.688   1.805 -16.605  1.00 55.72           H  
ATOM    701  OD1 ASN A  48      -4.924   0.255 -17.014  1.00 55.72           O  
ATOM    702  N   THR A  49      -5.695  -4.949 -16.949  1.00 76.69           N  
ATOM    703  H   THR A  49      -5.117  -4.739 -17.750  1.00 76.69           H  
ATOM    704  CA  THR A  49      -6.342  -6.279 -16.909  1.00 76.69           C  
ATOM    705  HA  THR A  49      -7.287  -6.156 -16.379  1.00 76.69           H  
ATOM    706  C   THR A  49      -5.558  -7.339 -16.122  1.00 76.69           C  
ATOM    707  CB  THR A  49      -6.731  -6.804 -18.307  1.00 76.69           C  
ATOM    708  HB  THR A  49      -7.389  -7.663 -18.173  1.00 76.69           H  
ATOM    709  O   THR A  49      -5.458  -8.485 -16.571  1.00 76.69           O  
ATOM    710  CG2 THR A  49      -7.475  -5.781 -19.160  1.00 76.69           C  
ATOM    711 HG21 THR A  49      -7.798  -6.253 -20.088  1.00 76.69           H  
ATOM    712 HG22 THR A  49      -6.828  -4.934 -19.390  1.00 76.69           H  
ATOM    713 HG23 THR A  49      -8.355  -5.430 -18.621  1.00 76.69           H  
ATOM    714  OG1 THR A  49      -5.588  -7.240 -19.010  1.00 76.69           O  
ATOM    715  HG1 THR A  49      -5.231  -7.943 -18.463  1.00 76.69           H  
ATOM    716  N   ALA A  50      -4.937  -6.995 -14.989  1.00 85.90           N  
ATOM    717  H   ALA A  50      -5.090  -6.075 -14.603  1.00 85.90           H  
ATOM    718  CA  ALA A  50      -4.221  -7.987 -14.182  1.00 85.90           C  
ATOM    719  HA  ALA A  50      -3.892  -8.789 -14.844  1.00 85.90           H  
ATOM    720  C   ALA A  50      -5.126  -8.637 -13.124  1.00 85.90           C  
ATOM    721  CB  ALA A  50      -2.941  -7.391 -13.590  1.00 85.90           C  
ATOM    722  HB1 ALA A  50      -2.419  -6.812 -14.352  1.00 85.90           H  
ATOM    723  HB2 ALA A  50      -2.295  -8.198 -13.243  1.00 85.90           H  
ATOM    724  HB3 ALA A  50      -3.186  -6.753 -12.741  1.00 85.90           H  
ATOM    725  O   ALA A  50      -6.069  -8.033 -12.615  1.00 85.90           O  
ATOM    726  N   SER A  51      -4.809  -9.887 -12.782  1.00 90.77           N  
ATOM    727  H   SER A  51      -4.105 -10.364 -13.326  1.00 90.77           H  
ATOM    728  CA  SER A  51      -5.476 -10.646 -11.717  1.00 90.77           C  
ATOM    729  HA  SER A  51      -6.522 -10.809 -11.973  1.00 90.77           H  
ATOM    730  C   SER A  51      -5.388  -9.903 -10.393  1.00 90.77           C  
ATOM    731  CB  SER A  51      -4.779 -11.998 -11.571  1.00 90.77           C  
ATOM    732  HB2 SER A  51      -3.699 -11.848 -11.573  1.00 90.77           H  
ATOM    733  HB3 SER A  51      -5.061 -12.624 -12.417  1.00 90.77           H  
ATOM    734  O   SER A  51      -4.315  -9.404 -10.057  1.00 90.77           O  
ATOM    735  OG  SER A  51      -5.134 -12.645 -10.373  1.00 90.77           O  
ATOM    736  HG  SER A  51      -5.966 -13.092 -10.544  1.00 90.77           H  
ATOM    737  N   TRP A  52      -6.458  -9.877  -9.600  1.00 87.50           N  
ATOM    738  H   TRP A  52      -7.321 -10.296  -9.916  1.00 87.50           H  
ATOM    739  CA  TRP A  52      -6.410  -9.326  -8.244  1.00 87.50           C  
ATOM    740  HA  TRP A  52      -6.082  -8.289  -8.303  1.00 87.50           H  
ATOM    741  C   TRP A  52      -5.395 -10.036  -7.336  1.00 87.50           C  
ATOM    742  CB  TRP A  52      -7.821  -9.305  -7.646  1.00 87.50           C  
ATOM    743  HB2 TRP A  52      -7.746  -9.155  -6.569  1.00 87.50           H  
ATOM    744  HB3 TRP A  52      -8.312 -10.264  -7.810  1.00 87.50           H  
ATOM    745  O   TRP A  52      -4.899  -9.399  -6.415  1.00 87.50           O  
ATOM    746  CG  TRP A  52      -8.667  -8.196  -8.197  1.00 87.50           C  
ATOM    747  CD1 TRP A  52      -9.624  -8.309  -9.148  1.00 87.50           C  
ATOM    748  HD1 TRP A  52      -9.942  -9.229  -9.616  1.00 87.50           H  
ATOM    749  CD2 TRP A  52      -8.646  -6.780  -7.824  1.00 87.50           C  
ATOM    750  CE2 TRP A  52      -9.588  -6.085  -8.636  1.00 87.50           C  
ATOM    751  CE3 TRP A  52      -7.941  -6.014  -6.866  1.00 87.50           C  
ATOM    752  HE3 TRP A  52      -7.267  -6.525  -6.195  1.00 87.50           H  
ATOM    753  NE1 TRP A  52     -10.169  -7.066  -9.404  1.00 87.50           N  
ATOM    754  HE1 TRP A  52     -11.011  -6.911  -9.940  1.00 87.50           H  
ATOM    755  CH2 TRP A  52      -9.102  -3.974  -7.560  1.00 87.50           C  
ATOM    756  HH2 TRP A  52      -9.321  -2.925  -7.426  1.00 87.50           H  
ATOM    757  CZ2 TRP A  52      -9.809  -4.707  -8.525  1.00 87.50           C  
ATOM    758  HZ2 TRP A  52     -10.562  -4.234  -9.138  1.00 87.50           H  
ATOM    759  CZ3 TRP A  52      -8.177  -4.628  -6.726  1.00 87.50           C  
ATOM    760  HZ3 TRP A  52      -7.700  -4.071  -5.934  1.00 87.50           H  
ATOM    761  N   PHE A  53      -4.991 -11.272  -7.651  1.00 88.16           N  
ATOM    762  H   PHE A  53      -5.336 -11.684  -8.507  1.00 88.16           H  
ATOM    763  CA  PHE A  53      -4.174 -12.147  -6.807  1.00 88.16           C  
ATOM    764  HA  PHE A  53      -4.061 -11.678  -5.830  1.00 88.16           H  
ATOM    765  C   PHE A  53      -2.765 -12.418  -7.364  1.00 88.16           C  
ATOM    766  CB  PHE A  53      -4.921 -13.468  -6.591  1.00 88.16           C  
ATOM    767  HB2 PHE A  53      -4.972 -14.008  -7.536  1.00 88.16           H  
ATOM    768  HB3 PHE A  53      -4.350 -14.083  -5.895  1.00 88.16           H  
ATOM    769  O   PHE A  53      -2.470 -12.195  -8.545  1.00 88.16           O  
ATOM    770  CG  PHE A  53      -6.323 -13.306  -6.043  1.00 88.16           C  
ATOM    771  CD1 PHE A  53      -6.546 -13.335  -4.654  1.00 88.16           C  
ATOM    772  HD1 PHE A  53      -5.722 -13.472  -3.969  1.00 88.16           H  
ATOM    773  CD2 PHE A  53      -7.406 -13.133  -6.926  1.00 88.16           C  
ATOM    774  HD2 PHE A  53      -7.237 -13.119  -7.992  1.00 88.16           H  
ATOM    775  CE1 PHE A  53      -7.854 -13.222  -4.154  1.00 88.16           C  
ATOM    776  HE1 PHE A  53      -8.036 -13.289  -3.091  1.00 88.16           H  
ATOM    777  CE2 PHE A  53      -8.712 -13.013  -6.423  1.00 88.16           C  
ATOM    778  HE2 PHE A  53      -9.558 -12.924  -7.089  1.00 88.16           H  
ATOM    779  CZ  PHE A  53      -8.935 -13.081  -5.041  1.00 88.16           C  
ATOM    780  HZ  PHE A  53      -9.948 -13.094  -4.668  1.00 88.16           H  
ATOM    781  N   THR A  54      -1.868 -12.899  -6.502  1.00 88.03           N  
ATOM    782  H   THR A  54      -2.155 -13.037  -5.544  1.00 88.03           H  
ATOM    783  CA  THR A  54      -0.563 -13.441  -6.897  1.00 88.03           C  
ATOM    784  HA  THR A  54      -0.084 -12.723  -7.562  1.00 88.03           H  
ATOM    785  C   THR A  54      -0.718 -14.744  -7.687  1.00 88.03           C  
ATOM    786  CB  THR A  54       0.373 -13.653  -5.696  1.00 88.03           C  
ATOM    787  HB  THR A  54       1.312 -14.058  -6.071  1.00 88.03           H  
ATOM    788  O   THR A  54      -1.789 -15.348  -7.734  1.00 88.03           O  
ATOM    789  CG2 THR A  54       0.702 -12.358  -4.961  1.00 88.03           C  
ATOM    790 HG21 THR A  54       1.457 -12.547  -4.198  1.00 88.03           H  
ATOM    791 HG22 THR A  54      -0.196 -11.974  -4.476  1.00 88.03           H  
ATOM    792 HG23 THR A  54       1.084 -11.615  -5.661  1.00 88.03           H  
ATOM    793  OG1 THR A  54      -0.156 -14.556  -4.759  1.00 88.03           O  
ATOM    794  HG1 THR A  54       0.589 -14.806  -4.207  1.00 88.03           H  
ATOM    795  N   ALA A  55       0.351 -15.173  -8.363  1.00 89.64           N  
ATOM    796  H   ALA A  55       1.241 -14.710  -8.246  1.00 89.64           H  
ATOM    797  CA  ALA A  55       0.318 -16.411  -9.133  1.00 89.64           C  
ATOM    798  HA  ALA A  55      -0.620 -16.453  -9.687  1.00 89.64           H  
ATOM    799  C   ALA A  55       0.414 -17.650  -8.237  1.00 89.64           C  
ATOM    800  CB  ALA A  55       1.477 -16.418 -10.131  1.00 89.64           C  
ATOM    801  HB1 ALA A  55       1.370 -15.587 -10.829  1.00 89.64           H  
ATOM    802  HB2 ALA A  55       2.425 -16.332  -9.601  1.00 89.64           H  
ATOM    803  HB3 ALA A  55       1.458 -17.359 -10.681  1.00 89.64           H  
ATOM    804  O   ALA A  55       1.247 -17.692  -7.332  1.00 89.64           O  
ATOM    805  N   LEU A  56      -0.289 -18.723  -8.598  1.00 89.51           N  
ATOM    806  H   LEU A  56      -0.974 -18.623  -9.333  1.00 89.51           H  
ATOM    807  CA  LEU A  56       0.148 -20.070  -8.230  1.00 89.51           C  
ATOM    808  HA  LEU A  56       0.527 -20.058  -7.209  1.00 89.51           H  
ATOM    809  C   LEU A  56       1.296 -20.468  -9.161  1.00 89.51           C  
ATOM    810  CB  LEU A  56      -1.012 -21.078  -8.287  1.00 89.51           C  
ATOM    811  HB2 LEU A  56      -1.321 -21.210  -9.323  1.00 89.51           H  
ATOM    812  HB3 LEU A  56      -0.645 -22.039  -7.927  1.00 89.51           H  
ATOM    813  O   LEU A  56       1.127 -20.510 -10.380  1.00 89.51           O  
ATOM    814  CG  LEU A  56      -2.244 -20.680  -7.461  1.00 89.51           C  
ATOM    815  HG  LEU A  56      -2.677 -19.773  -7.884  1.00 89.51           H  
ATOM    816  CD1 LEU A  56      -3.296 -21.781  -7.541  1.00 89.51           C  
ATOM    817 HD11 LEU A  56      -4.168 -21.501  -6.950  1.00 89.51           H  
ATOM    818 HD12 LEU A  56      -2.897 -22.726  -7.174  1.00 89.51           H  
ATOM    819 HD13 LEU A  56      -3.614 -21.904  -8.576  1.00 89.51           H  
ATOM    820  CD2 LEU A  56      -1.879 -20.424  -6.001  1.00 89.51           C  
ATOM    821 HD21 LEU A  56      -1.338 -19.482  -5.918  1.00 89.51           H  
ATOM    822 HD22 LEU A  56      -1.278 -21.243  -5.607  1.00 89.51           H  
ATOM    823 HD23 LEU A  56      -2.793 -20.337  -5.414  1.00 89.51           H  
ATOM    824  N   THR A  57       2.475 -20.732  -8.602  1.00 87.91           N  
ATOM    825  H   THR A  57       2.536 -20.709  -7.594  1.00 87.91           H  
ATOM    826  CA  THR A  57       3.638 -21.212  -9.360  1.00 87.91           C  
ATOM    827  HA  THR A  57       3.565 -20.857 -10.388  1.00 87.91           H  
ATOM    828  C   THR A  57       3.639 -22.737  -9.386  1.00 87.91           C  
ATOM    829  CB  THR A  57       4.951 -20.663  -8.788  1.00 87.91           C  
ATOM    830  HB  THR A  57       5.087 -21.017  -7.766  1.00 87.91           H  
ATOM    831  O   THR A  57       3.601 -23.377  -8.336  1.00 87.91           O  
ATOM    832  CG2 THR A  57       6.164 -21.056  -9.632  1.00 87.91           C  
ATOM    833 HG21 THR A  57       6.304 -22.137  -9.606  1.00 87.91           H  
ATOM    834 HG22 THR A  57       7.058 -20.589  -9.221  1.00 87.91           H  
ATOM    835 HG23 THR A  57       6.021 -20.733 -10.663  1.00 87.91           H  
ATOM    836  OG1 THR A  57       4.903 -19.250  -8.794  1.00 87.91           O  
ATOM    837  HG1 THR A  57       4.174 -19.006  -8.219  1.00 87.91           H  
ATOM    838  N   GLN A  58       3.690 -23.303 -10.590  1.00 86.76           N  
ATOM    839  H   GLN A  58       3.701 -22.699 -11.400  1.00 86.76           H  
ATOM    840  CA  GLN A  58       3.681 -24.739 -10.854  1.00 86.76           C  
ATOM    841  HA  GLN A  58       3.105 -25.247 -10.081  1.00 86.76           H  
ATOM    842  C   GLN A  58       5.108 -25.305 -10.873  1.00 86.76           C  
ATOM    843  CB  GLN A  58       2.970 -24.943 -12.198  1.00 86.76           C  
ATOM    844  HB2 GLN A  58       3.526 -24.412 -12.970  1.00 86.76           H  
ATOM    845  HB3 GLN A  58       1.986 -24.481 -12.129  1.00 86.76           H  
ATOM    846  O   GLN A  58       5.953 -24.859 -11.652  1.00 86.76           O  
ATOM    847  CG  GLN A  58       2.812 -26.408 -12.642  1.00 86.76           C  
ATOM    848  HG2 GLN A  58       2.323 -26.988 -11.859  1.00 86.76           H  
ATOM    849  HG3 GLN A  58       3.799 -26.833 -12.820  1.00 86.76           H  
ATOM    850  CD  GLN A  58       1.991 -26.526 -13.928  1.00 86.76           C  
ATOM    851  NE2 GLN A  58       2.021 -27.646 -14.605  1.00 86.76           N  
ATOM    852 HE21 GLN A  58       1.356 -27.743 -15.359  1.00 86.76           H  
ATOM    853 HE22 GLN A  58       2.430 -28.468 -14.184  1.00 86.76           H  
ATOM    854  OE1 GLN A  58       1.329 -25.591 -14.356  1.00 86.76           O  
ATOM    855  N   HIS A  59       5.364 -26.313 -10.039  1.00 81.41           N  
ATOM    856  H   HIS A  59       4.661 -26.550  -9.354  1.00 81.41           H  
ATOM    857  CA  HIS A  59       6.604 -27.099 -10.039  1.00 81.41           C  
ATOM    858  HA  HIS A  59       7.313 -26.660 -10.741  1.00 81.41           H  
ATOM    859  C   HIS A  59       6.406 -28.553 -10.512  1.00 81.41           C  
ATOM    860  CB  HIS A  59       7.242 -27.036  -8.642  1.00 81.41           C  
ATOM    861  HB2 HIS A  59       6.495 -27.270  -7.884  1.00 81.41           H  
ATOM    862  HB3 HIS A  59       8.023 -27.793  -8.578  1.00 81.41           H  
ATOM    863  O   HIS A  59       7.390 -29.218 -10.827  1.00 81.41           O  
ATOM    864  CG  HIS A  59       7.870 -25.698  -8.335  1.00 81.41           C  
ATOM    865  CD2 HIS A  59       7.229 -24.555  -7.939  1.00 81.41           C  
ATOM    866  HD2 HIS A  59       6.164 -24.448  -7.793  1.00 81.41           H  
ATOM    867  ND1 HIS A  59       9.211 -25.402  -8.420  1.00 81.41           N  
ATOM    868  HD1 HIS A  59       9.942 -26.048  -8.682  1.00 81.41           H  
ATOM    869  CE1 HIS A  59       9.376 -24.113  -8.079  1.00 81.41           C  
ATOM    870  HE1 HIS A  59      10.323 -23.595  -8.048  1.00 81.41           H  
ATOM    871  NE2 HIS A  59       8.195 -23.553  -7.774  1.00 81.41           N  
ATOM    872  N   GLY A  60       5.162 -29.044 -10.577  1.00 79.40           N  
ATOM    873  H   GLY A  60       4.396 -28.434 -10.330  1.00 79.40           H  
ATOM    874  CA  GLY A  60       4.817 -30.373 -11.098  1.00 79.40           C  
ATOM    875  HA2 GLY A  60       5.628 -31.069 -10.885  1.00 79.40           H  
ATOM    876  HA3 GLY A  60       3.926 -30.733 -10.584  1.00 79.40           H  
ATOM    877  C   GLY A  60       4.533 -30.396 -12.607  1.00 79.40           C  
ATOM    878  O   GLY A  60       4.310 -29.356 -13.226  1.00 79.40           O  
ATOM    879  N   LYS A  61       4.505 -31.602 -13.196  1.00 79.60           N  
ATOM    880  H   LYS A  61       4.695 -32.412 -12.623  1.00 79.60           H  
ATOM    881  CA  LYS A  61       4.034 -31.823 -14.580  1.00 79.60           C  
ATOM    882  HA  LYS A  61       4.414 -31.031 -15.226  1.00 79.60           H  
ATOM    883  C   LYS A  61       2.509 -31.755 -14.715  1.00 79.60           C  
ATOM    884  CB  LYS A  61       4.508 -33.183 -15.118  1.00 79.60           C  
ATOM    885  HB2 LYS A  61       3.933 -33.406 -16.016  1.00 79.60           H  
ATOM    886  HB3 LYS A  61       4.287 -33.960 -14.386  1.00 79.60           H  
ATOM    887  O   LYS A  61       2.023 -31.484 -15.805  1.00 79.60           O  
ATOM    888  CG  LYS A  61       5.996 -33.232 -15.495  1.00 79.60           C  
ATOM    889  HG2 LYS A  61       6.609 -33.123 -14.600  1.00 79.60           H  
ATOM    890  HG3 LYS A  61       6.221 -32.420 -16.187  1.00 79.60           H  
ATOM    891  CD  LYS A  61       6.295 -34.578 -16.176  1.00 79.60           C  
ATOM    892  HD2 LYS A  61       5.637 -34.690 -17.037  1.00 79.60           H  
ATOM    893  HD3 LYS A  61       6.081 -35.382 -15.471  1.00 79.60           H  
ATOM    894  CE  LYS A  61       7.751 -34.686 -16.645  1.00 79.60           C  
ATOM    895  HE2 LYS A  61       8.405 -34.572 -15.781  1.00 79.60           H  
ATOM    896  HE3 LYS A  61       7.954 -33.868 -17.335  1.00 79.60           H  
ATOM    897  NZ  LYS A  61       8.001 -35.993 -17.310  1.00 79.60           N  
ATOM    898  HZ1 LYS A  61       7.394 -36.110 -18.109  1.00 79.60           H  
ATOM    899  HZ2 LYS A  61       8.958 -36.070 -17.624  1.00 79.60           H  
ATOM    900  HZ3 LYS A  61       7.817 -36.757 -16.676  1.00 79.60           H  
ATOM    901  N   GLU A  62       1.776 -32.016 -13.637  1.00 79.94           N  
ATOM    902  H   GLU A  62       2.236 -32.238 -12.765  1.00 79.94           H  
ATOM    903  CA  GLU A  62       0.316 -31.919 -13.609  1.00 79.94           C  
ATOM    904  HA  GLU A  62      -0.101 -32.502 -14.430  1.00 79.94           H  
ATOM    905  C   GLU A  62      -0.122 -30.463 -13.782  1.00 79.94           C  
ATOM    906  CB  GLU A  62      -0.225 -32.486 -12.287  1.00 79.94           C  
ATOM    907  HB2 GLU A  62      -1.294 -32.283 -12.227  1.00 79.94           H  
ATOM    908  HB3 GLU A  62       0.276 -31.987 -11.458  1.00 79.94           H  
ATOM    909  O   GLU A  62       0.401 -29.571 -13.110  1.00 79.94           O  
ATOM    910  CG  GLU A  62      -0.002 -34.004 -12.190  1.00 79.94           C  
ATOM    911  HG2 GLU A  62       1.051 -34.218 -12.373  1.00 79.94           H  
ATOM    912  HG3 GLU A  62      -0.582 -34.490 -12.974  1.00 79.94           H  
ATOM    913  CD  GLU A  62      -0.385 -34.598 -10.826  1.00 79.94           C  
ATOM    914  OE1 GLU A  62      -0.010 -35.770 -10.610  1.00 79.94           O  
ATOM    915  OE2 GLU A  62      -0.986 -33.878  -9.998  1.00 79.94           O  
ATOM    916  N   ASP A  63      -1.079 -30.226 -14.679  1.00 82.56           N  
ATOM    917  H   ASP A  63      -1.447 -30.995 -15.220  1.00 82.56           H  
ATOM    918  CA  ASP A  63      -1.785 -28.950 -14.749  1.00 82.56           C  
ATOM    919  HA  ASP A  63      -1.047 -28.148 -14.727  1.00 82.56           H  
ATOM    920  C   ASP A  63      -2.677 -28.754 -13.519  1.00 82.56           C  
ATOM    921  CB  ASP A  63      -2.592 -28.838 -16.054  1.00 82.56           C  
ATOM    922  HB2 ASP A  63      -3.395 -28.115 -15.912  1.00 82.56           H  
ATOM    923  HB3 ASP A  63      -3.047 -29.800 -16.289  1.00 82.56           H  
ATOM    924  O   ASP A  63      -3.142 -29.710 -12.896  1.00 82.56           O  
ATOM    925  CG  ASP A  63      -1.743 -28.346 -17.229  1.00 82.56           C  
ATOM    926  OD1 ASP A  63      -0.933 -27.404 -17.032  1.00 82.56           O  
ATOM    927  OD2 ASP A  63      -1.949 -28.822 -18.364  1.00 82.56           O  
ATOM    928  N   LEU A  64      -2.914 -27.488 -13.172  1.00 90.25           N  
ATOM    929  H   LEU A  64      -2.569 -26.753 -13.773  1.00 90.25           H  
ATOM    930  CA  LEU A  64      -3.707 -27.114 -12.009  1.00 90.25           C  
ATOM    931  HA  LEU A  64      -3.254 -27.577 -11.132  1.00 90.25           H  
ATOM    932  C   LEU A  64      -5.140 -27.665 -12.149  1.00 90.25           C  
ATOM    933  CB  LEU A  64      -3.616 -25.581 -11.865  1.00 90.25           C  
ATOM    934  HB2 LEU A  64      -3.927 -25.126 -12.805  1.00 90.25           H  
ATOM    935  HB3 LEU A  64      -2.570 -25.304 -11.738  1.00 90.25           H  
ATOM    936  O   LEU A  64      -5.750 -27.588 -13.213  1.00 90.25           O  
ATOM    937  CG  LEU A  64      -4.420 -24.951 -10.718  1.00 90.25           C  
ATOM    938  HG  LEU A  64      -5.456 -25.289 -10.754  1.00 90.25           H  
ATOM    939  CD1 LEU A  64      -3.817 -25.303  -9.359  1.00 90.25           C  
ATOM    940 HD11 LEU A  64      -2.804 -24.908  -9.280  1.00 90.25           H  
ATOM    941 HD12 LEU A  64      -4.433 -24.884  -8.563  1.00 90.25           H  
ATOM    942 HD13 LEU A  64      -3.784 -26.386  -9.238  1.00 90.25           H  
ATOM    943  CD2 LEU A  64      -4.391 -23.430 -10.879  1.00 90.25           C  
ATOM    944 HD21 LEU A  64      -4.992 -22.967 -10.096  1.00 90.25           H  
ATOM    945 HD22 LEU A  64      -4.815 -23.158 -11.845  1.00 90.25           H  
ATOM    946 HD23 LEU A  64      -3.364 -23.070 -10.816  1.00 90.25           H  
ATOM    947  N   LYS A  65      -5.684 -28.230 -11.070  1.00 88.23           N  
ATOM    948  H   LYS A  65      -5.118 -28.317 -10.238  1.00 88.23           H  
ATOM    949  CA  LYS A  65      -7.071 -28.710 -10.978  1.00 88.23           C  
ATOM    950  HA  LYS A  65      -7.704 -28.125 -11.645  1.00 88.23           H  
ATOM    951  C   LYS A  65      -7.565 -28.511  -9.551  1.00 88.23           C  
ATOM    952  CB  LYS A  65      -7.169 -30.200 -11.363  1.00 88.23           C  
ATOM    953  HB2 LYS A  65      -8.183 -30.544 -11.158  1.00 88.23           H  
ATOM    954  HB3 LYS A  65      -6.483 -30.777 -10.743  1.00 88.23           H  
ATOM    955  O   LYS A  65      -6.791 -28.684  -8.616  1.00 88.23           O  
ATOM    956  CG  LYS A  65      -6.859 -30.465 -12.845  1.00 88.23           C  
ATOM    957  HG2 LYS A  65      -5.820 -30.206 -13.048  1.00 88.23           H  
ATOM    958  HG3 LYS A  65      -7.509 -29.846 -13.464  1.00 88.23           H  
ATOM    959  CD  LYS A  65      -7.061 -31.937 -13.217  1.00 88.23           C  
ATOM    960  HD2 LYS A  65      -6.416 -32.553 -12.589  1.00 88.23           H  
ATOM    961  HD3 LYS A  65      -8.102 -32.214 -13.051  1.00 88.23           H  
ATOM    962  CE  LYS A  65      -6.691 -32.130 -14.692  1.00 88.23           C  
ATOM    963  HE2 LYS A  65      -5.666 -31.787 -14.834  1.00 88.23           H  
ATOM    964  HE3 LYS A  65      -7.338 -31.497 -15.298  1.00 88.23           H  
ATOM    965  NZ  LYS A  65      -6.818 -33.549 -15.107  1.00 88.23           N  
ATOM    966  HZ1 LYS A  65      -6.206 -34.132 -14.553  1.00 88.23           H  
ATOM    967  HZ2 LYS A  65      -7.767 -33.873 -14.981  1.00 88.23           H  
ATOM    968  HZ3 LYS A  65      -6.569 -33.658 -16.079  1.00 88.23           H  
ATOM    969  N   PHE A  66      -8.843 -28.193  -9.389  1.00 91.13           N  
ATOM    970  H   PHE A  66      -9.441 -28.133 -10.200  1.00 91.13           H  
ATOM    971  CA  PHE A  66      -9.501 -28.111  -8.086  1.00 91.13           C  
ATOM    972  HA  PHE A  66      -8.809 -28.444  -7.314  1.00 91.13           H  
ATOM    973  C   PHE A  66     -10.732 -29.027  -8.056  1.00 91.13           C  
ATOM    974  CB  PHE A  66      -9.875 -26.655  -7.781  1.00 91.13           C  
ATOM    975  HB2 PHE A  66     -10.452 -26.248  -8.611  1.00 91.13           H  
ATOM    976  HB3 PHE A  66     -10.521 -26.636  -6.903  1.00 91.13           H  
ATOM    977  O   PHE A  66     -11.307 -29.290  -9.117  1.00 91.13           O  
ATOM    978  CG  PHE A  66      -8.679 -25.768  -7.497  1.00 91.13           C  
ATOM    979  CD1 PHE A  66      -8.027 -25.857  -6.252  1.00 91.13           C  
ATOM    980  HD1 PHE A  66      -8.361 -26.573  -5.516  1.00 91.13           H  
ATOM    981  CD2 PHE A  66      -8.235 -24.834  -8.451  1.00 91.13           C  
ATOM    982  HD2 PHE A  66      -8.728 -24.763  -9.409  1.00 91.13           H  
ATOM    983  CE1 PHE A  66      -6.954 -25.002  -5.953  1.00 91.13           C  
ATOM    984  HE1 PHE A  66      -6.470 -25.076  -4.990  1.00 91.13           H  
ATOM    985  CE2 PHE A  66      -7.165 -23.974  -8.147  1.00 91.13           C  
ATOM    986  HE2 PHE A  66      -6.841 -23.244  -8.874  1.00 91.13           H  
ATOM    987  CZ  PHE A  66      -6.530 -24.049  -6.895  1.00 91.13           C  
ATOM    988  HZ  PHE A  66      -5.720 -23.376  -6.656  1.00 91.13           H  
ATOM    989  N   PRO A  67     -11.150 -29.519  -6.875  1.00 85.50           N  
ATOM    990  CA  PRO A  67     -12.444 -30.177  -6.712  1.00 85.50           C  
ATOM    991  HA  PRO A  67     -12.460 -31.073  -7.332  1.00 85.50           H  
ATOM    992  C   PRO A  67     -13.613 -29.262  -7.109  1.00 85.50           C  
ATOM    993  CB  PRO A  67     -12.517 -30.583  -5.233  1.00 85.50           C  
ATOM    994  HB2 PRO A  67     -13.008 -29.803  -4.652  1.00 85.50           H  
ATOM    995  HB3 PRO A  67     -13.033 -31.534  -5.101  1.00 85.50           H  
ATOM    996  O   PRO A  67     -13.497 -28.034  -7.082  1.00 85.50           O  
ATOM    997  CG  PRO A  67     -11.050 -30.674  -4.817  1.00 85.50           C  
ATOM    998  HG2 PRO A  67     -10.918 -30.544  -3.743  1.00 85.50           H  
ATOM    999  HG3 PRO A  67     -10.633 -31.628  -5.141  1.00 85.50           H  
ATOM   1000  CD  PRO A  67     -10.418 -29.538  -5.615  1.00 85.50           C  
ATOM   1001  HD2 PRO A  67     -10.556 -28.592  -5.092  1.00 85.50           H  
ATOM   1002  HD3 PRO A  67      -9.357 -29.743  -5.758  1.00 85.50           H  
ATOM   1003  N   ARG A  68     -14.770 -29.855  -7.439  1.00 84.03           N  
ATOM   1004  H   ARG A  68     -14.823 -30.861  -7.366  1.00 84.03           H  
ATOM   1005  CA  ARG A  68     -16.022 -29.095  -7.617  1.00 84.03           C  
ATOM   1006  HA  ARG A  68     -15.875 -28.357  -8.406  1.00 84.03           H  
ATOM   1007  C   ARG A  68     -16.342 -28.320  -6.330  1.00 84.03           C  
ATOM   1008  CB  ARG A  68     -17.189 -30.024  -7.995  1.00 84.03           C  
ATOM   1009  HB2 ARG A  68     -17.262 -30.827  -7.262  1.00 84.03           H  
ATOM   1010  HB3 ARG A  68     -18.113 -29.446  -7.949  1.00 84.03           H  
ATOM   1011  O   ARG A  68     -16.088 -28.820  -5.237  1.00 84.03           O  
ATOM   1012  CG  ARG A  68     -17.067 -30.622  -9.406  1.00 84.03           C  
ATOM   1013  HG2 ARG A  68     -16.981 -29.812 -10.130  1.00 84.03           H  
ATOM   1014  HG3 ARG A  68     -16.178 -31.251  -9.466  1.00 84.03           H  
ATOM   1015  CD  ARG A  68     -18.312 -31.463  -9.730  1.00 84.03           C  
ATOM   1016  HD2 ARG A  68     -19.195 -30.844  -9.568  1.00 84.03           H  
ATOM   1017  HD3 ARG A  68     -18.360 -32.309  -9.045  1.00 84.03           H  
ATOM   1018  NE  ARG A  68     -18.299 -31.958 -11.121  1.00 84.03           N  
ATOM   1019  HE  ARG A  68     -17.397 -32.124 -11.544  1.00 84.03           H  
ATOM   1020  NH1 ARG A  68     -20.590 -32.075 -11.463  1.00 84.03           N  
ATOM   1021 HH11 ARG A  68     -20.822 -31.840 -10.509  1.00 84.03           H  
ATOM   1022 HH12 ARG A  68     -21.348 -32.211 -12.116  1.00 84.03           H  
ATOM   1023  NH2 ARG A  68     -19.214 -32.542 -13.123  1.00 84.03           N  
ATOM   1024 HH21 ARG A  68     -18.308 -32.687 -13.546  1.00 84.03           H  
ATOM   1025 HH22 ARG A  68     -20.060 -32.623 -13.669  1.00 84.03           H  
ATOM   1026  CZ  ARG A  68     -19.360 -32.191 -11.880  1.00 84.03           C  
ATOM   1027  N   GLY A  69     -16.863 -27.101  -6.464  1.00 88.14           N  
ATOM   1028  H   GLY A  69     -17.088 -26.759  -7.388  1.00 88.14           H  
ATOM   1029  CA  GLY A  69     -17.135 -26.206  -5.332  1.00 88.14           C  
ATOM   1030  HA2 GLY A  69     -17.790 -25.402  -5.668  1.00 88.14           H  
ATOM   1031  HA3 GLY A  69     -17.663 -26.763  -4.559  1.00 88.14           H  
ATOM   1032  C   GLY A  69     -15.900 -25.560  -4.680  1.00 88.14           C  
ATOM   1033  O   GLY A  69     -16.061 -24.832  -3.703  1.00 88.14           O  
ATOM   1034  N   GLN A  70     -14.679 -25.806  -5.176  1.00 87.82           N  
ATOM   1035  H   GLN A  70     -14.595 -26.398  -5.990  1.00 87.82           H  
ATOM   1036  CA  GLN A  70     -13.431 -25.342  -4.556  1.00 87.82           C  
ATOM   1037  HA  GLN A  70     -13.668 -24.651  -3.747  1.00 87.82           H  
ATOM   1038  C   GLN A  70     -12.512 -24.566  -5.518  1.00 87.82           C  
ATOM   1039  CB  GLN A  70     -12.689 -26.540  -3.935  1.00 87.82           C  
ATOM   1040  HB2 GLN A  70     -11.709 -26.204  -3.596  1.00 87.82           H  
ATOM   1041  HB3 GLN A  70     -12.537 -27.312  -4.689  1.00 87.82           H  
ATOM   1042  O   GLN A  70     -12.757 -24.442  -6.717  1.00 87.82           O  
ATOM   1043  CG  GLN A  70     -13.415 -27.142  -2.721  1.00 87.82           C  
ATOM   1044  HG2 GLN A  70     -13.706 -26.339  -2.044  1.00 87.82           H  
ATOM   1045  HG3 GLN A  70     -14.318 -27.654  -3.053  1.00 87.82           H  
ATOM   1046  CD  GLN A  70     -12.547 -28.128  -1.940  1.00 87.82           C  
ATOM   1047  NE2 GLN A  70     -13.050 -28.679  -0.858  1.00 87.82           N  
ATOM   1048 HE21 GLN A  70     -13.990 -28.460  -0.560  1.00 87.82           H  
ATOM   1049 HE22 GLN A  70     -12.447 -29.310  -0.350  1.00 87.82           H  
ATOM   1050  OE1 GLN A  70     -11.410 -28.424  -2.276  1.00 87.82           O  
ATOM   1051  N   GLY A  71     -11.419 -24.027  -4.966  1.00 92.58           N  
ATOM   1052  H   GLY A  71     -11.295 -24.158  -3.972  1.00 92.58           H  
ATOM   1053  CA  GLY A  71     -10.329 -23.386  -5.709  1.00 92.58           C  
ATOM   1054  HA2 GLY A  71     -10.286 -23.816  -6.710  1.00 92.58           H  
ATOM   1055  HA3 GLY A  71      -9.386 -23.596  -5.205  1.00 92.58           H  
ATOM   1056  C   GLY A  71     -10.444 -21.872  -5.877  1.00 92.58           C  
ATOM   1057  O   GLY A  71      -9.444 -21.223  -6.194  1.00 92.58           O  
ATOM   1058  N   VAL A  72     -11.614 -21.284  -5.627  1.00 93.12           N  
ATOM   1059  H   VAL A  72     -12.401 -21.858  -5.360  1.00 93.12           H  
ATOM   1060  CA  VAL A  72     -11.769 -19.822  -5.598  1.00 93.12           C  
ATOM   1061  HA  VAL A  72     -11.366 -19.435  -6.534  1.00 93.12           H  
ATOM   1062  C   VAL A  72     -10.982 -19.251  -4.406  1.00 93.12           C  
ATOM   1063  CB  VAL A  72     -13.241 -19.392  -5.525  1.00 93.12           C  
ATOM   1064  HB  VAL A  72     -13.653 -19.672  -4.556  1.00 93.12           H  
ATOM   1065  O   VAL A  72     -11.121 -19.763  -3.293  1.00 93.12           O  
ATOM   1066  CG1 VAL A  72     -13.370 -17.877  -5.711  1.00 93.12           C  
ATOM   1067 HG11 VAL A  72     -14.422 -17.596  -5.657  1.00 93.12           H  
ATOM   1068 HG12 VAL A  72     -12.970 -17.569  -6.676  1.00 93.12           H  
ATOM   1069 HG13 VAL A  72     -12.855 -17.346  -4.910  1.00 93.12           H  
ATOM   1070  CG2 VAL A  72     -14.068 -20.060  -6.628  1.00 93.12           C  
ATOM   1071 HG21 VAL A  72     -14.076 -21.143  -6.504  1.00 93.12           H  
ATOM   1072 HG22 VAL A  72     -13.677 -19.801  -7.613  1.00 93.12           H  
ATOM   1073 HG23 VAL A  72     -15.097 -19.711  -6.547  1.00 93.12           H  
ATOM   1074  N   PRO A  73     -10.120 -18.241  -4.611  1.00 90.08           N  
ATOM   1075  CA  PRO A  73      -9.310 -17.666  -3.544  1.00 90.08           C  
ATOM   1076  HA  PRO A  73      -8.889 -18.465  -2.933  1.00 90.08           H  
ATOM   1077  C   PRO A  73     -10.103 -16.734  -2.622  1.00 90.08           C  
ATOM   1078  CB  PRO A  73      -8.182 -16.937  -4.267  1.00 90.08           C  
ATOM   1079  HB2 PRO A  73      -7.782 -16.104  -3.689  1.00 90.08           H  
ATOM   1080  HB3 PRO A  73      -7.403 -17.662  -4.503  1.00 90.08           H  
ATOM   1081  O   PRO A  73     -10.975 -15.996  -3.072  1.00 90.08           O  
ATOM   1082  CG  PRO A  73      -8.839 -16.485  -5.568  1.00 90.08           C  
ATOM   1083  HG2 PRO A  73      -8.109 -16.311  -6.358  1.00 90.08           H  
ATOM   1084  HG3 PRO A  73      -9.446 -15.598  -5.388  1.00 90.08           H  
ATOM   1085  CD  PRO A  73      -9.770 -17.644  -5.892  1.00 90.08           C  
ATOM   1086  HD2 PRO A  73      -9.249 -18.376  -6.508  1.00 90.08           H  
ATOM   1087  HD3 PRO A  73     -10.654 -17.269  -6.409  1.00 90.08           H  
ATOM   1088  N   ILE A  74      -9.738 -16.709  -1.336  1.00 79.66           N  
ATOM   1089  H   ILE A  74      -8.945 -17.271  -1.061  1.00 79.66           H  
ATOM   1090  CA  ILE A  74     -10.347 -15.817  -0.342  1.00 79.66           C  
ATOM   1091  HA  ILE A  74     -11.420 -16.012  -0.329  1.00 79.66           H  
ATOM   1092  C   ILE A  74     -10.116 -14.359  -0.752  1.00 79.66           C  
ATOM   1093  CB  ILE A  74      -9.791 -16.037   1.089  1.00 79.66           C  
ATOM   1094  HB  ILE A  74      -8.742 -15.742   1.093  1.00 79.66           H  
ATOM   1095  O   ILE A  74      -8.976 -13.903  -0.867  1.00 79.66           O  
ATOM   1096  CG1 ILE A  74      -9.863 -17.512   1.542  1.00 79.66           C  
ATOM   1097 HG12 ILE A  74     -10.902 -17.840   1.568  1.00 79.66           H  
ATOM   1098 HG13 ILE A  74      -9.327 -18.129   0.821  1.00 79.66           H  
ATOM   1099  CG2 ILE A  74     -10.552 -15.134   2.086  1.00 79.66           C  
ATOM   1100 HG21 ILE A  74     -10.112 -15.204   3.081  1.00 79.66           H  
ATOM   1101 HG22 ILE A  74     -11.601 -15.426   2.136  1.00 79.66           H  
ATOM   1102 HG23 ILE A  74     -10.485 -14.085   1.798  1.00 79.66           H  
ATOM   1103  CD1 ILE A  74      -9.221 -17.753   2.919  1.00 79.66           C  
ATOM   1104 HD11 ILE A  74      -9.178 -18.822   3.128  1.00 79.66           H  
ATOM   1105 HD12 ILE A  74      -8.207 -17.353   2.933  1.00 79.66           H  
ATOM   1106 HD13 ILE A  74      -9.812 -17.290   3.708  1.00 79.66           H  
ATOM   1107  N   ASN A  75     -11.202 -13.601  -0.873  1.00 69.68           N  
ATOM   1108  H   ASN A  75     -12.104 -14.054  -0.853  1.00 69.68           H  
ATOM   1109  CA  ASN A  75     -11.179 -12.149  -0.958  1.00 69.68           C  
ATOM   1110  HA  ASN A  75     -10.205 -11.776  -0.639  1.00 69.68           H  
ATOM   1111  C   ASN A  75     -12.232 -11.564  -0.017  1.00 69.68           C  
ATOM   1112  CB  ASN A  75     -11.379 -11.745  -2.420  1.00 69.68           C  
ATOM   1113  HB2 ASN A  75     -10.465 -11.991  -2.961  1.00 69.68           H  
ATOM   1114  HB3 ASN A  75     -12.200 -12.326  -2.841  1.00 69.68           H  
ATOM   1115  O   ASN A  75     -13.428 -11.793  -0.179  1.00 69.68           O  
ATOM   1116  CG  ASN A  75     -11.644 -10.267  -2.627  1.00 69.68           C  
ATOM   1117  ND2 ASN A  75     -12.422  -9.926  -3.623  1.00 69.68           N  
ATOM   1118 HD21 ASN A  75     -13.015 -10.655  -3.993  1.00 69.68           H  
ATOM   1119 HD22 ASN A  75     -12.689  -8.955  -3.701  1.00 69.68           H  
ATOM   1120  OD1 ASN A  75     -11.148  -9.408  -1.916  1.00 69.68           O  
ATOM   1121  N   THR A  76     -11.771 -10.765   0.944  1.00 61.39           N  
ATOM   1122  H   THR A  76     -10.782 -10.565   0.979  1.00 61.39           H  
ATOM   1123  CA  THR A  76     -12.603 -10.069   1.938  1.00 61.39           C  
ATOM   1124  HA  THR A  76     -13.214 -10.796   2.474  1.00 61.39           H  
ATOM   1125  C   THR A  76     -13.562  -9.049   1.325  1.00 61.39           C  
ATOM   1126  CB  THR A  76     -11.696  -9.338   2.941  1.00 61.39           C  
ATOM   1127  HB  THR A  76     -12.295  -8.690   3.581  1.00 61.39           H  
ATOM   1128  O   THR A  76     -14.487  -8.607   1.997  1.00 61.39           O  
ATOM   1129  CG2 THR A  76     -10.930 -10.325   3.825  1.00 61.39           C  
ATOM   1130 HG21 THR A  76     -10.274 -10.954   3.223  1.00 61.39           H  
ATOM   1131 HG22 THR A  76     -10.328  -9.770   4.544  1.00 61.39           H  
ATOM   1132 HG23 THR A  76     -11.636 -10.954   4.368  1.00 61.39           H  
ATOM   1133  OG1 THR A  76     -10.723  -8.567   2.262  1.00 61.39           O  
ATOM   1134  HG1 THR A  76     -11.155  -7.791   1.899  1.00 61.39           H  
ATOM   1135  N   ASN A  77     -13.342  -8.663   0.064  1.00 60.63           N  
ATOM   1136  H   ASN A  77     -12.543  -9.058  -0.412  1.00 60.63           H  
ATOM   1137  CA  ASN A  77     -14.056  -7.584  -0.614  1.00 60.63           C  
ATOM   1138  HA  ASN A  77     -14.700  -7.082   0.108  1.00 60.63           H  
ATOM   1139  C   ASN A  77     -14.996  -8.103  -1.725  1.00 60.63           C  
ATOM   1140  CB  ASN A  77     -13.038  -6.545  -1.134  1.00 60.63           C  
ATOM   1141  HB2 ASN A  77     -12.391  -7.011  -1.878  1.00 60.63           H  
ATOM   1142  HB3 ASN A  77     -13.596  -5.753  -1.633  1.00 60.63           H  
ATOM   1143  O   ASN A  77     -15.303  -7.362  -2.655  1.00 60.63           O  
ATOM   1144  CG  ASN A  77     -12.150  -5.887  -0.084  1.00 60.63           C  
ATOM   1145  ND2 ASN A  77     -11.666  -4.701  -0.369  1.00 60.63           N  
ATOM   1146 HD21 ASN A  77     -11.965  -4.226  -1.208  1.00 60.63           H  
ATOM   1147 HD22 ASN A  77     -11.145  -4.253   0.370  1.00 60.63           H  
ATOM   1148  OD1 ASN A  77     -11.838  -6.403   0.978  1.00 60.63           O  
ATOM   1149  N   SER A  78     -15.411  -9.373  -1.682  1.00 70.72           N  
ATOM   1150  H   SER A  78     -15.144  -9.935  -0.887  1.00 70.72           H  
ATOM   1151  CA  SER A  78     -16.328  -9.983  -2.664  1.00 70.72           C  
ATOM   1152  HA  SER A  78     -16.824  -9.198  -3.235  1.00 70.72           H  
ATOM   1153  C   SER A  78     -17.415 -10.805  -1.981  1.00 70.72           C  
ATOM   1154  CB  SER A  78     -15.573 -10.867  -3.660  1.00 70.72           C  
ATOM   1155  HB2 SER A  78     -15.009 -10.229  -4.341  1.00 70.72           H  
ATOM   1156  HB3 SER A  78     -16.282 -11.454  -4.246  1.00 70.72           H  
ATOM   1157  O   SER A  78     -17.123 -11.531  -1.032  1.00 70.72           O  
ATOM   1158  OG  SER A  78     -14.677 -11.734  -2.990  1.00 70.72           O  
ATOM   1159  HG  SER A  78     -14.992 -11.851  -2.090  1.00 70.72           H  
ATOM   1160  N   SER A  79     -18.645 -10.721  -2.491  1.00 78.05           N  
ATOM   1161  H   SER A  79     -18.790 -10.167  -3.323  1.00 78.05           H  
ATOM   1162  CA  SER A  79     -19.798 -11.484  -1.996  1.00 78.05           C  
ATOM   1163  HA  SER A  79     -19.952 -11.249  -0.943  1.00 78.05           H  
ATOM   1164  C   SER A  79     -19.593 -13.004  -2.160  1.00 78.05           C  
ATOM   1165  CB  SER A  79     -21.032 -11.032  -2.791  1.00 78.05           C  
ATOM   1166  HB2 SER A  79     -21.121  -9.948  -2.732  1.00 78.05           H  
ATOM   1167  HB3 SER A  79     -20.915 -11.319  -3.836  1.00 78.05           H  
ATOM   1168  O   SER A  79     -18.848 -13.408  -3.059  1.00 78.05           O  
ATOM   1169  OG  SER A  79     -22.212 -11.617  -2.285  1.00 78.05           O  
ATOM   1170  HG  SER A  79     -22.962 -11.268  -2.773  1.00 78.05           H  
ATOM   1171  N   PRO A  80     -20.270 -13.873  -1.379  1.00 79.52           N  
ATOM   1172  CA  PRO A  80     -20.435 -15.291  -1.719  1.00 79.52           C  
ATOM   1173  HA  PRO A  80     -19.479 -15.802  -1.599  1.00 79.52           H  
ATOM   1174  C   PRO A  80     -20.950 -15.497  -3.155  1.00 79.52           C  
ATOM   1175  CB  PRO A  80     -21.418 -15.846  -0.683  1.00 79.52           C  
ATOM   1176  HB2 PRO A  80     -22.445 -15.724  -1.029  1.00 79.52           H  
ATOM   1177  HB3 PRO A  80     -21.216 -16.893  -0.456  1.00 79.52           H  
ATOM   1178  O   PRO A  80     -20.450 -16.346  -3.888  1.00 79.52           O  
ATOM   1179  CG  PRO A  80     -21.182 -14.946   0.529  1.00 79.52           C  
ATOM   1180  HG2 PRO A  80     -22.045 -14.926   1.194  1.00 79.52           H  
ATOM   1181  HG3 PRO A  80     -20.290 -15.272   1.062  1.00 79.52           H  
ATOM   1182  CD  PRO A  80     -20.930 -13.583  -0.114  1.00 79.52           C  
ATOM   1183  HD2 PRO A  80     -20.301 -12.972   0.533  1.00 79.52           H  
ATOM   1184  HD3 PRO A  80     -21.885 -13.088  -0.292  1.00 79.52           H  
ATOM   1185  N   ASP A  81     -21.860 -14.628  -3.605  1.00 82.82           N  
ATOM   1186  H   ASP A  81     -22.261 -13.979  -2.944  1.00 82.82           H  
ATOM   1187  CA  ASP A  81     -22.421 -14.645  -4.962  1.00 82.82           C  
ATOM   1188  HA  ASP A  81     -22.824 -15.639  -5.157  1.00 82.82           H  
ATOM   1189  C   ASP A  81     -21.381 -14.345  -6.058  1.00 82.82           C  
ATOM   1190  CB  ASP A  81     -23.579 -13.635  -5.041  1.00 82.82           C  
ATOM   1191  HB2 ASP A  81     -23.258 -12.675  -4.637  1.00 82.82           H  
ATOM   1192  HB3 ASP A  81     -23.827 -13.485  -6.092  1.00 82.82           H  
ATOM   1193  O   ASP A  81     -21.623 -14.622  -7.236  1.00 82.82           O  
ATOM   1194  CG  ASP A  81     -24.851 -14.098  -4.324  1.00 82.82           C  
ATOM   1195  OD1 ASP A  81     -24.814 -15.104  -3.587  1.00 82.82           O  
ATOM   1196  OD2 ASP A  81     -25.920 -13.497  -4.549  1.00 82.82           O  
ATOM   1197  N   ASP A  82     -20.221 -13.796  -5.682  1.00 88.04           N  
ATOM   1198  H   ASP A  82     -20.075 -13.658  -4.693  1.00 88.04           H  
ATOM   1199  CA  ASP A  82     -19.123 -13.419  -6.574  1.00 88.04           C  
ATOM   1200  HA  ASP A  82     -19.500 -13.392  -7.596  1.00 88.04           H  
ATOM   1201  C   ASP A  82     -17.961 -14.418  -6.593  1.00 88.04           C  
ATOM   1202  CB  ASP A  82     -18.627 -12.010  -6.236  1.00 88.04           C  
ATOM   1203  HB2 ASP A  82     -17.796 -11.770  -6.899  1.00 88.04           H  
ATOM   1204  HB3 ASP A  82     -18.262 -11.993  -5.209  1.00 88.04           H  
ATOM   1205  O   ASP A  82     -16.988 -14.209  -7.319  1.00 88.04           O  
ATOM   1206  CG  ASP A  82     -19.694 -10.937  -6.421  1.00 88.04           C  
ATOM   1207  OD1 ASP A  82     -20.506 -11.065  -7.371  1.00 88.04           O  
ATOM   1208  OD2 ASP A  82     -19.649  -9.955  -5.644  1.00 88.04           O  
ATOM   1209  N   GLN A  83     -18.056 -15.516  -5.840  1.00 90.34           N  
ATOM   1210  H   GLN A  83     -18.892 -15.648  -5.288  1.00 90.34           H  
ATOM   1211  CA  GLN A  83     -17.013 -16.537  -5.744  1.00 90.34           C  
ATOM   1212  HA  GLN A  83     -16.047 -16.033  -5.723  1.00 90.34           H  
ATOM   1213  C   GLN A  83     -17.003 -17.458  -6.977  1.00 90.34           C  
ATOM   1214  CB  GLN A  83     -17.169 -17.313  -4.430  1.00 90.34           C  
ATOM   1215  HB2 GLN A  83     -16.399 -18.082  -4.375  1.00 90.34           H  
ATOM   1216  HB3 GLN A  83     -18.148 -17.793  -4.447  1.00 90.34           H  
ATOM   1217  O   GLN A  83     -17.304 -18.648  -6.908  1.00 90.34           O  
ATOM   1218  CG  GLN A  83     -17.091 -16.452  -3.164  1.00 90.34           C  
ATOM   1219  HG2 GLN A  83     -17.128 -17.099  -2.287  1.00 90.34           H  
ATOM   1220  HG3 GLN A  83     -17.970 -15.807  -3.139  1.00 90.34           H  
ATOM   1221  CD  GLN A  83     -15.848 -15.579  -3.078  1.00 90.34           C  
ATOM   1222  NE2 GLN A  83     -15.994 -14.338  -2.681  1.00 90.34           N  
ATOM   1223 HE21 GLN A  83     -16.926 -13.971  -2.544  1.00 90.34           H  
ATOM   1224 HE22 GLN A  83     -15.187 -13.740  -2.787  1.00 90.34           H  
ATOM   1225  OE1 GLN A  83     -14.738 -15.973  -3.392  1.00 90.34           O  
ATOM   1226  N   ILE A  84     -16.675 -16.882  -8.134  1.00 92.96           N  
ATOM   1227  H   ILE A  84     -16.509 -15.886  -8.112  1.00 92.96           H  
ATOM   1228  CA  ILE A  84     -16.690 -17.535  -9.444  1.00 92.96           C  
ATOM   1229  HA  ILE A  84     -16.403 -18.578  -9.305  1.00 92.96           H  
ATOM   1230  C   ILE A  84     -15.671 -16.897 -10.390  1.00 92.96           C  
ATOM   1231  CB  ILE A  84     -18.116 -17.520 -10.032  1.00 92.96           C  
ATOM   1232  HB  ILE A  84     -18.750 -18.078  -9.343  1.00 92.96           H  
ATOM   1233  O   ILE A  84     -15.544 -15.673 -10.487  1.00 92.96           O  
ATOM   1234  CG1 ILE A  84     -18.164 -18.248 -11.390  1.00 92.96           C  
ATOM   1235 HG12 ILE A  84     -17.662 -17.653 -12.152  1.00 92.96           H  
ATOM   1236 HG13 ILE A  84     -17.631 -19.196 -11.309  1.00 92.96           H  
ATOM   1237  CG2 ILE A  84     -18.684 -16.094 -10.141  1.00 92.96           C  
ATOM   1238 HG21 ILE A  84     -18.657 -15.605  -9.167  1.00 92.96           H  
ATOM   1239 HG22 ILE A  84     -18.122 -15.503 -10.864  1.00 92.96           H  
ATOM   1240 HG23 ILE A  84     -19.728 -16.135 -10.451  1.00 92.96           H  
ATOM   1241  CD1 ILE A  84     -19.592 -18.533 -11.855  1.00 92.96           C  
ATOM   1242 HD11 ILE A  84     -19.564 -19.146 -12.756  1.00 92.96           H  
ATOM   1243 HD12 ILE A  84     -20.099 -17.596 -12.088  1.00 92.96           H  
ATOM   1244 HD13 ILE A  84     -20.143 -19.052 -11.071  1.00 92.96           H  
ATOM   1245  N   GLY A  85     -14.938 -17.731 -11.120  1.00 95.85           N  
ATOM   1246  H   GLY A  85     -15.056 -18.727 -10.997  1.00 95.85           H  
ATOM   1247  CA  GLY A  85     -13.905 -17.265 -12.030  1.00 95.85           C  
ATOM   1248  HA2 GLY A  85     -13.224 -16.633 -11.460  1.00 95.85           H  
ATOM   1249  HA3 GLY A  85     -14.354 -16.670 -12.824  1.00 95.85           H  
ATOM   1250  C   GLY A  85     -13.104 -18.381 -12.677  1.00 95.85           C  
ATOM   1251  O   GLY A  85     -13.566 -19.513 -12.821  1.00 95.85           O  
ATOM   1252  N   TYR A  86     -11.888 -18.042 -13.091  1.00 95.65           N  
ATOM   1253  H   TYR A  86     -11.583 -17.090 -12.946  1.00 95.65           H  
ATOM   1254  CA  TYR A  86     -10.977 -18.958 -13.756  1.00 95.65           C  
ATOM   1255  HA  TYR A  86     -11.224 -19.959 -13.403  1.00 95.65           H  
ATOM   1256  C   TYR A  86      -9.514 -18.693 -13.411  1.00 95.65           C  
ATOM   1257  CB  TYR A  86     -11.190 -18.919 -15.277  1.00 95.65           C  
ATOM   1258  HB2 TYR A  86     -12.224 -19.190 -15.489  1.00 95.65           H  
ATOM   1259  HB3 TYR A  86     -10.568 -19.694 -15.725  1.00 95.65           H  
ATOM   1260  O   TYR A  86      -9.070 -17.551 -13.281  1.00 95.65           O  
ATOM   1261  CG  TYR A  86     -10.892 -17.587 -15.950  1.00 95.65           C  
ATOM   1262  CD1 TYR A  86     -11.834 -16.540 -15.891  1.00 95.65           C  
ATOM   1263  HD1 TYR A  86     -12.771 -16.687 -15.375  1.00 95.65           H  
ATOM   1264  CD2 TYR A  86      -9.677 -17.394 -16.638  1.00 95.65           C  
ATOM   1265  HD2 TYR A  86      -8.962 -18.201 -16.693  1.00 95.65           H  
ATOM   1266  CE1 TYR A  86     -11.559 -15.297 -16.491  1.00 95.65           C  
ATOM   1267  HE1 TYR A  86     -12.278 -14.494 -16.417  1.00 95.65           H  
ATOM   1268  CE2 TYR A  86      -9.406 -16.156 -17.256  1.00 95.65           C  
ATOM   1269  HE2 TYR A  86      -8.487 -15.999 -17.801  1.00 95.65           H  
ATOM   1270  OH  TYR A  86     -10.041 -13.888 -17.711  1.00 95.65           O  
ATOM   1271  HH  TYR A  86     -10.737 -13.274 -17.465  1.00 95.65           H  
ATOM   1272  CZ  TYR A  86     -10.340 -15.101 -17.172  1.00 95.65           C  
ATOM   1273  N   TYR A  87      -8.726 -19.762 -13.342  1.00 95.57           N  
ATOM   1274  H   TYR A  87      -9.159 -20.664 -13.479  1.00 95.57           H  
ATOM   1275  CA  TYR A  87      -7.272 -19.678 -13.379  1.00 95.57           C  
ATOM   1276  HA  TYR A  87      -6.958 -18.739 -12.924  1.00 95.57           H  
ATOM   1277  C   TYR A  87      -6.782 -19.696 -14.821  1.00 95.57           C  
ATOM   1278  CB  TYR A  87      -6.635 -20.808 -12.575  1.00 95.57           C  
ATOM   1279  HB2 TYR A  87      -7.096 -21.758 -12.844  1.00 95.57           H  
ATOM   1280  HB3 TYR A  87      -5.578 -20.873 -12.834  1.00 95.57           H  
ATOM   1281  O   TYR A  87      -7.152 -20.570 -15.603  1.00 95.57           O  
ATOM   1282  CG  TYR A  87      -6.740 -20.596 -11.087  1.00 95.57           C  
ATOM   1283  CD1 TYR A  87      -5.700 -19.955 -10.386  1.00 95.57           C  
ATOM   1284  HD1 TYR A  87      -4.815 -19.616 -10.905  1.00 95.57           H  
ATOM   1285  CD2 TYR A  87      -7.891 -21.029 -10.409  1.00 95.57           C  
ATOM   1286  HD2 TYR A  87      -8.691 -21.519 -10.945  1.00 95.57           H  
ATOM   1287  CE1 TYR A  87      -5.806 -19.769  -8.995  1.00 95.57           C  
ATOM   1288  HE1 TYR A  87      -5.005 -19.304  -8.440  1.00 95.57           H  
ATOM   1289  CE2 TYR A  87      -8.002 -20.829  -9.024  1.00 95.57           C  
ATOM   1290  HE2 TYR A  87      -8.883 -21.178  -8.507  1.00 95.57           H  
ATOM   1291  OH  TYR A  87      -7.062 -20.037  -6.967  1.00 95.57           O  
ATOM   1292  HH  TYR A  87      -7.878 -20.414  -6.631  1.00 95.57           H  
ATOM   1293  CZ  TYR A  87      -6.960 -20.205  -8.309  1.00 95.57           C  
ATOM   1294  N   ARG A  88      -5.896 -18.755 -15.155  1.00 93.58           N  
ATOM   1295  H   ARG A  88      -5.726 -18.030 -14.473  1.00 93.58           H  
ATOM   1296  CA  ARG A  88      -5.272 -18.630 -16.475  1.00 93.58           C  
ATOM   1297  HA  ARG A  88      -5.737 -19.348 -17.150  1.00 93.58           H  
ATOM   1298  C   ARG A  88      -3.779 -18.936 -16.417  1.00 93.58           C  
ATOM   1299  CB  ARG A  88      -5.560 -17.222 -17.006  1.00 93.58           C  
ATOM   1300  HB2 ARG A  88      -5.060 -16.487 -16.375  1.00 93.58           H  
ATOM   1301  HB3 ARG A  88      -6.635 -17.046 -16.951  1.00 93.58           H  
ATOM   1302  O   ARG A  88      -3.032 -18.221 -15.742  1.00 93.58           O  
ATOM   1303  CG  ARG A  88      -5.104 -17.050 -18.457  1.00 93.58           C  
ATOM   1304  HG2 ARG A  88      -5.620 -17.778 -19.084  1.00 93.58           H  
ATOM   1305  HG3 ARG A  88      -4.030 -17.222 -18.534  1.00 93.58           H  
ATOM   1306  CD  ARG A  88      -5.434 -15.637 -18.943  1.00 93.58           C  
ATOM   1307  HD2 ARG A  88      -6.468 -15.407 -18.683  1.00 93.58           H  
ATOM   1308  HD3 ARG A  88      -4.794 -14.914 -18.438  1.00 93.58           H  
ATOM   1309  NE  ARG A  88      -5.294 -15.513 -20.400  1.00 93.58           N  
ATOM   1310  HE  ARG A  88      -6.145 -15.497 -20.945  1.00 93.58           H  
ATOM   1311  NH1 ARG A  88      -3.013 -15.616 -20.633  1.00 93.58           N  
ATOM   1312 HH11 ARG A  88      -2.241 -15.792 -21.261  1.00 93.58           H  
ATOM   1313 HH12 ARG A  88      -2.963 -15.924 -19.673  1.00 93.58           H  
ATOM   1314  NH2 ARG A  88      -4.335 -15.361 -22.422  1.00 93.58           N  
ATOM   1315 HH21 ARG A  88      -3.563 -15.442 -23.069  1.00 93.58           H  
ATOM   1316 HH22 ARG A  88      -5.289 -15.377 -22.751  1.00 93.58           H  
ATOM   1317  CZ  ARG A  88      -4.208 -15.489 -21.138  1.00 93.58           C  
ATOM   1318  N   ARG A  89      -3.334 -19.938 -17.180  1.00 91.93           N  
ATOM   1319  H   ARG A  89      -4.033 -20.486 -17.662  1.00 91.93           H  
ATOM   1320  CA  ARG A  89      -1.925 -20.306 -17.366  1.00 91.93           C  
ATOM   1321  HA  ARG A  89      -1.491 -20.432 -16.374  1.00 91.93           H  
ATOM   1322  C   ARG A  89      -1.182 -19.181 -18.089  1.00 91.93           C  
ATOM   1323  CB  ARG A  89      -1.829 -21.662 -18.106  1.00 91.93           C  
ATOM   1324  HB2 ARG A  89      -2.561 -22.341 -17.669  1.00 91.93           H  
ATOM   1325  HB3 ARG A  89      -2.090 -21.527 -19.156  1.00 91.93           H  
ATOM   1326  O   ARG A  89      -1.570 -18.722 -19.163  1.00 91.93           O  
ATOM   1327  CG  ARG A  89      -0.447 -22.335 -18.000  1.00 91.93           C  
ATOM   1328  HG2 ARG A  89      -0.109 -22.260 -16.967  1.00 91.93           H  
ATOM   1329  HG3 ARG A  89       0.266 -21.807 -18.633  1.00 91.93           H  
ATOM   1330  CD  ARG A  89      -0.453 -23.834 -18.366  1.00 91.93           C  
ATOM   1331  HD2 ARG A  89       0.527 -24.254 -18.139  1.00 91.93           H  
ATOM   1332  HD3 ARG A  89      -1.178 -24.346 -17.733  1.00 91.93           H  
ATOM   1333  NE  ARG A  89      -0.777 -24.124 -19.779  1.00 91.93           N  
ATOM   1334  HE  ARG A  89      -0.864 -23.362 -20.437  1.00 91.93           H  
ATOM   1335  NH1 ARG A  89      -1.054 -26.412 -19.555  1.00 91.93           N  
ATOM   1336 HH11 ARG A  89      -1.389 -27.297 -19.908  1.00 91.93           H  
ATOM   1337 HH12 ARG A  89      -0.882 -26.448 -18.561  1.00 91.93           H  
ATOM   1338  NH2 ARG A  89      -1.339 -25.478 -21.518  1.00 91.93           N  
ATOM   1339 HH21 ARG A  89      -1.875 -26.293 -21.780  1.00 91.93           H  
ATOM   1340 HH22 ARG A  89      -1.598 -24.733 -22.148  1.00 91.93           H  
ATOM   1341  CZ  ARG A  89      -1.053 -25.327 -20.267  1.00 91.93           C  
ATOM   1342  N   ALA A  90      -0.089 -18.733 -17.492  1.00 86.65           N  
ATOM   1343  H   ALA A  90       0.082 -19.048 -16.548  1.00 86.65           H  
ATOM   1344  CA  ALA A  90       0.821 -17.736 -18.028  1.00 86.65           C  
ATOM   1345  HA  ALA A  90       0.552 -17.510 -19.060  1.00 86.65           H  
ATOM   1346  C   ALA A  90       2.242 -18.308 -18.020  1.00 86.65           C  
ATOM   1347  CB  ALA A  90       0.686 -16.443 -17.213  1.00 86.65           C  
ATOM   1348  HB1 ALA A  90       0.959 -16.633 -16.175  1.00 86.65           H  
ATOM   1349  HB2 ALA A  90      -0.345 -16.091 -17.251  1.00 86.65           H  
ATOM   1350  HB3 ALA A  90       1.345 -15.678 -17.623  1.00 86.65           H  
ATOM   1351  O   ALA A  90       2.907 -18.384 -16.986  1.00 86.65           O  
ATOM   1352  N   THR A  91       2.715 -18.710 -19.196  1.00 80.53           N  
ATOM   1353  H   THR A  91       2.126 -18.660 -20.015  1.00 80.53           H  
ATOM   1354  CA  THR A  91       4.106 -19.105 -19.414  1.00 80.53           C  
ATOM   1355  HA  THR A  91       4.501 -19.534 -18.493  1.00 80.53           H  
ATOM   1356  C   THR A  91       4.954 -17.877 -19.753  1.00 80.53           C  
ATOM   1357  CB  THR A  91       4.213 -20.193 -20.496  1.00 80.53           C  
ATOM   1358  HB  THR A  91       5.263 -20.392 -20.707  1.00 80.53           H  
ATOM   1359  O   THR A  91       4.488 -16.896 -20.339  1.00 80.53           O  
ATOM   1360  CG2 THR A  91       3.543 -21.493 -20.053  1.00 80.53           C  
ATOM   1361 HG21 THR A  91       3.700 -22.265 -20.805  1.00 80.53           H  
ATOM   1362 HG22 THR A  91       2.472 -21.346 -19.912  1.00 80.53           H  
ATOM   1363 HG23 THR A  91       3.983 -21.834 -19.116  1.00 80.53           H  
ATOM   1364  OG1 THR A  91       3.569 -19.773 -21.674  1.00 80.53           O  
ATOM   1365  HG1 THR A  91       3.441 -20.550 -22.223  1.00 80.53           H  
ATOM   1366  N   ARG A  92       6.233 -17.904 -19.368  1.00 70.35           N  
ATOM   1367  H   ARG A  92       6.559 -18.717 -18.866  1.00 70.35           H  
ATOM   1368  CA  ARG A  92       7.224 -16.892 -19.757  1.00 70.35           C  
ATOM   1369  HA  ARG A  92       6.858 -16.346 -20.626  1.00 70.35           H  
ATOM   1370  C   ARG A  92       8.509 -17.592 -20.166  1.00 70.35           C  
ATOM   1371  CB  ARG A  92       7.482 -15.898 -18.607  1.00 70.35           C  
ATOM   1372  HB2 ARG A  92       7.300 -16.392 -17.653  1.00 70.35           H  
ATOM   1373  HB3 ARG A  92       8.528 -15.595 -18.638  1.00 70.35           H  
ATOM   1374  O   ARG A  92       9.085 -18.327 -19.374  1.00 70.35           O  
ATOM   1375  CG  ARG A  92       6.621 -14.630 -18.701  1.00 70.35           C  
ATOM   1376  HG2 ARG A  92       5.568 -14.889 -18.589  1.00 70.35           H  
ATOM   1377  HG3 ARG A  92       6.774 -14.169 -19.677  1.00 70.35           H  
ATOM   1378  CD  ARG A  92       7.034 -13.636 -17.604  1.00 70.35           C  
ATOM   1379  HD2 ARG A  92       8.116 -13.514 -17.639  1.00 70.35           H  
ATOM   1380  HD3 ARG A  92       6.761 -14.054 -16.635  1.00 70.35           H  
ATOM   1381  NE  ARG A  92       6.389 -12.319 -17.779  1.00 70.35           N  
ATOM   1382  HE  ARG A  92       5.620 -12.284 -18.434  1.00 70.35           H  
ATOM   1383  NH1 ARG A  92       7.641 -11.155 -16.240  1.00 70.35           N  
ATOM   1384 HH11 ARG A  92       8.093 -12.018 -15.972  1.00 70.35           H  
ATOM   1385 HH12 ARG A  92       7.843 -10.303 -15.738  1.00 70.35           H  
ATOM   1386  NH2 ARG A  92       6.063 -10.093 -17.400  1.00 70.35           N  
ATOM   1387 HH21 ARG A  92       5.272 -10.103 -18.028  1.00 70.35           H  
ATOM   1388 HH22 ARG A  92       6.274  -9.256 -16.875  1.00 70.35           H  
ATOM   1389  CZ  ARG A  92       6.701 -11.200 -17.144  1.00 70.35           C  
ATOM   1390  N   ARG A  93       8.983 -17.305 -21.377  1.00 72.27           N  
ATOM   1391  H   ARG A  93       8.441 -16.690 -21.966  1.00 72.27           H  
ATOM   1392  CA  ARG A  93      10.310 -17.719 -21.848  1.00 72.27           C  
ATOM   1393  HA  ARG A  93      10.606 -18.634 -21.336  1.00 72.27           H  
ATOM   1394  C   ARG A  93      11.317 -16.627 -21.489  1.00 72.27           C  
ATOM   1395  CB  ARG A  93      10.287 -18.031 -23.361  1.00 72.27           C  
ATOM   1396  HB2 ARG A  93      10.318 -17.098 -23.925  1.00 72.27           H  
ATOM   1397  HB3 ARG A  93      11.186 -18.605 -23.588  1.00 72.27           H  
ATOM   1398  O   ARG A  93      11.047 -15.453 -21.748  1.00 72.27           O  
ATOM   1399  CG  ARG A  93       9.050 -18.829 -23.826  1.00 72.27           C  
ATOM   1400  HG2 ARG A  93       8.202 -18.150 -23.917  1.00 72.27           H  
ATOM   1401  HG3 ARG A  93       8.786 -19.554 -23.056  1.00 72.27           H  
ATOM   1402  CD  ARG A  93       9.243 -19.550 -25.178  1.00 72.27           C  
ATOM   1403  HD2 ARG A  93       8.579 -19.099 -25.916  1.00 72.27           H  
ATOM   1404  HD3 ARG A  93      10.274 -19.438 -25.515  1.00 72.27           H  
ATOM   1405  NE  ARG A  93       8.948 -20.984 -25.039  1.00 72.27           N  
ATOM   1406  HE  ARG A  93       9.190 -21.387 -24.145  1.00 72.27           H  
ATOM   1407  NH1 ARG A  93       8.236 -21.583 -27.148  1.00 72.27           N  
ATOM   1408 HH11 ARG A  93       8.453 -20.661 -27.498  1.00 72.27           H  
ATOM   1409 HH12 ARG A  93       7.856 -22.298 -27.751  1.00 72.27           H  
ATOM   1410  NH2 ARG A  93       8.203 -23.059 -25.470  1.00 72.27           N  
ATOM   1411 HH21 ARG A  93       7.842 -23.793 -26.063  1.00 72.27           H  
ATOM   1412 HH22 ARG A  93       8.346 -23.229 -24.485  1.00 72.27           H  
ATOM   1413  CZ  ARG A  93       8.464 -21.861 -25.894  1.00 72.27           C  
ATOM   1414  N   ILE A  94      12.480 -16.969 -20.935  1.00 63.54           N  
ATOM   1415  H   ILE A  94      12.647 -17.943 -20.723  1.00 63.54           H  
ATOM   1416  CA  ILE A  94      13.612 -16.032 -20.843  1.00 63.54           C  
ATOM   1417  HA  ILE A  94      13.397 -15.201 -21.516  1.00 63.54           H  
ATOM   1418  C   ILE A  94      14.882 -16.693 -21.367  1.00 63.54           C  
ATOM   1419  CB  ILE A  94      13.874 -15.436 -19.432  1.00 63.54           C  
ATOM   1420  HB  ILE A  94      14.680 -16.010 -18.974  1.00 63.54           H  
ATOM   1421  O   ILE A  94      15.126 -17.874 -21.147  1.00 63.54           O  
ATOM   1422  CG1 ILE A  94      12.689 -15.476 -18.441  1.00 63.54           C  
ATOM   1423 HG12 ILE A  94      12.381 -16.513 -18.308  1.00 63.54           H  
ATOM   1424 HG13 ILE A  94      11.848 -14.912 -18.843  1.00 63.54           H  
ATOM   1425  CG2 ILE A  94      14.367 -13.982 -19.623  1.00 63.54           C  
ATOM   1426 HG21 ILE A  94      14.720 -13.570 -18.677  1.00 63.54           H  
ATOM   1427 HG22 ILE A  94      13.552 -13.367 -20.003  1.00 63.54           H  
ATOM   1428 HG23 ILE A  94      15.207 -13.948 -20.317  1.00 63.54           H  
ATOM   1429  CD1 ILE A  94      13.068 -14.916 -17.059  1.00 63.54           C  
ATOM   1430 HD11 ILE A  94      12.269 -15.097 -16.339  1.00 63.54           H  
ATOM   1431 HD12 ILE A  94      13.218 -13.838 -17.105  1.00 63.54           H  
ATOM   1432 HD13 ILE A  94      13.970 -15.409 -16.695  1.00 63.54           H  
ATOM   1433  N   ARG A  95      15.738 -15.907 -22.019  1.00 67.02           N  
ATOM   1434  H   ARG A  95      15.476 -14.948 -22.195  1.00 67.02           H  
ATOM   1435  CA  ARG A  95      17.054 -16.370 -22.458  1.00 67.02           C  
ATOM   1436  HA  ARG A  95      16.899 -17.258 -23.071  1.00 67.02           H  
ATOM   1437  C   ARG A  95      17.907 -16.800 -21.253  1.00 67.02           C  
ATOM   1438  CB  ARG A  95      17.708 -15.280 -23.326  1.00 67.02           C  
ATOM   1439  HB2 ARG A  95      16.929 -14.711 -23.834  1.00 67.02           H  
ATOM   1440  HB3 ARG A  95      18.288 -14.599 -22.703  1.00 67.02           H  
ATOM   1441  O   ARG A  95      17.977 -16.070 -20.256  1.00 67.02           O  
ATOM   1442  CG  ARG A  95      18.601 -15.908 -24.399  1.00 67.02           C  
ATOM   1443  HG2 ARG A  95      18.014 -16.644 -24.949  1.00 67.02           H  
ATOM   1444  HG3 ARG A  95      19.442 -16.415 -23.925  1.00 67.02           H  
ATOM   1445  CD  ARG A  95      19.122 -14.861 -25.393  1.00 67.02           C  
ATOM   1446  HD2 ARG A  95      19.844 -14.220 -24.887  1.00 67.02           H  
ATOM   1447  HD3 ARG A  95      18.286 -14.260 -25.751  1.00 67.02           H  
ATOM   1448  NE  ARG A  95      19.752 -15.540 -26.533  1.00 67.02           N  
ATOM   1449  HE  ARG A  95      19.695 -16.548 -26.518  1.00 67.02           H  
ATOM   1450  NH1 ARG A  95      20.565 -13.751 -27.719  1.00 67.02           N  
ATOM   1451 HH11 ARG A  95      20.214 -13.133 -27.001  1.00 67.02           H  
ATOM   1452 HH12 ARG A  95      21.109 -13.419 -28.502  1.00 67.02           H  
ATOM   1453  NH2 ARG A  95      20.909 -15.838 -28.450  1.00 67.02           N  
ATOM   1454 HH21 ARG A  95      21.438 -15.501 -29.241  1.00 67.02           H  
ATOM   1455 HH22 ARG A  95      20.796 -16.834 -28.330  1.00 67.02           H  
ATOM   1456  CZ  ARG A  95      20.403 -15.034 -27.560  1.00 67.02           C  
ATOM   1457  N   GLY A  96      18.504 -17.985 -21.324  1.00 60.21           N  
ATOM   1458  H   GLY A  96      18.355 -18.540 -22.154  1.00 60.21           H  
ATOM   1459  CA  GLY A  96      19.540 -18.466 -20.409  1.00 60.21           C  
ATOM   1460  HA2 GLY A  96      19.218 -18.340 -19.375  1.00 60.21           H  
ATOM   1461  HA3 GLY A  96      19.708 -19.527 -20.589  1.00 60.21           H  
ATOM   1462  C   GLY A  96      20.867 -17.728 -20.613  1.00 60.21           C  
ATOM   1463  O   GLY A  96      20.987 -16.895 -21.517  1.00 60.21           O  
ATOM   1464  N   GLY A  97      21.856 -18.017 -19.765  1.00 63.92           N  
ATOM   1465  H   GLY A  97      21.724 -18.798 -19.139  1.00 63.92           H  
ATOM   1466  CA  GLY A  97      23.229 -17.520 -19.959  1.00 63.92           C  
ATOM   1467  HA2 GLY A  97      23.222 -16.443 -20.125  1.00 63.92           H  
ATOM   1468  HA3 GLY A  97      23.824 -17.741 -19.072  1.00 63.92           H  
ATOM   1469  C   GLY A  97      23.892 -18.199 -21.160  1.00 63.92           C  
ATOM   1470  O   GLY A  97      24.486 -17.543 -22.006  1.00 63.92           O  
ATOM   1471  N   ASP A  98      23.612 -19.492 -21.296  1.00 70.11           N  
ATOM   1472  H   ASP A  98      23.043 -19.906 -20.571  1.00 70.11           H  
ATOM   1473  CA  ASP A  98      23.835 -20.406 -22.420  1.00 70.11           C  
ATOM   1474  HA  ASP A  98      24.898 -20.411 -22.660  1.00 70.11           H  
ATOM   1475  C   ASP A  98      23.077 -20.036 -23.717  1.00 70.11           C  
ATOM   1476  CB  ASP A  98      23.441 -21.813 -21.916  1.00 70.11           C  
ATOM   1477  HB2 ASP A  98      24.100 -22.084 -21.091  1.00 70.11           H  
ATOM   1478  HB3 ASP A  98      23.606 -22.540 -22.711  1.00 70.11           H  
ATOM   1479  O   ASP A  98      23.011 -20.819 -24.661  1.00 70.11           O  
ATOM   1480  CG  ASP A  98      21.983 -21.904 -21.421  1.00 70.11           C  
ATOM   1481  OD1 ASP A  98      21.622 -21.149 -20.478  1.00 70.11           O  
ATOM   1482  OD2 ASP A  98      21.210 -22.696 -22.003  1.00 70.11           O  
ATOM   1483  N   GLY A  99      22.468 -18.847 -23.791  1.00 71.33           N  
ATOM   1484  H   GLY A  99      22.595 -18.231 -23.001  1.00 71.33           H  
ATOM   1485  CA  GLY A  99      21.873 -18.287 -25.008  1.00 71.33           C  
ATOM   1486  HA2 GLY A  99      22.607 -18.374 -25.809  1.00 71.33           H  
ATOM   1487  HA3 GLY A  99      21.677 -17.228 -24.837  1.00 71.33           H  
ATOM   1488  C   GLY A  99      20.575 -18.946 -25.497  1.00 71.33           C  
ATOM   1489  O   GLY A  99      19.832 -18.298 -26.243  1.00 71.33           O  
ATOM   1490  N   LYS A 100      20.262 -20.172 -25.067  1.00 71.11           N  
ATOM   1491  H   LYS A 100      20.962 -20.655 -24.523  1.00 71.11           H  
ATOM   1492  CA  LYS A 100      18.993 -20.868 -25.331  1.00 71.11           C  
ATOM   1493  HA  LYS A 100      18.799 -20.840 -26.403  1.00 71.11           H  
ATOM   1494  C   LYS A 100      17.829 -20.153 -24.634  1.00 71.11           C  
ATOM   1495  CB  LYS A 100      19.113 -22.345 -24.896  1.00 71.11           C  
ATOM   1496  HB2 LYS A 100      19.385 -22.388 -23.841  1.00 71.11           H  
ATOM   1497  HB3 LYS A 100      18.146 -22.833 -25.017  1.00 71.11           H  
ATOM   1498  O   LYS A 100      18.013 -19.457 -23.636  1.00 71.11           O  
ATOM   1499  CG  LYS A 100      20.159 -23.112 -25.730  1.00 71.11           C  
ATOM   1500  HG2 LYS A 100      19.858 -23.089 -26.777  1.00 71.11           H  
ATOM   1501  HG3 LYS A 100      21.127 -22.619 -25.640  1.00 71.11           H  
ATOM   1502  CD  LYS A 100      20.326 -24.575 -25.290  1.00 71.11           C  
ATOM   1503  HD2 LYS A 100      20.647 -24.596 -24.248  1.00 71.11           H  
ATOM   1504  HD3 LYS A 100      19.372 -25.094 -25.385  1.00 71.11           H  
ATOM   1505  CE  LYS A 100      21.385 -25.256 -26.174  1.00 71.11           C  
ATOM   1506  HE2 LYS A 100      22.316 -24.697 -26.080  1.00 71.11           H  
ATOM   1507  HE3 LYS A 100      21.067 -25.192 -27.215  1.00 71.11           H  
ATOM   1508  NZ  LYS A 100      21.617 -26.677 -25.803  1.00 71.11           N  
ATOM   1509  HZ1 LYS A 100      20.776 -27.226 -25.906  1.00 71.11           H  
ATOM   1510  HZ2 LYS A 100      22.328 -27.087 -26.392  1.00 71.11           H  
ATOM   1511  HZ3 LYS A 100      21.935 -26.747 -24.847  1.00 71.11           H  
ATOM   1512  N   MET A 101      16.613 -20.287 -25.158  1.00 73.39           N  
ATOM   1513  H   MET A 101      16.494 -20.926 -25.931  1.00 73.39           H  
ATOM   1514  CA  MET A 101      15.408 -19.819 -24.460  1.00 73.39           C  
ATOM   1515  HA  MET A 101      15.635 -18.917 -23.890  1.00 73.39           H  
ATOM   1516  C   MET A 101      14.979 -20.899 -23.468  1.00 73.39           C  
ATOM   1517  CB  MET A 101      14.298 -19.471 -25.463  1.00 73.39           C  
ATOM   1518  HB2 MET A 101      14.152 -20.310 -26.143  1.00 73.39           H  
ATOM   1519  HB3 MET A 101      13.364 -19.301 -24.926  1.00 73.39           H  
ATOM   1520  O   MET A 101      14.773 -22.040 -23.869  1.00 73.39           O  
ATOM   1521  CG  MET A 101      14.646 -18.213 -26.275  1.00 73.39           C  
ATOM   1522  HG2 MET A 101      13.961 -18.149 -27.121  1.00 73.39           H  
ATOM   1523  HG3 MET A 101      15.650 -18.327 -26.683  1.00 73.39           H  
ATOM   1524  SD  MET A 101      14.571 -16.642 -25.357  1.00 73.39           S  
ATOM   1525  CE  MET A 101      12.808 -16.276 -25.558  1.00 73.39           C  
ATOM   1526  HE1 MET A 101      12.593 -16.076 -26.608  1.00 73.39           H  
ATOM   1527  HE2 MET A 101      12.220 -17.135 -25.234  1.00 73.39           H  
ATOM   1528  HE3 MET A 101      12.538 -15.406 -24.959  1.00 73.39           H  
ATOM   1529  N   LYS A 102      14.876 -20.544 -22.185  1.00 72.34           N  
ATOM   1530  H   LYS A 102      15.048 -19.583 -21.927  1.00 72.34           H  
ATOM   1531  CA  LYS A 102      14.450 -21.445 -21.114  1.00 72.34           C  
ATOM   1532  HA  LYS A 102      14.301 -22.438 -21.540  1.00 72.34           H  
ATOM   1533  C   LYS A 102      13.103 -20.978 -20.577  1.00 72.34           C  
ATOM   1534  CB  LYS A 102      15.556 -21.547 -20.046  1.00 72.34           C  
ATOM   1535  HB2 LYS A 102      16.513 -21.634 -20.559  1.00 72.34           H  
ATOM   1536  HB3 LYS A 102      15.573 -20.638 -19.444  1.00 72.34           H  
ATOM   1537  O   LYS A 102      12.918 -19.793 -20.278  1.00 72.34           O  
ATOM   1538  CG  LYS A 102      15.385 -22.778 -19.138  1.00 72.34           C  
ATOM   1539  HG2 LYS A 102      15.210 -23.653 -19.765  1.00 72.34           H  
ATOM   1540  HG3 LYS A 102      14.520 -22.637 -18.489  1.00 72.34           H  
ATOM   1541  CD  LYS A 102      16.639 -23.037 -18.284  1.00 72.34           C  
ATOM   1542  HD2 LYS A 102      16.771 -22.222 -17.573  1.00 72.34           H  
ATOM   1543  HD3 LYS A 102      17.507 -23.081 -18.942  1.00 72.34           H  
ATOM   1544  CE  LYS A 102      16.509 -24.374 -17.535  1.00 72.34           C  
ATOM   1545  HE2 LYS A 102      15.697 -24.296 -16.813  1.00 72.34           H  
ATOM   1546  HE3 LYS A 102      16.230 -25.142 -18.257  1.00 72.34           H  
ATOM   1547  NZ  LYS A 102      17.774 -24.769 -16.858  1.00 72.34           N  
ATOM   1548  HZ1 LYS A 102      18.525 -24.854 -17.528  1.00 72.34           H  
ATOM   1549  HZ2 LYS A 102      17.666 -25.667 -16.409  1.00 72.34           H  
ATOM   1550  HZ3 LYS A 102      18.042 -24.095 -16.155  1.00 72.34           H  
ATOM   1551  N   ASP A 103      12.170 -21.909 -20.473  1.00 73.41           N  
ATOM   1552  H   ASP A 103      12.372 -22.854 -20.768  1.00 73.41           H  
ATOM   1553  CA  ASP A 103      10.820 -21.619 -20.009  1.00 73.41           C  
ATOM   1554  HA  ASP A 103      10.544 -20.617 -20.338  1.00 73.41           H  
ATOM   1555  C   ASP A 103      10.801 -21.601 -18.480  1.00 73.41           C  
ATOM   1556  CB  ASP A 103       9.814 -22.584 -20.660  1.00 73.41           C  
ATOM   1557  HB2 ASP A 103      10.146 -23.612 -20.517  1.00 73.41           H  
ATOM   1558  HB3 ASP A 103       8.849 -22.460 -20.170  1.00 73.41           H  
ATOM   1559  O   ASP A 103      11.421 -22.438 -17.822  1.00 73.41           O  
ATOM   1560  CG  ASP A 103       9.637 -22.298 -22.160  1.00 73.41           C  
ATOM   1561  OD1 ASP A 103      10.363 -21.440 -22.712  1.00 73.41           O  
ATOM   1562  OD2 ASP A 103       8.726 -22.861 -22.802  1.00 73.41           O  
ATOM   1563  N   LEU A 104      10.142 -20.593 -17.909  1.00 74.91           N  
ATOM   1564  H   LEU A 104       9.663 -19.931 -18.503  1.00 74.91           H  
ATOM   1565  CA  LEU A 104       9.885 -20.534 -16.475  1.00 74.91           C  
ATOM   1566  HA  LEU A 104      10.786 -20.820 -15.933  1.00 74.91           H  
ATOM   1567  C   LEU A 104       8.773 -21.514 -16.098  1.00 74.91           C  
ATOM   1568  CB  LEU A 104       9.452 -19.119 -16.058  1.00 74.91           C  
ATOM   1569  HB2 LEU A 104       9.222 -19.137 -14.993  1.00 74.91           H  
ATOM   1570  HB3 LEU A 104       8.527 -18.885 -16.585  1.00 74.91           H  
ATOM   1571  O   LEU A 104       7.852 -21.734 -16.887  1.00 74.91           O  
ATOM   1572  CG  LEU A 104      10.456 -17.986 -16.312  1.00 74.91           C  
ATOM   1573  HG  LEU A 104      10.619 -17.871 -17.384  1.00 74.91           H  
ATOM   1574  CD1 LEU A 104       9.847 -16.687 -15.771  1.00 74.91           C  
ATOM   1575 HD11 LEU A 104       9.985 -16.633 -14.691  1.00 74.91           H  
ATOM   1576 HD12 LEU A 104      10.305 -15.825 -16.255  1.00 74.91           H  
ATOM   1577 HD13 LEU A 104       8.777 -16.663 -15.979  1.00 74.91           H  
ATOM   1578  CD2 LEU A 104      11.806 -18.235 -15.635  1.00 74.91           C  
ATOM   1579 HD21 LEU A 104      11.658 -18.461 -14.579  1.00 74.91           H  
ATOM   1580 HD22 LEU A 104      12.445 -17.357 -15.731  1.00 74.91           H  
ATOM   1581 HD23 LEU A 104      12.301 -19.080 -16.115  1.00 74.91           H  
ATOM   1582  N   SER A 105       8.810 -21.975 -14.845  1.00 80.15           N  
ATOM   1583  H   SER A 105       9.637 -21.812 -14.288  1.00 80.15           H  
ATOM   1584  CA  SER A 105       7.666 -22.554 -14.135  1.00 80.15           C  
ATOM   1585  HA  SER A 105       7.598 -23.619 -14.358  1.00 80.15           H  
ATOM   1586  C   SER A 105       6.362 -21.826 -14.496  1.00 80.15           C  
ATOM   1587  CB  SER A 105       7.885 -22.391 -12.629  1.00 80.15           C  
ATOM   1588  HB2 SER A 105       8.074 -21.342 -12.402  1.00 80.15           H  
ATOM   1589  HB3 SER A 105       6.994 -22.703 -12.086  1.00 80.15           H  
ATOM   1590  O   SER A 105       6.304 -20.598 -14.326  1.00 80.15           O  
ATOM   1591  OG  SER A 105       8.994 -23.163 -12.218  1.00 80.15           O  
ATOM   1592  HG  SER A 105       8.640 -23.991 -11.884  1.00 80.15           H  
ATOM   1593  N   PRO A 106       5.332 -22.535 -14.998  1.00 86.13           N  
ATOM   1594  CA  PRO A 106       4.051 -21.925 -15.322  1.00 86.13           C  
ATOM   1595  HA  PRO A 106       4.208 -21.213 -16.133  1.00 86.13           H  
ATOM   1596  C   PRO A 106       3.450 -21.202 -14.116  1.00 86.13           C  
ATOM   1597  CB  PRO A 106       3.146 -23.055 -15.817  1.00 86.13           C  
ATOM   1598  HB2 PRO A 106       2.573 -23.462 -14.984  1.00 86.13           H  
ATOM   1599  HB3 PRO A 106       2.474 -22.720 -16.608  1.00 86.13           H  
ATOM   1600  O   PRO A 106       3.594 -21.628 -12.967  1.00 86.13           O  
ATOM   1601  CG  PRO A 106       4.131 -24.108 -16.323  1.00 86.13           C  
ATOM   1602  HG2 PRO A 106       3.714 -25.113 -16.263  1.00 86.13           H  
ATOM   1603  HG3 PRO A 106       4.424 -23.873 -17.346  1.00 86.13           H  
ATOM   1604  CD  PRO A 106       5.333 -23.937 -15.396  1.00 86.13           C  
ATOM   1605  HD2 PRO A 106       6.244 -24.202 -15.932  1.00 86.13           H  
ATOM   1606  HD3 PRO A 106       5.218 -24.568 -14.514  1.00 86.13           H  
ATOM   1607  N   ARG A 107       2.775 -20.086 -14.389  1.00 89.19           N  
ATOM   1608  H   ARG A 107       2.728 -19.775 -15.349  1.00 89.19           H  
ATOM   1609  CA  ARG A 107       2.109 -19.263 -13.380  1.00 89.19           C  
ATOM   1610  HA  ARG A 107       2.220 -19.714 -12.394  1.00 89.19           H  
ATOM   1611  C   ARG A 107       0.627 -19.192 -13.678  1.00 89.19           C  
ATOM   1612  CB  ARG A 107       2.745 -17.873 -13.368  1.00 89.19           C  
ATOM   1613  HB2 ARG A 107       2.088 -17.175 -12.850  1.00 89.19           H  
ATOM   1614  HB3 ARG A 107       2.877 -17.519 -14.391  1.00 89.19           H  
ATOM   1615  O   ARG A 107       0.256 -18.781 -14.771  1.00 89.19           O  
ATOM   1616  CG  ARG A 107       4.095 -17.925 -12.650  1.00 89.19           C  
ATOM   1617  HG2 ARG A 107       3.932 -18.193 -11.606  1.00 89.19           H  
ATOM   1618  HG3 ARG A 107       4.742 -18.672 -13.110  1.00 89.19           H  
ATOM   1619  CD  ARG A 107       4.771 -16.561 -12.731  1.00 89.19           C  
ATOM   1620  HD2 ARG A 107       5.057 -16.365 -13.764  1.00 89.19           H  
ATOM   1621  HD3 ARG A 107       4.049 -15.807 -12.418  1.00 89.19           H  
ATOM   1622  NE  ARG A 107       5.965 -16.537 -11.869  1.00 89.19           N  
ATOM   1623  HE  ARG A 107       6.501 -17.392 -11.823  1.00 89.19           H  
ATOM   1624  NH1 ARG A 107       5.578 -14.514 -10.862  1.00 89.19           N  
ATOM   1625 HH11 ARG A 107       4.681 -14.467 -11.324  1.00 89.19           H  
ATOM   1626 HH12 ARG A 107       5.599 -14.104  -9.940  1.00 89.19           H  
ATOM   1627  NH2 ARG A 107       7.191 -15.810 -10.096  1.00 89.19           N  
ATOM   1628 HH21 ARG A 107       7.152 -15.177  -9.310  1.00 89.19           H  
ATOM   1629 HH22 ARG A 107       7.589 -16.728  -9.957  1.00 89.19           H  
ATOM   1630  CZ  ARG A 107       6.245 -15.623 -10.962  1.00 89.19           C  
ATOM   1631  N   TRP A 108      -0.205 -19.554 -12.717  1.00 93.05           N  
ATOM   1632  H   TRP A 108       0.175 -19.901 -11.848  1.00 93.05           H  
ATOM   1633  CA  TRP A 108      -1.655 -19.491 -12.850  1.00 93.05           C  
ATOM   1634  HA  TRP A 108      -1.923 -19.385 -13.901  1.00 93.05           H  
ATOM   1635  C   TRP A 108      -2.188 -18.281 -12.097  1.00 93.05           C  
ATOM   1636  CB  TRP A 108      -2.273 -20.798 -12.375  1.00 93.05           C  
ATOM   1637  HB2 TRP A 108      -3.358 -20.704 -12.419  1.00 93.05           H  
ATOM   1638  HB3 TRP A 108      -2.003 -20.970 -11.333  1.00 93.05           H  
ATOM   1639  O   TRP A 108      -1.931 -18.124 -10.905  1.00 93.05           O  
ATOM   1640  CG  TRP A 108      -1.880 -21.992 -13.181  1.00 93.05           C  
ATOM   1641  CD1 TRP A 108      -0.753 -22.722 -13.020  1.00 93.05           C  
ATOM   1642  HD1 TRP A 108       0.014 -22.527 -12.285  1.00 93.05           H  
ATOM   1643  CD2 TRP A 108      -2.621 -22.628 -14.266  1.00 93.05           C  
ATOM   1644  CE2 TRP A 108      -1.919 -23.805 -14.650  1.00 93.05           C  
ATOM   1645  CE3 TRP A 108      -3.826 -22.352 -14.947  1.00 93.05           C  
ATOM   1646  HE3 TRP A 108      -4.400 -21.473 -14.689  1.00 93.05           H  
ATOM   1647  NE1 TRP A 108      -0.761 -23.776 -13.911  1.00 93.05           N  
ATOM   1648  HE1 TRP A 108      -0.032 -24.472 -13.982  1.00 93.05           H  
ATOM   1649  CH2 TRP A 108      -3.637 -24.418 -16.237  1.00 93.05           C  
ATOM   1650  HH2 TRP A 108      -4.050 -25.117 -16.949  1.00 93.05           H  
ATOM   1651  CZ2 TRP A 108      -2.424 -24.705 -15.591  1.00 93.05           C  
ATOM   1652  HZ2 TRP A 108      -1.882 -25.611 -15.816  1.00 93.05           H  
ATOM   1653  CZ3 TRP A 108      -4.323 -23.229 -15.929  1.00 93.05           C  
ATOM   1654  HZ3 TRP A 108      -5.270 -23.020 -16.405  1.00 93.05           H  
ATOM   1655  N   TYR A 109      -2.911 -17.420 -12.804  1.00 93.68           N  
ATOM   1656  H   TYR A 109      -3.076 -17.627 -13.779  1.00 93.68           H  
ATOM   1657  CA  TYR A 109      -3.494 -16.193 -12.266  1.00 93.68           C  
ATOM   1658  HA  TYR A 109      -3.148 -16.016 -11.248  1.00 93.68           H  
ATOM   1659  C   TYR A 109      -5.019 -16.314 -12.243  1.00 93.68           C  
ATOM   1660  CB  TYR A 109      -3.053 -15.017 -13.146  1.00 93.68           C  
ATOM   1661  HB2 TYR A 109      -3.242 -15.267 -14.190  1.00 93.68           H  
ATOM   1662  HB3 TYR A 109      -3.674 -14.155 -12.905  1.00 93.68           H  
ATOM   1663  O   TYR A 109      -5.604 -16.595 -13.287  1.00 93.68           O  
ATOM   1664  CG  TYR A 109      -1.604 -14.600 -12.991  1.00 93.68           C  
ATOM   1665  CD1 TYR A 109      -1.230 -13.771 -11.915  1.00 93.68           C  
ATOM   1666  HD1 TYR A 109      -1.964 -13.476 -11.180  1.00 93.68           H  
ATOM   1667  CD2 TYR A 109      -0.634 -15.032 -13.918  1.00 93.68           C  
ATOM   1668  HD2 TYR A 109      -0.920 -15.703 -14.715  1.00 93.68           H  
ATOM   1669  CE1 TYR A 109       0.109 -13.363 -11.771  1.00 93.68           C  
ATOM   1670  HE1 TYR A 109       0.387 -12.760 -10.919  1.00 93.68           H  
ATOM   1671  CE2 TYR A 109       0.707 -14.622 -13.779  1.00 93.68           C  
ATOM   1672  HE2 TYR A 109       1.461 -14.974 -14.469  1.00 93.68           H  
ATOM   1673  OH  TYR A 109       2.386 -13.446 -12.519  1.00 93.68           O  
ATOM   1674  HH  TYR A 109       2.479 -12.977 -11.686  1.00 93.68           H  
ATOM   1675  CZ  TYR A 109       1.081 -13.789 -12.702  1.00 93.68           C  
ATOM   1676  N   PHE A 110      -5.648 -16.088 -11.087  1.00 94.40           N  
ATOM   1677  H   PHE A 110      -5.106 -15.884 -10.259  1.00 94.40           H  
ATOM   1678  CA  PHE A 110      -7.108 -16.107 -10.951  1.00 94.40           C  
ATOM   1679  HA  PHE A 110      -7.505 -16.937 -11.536  1.00 94.40           H  
ATOM   1680  C   PHE A 110      -7.746 -14.811 -11.470  1.00 94.40           C  
ATOM   1681  CB  PHE A 110      -7.501 -16.360  -9.489  1.00 94.40           C  
ATOM   1682  HB2 PHE A 110      -7.027 -15.611  -8.854  1.00 94.40           H  
ATOM   1683  HB3 PHE A 110      -7.128 -17.337  -9.182  1.00 94.40           H  
ATOM   1684  O   PHE A 110      -7.316 -13.714 -11.109  1.00 94.40           O  
ATOM   1685  CG  PHE A 110      -9.001 -16.311  -9.261  1.00 94.40           C  
ATOM   1686  CD1 PHE A 110      -9.628 -15.078  -8.997  1.00 94.40           C  
ATOM   1687  HD1 PHE A 110      -9.042 -14.172  -8.952  1.00 94.40           H  
ATOM   1688  CD2 PHE A 110      -9.784 -17.476  -9.364  1.00 94.40           C  
ATOM   1689  HD2 PHE A 110      -9.323 -18.428  -9.578  1.00 94.40           H  
ATOM   1690  CE1 PHE A 110     -11.018 -15.006  -8.824  1.00 94.40           C  
ATOM   1691  HE1 PHE A 110     -11.500 -14.061  -8.621  1.00 94.40           H  
ATOM   1692  CE2 PHE A 110     -11.178 -17.398  -9.187  1.00 94.40           C  
ATOM   1693  HE2 PHE A 110     -11.790 -18.286  -9.247  1.00 94.40           H  
ATOM   1694  CZ  PHE A 110     -11.797 -16.167  -8.919  1.00 94.40           C  
ATOM   1695  HZ  PHE A 110     -12.867 -16.111  -8.786  1.00 94.40           H  
ATOM   1696  N   TYR A 111      -8.807 -14.919 -12.254  1.00 93.84           N  
ATOM   1697  H   TYR A 111      -9.125 -15.845 -12.502  1.00 93.84           H  
ATOM   1698  CA  TYR A 111      -9.661 -13.814 -12.683  1.00 93.84           C  
ATOM   1699  HA  TYR A 111      -9.405 -12.900 -12.147  1.00 93.84           H  
ATOM   1700  C   TYR A 111     -11.110 -14.163 -12.366  1.00 93.84           C  
ATOM   1701  CB  TYR A 111      -9.476 -13.583 -14.182  1.00 93.84           C  
ATOM   1702  HB2 TYR A 111      -9.674 -14.527 -14.690  1.00 93.84           H  
ATOM   1703  HB3 TYR A 111     -10.213 -12.857 -14.527  1.00 93.84           H  
ATOM   1704  O   TYR A 111     -11.488 -15.326 -12.471  1.00 93.84           O  
ATOM   1705  CG  TYR A 111      -8.092 -13.105 -14.563  1.00 93.84           C  
ATOM   1706  CD1 TYR A 111      -7.815 -11.729 -14.588  1.00 93.84           C  
ATOM   1707  HD1 TYR A 111      -8.603 -11.025 -14.364  1.00 93.84           H  
ATOM   1708  CD2 TYR A 111      -7.081 -14.037 -14.864  1.00 93.84           C  
ATOM   1709  HD2 TYR A 111      -7.310 -15.091 -14.828  1.00 93.84           H  
ATOM   1710  CE1 TYR A 111      -6.526 -11.281 -14.920  1.00 93.84           C  
ATOM   1711  HE1 TYR A 111      -6.325 -10.221 -14.976  1.00 93.84           H  
ATOM   1712  CE2 TYR A 111      -5.778 -13.594 -15.158  1.00 93.84           C  
ATOM   1713  HE2 TYR A 111      -5.004 -14.323 -15.349  1.00 93.84           H  
ATOM   1714  OH  TYR A 111      -4.221 -11.784 -15.385  1.00 93.84           O  
ATOM   1715  HH  TYR A 111      -3.642 -12.535 -15.536  1.00 93.84           H  
ATOM   1716  CZ  TYR A 111      -5.496 -12.211 -15.171  1.00 93.84           C  
ATOM   1717  N   TYR A 112     -11.919 -13.173 -11.995  1.00 93.93           N  
ATOM   1718  H   TYR A 112     -11.599 -12.216 -12.051  1.00 93.93           H  
ATOM   1719  CA  TYR A 112     -13.351 -13.393 -11.804  1.00 93.93           C  
ATOM   1720  HA  TYR A 112     -13.493 -14.307 -11.227  1.00 93.93           H  
ATOM   1721  C   TYR A 112     -14.048 -13.595 -13.157  1.00 93.93           C  
ATOM   1722  CB  TYR A 112     -13.963 -12.245 -10.996  1.00 93.93           C  
ATOM   1723  HB2 TYR A 112     -13.736 -11.292 -11.474  1.00 93.93           H  
ATOM   1724  HB3 TYR A 112     -15.046 -12.375 -11.003  1.00 93.93           H  
ATOM   1725  O   TYR A 112     -13.530 -13.193 -14.204  1.00 93.93           O  
ATOM   1726  CG  TYR A 112     -13.522 -12.214  -9.547  1.00 93.93           C  
ATOM   1727  CD1 TYR A 112     -14.209 -12.996  -8.600  1.00 93.93           C  
ATOM   1728  HD1 TYR A 112     -15.052 -13.600  -8.900  1.00 93.93           H  
ATOM   1729  CD2 TYR A 112     -12.432 -11.416  -9.146  1.00 93.93           C  
ATOM   1730  HD2 TYR A 112     -11.932 -10.793  -9.874  1.00 93.93           H  
ATOM   1731  CE1 TYR A 112     -13.813 -12.983  -7.250  1.00 93.93           C  
ATOM   1732  HE1 TYR A 112     -14.349 -13.568  -6.518  1.00 93.93           H  
ATOM   1733  CE2 TYR A 112     -12.023 -11.410  -7.798  1.00 93.93           C  
ATOM   1734  HE2 TYR A 112     -11.205 -10.781  -7.478  1.00 93.93           H  
ATOM   1735  OH  TYR A 112     -12.337 -12.167  -5.551  1.00 93.93           O  
ATOM   1736  HH  TYR A 112     -11.605 -11.564  -5.398  1.00 93.93           H  
ATOM   1737  CZ  TYR A 112     -12.722 -12.190  -6.849  1.00 93.93           C  
ATOM   1738  N   LEU A 113     -15.222 -14.230 -13.147  1.00 92.71           N  
ATOM   1739  H   LEU A 113     -15.594 -14.542 -12.262  1.00 92.71           H  
ATOM   1740  CA  LEU A 113     -16.029 -14.414 -14.356  1.00 92.71           C  
ATOM   1741  HA  LEU A 113     -15.443 -14.999 -15.065  1.00 92.71           H  
ATOM   1742  C   LEU A 113     -16.348 -13.056 -15.004  1.00 92.71           C  
ATOM   1743  CB  LEU A 113     -17.296 -15.201 -13.992  1.00 92.71           C  
ATOM   1744  HB2 LEU A 113     -16.989 -16.159 -13.573  1.00 92.71           H  
ATOM   1745  HB3 LEU A 113     -17.838 -14.648 -13.226  1.00 92.71           H  
ATOM   1746  O   LEU A 113     -16.600 -12.077 -14.309  1.00 92.71           O  
ATOM   1747  CG  LEU A 113     -18.254 -15.462 -15.168  1.00 92.71           C  
ATOM   1748  HG  LEU A 113     -18.571 -14.512 -15.600  1.00 92.71           H  
ATOM   1749  CD1 LEU A 113     -17.616 -16.324 -16.262  1.00 92.71           C  
ATOM   1750 HD11 LEU A 113     -16.774 -15.810 -16.728  1.00 92.71           H  
ATOM   1751 HD12 LEU A 113     -18.354 -16.522 -17.039  1.00 92.71           H  
ATOM   1752 HD13 LEU A 113     -17.281 -17.273 -15.844  1.00 92.71           H  
ATOM   1753  CD2 LEU A 113     -19.493 -16.189 -14.663  1.00 92.71           C  
ATOM   1754 HD21 LEU A 113     -19.933 -15.644 -13.829  1.00 92.71           H  
ATOM   1755 HD22 LEU A 113     -20.232 -16.253 -15.462  1.00 92.71           H  
ATOM   1756 HD23 LEU A 113     -19.237 -17.197 -14.336  1.00 92.71           H  
ATOM   1757  N   GLY A 114     -16.295 -12.978 -16.335  1.00 92.19           N  
ATOM   1758  H   GLY A 114     -16.118 -13.814 -16.873  1.00 92.19           H  
ATOM   1759  CA  GLY A 114     -16.460 -11.718 -17.069  1.00 92.19           C  
ATOM   1760  HA2 GLY A 114     -16.666 -11.936 -18.116  1.00 92.19           H  
ATOM   1761  HA3 GLY A 114     -17.319 -11.180 -16.667  1.00 92.19           H  
ATOM   1762  C   GLY A 114     -15.261 -10.763 -17.002  1.00 92.19           C  
ATOM   1763  O   GLY A 114     -15.253  -9.759 -17.703  1.00 92.19           O  
ATOM   1764  N   THR A 115     -14.210 -11.057 -16.224  1.00 90.74           N  
ATOM   1765  H   THR A 115     -14.241 -11.887 -15.649  1.00 90.74           H  
ATOM   1766  CA  THR A 115     -13.049 -10.162 -16.071  1.00 90.74           C  
ATOM   1767  HA  THR A 115     -13.214  -9.304 -16.723  1.00 90.74           H  
ATOM   1768  C   THR A 115     -11.749 -10.789 -16.585  1.00 90.74           C  
ATOM   1769  CB  THR A 115     -12.944  -9.544 -14.656  1.00 90.74           C  
ATOM   1770  HB  THR A 115     -12.659  -8.503 -14.807  1.00 90.74           H  
ATOM   1771  O   THR A 115     -11.664 -11.983 -16.875  1.00 90.74           O  
ATOM   1772  CG2 THR A 115     -14.239  -9.522 -13.843  1.00 90.74           C  
ATOM   1773 HG21 THR A 115     -15.023  -9.017 -14.407  1.00 90.74           H  
ATOM   1774 HG22 THR A 115     -14.562 -10.539 -13.621  1.00 90.74           H  
ATOM   1775 HG23 THR A 115     -14.091  -8.991 -12.903  1.00 90.74           H  
ATOM   1776  OG1 THR A 115     -11.941 -10.105 -13.835  1.00 90.74           O  
ATOM   1777  HG1 THR A 115     -11.929  -9.526 -13.069  1.00 90.74           H  
ATOM   1778  N   GLY A 116     -10.704  -9.976 -16.758  1.00 89.94           N  
ATOM   1779  H   GLY A 116     -10.836  -8.993 -16.566  1.00 89.94           H  
ATOM   1780  CA  GLY A 116      -9.388 -10.445 -17.202  1.00 89.94           C  
ATOM   1781  HA2 GLY A 116      -8.609  -9.774 -16.840  1.00 89.94           H  
ATOM   1782  HA3 GLY A 116      -9.211 -11.426 -16.761  1.00 89.94           H  
ATOM   1783  C   GLY A 116      -9.221 -10.589 -18.719  1.00 89.94           C  
ATOM   1784  O   GLY A 116     -10.051 -10.119 -19.495  1.00 89.94           O  
ATOM   1785  N   PRO A 117      -8.120 -11.223 -19.169  1.00 87.82           N  
ATOM   1786  CA  PRO A 117      -7.819 -11.393 -20.593  1.00 87.82           C  
ATOM   1787  HA  PRO A 117      -7.776 -10.409 -21.061  1.00 87.82           H  
ATOM   1788  C   PRO A 117      -8.831 -12.252 -21.361  1.00 87.82           C  
ATOM   1789  CB  PRO A 117      -6.433 -12.046 -20.641  1.00 87.82           C  
ATOM   1790  HB2 PRO A 117      -6.541 -13.129 -20.709  1.00 87.82           H  
ATOM   1791  HB3 PRO A 117      -5.841 -11.674 -21.477  1.00 87.82           H  
ATOM   1792  O   PRO A 117      -8.866 -12.179 -22.584  1.00 87.82           O  
ATOM   1793  CG  PRO A 117      -5.805 -11.688 -19.296  1.00 87.82           C  
ATOM   1794  HG2 PRO A 117      -5.377 -10.686 -19.345  1.00 87.82           H  
ATOM   1795  HG3 PRO A 117      -5.055 -12.417 -18.990  1.00 87.82           H  
ATOM   1796  CD  PRO A 117      -7.005 -11.680 -18.357  1.00 87.82           C  
ATOM   1797  HD2 PRO A 117      -6.808 -11.002 -17.526  1.00 87.82           H  
ATOM   1798  HD3 PRO A 117      -7.208 -12.686 -17.988  1.00 87.82           H  
ATOM   1799  N   GLU A 118      -9.615 -13.072 -20.659  1.00 90.37           N  
ATOM   1800  H   GLU A 118      -9.538 -13.082 -19.652  1.00 90.37           H  
ATOM   1801  CA  GLU A 118     -10.601 -13.996 -21.231  1.00 90.37           C  
ATOM   1802  HA  GLU A 118     -10.565 -13.928 -22.319  1.00 90.37           H  
ATOM   1803  C   GLU A 118     -12.038 -13.629 -20.823  1.00 90.37           C  
ATOM   1804  CB  GLU A 118     -10.265 -15.449 -20.861  1.00 90.37           C  
ATOM   1805  HB2 GLU A 118     -10.862 -16.108 -21.491  1.00 90.37           H  
ATOM   1806  HB3 GLU A 118     -10.565 -15.627 -19.829  1.00 90.37           H  
ATOM   1807  O   GLU A 118     -12.912 -14.488 -20.809  1.00 90.37           O  
ATOM   1808  CG  GLU A 118      -8.791 -15.851 -20.997  1.00 90.37           C  
ATOM   1809  HG2 GLU A 118      -8.178 -15.232 -20.341  1.00 90.37           H  
ATOM   1810  HG3 GLU A 118      -8.703 -16.875 -20.634  1.00 90.37           H  
ATOM   1811  CD  GLU A 118      -8.237 -15.805 -22.424  1.00 90.37           C  
ATOM   1812  OE1 GLU A 118      -7.002 -15.618 -22.555  1.00 90.37           O  
ATOM   1813  OE2 GLU A 118      -8.971 -16.069 -23.398  1.00 90.37           O  
ATOM   1814  N   ALA A 119     -12.286 -12.353 -20.502  1.00 90.34           N  
ATOM   1815  H   ALA A 119     -11.506 -11.711 -20.487  1.00 90.34           H  
ATOM   1816  CA  ALA A 119     -13.583 -11.805 -20.089  1.00 90.34           C  
ATOM   1817  HA  ALA A 119     -13.786 -12.095 -19.058  1.00 90.34           H  
ATOM   1818  C   ALA A 119     -14.786 -12.263 -20.944  1.00 90.34           C  
ATOM   1819  CB  ALA A 119     -13.444 -10.279 -20.167  1.00 90.34           C  
ATOM   1820  HB1 ALA A 119     -13.057  -9.981 -21.142  1.00 90.34           H  
ATOM   1821  HB2 ALA A 119     -12.774  -9.925 -19.384  1.00 90.34           H  
ATOM   1822  HB3 ALA A 119     -14.420  -9.812 -20.035  1.00 90.34           H  
ATOM   1823  O   ALA A 119     -15.877 -12.456 -20.422  1.00 90.34           O  
ATOM   1824  N   GLY A 120     -14.582 -12.454 -22.253  1.00 87.93           N  
ATOM   1825  H   GLY A 120     -13.645 -12.307 -22.601  1.00 87.93           H  
ATOM   1826  CA  GLY A 120     -15.612 -12.909 -23.192  1.00 87.93           C  
ATOM   1827  HA2 GLY A 120     -16.567 -12.466 -22.908  1.00 87.93           H  
ATOM   1828  HA3 GLY A 120     -15.364 -12.554 -24.192  1.00 87.93           H  
ATOM   1829  C   GLY A 120     -15.824 -14.427 -23.271  1.00 87.93           C  
ATOM   1830  O   GLY A 120     -16.523 -14.870 -24.178  1.00 87.93           O  
ATOM   1831  N   LEU A 121     -15.206 -15.236 -22.402  1.00 88.91           N  
ATOM   1832  H   LEU A 121     -14.656 -14.827 -21.661  1.00 88.91           H  
ATOM   1833  CA  LEU A 121     -15.510 -16.666 -22.298  1.00 88.91           C  
ATOM   1834  HA  LEU A 121     -15.868 -17.016 -23.267  1.00 88.91           H  
ATOM   1835  C   LEU A 121     -16.610 -16.904 -21.248  1.00 88.91           C  
ATOM   1836  CB  LEU A 121     -14.259 -17.485 -21.937  1.00 88.91           C  
ATOM   1837  HB2 LEU A 121     -14.576 -18.519 -21.804  1.00 88.91           H  
ATOM   1838  HB3 LEU A 121     -13.878 -17.126 -20.981  1.00 88.91           H  
ATOM   1839  O   LEU A 121     -16.455 -16.448 -20.112  1.00 88.91           O  
ATOM   1840  CG  LEU A 121     -13.112 -17.464 -22.956  1.00 88.91           C  
ATOM   1841  HG  LEU A 121     -12.714 -16.452 -23.033  1.00 88.91           H  
ATOM   1842  CD1 LEU A 121     -11.997 -18.396 -22.476  1.00 88.91           C  
ATOM   1843 HD11 LEU A 121     -11.099 -18.196 -23.061  1.00 88.91           H  
ATOM   1844 HD12 LEU A 121     -11.781 -18.201 -21.426  1.00 88.91           H  
ATOM   1845 HD13 LEU A 121     -12.301 -19.437 -22.578  1.00 88.91           H  
ATOM   1846  CD2 LEU A 121     -13.531 -17.937 -24.351  1.00 88.91           C  
ATOM   1847 HD21 LEU A 121     -14.002 -18.917 -24.287  1.00 88.91           H  
ATOM   1848 HD22 LEU A 121     -14.241 -17.230 -24.780  1.00 88.91           H  
ATOM   1849 HD23 LEU A 121     -12.661 -17.992 -25.006  1.00 88.91           H  
ATOM   1850  N   PRO A 122     -17.684 -17.647 -21.575  1.00 88.61           N  
ATOM   1851  CA  PRO A 122     -18.659 -18.073 -20.579  1.00 88.61           C  
ATOM   1852  HA  PRO A 122     -18.989 -17.218 -19.989  1.00 88.61           H  
ATOM   1853  C   PRO A 122     -18.051 -19.120 -19.635  1.00 88.61           C  
ATOM   1854  CB  PRO A 122     -19.843 -18.624 -21.377  1.00 88.61           C  
ATOM   1855  HB2 PRO A 122     -20.383 -19.402 -20.837  1.00 88.61           H  
ATOM   1856  HB3 PRO A 122     -20.515 -17.807 -21.639  1.00 88.61           H  
ATOM   1857  O   PRO A 122     -17.126 -19.852 -20.003  1.00 88.61           O  
ATOM   1858  CG  PRO A 122     -19.187 -19.167 -22.646  1.00 88.61           C  
ATOM   1859  HG2 PRO A 122     -18.812 -20.173 -22.457  1.00 88.61           H  
ATOM   1860  HG3 PRO A 122     -19.879 -19.172 -23.488  1.00 88.61           H  
ATOM   1861  CD  PRO A 122     -18.019 -18.206 -22.879  1.00 88.61           C  
ATOM   1862  HD2 PRO A 122     -18.331 -17.402 -23.545  1.00 88.61           H  
ATOM   1863  HD3 PRO A 122     -17.177 -18.748 -23.310  1.00 88.61           H  
ATOM   1864  N   TYR A 123     -18.599 -19.218 -18.422  1.00 91.02           N  
ATOM   1865  H   TYR A 123     -19.375 -18.619 -18.182  1.00 91.02           H  
ATOM   1866  CA  TYR A 123     -18.176 -20.218 -17.444  1.00 91.02           C  
ATOM   1867  HA  TYR A 123     -17.134 -20.022 -17.190  1.00 91.02           H  
ATOM   1868  C   TYR A 123     -18.278 -21.638 -18.022  1.00 91.02           C  
ATOM   1869  CB  TYR A 123     -19.019 -20.082 -16.173  1.00 91.02           C  
ATOM   1870  HB2 TYR A 123     -20.061 -20.291 -16.416  1.00 91.02           H  
ATOM   1871  HB3 TYR A 123     -18.965 -19.053 -15.817  1.00 91.02           H  
ATOM   1872  O   TYR A 123     -19.276 -21.994 -18.645  1.00 91.02           O  
ATOM   1873  CG  TYR A 123     -18.580 -21.006 -15.057  1.00 91.02           C  
ATOM   1874  CD1 TYR A 123     -19.164 -22.281 -14.930  1.00 91.02           C  
ATOM   1875  HD1 TYR A 123     -19.935 -22.591 -15.620  1.00 91.02           H  
ATOM   1876  CD2 TYR A 123     -17.576 -20.598 -14.158  1.00 91.02           C  
ATOM   1877  HD2 TYR A 123     -17.141 -19.614 -14.246  1.00 91.02           H  
ATOM   1878  CE1 TYR A 123     -18.748 -23.150 -13.903  1.00 91.02           C  
ATOM   1879  HE1 TYR A 123     -19.205 -24.124 -13.807  1.00 91.02           H  
ATOM   1880  CE2 TYR A 123     -17.161 -21.461 -13.127  1.00 91.02           C  
ATOM   1881  HE2 TYR A 123     -16.403 -21.151 -12.423  1.00 91.02           H  
ATOM   1882  OH  TYR A 123     -17.342 -23.571 -12.004  1.00 91.02           O  
ATOM   1883  HH  TYR A 123     -17.864 -24.376 -11.995  1.00 91.02           H  
ATOM   1884  CZ  TYR A 123     -17.747 -22.738 -12.997  1.00 91.02           C  
ATOM   1885  N   GLY A 124     -17.240 -22.450 -17.818  1.00 91.06           N  
ATOM   1886  H   GLY A 124     -16.447 -22.092 -17.306  1.00 91.06           H  
ATOM   1887  CA  GLY A 124     -17.155 -23.813 -18.350  1.00 91.06           C  
ATOM   1888  HA2 GLY A 124     -18.148 -24.261 -18.345  1.00 91.06           H  
ATOM   1889  HA3 GLY A 124     -16.518 -24.406 -17.694  1.00 91.06           H  
ATOM   1890  C   GLY A 124     -16.601 -23.928 -19.777  1.00 91.06           C  
ATOM   1891  O   GLY A 124     -16.318 -25.043 -20.207  1.00 91.06           O  
ATOM   1892  N   ALA A 125     -16.372 -22.823 -20.503  1.00 89.23           N  
ATOM   1893  H   ALA A 125     -16.638 -21.925 -20.125  1.00 89.23           H  
ATOM   1894  CA  ALA A 125     -15.811 -22.866 -21.857  1.00 89.23           C  
ATOM   1895  HA  ALA A 125     -16.509 -23.412 -22.493  1.00 89.23           H  
ATOM   1896  C   ALA A 125     -14.450 -23.588 -21.903  1.00 89.23           C  
ATOM   1897  CB  ALA A 125     -15.692 -21.440 -22.403  1.00 89.23           C  
ATOM   1898  HB1 ALA A 125     -16.678 -20.975 -22.424  1.00 89.23           H  
ATOM   1899  HB2 ALA A 125     -15.032 -20.853 -21.765  1.00 89.23           H  
ATOM   1900  HB3 ALA A 125     -15.289 -21.465 -23.416  1.00 89.23           H  
ATOM   1901  O   ALA A 125     -13.476 -23.148 -21.284  1.00 89.23           O  
ATOM   1902  N   ASN A 126     -14.374 -24.690 -22.653  1.00 88.55           N  
ATOM   1903  H   ASN A 126     -15.211 -25.017 -23.114  1.00 88.55           H  
ATOM   1904  CA  ASN A 126     -13.175 -25.521 -22.728  1.00 88.55           C  
ATOM   1905  HA  ASN A 126     -12.810 -25.674 -21.712  1.00 88.55           H  
ATOM   1906  C   ASN A 126     -12.066 -24.822 -23.535  1.00 88.55           C  
ATOM   1907  CB  ASN A 126     -13.559 -26.897 -23.301  1.00 88.55           C  
ATOM   1908  HB2 ASN A 126     -13.834 -26.790 -24.351  1.00 88.55           H  
ATOM   1909  HB3 ASN A 126     -14.415 -27.291 -22.754  1.00 88.55           H  
ATOM   1910  O   ASN A 126     -12.234 -24.535 -24.721  1.00 88.55           O  
ATOM   1911  CG  ASN A 126     -12.435 -27.913 -23.188  1.00 88.55           C  
ATOM   1912  ND2 ASN A 126     -12.632 -29.104 -23.701  1.00 88.55           N  
ATOM   1913 HD21 ASN A 126     -11.876 -29.767 -23.609  1.00 88.55           H  
ATOM   1914 HD22 ASN A 126     -13.501 -29.329 -24.164  1.00 88.55           H  
ATOM   1915  OD1 ASN A 126     -11.381 -27.664 -22.626  1.00 88.55           O  
ATOM   1916  N   LYS A 127     -10.930 -24.529 -22.891  1.00 88.80           N  
ATOM   1917  H   LYS A 127     -10.848 -24.812 -21.925  1.00 88.80           H  
ATOM   1918  CA  LYS A 127      -9.784 -23.850 -23.507  1.00 88.80           C  
ATOM   1919  HA  LYS A 127      -9.711 -24.173 -24.545  1.00 88.80           H  
ATOM   1920  C   LYS A 127      -8.487 -24.214 -22.790  1.00 88.80           C  
ATOM   1921  CB  LYS A 127     -10.037 -22.334 -23.468  1.00 88.80           C  
ATOM   1922  HB2 LYS A 127     -10.106 -22.005 -22.431  1.00 88.80           H  
ATOM   1923  HB3 LYS A 127     -10.992 -22.131 -23.951  1.00 88.80           H  
ATOM   1924  O   LYS A 127      -8.417 -24.145 -21.565  1.00 88.80           O  
ATOM   1925  CG  LYS A 127      -8.939 -21.541 -24.189  1.00 88.80           C  
ATOM   1926  HG2 LYS A 127      -8.830 -21.924 -25.204  1.00 88.80           H  
ATOM   1927  HG3 LYS A 127      -7.991 -21.648 -23.661  1.00 88.80           H  
ATOM   1928  CD  LYS A 127      -9.319 -20.062 -24.245  1.00 88.80           C  
ATOM   1929  HD2 LYS A 127     -10.300 -19.970 -24.710  1.00 88.80           H  
ATOM   1930  HD3 LYS A 127      -9.362 -19.665 -23.231  1.00 88.80           H  
ATOM   1931  CE  LYS A 127      -8.293 -19.271 -25.053  1.00 88.80           C  
ATOM   1932  HE2 LYS A 127      -8.133 -19.784 -26.001  1.00 88.80           H  
ATOM   1933  HE3 LYS A 127      -7.352 -19.255 -24.504  1.00 88.80           H  
ATOM   1934  NZ  LYS A 127      -8.785 -17.896 -25.296  1.00 88.80           N  
ATOM   1935  HZ1 LYS A 127      -8.137 -17.341 -25.837  1.00 88.80           H  
ATOM   1936  HZ2 LYS A 127      -8.904 -17.392 -24.429  1.00 88.80           H  
ATOM   1937  HZ3 LYS A 127      -9.694 -17.900 -25.735  1.00 88.80           H  
ATOM   1938  N   ASP A 128      -7.441 -24.528 -23.555  1.00 87.34           N  
ATOM   1939  H   ASP A 128      -7.566 -24.597 -24.555  1.00 87.34           H  
ATOM   1940  CA  ASP A 128      -6.124 -24.829 -22.987  1.00 87.34           C  
ATOM   1941  HA  ASP A 128      -6.228 -25.724 -22.374  1.00 87.34           H  
ATOM   1942  C   ASP A 128      -5.609 -23.697 -22.080  1.00 87.34           C  
ATOM   1943  CB  ASP A 128      -5.095 -25.146 -24.081  1.00 87.34           C  
ATOM   1944  HB2 ASP A 128      -5.405 -26.034 -24.631  1.00 87.34           H  
ATOM   1945  HB3 ASP A 128      -5.028 -24.308 -24.774  1.00 87.34           H  
ATOM   1946  O   ASP A 128      -5.684 -22.508 -22.407  1.00 87.34           O  
ATOM   1947  CG  ASP A 128      -3.731 -25.392 -23.430  1.00 87.34           C  
ATOM   1948  OD1 ASP A 128      -3.649 -26.303 -22.577  1.00 87.34           O  
ATOM   1949  OD2 ASP A 128      -2.792 -24.585 -23.637  1.00 87.34           O  
ATOM   1950  N   GLY A 129      -5.074 -24.085 -20.921  1.00 90.95           N  
ATOM   1951  H   GLY A 129      -4.981 -25.078 -20.762  1.00 90.95           H  
ATOM   1952  CA  GLY A 129      -4.584 -23.155 -19.912  1.00 90.95           C  
ATOM   1953  HA2 GLY A 129      -4.031 -23.722 -19.163  1.00 90.95           H  
ATOM   1954  HA3 GLY A 129      -3.907 -22.449 -20.391  1.00 90.95           H  
ATOM   1955  C   GLY A 129      -5.669 -22.352 -19.185  1.00 90.95           C  
ATOM   1956  O   GLY A 129      -5.308 -21.381 -18.518  1.00 90.95           O  
ATOM   1957  N   ILE A 130      -6.952 -22.721 -19.282  1.00 93.42           N  
ATOM   1958  H   ILE A 130      -7.192 -23.488 -19.894  1.00 93.42           H  
ATOM   1959  CA  ILE A 130      -8.059 -22.155 -18.493  1.00 93.42           C  
ATOM   1960  HA  ILE A 130      -7.671 -21.375 -17.839  1.00 93.42           H  
ATOM   1961  C   ILE A 130      -8.665 -23.240 -17.600  1.00 93.42           C  
ATOM   1962  CB  ILE A 130      -9.137 -21.519 -19.403  1.00 93.42           C  
ATOM   1963  HB  ILE A 130      -9.581 -22.312 -20.005  1.00 93.42           H  
ATOM   1964  O   ILE A 130      -8.952 -24.340 -18.061  1.00 93.42           O  
ATOM   1965  CG1 ILE A 130      -8.560 -20.470 -20.379  1.00 93.42           C  
ATOM   1966 HG12 ILE A 130      -7.859 -20.961 -21.054  1.00 93.42           H  
ATOM   1967 HG13 ILE A 130      -9.377 -20.082 -20.987  1.00 93.42           H  
ATOM   1968  CG2 ILE A 130     -10.271 -20.885 -18.578  1.00 93.42           C  
ATOM   1969 HG21 ILE A 130     -10.817 -21.651 -18.029  1.00 93.42           H  
ATOM   1970 HG22 ILE A 130      -9.872 -20.156 -17.872  1.00 93.42           H  
ATOM   1971 HG23 ILE A 130     -10.984 -20.390 -19.237  1.00 93.42           H  
ATOM   1972  CD1 ILE A 130      -7.852 -19.280 -19.722  1.00 93.42           C  
ATOM   1973 HD11 ILE A 130      -7.073 -19.623 -19.041  1.00 93.42           H  
ATOM   1974 HD12 ILE A 130      -8.569 -18.673 -19.170  1.00 93.42           H  
ATOM   1975 HD13 ILE A 130      -7.385 -18.678 -20.501  1.00 93.42           H  
ATOM   1976  N   ILE A 131      -8.880 -22.924 -16.321  1.00 93.46           N  
ATOM   1977  H   ILE A 131      -8.570 -22.019 -15.997  1.00 93.46           H  
ATOM   1978  CA  ILE A 131      -9.588 -23.791 -15.368  1.00 93.46           C  
ATOM   1979  HA  ILE A 131     -10.050 -24.628 -15.892  1.00 93.46           H  
ATOM   1980  C   ILE A 131     -10.667 -22.967 -14.692  1.00 93.46           C  
ATOM   1981  CB  ILE A 131      -8.646 -24.350 -14.289  1.00 93.46           C  
ATOM   1982  HB  ILE A 131      -8.285 -23.498 -13.713  1.00 93.46           H  
ATOM   1983  O   ILE A 131     -10.348 -22.007 -13.991  1.00 93.46           O  
ATOM   1984  CG1 ILE A 131      -7.433 -25.092 -14.875  1.00 93.46           C  
ATOM   1985 HG12 ILE A 131      -7.625 -26.164 -14.935  1.00 93.46           H  
ATOM   1986 HG13 ILE A 131      -7.176 -24.741 -15.874  1.00 93.46           H  
ATOM   1987  CG2 ILE A 131      -9.387 -25.286 -13.312  1.00 93.46           C  
ATOM   1988 HG21 ILE A 131     -10.173 -24.748 -12.781  1.00 93.46           H  
ATOM   1989 HG22 ILE A 131      -9.836 -26.117 -13.856  1.00 93.46           H  
ATOM   1990 HG23 ILE A 131      -8.693 -25.683 -12.571  1.00 93.46           H  
ATOM   1991  CD1 ILE A 131      -6.237 -24.821 -13.976  1.00 93.46           C  
ATOM   1992 HD11 ILE A 131      -6.445 -25.159 -12.961  1.00 93.46           H  
ATOM   1993 HD12 ILE A 131      -6.025 -23.753 -13.947  1.00 93.46           H  
ATOM   1994 HD13 ILE A 131      -5.380 -25.356 -14.385  1.00 93.46           H  
ATOM   1995  N   TRP A 132     -11.920 -23.355 -14.879  1.00 94.62           N  
ATOM   1996  H   TRP A 132     -12.098 -24.165 -15.456  1.00 94.62           H  
ATOM   1997  CA  TRP A 132     -13.066 -22.732 -14.226  1.00 94.62           C  
ATOM   1998  HA  TRP A 132     -12.919 -21.652 -14.209  1.00 94.62           H  
ATOM   1999  C   TRP A 132     -13.195 -23.209 -12.780  1.00 94.62           C  
ATOM   2000  CB  TRP A 132     -14.314 -23.015 -15.061  1.00 94.62           C  
ATOM   2001  HB2 TRP A 132     -14.480 -24.091 -15.122  1.00 94.62           H  
ATOM   2002  HB3 TRP A 132     -15.178 -22.569 -14.568  1.00 94.62           H  
ATOM   2003  O   TRP A 132     -13.011 -24.391 -12.492  1.00 94.62           O  
ATOM   2004  CG  TRP A 132     -14.208 -22.442 -16.438  1.00 94.62           C  
ATOM   2005  CD1 TRP A 132     -13.886 -23.120 -17.563  1.00 94.62           C  
ATOM   2006  HD1 TRP A 132     -13.706 -24.183 -17.624  1.00 94.62           H  
ATOM   2007  CD2 TRP A 132     -14.336 -21.044 -16.833  1.00 94.62           C  
ATOM   2008  CE2 TRP A 132     -14.056 -20.943 -18.227  1.00 94.62           C  
ATOM   2009  CE3 TRP A 132     -14.661 -19.852 -16.150  1.00 94.62           C  
ATOM   2010  HE3 TRP A 132     -14.874 -19.894 -15.093  1.00 94.62           H  
ATOM   2011  NE1 TRP A 132     -13.798 -22.237 -18.619  1.00 94.62           N  
ATOM   2012  HE1 TRP A 132     -13.594 -22.524 -19.566  1.00 94.62           H  
ATOM   2013  CH2 TRP A 132     -14.418 -18.551 -18.204  1.00 94.62           C  
ATOM   2014  HH2 TRP A 132     -14.475 -17.603 -18.718  1.00 94.62           H  
ATOM   2015  CZ2 TRP A 132     -14.085 -19.721 -18.908  1.00 94.62           C  
ATOM   2016  HZ2 TRP A 132     -13.881 -19.690 -19.969  1.00 94.62           H  
ATOM   2017  CZ3 TRP A 132     -14.702 -18.619 -16.829  1.00 94.62           C  
ATOM   2018  HZ3 TRP A 132     -14.958 -17.716 -16.295  1.00 94.62           H  
ATOM   2019  N   VAL A 133     -13.498 -22.279 -11.878  1.00 94.00           N  
ATOM   2020  H   VAL A 133     -13.637 -21.330 -12.196  1.00 94.00           H  
ATOM   2021  CA  VAL A 133     -13.722 -22.528 -10.450  1.00 94.00           C  
ATOM   2022  HA  VAL A 133     -14.013 -23.569 -10.311  1.00 94.00           H  
ATOM   2023  C   VAL A 133     -14.877 -21.661  -9.954  1.00 94.00           C  
ATOM   2024  CB  VAL A 133     -12.461 -22.270  -9.595  1.00 94.00           C  
ATOM   2025  HB  VAL A 133     -12.761 -22.249  -8.547  1.00 94.00           H  
ATOM   2026  O   VAL A 133     -14.988 -20.487 -10.310  1.00 94.00           O  
ATOM   2027  CG1 VAL A 133     -11.414 -23.376  -9.750  1.00 94.00           C  
ATOM   2028 HG11 VAL A 133     -10.583 -23.187  -9.070  1.00 94.00           H  
ATOM   2029 HG12 VAL A 133     -11.865 -24.334  -9.494  1.00 94.00           H  
ATOM   2030 HG13 VAL A 133     -11.050 -23.415 -10.777  1.00 94.00           H  
ATOM   2031  CG2 VAL A 133     -11.775 -20.936  -9.917  1.00 94.00           C  
ATOM   2032 HG21 VAL A 133     -12.526 -20.147  -9.943  1.00 94.00           H  
ATOM   2033 HG22 VAL A 133     -11.043 -20.705  -9.143  1.00 94.00           H  
ATOM   2034 HG23 VAL A 133     -11.286 -20.983 -10.890  1.00 94.00           H  
ATOM   2035  N   ALA A 134     -15.722 -22.231  -9.106  1.00 92.71           N  
ATOM   2036  H   ALA A 134     -15.577 -23.194  -8.839  1.00 92.71           H  
ATOM   2037  CA  ALA A 134     -16.764 -21.522  -8.376  1.00 92.71           C  
ATOM   2038  HA  ALA A 134     -16.436 -20.499  -8.191  1.00 92.71           H  
ATOM   2039  C   ALA A 134     -16.978 -22.213  -7.026  1.00 92.71           C  
ATOM   2040  CB  ALA A 134     -18.052 -21.475  -9.210  1.00 92.71           C  
ATOM   2041  HB1 ALA A 134     -17.852 -21.012 -10.176  1.00 92.71           H  
ATOM   2042  HB2 ALA A 134     -18.435 -22.479  -9.391  1.00 92.71           H  
ATOM   2043  HB3 ALA A 134     -18.809 -20.895  -8.683  1.00 92.71           H  
ATOM   2044  O   ALA A 134     -16.768 -23.426  -6.928  1.00 92.71           O  
ATOM   2045  N   THR A 135     -17.397 -21.470  -6.003  1.00 87.37           N  
ATOM   2046  H   THR A 135     -17.561 -20.484  -6.149  1.00 87.37           H  
ATOM   2047  CA  THR A 135     -17.982 -22.080  -4.800  1.00 87.37           C  
ATOM   2048  HA  THR A 135     -17.546 -23.068  -4.656  1.00 87.37           H  
ATOM   2049  C   THR A 135     -19.478 -22.284  -4.997  1.00 87.37           C  
ATOM   2050  CB  THR A 135     -17.706 -21.300  -3.507  1.00 87.37           C  
ATOM   2051  HB  THR A 135     -18.072 -21.885  -2.663  1.00 87.37           H  
ATOM   2052  O   THR A 135     -20.087 -21.739  -5.919  1.00 87.37           O  
ATOM   2053  CG2 THR A 135     -16.215 -21.045  -3.295  1.00 87.37           C  
ATOM   2054 HG21 THR A 135     -16.068 -20.551  -2.335  1.00 87.37           H  
ATOM   2055 HG22 THR A 135     -15.677 -21.993  -3.298  1.00 87.37           H  
ATOM   2056 HG23 THR A 135     -15.831 -20.402  -4.088  1.00 87.37           H  
ATOM   2057  OG1 THR A 135     -18.365 -20.061  -3.500  1.00 87.37           O  
ATOM   2058  HG1 THR A 135     -19.311 -20.205  -3.424  1.00 87.37           H  
ATOM   2059  N   GLU A 136     -20.084 -23.093  -4.135  1.00 81.23           N  
ATOM   2060  H   GLU A 136     -19.562 -23.510  -3.378  1.00 81.23           H  
ATOM   2061  CA  GLU A 136     -21.529 -23.303  -4.152  1.00 81.23           C  
ATOM   2062  HA  GLU A 136     -21.806 -23.684  -5.135  1.00 81.23           H  
ATOM   2063  C   GLU A 136     -22.296 -21.986  -3.939  1.00 81.23           C  
ATOM   2064  CB  GLU A 136     -21.865 -24.382  -3.121  1.00 81.23           C  
ATOM   2065  HB2 GLU A 136     -21.616 -24.031  -2.120  1.00 81.23           H  
ATOM   2066  HB3 GLU A 136     -21.248 -25.251  -3.350  1.00 81.23           H  
ATOM   2067  O   GLU A 136     -21.844 -21.095  -3.217  1.00 81.23           O  
ATOM   2068  CG  GLU A 136     -23.338 -24.799  -3.172  1.00 81.23           C  
ATOM   2069  HG2 GLU A 136     -23.940 -24.071  -2.628  1.00 81.23           H  
ATOM   2070  HG3 GLU A 136     -23.663 -24.797  -4.212  1.00 81.23           H  
ATOM   2071  CD  GLU A 136     -23.545 -26.201  -2.587  1.00 81.23           C  
ATOM   2072  OE1 GLU A 136     -24.393 -26.919  -3.162  1.00 81.23           O  
ATOM   2073  OE2 GLU A 136     -22.813 -26.558  -1.638  1.00 81.23           O  
ATOM   2074  N   GLY A 137     -23.434 -21.844  -4.625  1.00 83.82           N  
ATOM   2075  H   GLY A 137     -23.724 -22.597  -5.233  1.00 83.82           H  
ATOM   2076  CA  GLY A 137     -24.301 -20.667  -4.554  1.00 83.82           C  
ATOM   2077  HA2 GLY A 137     -25.312 -20.964  -4.831  1.00 83.82           H  
ATOM   2078  HA3 GLY A 137     -24.323 -20.312  -3.524  1.00 83.82           H  
ATOM   2079  C   GLY A 137     -23.895 -19.484  -5.443  1.00 83.82           C  
ATOM   2080  O   GLY A 137     -24.745 -18.624  -5.682  1.00 83.82           O  
ATOM   2081  N   ALA A 138     -22.666 -19.438  -5.973  1.00 87.80           N  
ATOM   2082  H   ALA A 138     -22.016 -20.177  -5.745  1.00 87.80           H  
ATOM   2083  CA  ALA A 138     -22.178 -18.315  -6.778  1.00 87.80           C  
ATOM   2084  HA  ALA A 138     -22.238 -17.422  -6.155  1.00 87.80           H  
ATOM   2085  C   ALA A 138     -23.029 -18.063  -8.043  1.00 87.80           C  
ATOM   2086  CB  ALA A 138     -20.698 -18.537  -7.109  1.00 87.80           C  
ATOM   2087  HB1 ALA A 138     -20.131 -18.681  -6.190  1.00 87.80           H  
ATOM   2088  HB2 ALA A 138     -20.586 -19.417  -7.742  1.00 87.80           H  
ATOM   2089  HB3 ALA A 138     -20.307 -17.660  -7.626  1.00 87.80           H  
ATOM   2090  O   ALA A 138     -23.488 -18.996  -8.709  1.00 87.80           O  
ATOM   2091  N   LEU A 139     -23.238 -16.789  -8.396  1.00 87.27           N  
ATOM   2092  H   LEU A 139     -22.780 -16.067  -7.858  1.00 87.27           H  
ATOM   2093  CA  LEU A 139     -24.023 -16.386  -9.570  1.00 87.27           C  
ATOM   2094  HA  LEU A 139     -24.865 -17.069  -9.683  1.00 87.27           H  
ATOM   2095  C   LEU A 139     -23.192 -16.481 -10.852  1.00 87.27           C  
ATOM   2096  CB  LEU A 139     -24.558 -14.952  -9.385  1.00 87.27           C  
ATOM   2097  HB2 LEU A 139     -24.857 -14.561 -10.358  1.00 87.27           H  
ATOM   2098  HB3 LEU A 139     -23.746 -14.325  -9.017  1.00 87.27           H  
ATOM   2099  O   LEU A 139     -22.112 -15.894 -10.926  1.00 87.27           O  
ATOM   2100  CG  LEU A 139     -25.758 -14.824  -8.433  1.00 87.27           C  
ATOM   2101  HG  LEU A 139     -25.536 -15.315  -7.486  1.00 87.27           H  
ATOM   2102  CD1 LEU A 139     -26.056 -13.346  -8.177  1.00 87.27           C  
ATOM   2103 HD11 LEU A 139     -26.850 -13.260  -7.435  1.00 87.27           H  
ATOM   2104 HD12 LEU A 139     -26.367 -12.852  -9.097  1.00 87.27           H  
ATOM   2105 HD13 LEU A 139     -25.173 -12.844  -7.781  1.00 87.27           H  
ATOM   2106  CD2 LEU A 139     -27.021 -15.430  -9.049  1.00 87.27           C  
ATOM   2107 HD21 LEU A 139     -27.267 -14.920  -9.980  1.00 87.27           H  
ATOM   2108 HD22 LEU A 139     -27.857 -15.324  -8.357  1.00 87.27           H  
ATOM   2109 HD23 LEU A 139     -26.879 -16.488  -9.268  1.00 87.27           H  
ATOM   2110  N   ASN A 140     -23.728 -17.137 -11.886  1.00 87.88           N  
ATOM   2111  H   ASN A 140     -24.640 -17.556 -11.772  1.00 87.88           H  
ATOM   2112  CA  ASN A 140     -23.095 -17.258 -13.204  1.00 87.88           C  
ATOM   2113  HA  ASN A 140     -22.025 -17.402 -13.050  1.00 87.88           H  
ATOM   2114  C   ASN A 140     -23.242 -15.964 -14.033  1.00 87.88           C  
ATOM   2115  CB  ASN A 140     -23.630 -18.519 -13.908  1.00 87.88           C  
ATOM   2116  HB2 ASN A 140     -24.659 -18.346 -14.223  1.00 87.88           H  
ATOM   2117  HB3 ASN A 140     -23.625 -19.357 -13.211  1.00 87.88           H  
ATOM   2118  O   ASN A 140     -23.851 -15.948 -15.101  1.00 87.88           O  
ATOM   2119  CG  ASN A 140     -22.802 -18.922 -15.119  1.00 87.88           C  
ATOM   2120  ND2 ASN A 140     -23.284 -19.861 -15.900  1.00 87.88           N  
ATOM   2121 HD21 ASN A 140     -22.724 -20.118 -16.700  1.00 87.88           H  
ATOM   2122 HD22 ASN A 140     -24.194 -20.258 -15.716  1.00 87.88           H  
ATOM   2123  OD1 ASN A 140     -21.705 -18.449 -15.364  1.00 87.88           O  
ATOM   2124  N   THR A 141     -22.723 -14.857 -13.499  1.00 87.77           N  
ATOM   2125  H   THR A 141     -22.262 -14.943 -12.605  1.00 87.77           H  
ATOM   2126  CA  THR A 141     -22.788 -13.512 -14.085  1.00 87.77           C  
ATOM   2127  HA  THR A 141     -23.175 -13.605 -15.100  1.00 87.77           H  
ATOM   2128  C   THR A 141     -21.401 -12.859 -14.158  1.00 87.77           C  
ATOM   2129  CB  THR A 141     -23.753 -12.595 -13.310  1.00 87.77           C  
ATOM   2130  HB  THR A 141     -23.696 -11.595 -13.740  1.00 87.77           H  
ATOM   2131  O   THR A 141     -20.550 -13.142 -13.309  1.00 87.77           O  
ATOM   2132  CG2 THR A 141     -25.202 -13.073 -13.416  1.00 87.77           C  
ATOM   2133 HG21 THR A 141     -25.864 -12.354 -12.935  1.00 87.77           H  
ATOM   2134 HG22 THR A 141     -25.315 -14.045 -12.935  1.00 87.77           H  
ATOM   2135 HG23 THR A 141     -25.483 -13.162 -14.465  1.00 87.77           H  
ATOM   2136  OG1 THR A 141     -23.450 -12.505 -11.929  1.00 87.77           O  
ATOM   2137  HG1 THR A 141     -24.011 -11.803 -11.591  1.00 87.77           H  
ATOM   2138  N   PRO A 142     -21.147 -11.971 -15.143  1.00 87.98           N  
ATOM   2139  CA  PRO A 142     -19.957 -11.123 -15.166  1.00 87.98           C  
ATOM   2140  HA  PRO A 142     -19.085 -11.758 -15.325  1.00 87.98           H  
ATOM   2141  C   PRO A 142     -19.787 -10.330 -13.867  1.00 87.98           C  
ATOM   2142  CB  PRO A 142     -20.130 -10.186 -16.367  1.00 87.98           C  
ATOM   2143  HB2 PRO A 142     -19.178  -9.925 -16.830  1.00 87.98           H  
ATOM   2144  HB3 PRO A 142     -20.661  -9.283 -16.068  1.00 87.98           H  
ATOM   2145  O   PRO A 142     -20.746  -9.785 -13.321  1.00 87.98           O  
ATOM   2146  CG  PRO A 142     -21.017 -10.998 -17.305  1.00 87.98           C  
ATOM   2147  HG2 PRO A 142     -21.566 -10.359 -17.997  1.00 87.98           H  
ATOM   2148  HG3 PRO A 142     -20.414 -11.727 -17.846  1.00 87.98           H  
ATOM   2149  CD  PRO A 142     -21.950 -11.715 -16.330  1.00 87.98           C  
ATOM   2150  HD2 PRO A 142     -22.784 -11.062 -16.071  1.00 87.98           H  
ATOM   2151  HD3 PRO A 142     -22.312 -12.637 -16.784  1.00 87.98           H  
ATOM   2152  N   LYS A 143     -18.555 -10.273 -13.360  1.00 87.05           N  
ATOM   2153  H   LYS A 143     -17.828 -10.765 -13.860  1.00 87.05           H  
ATOM   2154  CA  LYS A 143     -18.190  -9.647 -12.081  1.00 87.05           C  
ATOM   2155  HA  LYS A 143     -19.099  -9.410 -11.529  1.00 87.05           H  
ATOM   2156  C   LYS A 143     -17.544  -8.288 -12.305  1.00 87.05           C  
ATOM   2157  CB  LYS A 143     -17.356 -10.632 -11.244  1.00 87.05           C  
ATOM   2158  HB2 LYS A 143     -17.149 -10.180 -10.274  1.00 87.05           H  
ATOM   2159  HB3 LYS A 143     -16.407 -10.796 -11.754  1.00 87.05           H  
ATOM   2160  O   LYS A 143     -16.477  -7.982 -11.772  1.00 87.05           O  
ATOM   2161  CG  LYS A 143     -18.047 -11.994 -11.019  1.00 87.05           C  
ATOM   2162  HG2 LYS A 143     -17.446 -12.582 -10.325  1.00 87.05           H  
ATOM   2163  HG3 LYS A 143     -18.113 -12.539 -11.960  1.00 87.05           H  
ATOM   2164  CD  LYS A 143     -19.452 -11.810 -10.436  1.00 87.05           C  
ATOM   2165  HD2 LYS A 143     -19.347 -11.219  -9.526  1.00 87.05           H  
ATOM   2166  HD3 LYS A 143     -20.092 -11.275 -11.139  1.00 87.05           H  
ATOM   2167  CE  LYS A 143     -20.147 -13.123 -10.105  1.00 87.05           C  
ATOM   2168  HE2 LYS A 143     -20.363 -13.670 -11.023  1.00 87.05           H  
ATOM   2169  HE3 LYS A 143     -19.472 -13.725  -9.496  1.00 87.05           H  
ATOM   2170  NZ  LYS A 143     -21.393 -12.850  -9.359  1.00 87.05           N  
ATOM   2171  HZ1 LYS A 143     -22.119 -12.542  -9.990  1.00 87.05           H  
ATOM   2172  HZ2 LYS A 143     -21.225 -12.150  -8.650  1.00 87.05           H  
ATOM   2173  HZ3 LYS A 143     -21.694 -13.679  -8.867  1.00 87.05           H  
ATOM   2174  N   ASP A 144     -18.196  -7.484 -13.136  1.00 80.96           N  
ATOM   2175  H   ASP A 144     -19.044  -7.843 -13.549  1.00 80.96           H  
ATOM   2176  CA  ASP A 144     -17.672  -6.222 -13.662  1.00 80.96           C  
ATOM   2177  HA  ASP A 144     -16.715  -6.417 -14.145  1.00 80.96           H  
ATOM   2178  C   ASP A 144     -17.422  -5.182 -12.557  1.00 80.96           C  
ATOM   2179  CB  ASP A 144     -18.640  -5.692 -14.734  1.00 80.96           C  
ATOM   2180  HB2 ASP A 144     -18.251  -4.751 -15.123  1.00 80.96           H  
ATOM   2181  HB3 ASP A 144     -19.607  -5.496 -14.271  1.00 80.96           H  
ATOM   2182  O   ASP A 144     -16.491  -4.384 -12.660  1.00 80.96           O  
ATOM   2183  CG  ASP A 144     -18.821  -6.667 -15.907  1.00 80.96           C  
ATOM   2184  OD1 ASP A 144     -17.890  -7.468 -16.151  1.00 80.96           O  
ATOM   2185  OD2 ASP A 144     -19.897  -6.616 -16.537  1.00 80.96           O  
ATOM   2186  N   HIS A 145     -18.175  -5.261 -11.452  1.00 81.42           N  
ATOM   2187  H   HIS A 145     -18.893  -5.970 -11.422  1.00 81.42           H  
ATOM   2188  CA  HIS A 145     -17.981  -4.465 -10.234  1.00 81.42           C  
ATOM   2189  HA  HIS A 145     -17.936  -3.411 -10.510  1.00 81.42           H  
ATOM   2190  C   HIS A 145     -16.674  -4.780  -9.493  1.00 81.42           C  
ATOM   2191  CB  HIS A 145     -19.186  -4.677  -9.303  1.00 81.42           C  
ATOM   2192  HB2 HIS A 145     -19.075  -4.027  -8.436  1.00 81.42           H  
ATOM   2193  HB3 HIS A 145     -20.093  -4.372  -9.827  1.00 81.42           H  
ATOM   2194  O   HIS A 145     -16.105  -3.894  -8.858  1.00 81.42           O  
ATOM   2195  CG  HIS A 145     -19.375  -6.100  -8.823  1.00 81.42           C  
ATOM   2196  CD2 HIS A 145     -19.375  -6.512  -7.521  1.00 81.42           C  
ATOM   2197  HD2 HIS A 145     -19.224  -5.890  -6.651  1.00 81.42           H  
ATOM   2198  ND1 HIS A 145     -19.647  -7.198  -9.644  1.00 81.42           N  
ATOM   2199  CE1 HIS A 145     -19.845  -8.232  -8.811  1.00 81.42           C  
ATOM   2200  HE1 HIS A 145     -20.138  -9.225  -9.117  1.00 81.42           H  
ATOM   2201  NE2 HIS A 145     -19.668  -7.857  -7.536  1.00 81.42           N  
ATOM   2202  HE2 HIS A 145     -19.779  -8.475  -6.744  1.00 81.42           H  
ATOM   2203  N   ILE A 146     -16.168  -6.015  -9.593  1.00 80.03           N  
ATOM   2204  H   ILE A 146     -16.698  -6.692 -10.123  1.00 80.03           H  
ATOM   2205  CA  ILE A 146     -14.832  -6.394  -9.103  1.00 80.03           C  
ATOM   2206  HA  ILE A 146     -14.577  -5.756  -8.257  1.00 80.03           H  
ATOM   2207  C   ILE A 146     -13.783  -6.143 -10.196  1.00 80.03           C  
ATOM   2208  CB  ILE A 146     -14.812  -7.863  -8.614  1.00 80.03           C  
ATOM   2209  HB  ILE A 146     -15.015  -8.520  -9.460  1.00 80.03           H  
ATOM   2210  O   ILE A 146     -12.652  -5.743  -9.911  1.00 80.03           O  
ATOM   2211  CG1 ILE A 146     -15.888  -8.115  -7.533  1.00 80.03           C  
ATOM   2212 HG12 ILE A 146     -16.860  -7.807  -7.917  1.00 80.03           H  
ATOM   2213 HG13 ILE A 146     -15.668  -7.511  -6.652  1.00 80.03           H  
ATOM   2214  CG2 ILE A 146     -13.412  -8.190  -8.060  1.00 80.03           C  
ATOM   2215 HG21 ILE A 146     -13.128  -7.459  -7.303  1.00 80.03           H  
ATOM   2216 HG22 ILE A 146     -12.679  -8.188  -8.867  1.00 80.03           H  
ATOM   2217 HG23 ILE A 146     -13.402  -9.184  -7.611  1.00 80.03           H  
ATOM   2218  CD1 ILE A 146     -16.036  -9.581  -7.109  1.00 80.03           C  
ATOM   2219 HD11 ILE A 146     -16.235 -10.203  -7.982  1.00 80.03           H  
ATOM   2220 HD12 ILE A 146     -15.141  -9.941  -6.602  1.00 80.03           H  
ATOM   2221 HD13 ILE A 146     -16.873  -9.657  -6.415  1.00 80.03           H  
ATOM   2222  N   GLY A 147     -14.141  -6.376 -11.460  1.00 84.39           N  
ATOM   2223  H   GLY A 147     -15.074  -6.728 -11.618  1.00 84.39           H  
ATOM   2224  CA  GLY A 147     -13.333  -6.044 -12.626  1.00 84.39           C  
ATOM   2225  HA2 GLY A 147     -13.828  -6.422 -13.520  1.00 84.39           H  
ATOM   2226  HA3 GLY A 147     -13.281  -4.958 -12.706  1.00 84.39           H  
ATOM   2227  C   GLY A 147     -11.916  -6.624 -12.563  1.00 84.39           C  
ATOM   2228  O   GLY A 147     -11.704  -7.810 -12.289  1.00 84.39           O  
ATOM   2229  N   THR A 148     -10.916  -5.784 -12.836  1.00 85.07           N  
ATOM   2230  H   THR A 148     -11.131  -4.799 -12.898  1.00 85.07           H  
ATOM   2231  CA  THR A 148      -9.496  -6.172 -12.823  1.00 85.07           C  
ATOM   2232  HA  THR A 148      -9.389  -7.074 -12.220  1.00 85.07           H  
ATOM   2233  C   THR A 148      -8.598  -5.136 -12.169  1.00 85.07           C  
ATOM   2234  CB  THR A 148      -8.952  -6.485 -14.222  1.00 85.07           C  
ATOM   2235  HB  THR A 148      -7.862  -6.455 -14.203  1.00 85.07           H  
ATOM   2236  O   THR A 148      -8.934  -3.962 -12.032  1.00 85.07           O  
ATOM   2237  CG2 THR A 148      -9.350  -7.873 -14.690  1.00 85.07           C  
ATOM   2238 HG21 THR A 148      -8.860  -8.062 -15.645  1.00 85.07           H  
ATOM   2239 HG22 THR A 148     -10.432  -7.926 -14.811  1.00 85.07           H  
ATOM   2240 HG23 THR A 148      -9.031  -8.619 -13.962  1.00 85.07           H  
ATOM   2241  OG1 THR A 148      -9.418  -5.589 -15.201  1.00 85.07           O  
ATOM   2242  HG1 THR A 148     -10.341  -5.409 -15.005  1.00 85.07           H  
ATOM   2243  N   ARG A 149      -7.418  -5.599 -11.757  1.00 81.33           N  
ATOM   2244  H   ARG A 149      -7.185  -6.557 -11.974  1.00 81.33           H  
ATOM   2245  CA  ARG A 149      -6.437  -4.828 -11.009  1.00 81.33           C  
ATOM   2246  HA  ARG A 149      -6.960  -4.056 -10.445  1.00 81.33           H  
ATOM   2247  C   ARG A 149      -5.425  -4.173 -11.949  1.00 81.33           C  
ATOM   2248  CB  ARG A 149      -5.779  -5.813 -10.037  1.00 81.33           C  
ATOM   2249  HB2 ARG A 149      -6.553  -6.335  -9.475  1.00 81.33           H  
ATOM   2250  HB3 ARG A 149      -5.218  -6.551 -10.611  1.00 81.33           H  
ATOM   2251  O   ARG A 149      -4.710  -4.873 -12.662  1.00 81.33           O  
ATOM   2252  CG  ARG A 149      -4.854  -5.105  -9.054  1.00 81.33           C  
ATOM   2253  HG2 ARG A 149      -4.119  -4.523  -9.610  1.00 81.33           H  
ATOM   2254  HG3 ARG A 149      -5.464  -4.434  -8.449  1.00 81.33           H  
ATOM   2255  CD  ARG A 149      -4.125  -6.074  -8.117  1.00 81.33           C  
ATOM   2256  HD2 ARG A 149      -4.857  -6.532  -7.451  1.00 81.33           H  
ATOM   2257  HD3 ARG A 149      -3.438  -5.504  -7.492  1.00 81.33           H  
ATOM   2258  NE  ARG A 149      -3.408  -7.142  -8.838  1.00 81.33           N  
ATOM   2259  HE  ARG A 149      -3.893  -8.027  -8.888  1.00 81.33           H  
ATOM   2260  NH1 ARG A 149      -1.558  -6.057  -9.678  1.00 81.33           N  
ATOM   2261 HH11 ARG A 149      -1.894  -5.207  -9.249  1.00 81.33           H  
ATOM   2262 HH12 ARG A 149      -0.788  -6.032 -10.332  1.00 81.33           H  
ATOM   2263  NH2 ARG A 149      -1.927  -8.160 -10.213  1.00 81.33           N  
ATOM   2264 HH21 ARG A 149      -2.565  -8.943 -10.182  1.00 81.33           H  
ATOM   2265 HH22 ARG A 149      -1.089  -8.183 -10.777  1.00 81.33           H  
ATOM   2266  CZ  ARG A 149      -2.307  -7.104  -9.561  1.00 81.33           C  
ATOM   2267  N   ASN A 150      -5.241  -2.856 -11.854  1.00 72.48           N  
ATOM   2268  H   ASN A 150      -5.895  -2.319 -11.301  1.00 72.48           H  
ATOM   2269  CA  ASN A 150      -4.109  -2.162 -12.479  1.00 72.48           C  
ATOM   2270  HA  ASN A 150      -3.922  -2.605 -13.457  1.00 72.48           H  
ATOM   2271  C   ASN A 150      -2.831  -2.295 -11.608  1.00 72.48           C  
ATOM   2272  CB  ASN A 150      -4.509  -0.694 -12.729  1.00 72.48           C  
ATOM   2273  HB2 ASN A 150      -4.748  -0.213 -11.780  1.00 72.48           H  
ATOM   2274  HB3 ASN A 150      -5.398  -0.659 -13.358  1.00 72.48           H  
ATOM   2275  O   ASN A 150      -2.785  -1.697 -10.529  1.00 72.48           O  
ATOM   2276  CG  ASN A 150      -3.420   0.121 -13.411  1.00 72.48           C  
ATOM   2277  ND2 ASN A 150      -3.663   1.381 -13.682  1.00 72.48           N  
ATOM   2278 HD21 ASN A 150      -2.894   1.954 -13.998  1.00 72.48           H  
ATOM   2279 HD22 ASN A 150      -4.459   1.865 -13.291  1.00 72.48           H  
ATOM   2280  OD1 ASN A 150      -2.331  -0.369 -13.700  1.00 72.48           O  
ATOM   2281  N   PRO A 151      -1.761  -3.003 -12.046  1.00 73.13           N  
ATOM   2282  CA  PRO A 151      -0.508  -3.167 -11.295  1.00 73.13           C  
ATOM   2283  HA  PRO A 151      -0.725  -3.654 -10.344  1.00 73.13           H  
ATOM   2284  C   PRO A 151       0.252  -1.874 -10.992  1.00 73.13           C  
ATOM   2285  CB  PRO A 151       0.378  -4.098 -12.132  1.00 73.13           C  
ATOM   2286  HB2 PRO A 151       1.050  -3.515 -12.761  1.00 73.13           H  
ATOM   2287  HB3 PRO A 151       0.948  -4.783 -11.503  1.00 73.13           H  
ATOM   2288  O   PRO A 151       1.172  -1.895 -10.178  1.00 73.13           O  
ATOM   2289  CG  PRO A 151      -0.614  -4.837 -13.018  1.00 73.13           C  
ATOM   2290  HG2 PRO A 151      -1.063  -5.660 -12.460  1.00 73.13           H  
ATOM   2291  HG3 PRO A 151      -0.156  -5.192 -13.941  1.00 73.13           H  
ATOM   2292  CD  PRO A 151      -1.654  -3.758 -13.282  1.00 73.13           C  
ATOM   2293  HD2 PRO A 151      -1.290  -3.089 -14.062  1.00 73.13           H  
ATOM   2294  HD3 PRO A 151      -2.594  -4.219 -13.588  1.00 73.13           H  
ATOM   2295  N   ALA A 152      -0.079  -0.771 -11.668  1.00 62.83           N  
ATOM   2296  H   ALA A 152      -0.847  -0.812 -12.322  1.00 62.83           H  
ATOM   2297  CA  ALA A 152       0.526   0.534 -11.427  1.00 62.83           C  
ATOM   2298  HA  ALA A 152       1.610   0.422 -11.417  1.00 62.83           H  
ATOM   2299  C   ALA A 152       0.119   1.158 -10.082  1.00 62.83           C  
ATOM   2300  CB  ALA A 152       0.120   1.448 -12.589  1.00 62.83           C  
ATOM   2301  HB1 ALA A 152       0.612   1.143 -13.512  1.00 62.83           H  
ATOM   2302  HB2 ALA A 152       0.324   2.492 -12.350  1.00 62.83           H  
ATOM   2303  HB3 ALA A 152      -0.960   1.402 -12.730  1.00 62.83           H  
ATOM   2304  O   ALA A 152       0.896   1.958  -9.555  1.00 62.83           O  
ATOM   2305  N   ASN A 153      -1.057   0.785  -9.573  1.00 60.78           N  
ATOM   2306  H   ASN A 153      -1.616   0.160 -10.136  1.00 60.78           H  
ATOM   2307  CA  ASN A 153      -1.707   1.354  -8.394  1.00 60.78           C  
ATOM   2308  HA  ASN A 153      -1.073   2.130  -7.964  1.00 60.78           H  
ATOM   2309  C   ASN A 153      -1.840   0.240  -7.359  1.00 60.78           C  
ATOM   2310  CB  ASN A 153      -3.095   1.979  -8.716  1.00 60.78           C  
ATOM   2311  HB2 ASN A 153      -3.150   2.958  -8.241  1.00 60.78           H  
ATOM   2312  HB3 ASN A 153      -3.877   1.380  -8.248  1.00 60.78           H  
ATOM   2313  O   ASN A 153      -1.314   0.338  -6.256  1.00 60.78           O  
ATOM   2314  CG  ASN A 153      -3.478   2.178 -10.177  1.00 60.78           C  
ATOM   2315  ND2 ASN A 153      -4.755   2.104 -10.460  1.00 60.78           N  
ATOM   2316 HD21 ASN A 153      -5.408   2.167  -9.692  1.00 60.78           H  
ATOM   2317 HD22 ASN A 153      -4.997   2.660 -11.268  1.00 60.78           H  
ATOM   2318  OD1 ASN A 153      -2.652   2.370 -11.061  1.00 60.78           O  
ATOM   2319  N   ASN A 154      -2.451  -0.870  -7.777  1.00 67.24           N  
ATOM   2320  H   ASN A 154      -2.779  -0.900  -8.732  1.00 67.24           H  
ATOM   2321  CA  ASN A 154      -2.767  -2.009  -6.939  1.00 67.24           C  
ATOM   2322  HA  ASN A 154      -2.578  -1.741  -5.900  1.00 67.24           H  
ATOM   2323  C   ASN A 154      -1.880  -3.201  -7.344  1.00 67.24           C  
ATOM   2324  CB  ASN A 154      -4.272  -2.316  -7.105  1.00 67.24           C  
ATOM   2325  HB2 ASN A 154      -4.498  -3.258  -6.606  1.00 67.24           H  
ATOM   2326  HB3 ASN A 154      -4.492  -2.420  -8.168  1.00 67.24           H  
ATOM   2327  O   ASN A 154      -2.044  -3.724  -8.436  1.00 67.24           O  
ATOM   2328  CG  ASN A 154      -5.221  -1.260  -6.555  1.00 67.24           C  
ATOM   2329  ND2 ASN A 154      -6.512  -1.491  -6.621  1.00 67.24           N  
ATOM   2330 HD21 ASN A 154      -6.897  -2.325  -7.041  1.00 67.24           H  
ATOM   2331 HD22 ASN A 154      -7.103  -0.755  -6.262  1.00 67.24           H  
ATOM   2332  OD1 ASN A 154      -4.828  -0.215  -6.084  1.00 67.24           O  
ATOM   2333  N   ALA A 155      -0.966  -3.688  -6.498  1.00 71.52           N  
ATOM   2334  H   ALA A 155      -0.864  -3.205  -5.617  1.00 71.52           H  
ATOM   2335  CA  ALA A 155      -0.277  -4.984  -6.643  1.00 71.52           C  
ATOM   2336  HA  ALA A 155      -0.152  -5.184  -7.707  1.00 71.52           H  
ATOM   2337  C   ALA A 155      -1.150  -6.124  -6.069  1.00 71.52           C  
ATOM   2338  CB  ALA A 155       1.143  -4.904  -6.058  1.00 71.52           C  
ATOM   2339  HB1 ALA A 155       1.669  -4.054  -6.494  1.00 71.52           H  
ATOM   2340  HB2 ALA A 155       1.692  -5.812  -6.307  1.00 71.52           H  
ATOM   2341  HB3 ALA A 155       1.144  -4.797  -4.974  1.00 71.52           H  
ATOM   2342  O   ALA A 155      -2.195  -5.830  -5.508  1.00 71.52           O  
ATOM   2343  N   ALA A 156      -0.775  -7.395  -6.234  1.00 80.10           N  
ATOM   2344  H   ALA A 156       0.161  -7.596  -6.557  1.00 80.10           H  
ATOM   2345  CA  ALA A 156      -1.716  -8.530  -6.200  1.00 80.10           C  
ATOM   2346  HA  ALA A 156      -2.711  -8.149  -6.431  1.00 80.10           H  
ATOM   2347  C   ALA A 156      -1.820  -9.269  -4.849  1.00 80.10           C  
ATOM   2348  CB  ALA A 156      -1.301  -9.485  -7.320  1.00 80.10           C  
ATOM   2349  HB1 ALA A 156      -2.207  -9.846  -7.808  1.00 80.10           H  
ATOM   2350  HB2 ALA A 156      -0.676  -8.988  -8.061  1.00 80.10           H  
ATOM   2351  HB3 ALA A 156      -0.738 -10.324  -6.912  1.00 80.10           H  
ATOM   2352  O   ALA A 156      -0.781  -9.538  -4.250  1.00 80.10           O  
ATOM   2353  N   ILE A 157      -3.042  -9.549  -4.365  1.00 76.78           N  
ATOM   2354  H   ILE A 157      -3.834  -9.323  -4.951  1.00 76.78           H  
ATOM   2355  CA  ILE A 157      -3.353 -10.191  -3.067  1.00 76.78           C  
ATOM   2356  HA  ILE A 157      -2.980  -9.575  -2.249  1.00 76.78           H  
ATOM   2357  C   ILE A 157      -2.644 -11.541  -2.990  1.00 76.78           C  
ATOM   2358  CB  ILE A 157      -4.884 -10.354  -2.846  1.00 76.78           C  
ATOM   2359  HB  ILE A 157      -5.270 -11.032  -3.607  1.00 76.78           H  
ATOM   2360  O   ILE A 157      -2.747 -12.327  -3.929  1.00 76.78           O  
ATOM   2361  CG1 ILE A 157      -5.630  -9.007  -2.985  1.00 76.78           C  
ATOM   2362 HG12 ILE A 157      -5.224  -8.293  -2.269  1.00 76.78           H  
ATOM   2363 HG13 ILE A 157      -5.464  -8.628  -3.993  1.00 76.78           H  
ATOM   2364  CG2 ILE A 157      -5.171 -10.963  -1.459  1.00 76.78           C  
ATOM   2365 HG21 ILE A 157      -4.831 -10.299  -0.665  1.00 76.78           H  
ATOM   2366 HG22 ILE A 157      -4.693 -11.937  -1.351  1.00 76.78           H  
ATOM   2367 HG23 ILE A 157      -6.239 -11.144  -1.336  1.00 76.78           H  
ATOM   2368  CD1 ILE A 157      -7.152  -9.073  -2.794  1.00 76.78           C  
ATOM   2369 HD11 ILE A 157      -7.401  -9.276  -1.753  1.00 76.78           H  
ATOM   2370 HD12 ILE A 157      -7.592  -8.114  -3.068  1.00 76.78           H  
ATOM   2371 HD13 ILE A 157      -7.573  -9.851  -3.431  1.00 76.78           H  
ATOM   2372  N   VAL A 158      -1.929 -11.819  -1.895  1.00 80.52           N  
ATOM   2373  H   VAL A 158      -1.926 -11.166  -1.124  1.00 80.52           H  
ATOM   2374  CA  VAL A 158      -1.315 -13.139  -1.688  1.00 80.52           C  
ATOM   2375  HA  VAL A 158      -0.625 -13.340  -2.507  1.00 80.52           H  
ATOM   2376  C   VAL A 158      -2.422 -14.185  -1.724  1.00 80.52           C  
ATOM   2377  CB  VAL A 158      -0.524 -13.218  -0.370  1.00 80.52           C  
ATOM   2378  HB  VAL A 158      -1.164 -12.927   0.463  1.00 80.52           H  
ATOM   2379  O   VAL A 158      -3.338 -14.141  -0.907  1.00 80.52           O  
ATOM   2380  CG1 VAL A 158      -0.000 -14.637  -0.123  1.00 80.52           C  
ATOM   2381 HG11 VAL A 158      -0.829 -15.318   0.070  1.00 80.52           H  
ATOM   2382 HG12 VAL A 158       0.558 -14.985  -0.992  1.00 80.52           H  
ATOM   2383 HG13 VAL A 158       0.647 -14.638   0.754  1.00 80.52           H  
ATOM   2384  CG2 VAL A 158       0.683 -12.271  -0.419  1.00 80.52           C  
ATOM   2385 HG21 VAL A 158       1.252 -12.349   0.507  1.00 80.52           H  
ATOM   2386 HG22 VAL A 158       1.331 -12.531  -1.257  1.00 80.52           H  
ATOM   2387 HG23 VAL A 158       0.352 -11.238  -0.527  1.00 80.52           H  
ATOM   2388  N   LEU A 159      -2.366 -15.082  -2.707  1.00 86.92           N  
ATOM   2389  H   LEU A 159      -1.624 -15.015  -3.388  1.00 86.92           H  
ATOM   2390  CA  LEU A 159      -3.461 -16.004  -2.968  1.00 86.92           C  
ATOM   2391  HA  LEU A 159      -4.380 -15.419  -2.986  1.00 86.92           H  
ATOM   2392  C   LEU A 159      -3.578 -17.029  -1.832  1.00 86.92           C  
ATOM   2393  CB  LEU A 159      -3.274 -16.614  -4.367  1.00 86.92           C  
ATOM   2394  HB2 LEU A 159      -2.975 -15.815  -5.045  1.00 86.92           H  
ATOM   2395  HB3 LEU A 159      -2.472 -17.353  -4.354  1.00 86.92           H  
ATOM   2396  O   LEU A 159      -2.714 -17.887  -1.661  1.00 86.92           O  
ATOM   2397  CG  LEU A 159      -4.568 -17.243  -4.908  1.00 86.92           C  
ATOM   2398  HG  LEU A 159      -5.388 -16.543  -4.749  1.00 86.92           H  
ATOM   2399  CD1 LEU A 159      -4.445 -17.454  -6.413  1.00 86.92           C  
ATOM   2400 HD11 LEU A 159      -4.202 -16.512  -6.903  1.00 86.92           H  
ATOM   2401 HD12 LEU A 159      -3.661 -18.183  -6.618  1.00 86.92           H  
ATOM   2402 HD13 LEU A 159      -5.403 -17.807  -6.795  1.00 86.92           H  
ATOM   2403  CD2 LEU A 159      -4.904 -18.579  -4.235  1.00 86.92           C  
ATOM   2404 HD21 LEU A 159      -5.425 -18.399  -3.295  1.00 86.92           H  
ATOM   2405 HD22 LEU A 159      -5.569 -19.169  -4.866  1.00 86.92           H  
ATOM   2406 HD23 LEU A 159      -3.999 -19.150  -4.028  1.00 86.92           H  
ATOM   2407  N   GLN A 160      -4.665 -16.922  -1.073  1.00 82.82           N  
ATOM   2408  H   GLN A 160      -5.300 -16.159  -1.260  1.00 82.82           H  
ATOM   2409  CA  GLN A 160      -5.070 -17.853  -0.023  1.00 82.82           C  
ATOM   2410  HA  GLN A 160      -4.296 -18.606   0.126  1.00 82.82           H  
ATOM   2411  C   GLN A 160      -6.351 -18.569  -0.461  1.00 82.82           C  
ATOM   2412  CB  GLN A 160      -5.271 -17.088   1.295  1.00 82.82           C  
ATOM   2413  HB2 GLN A 160      -5.693 -17.765   2.038  1.00 82.82           H  
ATOM   2414  HB3 GLN A 160      -5.977 -16.275   1.131  1.00 82.82           H  
ATOM   2415  O   GLN A 160      -7.190 -17.975  -1.136  1.00 82.82           O  
ATOM   2416  CG  GLN A 160      -3.947 -16.523   1.841  1.00 82.82           C  
ATOM   2417  HG2 GLN A 160      -3.271 -17.352   2.053  1.00 82.82           H  
ATOM   2418  HG3 GLN A 160      -3.476 -15.887   1.091  1.00 82.82           H  
ATOM   2419  CD  GLN A 160      -4.116 -15.692   3.111  1.00 82.82           C  
ATOM   2420  NE2 GLN A 160      -3.038 -15.345   3.779  1.00 82.82           N  
ATOM   2421 HE21 GLN A 160      -2.122 -15.657   3.491  1.00 82.82           H  
ATOM   2422 HE22 GLN A 160      -3.209 -14.837   4.635  1.00 82.82           H  
ATOM   2423  OE1 GLN A 160      -5.199 -15.330   3.534  1.00 82.82           O  
ATOM   2424  N   LEU A 161      -6.501 -19.839  -0.089  1.00 84.46           N  
ATOM   2425  H   LEU A 161      -5.827 -20.239   0.548  1.00 84.46           H  
ATOM   2426  CA  LEU A 161      -7.704 -20.635  -0.344  1.00 84.46           C  
ATOM   2427  HA  LEU A 161      -8.336 -20.108  -1.059  1.00 84.46           H  
ATOM   2428  C   LEU A 161      -8.506 -20.805   0.961  1.00 84.46           C  
ATOM   2429  CB  LEU A 161      -7.308 -21.989  -0.960  1.00 84.46           C  
ATOM   2430  HB2 LEU A 161      -8.202 -22.606  -1.051  1.00 84.46           H  
ATOM   2431  HB3 LEU A 161      -6.628 -22.492  -0.272  1.00 84.46           H  
ATOM   2432  O   LEU A 161      -7.900 -20.729   2.034  1.00 84.46           O  
ATOM   2433  CG  LEU A 161      -6.642 -21.895  -2.345  1.00 84.46           C  
ATOM   2434  HG  LEU A 161      -5.750 -21.273  -2.281  1.00 84.46           H  
ATOM   2435  CD1 LEU A 161      -6.214 -23.280  -2.817  1.00 84.46           C  
ATOM   2436 HD11 LEU A 161      -5.636 -23.182  -3.736  1.00 84.46           H  
ATOM   2437 HD12 LEU A 161      -7.094 -23.891  -3.017  1.00 84.46           H  
ATOM   2438 HD13 LEU A 161      -5.609 -23.767  -2.051  1.00 84.46           H  
ATOM   2439  CD2 LEU A 161      -7.575 -21.320  -3.410  1.00 84.46           C  
ATOM   2440 HD21 LEU A 161      -7.747 -20.262  -3.214  1.00 84.46           H  
ATOM   2441 HD22 LEU A 161      -8.530 -21.846  -3.403  1.00 84.46           H  
ATOM   2442 HD23 LEU A 161      -7.122 -21.410  -4.398  1.00 84.46           H  
ATOM   2443  N   PRO A 162      -9.838 -21.011   0.897  1.00 74.38           N  
ATOM   2444  CA  PRO A 162     -10.681 -21.239   2.072  1.00 74.38           C  
ATOM   2445  HA  PRO A 162     -10.739 -20.315   2.647  1.00 74.38           H  
ATOM   2446  C   PRO A 162     -10.166 -22.365   2.974  1.00 74.38           C  
ATOM   2447  CB  PRO A 162     -12.074 -21.564   1.523  1.00 74.38           C  
ATOM   2448  HB2 PRO A 162     -12.864 -21.220   2.190  1.00 74.38           H  
ATOM   2449  HB3 PRO A 162     -12.167 -22.635   1.343  1.00 74.38           H  
ATOM   2450  O   PRO A 162      -9.522 -23.304   2.503  1.00 74.38           O  
ATOM   2451  CG  PRO A 162     -12.102 -20.827   0.186  1.00 74.38           C  
ATOM   2452  HG2 PRO A 162     -12.811 -21.273  -0.511  1.00 74.38           H  
ATOM   2453  HG3 PRO A 162     -12.334 -19.774   0.349  1.00 74.38           H  
ATOM   2454  CD  PRO A 162     -10.664 -20.967  -0.303  1.00 74.38           C  
ATOM   2455  HD2 PRO A 162     -10.551 -21.895  -0.863  1.00 74.38           H  
ATOM   2456  HD3 PRO A 162     -10.415 -20.109  -0.927  1.00 74.38           H  
ATOM   2457  N   GLN A 163     -10.492 -22.314   4.271  1.00 68.27           N  
ATOM   2458  H   GLN A 163     -11.086 -21.567   4.600  1.00 68.27           H  
ATOM   2459  CA  GLN A 163     -10.174 -23.416   5.186  1.00 68.27           C  
ATOM   2460  HA  GLN A 163      -9.089 -23.520   5.218  1.00 68.27           H  
ATOM   2461  C   GLN A 163     -10.744 -24.743   4.652  1.00 68.27           C  
ATOM   2462  CB  GLN A 163     -10.668 -23.118   6.612  1.00 68.27           C  
ATOM   2463  HB2 GLN A 163     -10.546 -24.020   7.211  1.00 68.27           H  
ATOM   2464  HB3 GLN A 163     -11.727 -22.862   6.588  1.00 68.27           H  
ATOM   2465  O   GLN A 163     -11.830 -24.782   4.079  1.00 68.27           O  
ATOM   2466  CG  GLN A 163      -9.870 -21.983   7.280  1.00 68.27           C  
ATOM   2467  HG2 GLN A 163      -8.806 -22.209   7.212  1.00 68.27           H  
ATOM   2468  HG3 GLN A 163     -10.055 -21.047   6.754  1.00 68.27           H  
ATOM   2469  CD  GLN A 163     -10.219 -21.786   8.756  1.00 68.27           C  
ATOM   2470  NE2 GLN A 163      -9.490 -20.960   9.471  1.00 68.27           N  
ATOM   2471 HE21 GLN A 163      -8.712 -20.459   9.066  1.00 68.27           H  
ATOM   2472 HE22 GLN A 163      -9.773 -20.869  10.437  1.00 68.27           H  
ATOM   2473  OE1 GLN A 163     -11.139 -22.363   9.305  1.00 68.27           O  
ATOM   2474  N   GLY A 164      -9.965 -25.820   4.771  1.00 67.39           N  
ATOM   2475  H   GLY A 164      -9.084 -25.721   5.254  1.00 67.39           H  
ATOM   2476  CA  GLY A 164     -10.257 -27.118   4.149  1.00 67.39           C  
ATOM   2477  HA2 GLY A 164     -11.328 -27.308   4.210  1.00 67.39           H  
ATOM   2478  HA3 GLY A 164      -9.747 -27.904   4.707  1.00 67.39           H  
ATOM   2479  C   GLY A 164      -9.847 -27.243   2.671  1.00 67.39           C  
ATOM   2480  O   GLY A 164      -9.592 -28.355   2.219  1.00 67.39           O  
ATOM   2481  N   THR A 165      -9.694 -26.142   1.925  1.00 73.45           N  
ATOM   2482  H   THR A 165      -9.836 -25.237   2.349  1.00 73.45           H  
ATOM   2483  CA  THR A 165      -9.209 -26.176   0.532  1.00 73.45           C  
ATOM   2484  HA  THR A 165      -9.484 -27.129   0.080  1.00 73.45           H  
ATOM   2485  C   THR A 165      -7.684 -26.046   0.494  1.00 73.45           C  
ATOM   2486  CB  THR A 165      -9.858 -25.079  -0.326  1.00 73.45           C  
ATOM   2487  HB  THR A 165      -9.534 -24.097   0.022  1.00 73.45           H  
ATOM   2488  O   THR A 165      -7.131 -24.960   0.660  1.00 73.45           O  
ATOM   2489  CG2 THR A 165      -9.504 -25.243  -1.804  1.00 73.45           C  
ATOM   2490 HG21 THR A 165      -9.942 -24.425  -2.375  1.00 73.45           H  
ATOM   2491 HG22 THR A 165      -8.422 -25.234  -1.932  1.00 73.45           H  
ATOM   2492 HG23 THR A 165      -9.885 -26.197  -2.168  1.00 73.45           H  
ATOM   2493  OG1 THR A 165     -11.262 -25.145  -0.257  1.00 73.45           O  
ATOM   2494  HG1 THR A 165     -11.504 -25.165   0.672  1.00 73.45           H  
ATOM   2495  N   THR A 166      -6.977 -27.149   0.253  1.00 77.12           N  
ATOM   2496  H   THR A 166      -7.462 -28.023   0.105  1.00 77.12           H  
ATOM   2497  CA  THR A 166      -5.513 -27.144   0.091  1.00 77.12           C  
ATOM   2498  HA  THR A 166      -5.106 -26.347   0.713  1.00 77.12           H  
ATOM   2499  C   THR A 166      -5.094 -26.830  -1.350  1.00 77.12           C  
ATOM   2500  CB  THR A 166      -4.883 -28.456   0.583  1.00 77.12           C  
ATOM   2501  HB  THR A 166      -3.817 -28.451   0.356  1.00 77.12           H  
ATOM   2502  O   THR A 166      -5.851 -27.018  -2.304  1.00 77.12           O  
ATOM   2503  CG2 THR A 166      -5.054 -28.637   2.091  1.00 77.12           C  
ATOM   2504 HG21 THR A 166      -4.628 -27.781   2.614  1.00 77.12           H  
ATOM   2505 HG22 THR A 166      -4.535 -29.539   2.416  1.00 77.12           H  
ATOM   2506 HG23 THR A 166      -6.110 -28.719   2.347  1.00 77.12           H  
ATOM   2507  OG1 THR A 166      -5.480 -29.564  -0.040  1.00 77.12           O  
ATOM   2508  HG1 THR A 166      -5.528 -30.279   0.600  1.00 77.12           H  
ATOM   2509  N   LEU A 167      -3.863 -26.336  -1.530  1.00 83.76           N  
ATOM   2510  H   LEU A 167      -3.263 -26.221  -0.725  1.00 83.76           H  
ATOM   2511  CA  LEU A 167      -3.270 -26.215  -2.864  1.00 83.76           C  
ATOM   2512  HA  LEU A 167      -4.032 -25.781  -3.512  1.00 83.76           H  
ATOM   2513  C   LEU A 167      -2.890 -27.605  -3.407  1.00 83.76           C  
ATOM   2514  CB  LEU A 167      -2.043 -25.281  -2.842  1.00 83.76           C  
ATOM   2515  HB2 LEU A 167      -1.490 -25.448  -1.917  1.00 83.76           H  
ATOM   2516  HB3 LEU A 167      -1.381 -25.545  -3.667  1.00 83.76           H  
ATOM   2517  O   LEU A 167      -2.277 -28.382  -2.667  1.00 83.76           O  
ATOM   2518  CG  LEU A 167      -2.402 -23.793  -2.974  1.00 83.76           C  
ATOM   2519  HG  LEU A 167      -3.188 -23.538  -2.262  1.00 83.76           H  
ATOM   2520  CD1 LEU A 167      -1.176 -22.926  -2.681  1.00 83.76           C  
ATOM   2521 HD11 LEU A 167      -0.848 -23.103  -1.656  1.00 83.76           H  
ATOM   2522 HD12 LEU A 167      -0.371 -23.182  -3.370  1.00 83.76           H  
ATOM   2523 HD13 LEU A 167      -1.441 -21.874  -2.785  1.00 83.76           H  
ATOM   2524  CD2 LEU A 167      -2.862 -23.451  -4.394  1.00 83.76           C  
ATOM   2525 HD21 LEU A 167      -3.184 -22.410  -4.422  1.00 83.76           H  
ATOM   2526 HD22 LEU A 167      -3.710 -24.068  -4.689  1.00 83.76           H  
ATOM   2527 HD23 LEU A 167      -2.048 -23.614  -5.100  1.00 83.76           H  
ATOM   2528  N   PRO A 168      -3.169 -27.912  -4.690  1.00 83.68           N  
ATOM   2529  CA  PRO A 168      -2.754 -29.167  -5.310  1.00 83.68           C  
ATOM   2530  HA  PRO A 168      -3.255 -29.978  -4.783  1.00 83.68           H  
ATOM   2531  C   PRO A 168      -1.238 -29.389  -5.242  1.00 83.68           C  
ATOM   2532  CB  PRO A 168      -3.277 -29.124  -6.750  1.00 83.68           C  
ATOM   2533  HB2 PRO A 168      -2.532 -28.684  -7.413  1.00 83.68           H  
ATOM   2534  HB3 PRO A 168      -3.569 -30.112  -7.106  1.00 83.68           H  
ATOM   2535  O   PRO A 168      -0.437 -28.446  -5.230  1.00 83.68           O  
ATOM   2536  CG  PRO A 168      -4.473 -28.183  -6.649  1.00 83.68           C  
ATOM   2537  HG2 PRO A 168      -5.343 -28.731  -6.286  1.00 83.68           H  
ATOM   2538  HG3 PRO A 168      -4.687 -27.696  -7.600  1.00 83.68           H  
ATOM   2539  CD  PRO A 168      -4.033 -27.173  -5.598  1.00 83.68           C  
ATOM   2540  HD2 PRO A 168      -4.916 -26.789  -5.087  1.00 83.68           H  
ATOM   2541  HD3 PRO A 168      -3.472 -26.364  -6.066  1.00 83.68           H  
ATOM   2542  N   LYS A 169      -0.823 -30.658  -5.204  1.00 79.95           N  
ATOM   2543  H   LYS A 169      -1.518 -31.384  -5.296  1.00 79.95           H  
ATOM   2544  CA  LYS A 169       0.575 -31.046  -4.977  1.00 79.95           C  
ATOM   2545  HA  LYS A 169       0.868 -30.635  -4.011  1.00 79.95           H  
ATOM   2546  C   LYS A 169       1.494 -30.449  -6.053  1.00 79.95           C  
ATOM   2547  CB  LYS A 169       0.657 -32.579  -4.902  1.00 79.95           C  
ATOM   2548  HB2 LYS A 169       0.474 -32.997  -5.892  1.00 79.95           H  
ATOM   2549  HB3 LYS A 169      -0.131 -32.932  -4.236  1.00 79.95           H  
ATOM   2550  O   LYS A 169       1.302 -30.653  -7.244  1.00 79.95           O  
ATOM   2551  CG  LYS A 169       2.004 -33.093  -4.368  1.00 79.95           C  
ATOM   2552  HG2 LYS A 169       2.803 -32.817  -5.056  1.00 79.95           H  
ATOM   2553  HG3 LYS A 169       2.200 -32.647  -3.393  1.00 79.95           H  
ATOM   2554  CD  LYS A 169       1.955 -34.623  -4.226  1.00 79.95           C  
ATOM   2555  HD2 LYS A 169       1.773 -35.060  -5.207  1.00 79.95           H  
ATOM   2556  HD3 LYS A 169       1.124 -34.888  -3.571  1.00 79.95           H  
ATOM   2557  CE  LYS A 169       3.255 -35.192  -3.645  1.00 79.95           C  
ATOM   2558  HE2 LYS A 169       3.439 -34.727  -2.676  1.00 79.95           H  
ATOM   2559  HE3 LYS A 169       4.078 -34.931  -4.310  1.00 79.95           H  
ATOM   2560  NZ  LYS A 169       3.171 -36.669  -3.492  1.00 79.95           N  
ATOM   2561  HZ1 LYS A 169       2.993 -37.111  -4.383  1.00 79.95           H  
ATOM   2562  HZ2 LYS A 169       4.026 -37.052  -3.114  1.00 79.95           H  
ATOM   2563  HZ3 LYS A 169       2.414 -36.923  -2.873  1.00 79.95           H  
ATOM   2564  N   GLY A 170       2.520 -29.714  -5.623  1.00 82.66           N  
ATOM   2565  H   GLY A 170       2.580 -29.529  -4.632  1.00 82.66           H  
ATOM   2566  CA  GLY A 170       3.461 -29.038  -6.527  1.00 82.66           C  
ATOM   2567  HA2 GLY A 170       3.592 -29.636  -7.428  1.00 82.66           H  
ATOM   2568  HA3 GLY A 170       4.427 -28.965  -6.028  1.00 82.66           H  
ATOM   2569  C   GLY A 170       3.056 -27.622  -6.960  1.00 82.66           C  
ATOM   2570  O   GLY A 170       3.775 -27.028  -7.767  1.00 82.66           O  
ATOM   2571  N   PHE A 171       1.971 -27.061  -6.415  1.00 87.04           N  
ATOM   2572  H   PHE A 171       1.372 -27.616  -5.820  1.00 87.04           H  
ATOM   2573  CA  PHE A 171       1.601 -25.653  -6.573  1.00 87.04           C  
ATOM   2574  HA  PHE A 171       2.206 -25.216  -7.367  1.00 87.04           H  
ATOM   2575  C   PHE A 171       1.878 -24.856  -5.296  1.00 87.04           C  
ATOM   2576  CB  PHE A 171       0.136 -25.529  -7.007  1.00 87.04           C  
ATOM   2577  HB2 PHE A 171      -0.506 -26.060  -6.305  1.00 87.04           H  
ATOM   2578  HB3 PHE A 171      -0.153 -24.478  -6.980  1.00 87.04           H  
ATOM   2579  O   PHE A 171       1.579 -25.300  -4.190  1.00 87.04           O  
ATOM   2580  CG  PHE A 171      -0.092 -26.057  -8.406  1.00 87.04           C  
ATOM   2581  CD1 PHE A 171      -0.020 -25.179  -9.503  1.00 87.04           C  
ATOM   2582  HD1 PHE A 171       0.146 -24.124  -9.348  1.00 87.04           H  
ATOM   2583  CD2 PHE A 171      -0.304 -27.432  -8.622  1.00 87.04           C  
ATOM   2584  HD2 PHE A 171      -0.331 -28.117  -7.787  1.00 87.04           H  
ATOM   2585  CE1 PHE A 171      -0.164 -25.683 -10.806  1.00 87.04           C  
ATOM   2586  HE1 PHE A 171      -0.129 -25.016 -11.655  1.00 87.04           H  
ATOM   2587  CE2 PHE A 171      -0.446 -27.931  -9.926  1.00 87.04           C  
ATOM   2588  HE2 PHE A 171      -0.600 -28.987 -10.094  1.00 87.04           H  
ATOM   2589  CZ  PHE A 171      -0.369 -27.055 -11.018  1.00 87.04           C  
ATOM   2590  HZ  PHE A 171      -0.467 -27.443 -12.021  1.00 87.04           H  
ATOM   2591  N   TYR A 172       2.422 -23.647  -5.453  1.00 84.32           N  
ATOM   2592  H   TYR A 172       2.692 -23.364  -6.385  1.00 84.32           H  
ATOM   2593  CA  TYR A 172       2.670 -22.718  -4.347  1.00 84.32           C  
ATOM   2594  HA  TYR A 172       2.112 -23.042  -3.468  1.00 84.32           H  
ATOM   2595  C   TYR A 172       2.200 -21.310  -4.711  1.00 84.32           C  
ATOM   2596  CB  TYR A 172       4.163 -22.705  -3.985  1.00 84.32           C  
ATOM   2597  HB2 TYR A 172       4.314 -22.005  -3.164  1.00 84.32           H  
ATOM   2598  HB3 TYR A 172       4.729 -22.331  -4.839  1.00 84.32           H  
ATOM   2599  O   TYR A 172       2.553 -20.801  -5.777  1.00 84.32           O  
ATOM   2600  CG  TYR A 172       4.725 -24.053  -3.570  1.00 84.32           C  
ATOM   2601  CD1 TYR A 172       4.383 -24.600  -2.318  1.00 84.32           C  
ATOM   2602  HD1 TYR A 172       3.708 -24.067  -1.664  1.00 84.32           H  
ATOM   2603  CD2 TYR A 172       5.551 -24.777  -4.451  1.00 84.32           C  
ATOM   2604  HD2 TYR A 172       5.796 -24.367  -5.420  1.00 84.32           H  
ATOM   2605  CE1 TYR A 172       4.852 -25.876  -1.950  1.00 84.32           C  
ATOM   2606  HE1 TYR A 172       4.541 -26.313  -1.013  1.00 84.32           H  
ATOM   2607  CE2 TYR A 172       6.037 -26.046  -4.082  1.00 84.32           C  
ATOM   2608  HE2 TYR A 172       6.658 -26.614  -4.758  1.00 84.32           H  
ATOM   2609  OH  TYR A 172       6.140 -27.831  -2.489  1.00 84.32           O  
ATOM   2610  HH  TYR A 172       5.709 -28.172  -1.702  1.00 84.32           H  
ATOM   2611  CZ  TYR A 172       5.680 -26.600  -2.835  1.00 84.32           C  
ATOM   2612  N   ALA A 173       1.449 -20.658  -3.823  1.00 84.97           N  
ATOM   2613  H   ALA A 173       1.165 -21.117  -2.969  1.00 84.97           H  
ATOM   2614  CA  ALA A 173       1.084 -19.257  -3.995  1.00 84.97           C  
ATOM   2615  HA  ALA A 173       0.708 -19.121  -5.009  1.00 84.97           H  
ATOM   2616  C   ALA A 173       2.316 -18.346  -3.839  1.00 84.97           C  
ATOM   2617  CB  ALA A 173      -0.060 -18.908  -3.039  1.00 84.97           C  
ATOM   2618  HB1 ALA A 173      -0.268 -17.839  -3.083  1.00 84.97           H  
ATOM   2619  HB2 ALA A 173      -0.963 -19.448  -3.326  1.00 84.97           H  
ATOM   2620  HB3 ALA A 173       0.191 -19.183  -2.015  1.00 84.97           H  
ATOM   2621  O   ALA A 173       3.029 -18.367  -2.832  1.00 84.97           O  
ATOM   2622  N   GLU A 174       2.581 -17.529  -4.855  1.00 75.30           N  
ATOM   2623  H   GLU A 174       1.977 -17.561  -5.664  1.00 75.30           H  
ATOM   2624  CA  GLU A 174       3.633 -16.517  -4.828  1.00 75.30           C  
ATOM   2625  HA  GLU A 174       4.573 -17.008  -4.580  1.00 75.30           H  
ATOM   2626  C   GLU A 174       3.323 -15.492  -3.725  1.00 75.30           C  
ATOM   2627  CB  GLU A 174       3.770 -15.906  -6.234  1.00 75.30           C  
ATOM   2628  HB2 GLU A 174       2.805 -15.515  -6.554  1.00 75.30           H  
ATOM   2629  HB3 GLU A 174       4.056 -16.700  -6.923  1.00 75.30           H  
ATOM   2630  O   GLU A 174       2.193 -15.028  -3.592  1.00 75.30           O  
ATOM   2631  CG  GLU A 174       4.816 -14.787  -6.325  1.00 75.30           C  
ATOM   2632  HG2 GLU A 174       4.485 -13.933  -5.734  1.00 75.30           H  
ATOM   2633  HG3 GLU A 174       5.752 -15.152  -5.901  1.00 75.30           H  
ATOM   2634  CD  GLU A 174       5.049 -14.336  -7.774  1.00 75.30           C  
ATOM   2635  OE1 GLU A 174       6.225 -14.183  -8.184  1.00 75.30           O  
ATOM   2636  OE2 GLU A 174       4.083 -14.162  -8.554  1.00 75.30           O  
ATOM   2637  N   GLY A 175       4.313 -15.175  -2.889  1.00 58.07           N  
ATOM   2638  H   GLY A 175       5.221 -15.597  -3.023  1.00 58.07           H  
ATOM   2639  CA  GLY A 175       4.124 -14.333  -1.702  1.00 58.07           C  
ATOM   2640  HA2 GLY A 175       3.463 -13.503  -1.951  1.00 58.07           H  
ATOM   2641  HA3 GLY A 175       5.086 -13.914  -1.407  1.00 58.07           H  
ATOM   2642  C   GLY A 175       3.534 -15.044  -0.475  1.00 58.07           C  
ATOM   2643  O   GLY A 175       3.634 -14.488   0.607  1.00 58.07           O  
ATOM   2644  N   SER A 176       2.997 -16.269  -0.589  1.00 47.86           N  
ATOM   2645  H   SER A 176       2.895 -16.678  -1.507  1.00 47.86           H  
ATOM   2646  CA  SER A 176       2.586 -17.068   0.586  1.00 47.86           C  
ATOM   2647  HA  SER A 176       2.138 -16.406   1.327  1.00 47.86           H  
ATOM   2648  C   SER A 176       3.773 -17.752   1.270  1.00 47.86           C  
ATOM   2649  CB  SER A 176       1.527 -18.100   0.186  1.00 47.86           C  
ATOM   2650  HB2 SER A 176       1.869 -18.633  -0.701  1.00 47.86           H  
ATOM   2651  HB3 SER A 176       0.593 -17.590  -0.047  1.00 47.86           H  
ATOM   2652  O   SER A 176       3.730 -17.997   2.470  1.00 47.86           O  
ATOM   2653  OG  SER A 176       1.301 -19.066   1.193  1.00 47.86           O  
ATOM   2654  HG  SER A 176       1.456 -18.680   2.057  1.00 47.86           H  
ATOM   2655  N   ARG A 177       4.846 -18.045   0.523  1.00 40.78           N  
ATOM   2656  H   ARG A 177       4.797 -17.821  -0.460  1.00 40.78           H  
ATOM   2657  CA  ARG A 177       6.138 -18.441   1.098  1.00 40.78           C  
ATOM   2658  HA  ARG A 177       5.969 -18.905   2.070  1.00 40.78           H  
ATOM   2659  C   ARG A 177       7.024 -17.227   1.329  1.00 40.78           C  
ATOM   2660  CB  ARG A 177       6.886 -19.431   0.193  1.00 40.78           C  
ATOM   2661  HB2 ARG A 177       7.950 -19.346   0.409  1.00 40.78           H  
ATOM   2662  HB3 ARG A 177       6.737 -19.159  -0.852  1.00 40.78           H  
ATOM   2663  O   ARG A 177       7.454 -16.580   0.371  1.00 40.78           O  
ATOM   2664  CG  ARG A 177       6.489 -20.893   0.413  1.00 40.78           C  
ATOM   2665  HG2 ARG A 177       6.591 -21.139   1.470  1.00 40.78           H  
ATOM   2666  HG3 ARG A 177       5.458 -21.053   0.100  1.00 40.78           H  
ATOM   2667  CD  ARG A 177       7.440 -21.771  -0.411  1.00 40.78           C  
ATOM   2668  HD2 ARG A 177       7.255 -21.590  -1.470  1.00 40.78           H  
ATOM   2669  HD3 ARG A 177       8.466 -21.488  -0.178  1.00 40.78           H  
ATOM   2670  NE  ARG A 177       7.268 -23.204  -0.119  1.00 40.78           N  
ATOM   2671  HE  ARG A 177       6.515 -23.453   0.507  1.00 40.78           H  
ATOM   2672  NH1 ARG A 177       9.010 -23.983  -1.404  1.00 40.78           N  
ATOM   2673 HH11 ARG A 177       9.555 -24.760  -1.748  1.00 40.78           H  
ATOM   2674 HH12 ARG A 177       9.189 -23.039  -1.717  1.00 40.78           H  
ATOM   2675  NH2 ARG A 177       7.789 -25.418  -0.215  1.00 40.78           N  
ATOM   2676 HH21 ARG A 177       8.341 -26.177  -0.587  1.00 40.78           H  
ATOM   2677 HH22 ARG A 177       7.061 -25.614   0.456  1.00 40.78           H  
ATOM   2678  CZ  ARG A 177       8.018 -24.190  -0.581  1.00 40.78           C  
ATOM   2679  N   GLY A 178       7.463 -17.056   2.567  1.00 33.72           N  
ATOM   2680  H   GLY A 178       6.929 -17.452   3.327  1.00 33.72           H  
ATOM   2681  CA  GLY A 178       8.601 -16.219   2.905  1.00 33.72           C  
ATOM   2682  HA2 GLY A 178       8.482 -15.260   2.400  1.00 33.72           H  
ATOM   2683  HA3 GLY A 178       8.598 -16.057   3.983  1.00 33.72           H  
ATOM   2684  C   GLY A 178       9.935 -16.854   2.500  1.00 33.72           C  
ATOM   2685  O   GLY A 178      10.634 -17.375   3.359  1.00 33.72           O  
ATOM   2686  N   GLY A 179      10.296 -16.864   1.206  1.00 25.06           N  
ATOM   2687  H   GLY A 179       9.634 -16.485   0.544  1.00 25.06           H  
ATOM   2688  CA  GLY A 179      11.457 -17.629   0.701  1.00 25.06           C  
ATOM   2689  HA2 GLY A 179      11.082 -18.560   0.274  1.00 25.06           H  
ATOM   2690  HA3 GLY A 179      12.098 -17.910   1.537  1.00 25.06           H  
ATOM   2691  C   GLY A 179      12.360 -16.976  -0.364  1.00 25.06           C  
ATOM   2692  O   GLY A 179      12.071 -17.015  -1.556  1.00 25.06           O  
ATOM   2693  N   SER A 180      13.509 -16.462   0.080  1.00 24.50           N  
ATOM   2694  H   SER A 180      13.575 -16.400   1.086  1.00 24.50           H  
ATOM   2695  CA  SER A 180      14.760 -16.077  -0.626  1.00 24.50           C  
ATOM   2696  HA  SER A 180      15.177 -15.289   0.001  1.00 24.50           H  
ATOM   2697  C   SER A 180      14.780 -15.427  -2.037  1.00 24.50           C  
ATOM   2698  CB  SER A 180      15.787 -17.203  -0.527  1.00 24.50           C  
ATOM   2699  HB2 SER A 180      16.712 -16.891  -1.012  1.00 24.50           H  
ATOM   2700  HB3 SER A 180      15.403 -18.100  -1.012  1.00 24.50           H  
ATOM   2701  O   SER A 180      15.144 -14.259  -2.145  1.00 24.50           O  
ATOM   2702  OG  SER A 180      16.063 -17.473   0.834  1.00 24.50           O  
ATOM   2703  HG  SER A 180      16.514 -16.706   1.194  1.00 24.50           H  
ATOM   2704  N   GLN A 181      14.580 -16.143  -3.149  1.00 21.71           N  
ATOM   2705  H   GLN A 181      14.139 -17.048  -3.074  1.00 21.71           H  
ATOM   2706  CA  GLN A 181      15.295 -15.793  -4.403  1.00 21.71           C  
ATOM   2707  HA  GLN A 181      16.135 -15.149  -4.143  1.00 21.71           H  
ATOM   2708  C   GLN A 181      14.499 -14.985  -5.452  1.00 21.71           C  
ATOM   2709  CB  GLN A 181      15.934 -17.055  -5.008  1.00 21.71           C  
ATOM   2710  HB2 GLN A 181      16.338 -16.812  -5.991  1.00 21.71           H  
ATOM   2711  HB3 GLN A 181      15.177 -17.830  -5.126  1.00 21.71           H  
ATOM   2712  O   GLN A 181      13.876 -15.545  -6.353  1.00 21.71           O  
ATOM   2713  CG  GLN A 181      17.088 -17.577  -4.134  1.00 21.71           C  
ATOM   2714  HG2 GLN A 181      17.830 -16.788  -4.012  1.00 21.71           H  
ATOM   2715  HG3 GLN A 181      16.708 -17.849  -3.149  1.00 21.71           H  
ATOM   2716  CD  GLN A 181      17.779 -18.807  -4.714  1.00 21.71           C  
ATOM   2717  NE2 GLN A 181      18.908 -19.203  -4.171  1.00 21.71           N  
ATOM   2718 HE21 GLN A 181      19.312 -20.041  -4.564  1.00 21.71           H  
ATOM   2719 HE22 GLN A 181      19.303 -18.727  -3.372  1.00 21.71           H  
ATOM   2720  OE1 GLN A 181      17.326 -19.439  -5.651  1.00 21.71           O  
ATOM   2721  N   ALA A 182      14.621 -13.652  -5.422  1.00 23.67           N  
ATOM   2722  H   ALA A 182      15.142 -13.240  -4.661  1.00 23.67           H  
ATOM   2723  CA  ALA A 182      14.252 -12.779  -6.546  1.00 23.67           C  
ATOM   2724  HA  ALA A 182      13.397 -13.213  -7.063  1.00 23.67           H  
ATOM   2725  C   ALA A 182      15.415 -12.647  -7.559  1.00 23.67           C  
ATOM   2726  CB  ALA A 182      13.821 -11.417  -5.991  1.00 23.67           C  
ATOM   2727  HB1 ALA A 182      14.660 -10.967  -5.460  1.00 23.67           H  
ATOM   2728  HB2 ALA A 182      12.986 -11.544  -5.303  1.00 23.67           H  
ATOM   2729  HB3 ALA A 182      13.523 -10.761  -6.809  1.00 23.67           H  
ATOM   2730  O   ALA A 182      16.547 -12.379  -7.174  1.00 23.67           O  
ATOM   2731  N   SER A 183      15.164 -12.823  -8.865  1.00 19.34           N  
ATOM   2732  H   SER A 183      14.221 -13.052  -9.148  1.00 19.34           H  
ATOM   2733  CA  SER A 183      16.242 -12.886  -9.874  1.00 19.34           C  
ATOM   2734  HA  SER A 183      17.136 -13.264  -9.377  1.00 19.34           H  
ATOM   2735  C   SER A 183      16.607 -11.527 -10.499  1.00 19.34           C  
ATOM   2736  CB  SER A 183      15.899 -13.904 -10.968  1.00 19.34           C  
ATOM   2737  HB2 SER A 183      15.596 -14.847 -10.512  1.00 19.34           H  
ATOM   2738  HB3 SER A 183      16.788 -14.081 -11.574  1.00 19.34           H  
ATOM   2739  O   SER A 183      15.744 -10.863 -11.079  1.00 19.34           O  
ATOM   2740  OG  SER A 183      14.864 -13.417 -11.804  1.00 19.34           O  
ATOM   2741  HG  SER A 183      14.788 -12.476 -11.632  1.00 19.34           H  
ATOM   2742  N   SER A 184      17.899 -11.182 -10.507  1.00 20.82           N  
ATOM   2743  H   SER A 184      18.531 -11.787 -10.002  1.00 20.82           H  
ATOM   2744  CA  SER A 184      18.517  -9.919 -10.973  1.00 20.82           C  
ATOM   2745  HA  SER A 184      17.928  -9.099 -10.562  1.00 20.82           H  
ATOM   2746  C   SER A 184      18.547  -9.697 -12.504  1.00 20.82           C  
ATOM   2747  CB  SER A 184      19.917  -9.811 -10.349  1.00 20.82           C  
ATOM   2748  HB2 SER A 184      19.801  -9.598  -9.286  1.00 20.82           H  
ATOM   2749  HB3 SER A 184      20.469  -8.982 -10.793  1.00 20.82           H  
ATOM   2750  O   SER A 184      19.578  -9.408 -13.113  1.00 20.82           O  
ATOM   2751  OG  SER A 184      20.644 -11.020 -10.494  1.00 20.82           O  
ATOM   2752  HG  SER A 184      20.920 -11.270  -9.608  1.00 20.82           H  
ATOM   2753  N   ARG A 185      17.392  -9.835 -13.160  1.00 18.05           N  
ATOM   2754  H   ARG A 185      16.581 -10.006 -12.584  1.00 18.05           H  
ATOM   2755  CA  ARG A 185      17.217  -9.855 -14.625  1.00 18.05           C  
ATOM   2756  HA  ARG A 185      18.180 -10.094 -15.076  1.00 18.05           H  
ATOM   2757  C   ARG A 185      16.809  -8.463 -15.186  1.00 18.05           C  
ATOM   2758  CB  ARG A 185      16.232 -11.018 -14.900  1.00 18.05           C  
ATOM   2759  HB2 ARG A 185      15.562 -11.145 -14.050  1.00 18.05           H  
ATOM   2760  HB3 ARG A 185      15.577 -10.772 -15.736  1.00 18.05           H  
ATOM   2761  O   ARG A 185      15.842  -7.887 -14.706  1.00 18.05           O  
ATOM   2762  CG  ARG A 185      16.972 -12.356 -15.151  1.00 18.05           C  
ATOM   2763  HG2 ARG A 185      17.725 -12.218 -15.926  1.00 18.05           H  
ATOM   2764  HG3 ARG A 185      17.479 -12.660 -14.235  1.00 18.05           H  
ATOM   2765  CD  ARG A 185      15.996 -13.465 -15.583  1.00 18.05           C  
ATOM   2766  HD2 ARG A 185      15.393 -13.117 -16.422  1.00 18.05           H  
ATOM   2767  HD3 ARG A 185      15.311 -13.643 -14.754  1.00 18.05           H  
ATOM   2768  NE  ARG A 185      16.634 -14.754 -15.944  1.00 18.05           N  
ATOM   2769  HE  ARG A 185      16.571 -15.475 -15.239  1.00 18.05           H  
ATOM   2770  NH1 ARG A 185      17.362 -14.370 -18.118  1.00 18.05           N  
ATOM   2771 HH11 ARG A 185      17.652 -13.422 -17.928  1.00 18.05           H  
ATOM   2772 HH12 ARG A 185      17.703 -14.798 -18.967  1.00 18.05           H  
ATOM   2773  NH2 ARG A 185      17.157 -16.426 -17.423  1.00 18.05           N  
ATOM   2774 HH21 ARG A 185      16.939 -17.139 -16.743  1.00 18.05           H  
ATOM   2775 HH22 ARG A 185      17.466 -16.679 -18.351  1.00 18.05           H  
ATOM   2776  CZ  ARG A 185      17.046 -15.162 -17.140  1.00 18.05           C  
ATOM   2777  N   SER A 186      17.531  -7.910 -16.184  1.00 19.57           N  
ATOM   2778  H   SER A 186      18.326  -8.456 -16.484  1.00 19.57           H  
ATOM   2779  CA  SER A 186      17.751  -6.435 -16.249  1.00 19.57           C  
ATOM   2780  HA  SER A 186      17.244  -5.968 -15.405  1.00 19.57           H  
ATOM   2781  C   SER A 186      17.446  -5.548 -17.487  1.00 19.57           C  
ATOM   2782  CB  SER A 186      19.248  -6.229 -16.056  1.00 19.57           C  
ATOM   2783  HB2 SER A 186      19.620  -6.888 -15.272  1.00 19.57           H  
ATOM   2784  HB3 SER A 186      19.421  -5.189 -15.777  1.00 19.57           H  
ATOM   2785  O   SER A 186      17.487  -4.338 -17.321  1.00 19.57           O  
ATOM   2786  OG  SER A 186      19.911  -6.502 -17.280  1.00 19.57           O  
ATOM   2787  HG  SER A 186      20.845  -6.314 -17.165  1.00 19.57           H  
ATOM   2788  N   SER A 187      17.317  -6.089 -18.706  1.00 17.31           N  
ATOM   2789  H   SER A 187      17.064  -7.067 -18.716  1.00 17.31           H  
ATOM   2790  CA  SER A 187      17.700  -5.514 -20.030  1.00 17.31           C  
ATOM   2791  HA  SER A 187      18.336  -6.282 -20.470  1.00 17.31           H  
ATOM   2792  C   SER A 187      18.531  -4.207 -20.123  1.00 17.31           C  
ATOM   2793  CB  SER A 187      16.516  -5.421 -20.989  1.00 17.31           C  
ATOM   2794  HB2 SER A 187      15.950  -6.352 -20.975  1.00 17.31           H  
ATOM   2795  HB3 SER A 187      16.898  -5.272 -21.999  1.00 17.31           H  
ATOM   2796  O   SER A 187      18.098  -3.126 -19.758  1.00 17.31           O  
ATOM   2797  OG  SER A 187      15.662  -4.353 -20.679  1.00 17.31           O  
ATOM   2798  HG  SER A 187      16.130  -3.727 -20.122  1.00 17.31           H  
ATOM   2799  N   SER A 188      19.680  -4.280 -20.801  1.00 18.55           N  
ATOM   2800  H   SER A 188      19.933  -5.188 -21.165  1.00 18.55           H  
ATOM   2801  CA  SER A 188      20.713  -3.227 -20.890  1.00 18.55           C  
ATOM   2802  HA  SER A 188      20.669  -2.616 -19.988  1.00 18.55           H  
ATOM   2803  C   SER A 188      20.677  -2.264 -22.096  1.00 18.55           C  
ATOM   2804  CB  SER A 188      22.072  -3.941 -20.938  1.00 18.55           C  
ATOM   2805  HB2 SER A 188      22.162  -4.617 -20.088  1.00 18.55           H  
ATOM   2806  HB3 SER A 188      22.873  -3.204 -20.882  1.00 18.55           H  
ATOM   2807  O   SER A 188      21.516  -1.361 -22.167  1.00 18.55           O  
ATOM   2808  OG  SER A 188      22.202  -4.678 -22.148  1.00 18.55           O  
ATOM   2809  HG  SER A 188      21.629  -5.448 -22.114  1.00 18.55           H  
ATOM   2810  N   ARG A 189      19.855  -2.513 -23.128  1.00 16.17           N  
ATOM   2811  H   ARG A 189      19.083  -3.145 -22.972  1.00 16.17           H  
ATOM   2812  CA  ARG A 189      20.138  -2.005 -24.493  1.00 16.17           C  
ATOM   2813  HA  ARG A 189      21.223  -2.032 -24.592  1.00 16.17           H  
ATOM   2814  C   ARG A 189      19.802  -0.521 -24.708  1.00 16.17           C  
ATOM   2815  CB  ARG A 189      19.561  -2.931 -25.581  1.00 16.17           C  
ATOM   2816  HB2 ARG A 189      19.453  -2.363 -26.505  1.00 16.17           H  
ATOM   2817  HB3 ARG A 189      18.576  -3.293 -25.285  1.00 16.17           H  
ATOM   2818  O   ARG A 189      18.909   0.039 -24.100  1.00 16.17           O  
ATOM   2819  CG  ARG A 189      20.512  -4.113 -25.851  1.00 16.17           C  
ATOM   2820  HG2 ARG A 189      21.516  -3.722 -26.020  1.00 16.17           H  
ATOM   2821  HG3 ARG A 189      20.540  -4.768 -24.980  1.00 16.17           H  
ATOM   2822  CD  ARG A 189      20.102  -4.922 -27.093  1.00 16.17           C  
ATOM   2823  HD2 ARG A 189      19.907  -4.228 -27.910  1.00 16.17           H  
ATOM   2824  HD3 ARG A 189      19.187  -5.472 -26.873  1.00 16.17           H  
ATOM   2825  NE  ARG A 189      21.172  -5.859 -27.502  1.00 16.17           N  
ATOM   2826  HE  ARG A 189      21.949  -5.965 -26.867  1.00 16.17           H  
ATOM   2827  NH1 ARG A 189      20.312  -6.506 -29.540  1.00 16.17           N  
ATOM   2828 HH11 ARG A 189      20.419  -7.023 -30.401  1.00 16.17           H  
ATOM   2829 HH12 ARG A 189      19.455  -6.008 -29.346  1.00 16.17           H  
ATOM   2830  NH2 ARG A 189      22.321  -7.234 -28.916  1.00 16.17           N  
ATOM   2831 HH21 ARG A 189      22.411  -7.711 -29.802  1.00 16.17           H  
ATOM   2832 HH22 ARG A 189      23.106  -7.263 -28.281  1.00 16.17           H  
ATOM   2833  CZ  ARG A 189      21.261  -6.525 -28.645  1.00 16.17           C  
ATOM   2834  N   SER A 190      20.555   0.116 -25.609  1.00 17.95           N  
ATOM   2835  H   SER A 190      21.234  -0.439 -26.111  1.00 17.95           H  
ATOM   2836  CA  SER A 190      20.863   1.554 -25.538  1.00 17.95           C  
ATOM   2837  HA  SER A 190      20.289   2.010 -24.731  1.00 17.95           H  
ATOM   2838  C   SER A 190      20.564   2.358 -26.806  1.00 17.95           C  
ATOM   2839  CB  SER A 190      22.347   1.674 -25.195  1.00 17.95           C  
ATOM   2840  HB2 SER A 190      22.501   1.136 -24.259  1.00 17.95           H  
ATOM   2841  HB3 SER A 190      22.619   2.720 -25.052  1.00 17.95           H  
ATOM   2842  O   SER A 190      21.431   3.100 -27.264  1.00 17.95           O  
ATOM   2843  OG  SER A 190      23.176   1.080 -26.182  1.00 17.95           O  
ATOM   2844  HG  SER A 190      23.149   1.667 -26.941  1.00 17.95           H  
ATOM   2845  N   ARG A 191      19.426   2.131 -27.471  1.00 16.22           N  
ATOM   2846  H   ARG A 191      18.687   1.614 -27.017  1.00 16.22           H  
ATOM   2847  CA  ARG A 191      19.229   2.686 -28.823  1.00 16.22           C  
ATOM   2848  HA  ARG A 191      20.168   2.520 -29.350  1.00 16.22           H  
ATOM   2849  C   ARG A 191      19.092   4.218 -28.846  1.00 16.22           C  
ATOM   2850  CB  ARG A 191      18.130   1.944 -29.603  1.00 16.22           C  
ATOM   2851  HB2 ARG A 191      17.719   2.614 -30.357  1.00 16.22           H  
ATOM   2852  HB3 ARG A 191      17.323   1.641 -28.935  1.00 16.22           H  
ATOM   2853  O   ARG A 191      18.555   4.824 -27.929  1.00 16.22           O  
ATOM   2854  CG  ARG A 191      18.739   0.722 -30.316  1.00 16.22           C  
ATOM   2855  HG2 ARG A 191      19.607   1.052 -30.887  1.00 16.22           H  
ATOM   2856  HG3 ARG A 191      19.066  -0.010 -29.578  1.00 16.22           H  
ATOM   2857  CD  ARG A 191      17.757   0.064 -31.293  1.00 16.22           C  
ATOM   2858  HD2 ARG A 191      16.990  -0.466 -30.728  1.00 16.22           H  
ATOM   2859  HD3 ARG A 191      17.279   0.846 -31.883  1.00 16.22           H  
ATOM   2860  NE  ARG A 191      18.455  -0.865 -32.209  1.00 16.22           N  
ATOM   2861  HE  ARG A 191      19.456  -0.945 -32.105  1.00 16.22           H  
ATOM   2862  NH1 ARG A 191      16.659  -1.421 -33.537  1.00 16.22           N  
ATOM   2863 HH11 ARG A 191      16.300  -1.862 -34.371  1.00 16.22           H  
ATOM   2864 HH12 ARG A 191      16.054  -0.838 -32.976  1.00 16.22           H  
ATOM   2865  NH2 ARG A 191      18.680  -2.206 -34.043  1.00 16.22           N  
ATOM   2866 HH21 ARG A 191      18.283  -2.626 -34.872  1.00 16.22           H  
ATOM   2867 HH22 ARG A 191      19.684  -2.224 -33.939  1.00 16.22           H  
ATOM   2868  CZ  ARG A 191      17.929  -1.492 -33.251  1.00 16.22           C  
ATOM   2869  N   ASN A 192      19.612   4.790 -29.933  1.00 16.68           N  
ATOM   2870  H   ASN A 192      19.941   4.163 -30.652  1.00 16.68           H  
ATOM   2871  CA  ASN A 192      20.147   6.154 -30.040  1.00 16.68           C  
ATOM   2872  HA  ASN A 192      20.178   6.614 -29.053  1.00 16.68           H  
ATOM   2873  C   ASN A 192      19.314   7.082 -30.960  1.00 16.68           C  
ATOM   2874  CB  ASN A 192      21.593   5.968 -30.560  1.00 16.68           C  
ATOM   2875  HB2 ASN A 192      21.576   5.676 -31.609  1.00 16.68           H  
ATOM   2876  HB3 ASN A 192      22.086   5.180 -29.992  1.00 16.68           H  
ATOM   2877  O   ASN A 192      19.847   8.022 -31.536  1.00 16.68           O  
ATOM   2878  CG  ASN A 192      22.469   7.199 -30.404  1.00 16.68           C  
ATOM   2879  ND2 ASN A 192      22.900   7.824 -31.474  1.00 16.68           N  
ATOM   2880 HD21 ASN A 192      23.465   8.643 -31.304  1.00 16.68           H  
ATOM   2881 HD22 ASN A 192      22.524   7.619 -32.389  1.00 16.68           H  
ATOM   2882  OD1 ASN A 192      22.808   7.571 -29.298  1.00 16.68           O  
ATOM   2883  N   SER A 193      18.051   6.745 -31.241  1.00 15.68           N  
ATOM   2884  H   SER A 193      17.594   6.038 -30.682  1.00 15.68           H  
ATOM   2885  CA  SER A 193      17.273   7.377 -32.324  1.00 15.68           C  
ATOM   2886  HA  SER A 193      17.904   7.401 -33.212  1.00 15.68           H  
ATOM   2887  C   SER A 193      16.872   8.830 -32.033  1.00 15.68           C  
ATOM   2888  CB  SER A 193      16.044   6.537 -32.666  1.00 15.68           C  
ATOM   2889  HB2 SER A 193      16.365   5.595 -33.112  1.00 15.68           H  
ATOM   2890  HB3 SER A 193      15.421   7.069 -33.385  1.00 15.68           H  
ATOM   2891  O   SER A 193      16.673   9.194 -30.879  1.00 15.68           O  
ATOM   2892  OG  SER A 193      15.298   6.260 -31.498  1.00 15.68           O  
ATOM   2893  HG  SER A 193      15.164   7.085 -31.026  1.00 15.68           H  
ATOM   2894  N   SER A 194      16.728   9.634 -33.093  1.00 15.74           N  
ATOM   2895  H   SER A 194      16.770   9.201 -34.004  1.00 15.74           H  
ATOM   2896  CA  SER A 194      17.305  10.986 -33.104  1.00 15.74           C  
ATOM   2897  HA  SER A 194      17.799  11.166 -32.150  1.00 15.74           H  
ATOM   2898  C   SER A 194      16.372  12.192 -33.322  1.00 15.74           C  
ATOM   2899  CB  SER A 194      18.396  10.992 -34.186  1.00 15.74           C  
ATOM   2900  HB2 SER A 194      19.254  10.432 -33.815  1.00 15.74           H  
ATOM   2901  HB3 SER A 194      18.711  12.015 -34.390  1.00 15.74           H  
ATOM   2902  O   SER A 194      16.413  13.111 -32.519  1.00 15.74           O  
ATOM   2903  OG  SER A 194      17.926  10.368 -35.380  1.00 15.74           O  
ATOM   2904  HG  SER A 194      18.652  10.370 -36.008  1.00 15.74           H  
ATOM   2905  N   ARG A 195      15.637  12.262 -34.446  1.00 16.15           N  
ATOM   2906  H   ARG A 195      15.618  11.417 -34.998  1.00 16.15           H  
ATOM   2907  CA  ARG A 195      15.495  13.536 -35.201  1.00 16.15           C  
ATOM   2908  HA  ARG A 195      16.459  14.036 -35.119  1.00 16.15           H  
ATOM   2909  C   ARG A 195      14.558  14.660 -34.696  1.00 16.15           C  
ATOM   2910  CB  ARG A 195      15.280  13.267 -36.705  1.00 16.15           C  
ATOM   2911  HB2 ARG A 195      14.829  14.154 -37.149  1.00 16.15           H  
ATOM   2912  HB3 ARG A 195      14.588  12.436 -36.841  1.00 16.15           H  
ATOM   2913  O   ARG A 195      15.062  15.695 -34.290  1.00 16.15           O  
ATOM   2914  CG  ARG A 195      16.576  13.010 -37.487  1.00 16.15           C  
ATOM   2915  HG2 ARG A 195      17.274  13.827 -37.304  1.00 16.15           H  
ATOM   2916  HG3 ARG A 195      17.025  12.071 -37.162  1.00 16.15           H  
ATOM   2917  CD  ARG A 195      16.270  12.939 -38.991  1.00 16.15           C  
ATOM   2918  HD2 ARG A 195      15.746  13.848 -39.283  1.00 16.15           H  
ATOM   2919  HD3 ARG A 195      15.616  12.086 -39.176  1.00 16.15           H  
ATOM   2920  NE  ARG A 195      17.496  12.814 -39.807  1.00 16.15           N  
ATOM   2921  HE  ARG A 195      18.378  12.972 -39.342  1.00 16.15           H  
ATOM   2922  NH1 ARG A 195      16.471  12.522 -41.847  1.00 16.15           N  
ATOM   2923 HH11 ARG A 195      15.569  12.671 -41.418  1.00 16.15           H  
ATOM   2924 HH12 ARG A 195      16.539  12.444 -42.852  1.00 16.15           H  
ATOM   2925  NH2 ARG A 195      18.692  12.586 -41.741  1.00 16.15           N  
ATOM   2926 HH21 ARG A 195      18.717  12.497 -42.747  1.00 16.15           H  
ATOM   2927 HH22 ARG A 195      19.560  12.749 -41.251  1.00 16.15           H  
ATOM   2928  CZ  ARG A 195      17.547  12.639 -41.120  1.00 16.15           C  
ATOM   2929  N   ASN A 196      13.257  14.584 -35.006  1.00 15.03           N  
ATOM   2930  H   ASN A 196      12.888  13.659 -35.173  1.00 15.03           H  
ATOM   2931  CA  ASN A 196      12.628  15.681 -35.783  1.00 15.03           C  
ATOM   2932  HA  ASN A 196      13.452  16.223 -36.247  1.00 15.03           H  
ATOM   2933  C   ASN A 196      11.884  16.802 -35.007  1.00 15.03           C  
ATOM   2934  CB  ASN A 196      11.801  15.062 -36.936  1.00 15.03           C  
ATOM   2935  HB2 ASN A 196      11.961  13.985 -36.992  1.00 15.03           H  
ATOM   2936  HB3 ASN A 196      10.737  15.225 -36.763  1.00 15.03           H  
ATOM   2937  O   ASN A 196      11.865  16.817 -33.783  1.00 15.03           O  
ATOM   2938  CG  ASN A 196      12.210  15.629 -38.289  1.00 15.03           C  
ATOM   2939  ND2 ASN A 196      11.287  16.108 -39.086  1.00 15.03           N  
ATOM   2940 HD21 ASN A 196      10.319  16.183 -38.808  1.00 15.03           H  
ATOM   2941 HD22 ASN A 196      11.614  16.516 -39.950  1.00 15.03           H  
ATOM   2942  OD1 ASN A 196      13.374  15.606 -38.651  1.00 15.03           O  
ATOM   2943  N   SER A 197      11.312  17.767 -35.747  1.00 16.16           N  
ATOM   2944  H   SER A 197      11.184  17.555 -36.727  1.00 16.16           H  
ATOM   2945  CA  SER A 197      11.676  19.191 -35.596  1.00 16.16           C  
ATOM   2946  HA  SER A 197      12.270  19.328 -34.693  1.00 16.16           H  
ATOM   2947  C   SER A 197      10.555  20.254 -35.572  1.00 16.16           C  
ATOM   2948  CB  SER A 197      12.544  19.519 -36.822  1.00 16.16           C  
ATOM   2949  HB2 SER A 197      13.475  18.956 -36.768  1.00 16.16           H  
ATOM   2950  HB3 SER A 197      12.790  20.581 -36.842  1.00 16.16           H  
ATOM   2951  O   SER A 197      10.867  21.439 -35.512  1.00 16.16           O  
ATOM   2952  OG  SER A 197      11.848  19.156 -38.011  1.00 16.16           O  
ATOM   2953  HG  SER A 197      12.132  19.755 -38.705  1.00 16.16           H  
ATOM   2954  N   THR A 198       9.283  19.887 -35.738  1.00 14.88           N  
ATOM   2955  H   THR A 198       9.056  18.904 -35.693  1.00 14.88           H  
ATOM   2956  CA  THR A 198       8.226  20.790 -36.264  1.00 14.88           C  
ATOM   2957  HA  THR A 198       8.686  21.373 -37.062  1.00 14.88           H  
ATOM   2958  C   THR A 198       7.692  21.858 -35.265  1.00 14.88           C  
ATOM   2959  CB  THR A 198       7.136  19.925 -36.927  1.00 14.88           C  
ATOM   2960  HB  THR A 198       6.255  20.515 -37.176  1.00 14.88           H  
ATOM   2961  O   THR A 198       7.935  21.724 -34.067  1.00 14.88           O  
ATOM   2962  CG2 THR A 198       7.670  19.278 -38.211  1.00 14.88           C  
ATOM   2963 HG21 THR A 198       6.880  18.678 -38.662  1.00 14.88           H  
ATOM   2964 HG22 THR A 198       7.963  20.054 -38.917  1.00 14.88           H  
ATOM   2965 HG23 THR A 198       8.527  18.639 -37.997  1.00 14.88           H  
ATOM   2966  OG1 THR A 198       6.741  18.873 -36.078  1.00 14.88           O  
ATOM   2967  HG1 THR A 198       6.361  19.268 -35.289  1.00 14.88           H  
ATOM   2968  N   PRO A 199       7.022  22.944 -35.731  1.00 15.50           N  
ATOM   2969  CA  PRO A 199       7.158  24.302 -35.163  1.00 15.50           C  
ATOM   2970  HA  PRO A 199       8.105  24.377 -34.630  1.00 15.50           H  
ATOM   2971  C   PRO A 199       6.046  24.728 -34.171  1.00 15.50           C  
ATOM   2972  CB  PRO A 199       7.233  25.202 -36.404  1.00 15.50           C  
ATOM   2973  HB2 PRO A 199       6.892  26.220 -36.214  1.00 15.50           H  
ATOM   2974  HB3 PRO A 199       8.263  25.224 -36.761  1.00 15.50           H  
ATOM   2975  O   PRO A 199       5.172  23.928 -33.849  1.00 15.50           O  
ATOM   2976  CG  PRO A 199       6.358  24.507 -37.446  1.00 15.50           C  
ATOM   2977  HG2 PRO A 199       6.782  24.620 -38.443  1.00 15.50           H  
ATOM   2978  HG3 PRO A 199       5.347  24.913 -37.417  1.00 15.50           H  
ATOM   2979  CD  PRO A 199       6.340  23.043 -37.019  1.00 15.50           C  
ATOM   2980  HD2 PRO A 199       6.852  22.465 -37.789  1.00 15.50           H  
ATOM   2981  HD3 PRO A 199       5.309  22.703 -36.920  1.00 15.50           H  
ATOM   2982  N   GLY A 200       6.070  25.978 -33.663  1.00 15.82           N  
ATOM   2983  H   GLY A 200       6.789  26.617 -33.969  1.00 15.82           H  
ATOM   2984  CA  GLY A 200       5.186  26.432 -32.565  1.00 15.82           C  
ATOM   2985  HA2 GLY A 200       5.747  26.390 -31.632  1.00 15.82           H  
ATOM   2986  HA3 GLY A 200       4.350  25.741 -32.461  1.00 15.82           H  
ATOM   2987  C   GLY A 200       4.610  27.856 -32.684  1.00 15.82           C  
ATOM   2988  O   GLY A 200       5.355  28.828 -32.752  1.00 15.82           O  
ATOM   2989  N   SER A 201       3.274  27.969 -32.669  1.00 15.20           N  
ATOM   2990  H   SER A 201       2.732  27.124 -32.557  1.00 15.20           H  
ATOM   2991  CA  SER A 201       2.473  29.208 -32.786  1.00 15.20           C  
ATOM   2992  HA  SER A 201       2.956  30.011 -32.230  1.00 15.20           H  
ATOM   2993  C   SER A 201       1.056  28.952 -32.206  1.00 15.20           C  
ATOM   2994  CB  SER A 201       2.413  29.578 -34.277  1.00 15.20           C  
ATOM   2995  HB2 SER A 201       3.399  29.426 -34.716  1.00 15.20           H  
ATOM   2996  HB3 SER A 201       1.705  28.927 -34.790  1.00 15.20           H  
ATOM   2997  O   SER A 201       0.676  27.789 -32.090  1.00 15.20           O  
ATOM   2998  OG  SER A 201       2.061  30.930 -34.482  1.00 15.20           O  
ATOM   2999  HG  SER A 201       2.282  31.163 -35.386  1.00 15.20           H  
ATOM   3000  N   SER A 202       0.208  29.916 -31.815  1.00 15.39           N  
ATOM   3001  H   SER A 202      -0.667  29.559 -31.457  1.00 15.39           H  
ATOM   3002  CA  SER A 202       0.290  31.382 -31.945  1.00 15.39           C  
ATOM   3003  HA  SER A 202       1.306  31.643 -32.240  1.00 15.39           H  
ATOM   3004  C   SER A 202       0.066  32.133 -30.612  1.00 15.39           C  
ATOM   3005  CB  SER A 202      -0.635  31.859 -33.083  1.00 15.39           C  
ATOM   3006  HB2 SER A 202      -0.378  31.329 -34.000  1.00 15.39           H  
ATOM   3007  HB3 SER A 202      -0.487  32.926 -33.249  1.00 15.39           H  
ATOM   3008  O   SER A 202       0.988  32.184 -29.802  1.00 15.39           O  
ATOM   3009  OG  SER A 202      -2.002  31.610 -32.791  1.00 15.39           O  
ATOM   3010  HG  SER A 202      -2.490  31.602 -33.618  1.00 15.39           H  
ATOM   3011  N   ARG A 203      -1.101  32.770 -30.389  1.00 17.05           N  
ATOM   3012  H   ARG A 203      -1.800  32.665 -31.111  1.00 17.05           H  
ATOM   3013  CA  ARG A 203      -1.376  33.686 -29.250  1.00 17.05           C  
ATOM   3014  HA  ARG A 203      -0.800  33.355 -28.386  1.00 17.05           H  
ATOM   3015  C   ARG A 203      -2.839  33.778 -28.740  1.00 17.05           C  
ATOM   3016  CB  ARG A 203      -0.916  35.120 -29.619  1.00 17.05           C  
ATOM   3017  HB2 ARG A 203      -1.397  35.418 -30.550  1.00 17.05           H  
ATOM   3018  HB3 ARG A 203      -1.263  35.807 -28.848  1.00 17.05           H  
ATOM   3019  O   ARG A 203      -3.087  34.653 -27.925  1.00 17.05           O  
ATOM   3020  CG  ARG A 203       0.596  35.366 -29.734  1.00 17.05           C  
ATOM   3021  HG2 ARG A 203       1.115  34.904 -28.894  1.00 17.05           H  
ATOM   3022  HG3 ARG A 203       0.968  34.953 -30.671  1.00 17.05           H  
ATOM   3023  CD  ARG A 203       0.812  36.888 -29.694  1.00 17.05           C  
ATOM   3024  HD2 ARG A 203       0.510  37.254 -28.713  1.00 17.05           H  
ATOM   3025  HD3 ARG A 203       0.171  37.349 -30.446  1.00 17.05           H  
ATOM   3026  NE  ARG A 203       2.207  37.288 -29.954  1.00 17.05           N  
ATOM   3027  HE  ARG A 203       2.853  36.558 -30.217  1.00 17.05           H  
ATOM   3028  NH1 ARG A 203       1.918  39.540 -29.570  1.00 17.05           N  
ATOM   3029 HH11 ARG A 203       0.959  39.371 -29.302  1.00 17.05           H  
ATOM   3030 HH12 ARG A 203       2.280  40.483 -29.578  1.00 17.05           H  
ATOM   3031  NH2 ARG A 203       3.895  38.791 -30.269  1.00 17.05           N  
ATOM   3032 HH21 ARG A 203       4.229  39.744 -30.262  1.00 17.05           H  
ATOM   3033 HH22 ARG A 203       4.512  38.050 -30.570  1.00 17.05           H  
ATOM   3034  CZ  ARG A 203       2.665  38.531 -29.927  1.00 17.05           C  
ATOM   3035  N   GLY A 204      -3.788  32.976 -29.241  1.00 15.09           N  
ATOM   3036  H   GLY A 204      -3.467  32.223 -29.832  1.00 15.09           H  
ATOM   3037  CA  GLY A 204      -5.263  33.181 -29.174  1.00 15.09           C  
ATOM   3038  HA2 GLY A 204      -5.545  33.776 -30.042  1.00 15.09           H  
ATOM   3039  HA3 GLY A 204      -5.745  32.210 -29.290  1.00 15.09           H  
ATOM   3040  C   GLY A 204      -5.917  33.849 -27.933  1.00 15.09           C  
ATOM   3041  O   GLY A 204      -5.438  33.743 -26.810  1.00 15.09           O  
ATOM   3042  N   THR A 205      -7.046  34.533 -28.172  1.00 15.62           N  
ATOM   3043  H   THR A 205      -7.466  34.442 -29.086  1.00 15.62           H  
ATOM   3044  CA  THR A 205      -7.677  35.571 -27.321  1.00 15.62           C  
ATOM   3045  HA  THR A 205      -6.877  36.167 -26.882  1.00 15.62           H  
ATOM   3046  C   THR A 205      -8.508  35.076 -26.112  1.00 15.62           C  
ATOM   3047  CB  THR A 205      -8.505  36.512 -28.227  1.00 15.62           C  
ATOM   3048  HB  THR A 205      -9.132  37.173 -27.628  1.00 15.62           H  
ATOM   3049  O   THR A 205      -8.484  33.904 -25.747  1.00 15.62           O  
ATOM   3050  CG2 THR A 205      -7.617  37.395 -29.102  1.00 15.62           C  
ATOM   3051 HG21 THR A 205      -6.957  37.989 -28.470  1.00 15.62           H  
ATOM   3052 HG22 THR A 205      -7.015  36.783 -29.774  1.00 15.62           H  
ATOM   3053 HG23 THR A 205      -8.236  38.071 -29.690  1.00 15.62           H  
ATOM   3054  OG1 THR A 205      -9.322  35.765 -29.099  1.00 15.62           O  
ATOM   3055  HG1 THR A 205      -9.856  36.379 -29.609  1.00 15.62           H  
ATOM   3056  N   SER A 206      -9.202  36.009 -25.438  1.00 16.97           N  
ATOM   3057  H   SER A 206      -9.191  36.930 -25.852  1.00 16.97           H  
ATOM   3058  CA  SER A 206      -9.345  36.064 -23.969  1.00 16.97           C  
ATOM   3059  HA  SER A 206      -8.693  35.302 -23.542  1.00 16.97           H  
ATOM   3060  C   SER A 206     -10.754  35.846 -23.347  1.00 16.97           C  
ATOM   3061  CB  SER A 206      -8.822  37.447 -23.503  1.00 16.97           C  
ATOM   3062  HB2 SER A 206      -9.648  38.158 -23.500  1.00 16.97           H  
ATOM   3063  HB3 SER A 206      -8.441  37.360 -22.486  1.00 16.97           H  
ATOM   3064  O   SER A 206     -11.024  36.467 -22.317  1.00 16.97           O  
ATOM   3065  OG  SER A 206      -7.816  37.986 -24.350  1.00 16.97           O  
ATOM   3066  HG  SER A 206      -7.491  38.797 -23.953  1.00 16.97           H  
ATOM   3067  N   PRO A 207     -11.705  35.075 -23.920  1.00 15.73           N  
ATOM   3068  CA  PRO A 207     -13.133  35.177 -23.573  1.00 15.73           C  
ATOM   3069  HA  PRO A 207     -13.467  36.191 -23.795  1.00 15.73           H  
ATOM   3070  C   PRO A 207     -13.451  34.887 -22.091  1.00 15.73           C  
ATOM   3071  CB  PRO A 207     -13.859  34.224 -24.529  1.00 15.73           C  
ATOM   3072  HB2 PRO A 207     -14.727  33.754 -24.069  1.00 15.73           H  
ATOM   3073  HB3 PRO A 207     -14.157  34.769 -25.425  1.00 15.73           H  
ATOM   3074  O   PRO A 207     -13.352  33.757 -21.611  1.00 15.73           O  
ATOM   3075  CG  PRO A 207     -12.787  33.199 -24.895  1.00 15.73           C  
ATOM   3076  HG2 PRO A 207     -12.981  32.734 -25.862  1.00 15.73           H  
ATOM   3077  HG3 PRO A 207     -12.716  32.444 -24.112  1.00 15.73           H  
ATOM   3078  CD  PRO A 207     -11.511  34.035 -24.917  1.00 15.73           C  
ATOM   3079  HD2 PRO A 207     -11.384  34.484 -25.902  1.00 15.73           H  
ATOM   3080  HD3 PRO A 207     -10.657  33.406 -24.666  1.00 15.73           H  
ATOM   3081  N   ALA A 208     -13.895  35.926 -21.378  1.00 16.36           N  
ATOM   3082  H   ALA A 208     -13.947  36.816 -21.852  1.00 16.36           H  
ATOM   3083  CA  ALA A 208     -14.010  35.981 -19.918  1.00 16.36           C  
ATOM   3084  HA  ALA A 208     -13.171  35.430 -19.493  1.00 16.36           H  
ATOM   3085  C   ALA A 208     -15.296  35.330 -19.355  1.00 16.36           C  
ATOM   3086  CB  ALA A 208     -13.851  37.455 -19.511  1.00 16.36           C  
ATOM   3087  HB1 ALA A 208     -12.907  37.847 -19.888  1.00 16.36           H  
ATOM   3088  HB2 ALA A 208     -14.675  38.047 -19.910  1.00 16.36           H  
ATOM   3089  HB3 ALA A 208     -13.855  37.538 -18.424  1.00 16.36           H  
ATOM   3090  O   ALA A 208     -16.077  35.983 -18.664  1.00 16.36           O  
ATOM   3091  N   ARG A 209     -15.561  34.055 -19.680  1.00 16.63           N  
ATOM   3092  H   ARG A 209     -14.871  33.563 -20.229  1.00 16.63           H  
ATOM   3093  CA  ARG A 209     -16.801  33.370 -19.255  1.00 16.63           C  
ATOM   3094  HA  ARG A 209     -17.634  33.959 -19.638  1.00 16.63           H  
ATOM   3095  C   ARG A 209     -16.976  33.371 -17.725  1.00 16.63           C  
ATOM   3096  CB  ARG A 209     -16.899  31.951 -19.840  1.00 16.63           C  
ATOM   3097  HB2 ARG A 209     -15.936  31.445 -19.761  1.00 16.63           H  
ATOM   3098  HB3 ARG A 209     -17.629  31.388 -19.258  1.00 16.63           H  
ATOM   3099  O   ARG A 209     -16.043  33.077 -16.983  1.00 16.63           O  
ATOM   3100  CG  ARG A 209     -17.371  31.983 -21.303  1.00 16.63           C  
ATOM   3101  HG2 ARG A 209     -18.275  32.590 -21.365  1.00 16.63           H  
ATOM   3102  HG3 ARG A 209     -16.602  32.435 -21.928  1.00 16.63           H  
ATOM   3103  CD  ARG A 209     -17.697  30.575 -21.821  1.00 16.63           C  
ATOM   3104  HD2 ARG A 209     -18.344  30.082 -21.096  1.00 16.63           H  
ATOM   3105  HD3 ARG A 209     -16.771  30.007 -21.910  1.00 16.63           H  
ATOM   3106  NE  ARG A 209     -18.387  30.628 -23.127  1.00 16.63           N  
ATOM   3107  HE  ARG A 209     -18.447  31.534 -23.571  1.00 16.63           H  
ATOM   3108  NH1 ARG A 209     -18.973  28.409 -23.275  1.00 16.63           N  
ATOM   3109 HH11 ARG A 209     -19.461  27.665 -23.753  1.00 16.63           H  
ATOM   3110 HH12 ARG A 209     -18.516  28.235 -22.392  1.00 16.63           H  
ATOM   3111  NH2 ARG A 209     -19.618  29.826 -24.871  1.00 16.63           N  
ATOM   3112 HH21 ARG A 209     -20.103  29.067 -25.327  1.00 16.63           H  
ATOM   3113 HH22 ARG A 209     -19.687  30.755 -25.262  1.00 16.63           H  
ATOM   3114  CZ  ARG A 209     -18.985  29.625 -23.749  1.00 16.63           C  
ATOM   3115  N   MET A 210     -18.192  33.712 -17.287  1.00 16.31           N  
ATOM   3116  H   MET A 210     -18.899  33.917 -17.979  1.00 16.31           H  
ATOM   3117  CA  MET A 210     -18.533  34.002 -15.889  1.00 16.31           C  
ATOM   3118  HA  MET A 210     -17.860  34.788 -15.545  1.00 16.31           H  
ATOM   3119  C   MET A 210     -18.349  32.813 -14.936  1.00 16.31           C  
ATOM   3120  CB  MET A 210     -19.974  34.533 -15.798  1.00 16.31           C  
ATOM   3121  HB2 MET A 210     -20.606  34.025 -16.526  1.00 16.31           H  
ATOM   3122  HB3 MET A 210     -20.374  34.326 -14.806  1.00 16.31           H  
ATOM   3123  O   MET A 210     -18.648  31.665 -15.264  1.00 16.31           O  
ATOM   3124  CG  MET A 210     -20.044  36.047 -16.011  1.00 16.31           C  
ATOM   3125  HG2 MET A 210     -19.585  36.307 -16.965  1.00 16.31           H  
ATOM   3126  HG3 MET A 210     -19.484  36.534 -15.213  1.00 16.31           H  
ATOM   3127  SD  MET A 210     -21.742  36.675 -15.993  1.00 16.31           S  
ATOM   3128  CE  MET A 210     -21.454  38.419 -15.590  1.00 16.31           C  
ATOM   3129  HE1 MET A 210     -20.965  38.498 -14.619  1.00 16.31           H  
ATOM   3130  HE2 MET A 210     -20.825  38.875 -16.355  1.00 16.31           H  
ATOM   3131  HE3 MET A 210     -22.408  38.943 -15.552  1.00 16.31           H  
ATOM   3132  N   ALA A 211     -17.899  33.124 -13.720  1.00 19.41           N  
ATOM   3133  H   ALA A 211     -17.728  34.097 -13.510  1.00 19.41           H  
ATOM   3134  CA  ALA A 211     -17.578  32.165 -12.668  1.00 19.41           C  
ATOM   3135  HA  ALA A 211     -17.202  31.252 -13.129  1.00 19.41           H  
ATOM   3136  C   ALA A 211     -18.820  31.776 -11.839  1.00 19.41           C  
ATOM   3137  CB  ALA A 211     -16.442  32.766 -11.828  1.00 19.41           C  
ATOM   3138  HB1 ALA A 211     -16.156  32.061 -11.048  1.00 19.41           H  
ATOM   3139  HB2 ALA A 211     -16.773  33.692 -11.356  1.00 19.41           H  
ATOM   3140  HB3 ALA A 211     -15.577  32.968 -12.460  1.00 19.41           H  
ATOM   3141  O   ALA A 211     -18.987  32.229 -10.710  1.00 19.41           O  
ATOM   3142  N   GLY A 212     -19.706  30.952 -12.411  1.00 17.09           N  
ATOM   3143  H   GLY A 212     -19.531  30.650 -13.359  1.00 17.09           H  
ATOM   3144  CA  GLY A 212     -20.875  30.414 -11.702  1.00 17.09           C  
ATOM   3145  HA2 GLY A 212     -21.545  31.236 -11.448  1.00 17.09           H  
ATOM   3146  HA3 GLY A 212     -21.412  29.720 -12.350  1.00 17.09           H  
ATOM   3147  C   GLY A 212     -20.480  29.668 -10.418  1.00 17.09           C  
ATOM   3148  O   GLY A 212     -19.622  28.790 -10.447  1.00 17.09           O  
ATOM   3149  N   ASN A 213     -21.096  30.026  -9.288  1.00 20.91           N  
ATOM   3150  H   ASN A 213     -21.814  30.733  -9.357  1.00 20.91           H  
ATOM   3151  CA  ASN A 213     -20.534  29.805  -7.947  1.00 20.91           C  
ATOM   3152  HA  ASN A 213     -19.456  29.946  -8.027  1.00 20.91           H  
ATOM   3153  C   ASN A 213     -20.722  28.388  -7.346  1.00 20.91           C  
ATOM   3154  CB  ASN A 213     -21.079  30.921  -7.032  1.00 20.91           C  
ATOM   3155  HB2 ASN A 213     -22.103  30.685  -6.741  1.00 20.91           H  
ATOM   3156  HB3 ASN A 213     -21.081  31.871  -7.567  1.00 20.91           H  
ATOM   3157  O   ASN A 213     -20.469  28.187  -6.162  1.00 20.91           O  
ATOM   3158  CG  ASN A 213     -20.226  31.131  -5.791  1.00 20.91           C  
ATOM   3159  ND2 ASN A 213     -20.817  31.161  -4.620  1.00 20.91           N  
ATOM   3160 HD21 ASN A 213     -21.794  30.920  -4.531  1.00 20.91           H  
ATOM   3161 HD22 ASN A 213     -20.203  31.218  -3.820  1.00 20.91           H  
ATOM   3162  OD1 ASN A 213     -19.023  31.309  -5.867  1.00 20.91           O  
ATOM   3163  N   GLY A 214     -21.176  27.398  -8.122  1.00 20.20           N  
ATOM   3164  H   GLY A 214     -21.284  27.592  -9.107  1.00 20.20           H  
ATOM   3165  CA  GLY A 214     -21.430  26.023  -7.653  1.00 20.20           C  
ATOM   3166  HA2 GLY A 214     -22.099  25.522  -8.352  1.00 20.20           H  
ATOM   3167  HA3 GLY A 214     -21.919  26.057  -6.680  1.00 20.20           H  
ATOM   3168  C   GLY A 214     -20.155  25.178  -7.518  1.00 20.20           C  
ATOM   3169  O   GLY A 214     -19.996  24.191  -8.233  1.00 20.20           O  
ATOM   3170  N   GLY A 215     -19.210  25.598  -6.671  1.00 24.10           N  
ATOM   3171  H   GLY A 215     -19.415  26.410  -6.107  1.00 24.10           H  
ATOM   3172  CA  GLY A 215     -17.839  25.064  -6.665  1.00 24.10           C  
ATOM   3173  HA2 GLY A 215     -17.212  25.753  -6.099  1.00 24.10           H  
ATOM   3174  HA3 GLY A 215     -17.466  25.025  -7.688  1.00 24.10           H  
ATOM   3175  C   GLY A 215     -17.658  23.673  -6.040  1.00 24.10           C  
ATOM   3176  O   GLY A 215     -16.794  22.905  -6.472  1.00 24.10           O  
ATOM   3177  N   ASP A 216     -18.460  23.352  -5.030  1.00 25.03           N  
ATOM   3178  H   ASP A 216     -19.076  24.087  -4.713  1.00 25.03           H  
ATOM   3179  CA  ASP A 216     -18.102  22.382  -3.990  1.00 25.03           C  
ATOM   3180  HA  ASP A 216     -17.147  22.679  -3.557  1.00 25.03           H  
ATOM   3181  C   ASP A 216     -17.949  20.937  -4.509  1.00 25.03           C  
ATOM   3182  CB  ASP A 216     -19.159  22.466  -2.876  1.00 25.03           C  
ATOM   3183  HB2 ASP A 216     -18.841  21.811  -2.065  1.00 25.03           H  
ATOM   3184  HB3 ASP A 216     -20.105  22.106  -3.280  1.00 25.03           H  
ATOM   3185  O   ASP A 216     -16.895  20.313  -4.351  1.00 25.03           O  
ATOM   3186  CG  ASP A 216     -19.411  23.863  -2.295  1.00 25.03           C  
ATOM   3187  OD1 ASP A 216     -18.646  24.799  -2.625  1.00 25.03           O  
ATOM   3188  OD2 ASP A 216     -20.399  23.984  -1.538  1.00 25.03           O  
ATOM   3189  N   ALA A 217     -18.971  20.408  -5.193  1.00 26.01           N  
ATOM   3190  H   ALA A 217     -19.811  20.962  -5.282  1.00 26.01           H  
ATOM   3191  CA  ALA A 217     -18.981  19.028  -5.693  1.00 26.01           C  
ATOM   3192  HA  ALA A 217     -18.697  18.362  -4.878  1.00 26.01           H  
ATOM   3193  C   ALA A 217     -17.985  18.794  -6.850  1.00 26.01           C  
ATOM   3194  CB  ALA A 217     -20.418  18.685  -6.110  1.00 26.01           C  
ATOM   3195  HB1 ALA A 217     -21.089  18.809  -5.261  1.00 26.01           H  
ATOM   3196  HB2 ALA A 217     -20.466  17.648  -6.440  1.00 26.01           H  
ATOM   3197  HB3 ALA A 217     -20.743  19.335  -6.922  1.00 26.01           H  
ATOM   3198  O   ALA A 217     -17.375  17.724  -6.963  1.00 26.01           O  
ATOM   3199  N   ALA A 218     -17.766  19.807  -7.696  1.00 26.44           N  
ATOM   3200  H   ALA A 218     -18.235  20.684  -7.517  1.00 26.44           H  
ATOM   3201  CA  ALA A 218     -16.857  19.723  -8.843  1.00 26.44           C  
ATOM   3202  HA  ALA A 218     -17.151  18.876  -9.462  1.00 26.44           H  
ATOM   3203  C   ALA A 218     -15.390  19.507  -8.419  1.00 26.44           C  
ATOM   3204  CB  ALA A 218     -17.017  21.010  -9.663  1.00 26.44           C  
ATOM   3205  HB1 ALA A 218     -18.054  21.121  -9.980  1.00 26.44           H  
ATOM   3206  HB2 ALA A 218     -16.736  21.875  -9.063  1.00 26.44           H  
ATOM   3207  HB3 ALA A 218     -16.380  20.964 -10.546  1.00 26.44           H  
ATOM   3208  O   ALA A 218     -14.614  18.847  -9.119  1.00 26.44           O  
ATOM   3209  N   LEU A 219     -15.014  20.031  -7.249  1.00 28.47           N  
ATOM   3210  H   LEU A 219     -15.703  20.554  -6.729  1.00 28.47           H  
ATOM   3211  CA  LEU A 219     -13.658  19.967  -6.707  1.00 28.47           C  
ATOM   3212  HA  LEU A 219     -12.966  20.245  -7.502  1.00 28.47           H  
ATOM   3213  C   LEU A 219     -13.237  18.555  -6.266  1.00 28.47           C  
ATOM   3214  CB  LEU A 219     -13.566  21.012  -5.575  1.00 28.47           C  
ATOM   3215  HB2 LEU A 219     -14.561  21.220  -5.181  1.00 28.47           H  
ATOM   3216  HB3 LEU A 219     -12.975  20.623  -4.746  1.00 28.47           H  
ATOM   3217  O   LEU A 219     -12.062  18.204  -6.402  1.00 28.47           O  
ATOM   3218  CG  LEU A 219     -12.927  22.323  -6.064  1.00 28.47           C  
ATOM   3219  HG  LEU A 219     -13.251  22.528  -7.084  1.00 28.47           H  
ATOM   3220  CD1 LEU A 219     -13.346  23.506  -5.196  1.00 28.47           C  
ATOM   3221 HD11 LEU A 219     -13.147  23.312  -4.142  1.00 28.47           H  
ATOM   3222 HD12 LEU A 219     -14.418  23.671  -5.310  1.00 28.47           H  
ATOM   3223 HD13 LEU A 219     -12.824  24.410  -5.509  1.00 28.47           H  
ATOM   3224  CD2 LEU A 219     -11.399  22.202  -6.047  1.00 28.47           C  
ATOM   3225 HD21 LEU A 219     -11.087  21.352  -6.655  1.00 28.47           H  
ATOM   3226 HD22 LEU A 219     -11.051  22.069  -5.022  1.00 28.47           H  
ATOM   3227 HD23 LEU A 219     -10.964  23.114  -6.456  1.00 28.47           H  
ATOM   3228  N   ALA A 220     -14.173  17.722  -5.798  1.00 29.62           N  
ATOM   3229  H   ALA A 220     -15.119  18.064  -5.711  1.00 29.62           H  
ATOM   3230  CA  ALA A 220     -13.901  16.322  -5.460  1.00 29.62           C  
ATOM   3231  HA  ALA A 220     -12.982  16.270  -4.877  1.00 29.62           H  
ATOM   3232  C   ALA A 220     -13.696  15.465  -6.724  1.00 29.62           C  
ATOM   3233  CB  ALA A 220     -15.049  15.800  -4.587  1.00 29.62           C  
ATOM   3234  HB1 ALA A 220     -14.860  14.763  -4.307  1.00 29.62           H  
ATOM   3235  HB2 ALA A 220     -15.993  15.855  -5.128  1.00 29.62           H  
ATOM   3236  HB3 ALA A 220     -15.128  16.400  -3.680  1.00 29.62           H  
ATOM   3237  O   ALA A 220     -12.697  14.746  -6.841  1.00 29.62           O  
ATOM   3238  N   LEU A 221     -14.595  15.611  -7.705  1.00 29.18           N  
ATOM   3239  H   LEU A 221     -15.380  16.224  -7.536  1.00 29.18           H  
ATOM   3240  CA  LEU A 221     -14.521  14.925  -8.999  1.00 29.18           C  
ATOM   3241  HA  LEU A 221     -14.553  13.850  -8.826  1.00 29.18           H  
ATOM   3242  C   LEU A 221     -13.206  15.211  -9.731  1.00 29.18           C  
ATOM   3243  CB  LEU A 221     -15.727  15.344  -9.864  1.00 29.18           C  
ATOM   3244  HB2 LEU A 221     -15.467  15.253 -10.919  1.00 29.18           H  
ATOM   3245  HB3 LEU A 221     -15.950  16.394  -9.675  1.00 29.18           H  
ATOM   3246  O   LEU A 221     -12.552  14.278 -10.197  1.00 29.18           O  
ATOM   3247  CG  LEU A 221     -16.984  14.495  -9.605  1.00 29.18           C  
ATOM   3248  HG  LEU A 221     -17.128  14.373  -8.532  1.00 29.18           H  
ATOM   3249  CD1 LEU A 221     -18.212  15.192 -10.185  1.00 29.18           C  
ATOM   3250 HD11 LEU A 221     -18.349  16.157  -9.697  1.00 29.18           H  
ATOM   3251 HD12 LEU A 221     -19.100  14.588  -9.998  1.00 29.18           H  
ATOM   3252 HD13 LEU A 221     -18.097  15.340 -11.259  1.00 29.18           H  
ATOM   3253  CD2 LEU A 221     -16.865  13.115 -10.264  1.00 29.18           C  
ATOM   3254 HD21 LEU A 221     -16.735  13.220 -11.341  1.00 29.18           H  
ATOM   3255 HD22 LEU A 221     -17.774  12.545 -10.071  1.00 29.18           H  
ATOM   3256 HD23 LEU A 221     -16.022  12.564  -9.847  1.00 29.18           H  
ATOM   3257  N   LEU A 222     -12.762  16.472  -9.792  1.00 29.22           N  
ATOM   3258  H   LEU A 222     -13.343  17.216  -9.433  1.00 29.22           H  
ATOM   3259  CA  LEU A 222     -11.537  16.795 -10.529  1.00 29.22           C  
ATOM   3260  HA  LEU A 222     -11.570  16.181 -11.429  1.00 29.22           H  
ATOM   3261  C   LEU A 222     -10.243  16.411  -9.794  1.00 29.22           C  
ATOM   3262  CB  LEU A 222     -11.530  18.267 -10.966  1.00 29.22           C  
ATOM   3263  HB2 LEU A 222     -10.997  18.864 -10.226  1.00 29.22           H  
ATOM   3264  HB3 LEU A 222     -12.552  18.644 -11.013  1.00 29.22           H  
ATOM   3265  O   LEU A 222      -9.175  16.351 -10.412  1.00 29.22           O  
ATOM   3266  CG  LEU A 222     -10.869  18.388 -12.358  1.00 29.22           C  
ATOM   3267  HG  LEU A 222     -10.409  17.443 -12.647  1.00 29.22           H  
ATOM   3268  CD1 LEU A 222     -11.922  18.719 -13.412  1.00 29.22           C  
ATOM   3269 HD11 LEU A 222     -12.445  19.639 -13.150  1.00 29.22           H  
ATOM   3270 HD12 LEU A 222     -11.454  18.827 -14.391  1.00 29.22           H  
ATOM   3271 HD13 LEU A 222     -12.647  17.908 -13.463  1.00 29.22           H  
ATOM   3272  CD2 LEU A 222      -9.741  19.416 -12.380  1.00 29.22           C  
ATOM   3273 HD21 LEU A 222      -9.327  19.454 -13.387  1.00 29.22           H  
ATOM   3274 HD22 LEU A 222     -10.136  20.396 -12.111  1.00 29.22           H  
ATOM   3275 HD23 LEU A 222      -8.978  19.115 -11.661  1.00 29.22           H  
ATOM   3276  N   LEU A 223     -10.315  16.118  -8.491  1.00 31.35           N  
ATOM   3277  H   LEU A 223     -11.211  16.203  -8.034  1.00 31.35           H  
ATOM   3278  CA  LEU A 223      -9.205  15.525  -7.744  1.00 31.35           C  
ATOM   3279  HA  LEU A 223      -8.311  16.105  -7.972  1.00 31.35           H  
ATOM   3280  C   LEU A 223      -8.958  14.084  -8.196  1.00 31.35           C  
ATOM   3281  CB  LEU A 223      -9.498  15.581  -6.229  1.00 31.35           C  
ATOM   3282  HB2 LEU A 223      -9.643  14.576  -5.831  1.00 31.35           H  
ATOM   3283  HB3 LEU A 223     -10.422  16.132  -6.053  1.00 31.35           H  
ATOM   3284  O   LEU A 223      -7.820  13.720  -8.509  1.00 31.35           O  
ATOM   3285  CG  LEU A 223      -8.382  16.275  -5.450  1.00 31.35           C  
ATOM   3286  HG  LEU A 223      -8.297  17.283  -5.858  1.00 31.35           H  
ATOM   3287  CD1 LEU A 223      -8.742  16.383  -3.972  1.00 31.35           C  
ATOM   3288 HD11 LEU A 223      -7.957  16.906  -3.425  1.00 31.35           H  
ATOM   3289 HD12 LEU A 223      -8.883  15.390  -3.546  1.00 31.35           H  
ATOM   3290 HD13 LEU A 223      -9.672  16.942  -3.872  1.00 31.35           H  
ATOM   3291  CD2 LEU A 223      -7.022  15.572  -5.558  1.00 31.35           C  
ATOM   3292 HD21 LEU A 223      -6.284  16.122  -4.974  1.00 31.35           H  
ATOM   3293 HD22 LEU A 223      -7.109  14.558  -5.167  1.00 31.35           H  
ATOM   3294 HD23 LEU A 223      -6.696  15.524  -6.597  1.00 31.35           H  
ATOM   3295  N   LEU A 224     -10.044  13.309  -8.269  1.00 31.08           N  
ATOM   3296  H   LEU A 224     -10.927  13.719  -8.002  1.00 31.08           H  
ATOM   3297  CA  LEU A 224     -10.073  11.958  -8.821  1.00 31.08           C  
ATOM   3298  HA  LEU A 224      -9.345  11.340  -8.296  1.00 31.08           H  
ATOM   3299  C   LEU A 224      -9.661  11.964 -10.294  1.00 31.08           C  
ATOM   3300  CB  LEU A 224     -11.481  11.366  -8.618  1.00 31.08           C  
ATOM   3301  HB2 LEU A 224     -12.224  12.147  -8.783  1.00 31.08           H  
ATOM   3302  HB3 LEU A 224     -11.662  10.588  -9.360  1.00 31.08           H  
ATOM   3303  O   LEU A 224      -8.747  11.229 -10.658  1.00 31.08           O  
ATOM   3304  CG  LEU A 224     -11.670  10.766  -7.214  1.00 31.08           C  
ATOM   3305  HG  LEU A 224     -11.156  11.386  -6.478  1.00 31.08           H  
ATOM   3306  CD1 LEU A 224     -13.149  10.714  -6.840  1.00 31.08           C  
ATOM   3307 HD11 LEU A 224     -13.560  11.723  -6.829  1.00 31.08           H  
ATOM   3308 HD12 LEU A 224     -13.700  10.112  -7.562  1.00 31.08           H  
ATOM   3309 HD13 LEU A 224     -13.268  10.282  -5.846  1.00 31.08           H  
ATOM   3310  CD2 LEU A 224     -11.104   9.344  -7.154  1.00 31.08           C  
ATOM   3311 HD21 LEU A 224     -10.044   9.348  -7.408  1.00 31.08           H  
ATOM   3312 HD22 LEU A 224     -11.638   8.700  -7.852  1.00 31.08           H  
ATOM   3313 HD23 LEU A 224     -11.224   8.947  -6.146  1.00 31.08           H  
ATOM   3314  N   ASP A 225     -10.224  12.845 -11.127  1.00 30.80           N  
ATOM   3315  H   ASP A 225     -11.014  13.389 -10.811  1.00 30.80           H  
ATOM   3316  CA  ASP A 225      -9.853  12.878 -12.544  1.00 30.80           C  
ATOM   3317  HA  ASP A 225      -9.949  11.859 -12.920  1.00 30.80           H  
ATOM   3318  C   ASP A 225      -8.389  13.291 -12.765  1.00 30.80           C  
ATOM   3319  CB  ASP A 225     -10.812  13.737 -13.374  1.00 30.80           C  
ATOM   3320  HB2 ASP A 225     -11.840  13.433 -13.178  1.00 30.80           H  
ATOM   3321  HB3 ASP A 225     -10.693  14.786 -13.104  1.00 30.80           H  
ATOM   3322  O   ASP A 225      -7.683  12.650 -13.539  1.00 30.80           O  
ATOM   3323  CG  ASP A 225     -10.494  13.525 -14.859  1.00 30.80           C  
ATOM   3324  OD1 ASP A 225     -10.548  12.356 -15.298  1.00 30.80           O  
ATOM   3325  OD2 ASP A 225     -10.076  14.506 -15.515  1.00 30.80           O  
ATOM   3326  N   ARG A 226      -7.833  14.262 -12.022  1.00 30.43           N  
ATOM   3327  H   ARG A 226      -8.420  14.791 -11.393  1.00 30.43           H  
ATOM   3328  CA  ARG A 226      -6.388  14.554 -12.133  1.00 30.43           C  
ATOM   3329  HA  ARG A 226      -6.154  14.559 -13.198  1.00 30.43           H  
ATOM   3330  C   ARG A 226      -5.485  13.454 -11.576  1.00 30.43           C  
ATOM   3331  CB  ARG A 226      -6.028  15.933 -11.565  1.00 30.43           C  
ATOM   3332  HB2 ARG A 226      -4.984  15.920 -11.252  1.00 30.43           H  
ATOM   3333  HB3 ARG A 226      -6.643  16.170 -10.696  1.00 30.43           H  
ATOM   3334  O   ARG A 226      -4.341  13.351 -12.026  1.00 30.43           O  
ATOM   3335  CG  ARG A 226      -6.184  16.997 -12.660  1.00 30.43           C  
ATOM   3336  HG2 ARG A 226      -7.236  17.119 -12.918  1.00 30.43           H  
ATOM   3337  HG3 ARG A 226      -5.646  16.664 -13.548  1.00 30.43           H  
ATOM   3338  CD  ARG A 226      -5.598  18.340 -12.215  1.00 30.43           C  
ATOM   3339  HD2 ARG A 226      -6.337  18.870 -11.614  1.00 30.43           H  
ATOM   3340  HD3 ARG A 226      -4.721  18.155 -11.595  1.00 30.43           H  
ATOM   3341  NE  ARG A 226      -5.161  19.146 -13.373  1.00 30.43           N  
ATOM   3342  HE  ARG A 226      -4.352  18.820 -13.882  1.00 30.43           H  
ATOM   3343  NH1 ARG A 226      -6.848  20.713 -13.451  1.00 30.43           N  
ATOM   3344 HH11 ARG A 226      -7.415  20.210 -12.783  1.00 30.43           H  
ATOM   3345 HH12 ARG A 226      -7.239  21.480 -13.978  1.00 30.43           H  
ATOM   3346  NH2 ARG A 226      -5.150  20.823 -14.889  1.00 30.43           N  
ATOM   3347 HH21 ARG A 226      -5.322  21.793 -15.113  1.00 30.43           H  
ATOM   3348 HH22 ARG A 226      -4.273  20.525 -15.292  1.00 30.43           H  
ATOM   3349  CZ  ARG A 226      -5.725  20.225 -13.888  1.00 30.43           C  
ATOM   3350  N   LEU A 227      -5.957  12.628 -10.642  1.00 30.97           N  
ATOM   3351  H   LEU A 227      -6.903  12.762 -10.315  1.00 30.97           H  
ATOM   3352  CA  LEU A 227      -5.262  11.393 -10.269  1.00 30.97           C  
ATOM   3353  HA  LEU A 227      -4.202  11.615 -10.146  1.00 30.97           H  
ATOM   3354  C   LEU A 227      -5.332  10.372 -11.415  1.00 30.97           C  
ATOM   3355  CB  LEU A 227      -5.801  10.854  -8.929  1.00 30.97           C  
ATOM   3356  HB2 LEU A 227      -6.889  10.918  -8.933  1.00 30.97           H  
ATOM   3357  HB3 LEU A 227      -5.539   9.800  -8.833  1.00 30.97           H  
ATOM   3358  O   LEU A 227      -4.281   9.881 -11.820  1.00 30.97           O  
ATOM   3359  CG  LEU A 227      -5.251  11.615  -7.706  1.00 30.97           C  
ATOM   3360  HG  LEU A 227      -5.295  12.688  -7.890  1.00 30.97           H  
ATOM   3361  CD1 LEU A 227      -6.075  11.308  -6.458  1.00 30.97           C  
ATOM   3362 HD11 LEU A 227      -7.107  11.618  -6.624  1.00 30.97           H  
ATOM   3363 HD12 LEU A 227      -5.684  11.854  -5.600  1.00 30.97           H  
ATOM   3364 HD13 LEU A 227      -6.060  10.238  -6.250  1.00 30.97           H  
ATOM   3365  CD2 LEU A 227      -3.794  11.234  -7.405  1.00 30.97           C  
ATOM   3366 HD21 LEU A 227      -3.151  11.494  -8.245  1.00 30.97           H  
ATOM   3367 HD22 LEU A 227      -3.730  10.161  -7.224  1.00 30.97           H  
ATOM   3368 HD23 LEU A 227      -3.456  11.764  -6.515  1.00 30.97           H  
ATOM   3369  N   ASN A 228      -6.500  10.165 -12.030  1.00 29.75           N  
ATOM   3370  H   ASN A 228      -7.326  10.584 -11.627  1.00 29.75           H  
ATOM   3371  CA  ASN A 228      -6.690   9.297 -13.199  1.00 29.75           C  
ATOM   3372  HA  ASN A 228      -6.369   8.288 -12.937  1.00 29.75           H  
ATOM   3373  C   ASN A 228      -5.856   9.747 -14.418  1.00 29.75           C  
ATOM   3374  CB  ASN A 228      -8.189   9.248 -13.557  1.00 29.75           C  
ATOM   3375  HB2 ASN A 228      -8.315   8.673 -14.475  1.00 29.75           H  
ATOM   3376  HB3 ASN A 228      -8.557  10.255 -13.750  1.00 29.75           H  
ATOM   3377  O   ASN A 228      -5.254   8.919 -15.099  1.00 29.75           O  
ATOM   3378  CG  ASN A 228      -9.069   8.596 -12.503  1.00 29.75           C  
ATOM   3379  ND2 ASN A 228     -10.363   8.798 -12.584  1.00 29.75           N  
ATOM   3380 HD21 ASN A 228     -10.744   9.417 -13.286  1.00 29.75           H  
ATOM   3381 HD22 ASN A 228     -10.933   8.360 -11.875  1.00 29.75           H  
ATOM   3382  OD1 ASN A 228      -8.619   7.877 -11.628  1.00 29.75           O  
ATOM   3383  N   GLN A 229      -5.744  11.052 -14.686  1.00 28.88           N  
ATOM   3384  H   GLN A 229      -6.351  11.678 -14.177  1.00 28.88           H  
ATOM   3385  CA  GLN A 229      -4.910  11.606 -15.763  1.00 28.88           C  
ATOM   3386  HA  GLN A 229      -5.133  11.076 -16.689  1.00 28.88           H  
ATOM   3387  C   GLN A 229      -3.404  11.455 -15.492  1.00 28.88           C  
ATOM   3388  CB  GLN A 229      -5.214  13.096 -15.969  1.00 28.88           C  
ATOM   3389  HB2 GLN A 229      -5.138  13.615 -15.014  1.00 28.88           H  
ATOM   3390  HB3 GLN A 229      -4.441  13.494 -16.626  1.00 28.88           H  
ATOM   3391  O   GLN A 229      -2.618  11.229 -16.417  1.00 28.88           O  
ATOM   3392  CG  GLN A 229      -6.577  13.406 -16.609  1.00 28.88           C  
ATOM   3393  HG2 GLN A 229      -6.673  12.866 -17.551  1.00 28.88           H  
ATOM   3394  HG3 GLN A 229      -7.389  13.083 -15.957  1.00 28.88           H  
ATOM   3395  CD  GLN A 229      -6.729  14.899 -16.900  1.00 28.88           C  
ATOM   3396  NE2 GLN A 229      -7.930  15.419 -16.963  1.00 28.88           N  
ATOM   3397 HE21 GLN A 229      -8.731  14.909 -16.618  1.00 28.88           H  
ATOM   3398 HE22 GLN A 229      -8.026  16.404 -17.163  1.00 28.88           H  
ATOM   3399  OE1 GLN A 229      -5.756  15.622 -17.084  1.00 28.88           O  
ATOM   3400  N   LEU A 230      -2.972  11.577 -14.232  1.00 26.61           N  
ATOM   3401  H   LEU A 230      -3.645  11.778 -13.507  1.00 26.61           H  
ATOM   3402  CA  LEU A 230      -1.593  11.258 -13.851  1.00 26.61           C  
ATOM   3403  HA  LEU A 230      -0.916  11.741 -14.556  1.00 26.61           H  
ATOM   3404  C   LEU A 230      -1.335   9.755 -13.975  1.00 26.61           C  
ATOM   3405  CB  LEU A 230      -1.304  11.767 -12.428  1.00 26.61           C  
ATOM   3406  HB2 LEU A 230      -0.485  11.190 -11.999  1.00 26.61           H  
ATOM   3407  HB3 LEU A 230      -2.183  11.595 -11.806  1.00 26.61           H  
ATOM   3408  O   LEU A 230      -0.302   9.357 -14.511  1.00 26.61           O  
ATOM   3409  CG  LEU A 230      -0.925  13.257 -12.387  1.00 26.61           C  
ATOM   3410  HG  LEU A 230      -1.626  13.836 -12.988  1.00 26.61           H  
ATOM   3411  CD1 LEU A 230      -0.972  13.775 -10.948  1.00 26.61           C  
ATOM   3412 HD11 LEU A 230      -0.280  13.210 -10.323  1.00 26.61           H  
ATOM   3413 HD12 LEU A 230      -0.713  14.834 -10.932  1.00 26.61           H  
ATOM   3414 HD13 LEU A 230      -1.986  13.655 -10.567  1.00 26.61           H  
ATOM   3415  CD2 LEU A 230       0.499  13.490 -12.912  1.00 26.61           C  
ATOM   3416 HD21 LEU A 230       0.744  14.550 -12.841  1.00 26.61           H  
ATOM   3417 HD22 LEU A 230       0.567  13.193 -13.959  1.00 26.61           H  
ATOM   3418 HD23 LEU A 230       1.214  12.913 -12.325  1.00 26.61           H  
ATOM   3419  N   GLU A 231      -2.282   8.928 -13.540  1.00 26.16           N  
ATOM   3420  H   GLU A 231      -3.094   9.322 -13.086  1.00 26.16           H  
ATOM   3421  CA  GLU A 231      -2.218   7.476 -13.629  1.00 26.16           C  
ATOM   3422  HA  GLU A 231      -1.297   7.144 -13.149  1.00 26.16           H  
ATOM   3423  C   GLU A 231      -2.185   6.988 -15.081  1.00 26.16           C  
ATOM   3424  CB  GLU A 231      -3.391   6.863 -12.859  1.00 26.16           C  
ATOM   3425  HB2 GLU A 231      -4.330   7.087 -13.365  1.00 26.16           H  
ATOM   3426  HB3 GLU A 231      -3.415   7.284 -11.854  1.00 26.16           H  
ATOM   3427  O   GLU A 231      -1.368   6.127 -15.397  1.00 26.16           O  
ATOM   3428  CG  GLU A 231      -3.211   5.349 -12.757  1.00 26.16           C  
ATOM   3429  HG2 GLU A 231      -2.268   5.134 -12.253  1.00 26.16           H  
ATOM   3430  HG3 GLU A 231      -3.160   4.915 -13.756  1.00 26.16           H  
ATOM   3431  CD  GLU A 231      -4.360   4.706 -11.991  1.00 26.16           C  
ATOM   3432  OE1 GLU A 231      -4.478   4.994 -10.781  1.00 26.16           O  
ATOM   3433  OE2 GLU A 231      -5.028   3.824 -12.589  1.00 26.16           O  
ATOM   3434  N   SER A 232      -2.967   7.575 -15.991  1.00 26.69           N  
ATOM   3435  H   SER A 232      -3.655   8.240 -15.669  1.00 26.69           H  
ATOM   3436  CA  SER A 232      -2.970   7.202 -17.411  1.00 26.69           C  
ATOM   3437  HA  SER A 232      -3.169   6.132 -17.469  1.00 26.69           H  
ATOM   3438  C   SER A 232      -1.604   7.447 -18.065  1.00 26.69           C  
ATOM   3439  CB  SER A 232      -4.105   7.912 -18.161  1.00 26.69           C  
ATOM   3440  HB2 SER A 232      -4.263   7.414 -19.118  1.00 26.69           H  
ATOM   3441  HB3 SER A 232      -5.023   7.834 -17.579  1.00 26.69           H  
ATOM   3442  O   SER A 232      -1.080   6.563 -18.745  1.00 26.69           O  
ATOM   3443  OG  SER A 232      -3.808   9.272 -18.404  1.00 26.69           O  
ATOM   3444  HG  SER A 232      -4.633   9.761 -18.365  1.00 26.69           H  
ATOM   3445  N   LYS A 233      -0.943   8.576 -17.759  1.00 25.14           N  
ATOM   3446  H   LYS A 233      -1.456   9.271 -17.236  1.00 25.14           H  
ATOM   3447  CA  LYS A 233       0.463   8.827 -18.136  1.00 25.14           C  
ATOM   3448  HA  LYS A 233       0.577   8.631 -19.202  1.00 25.14           H  
ATOM   3449  C   LYS A 233       1.438   7.879 -17.429  1.00 25.14           C  
ATOM   3450  CB  LYS A 233       0.834  10.293 -17.850  1.00 25.14           C  
ATOM   3451  HB2 LYS A 233       0.516  10.562 -16.843  1.00 25.14           H  
ATOM   3452  HB3 LYS A 233       1.918  10.398 -17.907  1.00 25.14           H  
ATOM   3453  O   LYS A 233       2.436   7.467 -18.020  1.00 25.14           O  
ATOM   3454  CG  LYS A 233       0.204  11.257 -18.867  1.00 25.14           C  
ATOM   3455  HG2 LYS A 233      -0.881  11.163 -18.830  1.00 25.14           H  
ATOM   3456  HG3 LYS A 233       0.544  10.988 -19.867  1.00 25.14           H  
ATOM   3457  CD  LYS A 233       0.590  12.716 -18.579  1.00 25.14           C  
ATOM   3458  HD2 LYS A 233       1.675  12.816 -18.575  1.00 25.14           H  
ATOM   3459  HD3 LYS A 233       0.196  12.993 -17.601  1.00 25.14           H  
ATOM   3460  CE  LYS A 233      -0.015  13.625 -19.658  1.00 25.14           C  
ATOM   3461  HE2 LYS A 233      -1.081  13.407 -19.723  1.00 25.14           H  
ATOM   3462  HE3 LYS A 233       0.429  13.372 -20.621  1.00 25.14           H  
ATOM   3463  NZ  LYS A 233       0.174  15.069 -19.363  1.00 25.14           N  
ATOM   3464  HZ1 LYS A 233      -0.253  15.633 -20.084  1.00 25.14           H  
ATOM   3465  HZ2 LYS A 233       1.152  15.314 -19.300  1.00 25.14           H  
ATOM   3466  HZ3 LYS A 233      -0.285  15.311 -18.497  1.00 25.14           H  
ATOM   3467  N   MET A 234       1.168   7.516 -16.174  1.00 24.51           N  
ATOM   3468  H   MET A 234       0.354   7.923 -15.736  1.00 24.51           H  
ATOM   3469  CA  MET A 234       1.991   6.588 -15.390  1.00 24.51           C  
ATOM   3470  HA  MET A 234       3.032   6.814 -15.620  1.00 24.51           H  
ATOM   3471  C   MET A 234       1.759   5.106 -15.749  1.00 24.51           C  
ATOM   3472  CB  MET A 234       1.767   6.835 -13.891  1.00 24.51           C  
ATOM   3473  HB2 MET A 234       0.974   6.179 -13.532  1.00 24.51           H  
ATOM   3474  HB3 MET A 234       1.465   7.867 -13.712  1.00 24.51           H  
ATOM   3475  O   MET A 234       2.549   4.246 -15.337  1.00 24.51           O  
ATOM   3476  CG  MET A 234       3.048   6.612 -13.086  1.00 24.51           C  
ATOM   3477  HG2 MET A 234       3.656   7.514 -13.151  1.00 24.51           H  
ATOM   3478  HG3 MET A 234       3.618   5.788 -13.516  1.00 24.51           H  
ATOM   3479  SD  MET A 234       2.719   6.241 -11.347  1.00 24.51           S  
ATOM   3480  CE  MET A 234       4.383   6.340 -10.660  1.00 24.51           C  
ATOM   3481  HE1 MET A 234       4.377   5.923  -9.653  1.00 24.51           H  
ATOM   3482  HE2 MET A 234       4.692   7.384 -10.616  1.00 24.51           H  
ATOM   3483  HE3 MET A 234       5.078   5.774 -11.281  1.00 24.51           H  
ATOM   3484  N   SER A 235       0.725   4.813 -16.542  1.00 24.79           N  
ATOM   3485  H   SER A 235       0.056   5.555 -16.692  1.00 24.79           H  
ATOM   3486  CA  SER A 235       0.414   3.536 -17.188  1.00 24.79           C  
ATOM   3487  HA  SER A 235       0.666   2.738 -16.490  1.00 24.79           H  
ATOM   3488  C   SER A 235       1.287   3.347 -18.437  1.00 24.79           C  
ATOM   3489  CB  SER A 235      -1.096   3.437 -17.464  1.00 24.79           C  
ATOM   3490  HB2 SER A 235      -1.359   4.008 -18.354  1.00 24.79           H  
ATOM   3491  HB3 SER A 235      -1.641   3.843 -16.612  1.00 24.79           H  
ATOM   3492  O   SER A 235       0.833   3.026 -19.535  1.00 24.79           O  
ATOM   3493  OG  SER A 235      -1.471   2.081 -17.620  1.00 24.79           O  
ATOM   3494  HG  SER A 235      -2.414   2.017 -17.450  1.00 24.79           H  
ATOM   3495  N   GLY A 236       2.598   3.553 -18.268  1.00 21.64           N  
ATOM   3496  H   GLY A 236       2.909   3.818 -17.345  1.00 21.64           H  
ATOM   3497  CA  GLY A 236       3.587   3.279 -19.303  1.00 21.64           C  
ATOM   3498  HA2 GLY A 236       3.388   3.921 -20.161  1.00 21.64           H  
ATOM   3499  HA3 GLY A 236       4.588   3.491 -18.927  1.00 21.64           H  
ATOM   3500  C   GLY A 236       3.515   1.812 -19.728  1.00 21.64           C  
ATOM   3501  O   GLY A 236       3.383   0.921 -18.886  1.00 21.64           O  
ATOM   3502  N   LYS A 237       3.581   1.546 -21.038  1.00 21.98           N  
ATOM   3503  H   LYS A 237       3.642   2.327 -21.675  1.00 21.98           H  
ATOM   3504  CA  LYS A 237       3.470   0.181 -21.575  1.00 21.98           C  
ATOM   3505  HA  LYS A 237       2.481  -0.206 -21.330  1.00 21.98           H  
ATOM   3506  C   LYS A 237       4.495  -0.747 -20.928  1.00 21.98           C  
ATOM   3507  CB  LYS A 237       3.662   0.165 -23.099  1.00 21.98           C  
ATOM   3508  HB2 LYS A 237       4.524   0.773 -23.374  1.00 21.98           H  
ATOM   3509  HB3 LYS A 237       3.857  -0.862 -23.407  1.00 21.98           H  
ATOM   3510  O   LYS A 237       5.698  -0.518 -21.060  1.00 21.98           O  
ATOM   3511  CG  LYS A 237       2.413   0.655 -23.839  1.00 21.98           C  
ATOM   3512  HG2 LYS A 237       1.551   0.093 -23.479  1.00 21.98           H  
ATOM   3513  HG3 LYS A 237       2.254   1.714 -23.635  1.00 21.98           H  
ATOM   3514  CD  LYS A 237       2.556   0.432 -25.349  1.00 21.98           C  
ATOM   3515  HD2 LYS A 237       2.829  -0.607 -25.533  1.00 21.98           H  
ATOM   3516  HD3 LYS A 237       3.331   1.088 -25.744  1.00 21.98           H  
ATOM   3517  CE  LYS A 237       1.211   0.727 -26.019  1.00 21.98           C  
ATOM   3518  HE2 LYS A 237       0.441   0.151 -25.506  1.00 21.98           H  
ATOM   3519  HE3 LYS A 237       0.971   1.781 -25.882  1.00 21.98           H  
ATOM   3520  NZ  LYS A 237       1.224   0.374 -27.459  1.00 21.98           N  
ATOM   3521  HZ1 LYS A 237       0.308   0.532 -27.855  1.00 21.98           H  
ATOM   3522  HZ2 LYS A 237       1.896   0.942 -27.955  1.00 21.98           H  
ATOM   3523  HZ3 LYS A 237       1.460  -0.601 -27.579  1.00 21.98           H  
ATOM   3524  N   GLY A 238       4.017  -1.838 -20.330  1.00 23.00           N  
ATOM   3525  H   GLY A 238       3.020  -1.904 -20.180  1.00 23.00           H  
ATOM   3526  CA  GLY A 238       4.850  -2.930 -19.832  1.00 23.00           C  
ATOM   3527  HA2 GLY A 238       5.602  -2.531 -19.152  1.00 23.00           H  
ATOM   3528  HA3 GLY A 238       4.224  -3.632 -19.281  1.00 23.00           H  
ATOM   3529  C   GLY A 238       5.554  -3.686 -20.961  1.00 23.00           C  
ATOM   3530  O   GLY A 238       5.166  -4.803 -21.304  1.00 23.00           O  
ATOM   3531  N   GLN A 239       6.596  -3.094 -21.553  1.00 20.83           N  
ATOM   3532  H   GLN A 239       6.826  -2.151 -21.274  1.00 20.83           H  
ATOM   3533  CA  GLN A 239       7.516  -3.831 -22.415  1.00 20.83           C  
ATOM   3534  HA  GLN A 239       6.940  -4.290 -23.219  1.00 20.83           H  
ATOM   3535  C   GLN A 239       8.164  -4.957 -21.605  1.00 20.83           C  
ATOM   3536  CB  GLN A 239       8.587  -2.918 -23.038  1.00 20.83           C  
ATOM   3537  HB2 GLN A 239       9.006  -2.260 -22.277  1.00 20.83           H  
ATOM   3538  HB3 GLN A 239       9.389  -3.550 -23.420  1.00 20.83           H  
ATOM   3539  O   GLN A 239       8.646  -4.748 -20.491  1.00 20.83           O  
ATOM   3540  CG  GLN A 239       8.043  -2.088 -24.211  1.00 20.83           C  
ATOM   3541  HG2 GLN A 239       7.352  -1.332 -23.835  1.00 20.83           H  
ATOM   3542  HG3 GLN A 239       7.496  -2.746 -24.887  1.00 20.83           H  
ATOM   3543  CD  GLN A 239       9.148  -1.392 -25.008  1.00 20.83           C  
ATOM   3544  NE2 GLN A 239       8.921  -1.081 -26.265  1.00 20.83           N  
ATOM   3545 HE21 GLN A 239       8.032  -1.279 -26.701  1.00 20.83           H  
ATOM   3546 HE22 GLN A 239       9.683  -0.604 -26.726  1.00 20.83           H  
ATOM   3547  OE1 GLN A 239      10.237  -1.123 -24.540  1.00 20.83           O  
ATOM   3548  N   GLN A 240       8.188  -6.158 -22.182  1.00 22.80           N  
ATOM   3549  H   GLN A 240       7.757  -6.267 -23.089  1.00 22.80           H  
ATOM   3550  CA  GLN A 240       8.829  -7.331 -21.594  1.00 22.80           C  
ATOM   3551  HA  GLN A 240       8.544  -7.408 -20.544  1.00 22.80           H  
ATOM   3552  C   GLN A 240      10.358  -7.175 -21.653  1.00 22.80           C  
ATOM   3553  CB  GLN A 240       8.350  -8.599 -22.322  1.00 22.80           C  
ATOM   3554  HB2 GLN A 240       8.919  -9.449 -21.945  1.00 22.80           H  
ATOM   3555  HB3 GLN A 240       8.565  -8.494 -23.386  1.00 22.80           H  
ATOM   3556  O   GLN A 240      11.021  -7.736 -22.526  1.00 22.80           O  
ATOM   3557  CG  GLN A 240       6.852  -8.908 -22.141  1.00 22.80           C  
ATOM   3558  HG2 GLN A 240       6.254  -8.069 -22.496  1.00 22.80           H  
ATOM   3559  HG3 GLN A 240       6.644  -9.057 -21.082  1.00 22.80           H  
ATOM   3560  CD  GLN A 240       6.428 -10.159 -22.911  1.00 22.80           C  
ATOM   3561  NE2 GLN A 240       5.233 -10.666 -22.702  1.00 22.80           N  
ATOM   3562 HE21 GLN A 240       5.004 -11.471 -23.266  1.00 22.80           H  
ATOM   3563 HE22 GLN A 240       4.545 -10.192 -22.134  1.00 22.80           H  
ATOM   3564  OE1 GLN A 240       7.157 -10.710 -23.715  1.00 22.80           O  
ATOM   3565  N   GLN A 241      10.926  -6.382 -20.740  1.00 22.62           N  
ATOM   3566  H   GLN A 241      10.326  -5.857 -20.119  1.00 22.62           H  
ATOM   3567  CA  GLN A 241      12.374  -6.252 -20.596  1.00 22.62           C  
ATOM   3568  HA  GLN A 241      12.786  -5.908 -21.545  1.00 22.62           H  
ATOM   3569  C   GLN A 241      12.983  -7.630 -20.302  1.00 22.62           C  
ATOM   3570  CB  GLN A 241      12.732  -5.210 -19.520  1.00 22.62           C  
ATOM   3571  HB2 GLN A 241      13.774  -5.352 -19.234  1.00 22.62           H  
ATOM   3572  HB3 GLN A 241      12.121  -5.361 -18.630  1.00 22.62           H  
ATOM   3573  O   GLN A 241      12.693  -8.260 -19.285  1.00 22.62           O  
ATOM   3574  CG  GLN A 241      12.552  -3.771 -20.042  1.00 22.62           C  
ATOM   3575  HG2 GLN A 241      12.941  -3.710 -21.059  1.00 22.62           H  
ATOM   3576  HG3 GLN A 241      11.491  -3.526 -20.076  1.00 22.62           H  
ATOM   3577  CD  GLN A 241      13.273  -2.729 -19.182  1.00 22.62           C  
ATOM   3578  NE2 GLN A 241      14.139  -1.943 -19.784  1.00 22.62           N  
ATOM   3579 HE21 GLN A 241      14.378  -2.069 -20.757  1.00 22.62           H  
ATOM   3580 HE22 GLN A 241      14.714  -1.305 -19.252  1.00 22.62           H  
ATOM   3581  OE1 GLN A 241      13.039  -2.607 -17.985  1.00 22.62           O  
ATOM   3582  N   GLN A 242      13.806  -8.121 -21.233  1.00 22.54           N  
ATOM   3583  H   GLN A 242      13.936  -7.584 -22.078  1.00 22.54           H  
ATOM   3584  CA  GLN A 242      14.495  -9.401 -21.093  1.00 22.54           C  
ATOM   3585  HA  GLN A 242      13.754 -10.189 -20.961  1.00 22.54           H  
ATOM   3586  C   GLN A 242      15.424  -9.405 -19.885  1.00 22.54           C  
ATOM   3587  CB  GLN A 242      15.360  -9.705 -22.320  1.00 22.54           C  
ATOM   3588  HB2 GLN A 242      16.139 -10.409 -22.027  1.00 22.54           H  
ATOM   3589  HB3 GLN A 242      15.850  -8.791 -22.657  1.00 22.54           H  
ATOM   3590  O   GLN A 242      16.124  -8.434 -19.608  1.00 22.54           O  
ATOM   3591  CG  GLN A 242      14.596 -10.345 -23.481  1.00 22.54           C  
ATOM   3592  HG2 GLN A 242      14.046 -11.212 -23.115  1.00 22.54           H  
ATOM   3593  HG3 GLN A 242      13.884  -9.632 -23.898  1.00 22.54           H  
ATOM   3594  CD  GLN A 242      15.557 -10.800 -24.578  1.00 22.54           C  
ATOM   3595  NE2 GLN A 242      15.127 -11.673 -25.461  1.00 22.54           N  
ATOM   3596 HE21 GLN A 242      15.767 -11.945 -26.193  1.00 22.54           H  
ATOM   3597 HE22 GLN A 242      14.173 -12.005 -25.440  1.00 22.54           H  
ATOM   3598  OE1 GLN A 242      16.710 -10.391 -24.653  1.00 22.54           O  
ATOM   3599  N   GLY A 243      15.551 -10.563 -19.250  1.00 27.40           N  
ATOM   3600  H   GLY A 243      14.954 -11.335 -19.511  1.00 27.40           H  
ATOM   3601  CA  GLY A 243      16.474 -10.737 -18.146  1.00 27.40           C  
ATOM   3602  HA2 GLY A 243      16.347  -9.896 -17.465  1.00 27.40           H  
ATOM   3603  HA3 GLY A 243      16.211 -11.667 -17.641  1.00 27.40           H  
ATOM   3604  C   GLY A 243      17.947 -10.814 -18.531  1.00 27.40           C  
ATOM   3605  O   GLY A 243      18.501 -11.905 -18.537  1.00 27.40           O  
ATOM   3606  N   GLN A 244      18.573  -9.679 -18.821  1.00 29.31           N  
ATOM   3607  H   GLN A 244      18.019  -8.835 -18.825  1.00 29.31           H  
ATOM   3608  CA  GLN A 244      20.028  -9.549 -18.991  1.00 29.31           C  
ATOM   3609  HA  GLN A 244      20.432 -10.488 -19.369  1.00 29.31           H  
ATOM   3610  C   GLN A 244      20.690  -9.303 -17.609  1.00 29.31           C  
ATOM   3611  CB  GLN A 244      20.298  -8.459 -20.054  1.00 29.31           C  
ATOM   3612  HB2 GLN A 244      19.950  -7.498 -19.675  1.00 29.31           H  
ATOM   3613  HB3 GLN A 244      21.371  -8.385 -20.230  1.00 29.31           H  
ATOM   3614  O   GLN A 244      20.013  -9.413 -16.587  1.00 29.31           O  
ATOM   3615  CG  GLN A 244      19.593  -8.772 -21.398  1.00 29.31           C  
ATOM   3616  HG2 GLN A 244      20.048  -9.662 -21.833  1.00 29.31           H  
ATOM   3617  HG3 GLN A 244      18.539  -8.989 -21.228  1.00 29.31           H  
ATOM   3618  CD  GLN A 244      19.637  -7.654 -22.435  1.00 29.31           C  
ATOM   3619  NE2 GLN A 244      18.925  -7.797 -23.533  1.00 29.31           N  
ATOM   3620 HE21 GLN A 244      18.398  -8.642 -23.702  1.00 29.31           H  
ATOM   3621 HE22 GLN A 244      18.949  -7.038 -24.199  1.00 29.31           H  
ATOM   3622  OE1 GLN A 244      20.265  -6.616 -22.280  1.00 29.31           O  
ATOM   3623  N   THR A 245      21.981  -8.962 -17.547  1.00 32.84           N  
ATOM   3624  H   THR A 245      22.517  -8.881 -18.399  1.00 32.84           H  
ATOM   3625  CA  THR A 245      22.698  -8.586 -16.305  1.00 32.84           C  
ATOM   3626  HA  THR A 245      22.311  -9.175 -15.473  1.00 32.84           H  
ATOM   3627  C   THR A 245      22.511  -7.101 -15.959  1.00 32.84           C  
ATOM   3628  CB  THR A 245      24.198  -8.887 -16.456  1.00 32.84           C  
ATOM   3629  HB  THR A 245      24.749  -8.417 -15.641  1.00 32.84           H  
ATOM   3630  O   THR A 245      22.450  -6.271 -16.871  1.00 32.84           O  
ATOM   3631  CG2 THR A 245      24.481 -10.387 -16.440  1.00 32.84           C  
ATOM   3632 HG21 THR A 245      25.555 -10.562 -16.504  1.00 32.84           H  
ATOM   3633 HG22 THR A 245      23.987 -10.879 -17.278  1.00 32.84           H  
ATOM   3634 HG23 THR A 245      24.116 -10.819 -15.508  1.00 32.84           H  
ATOM   3635  OG1 THR A 245      24.673  -8.400 -17.694  1.00 32.84           O  
ATOM   3636  HG1 THR A 245      25.577  -8.708 -17.794  1.00 32.84           H  
ATOM   3637  N   VAL A 246      22.373  -6.717 -14.677  1.00 38.54           N  
ATOM   3638  H   VAL A 246      22.375  -7.424 -13.956  1.00 38.54           H  
ATOM   3639  CA  VAL A 246      22.065  -5.318 -14.272  1.00 38.54           C  
ATOM   3640  HA  VAL A 246      21.295  -4.951 -14.951  1.00 38.54           H  
ATOM   3641  C   VAL A 246      23.268  -4.382 -14.470  1.00 38.54           C  
ATOM   3642  CB  VAL A 246      21.449  -5.196 -12.857  1.00 38.54           C  
ATOM   3643  HB  VAL A 246      22.212  -5.489 -12.136  1.00 38.54           H  
ATOM   3644  O   VAL A 246      23.993  -4.022 -13.549  1.00 38.54           O  
ATOM   3645  CG1 VAL A 246      20.963  -3.771 -12.538  1.00 38.54           C  
ATOM   3646 HG11 VAL A 246      20.165  -3.481 -13.220  1.00 38.54           H  
ATOM   3647 HG12 VAL A 246      20.577  -3.739 -11.519  1.00 38.54           H  
ATOM   3648 HG13 VAL A 246      21.783  -3.056 -12.608  1.00 38.54           H  
ATOM   3649  CG2 VAL A 246      20.223  -6.094 -12.654  1.00 38.54           C  
ATOM   3650 HG21 VAL A 246      19.397  -5.780 -13.291  1.00 38.54           H  
ATOM   3651 HG22 VAL A 246      19.903  -6.038 -11.614  1.00 38.54           H  
ATOM   3652 HG23 VAL A 246      20.486  -7.132 -12.861  1.00 38.54           H  
ATOM   3653  N   THR A 247      23.487  -3.996 -15.725  1.00 45.78           N  
ATOM   3654  H   THR A 247      22.914  -4.447 -16.424  1.00 45.78           H  
ATOM   3655  CA  THR A 247      24.487  -3.013 -16.154  1.00 45.78           C  
ATOM   3656  HA  THR A 247      25.453  -3.309 -15.745  1.00 45.78           H  
ATOM   3657  C   THR A 247      24.170  -1.597 -15.650  1.00 45.78           C  
ATOM   3658  CB  THR A 247      24.598  -2.967 -17.689  1.00 45.78           C  
ATOM   3659  HB  THR A 247      25.381  -2.256 -17.952  1.00 45.78           H  
ATOM   3660  O   THR A 247      23.036  -1.273 -15.285  1.00 45.78           O  
ATOM   3661  CG2 THR A 247      24.958  -4.301 -18.338  1.00 45.78           C  
ATOM   3662 HG21 THR A 247      25.155  -4.146 -19.399  1.00 45.78           H  
ATOM   3663 HG22 THR A 247      25.854  -4.711 -17.872  1.00 45.78           H  
ATOM   3664 HG23 THR A 247      24.144  -5.019 -18.236  1.00 45.78           H  
ATOM   3665  OG1 THR A 247      23.386  -2.508 -18.247  1.00 45.78           O  
ATOM   3666  HG1 THR A 247      22.689  -3.087 -17.929  1.00 45.78           H  
ATOM   3667  N   LYS A 248      25.155  -0.693 -15.756  1.00 51.54           N  
ATOM   3668  H   LYS A 248      26.072  -1.029 -16.014  1.00 51.54           H  
ATOM   3669  CA  LYS A 248      24.995   0.751 -15.489  1.00 51.54           C  
ATOM   3670  HA  LYS A 248      24.812   0.893 -14.424  1.00 51.54           H  
ATOM   3671  C   LYS A 248      23.780   1.372 -16.211  1.00 51.54           C  
ATOM   3672  CB  LYS A 248      26.293   1.497 -15.872  1.00 51.54           C  
ATOM   3673  HB2 LYS A 248      26.504   1.331 -16.928  1.00 51.54           H  
ATOM   3674  HB3 LYS A 248      26.129   2.565 -15.726  1.00 51.54           H  
ATOM   3675  O   LYS A 248      23.149   2.274 -15.670  1.00 51.54           O  
ATOM   3676  CG  LYS A 248      27.523   1.080 -15.036  1.00 51.54           C  
ATOM   3677  HG2 LYS A 248      27.714   0.016 -15.176  1.00 51.54           H  
ATOM   3678  HG3 LYS A 248      27.309   1.259 -13.982  1.00 51.54           H  
ATOM   3679  CD  LYS A 248      28.791   1.863 -15.431  1.00 51.54           C  
ATOM   3680  HD2 LYS A 248      29.015   1.671 -16.481  1.00 51.54           H  
ATOM   3681  HD3 LYS A 248      28.606   2.929 -15.301  1.00 51.54           H  
ATOM   3682  CE  LYS A 248      29.995   1.446 -14.566  1.00 51.54           C  
ATOM   3683  HE2 LYS A 248      29.755   1.644 -13.521  1.00 51.54           H  
ATOM   3684  HE3 LYS A 248      30.143   0.371 -14.668  1.00 51.54           H  
ATOM   3685  NZ  LYS A 248      31.248   2.160 -14.937  1.00 51.54           N  
ATOM   3686  HZ1 LYS A 248      31.149   3.160 -14.833  1.00 51.54           H  
ATOM   3687  HZ2 LYS A 248      32.015   1.870 -14.347  1.00 51.54           H  
ATOM   3688  HZ3 LYS A 248      31.517   1.966 -15.891  1.00 51.54           H  
ATOM   3689  N   LYS A 249      23.410   0.863 -17.396  1.00 53.20           N  
ATOM   3690  H   LYS A 249      23.924   0.066 -17.743  1.00 53.20           H  
ATOM   3691  CA  LYS A 249      22.247   1.333 -18.172  1.00 53.20           C  
ATOM   3692  HA  LYS A 249      22.265   2.422 -18.209  1.00 53.20           H  
ATOM   3693  C   LYS A 249      20.916   0.982 -17.501  1.00 53.20           C  
ATOM   3694  CB  LYS A 249      22.322   0.802 -19.614  1.00 53.20           C  
ATOM   3695  HB2 LYS A 249      22.456  -0.280 -19.601  1.00 53.20           H  
ATOM   3696  HB3 LYS A 249      21.385   1.023 -20.125  1.00 53.20           H  
ATOM   3697  O   LYS A 249      20.078   1.860 -17.356  1.00 53.20           O  
ATOM   3698  CG  LYS A 249      23.475   1.470 -20.383  1.00 53.20           C  
ATOM   3699  HG2 LYS A 249      23.263   2.535 -20.482  1.00 53.20           H  
ATOM   3700  HG3 LYS A 249      24.408   1.351 -19.831  1.00 53.20           H  
ATOM   3701  CD  LYS A 249      23.659   0.860 -21.775  1.00 53.20           C  
ATOM   3702  HD2 LYS A 249      22.696   0.911 -22.283  1.00 53.20           H  
ATOM   3703  HD3 LYS A 249      23.947  -0.186 -21.664  1.00 53.20           H  
ATOM   3704  CE  LYS A 249      24.738   1.625 -22.565  1.00 53.20           C  
ATOM   3705  HE2 LYS A 249      25.602   1.755 -21.913  1.00 53.20           H  
ATOM   3706  HE3 LYS A 249      24.360   2.619 -22.803  1.00 53.20           H  
ATOM   3707  NZ  LYS A 249      25.168   0.923 -23.807  1.00 53.20           N  
ATOM   3708  HZ1 LYS A 249      25.492  -0.012 -23.603  1.00 53.20           H  
ATOM   3709  HZ2 LYS A 249      25.924   1.424 -24.251  1.00 53.20           H  
ATOM   3710  HZ3 LYS A 249      24.422   0.863 -24.484  1.00 53.20           H  
ATOM   3711  N   SER A 250      20.753  -0.238 -16.991  1.00 59.24           N  
ATOM   3712  H   SER A 250      21.489  -0.922 -17.097  1.00 59.24           H  
ATOM   3713  CA  SER A 250      19.537  -0.638 -16.264  1.00 59.24           C  
ATOM   3714  HA  SER A 250      18.674  -0.354 -16.866  1.00 59.24           H  
ATOM   3715  C   SER A 250      19.377   0.071 -14.911  1.00 59.24           C  
ATOM   3716  CB  SER A 250      19.474  -2.159 -16.113  1.00 59.24           C  
ATOM   3717  HB2 SER A 250      18.704  -2.429 -15.390  1.00 59.24           H  
ATOM   3718  HB3 SER A 250      19.203  -2.582 -17.080  1.00 59.24           H  
ATOM   3719  O   SER A 250      18.256   0.375 -14.517  1.00 59.24           O  
ATOM   3720  OG  SER A 250      20.723  -2.706 -15.729  1.00 59.24           O  
ATOM   3721  HG  SER A 250      21.156  -2.135 -15.090  1.00 59.24           H  
ATOM   3722  N   ALA A 251      20.473   0.441 -14.234  1.00 62.63           N  
ATOM   3723  H   ALA A 251      21.383   0.164 -14.573  1.00 62.63           H  
ATOM   3724  CA  ALA A 251      20.406   1.334 -13.069  1.00 62.63           C  
ATOM   3725  HA  ALA A 251      19.679   0.936 -12.360  1.00 62.63           H  
ATOM   3726  C   ALA A 251      19.935   2.756 -13.459  1.00 62.63           C  
ATOM   3727  CB  ALA A 251      21.777   1.345 -12.382  1.00 62.63           C  
ATOM   3728  HB1 ALA A 251      21.730   1.965 -11.487  1.00 62.63           H  
ATOM   3729  HB2 ALA A 251      22.536   1.749 -13.053  1.00 62.63           H  
ATOM   3730  HB3 ALA A 251      22.054   0.333 -12.088  1.00 62.63           H  
ATOM   3731  O   ALA A 251      19.139   3.366 -12.746  1.00 62.63           O  
ATOM   3732  N   ALA A 252      20.356   3.255 -14.629  1.00 65.16           N  
ATOM   3733  H   ALA A 252      21.036   2.730 -15.159  1.00 65.16           H  
ATOM   3734  CA  ALA A 252      19.893   4.525 -15.194  1.00 65.16           C  
ATOM   3735  HA  ALA A 252      19.887   5.263 -14.392  1.00 65.16           H  
ATOM   3736  C   ALA A 252      18.458   4.474 -15.769  1.00 65.16           C  
ATOM   3737  CB  ALA A 252      20.909   4.982 -16.246  1.00 65.16           C  
ATOM   3738  HB1 ALA A 252      21.920   4.922 -15.842  1.00 65.16           H  
ATOM   3739  HB2 ALA A 252      20.702   6.014 -16.526  1.00 65.16           H  
ATOM   3740  HB3 ALA A 252      20.838   4.353 -17.134  1.00 65.16           H  
ATOM   3741  O   ALA A 252      17.835   5.513 -15.975  1.00 65.16           O  
ATOM   3742  N   GLU A 253      17.909   3.287 -16.031  1.00 72.81           N  
ATOM   3743  H   GLU A 253      18.509   2.475 -16.017  1.00 72.81           H  
ATOM   3744  CA  GLU A 253      16.481   3.091 -16.321  1.00 72.81           C  
ATOM   3745  HA  GLU A 253      16.089   3.959 -16.849  1.00 72.81           H  
ATOM   3746  C   GLU A 253      15.655   2.948 -15.039  1.00 72.81           C  
ATOM   3747  CB  GLU A 253      16.277   1.864 -17.212  1.00 72.81           C  
ATOM   3748  HB2 GLU A 253      15.209   1.647 -17.251  1.00 72.81           H  
ATOM   3749  HB3 GLU A 253      16.790   1.009 -16.773  1.00 72.81           H  
ATOM   3750  O   GLU A 253      14.545   3.472 -14.961  1.00 72.81           O  
ATOM   3751  CG  GLU A 253      16.775   2.104 -18.644  1.00 72.81           C  
ATOM   3752  HG2 GLU A 253      16.264   2.979 -19.045  1.00 72.81           H  
ATOM   3753  HG3 GLU A 253      17.843   2.320 -18.631  1.00 72.81           H  
ATOM   3754  CD  GLU A 253      16.513   0.903 -19.561  1.00 72.81           C  
ATOM   3755  OE1 GLU A 253      16.745   1.060 -20.778  1.00 72.81           O  
ATOM   3756  OE2 GLU A 253      16.053  -0.145 -19.052  1.00 72.81           O  
ATOM   3757  N   ALA A 254      16.198   2.301 -14.006  1.00 72.00           N  
ATOM   3758  H   ALA A 254      17.084   1.834 -14.136  1.00 72.00           H  
ATOM   3759  CA  ALA A 254      15.571   2.231 -12.693  1.00 72.00           C  
ATOM   3760  HA  ALA A 254      14.558   1.849 -12.817  1.00 72.00           H  
ATOM   3761  C   ALA A 254      15.454   3.624 -12.049  1.00 72.00           C  
ATOM   3762  CB  ALA A 254      16.350   1.239 -11.826  1.00 72.00           C  
ATOM   3763  HB1 ALA A 254      16.427   0.277 -12.334  1.00 72.00           H  
ATOM   3764  HB2 ALA A 254      15.829   1.095 -10.880  1.00 72.00           H  
ATOM   3765  HB3 ALA A 254      17.353   1.618 -11.628  1.00 72.00           H  
ATOM   3766  O   ALA A 254      14.394   3.954 -11.525  1.00 72.00           O  
ATOM   3767  N   SER A 255      16.466   4.489 -12.172  1.00 74.59           N  
ATOM   3768  H   SER A 255      17.338   4.175 -12.573  1.00 74.59           H  
ATOM   3769  CA  SER A 255      16.378   5.872 -11.680  1.00 74.59           C  
ATOM   3770  HA  SER A 255      16.054   5.832 -10.640  1.00 74.59           H  
ATOM   3771  C   SER A 255      15.342   6.725 -12.429  1.00 74.59           C  
ATOM   3772  CB  SER A 255      17.753   6.540 -11.700  1.00 74.59           C  
ATOM   3773  HB2 SER A 255      18.463   5.923 -11.149  1.00 74.59           H  
ATOM   3774  HB3 SER A 255      17.682   7.515 -11.216  1.00 74.59           H  
ATOM   3775  O   SER A 255      14.726   7.596 -11.813  1.00 74.59           O  
ATOM   3776  OG  SER A 255      18.203   6.711 -13.026  1.00 74.59           O  
ATOM   3777  HG  SER A 255      19.020   7.216 -13.014  1.00 74.59           H  
ATOM   3778  N   LYS A 256      15.069   6.443 -13.713  1.00 78.04           N  
ATOM   3779  H   LYS A 256      15.643   5.745 -14.165  1.00 78.04           H  
ATOM   3780  CA  LYS A 256      13.979   7.078 -14.483  1.00 78.04           C  
ATOM   3781  HA  LYS A 256      14.012   8.156 -14.324  1.00 78.04           H  
ATOM   3782  C   LYS A 256      12.581   6.638 -14.037  1.00 78.04           C  
ATOM   3783  CB  LYS A 256      14.142   6.794 -15.984  1.00 78.04           C  
ATOM   3784  HB2 LYS A 256      13.234   7.098 -16.505  1.00 78.04           H  
ATOM   3785  HB3 LYS A 256      14.270   5.722 -16.132  1.00 78.04           H  
ATOM   3786  O   LYS A 256      11.620   7.363 -14.280  1.00 78.04           O  
ATOM   3787  CG  LYS A 256      15.319   7.551 -16.609  1.00 78.04           C  
ATOM   3788  HG2 LYS A 256      15.093   8.617 -16.631  1.00 78.04           H  
ATOM   3789  HG3 LYS A 256      16.215   7.404 -16.007  1.00 78.04           H  
ATOM   3790  CD  LYS A 256      15.563   7.045 -18.037  1.00 78.04           C  
ATOM   3791  HD2 LYS A 256      14.704   7.300 -18.658  1.00 78.04           H  
ATOM   3792  HD3 LYS A 256      15.684   5.962 -18.018  1.00 78.04           H  
ATOM   3793  CE  LYS A 256      16.833   7.676 -18.608  1.00 78.04           C  
ATOM   3794  HE2 LYS A 256      16.730   8.761 -18.576  1.00 78.04           H  
ATOM   3795  HE3 LYS A 256      17.667   7.399 -17.963  1.00 78.04           H  
ATOM   3796  NZ  LYS A 256      17.082   7.222 -19.998  1.00 78.04           N  
ATOM   3797  HZ1 LYS A 256      17.924   7.646 -20.361  1.00 78.04           H  
ATOM   3798  HZ2 LYS A 256      16.312   7.480 -20.598  1.00 78.04           H  
ATOM   3799  HZ3 LYS A 256      17.189   6.217 -20.023  1.00 78.04           H  
ATOM   3800  N   LYS A 257      12.435   5.476 -13.388  1.00 76.98           N  
ATOM   3801  H   LYS A 257      13.263   4.934 -13.186  1.00 76.98           H  
ATOM   3802  CA  LYS A 257      11.150   5.069 -12.799  1.00 76.98           C  
ATOM   3803  HA  LYS A 257      10.380   5.230 -13.554  1.00 76.98           H  
ATOM   3804  C   LYS A 257      10.851   5.967 -11.586  1.00 76.98           C  
ATOM   3805  CB  LYS A 257      11.134   3.571 -12.430  1.00 76.98           C  
ATOM   3806  HB2 LYS A 257      11.939   3.359 -11.727  1.00 76.98           H  
ATOM   3807  HB3 LYS A 257      10.189   3.335 -11.939  1.00 76.98           H  
ATOM   3808  O   LYS A 257      11.759   6.197 -10.777  1.00 76.98           O  
ATOM   3809  CG  LYS A 257      11.282   2.677 -13.674  1.00 76.98           C  
ATOM   3810  HG2 LYS A 257      12.171   2.983 -14.225  1.00 76.98           H  
ATOM   3811  HG3 LYS A 257      10.417   2.822 -14.320  1.00 76.98           H  
ATOM   3812  CD  LYS A 257      11.420   1.182 -13.345  1.00 76.98           C  
ATOM   3813  HD2 LYS A 257      12.223   1.046 -12.621  1.00 76.98           H  
ATOM   3814  HD3 LYS A 257      10.486   0.812 -12.922  1.00 76.98           H  
ATOM   3815  CE  LYS A 257      11.754   0.428 -14.644  1.00 76.98           C  
ATOM   3816  HE2 LYS A 257      10.928   0.558 -15.343  1.00 76.98           H  
ATOM   3817  HE3 LYS A 257      12.633   0.892 -15.091  1.00 76.98           H  
ATOM   3818  NZ  LYS A 257      12.015  -1.020 -14.432  1.00 76.98           N  
ATOM   3819  HZ1 LYS A 257      12.804  -1.154 -13.816  1.00 76.98           H  
ATOM   3820  HZ2 LYS A 257      11.210  -1.479 -14.031  1.00 76.98           H  
ATOM   3821  HZ3 LYS A 257      12.239  -1.466 -15.310  1.00 76.98           H  
ATOM   3822  N   PRO A 258       9.606   6.452 -11.415  1.00 81.05           N  
ATOM   3823  CA  PRO A 258       9.176   7.123 -10.188  1.00 81.05           C  
ATOM   3824  HA  PRO A 258       9.697   8.077 -10.111  1.00 81.05           H  
ATOM   3825  C   PRO A 258       9.477   6.267  -8.954  1.00 81.05           C  
ATOM   3826  CB  PRO A 258       7.677   7.374 -10.366  1.00 81.05           C  
ATOM   3827  HB2 PRO A 258       7.114   6.503 -10.030  1.00 81.05           H  
ATOM   3828  HB3 PRO A 258       7.349   8.273  -9.843  1.00 81.05           H  
ATOM   3829  O   PRO A 258       9.441   5.039  -9.039  1.00 81.05           O  
ATOM   3830  CG  PRO A 258       7.542   7.513 -11.882  1.00 81.05           C  
ATOM   3831  HG2 PRO A 258       7.873   8.504 -12.192  1.00 81.05           H  
ATOM   3832  HG3 PRO A 258       6.528   7.323 -12.234  1.00 81.05           H  
ATOM   3833  CD  PRO A 258       8.525   6.461 -12.389  1.00 81.05           C  
ATOM   3834  HD2 PRO A 258       8.046   5.482 -12.415  1.00 81.05           H  
ATOM   3835  HD3 PRO A 258       8.880   6.743 -13.380  1.00 81.05           H  
ATOM   3836  N   ARG A 259       9.796   6.901  -7.818  1.00 83.42           N  
ATOM   3837  H   ARG A 259       9.715   7.907  -7.814  1.00 83.42           H  
ATOM   3838  CA  ARG A 259      10.392   6.248  -6.634  1.00 83.42           C  
ATOM   3839  HA  ARG A 259      11.389   5.900  -6.903  1.00 83.42           H  
ATOM   3840  C   ARG A 259       9.629   5.000  -6.169  1.00 83.42           C  
ATOM   3841  CB  ARG A 259      10.525   7.298  -5.518  1.00 83.42           C  
ATOM   3842  HB2 ARG A 259       9.530   7.641  -5.238  1.00 83.42           H  
ATOM   3843  HB3 ARG A 259      11.078   8.151  -5.913  1.00 83.42           H  
ATOM   3844  O   ARG A 259      10.260   4.000  -5.858  1.00 83.42           O  
ATOM   3845  CG  ARG A 259      11.252   6.795  -4.258  1.00 83.42           C  
ATOM   3846  HG2 ARG A 259      10.680   5.984  -3.806  1.00 83.42           H  
ATOM   3847  HG3 ARG A 259      12.245   6.433  -4.522  1.00 83.42           H  
ATOM   3848  CD  ARG A 259      11.372   7.945  -3.249  1.00 83.42           C  
ATOM   3849  HD2 ARG A 259      12.015   8.721  -3.664  1.00 83.42           H  
ATOM   3850  HD3 ARG A 259      10.378   8.367  -3.101  1.00 83.42           H  
ATOM   3851  NE  ARG A 259      11.917   7.506  -1.948  1.00 83.42           N  
ATOM   3852  HE  ARG A 259      12.569   6.735  -1.930  1.00 83.42           H  
ATOM   3853  NH1 ARG A 259      10.840   9.037  -0.605  1.00 83.42           N  
ATOM   3854 HH11 ARG A 259      10.402   9.488  -1.395  1.00 83.42           H  
ATOM   3855 HH12 ARG A 259      10.695   9.369   0.338  1.00 83.42           H  
ATOM   3856  NH2 ARG A 259      12.156   7.541   0.314  1.00 83.42           N  
ATOM   3857 HH21 ARG A 259      11.916   7.998   1.182  1.00 83.42           H  
ATOM   3858 HH22 ARG A 259      12.976   6.956   0.251  1.00 83.42           H  
ATOM   3859  CZ  ARG A 259      11.632   8.022  -0.766  1.00 83.42           C  
ATOM   3860  N   GLN A 260       8.299   5.037  -6.197  1.00 85.14           N  
ATOM   3861  H   GLN A 260       7.869   5.889  -6.526  1.00 85.14           H  
ATOM   3862  CA  GLN A 260       7.402   3.940  -5.814  1.00 85.14           C  
ATOM   3863  HA  GLN A 260       7.799   3.499  -4.900  1.00 85.14           H  
ATOM   3864  C   GLN A 260       7.319   2.780  -6.831  1.00 85.14           C  
ATOM   3865  CB  GLN A 260       6.010   4.510  -5.462  1.00 85.14           C  
ATOM   3866  HB2 GLN A 260       5.459   3.710  -4.966  1.00 85.14           H  
ATOM   3867  HB3 GLN A 260       6.123   5.311  -4.732  1.00 85.14           H  
ATOM   3868  O   GLN A 260       6.780   1.730  -6.513  1.00 85.14           O  
ATOM   3869  CG  GLN A 260       5.125   5.013  -6.624  1.00 85.14           C  
ATOM   3870  HG2 GLN A 260       5.162   4.312  -7.459  1.00 85.14           H  
ATOM   3871  HG3 GLN A 260       4.097   5.012  -6.263  1.00 85.14           H  
ATOM   3872  CD  GLN A 260       5.436   6.422  -7.137  1.00 85.14           C  
ATOM   3873  NE2 GLN A 260       4.437   7.249  -7.345  1.00 85.14           N  
ATOM   3874 HE21 GLN A 260       4.660   8.195  -7.621  1.00 85.14           H  
ATOM   3875 HE22 GLN A 260       3.492   6.982  -7.112  1.00 85.14           H  
ATOM   3876  OE1 GLN A 260       6.569   6.800  -7.402  1.00 85.14           O  
ATOM   3877  N   LYS A 261       7.865   2.943  -8.046  1.00 84.76           N  
ATOM   3878  H   LYS A 261       8.299   3.834  -8.239  1.00 84.76           H  
ATOM   3879  CA  LYS A 261       7.974   1.902  -9.092  1.00 84.76           C  
ATOM   3880  HA  LYS A 261       7.458   1.009  -8.740  1.00 84.76           H  
ATOM   3881  C   LYS A 261       9.424   1.440  -9.323  1.00 84.76           C  
ATOM   3882  CB  LYS A 261       7.274   2.358 -10.391  1.00 84.76           C  
ATOM   3883  HB2 LYS A 261       7.712   3.295 -10.734  1.00 84.76           H  
ATOM   3884  HB3 LYS A 261       7.434   1.602 -11.160  1.00 84.76           H  
ATOM   3885  O   LYS A 261       9.740   0.871 -10.370  1.00 84.76           O  
ATOM   3886  CG  LYS A 261       5.756   2.532 -10.212  1.00 84.76           C  
ATOM   3887  HG2 LYS A 261       5.567   3.387  -9.562  1.00 84.76           H  
ATOM   3888  HG3 LYS A 261       5.351   1.638  -9.738  1.00 84.76           H  
ATOM   3889  CD  LYS A 261       5.026   2.753 -11.548  1.00 84.76           C  
ATOM   3890  HD2 LYS A 261       5.402   3.660 -12.020  1.00 84.76           H  
ATOM   3891  HD3 LYS A 261       5.207   1.904 -12.208  1.00 84.76           H  
ATOM   3892  CE  LYS A 261       3.517   2.879 -11.286  1.00 84.76           C  
ATOM   3893  HE2 LYS A 261       3.353   3.626 -10.509  1.00 84.76           H  
ATOM   3894  HE3 LYS A 261       3.145   1.936 -10.886  1.00 84.76           H  
ATOM   3895  NZ  LYS A 261       2.745   3.259 -12.496  1.00 84.76           N  
ATOM   3896  HZ1 LYS A 261       1.769   3.335 -12.248  1.00 84.76           H  
ATOM   3897  HZ2 LYS A 261       2.822   2.587 -13.246  1.00 84.76           H  
ATOM   3898  HZ3 LYS A 261       3.008   4.169 -12.847  1.00 84.76           H  
ATOM   3899  N   ARG A 262      10.326   1.709  -8.371  1.00 85.74           N  
ATOM   3900  H   ARG A 262       9.988   2.149  -7.528  1.00 85.74           H  
ATOM   3901  CA  ARG A 262      11.720   1.235  -8.386  1.00 85.74           C  
ATOM   3902  HA  ARG A 262      12.028   1.080  -9.421  1.00 85.74           H  
ATOM   3903  C   ARG A 262      11.849  -0.114  -7.682  1.00 85.74           C  
ATOM   3904  CB  ARG A 262      12.655   2.277  -7.755  1.00 85.74           C  
ATOM   3905  HB2 ARG A 262      13.663   1.866  -7.697  1.00 85.74           H  
ATOM   3906  HB3 ARG A 262      12.320   2.503  -6.742  1.00 85.74           H  
ATOM   3907  O   ARG A 262      11.089  -0.430  -6.775  1.00 85.74           O  
ATOM   3908  CG  ARG A 262      12.698   3.563  -8.585  1.00 85.74           C  
ATOM   3909  HG2 ARG A 262      11.701   4.000  -8.643  1.00 85.74           H  
ATOM   3910  HG3 ARG A 262      13.038   3.321  -9.591  1.00 85.74           H  
ATOM   3911  CD  ARG A 262      13.642   4.578  -7.947  1.00 85.74           C  
ATOM   3912  HD2 ARG A 262      13.279   4.779  -6.939  1.00 85.74           H  
ATOM   3913  HD3 ARG A 262      14.642   4.147  -7.884  1.00 85.74           H  
ATOM   3914  NE  ARG A 262      13.694   5.831  -8.715  1.00 85.74           N  
ATOM   3915  HE  ARG A 262      13.231   5.841  -9.613  1.00 85.74           H  
ATOM   3916  NH1 ARG A 262      14.822   7.089  -7.158  1.00 85.74           N  
ATOM   3917 HH11 ARG A 262      15.317   7.932  -6.906  1.00 85.74           H  
ATOM   3918 HH12 ARG A 262      14.833   6.297  -6.532  1.00 85.74           H  
ATOM   3919  NH2 ARG A 262      14.289   7.985  -9.121  1.00 85.74           N  
ATOM   3920 HH21 ARG A 262      14.715   8.856  -8.839  1.00 85.74           H  
ATOM   3921 HH22 ARG A 262      14.029   7.858 -10.089  1.00 85.74           H  
ATOM   3922  CZ  ARG A 262      14.266   6.955  -8.330  1.00 85.74           C  
ATOM   3923  N   THR A 263      12.865  -0.874  -8.070  1.00 89.04           N  
ATOM   3924  H   THR A 263      13.469  -0.534  -8.804  1.00 89.04           H  
ATOM   3925  CA  THR A 263      13.274  -2.120  -7.411  1.00 89.04           C  
ATOM   3926  HA  THR A 263      12.698  -2.272  -6.499  1.00 89.04           H  
ATOM   3927  C   THR A 263      14.743  -1.968  -7.050  1.00 89.04           C  
ATOM   3928  CB  THR A 263      13.071  -3.333  -8.333  1.00 89.04           C  
ATOM   3929  HB  THR A 263      13.793  -3.291  -9.149  1.00 89.04           H  
ATOM   3930  O   THR A 263      15.538  -1.613  -7.920  1.00 89.04           O  
ATOM   3931  CG2 THR A 263      13.232  -4.657  -7.592  1.00 89.04           C  
ATOM   3932 HG21 THR A 263      14.253  -4.759  -7.225  1.00 89.04           H  
ATOM   3933 HG22 THR A 263      12.540  -4.710  -6.752  1.00 89.04           H  
ATOM   3934 HG23 THR A 263      13.033  -5.484  -8.274  1.00 89.04           H  
ATOM   3935  OG1 THR A 263      11.775  -3.316  -8.891  1.00 89.04           O  
ATOM   3936  HG1 THR A 263      11.146  -3.431  -8.175  1.00 89.04           H  
ATOM   3937  N   ALA A 264      15.096  -2.185  -5.784  1.00 91.44           N  
ATOM   3938  H   ALA A 264      14.410  -2.522  -5.124  1.00 91.44           H  
ATOM   3939  CA  ALA A 264      16.487  -2.143  -5.348  1.00 91.44           C  
ATOM   3940  HA  ALA A 264      17.014  -1.400  -5.947  1.00 91.44           H  
ATOM   3941  C   ALA A 264      17.155  -3.506  -5.563  1.00 91.44           C  
ATOM   3942  CB  ALA A 264      16.555  -1.704  -3.884  1.00 91.44           C  
ATOM   3943  HB1 ALA A 264      16.147  -0.698  -3.784  1.00 91.44           H  
ATOM   3944  HB2 ALA A 264      17.596  -1.698  -3.562  1.00 91.44           H  
ATOM   3945  HB3 ALA A 264      15.993  -2.398  -3.259  1.00 91.44           H  
ATOM   3946  O   ALA A 264      16.574  -4.522  -5.201  1.00 91.44           O  
ATOM   3947  N   THR A 265      18.376  -3.528  -6.087  1.00 90.35           N  
ATOM   3948  H   THR A 265      18.808  -2.643  -6.309  1.00 90.35           H  
ATOM   3949  CA  THR A 265      19.203  -4.736  -6.271  1.00 90.35           C  
ATOM   3950  HA  THR A 265      18.822  -5.546  -5.649  1.00 90.35           H  
ATOM   3951  C   THR A 265      20.639  -4.452  -5.827  1.00 90.35           C  
ATOM   3952  CB  THR A 265      19.204  -5.233  -7.734  1.00 90.35           C  
ATOM   3953  HB  THR A 265      19.614  -6.243  -7.749  1.00 90.35           H  
ATOM   3954  O   THR A 265      20.998  -3.304  -5.557  1.00 90.35           O  
ATOM   3955  CG2 THR A 265      17.822  -5.289  -8.385  1.00 90.35           C  
ATOM   3956 HG21 THR A 265      17.902  -5.767  -9.361  1.00 90.35           H  
ATOM   3957 HG22 THR A 265      17.149  -5.875  -7.759  1.00 90.35           H  
ATOM   3958 HG23 THR A 265      17.419  -4.283  -8.509  1.00 90.35           H  
ATOM   3959  OG1 THR A 265      20.032  -4.431  -8.556  1.00 90.35           O  
ATOM   3960  HG1 THR A 265      20.580  -5.045  -9.050  1.00 90.35           H  
ATOM   3961  N   LYS A 266      21.513  -5.460  -5.830  1.00 88.47           N  
ATOM   3962  H   LYS A 266      21.155  -6.385  -6.017  1.00 88.47           H  
ATOM   3963  CA  LYS A 266      22.946  -5.322  -5.527  1.00 88.47           C  
ATOM   3964  HA  LYS A 266      23.043  -4.942  -4.510  1.00 88.47           H  
ATOM   3965  C   LYS A 266      23.679  -4.313  -6.431  1.00 88.47           C  
ATOM   3966  CB  LYS A 266      23.546  -6.736  -5.592  1.00 88.47           C  
ATOM   3967  HB2 LYS A 266      22.940  -7.387  -4.963  1.00 88.47           H  
ATOM   3968  HB3 LYS A 266      23.481  -7.104  -6.616  1.00 88.47           H  
ATOM   3969  O   LYS A 266      24.721  -3.792  -6.042  1.00 88.47           O  
ATOM   3970  CG  LYS A 266      25.001  -6.827  -5.109  1.00 88.47           C  
ATOM   3971  HG2 LYS A 266      25.649  -6.270  -5.786  1.00 88.47           H  
ATOM   3972  HG3 LYS A 266      25.076  -6.403  -4.108  1.00 88.47           H  
ATOM   3973  CD  LYS A 266      25.452  -8.294  -5.077  1.00 88.47           C  
ATOM   3974  HD2 LYS A 266      25.341  -8.723  -6.073  1.00 88.47           H  
ATOM   3975  HD3 LYS A 266      24.811  -8.844  -4.387  1.00 88.47           H  
ATOM   3976  CE  LYS A 266      26.913  -8.414  -4.626  1.00 88.47           C  
ATOM   3977  HE2 LYS A 266      27.542  -7.869  -5.330  1.00 88.47           H  
ATOM   3978  HE3 LYS A 266      27.013  -7.937  -3.651  1.00 88.47           H  
ATOM   3979  NZ  LYS A 266      27.342  -9.835  -4.543  1.00 88.47           N  
ATOM   3980  HZ1 LYS A 266      26.763 -10.344  -3.891  1.00 88.47           H  
ATOM   3981  HZ2 LYS A 266      28.301  -9.912  -4.235  1.00 88.47           H  
ATOM   3982  HZ3 LYS A 266      27.264 -10.291  -5.441  1.00 88.47           H  
ATOM   3983  N   GLN A 267      23.154  -4.024  -7.627  1.00 85.86           N  
ATOM   3984  H   GLN A 267      22.311  -4.518  -7.886  1.00 85.86           H  
ATOM   3985  CA  GLN A 267      23.711  -3.053  -8.586  1.00 85.86           C  
ATOM   3986  HA  GLN A 267      24.738  -2.830  -8.295  1.00 85.86           H  
ATOM   3987  C   GLN A 267      22.968  -1.703  -8.612  1.00 85.86           C  
ATOM   3988  CB  GLN A 267      23.756  -3.640 -10.009  1.00 85.86           C  
ATOM   3989  HB2 GLN A 267      24.380  -2.985 -10.617  1.00 85.86           H  
ATOM   3990  HB3 GLN A 267      22.753  -3.611 -10.435  1.00 85.86           H  
ATOM   3991  O   GLN A 267      23.480  -0.740  -9.183  1.00 85.86           O  
ATOM   3992  CG  GLN A 267      24.317  -5.070 -10.127  1.00 85.86           C  
ATOM   3993  HG2 GLN A 267      25.172  -5.185  -9.461  1.00 85.86           H  
ATOM   3994  HG3 GLN A 267      24.669  -5.217 -11.148  1.00 85.86           H  
ATOM   3995  CD  GLN A 267      23.288  -6.165  -9.832  1.00 85.86           C  
ATOM   3996  NE2 GLN A 267      23.663  -7.421  -9.901  1.00 85.86           N  
ATOM   3997 HE21 GLN A 267      24.613  -7.677 -10.130  1.00 85.86           H  
ATOM   3998 HE22 GLN A 267      22.958  -8.098  -9.647  1.00 85.86           H  
ATOM   3999  OE1 GLN A 267      22.123  -5.924  -9.551  1.00 85.86           O  
ATOM   4000  N   TYR A 268      21.776  -1.620  -8.012  1.00 89.09           N  
ATOM   4001  H   TYR A 268      21.417  -2.446  -7.556  1.00 89.09           H  
ATOM   4002  CA  TYR A 268      21.017  -0.382  -7.823  1.00 89.09           C  
ATOM   4003  HA  TYR A 268      21.704   0.463  -7.877  1.00 89.09           H  
ATOM   4004  C   TYR A 268      20.406  -0.397  -6.419  1.00 89.09           C  
ATOM   4005  CB  TYR A 268      19.973  -0.215  -8.939  1.00 89.09           C  
ATOM   4006  HB2 TYR A 268      19.277  -1.053  -8.904  1.00 89.09           H  
ATOM   4007  HB3 TYR A 268      20.483  -0.253  -9.901  1.00 89.09           H  
ATOM   4008  O   TYR A 268      19.267  -0.813  -6.222  1.00 89.09           O  
ATOM   4009  CG  TYR A 268      19.206   1.095  -8.865  1.00 89.09           C  
ATOM   4010  CD1 TYR A 268      17.806   1.093  -8.711  1.00 89.09           C  
ATOM   4011  HD1 TYR A 268      17.279   0.154  -8.629  1.00 89.09           H  
ATOM   4012  CD2 TYR A 268      19.898   2.320  -8.939  1.00 89.09           C  
ATOM   4013  HD2 TYR A 268      20.973   2.323  -9.049  1.00 89.09           H  
ATOM   4014  CE1 TYR A 268      17.098   2.310  -8.648  1.00 89.09           C  
ATOM   4015  HE1 TYR A 268      16.026   2.310  -8.521  1.00 89.09           H  
ATOM   4016  CE2 TYR A 268      19.198   3.538  -8.844  1.00 89.09           C  
ATOM   4017  HE2 TYR A 268      19.733   4.476  -8.884  1.00 89.09           H  
ATOM   4018  OH  TYR A 268      17.126   4.706  -8.543  1.00 89.09           O  
ATOM   4019  HH  TYR A 268      17.709   5.367  -8.163  1.00 89.09           H  
ATOM   4020  CZ  TYR A 268      17.796   3.534  -8.700  1.00 89.09           C  
ATOM   4021  N   ASN A 269      21.220  -0.045  -5.426  1.00 90.66           N  
ATOM   4022  H   ASN A 269      22.108   0.367  -5.677  1.00 90.66           H  
ATOM   4023  CA  ASN A 269      20.971  -0.388  -4.026  1.00 90.66           C  
ATOM   4024  HA  ASN A 269      20.642  -1.426  -4.004  1.00 90.66           H  
ATOM   4025  C   ASN A 269      19.821   0.419  -3.392  1.00 90.66           C  
ATOM   4026  CB  ASN A 269      22.312  -0.341  -3.269  1.00 90.66           C  
ATOM   4027  HB2 ASN A 269      22.217  -0.903  -2.340  1.00 90.66           H  
ATOM   4028  HB3 ASN A 269      23.062  -0.861  -3.865  1.00 90.66           H  
ATOM   4029  O   ASN A 269      19.307   1.374  -3.975  1.00 90.66           O  
ATOM   4030  CG  ASN A 269      22.830   1.044  -2.914  1.00 90.66           C  
ATOM   4031  ND2 ASN A 269      24.123   1.175  -2.745  1.00 90.66           N  
ATOM   4032 HD21 ASN A 269      24.729   0.379  -2.879  1.00 90.66           H  
ATOM   4033 HD22 ASN A 269      24.464   2.084  -2.464  1.00 90.66           H  
ATOM   4034  OD1 ASN A 269      22.106   2.012  -2.735  1.00 90.66           O  
ATOM   4035  N   VAL A 270      19.416   0.061  -2.169  1.00 93.56           N  
ATOM   4036  H   VAL A 270      19.899  -0.692  -1.702  1.00 93.56           H  
ATOM   4037  CA  VAL A 270      18.252   0.674  -1.496  1.00 93.56           C  
ATOM   4038  HA  VAL A 270      17.370   0.517  -2.117  1.00 93.56           H  
ATOM   4039  C   VAL A 270      18.401   2.192  -1.327  1.00 93.56           C  
ATOM   4040  CB  VAL A 270      18.010  -0.023  -0.144  1.00 93.56           C  
ATOM   4041  HB  VAL A 270      18.941   0.018   0.421  1.00 93.56           H  
ATOM   4042  O   VAL A 270      17.410   2.909  -1.452  1.00 93.56           O  
ATOM   4043  CG1 VAL A 270      16.923   0.613   0.729  1.00 93.56           C  
ATOM   4044 HG11 VAL A 270      16.841   0.043   1.654  1.00 93.56           H  
ATOM   4045 HG12 VAL A 270      17.176   1.644   0.975  1.00 93.56           H  
ATOM   4046 HG13 VAL A 270      15.959   0.582   0.222  1.00 93.56           H  
ATOM   4047  CG2 VAL A 270      17.607  -1.489  -0.361  1.00 93.56           C  
ATOM   4048 HG21 VAL A 270      18.402  -2.035  -0.869  1.00 93.56           H  
ATOM   4049 HG22 VAL A 270      16.692  -1.548  -0.951  1.00 93.56           H  
ATOM   4050 HG23 VAL A 270      17.431  -1.978   0.598  1.00 93.56           H  
ATOM   4051  N   ILE A 271      19.622   2.704  -1.130  1.00 90.95           N  
ATOM   4052  H   ILE A 271      20.412   2.076  -1.159  1.00 90.95           H  
ATOM   4053  CA  ILE A 271      19.882   4.150  -1.022  1.00 90.95           C  
ATOM   4054  HA  ILE A 271      19.087   4.584  -0.415  1.00 90.95           H  
ATOM   4055  C   ILE A 271      19.793   4.841  -2.390  1.00 90.95           C  
ATOM   4056  CB  ILE A 271      21.222   4.416  -0.291  1.00 90.95           C  
ATOM   4057  HB  ILE A 271      22.007   3.842  -0.782  1.00 90.95           H  
ATOM   4058  O   ILE A 271      19.253   5.941  -2.487  1.00 90.95           O  
ATOM   4059  CG1 ILE A 271      21.111   3.954   1.182  1.00 90.95           C  
ATOM   4060 HG12 ILE A 271      20.411   4.599   1.713  1.00 90.95           H  
ATOM   4061 HG13 ILE A 271      20.705   2.943   1.214  1.00 90.95           H  
ATOM   4062  CG2 ILE A 271      21.614   5.907  -0.338  1.00 90.95           C  
ATOM   4063 HG21 ILE A 271      21.755   6.232  -1.369  1.00 90.95           H  
ATOM   4064 HG22 ILE A 271      20.834   6.512   0.124  1.00 90.95           H  
ATOM   4065 HG23 ILE A 271      22.559   6.072   0.180  1.00 90.95           H  
ATOM   4066  CD1 ILE A 271      22.444   3.932   1.943  1.00 90.95           C  
ATOM   4067 HD11 ILE A 271      22.835   4.942   2.068  1.00 90.95           H  
ATOM   4068 HD12 ILE A 271      23.169   3.321   1.405  1.00 90.95           H  
ATOM   4069 HD13 ILE A 271      22.285   3.505   2.933  1.00 90.95           H  
ATOM   4070  N   GLN A 272      20.261   4.199  -3.461  1.00 88.64           N  
ATOM   4071  H   GLN A 272      20.673   3.287  -3.327  1.00 88.64           H  
ATOM   4072  CA  GLN A 272      20.152   4.717  -4.831  1.00 88.64           C  
ATOM   4073  HA  GLN A 272      20.476   5.758  -4.850  1.00 88.64           H  
ATOM   4074  C   GLN A 272      18.707   4.678  -5.359  1.00 88.64           C  
ATOM   4075  CB  GLN A 272      21.069   3.894  -5.745  1.00 88.64           C  
ATOM   4076  HB2 GLN A 272      20.806   2.841  -5.645  1.00 88.64           H  
ATOM   4077  HB3 GLN A 272      20.899   4.192  -6.780  1.00 88.64           H  
ATOM   4078  O   GLN A 272      18.290   5.579  -6.092  1.00 88.64           O  
ATOM   4079  CG  GLN A 272      22.563   4.094  -5.440  1.00 88.64           C  
ATOM   4080  HG2 GLN A 272      22.753   3.989  -4.372  1.00 88.64           H  
ATOM   4081  HG3 GLN A 272      22.848   5.104  -5.735  1.00 88.64           H  
ATOM   4082  CD  GLN A 272      23.445   3.084  -6.169  1.00 88.64           C  
ATOM   4083  NE2 GLN A 272      24.680   3.419  -6.468  1.00 88.64           N  
ATOM   4084 HE21 GLN A 272      25.049   4.329  -6.231  1.00 88.64           H  
ATOM   4085 HE22 GLN A 272      25.221   2.706  -6.936  1.00 88.64           H  
ATOM   4086  OE1 GLN A 272      23.062   1.967  -6.469  1.00 88.64           O  
ATOM   4087  N   ALA A 273      17.939   3.656  -4.973  1.00 89.97           N  
ATOM   4088  H   ALA A 273      18.381   2.910  -4.455  1.00 89.97           H  
ATOM   4089  CA  ALA A 273      16.535   3.490  -5.325  1.00 89.97           C  
ATOM   4090  HA  ALA A 273      16.398   3.737  -6.378  1.00 89.97           H  
ATOM   4091  C   ALA A 273      15.621   4.427  -4.523  1.00 89.97           C  
ATOM   4092  CB  ALA A 273      16.160   2.015  -5.138  1.00 89.97           C  
ATOM   4093  HB1 ALA A 273      15.115   1.860  -5.407  1.00 89.97           H  
ATOM   4094  HB2 ALA A 273      16.788   1.389  -5.772  1.00 89.97           H  
ATOM   4095  HB3 ALA A 273      16.308   1.723  -4.099  1.00 89.97           H  
ATOM   4096  O   ALA A 273      14.813   5.152  -5.109  1.00 89.97           O  
ATOM   4097  N   PHE A 274      15.758   4.440  -3.196  1.00 91.23           N  
ATOM   4098  H   PHE A 274      16.448   3.828  -2.782  1.00 91.23           H  
ATOM   4099  CA  PHE A 274      14.774   5.028  -2.287  1.00 91.23           C  
ATOM   4100  HA  PHE A 274      14.010   5.527  -2.884  1.00 91.23           H  
ATOM   4101  C   PHE A 274      15.334   6.102  -1.341  1.00 91.23           C  
ATOM   4102  CB  PHE A 274      14.070   3.908  -1.504  1.00 91.23           C  
ATOM   4103  HB2 PHE A 274      13.233   4.336  -0.953  1.00 91.23           H  
ATOM   4104  HB3 PHE A 274      14.770   3.515  -0.767  1.00 91.23           H  
ATOM   4105  O   PHE A 274      14.563   6.629  -0.545  1.00 91.23           O  
ATOM   4106  CG  PHE A 274      13.538   2.757  -2.343  1.00 91.23           C  
ATOM   4107  CD1 PHE A 274      12.462   2.947  -3.233  1.00 91.23           C  
ATOM   4108  HD1 PHE A 274      12.005   3.919  -3.342  1.00 91.23           H  
ATOM   4109  CD2 PHE A 274      14.103   1.476  -2.207  1.00 91.23           C  
ATOM   4110  HD2 PHE A 274      14.932   1.325  -1.531  1.00 91.23           H  
ATOM   4111  CE1 PHE A 274      11.950   1.857  -3.960  1.00 91.23           C  
ATOM   4112  HE1 PHE A 274      11.102   1.989  -4.616  1.00 91.23           H  
ATOM   4113  CE2 PHE A 274      13.584   0.386  -2.926  1.00 91.23           C  
ATOM   4114  HE2 PHE A 274      13.994  -0.603  -2.785  1.00 91.23           H  
ATOM   4115  CZ  PHE A 274      12.506   0.577  -3.805  1.00 91.23           C  
ATOM   4116  HZ  PHE A 274      12.084  -0.260  -4.341  1.00 91.23           H  
ATOM   4117  N   GLY A 275      16.611   6.477  -1.438  1.00 87.99           N  
ATOM   4118  H   GLY A 275      17.215   5.987  -2.082  1.00 87.99           H  
ATOM   4119  CA  GLY A 275      17.241   7.481  -0.573  1.00 87.99           C  
ATOM   4120  HA2 GLY A 275      18.077   7.930  -1.109  1.00 87.99           H  
ATOM   4121  HA3 GLY A 275      16.526   8.271  -0.345  1.00 87.99           H  
ATOM   4122  C   GLY A 275      17.770   6.918   0.752  1.00 87.99           C  
ATOM   4123  O   GLY A 275      17.641   5.729   1.050  1.00 87.99           O  
ATOM   4124  N   ARG A 276      18.401   7.781   1.561  1.00 83.64           N  
ATOM   4125  H   ARG A 276      18.410   8.757   1.302  1.00 83.64           H  
ATOM   4126  CA  ARG A 276      18.884   7.401   2.899  1.00 83.64           C  
ATOM   4127  HA  ARG A 276      19.521   6.523   2.795  1.00 83.64           H  
ATOM   4128  C   ARG A 276      17.719   6.978   3.803  1.00 83.64           C  
ATOM   4129  CB  ARG A 276      19.703   8.528   3.555  1.00 83.64           C  
ATOM   4130  HB2 ARG A 276      19.139   9.461   3.516  1.00 83.64           H  
ATOM   4131  HB3 ARG A 276      19.857   8.276   4.604  1.00 83.64           H  
ATOM   4132  O   ARG A 276      16.590   7.441   3.648  1.00 83.64           O  
ATOM   4133  CG  ARG A 276      21.082   8.724   2.904  1.00 83.64           C  
ATOM   4134  HG2 ARG A 276      20.959   9.087   1.884  1.00 83.64           H  
ATOM   4135  HG3 ARG A 276      21.606   7.768   2.881  1.00 83.64           H  
ATOM   4136  CD  ARG A 276      21.916   9.730   3.714  1.00 83.64           C  
ATOM   4137  HD2 ARG A 276      21.403  10.691   3.721  1.00 83.64           H  
ATOM   4138  HD3 ARG A 276      21.986   9.368   4.740  1.00 83.64           H  
ATOM   4139  NE  ARG A 276      23.276   9.903   3.161  1.00 83.64           N  
ATOM   4140  HE  ARG A 276      23.441   9.560   2.226  1.00 83.64           H  
ATOM   4141  NH1 ARG A 276      24.220  10.955   4.984  1.00 83.64           N  
ATOM   4142 HH11 ARG A 276      25.029  11.338   5.452  1.00 83.64           H  
ATOM   4143 HH12 ARG A 276      23.344  10.903   5.483  1.00 83.64           H  
ATOM   4144  NH2 ARG A 276      25.468  10.546   3.191  1.00 83.64           N  
ATOM   4145 HH21 ARG A 276      25.606  10.183   2.258  1.00 83.64           H  
ATOM   4146 HH22 ARG A 276      26.240  10.968   3.686  1.00 83.64           H  
ATOM   4147  CZ  ARG A 276      24.307  10.464   3.779  1.00 83.64           C  
ATOM   4148  N   ARG A 277      18.023   6.088   4.748  1.00 86.43           N  
ATOM   4149  H   ARG A 277      18.995   5.838   4.859  1.00 86.43           H  
ATOM   4150  CA  ARG A 277      17.101   5.675   5.811  1.00 86.43           C  
ATOM   4151  HA  ARG A 277      16.083   5.663   5.420  1.00 86.43           H  
ATOM   4152  C   ARG A 277      17.131   6.704   6.941  1.00 86.43           C  
ATOM   4153  CB  ARG A 277      17.464   4.277   6.335  1.00 86.43           C  
ATOM   4154  HB2 ARG A 277      16.645   3.909   6.953  1.00 86.43           H  
ATOM   4155  HB3 ARG A 277      18.341   4.376   6.975  1.00 86.43           H  
ATOM   4156  O   ARG A 277      18.144   7.387   7.094  1.00 86.43           O  
ATOM   4157  CG  ARG A 277      17.807   3.217   5.276  1.00 86.43           C  
ATOM   4158  HG2 ARG A 277      17.813   2.249   5.776  1.00 86.43           H  
ATOM   4159  HG3 ARG A 277      18.814   3.415   4.910  1.00 86.43           H  
ATOM   4160  CD  ARG A 277      16.874   3.135   4.061  1.00 86.43           C  
ATOM   4161  HD2 ARG A 277      16.826   4.102   3.561  1.00 86.43           H  
ATOM   4162  HD3 ARG A 277      17.294   2.429   3.345  1.00 86.43           H  
ATOM   4163  NE  ARG A 277      15.520   2.729   4.451  1.00 86.43           N  
ATOM   4164  HE  ARG A 277      14.976   3.426   4.938  1.00 86.43           H  
ATOM   4165  NH1 ARG A 277      15.680   0.495   3.974  1.00 86.43           N  
ATOM   4166 HH11 ARG A 277      15.265  -0.410   4.147  1.00 86.43           H  
ATOM   4167 HH12 ARG A 277      16.683   0.579   3.885  1.00 86.43           H  
ATOM   4168  NH2 ARG A 277      13.761   1.308   4.699  1.00 86.43           N  
ATOM   4169 HH21 ARG A 277      13.480   0.340   4.762  1.00 86.43           H  
ATOM   4170 HH22 ARG A 277      13.226   2.014   5.184  1.00 86.43           H  
ATOM   4171  CZ  ARG A 277      14.996   1.525   4.365  1.00 86.43           C  
ATOM   4172  N   GLY A 278      16.058   6.804   7.715  1.00 78.49           N  
ATOM   4173  H   GLY A 278      15.250   6.220   7.548  1.00 78.49           H  
ATOM   4174  CA  GLY A 278      15.978   7.758   8.818  1.00 78.49           C  
ATOM   4175  HA2 GLY A 278      16.330   8.730   8.474  1.00 78.49           H  
ATOM   4176  HA3 GLY A 278      16.654   7.439   9.611  1.00 78.49           H  
ATOM   4177  C   GLY A 278      14.569   7.903   9.407  1.00 78.49           C  
ATOM   4178  O   GLY A 278      13.682   7.128   9.045  1.00 78.49           O  
ATOM   4179  N   PRO A 279      14.372   8.867  10.329  1.00 69.76           N  
ATOM   4180  CA  PRO A 279      13.145   9.030  11.114  1.00 69.76           C  
ATOM   4181  HA  PRO A 279      12.745   8.054  11.390  1.00 69.76           H  
ATOM   4182  C   PRO A 279      12.022   9.818  10.416  1.00 69.76           C  
ATOM   4183  CB  PRO A 279      13.604   9.772  12.376  1.00 69.76           C  
ATOM   4184  HB2 PRO A 279      12.804  10.350  12.839  1.00 69.76           H  
ATOM   4185  HB3 PRO A 279      14.014   9.064  13.097  1.00 69.76           H  
ATOM   4186  O   PRO A 279      10.939   9.958  10.982  1.00 69.76           O  
ATOM   4187  CG  PRO A 279      14.720  10.673  11.851  1.00 69.76           C  
ATOM   4188  HG2 PRO A 279      15.414  10.963  12.640  1.00 69.76           H  
ATOM   4189  HG3 PRO A 279      14.290  11.553  11.373  1.00 69.76           H  
ATOM   4190  CD  PRO A 279      15.394   9.794  10.799  1.00 69.76           C  
ATOM   4191  HD2 PRO A 279      16.210   9.235  11.259  1.00 69.76           H  
ATOM   4192  HD3 PRO A 279      15.773  10.411   9.984  1.00 69.76           H  
ATOM   4193  N   GLU A 280      12.258  10.408   9.242  1.00 65.60           N  
ATOM   4194  H   GLU A 280      13.133  10.234   8.768  1.00 65.60           H  
ATOM   4195  CA  GLU A 280      11.228  11.193   8.547  1.00 65.60           C  
ATOM   4196  HA  GLU A 280      10.601  11.680   9.295  1.00 65.60           H  
ATOM   4197  C   GLU A 280      10.322  10.278   7.715  1.00 65.60           C  
ATOM   4198  CB  GLU A 280      11.856  12.305   7.690  1.00 65.60           C  
ATOM   4199  HB2 GLU A 280      12.390  11.863   6.849  1.00 65.60           H  
ATOM   4200  HB3 GLU A 280      11.050  12.926   7.298  1.00 65.60           H  
ATOM   4201  O   GLU A 280      10.810   9.351   7.086  1.00 65.60           O  
ATOM   4202  CG  GLU A 280      12.814  13.184   8.511  1.00 65.60           C  
ATOM   4203  HG2 GLU A 280      12.325  13.436   9.452  1.00 65.60           H  
ATOM   4204  HG3 GLU A 280      13.717  12.620   8.745  1.00 65.60           H  
ATOM   4205  CD  GLU A 280      13.210  14.479   7.795  1.00 65.60           C  
ATOM   4206  OE1 GLU A 280      13.261  15.518   8.501  1.00 65.60           O  
ATOM   4207  OE2 GLU A 280      13.466  14.438   6.572  1.00 65.60           O  
ATOM   4208  N   GLN A 281       9.013  10.543   7.637  1.00 66.84           N  
ATOM   4209  H   GLN A 281       8.638  11.305   8.183  1.00 66.84           H  
ATOM   4210  CA  GLN A 281       8.071   9.668   6.908  1.00 66.84           C  
ATOM   4211  HA  GLN A 281       8.137   8.665   7.330  1.00 66.84           H  
ATOM   4212  C   GLN A 281       8.377   9.542   5.403  1.00 66.84           C  
ATOM   4213  CB  GLN A 281       6.649  10.202   7.123  1.00 66.84           C  
ATOM   4214  HB2 GLN A 281       6.575  11.204   6.701  1.00 66.84           H  
ATOM   4215  HB3 GLN A 281       6.463  10.257   8.196  1.00 66.84           H  
ATOM   4216  O   GLN A 281       8.032   8.548   4.767  1.00 66.84           O  
ATOM   4217  CG  GLN A 281       5.574   9.312   6.483  1.00 66.84           C  
ATOM   4218  HG2 GLN A 281       5.701   8.282   6.817  1.00 66.84           H  
ATOM   4219  HG3 GLN A 281       5.659   9.338   5.397  1.00 66.84           H  
ATOM   4220  CD  GLN A 281       4.181   9.773   6.868  1.00 66.84           C  
ATOM   4221  NE2 GLN A 281       3.485  10.501   6.026  1.00 66.84           N  
ATOM   4222 HE21 GLN A 281       2.544  10.753   6.291  1.00 66.84           H  
ATOM   4223 HE22 GLN A 281       3.906  10.991   5.250  1.00 66.84           H  
ATOM   4224  OE1 GLN A 281       3.736   9.598   7.993  1.00 66.84           O  
ATOM   4225  N   THR A 282       9.040  10.539   4.817  1.00 71.09           N  
ATOM   4226  H   THR A 282       9.319  11.333   5.376  1.00 71.09           H  
ATOM   4227  CA  THR A 282       9.513  10.487   3.428  1.00 71.09           C  
ATOM   4228  HA  THR A 282       8.729  10.046   2.813  1.00 71.09           H  
ATOM   4229  C   THR A 282      10.762   9.611   3.266  1.00 71.09           C  
ATOM   4230  CB  THR A 282       9.789  11.899   2.897  1.00 71.09           C  
ATOM   4231  HB  THR A 282      10.157  11.835   1.873  1.00 71.09           H  
ATOM   4232  O   THR A 282      11.154   9.321   2.135  1.00 71.09           O  
ATOM   4233  CG2 THR A 282       8.545  12.786   2.912  1.00 71.09           C  
ATOM   4234 HG21 THR A 282       8.205  12.967   3.931  1.00 71.09           H  
ATOM   4235 HG22 THR A 282       7.741  12.302   2.356  1.00 71.09           H  
ATOM   4236 HG23 THR A 282       8.764  13.741   2.435  1.00 71.09           H  
ATOM   4237  OG1 THR A 282      10.767  12.507   3.706  1.00 71.09           O  
ATOM   4238  HG1 THR A 282      10.703  13.458   3.587  1.00 71.09           H  
ATOM   4239  N   GLN A 283      11.382   9.158   4.355  1.00 79.35           N  
ATOM   4240  H   GLN A 283      10.962   9.370   5.249  1.00 79.35           H  
ATOM   4241  CA  GLN A 283      12.476   8.190   4.417  1.00 79.35           C  
ATOM   4242  HA  GLN A 283      12.948   8.105   3.438  1.00 79.35           H  
ATOM   4243  C   GLN A 283      11.902   6.820   4.810  1.00 79.35           C  
ATOM   4244  CB  GLN A 283      13.543   8.654   5.429  1.00 79.35           C  
ATOM   4245  HB2 GLN A 283      13.096   8.676   6.423  1.00 79.35           H  
ATOM   4246  HB3 GLN A 283      14.353   7.925   5.455  1.00 79.35           H  
ATOM   4247  O   GLN A 283      10.912   6.717   5.524  1.00 79.35           O  
ATOM   4248  CG  GLN A 283      14.139  10.039   5.100  1.00 79.35           C  
ATOM   4249  HG2 GLN A 283      13.351  10.726   4.789  1.00 79.35           H  
ATOM   4250  HG3 GLN A 283      14.837   9.935   4.270  1.00 79.35           H  
ATOM   4251  CD  GLN A 283      14.856  10.705   6.274  1.00 79.35           C  
ATOM   4252  NE2 GLN A 283      15.456  11.854   6.068  1.00 79.35           N  
ATOM   4253 HE21 GLN A 283      15.744  12.333   6.909  1.00 79.35           H  
ATOM   4254 HE22 GLN A 283      15.201  12.405   5.260  1.00 79.35           H  
ATOM   4255  OE1 GLN A 283      14.859  10.253   7.407  1.00 79.35           O  
ATOM   4256  N   GLY A 284      12.519   5.733   4.345  1.00 87.02           N  
ATOM   4257  H   GLY A 284      13.366   5.850   3.808  1.00 87.02           H  
ATOM   4258  CA  GLY A 284      12.169   4.407   4.857  1.00 87.02           C  
ATOM   4259  HA2 GLY A 284      11.102   4.353   5.074  1.00 87.02           H  
ATOM   4260  HA3 GLY A 284      12.395   3.654   4.102  1.00 87.02           H  
ATOM   4261  C   GLY A 284      12.957   4.103   6.130  1.00 87.02           C  
ATOM   4262  O   GLY A 284      14.145   4.414   6.179  1.00 87.02           O  
ATOM   4263  N   ASN A 285      12.382   3.362   7.074  1.00 89.76           N  
ATOM   4264  H   ASN A 285      11.386   3.196   7.038  1.00 89.76           H  
ATOM   4265  CA  ASN A 285      13.086   2.870   8.267  1.00 89.76           C  
ATOM   4266  HA  ASN A 285      13.952   3.504   8.458  1.00 89.76           H  
ATOM   4267  C   ASN A 285      13.619   1.426   8.121  1.00 89.76           C  
ATOM   4268  CB  ASN A 285      12.157   3.023   9.480  1.00 89.76           C  
ATOM   4269  HB2 ASN A 285      11.854   4.064   9.593  1.00 89.76           H  
ATOM   4270  HB3 ASN A 285      12.733   2.753  10.365  1.00 89.76           H  
ATOM   4271  O   ASN A 285      14.758   1.156   8.482  1.00 89.76           O  
ATOM   4272  CG  ASN A 285      10.905   2.160   9.438  1.00 89.76           C  
ATOM   4273  ND2 ASN A 285      10.384   1.787  10.576  1.00 89.76           N  
ATOM   4274 HD21 ASN A 285       9.525   1.254  10.576  1.00 89.76           H  
ATOM   4275 HD22 ASN A 285      10.828   2.075  11.436  1.00 89.76           H  
ATOM   4276  OD1 ASN A 285      10.417   1.790   8.377  1.00 89.76           O  
ATOM   4277  N   PHE A 286      12.823   0.530   7.526  1.00 94.15           N  
ATOM   4278  H   PHE A 286      11.867   0.825   7.388  1.00 94.15           H  
ATOM   4279  CA  PHE A 286      13.062  -0.917   7.445  1.00 94.15           C  
ATOM   4280  HA  PHE A 286      13.227  -1.289   8.457  1.00 94.15           H  
ATOM   4281  C   PHE A 286      14.262  -1.355   6.572  1.00 94.15           C  
ATOM   4282  CB  PHE A 286      11.766  -1.561   6.923  1.00 94.15           C  
ATOM   4283  HB2 PHE A 286      11.576  -1.238   5.900  1.00 94.15           H  
ATOM   4284  HB3 PHE A 286      10.930  -1.220   7.534  1.00 94.15           H  
ATOM   4285  O   PHE A 286      14.183  -1.302   5.340  1.00 94.15           O  
ATOM   4286  CG  PHE A 286      11.811  -3.072   6.966  1.00 94.15           C  
ATOM   4287  CD1 PHE A 286      12.451  -3.803   5.947  1.00 94.15           C  
ATOM   4288  HD1 PHE A 286      12.836  -3.309   5.067  1.00 94.15           H  
ATOM   4289  CD2 PHE A 286      11.290  -3.744   8.084  1.00 94.15           C  
ATOM   4290  HD2 PHE A 286      10.794  -3.192   8.868  1.00 94.15           H  
ATOM   4291  CE1 PHE A 286      12.637  -5.184   6.087  1.00 94.15           C  
ATOM   4292  HE1 PHE A 286      13.195  -5.723   5.336  1.00 94.15           H  
ATOM   4293  CE2 PHE A 286      11.426  -5.135   8.195  1.00 94.15           C  
ATOM   4294  HE2 PHE A 286      11.038  -5.643   9.066  1.00 94.15           H  
ATOM   4295  CZ  PHE A 286      12.110  -5.856   7.202  1.00 94.15           C  
ATOM   4296  HZ  PHE A 286      12.249  -6.921   7.315  1.00 94.15           H  
ATOM   4297  N   GLY A 287      15.342  -1.852   7.169  1.00 94.98           N  
ATOM   4298  H   GLY A 287      15.374  -1.809   8.177  1.00 94.98           H  
ATOM   4299  CA  GLY A 287      16.428  -2.576   6.495  1.00 94.98           C  
ATOM   4300  HA2 GLY A 287      16.497  -2.273   5.450  1.00 94.98           H  
ATOM   4301  HA3 GLY A 287      16.213  -3.644   6.525  1.00 94.98           H  
ATOM   4302  C   GLY A 287      17.790  -2.323   7.137  1.00 94.98           C  
ATOM   4303  O   GLY A 287      18.136  -1.173   7.395  1.00 94.98           O  
ATOM   4304  N   ASP A 288      18.574  -3.382   7.347  1.00 92.27           N  
ATOM   4305  H   ASP A 288      18.302  -4.275   6.961  1.00 92.27           H  
ATOM   4306  CA  ASP A 288      19.949  -3.278   7.855  1.00 92.27           C  
ATOM   4307  HA  ASP A 288      19.978  -2.456   8.571  1.00 92.27           H  
ATOM   4308  C   ASP A 288      20.948  -2.933   6.732  1.00 92.27           C  
ATOM   4309  CB  ASP A 288      20.334  -4.551   8.637  1.00 92.27           C  
ATOM   4310  HB2 ASP A 288      21.254  -4.351   9.187  1.00 92.27           H  
ATOM   4311  HB3 ASP A 288      19.556  -4.758   9.372  1.00 92.27           H  
ATOM   4312  O   ASP A 288      20.570  -2.760   5.570  1.00 92.27           O  
ATOM   4313  CG  ASP A 288      20.553  -5.804   7.782  1.00 92.27           C  
ATOM   4314  OD1 ASP A 288      20.423  -5.725   6.544  1.00 92.27           O  
ATOM   4315  OD2 ASP A 288      20.800  -6.877   8.367  1.00 92.27           O  
ATOM   4316  N   GLN A 289      22.242  -2.835   7.057  1.00 91.99           N  
ATOM   4317  H   GLN A 289      22.521  -2.993   8.014  1.00 91.99           H  
ATOM   4318  CA  GLN A 289      23.277  -2.551   6.057  1.00 91.99           C  
ATOM   4319  HA  GLN A 289      23.070  -1.584   5.597  1.00 91.99           H  
ATOM   4320  C   GLN A 289      23.336  -3.595   4.932  1.00 91.99           C  
ATOM   4321  CB  GLN A 289      24.657  -2.499   6.720  1.00 91.99           C  
ATOM   4322  HB2 GLN A 289      24.851  -3.438   7.239  1.00 91.99           H  
ATOM   4323  HB3 GLN A 289      25.397  -2.393   5.927  1.00 91.99           H  
ATOM   4324  O   GLN A 289      23.622  -3.250   3.782  1.00 91.99           O  
ATOM   4325  CG  GLN A 289      24.837  -1.331   7.696  1.00 91.99           C  
ATOM   4326  HG2 GLN A 289      24.466  -0.415   7.236  1.00 91.99           H  
ATOM   4327  HG3 GLN A 289      24.272  -1.516   8.609  1.00 91.99           H  
ATOM   4328  CD  GLN A 289      26.307  -1.137   8.053  1.00 91.99           C  
ATOM   4329  NE2 GLN A 289      26.686   0.020   8.535  1.00 91.99           N  
ATOM   4330 HE21 GLN A 289      27.661   0.078   8.793  1.00 91.99           H  
ATOM   4331 HE22 GLN A 289      26.011   0.740   8.750  1.00 91.99           H  
ATOM   4332  OE1 GLN A 289      27.152  -1.992   7.866  1.00 91.99           O  
ATOM   4333  N   GLU A 290      23.067  -4.866   5.238  1.00 94.19           N  
ATOM   4334  H   GLU A 290      22.696  -5.090   6.150  1.00 94.19           H  
ATOM   4335  CA  GLU A 290      23.181  -5.948   4.268  1.00 94.19           C  
ATOM   4336  HA  GLU A 290      24.096  -5.779   3.700  1.00 94.19           H  
ATOM   4337  C   GLU A 290      22.020  -5.929   3.266  1.00 94.19           C  
ATOM   4338  CB  GLU A 290      23.318  -7.302   4.986  1.00 94.19           C  
ATOM   4339  HB2 GLU A 290      22.375  -7.584   5.453  1.00 94.19           H  
ATOM   4340  HB3 GLU A 290      24.103  -7.240   5.740  1.00 94.19           H  
ATOM   4341  O   GLU A 290      22.257  -5.940   2.052  1.00 94.19           O  
ATOM   4342  CG  GLU A 290      23.717  -8.319   3.917  1.00 94.19           C  
ATOM   4343  HG2 GLU A 290      24.615  -7.948   3.424  1.00 94.19           H  
ATOM   4344  HG3 GLU A 290      22.922  -8.362   3.173  1.00 94.19           H  
ATOM   4345  CD  GLU A 290      23.981  -9.750   4.382  1.00 94.19           C  
ATOM   4346  OE1 GLU A 290      24.514 -10.476   3.509  1.00 94.19           O  
ATOM   4347  OE2 GLU A 290      23.613 -10.104   5.519  1.00 94.19           O  
ATOM   4348  N   LEU A 291      20.786  -5.810   3.761  1.00 94.53           N  
ATOM   4349  H   LEU A 291      20.680  -5.813   4.765  1.00 94.53           H  
ATOM   4350  CA  LEU A 291      19.584  -5.631   2.951  1.00 94.53           C  
ATOM   4351  HA  LEU A 291      19.529  -6.451   2.235  1.00 94.53           H  
ATOM   4352  C   LEU A 291      19.665  -4.323   2.158  1.00 94.53           C  
ATOM   4353  CB  LEU A 291      18.360  -5.716   3.883  1.00 94.53           C  
ATOM   4354  HB2 LEU A 291      18.468  -6.634   4.459  1.00 94.53           H  
ATOM   4355  HB3 LEU A 291      18.376  -4.887   4.591  1.00 94.53           H  
ATOM   4356  O   LEU A 291      19.322  -4.302   0.979  1.00 94.53           O  
ATOM   4357  CG  LEU A 291      16.993  -5.763   3.168  1.00 94.53           C  
ATOM   4358  HG  LEU A 291      17.064  -6.396   2.283  1.00 94.53           H  
ATOM   4359  CD1 LEU A 291      15.948  -6.363   4.105  1.00 94.53           C  
ATOM   4360 HD11 LEU A 291      15.833  -5.747   4.997  1.00 94.53           H  
ATOM   4361 HD12 LEU A 291      16.264  -7.359   4.416  1.00 94.53           H  
ATOM   4362 HD13 LEU A 291      14.991  -6.451   3.591  1.00 94.53           H  
ATOM   4363  CD2 LEU A 291      16.453  -4.383   2.768  1.00 94.53           C  
ATOM   4364 HD21 LEU A 291      16.437  -3.724   3.636  1.00 94.53           H  
ATOM   4365 HD22 LEU A 291      17.066  -3.945   1.981  1.00 94.53           H  
ATOM   4366 HD23 LEU A 291      15.442  -4.488   2.377  1.00 94.53           H  
ATOM   4367  N   ILE A 292      20.199  -3.241   2.734  1.00 93.67           N  
ATOM   4368  H   ILE A 292      20.448  -3.290   3.712  1.00 93.67           H  
ATOM   4369  CA  ILE A 292      20.418  -1.988   1.997  1.00 93.67           C  
ATOM   4370  HA  ILE A 292      19.459  -1.698   1.567  1.00 93.67           H  
ATOM   4371  C   ILE A 292      21.381  -2.170   0.821  1.00 93.67           C  
ATOM   4372  CB  ILE A 292      20.872  -0.868   2.954  1.00 93.67           C  
ATOM   4373  HB  ILE A 292      21.595  -1.287   3.654  1.00 93.67           H  
ATOM   4374  O   ILE A 292      21.135  -1.620  -0.257  1.00 93.67           O  
ATOM   4375  CG1 ILE A 292      19.631  -0.374   3.727  1.00 93.67           C  
ATOM   4376 HG12 ILE A 292      18.959   0.163   3.058  1.00 93.67           H  
ATOM   4377 HG13 ILE A 292      19.088  -1.226   4.136  1.00 93.67           H  
ATOM   4378  CG2 ILE A 292      21.561   0.308   2.233  1.00 93.67           C  
ATOM   4379 HG21 ILE A 292      22.495  -0.024   1.780  1.00 93.67           H  
ATOM   4380 HG22 ILE A 292      21.820   1.091   2.946  1.00 93.67           H  
ATOM   4381 HG23 ILE A 292      20.907   0.709   1.459  1.00 93.67           H  
ATOM   4382  CD1 ILE A 292      20.017   0.534   4.888  1.00 93.67           C  
ATOM   4383 HD11 ILE A 292      20.892   0.123   5.392  1.00 93.67           H  
ATOM   4384 HD12 ILE A 292      19.190   0.576   5.597  1.00 93.67           H  
ATOM   4385 HD13 ILE A 292      20.245   1.538   4.529  1.00 93.67           H  
ATOM   4386  N   ARG A 293      22.460  -2.940   1.014  1.00 92.95           N  
ATOM   4387  H   ARG A 293      22.597  -3.323   1.938  1.00 92.95           H  
ATOM   4388  CA  ARG A 293      23.473  -3.223  -0.014  1.00 92.95           C  
ATOM   4389  HA  ARG A 293      23.748  -2.286  -0.498  1.00 92.95           H  
ATOM   4390  C   ARG A 293      22.951  -4.145  -1.119  1.00 92.95           C  
ATOM   4391  CB  ARG A 293      24.716  -3.812   0.680  1.00 92.95           C  
ATOM   4392  HB2 ARG A 293      24.451  -4.773   1.123  1.00 92.95           H  
ATOM   4393  HB3 ARG A 293      25.017  -3.142   1.486  1.00 92.95           H  
ATOM   4394  O   ARG A 293      23.384  -3.997  -2.257  1.00 92.95           O  
ATOM   4395  CG  ARG A 293      25.920  -3.997  -0.260  1.00 92.95           C  
ATOM   4396  HG2 ARG A 293      25.647  -4.621  -1.111  1.00 92.95           H  
ATOM   4397  HG3 ARG A 293      26.223  -3.019  -0.634  1.00 92.95           H  
ATOM   4398  CD  ARG A 293      27.118  -4.646   0.451  1.00 92.95           C  
ATOM   4399  HD2 ARG A 293      27.986  -4.561  -0.202  1.00 92.95           H  
ATOM   4400  HD3 ARG A 293      27.323  -4.100   1.372  1.00 92.95           H  
ATOM   4401  NE  ARG A 293      26.879  -6.075   0.757  1.00 92.95           N  
ATOM   4402  HE  ARG A 293      25.934  -6.414   0.653  1.00 92.95           H  
ATOM   4403  NH1 ARG A 293      28.995  -6.605   1.488  1.00 92.95           N  
ATOM   4404 HH11 ARG A 293      29.276  -5.639   1.400  1.00 92.95           H  
ATOM   4405 HH12 ARG A 293      29.627  -7.269   1.912  1.00 92.95           H  
ATOM   4406  NH2 ARG A 293      27.413  -8.178   1.478  1.00 92.95           N  
ATOM   4407 HH21 ARG A 293      26.467  -8.509   1.357  1.00 92.95           H  
ATOM   4408 HH22 ARG A 293      28.053  -8.801   1.949  1.00 92.95           H  
ATOM   4409  CZ  ARG A 293      27.759  -6.941   1.237  1.00 92.95           C  
ATOM   4410  N   GLN A 294      22.076  -5.099  -0.795  1.00 94.99           N  
ATOM   4411  H   GLN A 294      21.812  -5.176   0.177  1.00 94.99           H  
ATOM   4412  CA  GLN A 294      21.650  -6.170  -1.711  1.00 94.99           C  
ATOM   4413  HA  GLN A 294      22.323  -6.198  -2.568  1.00 94.99           H  
ATOM   4414  C   GLN A 294      20.246  -5.959  -2.304  1.00 94.99           C  
ATOM   4415  CB  GLN A 294      21.776  -7.528  -0.992  1.00 94.99           C  
ATOM   4416  HB2 GLN A 294      21.163  -7.523  -0.090  1.00 94.99           H  
ATOM   4417  HB3 GLN A 294      21.419  -8.315  -1.656  1.00 94.99           H  
ATOM   4418  O   GLN A 294      19.957  -6.463  -3.387  1.00 94.99           O  
ATOM   4419  CG  GLN A 294      23.239  -7.818  -0.616  1.00 94.99           C  
ATOM   4420  HG2 GLN A 294      23.605  -7.031   0.045  1.00 94.99           H  
ATOM   4421  HG3 GLN A 294      23.847  -7.800  -1.521  1.00 94.99           H  
ATOM   4422  CD  GLN A 294      23.462  -9.162   0.069  1.00 94.99           C  
ATOM   4423  NE2 GLN A 294      24.300  -9.184   1.081  1.00 94.99           N  
ATOM   4424 HE21 GLN A 294      24.282  -8.368   1.675  1.00 94.99           H  
ATOM   4425 HE22 GLN A 294      24.330 -10.048   1.604  1.00 94.99           H  
ATOM   4426  OE1 GLN A 294      22.960 -10.192  -0.329  1.00 94.99           O  
ATOM   4427  N   GLY A 295      19.376  -5.191  -1.647  1.00 94.24           N  
ATOM   4428  H   GLY A 295      19.630  -4.844  -0.733  1.00 94.24           H  
ATOM   4429  CA  GLY A 295      17.986  -5.012  -2.063  1.00 94.24           C  
ATOM   4430  HA2 GLY A 295      17.464  -4.388  -1.338  1.00 94.24           H  
ATOM   4431  HA3 GLY A 295      17.966  -4.518  -3.034  1.00 94.24           H  
ATOM   4432  C   GLY A 295      17.253  -6.353  -2.153  1.00 94.24           C  
ATOM   4433  O   GLY A 295      17.308  -7.158  -1.225  1.00 94.24           O  
ATOM   4434  N   THR A 296      16.611  -6.618  -3.292  1.00 92.11           N  
ATOM   4435  H   THR A 296      16.622  -5.937  -4.037  1.00 92.11           H  
ATOM   4436  CA  THR A 296      15.913  -7.884  -3.554  1.00 92.11           C  
ATOM   4437  HA  THR A 296      15.253  -8.083  -2.710  1.00 92.11           H  
ATOM   4438  C   THR A 296      16.835  -9.099  -3.673  1.00 92.11           C  
ATOM   4439  CB  THR A 296      15.044  -7.808  -4.818  1.00 92.11           C  
ATOM   4440  HB  THR A 296      14.539  -8.765  -4.949  1.00 92.11           H  
ATOM   4441  O   THR A 296      16.339 -10.219  -3.632  1.00 92.11           O  
ATOM   4442  CG2 THR A 296      13.968  -6.725  -4.745  1.00 92.11           C  
ATOM   4443 HG21 THR A 296      13.402  -6.827  -3.819  1.00 92.11           H  
ATOM   4444 HG22 THR A 296      13.291  -6.841  -5.592  1.00 92.11           H  
ATOM   4445 HG23 THR A 296      14.418  -5.733  -4.772  1.00 92.11           H  
ATOM   4446  OG1 THR A 296      15.825  -7.544  -5.964  1.00 92.11           O  
ATOM   4447  HG1 THR A 296      16.444  -8.270  -6.073  1.00 92.11           H  
ATOM   4448  N   ASP A 297      18.152  -8.906  -3.822  1.00 90.65           N  
ATOM   4449  H   ASP A 297      18.512  -7.962  -3.837  1.00 90.65           H  
ATOM   4450  CA  ASP A 297      19.131 -10.004  -3.847  1.00 90.65           C  
ATOM   4451  HA  ASP A 297      18.689 -10.849  -4.375  1.00 90.65           H  
ATOM   4452  C   ASP A 297      19.498 -10.505  -2.427  1.00 90.65           C  
ATOM   4453  CB  ASP A 297      20.401  -9.588  -4.621  1.00 90.65           C  
ATOM   4454  HB2 ASP A 297      21.087 -10.435  -4.641  1.00 90.65           H  
ATOM   4455  HB3 ASP A 297      20.902  -8.790  -4.073  1.00 90.65           H  
ATOM   4456  O   ASP A 297      20.296 -11.432  -2.292  1.00 90.65           O  
ATOM   4457  CG  ASP A 297      20.183  -9.144  -6.075  1.00 90.65           C  
ATOM   4458  OD1 ASP A 297      19.665  -9.937  -6.891  1.00 90.65           O  
ATOM   4459  OD2 ASP A 297      20.625  -8.021  -6.414  1.00 90.65           O  
ATOM   4460  N   TYR A 298      18.963  -9.895  -1.357  1.00 92.66           N  
ATOM   4461  H   TYR A 298      18.292  -9.157  -1.511  1.00 92.66           H  
ATOM   4462  CA  TYR A 298      19.253 -10.287   0.029  1.00 92.66           C  
ATOM   4463  HA  TYR A 298      20.336 -10.309   0.148  1.00 92.66           H  
ATOM   4464  C   TYR A 298      18.722 -11.693   0.358  1.00 92.66           C  
ATOM   4465  CB  TYR A 298      18.686  -9.232   0.994  1.00 92.66           C  
ATOM   4466  HB2 TYR A 298      19.172  -8.278   0.793  1.00 92.66           H  
ATOM   4467  HB3 TYR A 298      17.626  -9.096   0.780  1.00 92.66           H  
ATOM   4468  O   TYR A 298      17.581 -12.027   0.039  1.00 92.66           O  
ATOM   4469  CG  TYR A 298      18.844  -9.546   2.473  1.00 92.66           C  
ATOM   4470  CD1 TYR A 298      17.704  -9.655   3.294  1.00 92.66           C  
ATOM   4471  HD1 TYR A 298      16.718  -9.522   2.875  1.00 92.66           H  
ATOM   4472  CD2 TYR A 298      20.127  -9.707   3.036  1.00 92.66           C  
ATOM   4473  HD2 TYR A 298      21.010  -9.626   2.420  1.00 92.66           H  
ATOM   4474  CE1 TYR A 298      17.844  -9.891   4.674  1.00 92.66           C  
ATOM   4475  HE1 TYR A 298      16.968  -9.930   5.304  1.00 92.66           H  
ATOM   4476  CE2 TYR A 298      20.265  -9.964   4.417  1.00 92.66           C  
ATOM   4477  HE2 TYR A 298      21.240 -10.083   4.865  1.00 92.66           H  
ATOM   4478  OH  TYR A 298      19.238 -10.240   6.586  1.00 92.66           O  
ATOM   4479  HH  TYR A 298      18.371 -10.160   6.989  1.00 92.66           H  
ATOM   4480  CZ  TYR A 298      19.126 -10.038   5.245  1.00 92.66           C  
ATOM   4481  N   LYS A 299      19.523 -12.501   1.071  1.00 88.55           N  
ATOM   4482  H   LYS A 299      20.440 -12.144   1.298  1.00 88.55           H  
ATOM   4483  CA  LYS A 299      19.243 -13.922   1.376  1.00 88.55           C  
ATOM   4484  HA  LYS A 299      19.295 -14.483   0.443  1.00 88.55           H  
ATOM   4485  C   LYS A 299      17.842 -14.176   1.949  1.00 88.55           C  
ATOM   4486  CB  LYS A 299      20.335 -14.448   2.332  1.00 88.55           C  
ATOM   4487  HB2 LYS A 299      20.305 -13.870   3.255  1.00 88.55           H  
ATOM   4488  HB3 LYS A 299      21.310 -14.297   1.869  1.00 88.55           H  
ATOM   4489  O   LYS A 299      17.239 -15.198   1.624  1.00 88.55           O  
ATOM   4490  CG  LYS A 299      20.179 -15.944   2.672  1.00 88.55           C  
ATOM   4491  HG2 LYS A 299      19.202 -16.113   3.124  1.00 88.55           H  
ATOM   4492  HG3 LYS A 299      20.248 -16.533   1.758  1.00 88.55           H  
ATOM   4493  CD  LYS A 299      21.243 -16.425   3.669  1.00 88.55           C  
ATOM   4494  HD2 LYS A 299      21.225 -15.774   4.543  1.00 88.55           H  
ATOM   4495  HD3 LYS A 299      22.230 -16.374   3.210  1.00 88.55           H  
ATOM   4496  CE  LYS A 299      20.934 -17.867   4.100  1.00 88.55           C  
ATOM   4497  HE2 LYS A 299      21.088 -18.533   3.251  1.00 88.55           H  
ATOM   4498  HE3 LYS A 299      19.882 -17.917   4.380  1.00 88.55           H  
ATOM   4499  NZ  LYS A 299      21.767 -18.288   5.255  1.00 88.55           N  
ATOM   4500  HZ1 LYS A 299      21.546 -19.232   5.537  1.00 88.55           H  
ATOM   4501  HZ2 LYS A 299      21.591 -17.684   6.044  1.00 88.55           H  
ATOM   4502  HZ3 LYS A 299      22.752 -18.242   5.034  1.00 88.55           H  
ATOM   4503  N   HIS A 300      17.330 -13.259   2.770  1.00 90.70           N  
ATOM   4504  H   HIS A 300      17.888 -12.439   2.961  1.00 90.70           H  
ATOM   4505  CA  HIS A 300      16.018 -13.363   3.418  1.00 90.70           C  
ATOM   4506  HA  HIS A 300      15.610 -14.349   3.195  1.00 90.70           H  
ATOM   4507  C   HIS A 300      14.988 -12.355   2.858  1.00 90.70           C  
ATOM   4508  CB  HIS A 300      16.192 -13.305   4.946  1.00 90.70           C  
ATOM   4509  HB2 HIS A 300      15.217 -13.443   5.414  1.00 90.70           H  
ATOM   4510  HB3 HIS A 300      16.568 -12.324   5.236  1.00 90.70           H  
ATOM   4511  O   HIS A 300      14.048 -11.970   3.548  1.00 90.70           O  
ATOM   4512  CG  HIS A 300      17.115 -14.371   5.491  1.00 90.70           C  
ATOM   4513  CD2 HIS A 300      18.475 -14.288   5.637  1.00 90.70           C  
ATOM   4514  HD2 HIS A 300      19.085 -13.430   5.395  1.00 90.70           H  
ATOM   4515  ND1 HIS A 300      16.741 -15.619   5.933  1.00 90.70           N  
ATOM   4516  HD1 HIS A 300      15.795 -15.962   6.024  1.00 90.70           H  
ATOM   4517  CE1 HIS A 300      17.843 -16.267   6.341  1.00 90.70           C  
ATOM   4518  HE1 HIS A 300      17.847 -17.251   6.787  1.00 90.70           H  
ATOM   4519  NE2 HIS A 300      18.937 -15.511   6.141  1.00 90.70           N  
ATOM   4520  N   TRP A 301      15.161 -11.877   1.618  1.00 91.23           N  
ATOM   4521  H   TRP A 301      15.945 -12.198   1.067  1.00 91.23           H  
ATOM   4522  CA  TRP A 301      14.313 -10.822   1.049  1.00 91.23           C  
ATOM   4523  HA  TRP A 301      14.370  -9.963   1.717  1.00 91.23           H  
ATOM   4524  C   TRP A 301      12.805 -11.173   0.999  1.00 91.23           C  
ATOM   4525  CB  TRP A 301      14.864 -10.352  -0.311  1.00 91.23           C  
ATOM   4526  HB2 TRP A 301      15.753  -9.745  -0.140  1.00 91.23           H  
ATOM   4527  HB3 TRP A 301      15.177 -11.191  -0.932  1.00 91.23           H  
ATOM   4528  O   TRP A 301      12.003 -10.334   1.391  1.00 91.23           O  
ATOM   4529  CG  TRP A 301      13.879  -9.525  -1.064  1.00 91.23           C  
ATOM   4530  CD1 TRP A 301      13.162  -9.923  -2.137  1.00 91.23           C  
ATOM   4531  HD1 TRP A 301      13.267 -10.886  -2.616  1.00 91.23           H  
ATOM   4532  CD2 TRP A 301      13.408  -8.189  -0.729  1.00 91.23           C  
ATOM   4533  CE2 TRP A 301      12.338  -7.859  -1.610  1.00 91.23           C  
ATOM   4534  CE3 TRP A 301      13.764  -7.236   0.250  1.00 91.23           C  
ATOM   4535  HE3 TRP A 301      14.570  -7.462   0.933  1.00 91.23           H  
ATOM   4536  NE1 TRP A 301      12.237  -8.947  -2.455  1.00 91.23           N  
ATOM   4537  HE1 TRP A 301      11.532  -9.064  -3.168  1.00 91.23           H  
ATOM   4538  CH2 TRP A 301      12.013  -5.720  -0.524  1.00 91.23           C  
ATOM   4539  HH2 TRP A 301      11.472  -4.791  -0.422  1.00 91.23           H  
ATOM   4540  CZ2 TRP A 301      11.642  -6.646  -1.516  1.00 91.23           C  
ATOM   4541  HZ2 TRP A 301      10.820  -6.435  -2.184  1.00 91.23           H  
ATOM   4542  CZ3 TRP A 301      13.074  -6.014   0.352  1.00 91.23           C  
ATOM   4543  HZ3 TRP A 301      13.346  -5.307   1.123  1.00 91.23           H  
ATOM   4544  N   PRO A 302      12.360 -12.371   0.585  1.00 85.72           N  
ATOM   4545  CA  PRO A 302      10.946 -12.740   0.560  1.00 85.72           C  
ATOM   4546  HA  PRO A 302      10.380 -11.848   0.294  1.00 85.72           H  
ATOM   4547  C   PRO A 302      10.386 -13.239   1.891  1.00 85.72           C  
ATOM   4548  CB  PRO A 302      10.756 -13.744  -0.579  1.00 85.72           C  
ATOM   4549  HB2 PRO A 302       9.864 -13.525  -1.166  1.00 85.72           H  
ATOM   4550  HB3 PRO A 302      10.711 -14.760  -0.187  1.00 85.72           H  
ATOM   4551  O   PRO A 302       9.190 -13.072   2.091  1.00 85.72           O  
ATOM   4552  CG  PRO A 302      12.026 -13.572  -1.399  1.00 85.72           C  
ATOM   4553  HG2 PRO A 302      11.914 -12.726  -2.078  1.00 85.72           H  
ATOM   4554  HG3 PRO A 302      12.274 -14.474  -1.959  1.00 85.72           H  
ATOM   4555  CD  PRO A 302      13.050 -13.238  -0.317  1.00 85.72           C  
ATOM   4556  HD2 PRO A 302      13.343 -14.113   0.264  1.00 85.72           H  
ATOM   4557  HD3 PRO A 302      13.924 -12.767  -0.766  1.00 85.72           H  
ATOM   4558  N   GLN A 303      11.208 -13.724   2.837  1.00 87.71           N  
ATOM   4559  H   GLN A 303      12.175 -13.907   2.612  1.00 87.71           H  
ATOM   4560  CA  GLN A 303      10.812 -13.829   4.257  1.00 87.71           C  
ATOM   4561  HA  GLN A 303      10.027 -14.576   4.382  1.00 87.71           H  
ATOM   4562  C   GLN A 303      10.244 -12.494   4.771  1.00 87.71           C  
ATOM   4563  CB  GLN A 303      12.002 -14.216   5.156  1.00 87.71           C  
ATOM   4564  HB2 GLN A 303      11.675 -14.045   6.182  1.00 87.71           H  
ATOM   4565  HB3 GLN A 303      12.839 -13.545   4.968  1.00 87.71           H  
ATOM   4566  O   GLN A 303       9.387 -12.474   5.645  1.00 87.71           O  
ATOM   4567  CG  GLN A 303      12.512 -15.665   5.140  1.00 87.71           C  
ATOM   4568  HG2 GLN A 303      13.183 -15.776   5.991  1.00 87.71           H  
ATOM   4569  HG3 GLN A 303      11.675 -16.339   5.324  1.00 87.71           H  
ATOM   4570  CD  GLN A 303      13.290 -16.114   3.899  1.00 87.71           C  
ATOM   4571  NE2 GLN A 303      13.840 -17.308   3.927  1.00 87.71           N  
ATOM   4572 HE21 GLN A 303      14.367 -17.606   3.119  1.00 87.71           H  
ATOM   4573 HE22 GLN A 303      13.571 -17.951   4.657  1.00 87.71           H  
ATOM   4574  OE1 GLN A 303      13.473 -15.416   2.907  1.00 87.71           O  
ATOM   4575  N   ILE A 304      10.701 -11.383   4.187  1.00 90.52           N  
ATOM   4576  H   ILE A 304      11.468 -11.487   3.538  1.00 90.52           H  
ATOM   4577  CA  ILE A 304      10.190 -10.032   4.414  1.00 90.52           C  
ATOM   4578  HA  ILE A 304       9.739  -9.980   5.405  1.00 90.52           H  
ATOM   4579  C   ILE A 304       9.097  -9.683   3.389  1.00 90.52           C  
ATOM   4580  CB  ILE A 304      11.384  -9.056   4.380  1.00 90.52           C  
ATOM   4581  HB  ILE A 304      11.887  -9.165   3.420  1.00 90.52           H  
ATOM   4582  O   ILE A 304       8.054  -9.156   3.759  1.00 90.52           O  
ATOM   4583  CG1 ILE A 304      12.414  -9.406   5.483  1.00 90.52           C  
ATOM   4584 HG12 ILE A 304      12.078  -9.023   6.447  1.00 90.52           H  
ATOM   4585 HG13 ILE A 304      12.510 -10.487   5.587  1.00 90.52           H  
ATOM   4586  CG2 ILE A 304      10.928  -7.594   4.457  1.00 90.52           C  
ATOM   4587 HG21 ILE A 304      11.784  -6.944   4.275  1.00 90.52           H  
ATOM   4588 HG22 ILE A 304      10.487  -7.387   5.432  1.00 90.52           H  
ATOM   4589 HG23 ILE A 304      10.194  -7.371   3.683  1.00 90.52           H  
ATOM   4590  CD1 ILE A 304      13.821  -8.896   5.173  1.00 90.52           C  
ATOM   4591 HD11 ILE A 304      14.524  -9.353   5.870  1.00 90.52           H  
ATOM   4592 HD12 ILE A 304      13.856  -7.812   5.285  1.00 90.52           H  
ATOM   4593 HD13 ILE A 304      14.110  -9.174   4.159  1.00 90.52           H  
ATOM   4594  N   ALA A 305       9.296  -9.973   2.098  1.00 88.93           N  
ATOM   4595  H   ALA A 305      10.198 -10.340   1.830  1.00 88.93           H  
ATOM   4596  CA  ALA A 305       8.370  -9.556   1.041  1.00 88.93           C  
ATOM   4597  HA  ALA A 305       8.139  -8.508   1.230  1.00 88.93           H  
ATOM   4598  C   ALA A 305       7.011 -10.285   1.042  1.00 88.93           C  
ATOM   4599  CB  ALA A 305       9.051  -9.614  -0.334  1.00 88.93           C  
ATOM   4600  HB1 ALA A 305      10.071  -9.235  -0.267  1.00 88.93           H  
ATOM   4601  HB2 ALA A 305       8.488  -8.992  -1.030  1.00 88.93           H  
ATOM   4602  HB3 ALA A 305       9.046 -10.634  -0.717  1.00 88.93           H  
ATOM   4603  O   ALA A 305       6.082  -9.762   0.437  1.00 88.93           O  
ATOM   4604  N   GLN A 306       6.849 -11.414   1.747  1.00 85.32           N  
ATOM   4605  H   GLN A 306       7.657 -11.857   2.160  1.00 85.32           H  
ATOM   4606  CA  GLN A 306       5.522 -11.993   2.032  1.00 85.32           C  
ATOM   4607  HA  GLN A 306       5.021 -12.196   1.085  1.00 85.32           H  
ATOM   4608  C   GLN A 306       4.614 -11.022   2.811  1.00 85.32           C  
ATOM   4609  CB  GLN A 306       5.666 -13.335   2.778  1.00 85.32           C  
ATOM   4610  HB2 GLN A 306       6.253 -14.019   2.166  1.00 85.32           H  
ATOM   4611  HB3 GLN A 306       4.670 -13.761   2.895  1.00 85.32           H  
ATOM   4612  O   GLN A 306       3.396 -11.045   2.664  1.00 85.32           O  
ATOM   4613  CG  GLN A 306       6.304 -13.237   4.177  1.00 85.32           C  
ATOM   4614  HG2 GLN A 306       7.336 -12.897   4.084  1.00 85.32           H  
ATOM   4615  HG3 GLN A 306       5.758 -12.508   4.777  1.00 85.32           H  
ATOM   4616  CD  GLN A 306       6.287 -14.553   4.952  1.00 85.32           C  
ATOM   4617  NE2 GLN A 306       6.718 -14.546   6.191  1.00 85.32           N  
ATOM   4618 HE21 GLN A 306       6.960 -13.662   6.616  1.00 85.32           H  
ATOM   4619 HE22 GLN A 306       6.472 -15.348   6.752  1.00 85.32           H  
ATOM   4620  OE1 GLN A 306       5.913 -15.607   4.467  1.00 85.32           O  
ATOM   4621  N   PHE A 307       5.214 -10.123   3.600  1.00 89.12           N  
ATOM   4622  H   PHE A 307       6.219 -10.159   3.689  1.00 89.12           H  
ATOM   4623  CA  PHE A 307       4.522  -9.089   4.370  1.00 89.12           C  
ATOM   4624  HA  PHE A 307       3.536  -9.454   4.657  1.00 89.12           H  
ATOM   4625  C   PHE A 307       4.314  -7.787   3.595  1.00 89.12           C  
ATOM   4626  CB  PHE A 307       5.334  -8.796   5.634  1.00 89.12           C  
ATOM   4627  HB2 PHE A 307       6.269  -8.311   5.351  1.00 89.12           H  
ATOM   4628  HB3 PHE A 307       4.790  -8.080   6.250  1.00 89.12           H  
ATOM   4629  O   PHE A 307       3.620  -6.893   4.078  1.00 89.12           O  
ATOM   4630  CG  PHE A 307       5.632 -10.009   6.482  1.00 89.12           C  
ATOM   4631  CD1 PHE A 307       4.581 -10.832   6.926  1.00 89.12           C  
ATOM   4632  HD1 PHE A 307       3.557 -10.616   6.658  1.00 89.12           H  
ATOM   4633  CD2 PHE A 307       6.961 -10.310   6.825  1.00 89.12           C  
ATOM   4634  HD2 PHE A 307       7.769  -9.691   6.463  1.00 89.12           H  
ATOM   4635  CE1 PHE A 307       4.864 -11.944   7.731  1.00 89.12           C  
ATOM   4636  HE1 PHE A 307       4.068 -12.585   8.081  1.00 89.12           H  
ATOM   4637  CE2 PHE A 307       7.240 -11.401   7.661  1.00 89.12           C  
ATOM   4638  HE2 PHE A 307       8.256 -11.619   7.953  1.00 89.12           H  
ATOM   4639  CZ  PHE A 307       6.184 -12.199   8.124  1.00 89.12           C  
ATOM   4640  HZ  PHE A 307       6.382 -13.026   8.789  1.00 89.12           H  
ATOM   4641  N   ALA A 308       4.920  -7.641   2.413  1.00 89.07           N  
ATOM   4642  H   ALA A 308       5.375  -8.443   2.001  1.00 89.07           H  
ATOM   4643  CA  ALA A 308       4.662  -6.484   1.572  1.00 89.07           C  
ATOM   4644  HA  ALA A 308       4.772  -5.588   2.182  1.00 89.07           H  
ATOM   4645  C   ALA A 308       3.220  -6.597   1.054  1.00 89.07           C  
ATOM   4646  CB  ALA A 308       5.697  -6.417   0.442  1.00 89.07           C  
ATOM   4647  HB1 ALA A 308       5.600  -7.289  -0.205  1.00 89.07           H  
ATOM   4648  HB2 ALA A 308       5.526  -5.518  -0.151  1.00 89.07           H  
ATOM   4649  HB3 ALA A 308       6.701  -6.386   0.864  1.00 89.07           H  
ATOM   4650  O   ALA A 308       2.921  -7.539   0.315  1.00 89.07           O  
ATOM   4651  N   PRO A 309       2.308  -5.677   1.424  1.00 86.68           N  
ATOM   4652  CA  PRO A 309       0.929  -5.802   1.007  1.00 86.68           C  
ATOM   4653  HA  PRO A 309       0.531  -6.757   1.348  1.00 86.68           H  
ATOM   4654  C   PRO A 309       0.862  -5.734  -0.513  1.00 86.68           C  
ATOM   4655  CB  PRO A 309       0.163  -4.662   1.688  1.00 86.68           C  
ATOM   4656  HB2 PRO A 309      -0.208  -5.000   2.656  1.00 86.68           H  
ATOM   4657  HB3 PRO A 309      -0.657  -4.284   1.078  1.00 86.68           H  
ATOM   4658  O   PRO A 309       1.476  -4.878  -1.160  1.00 86.68           O  
ATOM   4659  CG  PRO A 309       1.245  -3.604   1.899  1.00 86.68           C  
ATOM   4660  HG2 PRO A 309       1.381  -3.033   0.981  1.00 86.68           H  
ATOM   4661  HG3 PRO A 309       1.008  -2.942   2.732  1.00 86.68           H  
ATOM   4662  CD  PRO A 309       2.495  -4.444   2.175  1.00 86.68           C  
ATOM   4663  HD2 PRO A 309       2.558  -4.674   3.239  1.00 86.68           H  
ATOM   4664  HD3 PRO A 309       3.384  -3.905   1.849  1.00 86.68           H  
ATOM   4665  N   SER A 310       0.035  -6.604  -1.081  1.00 81.42           N  
ATOM   4666  H   SER A 310      -0.340  -7.346  -0.507  1.00 81.42           H  
ATOM   4667  CA  SER A 310      -0.564  -6.336  -2.379  1.00 81.42           C  
ATOM   4668  HA  SER A 310       0.176  -6.497  -3.164  1.00 81.42           H  
ATOM   4669  C   SER A 310      -1.071  -4.905  -2.409  1.00 81.42           C  
ATOM   4670  CB  SER A 310      -1.736  -7.279  -2.580  1.00 81.42           C  
ATOM   4671  HB2 SER A 310      -1.393  -8.284  -2.336  1.00 81.42           H  
ATOM   4672  HB3 SER A 310      -2.030  -7.212  -3.627  1.00 81.42           H  
ATOM   4673  O   SER A 310      -1.698  -4.490  -1.441  1.00 81.42           O  
ATOM   4674  OG  SER A 310      -2.900  -7.002  -1.835  1.00 81.42           O  
ATOM   4675  HG  SER A 310      -2.720  -7.124  -0.900  1.00 81.42           H  
ATOM   4676  N   ALA A 311      -0.831  -4.119  -3.459  1.00 77.52           N  
ATOM   4677  H   ALA A 311      -0.278  -4.459  -4.233  1.00 77.52           H  
ATOM   4678  CA  ALA A 311      -1.328  -2.751  -3.431  1.00 77.52           C  
ATOM   4679  HA  ALA A 311      -1.208  -2.497  -2.377  1.00 77.52           H  
ATOM   4680  C   ALA A 311      -2.858  -2.635  -3.628  1.00 77.52           C  
ATOM   4681  CB  ALA A 311      -0.386  -1.713  -4.071  1.00 77.52           C  
ATOM   4682  HB1 ALA A 311      -0.347  -1.745  -5.159  1.00 77.52           H  
ATOM   4683  HB2 ALA A 311       0.622  -1.850  -3.680  1.00 77.52           H  
ATOM   4684  HB3 ALA A 311      -0.720  -0.712  -3.796  1.00 77.52           H  
ATOM   4685  O   ALA A 311      -3.420  -1.589  -3.341  1.00 77.52           O  
ATOM   4686  N   SER A 312      -3.560  -3.722  -3.975  1.00 79.58           N  
ATOM   4687  H   SER A 312      -3.083  -4.575  -4.234  1.00 79.58           H  
ATOM   4688  CA  SER A 312      -5.004  -3.838  -3.718  1.00 79.58           C  
ATOM   4689  HA  SER A 312      -5.510  -2.971  -4.141  1.00 79.58           H  
ATOM   4690  C   SER A 312      -5.317  -3.841  -2.217  1.00 79.58           C  
ATOM   4691  CB  SER A 312      -5.575  -5.088  -4.394  1.00 79.58           C  
ATOM   4692  HB2 SER A 312      -6.571  -5.306  -4.008  1.00 79.58           H  
ATOM   4693  HB3 SER A 312      -5.649  -4.891  -5.464  1.00 79.58           H  
ATOM   4694  O   SER A 312      -6.199  -3.111  -1.788  1.00 79.58           O  
ATOM   4695  OG  SER A 312      -4.729  -6.205  -4.229  1.00 79.58           O  
ATOM   4696  HG  SER A 312      -4.903  -6.627  -3.384  1.00 79.58           H  
ATOM   4697  N   ALA A 313      -4.541  -4.556  -1.396  1.00 81.19           N  
ATOM   4698  H   ALA A 313      -3.815  -5.137  -1.790  1.00 81.19           H  
ATOM   4699  CA  ALA A 313      -4.575  -4.431   0.066  1.00 81.19           C  
ATOM   4700  HA  ALA A 313      -5.616  -4.395   0.386  1.00 81.19           H  
ATOM   4701  C   ALA A 313      -3.900  -3.144   0.588  1.00 81.19           C  
ATOM   4702  CB  ALA A 313      -3.940  -5.674   0.699  1.00 81.19           C  
ATOM   4703  HB1 ALA A 313      -4.479  -6.570   0.392  1.00 81.19           H  
ATOM   4704  HB2 ALA A 313      -3.997  -5.585   1.783  1.00 81.19           H  
ATOM   4705  HB3 ALA A 313      -2.883  -5.744   0.439  1.00 81.19           H  
ATOM   4706  O   ALA A 313      -4.177  -2.711   1.697  1.00 81.19           O  
ATOM   4707  N   PHE A 314      -3.040  -2.472  -0.179  1.00 84.47           N  
ATOM   4708  H   PHE A 314      -2.725  -2.917  -1.029  1.00 84.47           H  
ATOM   4709  CA  PHE A 314      -2.531  -1.146   0.183  1.00 84.47           C  
ATOM   4710  HA  PHE A 314      -2.181  -1.170   1.215  1.00 84.47           H  
ATOM   4711  C   PHE A 314      -3.664  -0.127   0.095  1.00 84.47           C  
ATOM   4712  CB  PHE A 314      -1.350  -0.769  -0.702  1.00 84.47           C  
ATOM   4713  HB2 PHE A 314      -1.727  -0.695  -1.722  1.00 84.47           H  
ATOM   4714  HB3 PHE A 314      -0.603  -1.560  -0.633  1.00 84.47           H  
ATOM   4715  O   PHE A 314      -4.007   0.470   1.102  1.00 84.47           O  
ATOM   4716  CG  PHE A 314      -0.649   0.539  -0.459  1.00 84.47           C  
ATOM   4717  CD1 PHE A 314      -0.999   1.661  -1.233  1.00 84.47           C  
ATOM   4718  HD1 PHE A 314      -1.848   1.622  -1.899  1.00 84.47           H  
ATOM   4719  CD2 PHE A 314       0.462   0.590   0.398  1.00 84.47           C  
ATOM   4720  HD2 PHE A 314       0.743  -0.277   0.977  1.00 84.47           H  
ATOM   4721  CE1 PHE A 314      -0.234   2.834  -1.160  1.00 84.47           C  
ATOM   4722  HE1 PHE A 314      -0.511   3.693  -1.752  1.00 84.47           H  
ATOM   4723  CE2 PHE A 314       1.237   1.759   0.457  1.00 84.47           C  
ATOM   4724  HE2 PHE A 314       2.114   1.791   1.087  1.00 84.47           H  
ATOM   4725  CZ  PHE A 314       0.891   2.878  -0.321  1.00 84.47           C  
ATOM   4726  HZ  PHE A 314       1.492   3.775  -0.281  1.00 84.47           H  
ATOM   4727  N   PHE A 315      -4.323   0.003  -1.057  1.00 73.82           N  
ATOM   4728  H   PHE A 315      -4.032  -0.522  -1.869  1.00 73.82           H  
ATOM   4729  CA  PHE A 315      -5.465   0.908  -1.184  1.00 73.82           C  
ATOM   4730  HA  PHE A 315      -5.199   1.859  -0.722  1.00 73.82           H  
ATOM   4731  C   PHE A 315      -6.709   0.431  -0.405  1.00 73.82           C  
ATOM   4732  CB  PHE A 315      -5.719   1.188  -2.673  1.00 73.82           C  
ATOM   4733  HB2 PHE A 315      -6.724   1.594  -2.785  1.00 73.82           H  
ATOM   4734  HB3 PHE A 315      -5.679   0.257  -3.240  1.00 73.82           H  
ATOM   4735  O   PHE A 315      -7.490   1.272   0.024  1.00 73.82           O  
ATOM   4736  CG  PHE A 315      -4.738   2.199  -3.252  1.00 73.82           C  
ATOM   4737  CD1 PHE A 315      -4.963   3.574  -3.046  1.00 73.82           C  
ATOM   4738  HD1 PHE A 315      -5.845   3.897  -2.513  1.00 73.82           H  
ATOM   4739  CD2 PHE A 315      -3.592   1.791  -3.963  1.00 73.82           C  
ATOM   4740  HD2 PHE A 315      -3.415   0.742  -4.150  1.00 73.82           H  
ATOM   4741  CE1 PHE A 315      -4.055   4.528  -3.540  1.00 73.82           C  
ATOM   4742  HE1 PHE A 315      -4.251   5.580  -3.396  1.00 73.82           H  
ATOM   4743  CE2 PHE A 315      -2.676   2.745  -4.445  1.00 73.82           C  
ATOM   4744  HE2 PHE A 315      -1.800   2.423  -4.988  1.00 73.82           H  
ATOM   4745  CZ  PHE A 315      -2.908   4.114  -4.236  1.00 73.82           C  
ATOM   4746  HZ  PHE A 315      -2.217   4.847  -4.624  1.00 73.82           H  
ATOM   4747  N   GLY A 316      -6.872  -0.878  -0.165  1.00 78.77           N  
ATOM   4748  H   GLY A 316      -6.268  -1.527  -0.648  1.00 78.77           H  
ATOM   4749  CA  GLY A 316      -8.007  -1.446   0.581  1.00 78.77           C  
ATOM   4750  HA2 GLY A 316      -8.210  -2.440   0.183  1.00 78.77           H  
ATOM   4751  HA3 GLY A 316      -8.893  -0.836   0.406  1.00 78.77           H  
ATOM   4752  C   GLY A 316      -7.833  -1.589   2.104  1.00 78.77           C  
ATOM   4753  O   GLY A 316      -8.824  -1.529   2.821  1.00 78.77           O  
ATOM   4754  N   MET A 317      -6.609  -1.774   2.619  1.00 77.77           N  
ATOM   4755  H   MET A 317      -5.832  -1.860   1.980  1.00 77.77           H  
ATOM   4756  CA  MET A 317      -6.324  -1.937   4.063  1.00 77.77           C  
ATOM   4757  HA  MET A 317      -7.257  -1.888   4.624  1.00 77.77           H  
ATOM   4758  C   MET A 317      -5.400  -0.855   4.633  1.00 77.77           C  
ATOM   4759  CB  MET A 317      -5.652  -3.288   4.385  1.00 77.77           C  
ATOM   4760  HB2 MET A 317      -5.600  -3.372   5.470  1.00 77.77           H  
ATOM   4761  HB3 MET A 317      -4.624  -3.278   4.025  1.00 77.77           H  
ATOM   4762  O   MET A 317      -5.391  -0.642   5.847  1.00 77.77           O  
ATOM   4763  CG  MET A 317      -6.338  -4.549   3.854  1.00 77.77           C  
ATOM   4764  HG2 MET A 317      -7.292  -4.674   4.366  1.00 77.77           H  
ATOM   4765  HG3 MET A 317      -6.539  -4.426   2.790  1.00 77.77           H  
ATOM   4766  SD  MET A 317      -5.349  -6.065   4.059  1.00 77.77           S  
ATOM   4767  CE  MET A 317      -5.009  -6.071   5.840  1.00 77.77           C  
ATOM   4768  HE1 MET A 317      -4.389  -5.213   6.103  1.00 77.77           H  
ATOM   4769  HE2 MET A 317      -4.478  -6.986   6.103  1.00 77.77           H  
ATOM   4770  HE3 MET A 317      -5.948  -6.028   6.391  1.00 77.77           H  
ATOM   4771  N   SER A 318      -4.572  -0.197   3.813  1.00 76.71           N  
ATOM   4772  H   SER A 318      -4.685  -0.292   2.813  1.00 76.71           H  
ATOM   4773  CA  SER A 318      -3.695   0.864   4.314  1.00 76.71           C  
ATOM   4774  HA  SER A 318      -3.444   0.619   5.346  1.00 76.71           H  
ATOM   4775  C   SER A 318      -4.421   2.192   4.357  1.00 76.71           C  
ATOM   4776  CB  SER A 318      -2.357   0.997   3.580  1.00 76.71           C  
ATOM   4777  HB2 SER A 318      -1.719   1.690   4.128  1.00 76.71           H  
ATOM   4778  HB3 SER A 318      -2.494   1.402   2.577  1.00 76.71           H  
ATOM   4779  O   SER A 318      -5.236   2.544   3.511  1.00 76.71           O  
ATOM   4780  OG  SER A 318      -1.721  -0.261   3.526  1.00 76.71           O  
ATOM   4781  HG  SER A 318      -2.392  -0.891   3.254  1.00 76.71           H  
ATOM   4782  N   ARG A 319      -4.086   2.972   5.374  1.00 67.08           N  
ATOM   4783  H   ARG A 319      -3.471   2.594   6.081  1.00 67.08           H  
ATOM   4784  CA  ARG A 319      -4.687   4.270   5.607  1.00 67.08           C  
ATOM   4785  HA  ARG A 319      -5.738   4.214   5.324  1.00 67.08           H  
ATOM   4786  C   ARG A 319      -4.032   5.336   4.718  1.00 67.08           C  
ATOM   4787  CB  ARG A 319      -4.606   4.521   7.110  1.00 67.08           C  
ATOM   4788  HB2 ARG A 319      -3.580   4.400   7.456  1.00 67.08           H  
ATOM   4789  HB3 ARG A 319      -4.889   5.555   7.305  1.00 67.08           H  
ATOM   4790  O   ARG A 319      -3.028   5.909   5.129  1.00 67.08           O  
ATOM   4791  CG  ARG A 319      -5.547   3.626   7.923  1.00 67.08           C  
ATOM   4792  HG2 ARG A 319      -6.560   3.703   7.527  1.00 67.08           H  
ATOM   4793  HG3 ARG A 319      -5.217   2.588   7.891  1.00 67.08           H  
ATOM   4794  CD  ARG A 319      -5.523   4.142   9.357  1.00 67.08           C  
ATOM   4795  HD2 ARG A 319      -4.523   4.002   9.766  1.00 67.08           H  
ATOM   4796  HD3 ARG A 319      -5.753   5.208   9.352  1.00 67.08           H  
ATOM   4797  NE  ARG A 319      -6.498   3.471  10.214  1.00 67.08           N  
ATOM   4798  HE  ARG A 319      -7.032   2.703   9.830  1.00 67.08           H  
ATOM   4799  NH1 ARG A 319      -6.373   4.939  11.960  1.00 67.08           N  
ATOM   4800 HH11 ARG A 319      -6.608   5.117  12.926  1.00 67.08           H  
ATOM   4801 HH12 ARG A 319      -6.149   5.693  11.326  1.00 67.08           H  
ATOM   4802  NH2 ARG A 319      -7.368   2.986  12.252  1.00 67.08           N  
ATOM   4803 HH21 ARG A 319      -7.744   2.127  11.877  1.00 67.08           H  
ATOM   4804 HH22 ARG A 319      -7.448   3.231  13.228  1.00 67.08           H  
ATOM   4805  CZ  ARG A 319      -6.748   3.804  11.459  1.00 67.08           C  
ATOM   4806  N   ILE A 320      -4.551   5.513   3.497  1.00 65.64           N  
ATOM   4807  H   ILE A 320      -5.325   4.915   3.244  1.00 65.64           H  
ATOM   4808  CA  ILE A 320      -3.993   6.364   2.422  1.00 65.64           C  
ATOM   4809  HA  ILE A 320      -2.906   6.287   2.467  1.00 65.64           H  
ATOM   4810  C   ILE A 320      -4.364   7.851   2.562  1.00 65.64           C  
ATOM   4811  CB  ILE A 320      -4.449   5.864   1.025  1.00 65.64           C  
ATOM   4812  HB  ILE A 320      -5.526   6.010   0.950  1.00 65.64           H  
ATOM   4813  O   ILE A 320      -5.542   8.177   2.708  1.00 65.64           O  
ATOM   4814  CG1 ILE A 320      -4.189   4.366   0.754  1.00 65.64           C  
ATOM   4815 HG12 ILE A 320      -4.455   4.141  -0.279  1.00 65.64           H  
ATOM   4816 HG13 ILE A 320      -4.857   3.770   1.377  1.00 65.64           H  
ATOM   4817  CG2 ILE A 320      -3.799   6.691  -0.102  1.00 65.64           C  
ATOM   4818 HG21 ILE A 320      -4.176   7.713  -0.090  1.00 65.64           H  
ATOM   4819 HG22 ILE A 320      -2.715   6.708   0.016  1.00 65.64           H  
ATOM   4820 HG23 ILE A 320      -4.049   6.261  -1.072  1.00 65.64           H  
ATOM   4821  CD1 ILE A 320      -2.749   3.900   0.991  1.00 65.64           C  
ATOM   4822 HD11 ILE A 320      -2.056   4.485   0.388  1.00 65.64           H  
ATOM   4823 HD12 ILE A 320      -2.494   3.996   2.047  1.00 65.64           H  
ATOM   4824 HD13 ILE A 320      -2.666   2.851   0.708  1.00 65.64           H  
ATOM   4825  N   GLY A 321      -3.381   8.747   2.387  1.00 60.97           N  
ATOM   4826  H   GLY A 321      -2.448   8.393   2.233  1.00 60.97           H  
ATOM   4827  CA  GLY A 321      -3.558  10.204   2.381  1.00 60.97           C  
ATOM   4828  HA2 GLY A 321      -4.538  10.430   1.961  1.00 60.97           H  
ATOM   4829  HA3 GLY A 321      -3.498  10.568   3.406  1.00 60.97           H  
ATOM   4830  C   GLY A 321      -2.567  10.983   1.518  1.00 60.97           C  
ATOM   4831  O   GLY A 321      -1.881  10.400   0.684  1.00 60.97           O  
ATOM   4832  N   MET A 322      -2.538  12.319   1.643  1.00 60.79           N  
ATOM   4833  H   MET A 322      -3.058  12.757   2.391  1.00 60.79           H  
ATOM   4834  CA  MET A 322      -1.955  13.191   0.608  1.00 60.79           C  
ATOM   4835  HA  MET A 322      -1.183  12.607   0.107  1.00 60.79           H  
ATOM   4836  C   MET A 322      -1.222  14.444   1.148  1.00 60.79           C  
ATOM   4837  CB  MET A 322      -3.039  13.490  -0.451  1.00 60.79           C  
ATOM   4838  HB2 MET A 322      -3.795  12.705  -0.450  1.00 60.79           H  
ATOM   4839  HB3 MET A 322      -3.536  14.438  -0.246  1.00 60.79           H  
ATOM   4840  O   MET A 322      -1.655  15.579   0.969  1.00 60.79           O  
ATOM   4841  CG  MET A 322      -2.395  13.497  -1.840  1.00 60.79           C  
ATOM   4842  HG2 MET A 322      -1.596  14.238  -1.839  1.00 60.79           H  
ATOM   4843  HG3 MET A 322      -1.942  12.519  -2.007  1.00 60.79           H  
ATOM   4844  SD  MET A 322      -3.492  13.836  -3.243  1.00 60.79           S  
ATOM   4845  CE  MET A 322      -3.837  15.589  -2.945  1.00 60.79           C  
ATOM   4846  HE1 MET A 322      -4.362  16.011  -3.802  1.00 60.79           H  
ATOM   4847  HE2 MET A 322      -2.906  16.134  -2.787  1.00 60.79           H  
ATOM   4848  HE3 MET A 322      -4.465  15.693  -2.060  1.00 60.79           H  
ATOM   4849  N   GLU A 323      -0.090  14.224   1.821  1.00 59.67           N  
ATOM   4850  H   GLU A 323       0.249  13.273   1.792  1.00 59.67           H  
ATOM   4851  CA  GLU A 323       0.812  15.207   2.449  1.00 59.67           C  
ATOM   4852  HA  GLU A 323       0.256  15.785   3.187  1.00 59.67           H  
ATOM   4853  C   GLU A 323       1.383  16.223   1.456  1.00 59.67           C  
ATOM   4854  CB  GLU A 323       1.913  14.402   3.187  1.00 59.67           C  
ATOM   4855  HB2 GLU A 323       2.119  13.517   2.585  1.00 59.67           H  
ATOM   4856  HB3 GLU A 323       1.493  14.094   4.145  1.00 59.67           H  
ATOM   4857  O   GLU A 323       2.241  15.876   0.654  1.00 59.67           O  
ATOM   4858  CG  GLU A 323       3.306  15.003   3.434  1.00 59.67           C  
ATOM   4859  HG2 GLU A 323       3.851  15.015   2.491  1.00 59.67           H  
ATOM   4860  HG3 GLU A 323       3.195  16.039   3.753  1.00 59.67           H  
ATOM   4861  CD  GLU A 323       4.151  14.209   4.459  1.00 59.67           C  
ATOM   4862  OE1 GLU A 323       5.024  14.831   5.102  1.00 59.67           O  
ATOM   4863  OE2 GLU A 323       3.931  12.985   4.650  1.00 59.67           O  
ATOM   4864  N   VAL A 324       0.967  17.495   1.513  1.00 50.81           N  
ATOM   4865  H   VAL A 324       0.230  17.762   2.151  1.00 50.81           H  
ATOM   4866  CA  VAL A 324       1.611  18.544   0.706  1.00 50.81           C  
ATOM   4867  HA  VAL A 324       2.181  18.032  -0.069  1.00 50.81           H  
ATOM   4868  C   VAL A 324       2.643  19.318   1.514  1.00 50.81           C  
ATOM   4869  CB  VAL A 324       0.653  19.475  -0.058  1.00 50.81           C  
ATOM   4870  HB  VAL A 324       0.350  20.306   0.578  1.00 50.81           H  
ATOM   4871  O   VAL A 324       2.322  20.118   2.382  1.00 50.81           O  
ATOM   4872  CG1 VAL A 324       1.436  19.994  -1.280  1.00 50.81           C  
ATOM   4873 HG11 VAL A 324       1.970  19.191  -1.787  1.00 50.81           H  
ATOM   4874 HG12 VAL A 324       2.172  20.729  -0.955  1.00 50.81           H  
ATOM   4875 HG13 VAL A 324       0.765  20.454  -2.006  1.00 50.81           H  
ATOM   4876  CG2 VAL A 324      -0.619  18.797  -0.583  1.00 50.81           C  
ATOM   4877 HG21 VAL A 324      -0.365  17.940  -1.207  1.00 50.81           H  
ATOM   4878 HG22 VAL A 324      -1.234  18.455   0.249  1.00 50.81           H  
ATOM   4879 HG23 VAL A 324      -1.209  19.511  -1.158  1.00 50.81           H  
ATOM   4880  N   THR A 325       3.907  19.074   1.189  1.00 53.19           N  
ATOM   4881  H   THR A 325       4.060  18.446   0.413  1.00 53.19           H  
ATOM   4882  CA  THR A 325       5.086  19.718   1.777  1.00 53.19           C  
ATOM   4883  HA  THR A 325       4.807  20.178   2.725  1.00 53.19           H  
ATOM   4884  C   THR A 325       5.645  20.788   0.829  1.00 53.19           C  
ATOM   4885  CB  THR A 325       6.191  18.681   2.036  1.00 53.19           C  
ATOM   4886  HB  THR A 325       7.022  19.172   2.543  1.00 53.19           H  
ATOM   4887  O   THR A 325       5.344  20.758  -0.366  1.00 53.19           O  
ATOM   4888  CG2 THR A 325       5.772  17.492   2.890  1.00 53.19           C  
ATOM   4889 HG21 THR A 325       6.602  16.794   2.992  1.00 53.19           H  
ATOM   4890 HG22 THR A 325       5.472  17.826   3.883  1.00 53.19           H  
ATOM   4891 HG23 THR A 325       4.932  16.979   2.422  1.00 53.19           H  
ATOM   4892  OG1 THR A 325       6.665  18.183   0.809  1.00 53.19           O  
ATOM   4893  HG1 THR A 325       5.913  17.969   0.252  1.00 53.19           H  
ATOM   4894  N   PRO A 326       6.572  21.657   1.279  1.00 46.64           N  
ATOM   4895  CA  PRO A 326       7.330  22.528   0.375  1.00 46.64           C  
ATOM   4896  HA  PRO A 326       6.627  23.183  -0.140  1.00 46.64           H  
ATOM   4897  C   PRO A 326       8.169  21.793  -0.687  1.00 46.64           C  
ATOM   4898  CB  PRO A 326       8.226  23.378   1.281  1.00 46.64           C  
ATOM   4899  HB2 PRO A 326       9.188  22.887   1.427  1.00 46.64           H  
ATOM   4900  HB3 PRO A 326       8.367  24.381   0.879  1.00 46.64           H  
ATOM   4901  O   PRO A 326       8.560  22.413  -1.670  1.00 46.64           O  
ATOM   4902  CG  PRO A 326       7.465  23.401   2.602  1.00 46.64           C  
ATOM   4903  HG2 PRO A 326       6.671  24.147   2.558  1.00 46.64           H  
ATOM   4904  HG3 PRO A 326       8.136  23.601   3.438  1.00 46.64           H  
ATOM   4905  CD  PRO A 326       6.857  22.001   2.663  1.00 46.64           C  
ATOM   4906  HD2 PRO A 326       5.945  22.021   3.259  1.00 46.64           H  
ATOM   4907  HD3 PRO A 326       7.580  21.301   3.081  1.00 46.64           H  
ATOM   4908  N   SER A 327       8.447  20.490  -0.527  1.00 50.21           N  
ATOM   4909  H   SER A 327       8.074  19.998   0.273  1.00 50.21           H  
ATOM   4910  CA  SER A 327       9.102  19.663  -1.557  1.00 50.21           C  
ATOM   4911  HA  SER A 327       9.680  20.324  -2.203  1.00 50.21           H  
ATOM   4912  C   SER A 327       8.117  18.945  -2.493  1.00 50.21           C  
ATOM   4913  CB  SER A 327      10.111  18.696  -0.926  1.00 50.21           C  
ATOM   4914  HB2 SER A 327      10.619  18.141  -1.714  1.00 50.21           H  
ATOM   4915  HB3 SER A 327      10.854  19.278  -0.381  1.00 50.21           H  
ATOM   4916  O   SER A 327       8.546  18.193  -3.368  1.00 50.21           O  
ATOM   4917  OG  SER A 327       9.496  17.786  -0.033  1.00 50.21           O  
ATOM   4918  HG  SER A 327      10.176  17.354   0.488  1.00 50.21           H  
ATOM   4919  N   GLY A 328       6.810  19.191  -2.342  1.00 55.20           N  
ATOM   4920  H   GLY A 328       6.528  19.810  -1.596  1.00 55.20           H  
ATOM   4921  CA  GLY A 328       5.741  18.666  -3.190  1.00 55.20           C  
ATOM   4922  HA2 GLY A 328       5.242  19.505  -3.676  1.00 55.20           H  
ATOM   4923  HA3 GLY A 328       6.160  18.030  -3.969  1.00 55.20           H  
ATOM   4924  C   GLY A 328       4.682  17.858  -2.434  1.00 55.20           C  
ATOM   4925  O   GLY A 328       4.722  17.711  -1.209  1.00 55.20           O  
ATOM   4926  N   THR A 329       3.720  17.333  -3.195  1.00 58.02           N  
ATOM   4927  H   THR A 329       3.736  17.529  -4.186  1.00 58.02           H  
ATOM   4928  CA  THR A 329       2.653  16.446  -2.710  1.00 58.02           C  
ATOM   4929  HA  THR A 329       2.372  16.750  -1.702  1.00 58.02           H  
ATOM   4930  C   THR A 329       3.118  14.990  -2.654  1.00 58.02           C  
ATOM   4931  CB  THR A 329       1.404  16.543  -3.599  1.00 58.02           C  
ATOM   4932  HB  THR A 329       1.636  16.123  -4.577  1.00 58.02           H  
ATOM   4933  O   THR A 329       3.569  14.432  -3.654  1.00 58.02           O  
ATOM   4934  CG2 THR A 329       0.214  15.784  -3.017  1.00 58.02           C  
ATOM   4935 HG21 THR A 329       0.356  14.715  -3.177  1.00 58.02           H  
ATOM   4936 HG22 THR A 329      -0.703  16.087  -3.523  1.00 58.02           H  
ATOM   4937 HG23 THR A 329       0.124  15.958  -1.945  1.00 58.02           H  
ATOM   4938  OG1 THR A 329       1.010  17.881  -3.801  1.00 58.02           O
[truncated: 217,333 more chars]
