# Supplementary material for: Human cytokine and coronavirus nucleocapsid protein interactivity using large-scale virtual screens
Source: Front Bioinform. 2024 May 24;4:1397968. doi: 10.3389/fbinf.2024.1397968 (PMC11157076; doi:10.3389/fbinf.2024.1397968)
Supplement: Supplementary file 2 [file DataSheet1.ZIP › RaTG13-N_CXCL12beta_relaxed_model_2_multimer_v3_pred_4.pdb]

ATOM      1  N   MET A   1       3.717 -18.218  42.634  1.00 23.61           N  
ATOM      2  H   MET A   1       3.909 -17.240  42.797  1.00 23.61           H  
ATOM      3  H2  MET A   1       3.196 -18.591  43.415  1.00 23.61           H  
ATOM      4  H3  MET A   1       4.601 -18.700  42.550  1.00 23.61           H  
ATOM      5  CA  MET A   1       2.946 -18.343  41.376  1.00 23.61           C  
ATOM      6  HA  MET A   1       2.790 -19.393  41.127  1.00 23.61           H  
ATOM      7  C   MET A   1       3.811 -17.710  40.297  1.00 23.61           C  
ATOM      8  CB  MET A   1       1.579 -17.643  41.503  1.00 23.61           C  
ATOM      9  HB2 MET A   1       1.124 -17.576  40.515  1.00 23.61           H  
ATOM     10  HB3 MET A   1       1.721 -16.631  41.883  1.00 23.61           H  
ATOM     11  O   MET A   1       4.040 -16.517  40.382  1.00 23.61           O  
ATOM     12  CG  MET A   1       0.612 -18.399  42.426  1.00 23.61           C  
ATOM     13  HG2 MET A   1       0.398 -19.371  41.983  1.00 23.61           H  
ATOM     14  HG3 MET A   1       1.077 -18.556  43.399  1.00 23.61           H  
ATOM     15  SD  MET A   1      -0.954 -17.525  42.686  1.00 23.61           S  
ATOM     16  CE  MET A   1      -1.960 -18.834  43.438  1.00 23.61           C  
ATOM     17  HE1 MET A   1      -1.495 -19.171  44.365  1.00 23.61           H  
ATOM     18  HE2 MET A   1      -2.954 -18.445  43.660  1.00 23.61           H  
ATOM     19  HE3 MET A   1      -2.051 -19.674  42.748  1.00 23.61           H  
ATOM     20  N   SER A   2       4.473 -18.509  39.457  1.00 20.77           N  
ATOM     21  H   SER A   2       4.251 -19.493  39.404  1.00 20.77           H  
ATOM     22  CA  SER A   2       5.784 -18.133  38.894  1.00 20.77           C  
ATOM     23  HA  SER A   2       6.286 -17.466  39.596  1.00 20.77           H  
ATOM     24  C   SER A   2       5.682 -17.387  37.554  1.00 20.77           C  
ATOM     25  CB  SER A   2       6.665 -19.385  38.780  1.00 20.77           C  
ATOM     26  HB2 SER A   2       7.693 -19.083  38.579  1.00 20.77           H  
ATOM     27  HB3 SER A   2       6.313 -20.007  37.957  1.00 20.77           H  
ATOM     28  O   SER A   2       5.267 -17.974  36.555  1.00 20.77           O  
ATOM     29  OG  SER A   2       6.603 -20.131  39.991  1.00 20.77           O  
ATOM     30  HG  SER A   2       7.308 -20.782  39.968  1.00 20.77           H  
ATOM     31  N   ASP A   3       6.056 -16.102  37.544  1.00 20.34           N  
ATOM     32  H   ASP A   3       6.319 -15.672  38.419  1.00 20.34           H  
ATOM     33  CA  ASP A   3       5.998 -15.196  36.385  1.00 20.34           C  
ATOM     34  HA  ASP A   3       5.015 -15.277  35.921  1.00 20.34           H  
ATOM     35  C   ASP A   3       7.036 -15.579  35.313  1.00 20.34           C  
ATOM     36  CB  ASP A   3       6.194 -13.733  36.843  1.00 20.34           C  
ATOM     37  HB2 ASP A   3       6.997 -13.687  37.579  1.00 20.34           H  
ATOM     38  HB3 ASP A   3       6.499 -13.138  35.983  1.00 20.34           H  
ATOM     39  O   ASP A   3       8.156 -15.067  35.276  1.00 20.34           O  
ATOM     40  CG  ASP A   3       4.931 -13.071  37.401  1.00 20.34           C  
ATOM     41  OD1 ASP A   3       3.835 -13.385  36.884  1.00 20.34           O  
ATOM     42  OD2 ASP A   3       5.080 -12.229  38.312  1.00 20.34           O  
ATOM     43  N   ASN A   4       6.692 -16.520  34.432  1.00 23.41           N  
ATOM     44  H   ASN A   4       5.818 -17.003  34.583  1.00 23.41           H  
ATOM     45  CA  ASN A   4       7.598 -16.966  33.371  1.00 23.41           C  
ATOM     46  HA  ASN A   4       8.583 -17.121  33.812  1.00 23.41           H  
ATOM     47  C   ASN A   4       7.759 -15.869  32.297  1.00 23.41           C  
ATOM     48  CB  ASN A   4       7.119 -18.320  32.818  1.00 23.41           C  
ATOM     49  HB2 ASN A   4       6.048 -18.275  32.620  1.00 23.41           H  
ATOM     50  HB3 ASN A   4       7.632 -18.514  31.875  1.00 23.41           H  
ATOM     51  O   ASN A   4       6.867 -15.644  31.476  1.00 23.41           O  
ATOM     52  CG  ASN A   4       7.420 -19.489  33.746  1.00 23.41           C  
ATOM     53  ND2 ASN A   4       6.849 -20.641  33.484  1.00 23.41           N  
ATOM     54 HD21 ASN A   4       7.077 -21.392  34.121  1.00 23.41           H  
ATOM     55 HD22 ASN A   4       6.191 -20.732  32.723  1.00 23.41           H  
ATOM     56  OD1 ASN A   4       8.192 -19.418  34.685  1.00 23.41           O  
ATOM     57  N   GLY A   5       8.903 -15.176  32.332  1.00 25.14           N  
ATOM     58  H   GLY A   5       9.512 -15.369  33.114  1.00 25.14           H  
ATOM     59  CA  GLY A   5       9.196 -13.979  31.536  1.00 25.14           C  
ATOM     60  HA2 GLY A   5      10.152 -13.565  31.857  1.00 25.14           H  
ATOM     61  HA3 GLY A   5       8.423 -13.244  31.763  1.00 25.14           H  
ATOM     62  C   GLY A   5       9.249 -14.177  30.007  1.00 25.14           C  
ATOM     63  O   GLY A   5       9.434 -15.292  29.514  1.00 25.14           O  
ATOM     64  N   PRO A   6       9.090 -13.088  29.227  1.00 25.70           N  
ATOM     65  CA  PRO A   6       8.965 -13.136  27.770  1.00 25.70           C  
ATOM     66  HA  PRO A   6       8.164 -13.824  27.501  1.00 25.70           H  
ATOM     67  C   PRO A   6      10.272 -13.609  27.109  1.00 25.70           C  
ATOM     68  CB  PRO A   6       8.564 -11.713  27.355  1.00 25.70           C  
ATOM     69  HB2 PRO A   6       8.958 -11.443  26.376  1.00 25.70           H  
ATOM     70  HB3 PRO A   6       7.477 -11.628  27.362  1.00 25.70           H  
ATOM     71  O   PRO A   6      11.330 -13.012  27.300  1.00 25.70           O  
ATOM     72  CG  PRO A   6       9.143 -10.831  28.462  1.00 25.70           C  
ATOM     73  HG2 PRO A   6      10.192 -10.621  28.252  1.00 25.70           H  
ATOM     74  HG3 PRO A   6       8.583  -9.904  28.579  1.00 25.70           H  
ATOM     75  CD  PRO A   6       9.037 -11.714  29.703  1.00 25.70           C  
ATOM     76  HD2 PRO A   6       8.080 -11.538  30.193  1.00 25.70           H  
ATOM     77  HD3 PRO A   6       9.858 -11.498  30.388  1.00 25.70           H  
ATOM     78  N   GLN A   7      10.208 -14.687  26.319  1.00 24.07           N  
ATOM     79  H   GLN A   7       9.320 -15.161  26.233  1.00 24.07           H  
ATOM     80  CA  GLN A   7      11.385 -15.289  25.679  1.00 24.07           C  
ATOM     81  HA  GLN A   7      12.108 -15.501  26.468  1.00 24.07           H  
ATOM     82  C   GLN A   7      12.081 -14.341  24.680  1.00 24.07           C  
ATOM     83  CB  GLN A   7      11.019 -16.622  25.001  1.00 24.07           C  
ATOM     84  HB2 GLN A   7      10.061 -16.524  24.492  1.00 24.07           H  
ATOM     85  HB3 GLN A   7      11.776 -16.846  24.249  1.00 24.07           H  
ATOM     86  O   GLN A   7      11.445 -13.693  23.846  1.00 24.07           O  
ATOM     87  CG  GLN A   7      10.978 -17.809  25.982  1.00 24.07           C  
ATOM     88  HG2 GLN A   7      10.187 -17.651  26.716  1.00 24.07           H  
ATOM     89  HG3 GLN A   7      11.928 -17.865  26.513  1.00 24.07           H  
ATOM     90  CD  GLN A   7      10.729 -19.147  25.283  1.00 24.07           C  
ATOM     91  NE2 GLN A   7      11.080 -20.257  25.898  1.00 24.07           N  
ATOM     92 HE21 GLN A   7      11.487 -20.237  26.822  1.00 24.07           H  
ATOM     93 HE22 GLN A   7      10.900 -21.118  25.403  1.00 24.07           H  
ATOM     94  OE1 GLN A   7      10.214 -19.225  24.179  1.00 24.07           O  
ATOM     95  N   ASN A   8      13.418 -14.313  24.746  1.00 27.23           N  
ATOM     96  H   ASN A   8      13.843 -14.871  25.473  1.00 27.23           H  
ATOM     97  CA  ASN A   8      14.320 -13.506  23.920  1.00 27.23           C  
ATOM     98  HA  ASN A   8      14.040 -12.457  24.016  1.00 27.23           H  
ATOM     99  C   ASN A   8      14.240 -13.882  22.426  1.00 27.23           C  
ATOM    100  CB  ASN A   8      15.768 -13.707  24.446  1.00 27.23           C  
ATOM    101  HB2 ASN A   8      16.471 -13.618  23.617  1.00 27.23           H  
ATOM    102  HB3 ASN A   8      15.883 -14.714  24.847  1.00 27.23           H  
ATOM    103  O   ASN A   8      14.833 -14.870  21.999  1.00 27.23           O  
ATOM    104  CG  ASN A   8      16.216 -12.683  25.471  1.00 27.23           C  
ATOM    105  ND2 ASN A   8      17.051 -13.059  26.412  1.00 27.23           N  
ATOM    106 HD21 ASN A   8      17.332 -14.024  26.510  1.00 27.23           H  
ATOM    107 HD22 ASN A   8      17.280 -12.365  27.109  1.00 27.23           H  
ATOM    108  OD1 ASN A   8      15.888 -11.514  25.388  1.00 27.23           O  
ATOM    109  N   GLN A   9      13.634 -13.031  21.590  1.00 27.57           N  
ATOM    110  H   GLN A   9      13.088 -12.281  21.989  1.00 27.57           H  
ATOM    111  CA  GLN A   9      13.717 -13.132  20.119  1.00 27.57           C  
ATOM    112  HA  GLN A   9      13.481 -14.158  19.838  1.00 27.57           H  
ATOM    113  C   GLN A   9      15.131 -12.866  19.541  1.00 27.57           C  
ATOM    114  CB  GLN A   9      12.671 -12.204  19.464  1.00 27.57           C  
ATOM    115  HB2 GLN A   9      12.627 -11.258  20.005  1.00 27.57           H  
ATOM    116  HB3 GLN A   9      12.973 -11.983  18.441  1.00 27.57           H  
ATOM    117  O   GLN A   9      15.291 -12.820  18.325  1.00 27.57           O  
ATOM    118  CG  GLN A   9      11.270 -12.828  19.386  1.00 27.57           C  
ATOM    119  HG2 GLN A   9      11.344 -13.806  18.910  1.00 27.57           H  
ATOM    120  HG3 GLN A   9      10.875 -12.965  20.392  1.00 27.57           H  
ATOM    121  CD  GLN A   9      10.289 -11.975  18.578  1.00 27.57           C  
ATOM    122  NE2 GLN A   9       9.130 -12.497  18.246  1.00 27.57           N  
ATOM    123 HE21 GLN A   9       8.534 -11.899  17.690  1.00 27.57           H  
ATOM    124 HE22 GLN A   9       8.897 -13.442  18.515  1.00 27.57           H  
ATOM    125  OE1 GLN A   9      10.522 -10.831  18.230  1.00 27.57           O  
ATOM    126  N   ARG A  10      16.173 -12.701  20.377  1.00 31.21           N  
ATOM    127  H   ARG A  10      15.993 -12.821  21.363  1.00 31.21           H  
ATOM    128  CA  ARG A  10      17.554 -12.401  19.940  1.00 31.21           C  
ATOM    129  HA  ARG A  10      17.546 -11.489  19.343  1.00 31.21           H  
ATOM    130  C   ARG A  10      18.169 -13.468  19.019  1.00 31.21           C  
ATOM    131  CB  ARG A  10      18.484 -12.204  21.153  1.00 31.21           C  
ATOM    132  HB2 ARG A  10      19.511 -12.207  20.788  1.00 31.21           H  
ATOM    133  HB3 ARG A  10      18.376 -13.046  21.836  1.00 31.21           H  
ATOM    134  O   ARG A  10      18.941 -13.110  18.140  1.00 31.21           O  
ATOM    135  CG  ARG A  10      18.269 -10.887  21.918  1.00 31.21           C  
ATOM    136  HG2 ARG A  10      17.293 -10.897  22.402  1.00 31.21           H  
ATOM    137  HG3 ARG A  10      18.314 -10.055  21.215  1.00 31.21           H  
ATOM    138  CD  ARG A  10      19.374 -10.717  22.973  1.00 31.21           C  
ATOM    139  HD2 ARG A  10      19.310 -11.538  23.687  1.00 31.21           H  
ATOM    140  HD3 ARG A  10      20.339 -10.769  22.469  1.00 31.21           H  
ATOM    141  NE  ARG A  10      19.272  -9.434  23.698  1.00 31.21           N  
ATOM    142  HE  ARG A  10      18.398  -8.933  23.621  1.00 31.21           H  
ATOM    143  NH1 ARG A  10      21.354  -9.474  24.682  1.00 31.21           N  
ATOM    144 HH11 ARG A  10      22.053  -9.044  25.270  1.00 31.21           H  
ATOM    145 HH12 ARG A  10      21.547 -10.364  24.245  1.00 31.21           H  
ATOM    146  NH2 ARG A  10      19.996  -7.747  25.054  1.00 31.21           N  
ATOM    147 HH21 ARG A  10      20.712  -7.342  25.641  1.00 31.21           H  
ATOM    148 HH22 ARG A  10      19.116  -7.266  24.940  1.00 31.21           H  
ATOM    149  CZ  ARG A  10      20.204  -8.894  24.470  1.00 31.21           C  
ATOM    150  N   ASN A  11      17.852 -14.751  19.210  1.00 32.59           N  
ATOM    151  H   ASN A  11      17.175 -14.964  19.928  1.00 32.59           H  
ATOM    152  CA  ASN A  11      18.546 -15.876  18.557  1.00 32.59           C  
ATOM    153  HA  ASN A  11      19.578 -15.575  18.382  1.00 32.59           H  
ATOM    154  C   ASN A  11      18.021 -16.222  17.146  1.00 32.59           C  
ATOM    155  CB  ASN A  11      18.572 -17.096  19.513  1.00 32.59           C  
ATOM    156  HB2 ASN A  11      17.630 -17.173  20.055  1.00 32.59           H  
ATOM    157  HB3 ASN A  11      18.697 -18.019  18.946  1.00 32.59           H  
ATOM    158  O   ASN A  11      17.980 -17.394  16.778  1.00 32.59           O  
ATOM    159  CG  ASN A  11      19.725 -17.092  20.499  1.00 32.59           C  
ATOM    160  ND2 ASN A  11      19.817 -18.103  21.329  1.00 32.59           N  
ATOM    161 HD21 ASN A  11      20.633 -18.112  21.924  1.00 32.59           H  
ATOM    162 HD22 ASN A  11      19.187 -18.890  21.261  1.00 32.59           H  
ATOM    163  OD1 ASN A  11      20.549 -16.198  20.546  1.00 32.59           O  
ATOM    164  N   ALA A  12      17.600 -15.249  16.332  1.00 37.33           N  
ATOM    165  H   ALA A  12      17.716 -14.287  16.618  1.00 37.33           H  
ATOM    166  CA  ALA A  12      17.389 -15.545  14.913  1.00 37.33           C  
ATOM    167  HA  ALA A  12      16.797 -16.457  14.836  1.00 37.33           H  
ATOM    168  C   ALA A  12      18.768 -15.763  14.249  1.00 37.33           C  
ATOM    169  CB  ALA A  12      16.577 -14.428  14.250  1.00 37.33           C  
ATOM    170  HB1 ALA A  12      15.618 -14.319  14.755  1.00 37.33           H  
ATOM    171  HB2 ALA A  12      16.407 -14.673  13.202  1.00 37.33           H  
ATOM    172  HB3 ALA A  12      17.124 -13.487  14.311  1.00 37.33           H  
ATOM    173  O   ALA A  12      19.603 -14.856  14.309  1.00 37.33           O  
ATOM    174  N   PRO A  13      19.053 -16.931  13.642  1.00 43.31           N  
ATOM    175  CA  PRO A  13      20.355 -17.188  13.040  1.00 43.31           C  
ATOM    176  HA  PRO A  13      21.142 -17.013  13.774  1.00 43.31           H  
ATOM    177  C   PRO A  13      20.565 -16.247  11.846  1.00 43.31           C  
ATOM    178  CB  PRO A  13      20.355 -18.674  12.663  1.00 43.31           C  
ATOM    179  HB2 PRO A  13      20.757 -19.255  13.493  1.00 43.31           H  
ATOM    180  HB3 PRO A  13      20.925 -18.869  11.755  1.00 43.31           H  
ATOM    181  O   PRO A  13      19.803 -16.264  10.875  1.00 43.31           O  
ATOM    182  CG  PRO A  13      18.873 -19.005  12.487  1.00 43.31           C  
ATOM    183  HG2 PRO A  13      18.561 -18.749  11.475  1.00 43.31           H  
ATOM    184  HG3 PRO A  13      18.665 -20.054  12.696  1.00 43.31           H  
ATOM    185  CD  PRO A  13      18.177 -18.080  13.483  1.00 43.31           C  
ATOM    186  HD2 PRO A  13      18.070 -18.589  14.441  1.00 43.31           H  
ATOM    187  HD3 PRO A  13      17.200 -17.789  13.096  1.00 43.31           H  
ATOM    188  N   ARG A  14      21.596 -15.400  11.927  1.00 45.29           N  
ATOM    189  H   ARG A  14      22.162 -15.429  12.762  1.00 45.29           H  
ATOM    190  CA  ARG A  14      22.086 -14.628  10.779  1.00 45.29           C  
ATOM    191  HA  ARG A  14      21.241 -14.229  10.220  1.00 45.29           H  
ATOM    192  C   ARG A  14      22.829 -15.581   9.852  1.00 45.29           C  
ATOM    193  CB  ARG A  14      22.982 -13.462  11.234  1.00 45.29           C  
ATOM    194  HB2 ARG A  14      23.526 -13.084  10.369  1.00 45.29           H  
ATOM    195  HB3 ARG A  14      23.707 -13.817  11.966  1.00 45.29           H  
ATOM    196  O   ARG A  14      23.605 -16.409  10.326  1.00 45.29           O  
ATOM    197  CG  ARG A  14      22.157 -12.307  11.825  1.00 45.29           C  
ATOM    198  HG2 ARG A  14      21.449 -11.965  11.071  1.00 45.29           H  
ATOM    199  HG3 ARG A  14      21.601 -12.658  12.695  1.00 45.29           H  
ATOM    200  CD  ARG A  14      23.051 -11.126  12.236  1.00 45.29           C  
ATOM    201  HD2 ARG A  14      23.706 -10.874  11.402  1.00 45.29           H  
ATOM    202  HD3 ARG A  14      23.679 -11.435  13.072  1.00 45.29           H  
ATOM    203  NE  ARG A  14      22.242  -9.952  12.640  1.00 45.29           N  
ATOM    204  HE  ARG A  14      21.670 -10.064  13.465  1.00 45.29           H  
ATOM    205  NH1 ARG A  14      22.772  -8.519  10.907  1.00 45.29           N  
ATOM    206 HH11 ARG A  14      23.430  -9.188  10.534  1.00 45.29           H  
ATOM    207 HH12 ARG A  14      22.415  -7.802  10.292  1.00 45.29           H  
ATOM    208  NH2 ARG A  14      21.164  -7.961  12.310  1.00 45.29           N  
ATOM    209 HH21 ARG A  14      20.896  -7.270  11.624  1.00 45.29           H  
ATOM    210 HH22 ARG A  14      20.513  -8.157  13.057  1.00 45.29           H  
ATOM    211  CZ  ARG A  14      22.080  -8.820  11.966  1.00 45.29           C  
ATOM    212  N   ILE A  15      22.593 -15.474   8.545  1.00 52.42           N  
ATOM    213  H   ILE A  15      21.978 -14.750   8.201  1.00 52.42           H  
ATOM    214  CA  ILE A  15      23.356 -16.266   7.579  1.00 52.42           C  
ATOM    215  HA  ILE A  15      23.375 -17.302   7.917  1.00 52.42           H  
ATOM    216  C   ILE A  15      24.795 -15.752   7.586  1.00 52.42           C  
ATOM    217  CB  ILE A  15      22.709 -16.248   6.175  1.00 52.42           C  
ATOM    218  HB  ILE A  15      22.626 -15.218   5.830  1.00 52.42           H  
ATOM    219  O   ILE A  15      25.074 -14.655   7.107  1.00 52.42           O  
ATOM    220  CG1 ILE A  15      21.287 -16.846   6.283  1.00 52.42           C  
ATOM    221 HG12 ILE A  15      21.301 -17.697   6.963  1.00 52.42           H  
ATOM    222 HG13 ILE A  15      20.633 -16.083   6.705  1.00 52.42           H  
ATOM    223  CG2 ILE A  15      23.594 -17.014   5.169  1.00 52.42           C  
ATOM    224 HG21 ILE A  15      23.686 -18.060   5.462  1.00 52.42           H  
ATOM    225 HG22 ILE A  15      24.587 -16.569   5.114  1.00 52.42           H  
ATOM    226 HG23 ILE A  15      23.174 -16.948   4.165  1.00 52.42           H  
ATOM    227  CD1 ILE A  15      20.671 -17.327   4.967  1.00 52.42           C  
ATOM    228 HD11 ILE A  15      19.628 -17.593   5.134  1.00 52.42           H  
ATOM    229 HD12 ILE A  15      21.200 -18.217   4.625  1.00 52.42           H  
ATOM    230 HD13 ILE A  15      20.745 -16.546   4.210  1.00 52.42           H  
ATOM    231  N   THR A  16      25.704 -16.544   8.149  1.00 46.33           N  
ATOM    232  H   THR A  16      25.401 -17.370   8.645  1.00 46.33           H  
ATOM    233  CA  THR A  16      27.147 -16.376   7.991  1.00 46.33           C  
ATOM    234  HA  THR A  16      27.359 -15.375   7.613  1.00 46.33           H  
ATOM    235  C   THR A  16      27.623 -17.380   6.948  1.00 46.33           C  
ATOM    236  CB  THR A  16      27.894 -16.525   9.327  1.00 46.33           C  
ATOM    237  HB  THR A  16      28.965 -16.578   9.133  1.00 46.33           H  
ATOM    238  O   THR A  16      27.396 -18.582   7.065  1.00 46.33           O  
ATOM    239  CG2 THR A  16      27.624 -15.340  10.253  1.00 46.33           C  
ATOM    240 HG21 THR A  16      26.563 -15.293  10.501  1.00 46.33           H  
ATOM    241 HG22 THR A  16      27.918 -14.414   9.760  1.00 46.33           H  
ATOM    242 HG23 THR A  16      28.204 -15.447  11.170  1.00 46.33           H  
ATOM    243  OG1 THR A  16      27.490 -17.683  10.019  1.00 46.33           O  
ATOM    244  HG1 THR A  16      27.941 -17.700  10.866  1.00 46.33           H  
ATOM    245  N   PHE A  17      28.275 -16.901   5.890  1.00 37.60           N  
ATOM    246  H   PHE A  17      28.409 -15.903   5.803  1.00 37.60           H  
ATOM    247  CA  PHE A  17      28.749 -17.762   4.799  1.00 37.60           C  
ATOM    248  HA  PHE A  17      28.004 -18.538   4.624  1.00 37.60           H  
ATOM    249  C   PHE A  17      30.057 -18.506   5.112  1.00 37.60           C  
ATOM    250  CB  PHE A  17      28.874 -16.936   3.510  1.00 37.60           C  
ATOM    251  HB2 PHE A  17      29.503 -16.066   3.700  1.00 37.60           H  
ATOM    252  HB3 PHE A  17      29.375 -17.530   2.745  1.00 37.60           H  
ATOM    253  O   PHE A  17      30.596 -19.157   4.220  1.00 37.60           O  
ATOM    254  CG  PHE A  17      27.548 -16.498   2.933  1.00 37.60           C  
ATOM    255  CD1 PHE A  17      26.744 -17.433   2.252  1.00 37.60           C  
ATOM    256  HD1 PHE A  17      27.067 -18.460   2.166  1.00 37.60           H  
ATOM    257  CD2 PHE A  17      27.125 -15.163   3.060  1.00 37.60           C  
ATOM    258  HD2 PHE A  17      27.740 -14.439   3.574  1.00 37.60           H  
ATOM    259  CE1 PHE A  17      25.523 -17.031   1.685  1.00 37.60           C  
ATOM    260  HE1 PHE A  17      24.904 -17.743   1.159  1.00 37.60           H  
ATOM    261  CE2 PHE A  17      25.899 -14.768   2.503  1.00 37.60           C  
ATOM    262  HE2 PHE A  17      25.565 -13.745   2.596  1.00 37.60           H  
ATOM    263  CZ  PHE A  17      25.107 -15.697   1.813  1.00 37.60           C  
ATOM    264  HZ  PHE A  17      24.173 -15.378   1.375  1.00 37.60           H  
ATOM    265  N   GLY A  18      30.583 -18.396   6.338  1.00 33.07           N  
ATOM    266  H   GLY A  18      30.067 -17.876   7.033  1.00 33.07           H  
ATOM    267  CA  GLY A  18      31.925 -18.873   6.671  1.00 33.07           C  
ATOM    268  HA2 GLY A  18      32.642 -18.427   5.982  1.00 33.07           H  
ATOM    269  HA3 GLY A  18      32.181 -18.549   7.679  1.00 33.07           H  
ATOM    270  C   GLY A  18      32.092 -20.394   6.600  1.00 33.07           C  
ATOM    271  O   GLY A  18      32.885 -20.892   5.808  1.00 33.07           O  
ATOM    272  N   GLY A  19      31.403 -21.119   7.484  1.00 25.51           N  
ATOM    273  H   GLY A  19      30.705 -20.653   8.045  1.00 25.51           H  
ATOM    274  CA  GLY A  19      31.739 -22.507   7.817  1.00 25.51           C  
ATOM    275  HA2 GLY A  19      31.198 -22.790   8.720  1.00 25.51           H  
ATOM    276  HA3 GLY A  19      32.805 -22.546   8.043  1.00 25.51           H  
ATOM    277  C   GLY A  19      31.443 -23.567   6.741  1.00 25.51           C  
ATOM    278  O   GLY A  19      30.706 -23.312   5.778  1.00 25.51           O  
ATOM    279  N   PRO A  20      32.002 -24.783   6.926  1.00 21.68           N  
ATOM    280  CA  PRO A  20      31.860 -25.905   6.006  1.00 21.68           C  
ATOM    281  HA  PRO A  20      32.292 -25.635   5.043  1.00 21.68           H  
ATOM    282  C   PRO A  20      30.384 -26.244   5.821  1.00 21.68           C  
ATOM    283  CB  PRO A  20      32.664 -27.065   6.601  1.00 21.68           C  
ATOM    284  HB2 PRO A  20      33.684 -27.035   6.217  1.00 21.68           H  
ATOM    285  HB3 PRO A  20      32.210 -28.035   6.395  1.00 21.68           H  
ATOM    286  O   PRO A  20      29.597 -26.331   6.761  1.00 21.68           O  
ATOM    287  CG  PRO A  20      32.675 -26.752   8.094  1.00 21.68           C  
ATOM    288  HG2 PRO A  20      31.756 -27.119   8.550  1.00 21.68           H  
ATOM    289  HG3 PRO A  20      33.546 -27.179   8.592  1.00 21.68           H  
ATOM    290  CD  PRO A  20      32.692 -25.226   8.130  1.00 21.68           C  
ATOM    291  HD2 PRO A  20      32.192 -24.878   9.035  1.00 21.68           H  
ATOM    292  HD3 PRO A  20      33.722 -24.871   8.108  1.00 21.68           H  
ATOM    293  N   SER A  21      29.993 -26.339   4.559  1.00 23.98           N  
ATOM    294  H   SER A  21      30.699 -26.320   3.836  1.00 23.98           H  
ATOM    295  CA  SER A  21      28.600 -26.466   4.159  1.00 23.98           C  
ATOM    296  HA  SER A  21      27.965 -25.923   4.858  1.00 23.98           H  
ATOM    297  C   SER A  21      28.217 -27.936   4.214  1.00 23.98           C  
ATOM    298  CB  SER A  21      28.418 -25.858   2.764  1.00 23.98           C  
ATOM    299  HB2 SER A  21      28.827 -26.524   2.004  1.00 23.98           H  
ATOM    300  HB3 SER A  21      27.357 -25.700   2.570  1.00 23.98           H  
ATOM    301  O   SER A  21      28.321 -28.622   3.198  1.00 23.98           O  
ATOM    302  OG  SER A  21      29.124 -24.625   2.711  1.00 23.98           O  
ATOM    303  HG  SER A  21      29.303 -24.396   3.625  1.00 23.98           H  
ATOM    304  N   ASP A  22      27.830 -28.426   5.393  1.00 19.33           N  
ATOM    305  H   ASP A  22      27.914 -27.864   6.228  1.00 19.33           H  
ATOM    306  CA  ASP A  22      27.358 -29.804   5.515  1.00 19.33           C  
ATOM    307  HA  ASP A  22      28.124 -30.446   5.081  1.00 19.33           H  
ATOM    308  C   ASP A  22      26.112 -29.981   4.651  1.00 19.33           C  
ATOM    309  CB  ASP A  22      27.135 -30.236   6.973  1.00 19.33           C  
ATOM    310  HB2 ASP A  22      26.315 -30.953   7.003  1.00 19.33           H  
ATOM    311  HB3 ASP A  22      26.843 -29.373   7.572  1.00 19.33           H  
ATOM    312  O   ASP A  22      25.044 -29.412   4.875  1.00 19.33           O  
ATOM    313  CG  ASP A  22      28.361 -30.923   7.591  1.00 19.33           C  
ATOM    314  OD1 ASP A  22      29.197 -31.446   6.820  1.00 19.33           O  
ATOM    315  OD2 ASP A  22      28.418 -30.946   8.837  1.00 19.33           O  
ATOM    316  N   SER A  23      26.302 -30.741   3.582  1.00 20.68           N  
ATOM    317  H   SER A  23      27.205 -31.186   3.502  1.00 20.68           H  
ATOM    318  CA  SER A  23      25.422 -30.836   2.426  1.00 20.68           C  
ATOM    319  HA  SER A  23      24.967 -29.859   2.258  1.00 20.68           H  
ATOM    320  C   SER A  23      24.277 -31.819   2.647  1.00 20.68           C  
ATOM    321  CB  SER A  23      26.271 -31.184   1.193  1.00 20.68           C  
ATOM    322  HB2 SER A  23      25.627 -31.368   0.333  1.00 20.68           H  
ATOM    323  HB3 SER A  23      26.912 -30.333   0.958  1.00 20.68           H  
ATOM    324  O   SER A  23      23.869 -32.469   1.690  1.00 20.68           O  
ATOM    325  OG  SER A  23      27.092 -32.316   1.429  1.00 20.68           O  
ATOM    326  HG  SER A  23      27.974 -32.027   1.674  1.00 20.68           H  
ATOM    327  N   THR A  24      23.781 -31.967   3.886  1.00 19.35           N  
ATOM    328  H   THR A  24      24.051 -31.286   4.582  1.00 19.35           H  
ATOM    329  CA  THR A  24      22.974 -33.123   4.317  1.00 19.35           C  
ATOM    330  HA  THR A  24      23.634 -33.989   4.270  1.00 19.35           H  
ATOM    331  C   THR A  24      21.827 -33.399   3.344  1.00 19.35           C  
ATOM    332  CB  THR A  24      22.460 -33.026   5.771  1.00 19.35           C  
ATOM    333  HB  THR A  24      21.387 -33.218   5.793  1.00 19.35           H  
ATOM    334  O   THR A  24      20.779 -32.753   3.348  1.00 19.35           O  
ATOM    335  CG2 THR A  24      23.143 -34.068   6.656  1.00 19.35           C  
ATOM    336 HG21 THR A  24      24.223 -33.924   6.644  1.00 19.35           H  
ATOM    337 HG22 THR A  24      22.780 -33.973   7.679  1.00 19.35           H  
ATOM    338 HG23 THR A  24      22.908 -35.069   6.295  1.00 19.35           H  
ATOM    339  OG1 THR A  24      22.693 -31.772   6.370  1.00 19.35           O  
ATOM    340  HG1 THR A  24      23.589 -31.756   6.713  1.00 19.35           H  
ATOM    341  N   GLY A  25      22.070 -34.360   2.452  1.00 19.80           N  
ATOM    342  H   GLY A  25      22.996 -34.762   2.465  1.00 19.80           H  
ATOM    343  CA  GLY A  25      21.308 -34.553   1.225  1.00 19.80           C  
ATOM    344  HA2 GLY A  25      20.989 -33.583   0.843  1.00 19.80           H  
ATOM    345  HA3 GLY A  25      21.945 -35.025   0.478  1.00 19.80           H  
ATOM    346  C   GLY A  25      20.082 -35.415   1.437  1.00 19.80           C  
ATOM    347  O   GLY A  25      19.867 -36.320   0.640  1.00 19.80           O  
ATOM    348  N   SER A  26      19.333 -35.202   2.524  1.00 19.82           N  
ATOM    349  H   SER A  26      19.585 -34.426   3.120  1.00 19.82           H  
ATOM    350  CA  SER A  26      18.270 -36.109   2.970  1.00 19.82           C  
ATOM    351  HA  SER A  26      18.734 -37.043   3.287  1.00 19.82           H  
ATOM    352  C   SER A  26      17.296 -36.427   1.833  1.00 19.82           C  
ATOM    353  CB  SER A  26      17.542 -35.533   4.185  1.00 19.82           C  
ATOM    354  HB2 SER A  26      17.242 -34.506   3.981  1.00 19.82           H  
ATOM    355  HB3 SER A  26      16.658 -36.132   4.402  1.00 19.82           H  
ATOM    356  O   SER A  26      16.400 -35.653   1.504  1.00 19.82           O  
ATOM    357  OG  SER A  26      18.417 -35.579   5.296  1.00 19.82           O  
ATOM    358  HG  SER A  26      18.075 -35.017   5.995  1.00 19.82           H  
ATOM    359  N   ASN A  27      17.506 -37.598   1.235  1.00 20.73           N  
ATOM    360  H   ASN A  27      18.327 -38.100   1.539  1.00 20.73           H  
ATOM    361  CA  ASN A  27      16.974 -38.011  -0.058  1.00 20.73           C  
ATOM    362  HA  ASN A  27      16.896 -37.135  -0.702  1.00 20.73           H  
ATOM    363  C   ASN A  27      15.573 -38.624   0.069  1.00 20.73           C  
ATOM    364  CB  ASN A  27      18.003 -38.993  -0.667  1.00 20.73           C  
ATOM    365  HB2 ASN A  27      17.957 -39.943  -0.134  1.00 20.73           H  
ATOM    366  HB3 ASN A  27      19.007 -38.585  -0.556  1.00 20.73           H  
ATOM    367  O   ASN A  27      15.280 -39.600  -0.613  1.00 20.73           O  
ATOM    368  CG  ASN A  27      17.808 -39.251  -2.152  1.00 20.73           C  
ATOM    369  ND2 ASN A  27      18.340 -40.338  -2.662  1.00 20.73           N  
ATOM    370 HD21 ASN A  27      18.173 -40.485  -3.647  1.00 20.73           H  
ATOM    371 HD22 ASN A  27      18.826 -41.004  -2.079  1.00 20.73           H  
ATOM    372  OD1 ASN A  27      17.231 -38.464  -2.880  1.00 20.73           O  
ATOM    373  N   GLN A  28      14.747 -38.179   1.028  1.00 18.86           N  
ATOM    374  H   GLN A  28      14.976 -37.324   1.513  1.00 18.86           H  
ATOM    375  CA  GLN A  28      13.562 -38.960   1.396  1.00 18.86           C  
ATOM    376  HA  GLN A  28      13.918 -39.958   1.651  1.00 18.86           H  
ATOM    377  C   GLN A  28      12.629 -39.139   0.194  1.00 18.86           C  
ATOM    378  CB  GLN A  28      12.839 -38.422   2.637  1.00 18.86           C  
ATOM    379  HB2 GLN A  28      11.809 -38.780   2.610  1.00 18.86           H  
ATOM    380  HB3 GLN A  28      12.826 -37.332   2.629  1.00 18.86           H  
ATOM    381  O   GLN A  28      11.994 -38.206  -0.296  1.00 18.86           O  
ATOM    382  CG  GLN A  28      13.491 -38.947   3.928  1.00 18.86           C  
ATOM    383  HG2 GLN A  28      13.636 -40.025   3.849  1.00 18.86           H  
ATOM    384  HG3 GLN A  28      14.467 -38.480   4.057  1.00 18.86           H  
ATOM    385  CD  GLN A  28      12.647 -38.691   5.174  1.00 18.86           C  
ATOM    386  NE2 GLN A  28      13.058 -39.192   6.318  1.00 18.86           N  
ATOM    387 HE21 GLN A  28      12.464 -39.020   7.116  1.00 18.86           H  
ATOM    388 HE22 GLN A  28      13.901 -39.745   6.374  1.00 18.86           H  
ATOM    389  OE1 GLN A  28      11.609 -38.051   5.154  1.00 18.86           O  
ATOM    390  N   ASN A  29      12.581 -40.388  -0.262  1.00 20.92           N  
ATOM    391  H   ASN A  29      13.174 -41.052   0.216  1.00 20.92           H  
ATOM    392  CA  ASN A  29      12.162 -40.810  -1.591  1.00 20.92           C  
ATOM    393  HA  ASN A  29      12.469 -40.044  -2.303  1.00 20.92           H  
ATOM    394  C   ASN A  29      10.639 -40.968  -1.698  1.00 20.92           C  
ATOM    395  CB  ASN A  29      12.933 -42.117  -1.885  1.00 20.92           C  
ATOM    396  HB2 ASN A  29      13.936 -42.056  -1.464  1.00 20.92           H  
ATOM    397  HB3 ASN A  29      12.418 -42.961  -1.425  1.00 20.92           H  
ATOM    398  O   ASN A  29      10.166 -41.879  -2.363  1.00 20.92           O  
ATOM    399  CG  ASN A  29      13.129 -42.400  -3.362  1.00 20.92           C  
ATOM    400  ND2 ASN A  29      13.469 -43.620  -3.706  1.00 20.92           N  
ATOM    401 HD21 ASN A  29      13.466 -44.369  -3.029  1.00 20.92           H  
ATOM    402 HD22 ASN A  29      13.549 -43.791  -4.699  1.00 20.92           H  
ATOM    403  OD1 ASN A  29      13.049 -41.530  -4.212  1.00 20.92           O  
ATOM    404  N   GLY A  30       9.872 -40.166  -0.950  1.00 20.30           N  
ATOM    405  H   GLY A  30      10.330 -39.386  -0.500  1.00 20.30           H  
ATOM    406  CA  GLY A  30       8.470 -40.449  -0.643  1.00 20.30           C  
ATOM    407  HA2 GLY A  30       8.422 -41.283   0.057  1.00 20.30           H  
ATOM    408  HA3 GLY A  30       8.023 -39.574  -0.171  1.00 20.30           H  
ATOM    409  C   GLY A  30       7.649 -40.793  -1.887  1.00 20.30           C  
ATOM    410  O   GLY A  30       7.287 -39.903  -2.658  1.00 20.30           O  
ATOM    411  N   GLU A  31       7.332 -42.080  -2.049  1.00 21.09           N  
ATOM    412  H   GLU A  31       7.800 -42.749  -1.454  1.00 21.09           H  
ATOM    413  CA  GLU A  31       6.541 -42.652  -3.140  1.00 21.09           C  
ATOM    414  HA  GLU A  31       6.938 -42.320  -4.099  1.00 21.09           H  
ATOM    415  C   GLU A  31       5.086 -42.197  -3.013  1.00 21.09           C  
ATOM    416  CB  GLU A  31       6.596 -44.187  -3.086  1.00 21.09           C  
ATOM    417  HB2 GLU A  31       5.890 -44.580  -3.817  1.00 21.09           H  
ATOM    418  HB3 GLU A  31       6.278 -44.501  -2.092  1.00 21.09           H  
ATOM    419  O   GLU A  31       4.206 -42.931  -2.555  1.00 21.09           O  
ATOM    420  CG  GLU A  31       7.967 -44.801  -3.387  1.00 21.09           C  
ATOM    421  HG2 GLU A  31       8.282 -44.479  -4.379  1.00 21.09           H  
ATOM    422  HG3 GLU A  31       8.689 -44.434  -2.658  1.00 21.09           H  
ATOM    423  CD  GLU A  31       7.918 -46.337  -3.320  1.00 21.09           C  
ATOM    424  OE1 GLU A  31       8.766 -46.962  -3.991  1.00 21.09           O  
ATOM    425  OE2 GLU A  31       7.037 -46.866  -2.603  1.00 21.09           O  
ATOM    426  N   ARG A  32       4.780 -40.938  -3.333  1.00 22.07           N  
ATOM    427  H   ARG A  32       5.527 -40.310  -3.590  1.00 22.07           H  
ATOM    428  CA  ARG A  32       3.390 -40.498  -3.222  1.00 22.07           C  
ATOM    429  HA  ARG A  32       2.995 -40.990  -2.333  1.00 22.07           H  
ATOM    430  C   ARG A  32       2.591 -41.052  -4.400  1.00 22.07           C  
ATOM    431  CB  ARG A  32       3.271 -38.994  -2.967  1.00 22.07           C  
ATOM    432  HB2 ARG A  32       3.071 -38.460  -3.897  1.00 22.07           H  
ATOM    433  HB3 ARG A  32       4.199 -38.621  -2.534  1.00 22.07           H  
ATOM    434  O   ARG A  32       2.689 -40.558  -5.519  1.00 22.07           O  
ATOM    435  CG  ARG A  32       2.136 -38.785  -1.956  1.00 22.07           C  
ATOM    436  HG2 ARG A  32       2.360 -39.343  -1.047  1.00 22.07           H  
ATOM    437  HG3 ARG A  32       1.201 -39.154  -2.378  1.00 22.07           H  
ATOM    438  CD  ARG A  32       1.977 -37.314  -1.590  1.00 22.07           C  
ATOM    439  HD2 ARG A  32       1.680 -36.767  -2.485  1.00 22.07           H  
ATOM    440  HD3 ARG A  32       2.938 -36.935  -1.241  1.00 22.07           H  
ATOM    441  NE  ARG A  32       0.968 -37.154  -0.528  1.00 22.07           N  
ATOM    442  HE  ARG A  32       0.680 -38.000  -0.057  1.00 22.07           H  
ATOM    443  NH1 ARG A  32       0.787 -34.877  -0.652  1.00 22.07           N  
ATOM    444 HH11 ARG A  32       1.496 -34.895  -1.372  1.00 22.07           H  
ATOM    445 HH12 ARG A  32       0.446 -34.002  -0.279  1.00 22.07           H  
ATOM    446  NH2 ARG A  32      -0.403 -36.001   0.874  1.00 22.07           N  
ATOM    447 HH21 ARG A  32      -0.634 -36.867   1.339  1.00 22.07           H  
ATOM    448 HH22 ARG A  32      -0.761 -35.127   1.233  1.00 22.07           H  
ATOM    449  CZ  ARG A  32       0.454 -36.015  -0.109  1.00 22.07           C  
ATOM    450  N   SER A  33       1.804 -42.088  -4.109  1.00 22.15           N  
ATOM    451  H   SER A  33       1.984 -42.528  -3.218  1.00 22.15           H  
ATOM    452  CA  SER A  33       0.937 -42.799  -5.052  1.00 22.15           C  
ATOM    453  HA  SER A  33       1.583 -43.338  -5.745  1.00 22.15           H  
ATOM    454  C   SER A  33       0.038 -41.858  -5.870  1.00 22.15           C  
ATOM    455  CB  SER A  33       0.109 -43.839  -4.293  1.00 22.15           C  
ATOM    456  HB2 SER A  33       0.784 -44.522  -3.776  1.00 22.15           H  
ATOM    457  HB3 SER A  33      -0.524 -43.342  -3.558  1.00 22.15           H  
ATOM    458  O   SER A  33      -0.534 -40.889  -5.360  1.00 22.15           O  
ATOM    459  OG  SER A  33      -0.699 -44.574  -5.189  1.00 22.15           O  
ATOM    460  HG  SER A  33      -0.770 -45.474  -4.863  1.00 22.15           H  
ATOM    461  N   GLY A  34      -0.070 -42.151  -7.168  1.00 22.15           N  
ATOM    462  H   GLY A  34       0.379 -43.002  -7.474  1.00 22.15           H  
ATOM    463  CA  GLY A  34      -0.582 -41.258  -8.210  1.00 22.15           C  
ATOM    464  HA2 GLY A  34      -0.269 -40.240  -7.977  1.00 22.15           H  
ATOM    465  HA3 GLY A  34      -0.130 -41.537  -9.161  1.00 22.15           H  
ATOM    466  C   GLY A  34      -2.100 -41.248  -8.390  1.00 22.15           C  
ATOM    467  O   GLY A  34      -2.556 -41.275  -9.533  1.00 22.15           O  
ATOM    468  N   ALA A  35      -2.893 -41.235  -7.311  1.00 25.20           N  
ATOM    469  H   ALA A  35      -2.456 -41.204  -6.400  1.00 25.20           H  
ATOM    470  CA  ALA A  35      -4.355 -41.273  -7.421  1.00 25.20           C  
ATOM    471  HA  ALA A  35      -4.629 -42.264  -7.785  1.00 25.20           H  
ATOM    472  C   ALA A  35      -4.863 -40.228  -8.437  1.00 25.20           C  
ATOM    473  CB  ALA A  35      -4.999 -41.091  -6.042  1.00 25.20           C  
ATOM    474  HB1 ALA A  35      -4.728 -40.118  -5.633  1.00 25.20           H  
ATOM    475  HB2 ALA A  35      -4.649 -41.873  -5.368  1.00 25.20           H  
ATOM    476  HB3 ALA A  35      -6.083 -41.157  -6.129  1.00 25.20           H  
ATOM    477  O   ALA A  35      -4.622 -39.030  -8.288  1.00 25.20           O  
ATOM    478  N   ARG A  36      -5.538 -40.719  -9.488  1.00 27.51           N  
ATOM    479  H   ARG A  36      -5.642 -41.723  -9.504  1.00 27.51           H  
ATOM    480  CA  ARG A  36      -5.931 -39.990 -10.708  1.00 27.51           C  
ATOM    481  HA  ARG A  36      -5.015 -39.687 -11.216  1.00 27.51           H  
ATOM    482  C   ARG A  36      -6.745 -38.738 -10.329  1.00 27.51           C  
ATOM    483  CB  ARG A  36      -6.718 -40.972 -11.616  1.00 27.51           C  
ATOM    484  HB2 ARG A  36      -6.624 -41.983 -11.218  1.00 27.51           H  
ATOM    485  HB3 ARG A  36      -7.781 -40.730 -11.600  1.00 27.51           H  
ATOM    486  O   ARG A  36      -7.909 -38.873  -9.942  1.00 27.51           O  
ATOM    487  CG  ARG A  36      -6.247 -41.019 -13.078  1.00 27.51           C  
ATOM    488  HG2 ARG A  36      -6.399 -40.044 -13.541  1.00 27.51           H  
ATOM    489  HG3 ARG A  36      -5.187 -41.273 -13.109  1.00 27.51           H  
ATOM    490  CD  ARG A  36      -7.051 -42.090 -13.837  1.00 27.51           C  
ATOM    491  HD2 ARG A  36      -8.111 -41.843 -13.771  1.00 27.51           H  
ATOM    492  HD3 ARG A  36      -6.889 -43.053 -13.353  1.00 27.51           H  
ATOM    493  NE  ARG A  36      -6.666 -42.194 -15.260  1.00 27.51           N  
ATOM    494  HE  ARG A  36      -5.911 -41.603 -15.577  1.00 27.51           H  
ATOM    495  NH1 ARG A  36      -8.116 -43.889 -15.839  1.00 27.51           N  
ATOM    496 HH11 ARG A  36      -8.459 -44.547 -16.524  1.00 27.51           H  
ATOM    497 HH12 ARG A  36      -8.433 -43.955 -14.882  1.00 27.51           H  
ATOM    498  NH2 ARG A  36      -6.759 -43.033 -17.382  1.00 27.51           N  
ATOM    499 HH21 ARG A  36      -7.132 -43.700 -18.042  1.00 27.51           H  
ATOM    500 HH22 ARG A  36      -6.003 -42.429 -17.672  1.00 27.51           H  
ATOM    501  CZ  ARG A  36      -7.180 -43.033 -16.149  1.00 27.51           C  
ATOM    502  N   PRO A  37      -6.186 -37.515 -10.382  1.00 26.78           N  
ATOM    503  CA  PRO A  37      -6.925 -36.342  -9.941  1.00 26.78           C  
ATOM    504  HA  PRO A  37      -7.341 -36.530  -8.951  1.00 26.78           H  
ATOM    505  C   PRO A  37      -8.072 -36.063 -10.921  1.00 26.78           C  
ATOM    506  CB  PRO A  37      -5.891 -35.217  -9.832  1.00 26.78           C  
ATOM    507  HB2 PRO A  37      -6.315 -34.242 -10.077  1.00 26.78           H  
ATOM    508  HB3 PRO A  37      -5.475 -35.210  -8.825  1.00 26.78           H  
ATOM    509  O   PRO A  37      -7.878 -36.077 -12.137  1.00 26.78           O  
ATOM    510  CG  PRO A  37      -4.799 -35.628 -10.821  1.00 26.78           C  
ATOM    511  HG2 PRO A  37      -5.056 -35.261 -11.814  1.00 26.78           H  
ATOM    512  HG3 PRO A  37      -3.820 -35.256 -10.521  1.00 26.78           H  
ATOM    513  CD  PRO A  37      -4.846 -37.155 -10.824  1.00 26.78           C  
ATOM    514  HD2 PRO A  37      -4.647 -37.532 -11.827  1.00 26.78           H  
ATOM    515  HD3 PRO A  37      -4.100 -37.541 -10.129  1.00 26.78           H  
ATOM    516  N   LYS A  38      -9.280 -35.813 -10.386  1.00 28.42           N  
ATOM    517  H   LYS A  38      -9.370 -35.919  -9.386  1.00 28.42           H  
ATOM    518  CA  LYS A  38     -10.455 -35.374 -11.166  1.00 28.42           C  
ATOM    519  HA  LYS A  38     -10.776 -36.198 -11.803  1.00 28.42           H  
ATOM    520  C   LYS A  38     -10.077 -34.211 -12.086  1.00 28.42           C  
ATOM    521  CB  LYS A  38     -11.609 -34.942 -10.232  1.00 28.42           C  
ATOM    522  HB2 LYS A  38     -11.203 -34.478  -9.332  1.00 28.42           H  
ATOM    523  HB3 LYS A  38     -12.213 -34.194 -10.745  1.00 28.42           H  
ATOM    524  O   LYS A  38      -9.238 -33.397 -11.701  1.00 28.42           O  
ATOM    525  CG  LYS A  38     -12.540 -36.103  -9.853  1.00 28.42           C  
ATOM    526  HG2 LYS A  38     -12.936 -36.545 -10.767  1.00 28.42           H  
ATOM    527  HG3 LYS A  38     -11.971 -36.862  -9.317  1.00 28.42           H  
ATOM    528  CD  LYS A  38     -13.716 -35.633  -8.976  1.00 28.42           C  
ATOM    529  HD2 LYS A  38     -14.232 -34.814  -9.477  1.00 28.42           H  
ATOM    530  HD3 LYS A  38     -13.331 -35.284  -8.018  1.00 28.42           H  
ATOM    531  CE  LYS A  38     -14.700 -36.793  -8.754  1.00 28.42           C  
ATOM    532  HE2 LYS A  38     -14.161 -37.624  -8.299  1.00 28.42           H  
ATOM    533  HE3 LYS A  38     -15.056 -37.135  -9.726  1.00 28.42           H  
ATOM    534  NZ  LYS A  38     -15.858 -36.417  -7.900  1.00 28.42           N  
ATOM    535  HZ1 LYS A  38     -16.393 -35.671  -8.321  1.00 28.42           H  
ATOM    536  HZ2 LYS A  38     -16.476 -37.208  -7.791  1.00 28.42           H  
ATOM    537  HZ3 LYS A  38     -15.557 -36.136  -6.978  1.00 28.42           H  
ATOM    538  N   GLN A  39     -10.754 -34.109 -13.237  1.00 30.35           N  
ATOM    539  H   GLN A  39     -11.408 -34.845 -13.463  1.00 30.35           H  
ATOM    540  CA  GLN A  39     -10.688 -32.974 -14.168  1.00 30.35           C  
ATOM    541  HA  GLN A  39      -9.711 -32.945 -14.649  1.00 30.35           H  
ATOM    542  C   GLN A  39     -10.891 -31.662 -13.398  1.00 30.35           C  
ATOM    543  CB  GLN A  39     -11.778 -33.112 -15.251  1.00 30.35           C  
ATOM    544  HB2 GLN A  39     -11.897 -32.147 -15.745  1.00 30.35           H  
ATOM    545  HB3 GLN A  39     -12.724 -33.357 -14.767  1.00 30.35           H  
ATOM    546  O   GLN A  39     -12.014 -31.206 -13.178  1.00 30.35           O  
ATOM    547  CG  GLN A  39     -11.480 -34.149 -16.346  1.00 30.35           C  
ATOM    548  HG2 GLN A  39     -10.574 -33.859 -16.877  1.00 30.35           H  
ATOM    549  HG3 GLN A  39     -11.319 -35.128 -15.895  1.00 30.35           H  
ATOM    550  CD  GLN A  39     -12.629 -34.265 -17.353  1.00 30.35           C  
ATOM    551  NE2 GLN A  39     -12.421 -34.885 -18.492  1.00 30.35           N  
ATOM    552 HE21 GLN A  39     -11.522 -35.277 -18.736  1.00 30.35           H  
ATOM    553 HE22 GLN A  39     -13.216 -34.938 -19.112  1.00 30.35           H  
ATOM    554  OE1 GLN A  39     -13.737 -33.814 -17.124  1.00 30.35           O  
ATOM    555  N   ARG A  40      -9.802 -31.074 -12.897  1.00 30.39           N  
ATOM    556  H   ARG A  40      -8.912 -31.539 -13.004  1.00 30.39           H  
ATOM    557  CA  ARG A  40      -9.877 -29.787 -12.224  1.00 30.39           C  
ATOM    558  HA  ARG A  40     -10.701 -29.809 -11.512  1.00 30.39           H  
ATOM    559  C   ARG A  40     -10.239 -28.785 -13.306  1.00 30.39           C  
ATOM    560  CB  ARG A  40      -8.571 -29.444 -11.482  1.00 30.39           C  
ATOM    561  HB2 ARG A  40      -8.514 -28.361 -11.372  1.00 30.39           H  
ATOM    562  HB3 ARG A  40      -7.709 -29.772 -12.063  1.00 30.39           H  
ATOM    563  O   ARG A  40      -9.580 -28.743 -14.345  1.00 30.39           O  
ATOM    564  CG  ARG A  40      -8.543 -30.073 -10.078  1.00 30.39           C  
ATOM    565  HG2 ARG A  40      -9.448 -29.779  -9.547  1.00 30.39           H  
ATOM    566  HG3 ARG A  40      -8.523 -31.159 -10.165  1.00 30.39           H  
ATOM    567  CD  ARG A  40      -7.325 -29.601  -9.271  1.00 30.39           C  
ATOM    568  HD2 ARG A  40      -6.423 -30.019  -9.719  1.00 30.39           H  
ATOM    569  HD3 ARG A  40      -7.269 -28.514  -9.329  1.00 30.39           H  
ATOM    570  NE  ARG A  40      -7.421 -30.010  -7.854  1.00 30.39           N  
ATOM    571  HE  ARG A  40      -8.156 -30.663  -7.624  1.00 30.39           H  
ATOM    572  NH1 ARG A  40      -5.597 -28.852  -7.061  1.00 30.39           N  
ATOM    573 HH11 ARG A  40      -4.940 -28.668  -6.317  1.00 30.39           H  
ATOM    574 HH12 ARG A  40      -5.433 -28.475  -7.984  1.00 30.39           H  
ATOM    575  NH2 ARG A  40      -6.810 -30.079  -5.656  1.00 30.39           N  
ATOM    576 HH21 ARG A  40      -7.570 -30.713  -5.457  1.00 30.39           H  
ATOM    577 HH22 ARG A  40      -6.181 -29.810  -4.913  1.00 30.39           H  
ATOM    578  CZ  ARG A  40      -6.613 -29.646  -6.871  1.00 30.39           C  
ATOM    579  N   ARG A  41     -11.280 -27.980 -13.049  1.00 34.31           N  
ATOM    580  H   ARG A  41     -11.809 -28.150 -12.206  1.00 34.31           H  
ATOM    581  CA  ARG A  41     -11.508 -26.736 -13.798  1.00 34.31           C  
ATOM    582  HA  ARG A  41     -11.887 -26.986 -14.789  1.00 34.31           H  
ATOM    583  C   ARG A  41     -10.155 -26.042 -13.953  1.00 34.31           C  
ATOM    584  CB  ARG A  41     -12.475 -25.800 -13.057  1.00 34.31           C  
ATOM    585  HB2 ARG A  41     -12.255 -25.808 -11.989  1.00 34.31           H  
ATOM    586  HB3 ARG A  41     -12.326 -24.784 -13.423  1.00 34.31           H  
ATOM    587  O   ARG A  41      -9.397 -26.093 -12.977  1.00 34.31           O  
ATOM    588  CG  ARG A  41     -13.940 -26.178 -13.298  1.00 34.31           C  
ATOM    589  HG2 ARG A  41     -14.132 -27.178 -12.911  1.00 34.31           H  
ATOM    590  HG3 ARG A  41     -14.138 -26.167 -14.370  1.00 34.31           H  
ATOM    591  CD  ARG A  41     -14.864 -25.171 -12.605  1.00 34.31           C  
ATOM    592  HD2 ARG A  41     -14.598 -24.167 -12.936  1.00 34.31           H  
ATOM    593  HD3 ARG A  41     -14.716 -25.238 -11.527  1.00 34.31           H  
ATOM    594  NE  ARG A  41     -16.279 -25.427 -12.932  1.00 34.31           N  
ATOM    595  HE  ARG A  41     -16.473 -26.197 -13.555  1.00 34.31           H  
ATOM    596  NH1 ARG A  41     -17.190 -23.680 -11.746  1.00 34.31           N  
ATOM    597 HH11 ARG A  41     -16.266 -23.399 -11.449  1.00 34.31           H  
ATOM    598 HH12 ARG A  41     -17.998 -23.136 -11.481  1.00 34.31           H  
ATOM    599  NH2 ARG A  41     -18.519 -25.021 -12.934  1.00 34.31           N  
ATOM    600 HH21 ARG A  41     -19.314 -24.465 -12.651  1.00 34.31           H  
ATOM    601 HH22 ARG A  41     -18.669 -25.792 -13.569  1.00 34.31           H  
ATOM    602  CZ  ARG A  41     -17.318 -24.711 -12.536  1.00 34.31           C  
ATOM    603  N   PRO A  42      -9.852 -25.452 -15.125  1.00 34.39           N  
ATOM    604  CA  PRO A  42      -8.584 -24.773 -15.349  1.00 34.39           C  
ATOM    605  HA  PRO A  42      -7.778 -25.498 -15.455  1.00 34.39           H  
ATOM    606  C   PRO A  42      -8.339 -23.896 -14.131  1.00 34.39           C  
ATOM    607  CB  PRO A  42      -8.744 -23.976 -16.651  1.00 34.39           C  
ATOM    608  HB2 PRO A  42      -8.316 -24.547 -17.474  1.00 34.39           H  
ATOM    609  HB3 PRO A  42      -8.277 -22.993 -16.595  1.00 34.39           H  
ATOM    610  O   PRO A  42      -9.147 -23.014 -13.828  1.00 34.39           O  
ATOM    611  CG  PRO A  42     -10.257 -23.873 -16.844  1.00 34.39           C  
ATOM    612  HG2 PRO A  42     -10.529 -23.803 -17.897  1.00 34.39           H  
ATOM    613  HG3 PRO A  42     -10.639 -23.014 -16.292  1.00 34.39           H  
ATOM    614  CD  PRO A  42     -10.775 -25.159 -16.209  1.00 34.39           C  
ATOM    615  HD2 PRO A  42     -11.795 -25.006 -15.856  1.00 34.39           H  
ATOM    616  HD3 PRO A  42     -10.745 -25.969 -16.938  1.00 34.39           H  
ATOM    617  N   GLN A  43      -7.325 -24.260 -13.339  1.00 35.96           N  
ATOM    618  H   GLN A  43      -6.713 -25.011 -13.622  1.00 35.96           H  
ATOM    619  CA  GLN A  43      -6.979 -23.454 -12.184  1.00 35.96           C  
ATOM    620  HA  GLN A  43      -7.842 -23.377 -11.524  1.00 35.96           H  
ATOM    621  C   GLN A  43      -6.696 -22.082 -12.778  1.00 35.96           C  
ATOM    622  CB  GLN A  43      -5.792 -24.047 -11.406  1.00 35.96           C  
ATOM    623  HB2 GLN A  43      -5.001 -24.335 -12.098  1.00 35.96           H  
ATOM    624  HB3 GLN A  43      -5.401 -23.281 -10.736  1.00 35.96           H  
ATOM    625  O   GLN A  43      -5.920 -21.980 -13.732  1.00 35.96           O  
ATOM    626  CG  GLN A  43      -6.222 -25.257 -10.558  1.00 35.96           C  
ATOM    627  HG2 GLN A  43      -7.047 -24.956  -9.912  1.00 35.96           H  
ATOM    628  HG3 GLN A  43      -6.577 -26.054 -11.211  1.00 35.96           H  
ATOM    629  CD  GLN A  43      -5.090 -25.806  -9.693  1.00 35.96           C  
ATOM    630  NE2 GLN A  43      -5.361 -26.232  -8.479  1.00 35.96           N  
ATOM    631 HE21 GLN A  43      -4.518 -26.303  -7.926  1.00 35.96           H  
ATOM    632 HE22 GLN A  43      -6.252 -25.982  -8.075  1.00 35.96           H  
ATOM    633  OE1 GLN A  43      -3.934 -25.868 -10.056  1.00 35.96           O  
ATOM    634  N   GLY A  44      -7.422 -21.067 -12.300  1.00 38.14           N  
ATOM    635  H   GLY A  44      -8.113 -21.247 -11.586  1.00 38.14           H  
ATOM    636  CA  GLY A  44      -7.197 -19.693 -12.729  1.00 38.14           C  
ATOM    637  HA2 GLY A  44      -7.428 -19.597 -13.790  1.00 38.14           H  
ATOM    638  HA3 GLY A  44      -7.834 -19.014 -12.161  1.00 38.14           H  
ATOM    639  C   GLY A  44      -5.738 -19.308 -12.505  1.00 38.14           C  
ATOM    640  O   GLY A  44      -4.948 -20.118 -12.007  1.00 38.14           O  
ATOM    641  N   LEU A  45      -5.383 -18.067 -12.852  1.00 45.28           N  
ATOM    642  H   LEU A  45      -6.082 -17.438 -13.221  1.00 45.28           H  
ATOM    643  CA  LEU A  45      -4.047 -17.544 -12.567  1.00 45.28           C  
ATOM    644  HA  LEU A  45      -3.371 -17.938 -13.325  1.00 45.28           H  
ATOM    645  C   LEU A  45      -3.610 -18.031 -11.172  1.00 45.28           C  
ATOM    646  CB  LEU A  45      -4.051 -16.009 -12.642  1.00 45.28           C  
ATOM    647  HB2 LEU A  45      -4.944 -15.631 -12.143  1.00 45.28           H  
ATOM    648  HB3 LEU A  45      -3.199 -15.629 -12.079  1.00 45.28           H  
ATOM    649  O   LEU A  45      -4.380 -17.869 -10.217  1.00 45.28           O  
ATOM    650  CG  LEU A  45      -3.977 -15.494 -14.094  1.00 45.28           C  
ATOM    651  HG  LEU A  45      -4.098 -16.324 -14.790  1.00 45.28           H  
ATOM    652  CD1 LEU A  45      -5.082 -14.483 -14.382  1.00 45.28           C  
ATOM    653 HD11 LEU A  45      -5.016 -14.139 -15.415  1.00 45.28           H  
ATOM    654 HD12 LEU A  45      -6.058 -14.946 -14.233  1.00 45.28           H  
ATOM    655 HD13 LEU A  45      -4.990 -13.626 -13.715  1.00 45.28           H  
ATOM    656  CD2 LEU A  45      -2.622 -14.836 -14.368  1.00 45.28           C  
ATOM    657 HD21 LEU A  45      -1.823 -15.553 -14.180  1.00 45.28           H  
ATOM    658 HD22 LEU A  45      -2.495 -13.972 -13.716  1.00 45.28           H  
ATOM    659 HD23 LEU A  45      -2.579 -14.510 -15.407  1.00 45.28           H  
ATOM    660  N   PRO A  46      -2.458 -18.729 -11.064  1.00 44.87           N  
ATOM    661  CA  PRO A  46      -1.966 -19.188  -9.770  1.00 44.87           C  
ATOM    662  HA  PRO A  46      -2.640 -19.937  -9.355  1.00 44.87           H  
ATOM    663  C   PRO A  46      -1.892 -17.991  -8.824  1.00 44.87           C  
ATOM    664  CB  PRO A  46      -0.589 -19.805 -10.048  1.00 44.87           C  
ATOM    665  HB2 PRO A  46      -0.706 -20.874 -10.229  1.00 44.87           H  
ATOM    666  HB3 PRO A  46       0.117 -19.635  -9.236  1.00 44.87           H  
ATOM    667  O   PRO A  46      -1.958 -16.858  -9.301  1.00 44.87           O  
ATOM    668  CG  PRO A  46      -0.140 -19.123 -11.339  1.00 44.87           C  
ATOM    669  HG2 PRO A  46       0.556 -19.741 -11.906  1.00 44.87           H  
ATOM    670  HG3 PRO A  46       0.306 -18.157 -11.103  1.00 44.87           H  
ATOM    671  CD  PRO A  46      -1.448 -18.910 -12.091  1.00 44.87           C  
ATOM    672  HD2 PRO A  46      -1.691 -19.794 -12.681  1.00 44.87           H  
ATOM    673  HD3 PRO A  46      -1.356 -18.033 -12.731  1.00 44.87           H  
ATOM    674  N   ASN A  47      -1.746 -18.246  -7.515  1.00 45.74           N  
ATOM    675  H   ASN A  47      -1.745 -19.212  -7.222  1.00 45.74           H  
ATOM    676  CA  ASN A  47      -1.606 -17.226  -6.465  1.00 45.74           C  
ATOM    677  HA  ASN A  47      -2.578 -17.047  -6.006  1.00 45.74           H  
ATOM    678  C   ASN A  47      -1.104 -15.891  -7.042  1.00 45.74           C  
ATOM    679  CB  ASN A  47      -0.607 -17.747  -5.407  1.00 45.74           C  
ATOM    680  HB2 ASN A  47      -0.053 -16.898  -5.007  1.00 45.74           H  
ATOM    681  HB3 ASN A  47       0.126 -18.413  -5.862  1.00 45.74           H  
ATOM    682  O   ASN A  47      -0.042 -15.897  -7.669  1.00 45.74           O  
ATOM    683  CG  ASN A  47      -1.228 -18.416  -4.201  1.00 45.74           C  
ATOM    684  ND2 ASN A  47      -0.419 -18.817  -3.249  1.00 45.74           N  
ATOM    685 HD21 ASN A  47       0.577 -18.669  -3.326  1.00 45.74           H  
ATOM    686 HD22 ASN A  47      -0.846 -19.242  -2.438  1.00 45.74           H  
ATOM    687  OD1 ASN A  47      -2.430 -18.569  -4.083  1.00 45.74           O  
ATOM    688  N   ASN A  48      -1.876 -14.800  -6.874  1.00 54.48           N  
ATOM    689  H   ASN A  48      -2.776 -14.949  -6.442  1.00 54.48           H  
ATOM    690  CA  ASN A  48      -1.582 -13.420  -7.320  1.00 54.48           C  
ATOM    691  HA  ASN A  48      -1.354 -13.446  -8.385  1.00 54.48           H  
ATOM    692  C   ASN A  48      -0.330 -12.856  -6.609  1.00 54.48           C  
ATOM    693  CB  ASN A  48      -2.822 -12.517  -7.102  1.00 54.48           C  
ATOM    694  HB2 ASN A  48      -2.514 -11.472  -7.138  1.00 54.48           H  
ATOM    695  HB3 ASN A  48      -3.244 -12.702  -6.114  1.00 54.48           H  
ATOM    696  O   ASN A  48      -0.350 -11.815  -5.955  1.00 54.48           O  
ATOM    697  CG  ASN A  48      -3.914 -12.646  -8.150  1.00 54.48           C  
ATOM    698  ND2 ASN A  48      -5.066 -12.070  -7.902  1.00 54.48           N  
ATOM    699 HD21 ASN A  48      -5.217 -11.528  -7.063  1.00 54.48           H  
ATOM    700 HD22 ASN A  48      -5.754 -12.132  -8.639  1.00 54.48           H  
ATOM    701  OD1 ASN A  48      -3.743 -13.218  -9.209  1.00 54.48           O  
ATOM    702  N   THR A  49       0.750 -13.615  -6.708  1.00 76.31           N  
ATOM    703  H   THR A  49       0.648 -14.422  -7.307  1.00 76.31           H  
ATOM    704  CA  THR A  49       2.008 -13.574  -5.993  1.00 76.31           C  
ATOM    705  HA  THR A  49       2.050 -12.621  -5.466  1.00 76.31           H  
ATOM    706  C   THR A  49       3.122 -13.609  -7.032  1.00 76.31           C  
ATOM    707  CB  THR A  49       2.159 -14.739  -4.984  1.00 76.31           C  
ATOM    708  HB  THR A  49       3.119 -14.624  -4.479  1.00 76.31           H  
ATOM    709  O   THR A  49       3.986 -14.482  -7.018  1.00 76.31           O  
ATOM    710  CG2 THR A  49       1.074 -14.787  -3.908  1.00 76.31           C  
ATOM    711 HG21 THR A  49       1.132 -13.902  -3.274  1.00 76.31           H  
ATOM    712 HG22 THR A  49       1.214 -15.670  -3.286  1.00 76.31           H  
ATOM    713 HG23 THR A  49       0.083 -14.806  -4.363  1.00 76.31           H  
ATOM    714  OG1 THR A  49       2.198 -15.995  -5.625  1.00 76.31           O  
ATOM    715  HG1 THR A  49       2.861 -15.912  -6.314  1.00 76.31           H  
ATOM    716  N   ALA A  50       3.047 -12.709  -8.004  1.00 84.85           N  
ATOM    717  H   ALA A  50       2.301 -12.031  -7.945  1.00 84.85           H  
ATOM    718  CA  ALA A  50       4.094 -12.463  -8.976  1.00 84.85           C  
ATOM    719  HA  ALA A  50       4.375 -13.415  -9.425  1.00 84.85           H  
ATOM    720  C   ALA A  50       5.334 -11.875  -8.298  1.00 84.85           C  
ATOM    721  CB  ALA A  50       3.563 -11.540 -10.080  1.00 84.85           C  
ATOM    722  HB1 ALA A  50       3.384 -10.540  -9.684  1.00 84.85           H  
ATOM    723  HB2 ALA A  50       4.296 -11.470 -10.883  1.00 84.85           H  
ATOM    724  HB3 ALA A  50       2.635 -11.947 -10.483  1.00 84.85           H  
ATOM    725  O   ALA A  50       5.290 -11.347  -7.188  1.00 84.85           O  
ATOM    726  N   SER A  51       6.468 -11.964  -8.977  1.00 90.42           N  
ATOM    727  H   SER A  51       6.483 -12.463  -9.855  1.00 90.42           H  
ATOM    728  CA  SER A  51       7.689 -11.324  -8.506  1.00 90.42           C  
ATOM    729  HA  SER A  51       7.885 -11.643  -7.482  1.00 90.42           H  
ATOM    730  C   SER A  51       7.552  -9.803  -8.532  1.00 90.42           C  
ATOM    731  CB  SER A  51       8.862 -11.773  -9.364  1.00 90.42           C  
ATOM    732  HB2 SER A  51       9.014 -12.842  -9.214  1.00 90.42           H  
ATOM    733  HB3 SER A  51       8.639 -11.569 -10.411  1.00 90.42           H  
ATOM    734  O   SER A  51       6.918  -9.228  -9.425  1.00 90.42           O  
ATOM    735  OG  SER A  51      10.029 -11.080  -9.001  1.00 90.42           O  
ATOM    736  HG  SER A  51      10.457 -11.584  -8.305  1.00 90.42           H  
ATOM    737  N   TRP A  52       8.188  -9.163  -7.556  1.00 87.83           N  
ATOM    738  H   TRP A  52       8.676  -9.720  -6.869  1.00 87.83           H  
ATOM    739  CA  TRP A  52       8.448  -7.727  -7.537  1.00 87.83           C  
ATOM    740  HA  TRP A  52       7.513  -7.167  -7.538  1.00 87.83           H  
ATOM    741  C   TRP A  52       9.278  -7.249  -8.727  1.00 87.83           C  
ATOM    742  CB  TRP A  52       9.209  -7.436  -6.248  1.00 87.83           C  
ATOM    743  HB2 TRP A  52       9.734  -6.486  -6.354  1.00 87.83           H  
ATOM    744  HB3 TRP A  52       9.966  -8.199  -6.070  1.00 87.83           H  
ATOM    745  O   TRP A  52       9.118  -6.109  -9.158  1.00 87.83           O  
ATOM    746  CG  TRP A  52       8.325  -7.317  -5.061  1.00 87.83           C  
ATOM    747  CD1 TRP A  52       8.091  -8.241  -4.098  1.00 87.83           C  
ATOM    748  HD1 TRP A  52       8.519  -9.231  -4.060  1.00 87.83           H  
ATOM    749  CD2 TRP A  52       7.611  -6.122  -4.671  1.00 87.83           C  
ATOM    750  CE2 TRP A  52       7.093  -6.341  -3.363  1.00 87.83           C  
ATOM    751  CE3 TRP A  52       7.411  -4.857  -5.276  1.00 87.83           C  
ATOM    752  HE3 TRP A  52       7.813  -4.665  -6.259  1.00 87.83           H  
ATOM    753  NE1 TRP A  52       7.303  -7.676  -3.114  1.00 87.83           N  
ATOM    754  HE1 TRP A  52       7.090  -8.117  -2.230  1.00 87.83           H  
ATOM    755  CH2 TRP A  52       6.333  -4.051  -3.250  1.00 87.83           C  
ATOM    756  HH2 TRP A  52       5.901  -3.231  -2.695  1.00 87.83           H  
ATOM    757  CZ2 TRP A  52       6.521  -5.302  -2.629  1.00 87.83           C  
ATOM    758  HZ2 TRP A  52       6.213  -5.459  -1.606  1.00 87.83           H  
ATOM    759  CZ3 TRP A  52       6.735  -3.838  -4.580  1.00 87.83           C  
ATOM    760  HZ3 TRP A  52       6.606  -2.864  -5.029  1.00 87.83           H  
ATOM    761  N   PHE A  53      10.115  -8.126  -9.277  1.00 88.02           N  
ATOM    762  H   PHE A  53      10.122  -9.079  -8.943  1.00 88.02           H  
ATOM    763  CA  PHE A  53      11.086  -7.794 -10.305  1.00 88.02           C  
ATOM    764  HA  PHE A  53      11.130  -6.709 -10.393  1.00 88.02           H  
ATOM    765  C   PHE A  53      10.695  -8.357 -11.665  1.00 88.02           C  
ATOM    766  CB  PHE A  53      12.481  -8.263  -9.887  1.00 88.02           C  
ATOM    767  HB2 PHE A  53      12.502  -9.353  -9.855  1.00 88.02           H  
ATOM    768  HB3 PHE A  53      13.201  -7.937 -10.638  1.00 88.02           H  
ATOM    769  O   PHE A  53       9.905  -9.302 -11.788  1.00 88.02           O  
ATOM    770  CG  PHE A  53      12.902  -7.711  -8.548  1.00 88.02           C  
ATOM    771  CD1 PHE A  53      13.503  -6.441  -8.456  1.00 88.02           C  
ATOM    772  HD1 PHE A  53      13.708  -5.864  -9.345  1.00 88.02           H  
ATOM    773  CD2 PHE A  53      12.620  -8.451  -7.389  1.00 88.02           C  
ATOM    774  HD2 PHE A  53      12.140  -9.415  -7.470  1.00 88.02           H  
ATOM    775  CE1 PHE A  53      13.832  -5.919  -7.193  1.00 88.02           C  
ATOM    776  HE1 PHE A  53      14.308  -4.954  -7.106  1.00 88.02           H  
ATOM    777  CE2 PHE A  53      12.939  -7.926  -6.131  1.00 88.02           C  
ATOM    778  HE2 PHE A  53      12.732  -8.478  -5.226  1.00 88.02           H  
ATOM    779  CZ  PHE A  53      13.542  -6.670  -6.042  1.00 88.02           C  
ATOM    780  HZ  PHE A  53      13.781  -6.303  -5.054  1.00 88.02           H  
ATOM    781  N   THR A  54      11.258  -7.754 -12.706  1.00 88.18           N  
ATOM    782  H   THR A  54      11.860  -6.961 -12.539  1.00 88.18           H  
ATOM    783  CA  THR A  54      11.245  -8.326 -14.048  1.00 88.18           C  
ATOM    784  HA  THR A  54      10.215  -8.578 -14.302  1.00 88.18           H  
ATOM    785  C   THR A  54      12.051  -9.623 -14.084  1.00 88.18           C  
ATOM    786  CB  THR A  54      11.752  -7.336 -15.103  1.00 88.18           C  
ATOM    787  HB  THR A  54      11.734  -7.839 -16.070  1.00 88.18           H  
ATOM    788  O   THR A  54      12.864  -9.909 -13.202  1.00 88.18           O  
ATOM    789  CG2 THR A  54      10.866  -6.097 -15.214  1.00 88.18           C  
ATOM    790 HG21 THR A  54       9.865  -6.395 -15.525  1.00 88.18           H  
ATOM    791 HG22 THR A  54      11.275  -5.425 -15.968  1.00 88.18           H  
ATOM    792 HG23 THR A  54      10.821  -5.569 -14.262  1.00 88.18           H  
ATOM    793  OG1 THR A  54      13.066  -6.910 -14.852  1.00 88.18           O  
ATOM    794  HG1 THR A  54      13.376  -6.550 -15.686  1.00 88.18           H  
ATOM    795  N   ALA A  55      11.784 -10.454 -15.089  1.00 89.23           N  
ATOM    796  H   ALA A  55      11.197 -10.153 -15.855  1.00 89.23           H  
ATOM    797  CA  ALA A  55      12.475 -11.726 -15.218  1.00 89.23           C  
ATOM    798  HA  ALA A  55      12.499 -12.212 -14.242  1.00 89.23           H  
ATOM    799  C   ALA A  55      13.918 -11.546 -15.700  1.00 89.23           C  
ATOM    800  CB  ALA A  55      11.710 -12.623 -16.188  1.00 89.23           C  
ATOM    801  HB1 ALA A  55      11.619 -12.130 -17.156  1.00 89.23           H  
ATOM    802  HB2 ALA A  55      12.270 -13.550 -16.314  1.00 89.23           H  
ATOM    803  HB3 ALA A  55      10.719 -12.845 -15.793  1.00 89.23           H  
ATOM    804  O   ALA A  55      14.205 -10.683 -16.534  1.00 89.23           O  
ATOM    805  N   LEU A  56      14.793 -12.457 -15.275  1.00 89.98           N  
ATOM    806  H   LEU A  56      14.493 -13.109 -14.564  1.00 89.98           H  
ATOM    807  CA  LEU A  56      16.023 -12.752 -16.003  1.00 89.98           C  
ATOM    808  HA  LEU A  56      16.397 -11.839 -16.464  1.00 89.98           H  
ATOM    809  C   LEU A  56      15.704 -13.748 -17.115  1.00 89.98           C  
ATOM    810  CB  LEU A  56      17.112 -13.297 -15.070  1.00 89.98           C  
ATOM    811  HB2 LEU A  56      16.782 -14.249 -14.654  1.00 89.98           H  
ATOM    812  HB3 LEU A  56      18.008 -13.489 -15.660  1.00 89.98           H  
ATOM    813  O   LEU A  56      15.220 -14.848 -16.850  1.00 89.98           O  
ATOM    814  CG  LEU A  56      17.475 -12.365 -13.910  1.00 89.98           C  
ATOM    815  HG  LEU A  56      16.591 -12.213 -13.291  1.00 89.98           H  
ATOM    816  CD1 LEU A  56      18.545 -13.012 -13.037  1.00 89.98           C  
ATOM    817 HD11 LEU A  56      19.439 -13.227 -13.623  1.00 89.98           H  
ATOM    818 HD12 LEU A  56      18.803 -12.346 -12.213  1.00 89.98           H  
ATOM    819 HD13 LEU A  56      18.162 -13.943 -12.619  1.00 89.98           H  
ATOM    820  CD2 LEU A  56      17.969 -11.020 -14.434  1.00 89.98           C  
ATOM    821 HD21 LEU A  56      18.435 -10.467 -13.618  1.00 89.98           H  
ATOM    822 HD22 LEU A  56      18.697 -11.160 -15.233  1.00 89.98           H  
ATOM    823 HD23 LEU A  56      17.120 -10.438 -14.794  1.00 89.98           H  
ATOM    824  N   THR A  57      15.965 -13.364 -18.358  1.00 88.04           N  
ATOM    825  H   THR A  57      16.413 -12.469 -18.496  1.00 88.04           H  
ATOM    826  CA  THR A  57      15.794 -14.244 -19.516  1.00 88.04           C  
ATOM    827  HA  THR A  57      14.994 -14.955 -19.311  1.00 88.04           H  
ATOM    828  C   THR A  57      17.078 -15.024 -19.748  1.00 88.04           C  
ATOM    829  CB  THR A  57      15.394 -13.460 -20.771  1.00 88.04           C  
ATOM    830  HB  THR A  57      16.214 -12.816 -21.087  1.00 88.04           H  
ATOM    831  O   THR A  57      18.153 -14.431 -19.833  1.00 88.04           O  
ATOM    832  CG2 THR A  57      14.999 -14.392 -21.916  1.00 88.04           C  
ATOM    833 HG21 THR A  57      15.860 -14.978 -22.237  1.00 88.04           H  
ATOM    834 HG22 THR A  57      14.660 -13.797 -22.764  1.00 88.04           H  
ATOM    835 HG23 THR A  57      14.200 -15.062 -21.599  1.00 88.04           H  
ATOM    836  OG1 THR A  57      14.263 -12.666 -20.479  1.00 88.04           O  
ATOM    837  HG1 THR A  57      14.550 -11.990 -19.860  1.00 88.04           H  
ATOM    838  N   GLN A  58      16.954 -16.345 -19.854  1.00 86.69           N  
ATOM    839  H   GLN A  58      16.038 -16.757 -19.752  1.00 86.69           H  
ATOM    840  CA  GLN A  58      18.057 -17.260 -20.124  1.00 86.69           C  
ATOM    841  HA  GLN A  58      18.989 -16.826 -19.761  1.00 86.69           H  
ATOM    842  C   GLN A  58      18.182 -17.523 -21.630  1.00 86.69           C  
ATOM    843  CB  GLN A  58      17.793 -18.551 -19.340  1.00 86.69           C  
ATOM    844  HB2 GLN A  58      16.866 -19.002 -19.696  1.00 86.69           H  
ATOM    845  HB3 GLN A  58      17.657 -18.294 -18.290  1.00 86.69           H  
ATOM    846  O   GLN A  58      17.248 -18.024 -22.258  1.00 86.69           O  
ATOM    847  CG  GLN A  58      18.921 -19.584 -19.477  1.00 86.69           C  
ATOM    848  HG2 GLN A  58      18.984 -19.893 -20.520  1.00 86.69           H  
ATOM    849  HG3 GLN A  58      19.874 -19.141 -19.189  1.00 86.69           H  
ATOM    850  CD  GLN A  58      18.677 -20.822 -18.618  1.00 86.69           C  
ATOM    851  NE2 GLN A  58      19.277 -21.938 -18.949  1.00 86.69           N  
ATOM    852 HE21 GLN A  58      19.260 -22.690 -18.275  1.00 86.69           H  
ATOM    853 HE22 GLN A  58      19.951 -21.930 -19.702  1.00 86.69           H  
ATOM    854  OE1 GLN A  58      17.915 -20.804 -17.660  1.00 86.69           O  
ATOM    855  N   HIS A  59      19.347 -17.220 -22.202  1.00 82.10           N  
ATOM    856  H   HIS A  59      20.029 -16.725 -21.645  1.00 82.10           H  
ATOM    857  CA  HIS A  59      19.708 -17.557 -23.586  1.00 82.10           C  
ATOM    858  HA  HIS A  59      18.822 -17.904 -24.118  1.00 82.10           H  
ATOM    859  C   HIS A  59      20.728 -18.708 -23.683  1.00 82.10           C  
ATOM    860  CB  HIS A  59      20.206 -16.293 -24.302  1.00 82.10           C  
ATOM    861  HB2 HIS A  59      20.970 -15.804 -23.696  1.00 82.10           H  
ATOM    862  HB3 HIS A  59      20.668 -16.580 -25.247  1.00 82.10           H  
ATOM    863  O   HIS A  59      20.907 -19.269 -24.761  1.00 82.10           O  
ATOM    864  CG  HIS A  59      19.102 -15.312 -24.608  1.00 82.10           C  
ATOM    865  CD2 HIS A  59      18.592 -14.359 -23.770  1.00 82.10           C  
ATOM    866  HD2 HIS A  59      18.894 -14.199 -22.746  1.00 82.10           H  
ATOM    867  ND1 HIS A  59      18.384 -15.242 -25.780  1.00 82.10           N  
ATOM    868  HD1 HIS A  59      18.542 -15.801 -26.606  1.00 82.10           H  
ATOM    869  CE1 HIS A  59      17.478 -14.258 -25.656  1.00 82.10           C  
ATOM    870  HE1 HIS A  59      16.781 -13.955 -26.424  1.00 82.10           H  
ATOM    871  NE2 HIS A  59      17.566 -13.689 -24.445  1.00 82.10           N  
ATOM    872  N   GLY A  60      21.388 -19.072 -22.577  1.00 79.52           N  
ATOM    873  H   GLY A  60      21.163 -18.599 -21.714  1.00 79.52           H  
ATOM    874  CA  GLY A  60      22.360 -20.171 -22.511  1.00 79.52           C  
ATOM    875  HA2 GLY A  60      23.168 -19.884 -21.838  1.00 79.52           H  
ATOM    876  HA3 GLY A  60      22.793 -20.338 -23.497  1.00 79.52           H  
ATOM    877  C   GLY A  60      21.776 -21.496 -22.008  1.00 79.52           C  
ATOM    878  O   GLY A  60      20.667 -21.545 -21.479  1.00 79.52           O  
ATOM    879  N   LYS A  61      22.551 -22.581 -22.141  1.00 79.83           N  
ATOM    880  H   LYS A  61      23.454 -22.472 -22.581  1.00 79.83           H  
ATOM    881  CA  LYS A  61      22.207 -23.899 -21.571  1.00 79.83           C  
ATOM    882  HA  LYS A  61      21.135 -24.068 -21.673  1.00 79.83           H  
ATOM    883  C   LYS A  61      22.486 -24.005 -20.070  1.00 79.83           C  
ATOM    884  CB  LYS A  61      22.953 -25.025 -22.303  1.00 79.83           C  
ATOM    885  HB2 LYS A  61      22.791 -25.953 -21.753  1.00 79.83           H  
ATOM    886  HB3 LYS A  61      24.023 -24.817 -22.299  1.00 79.83           H  
ATOM    887  O   LYS A  61      21.953 -24.901 -19.430  1.00 79.83           O  
ATOM    888  CG  LYS A  61      22.470 -25.237 -23.744  1.00 79.83           C  
ATOM    889  HG2 LYS A  61      22.725 -24.368 -24.351  1.00 79.83           H  
ATOM    890  HG3 LYS A  61      21.387 -25.368 -23.746  1.00 79.83           H  
ATOM    891  CD  LYS A  61      23.129 -26.492 -24.335  1.00 79.83           C  
ATOM    892  HD2 LYS A  61      24.210 -26.355 -24.342  1.00 79.83           H  
ATOM    893  HD3 LYS A  61      22.889 -27.348 -23.703  1.00 79.83           H  
ATOM    894  CE  LYS A  61      22.633 -26.759 -25.760  1.00 79.83           C  
ATOM    895  HE2 LYS A  61      21.548 -26.861 -25.736  1.00 79.83           H  
ATOM    896  HE3 LYS A  61      22.875 -25.897 -26.382  1.00 79.83           H  
ATOM    897  NZ  LYS A  61      23.249 -27.989 -26.325  1.00 79.83           N  
ATOM    898  HZ1 LYS A  61      22.922 -28.160 -27.265  1.00 79.83           H  
ATOM    899  HZ2 LYS A  61      24.255 -27.905 -26.352  1.00 79.83           H  
ATOM    900  HZ3 LYS A  61      23.022 -28.795 -25.760  1.00 79.83           H  
ATOM    901  N   GLU A  62      23.319 -23.124 -19.524  1.00 80.68           N  
ATOM    902  H   GLU A  62      23.720 -22.389 -20.089  1.00 80.68           H  
ATOM    903  CA  GLU A  62      23.623 -23.124 -18.096  1.00 80.68           C  
ATOM    904  HA  GLU A  62      23.804 -24.150 -17.774  1.00 80.68           H  
ATOM    905  C   GLU A  62      22.445 -22.589 -17.290  1.00 80.68           C  
ATOM    906  CB  GLU A  62      24.886 -22.312 -17.793  1.00 80.68           C  
ATOM    907  HB2 GLU A  62      24.772 -21.295 -18.168  1.00 80.68           H  
ATOM    908  HB3 GLU A  62      25.009 -22.279 -16.710  1.00 80.68           H  
ATOM    909  O   GLU A  62      21.871 -21.552 -17.629  1.00 80.68           O  
ATOM    910  CG  GLU A  62      26.129 -22.961 -18.416  1.00 80.68           C  
ATOM    911  HG2 GLU A  62      26.074 -22.861 -19.500  1.00 80.68           H  
ATOM    912  HG3 GLU A  62      26.122 -24.024 -18.176  1.00 80.68           H  
ATOM    913  CD  GLU A  62      27.446 -22.352 -17.914  1.00 80.68           C  
ATOM    914  OE1 GLU A  62      28.495 -22.919 -18.286  1.00 80.68           O  
ATOM    915  OE2 GLU A  62      27.404 -21.331 -17.193  1.00 80.68           O  
ATOM    916  N   ASP A  63      22.097 -23.295 -16.216  1.00 84.38           N  
ATOM    917  H   ASP A  63      22.582 -24.157 -16.009  1.00 84.38           H  
ATOM    918  CA  ASP A  63      21.147 -22.791 -15.234  1.00 84.38           C  
ATOM    919  HA  ASP A  63      20.253 -22.456 -15.761  1.00 84.38           H  
ATOM    920  C   ASP A  63      21.719 -21.574 -14.505  1.00 84.38           C  
ATOM    921  CB  ASP A  63      20.742 -23.889 -14.239  1.00 84.38           C  
ATOM    922  HB2 ASP A  63      20.326 -23.419 -13.348  1.00 84.38           H  
ATOM    923  HB3 ASP A  63      21.626 -24.449 -13.936  1.00 84.38           H  
ATOM    924  O   ASP A  63      22.932 -21.411 -14.350  1.00 84.38           O  
ATOM    925  CG  ASP A  63      19.672 -24.838 -14.791  1.00 84.38           C  
ATOM    926  OD1 ASP A  63      18.727 -24.361 -15.472  1.00 84.38           O  
ATOM    927  OD2 ASP A  63      19.742 -26.037 -14.461  1.00 84.38           O  
ATOM    928  N   LEU A  64      20.816 -20.713 -14.038  1.00 90.64           N  
ATOM    929  H   LEU A  64      19.836 -20.934 -14.141  1.00 90.64           H  
ATOM    930  CA  LEU A  64      21.191 -19.512 -13.311  1.00 90.64           C  
ATOM    931  HA  LEU A  64      21.869 -18.939 -13.944  1.00 90.64           H  
ATOM    932  C   LEU A  64      21.962 -19.916 -12.041  1.00 90.64           C  
ATOM    933  CB  LEU A  64      19.912 -18.684 -13.082  1.00 90.64           C  
ATOM    934  HB2 LEU A  64      19.173 -19.306 -12.576  1.00 90.64           H  
ATOM    935  HB3 LEU A  64      19.473 -18.447 -14.051  1.00 90.64           H  
ATOM    936  O   LEU A  64      21.573 -20.825 -11.313  1.00 90.64           O  
ATOM    937  CG  LEU A  64      20.090 -17.373 -12.305  1.00 90.64           C  
ATOM    938  HG  LEU A  64      20.638 -17.554 -11.380  1.00 90.64           H  
ATOM    939  CD1 LEU A  64      20.830 -16.331 -13.143  1.00 90.64           C  
ATOM    940 HD11 LEU A  64      21.801 -16.718 -13.452  1.00 90.64           H  
ATOM    941 HD12 LEU A  64      20.988 -15.428 -12.554  1.00 90.64           H  
ATOM    942 HD13 LEU A  64      20.250 -16.082 -14.032  1.00 90.64           H  
ATOM    943  CD2 LEU A  64      18.709 -16.814 -11.961  1.00 90.64           C  
ATOM    944 HD21 LEU A  64      18.810 -15.885 -11.399  1.00 90.64           H  
ATOM    945 HD22 LEU A  64      18.166 -17.536 -11.352  1.00 90.64           H  
ATOM    946 HD23 LEU A  64      18.155 -16.620 -12.879  1.00 90.64           H  
ATOM    947  N   LYS A  65      23.089 -19.262 -11.776  1.00 88.49           N  
ATOM    948  H   LYS A  65      23.428 -18.588 -12.448  1.00 88.49           H  
ATOM    949  CA  LYS A  65      23.873 -19.453 -10.551  1.00 88.49           C  
ATOM    950  HA  LYS A  65      23.209 -19.763  -9.744  1.00 88.49           H  
ATOM    951  C   LYS A  65      24.496 -18.125 -10.166  1.00 88.49           C  
ATOM    952  CB  LYS A  65      24.960 -20.528 -10.741  1.00 88.49           C  
ATOM    953  HB2 LYS A  65      25.559 -20.285 -11.619  1.00 88.49           H  
ATOM    954  HB3 LYS A  65      25.614 -20.517  -9.869  1.00 88.49           H  
ATOM    955  O   LYS A  65      24.998 -17.412 -11.028  1.00 88.49           O  
ATOM    956  CG  LYS A  65      24.382 -21.944 -10.893  1.00 88.49           C  
ATOM    957  HG2 LYS A  65      23.740 -22.166 -10.040  1.00 88.49           H  
ATOM    958  HG3 LYS A  65      23.792 -21.995 -11.808  1.00 88.49           H  
ATOM    959  CD  LYS A  65      25.478 -23.008 -10.989  1.00 88.49           C  
ATOM    960  HD2 LYS A  65      26.123 -22.772 -11.836  1.00 88.49           H  
ATOM    961  HD3 LYS A  65      26.068 -23.011 -10.073  1.00 88.49           H  
ATOM    962  CE  LYS A  65      24.822 -24.376 -11.203  1.00 88.49           C  
ATOM    963  HE2 LYS A  65      24.207 -24.611 -10.334  1.00 88.49           H  
ATOM    964  HE3 LYS A  65      24.159 -24.303 -12.065  1.00 88.49           H  
ATOM    965  NZ  LYS A  65      25.832 -25.439 -11.431  1.00 88.49           N  
ATOM    966  HZ1 LYS A  65      25.377 -26.327 -11.588  1.00 88.49           H  
ATOM    967  HZ2 LYS A  65      26.451 -25.525 -10.638  1.00 88.49           H  
ATOM    968  HZ3 LYS A  65      26.383 -25.221 -12.249  1.00 88.49           H  
ATOM    969  N   PHE A  66      24.478 -17.813  -8.878  1.00 91.10           N  
ATOM    970  H   PHE A  66      24.105 -18.478  -8.216  1.00 91.10           H  
ATOM    971  CA  PHE A  66      25.157 -16.643  -8.334  1.00 91.10           C  
ATOM    972  HA  PHE A  66      25.625 -16.095  -9.152  1.00 91.10           H  
ATOM    973  C   PHE A  66      26.252 -17.078  -7.357  1.00 91.10           C  
ATOM    974  CB  PHE A  66      24.145 -15.699  -7.684  1.00 91.10           C  
ATOM    975  HB2 PHE A  66      23.527 -16.255  -6.979  1.00 91.10           H  
ATOM    976  HB3 PHE A  66      24.687 -14.944  -7.114  1.00 91.10           H  
ATOM    977  O   PHE A  66      26.078 -18.093  -6.673  1.00 91.10           O  
ATOM    978  CG  PHE A  66      23.273 -14.985  -8.695  1.00 91.10           C  
ATOM    979  CD1 PHE A  66      23.807 -13.918  -9.441  1.00 91.10           C  
ATOM    980  HD1 PHE A  66      24.838 -13.624  -9.307  1.00 91.10           H  
ATOM    981  CD2 PHE A  66      21.933 -15.369  -8.888  1.00 91.10           C  
ATOM    982  HD2 PHE A  66      21.519 -16.192  -8.324  1.00 91.10           H  
ATOM    983  CE1 PHE A  66      23.003 -13.226 -10.360  1.00 91.10           C  
ATOM    984  HE1 PHE A  66      23.430 -12.415 -10.931  1.00 91.10           H  
ATOM    985  CE2 PHE A  66      21.126 -14.664  -9.796  1.00 91.10           C  
ATOM    986  HE2 PHE A  66      20.089 -14.941  -9.917  1.00 91.10           H  
ATOM    987  CZ  PHE A  66      21.657 -13.590 -10.531  1.00 91.10           C  
ATOM    988  HZ  PHE A  66      21.032 -13.046 -11.224  1.00 91.10           H  
ATOM    989  N   PRO A  67      27.370 -16.334  -7.272  1.00 85.32           N  
ATOM    990  CA  PRO A  67      28.349 -16.518  -6.208  1.00 85.32           C  
ATOM    991  HA  PRO A  67      28.799 -17.505  -6.315  1.00 85.32           H  
ATOM    992  C   PRO A  67      27.707 -16.392  -4.821  1.00 85.32           C  
ATOM    993  CB  PRO A  67      29.420 -15.444  -6.433  1.00 85.32           C  
ATOM    994  HB2 PRO A  67      29.188 -14.554  -5.848  1.00 85.32           H  
ATOM    995  HB3 PRO A  67      30.417 -15.809  -6.186  1.00 85.32           H  
ATOM    996  O   PRO A  67      26.693 -15.709  -4.647  1.00 85.32           O  
ATOM    997  CG  PRO A  67      29.292 -15.113  -7.918  1.00 85.32           C  
ATOM    998  HG2 PRO A  67      29.838 -15.851  -8.507  1.00 85.32           H  
ATOM    999  HG3 PRO A  67      29.643 -14.106  -8.144  1.00 85.32           H  
ATOM   1000  CD  PRO A  67      27.795 -15.265  -8.166  1.00 85.32           C  
ATOM   1001  HD2 PRO A  67      27.627 -15.514  -9.214  1.00 85.32           H  
ATOM   1002  HD3 PRO A  67      27.281 -14.340  -7.906  1.00 85.32           H  
ATOM   1003  N   ARG A  68      28.312 -17.031  -3.812  1.00 83.56           N  
ATOM   1004  H   ARG A  68      29.182 -17.507  -4.003  1.00 83.56           H  
ATOM   1005  CA  ARG A  68      27.867 -16.885  -2.416  1.00 83.56           C  
ATOM   1006  HA  ARG A  68      26.830 -17.215  -2.347  1.00 83.56           H  
ATOM   1007  C   ARG A  68      27.899 -15.410  -2.007  1.00 83.56           C  
ATOM   1008  CB  ARG A  68      28.735 -17.718  -1.462  1.00 83.56           C  
ATOM   1009  HB2 ARG A  68      28.487 -17.435  -0.439  1.00 83.56           H  
ATOM   1010  HB3 ARG A  68      29.786 -17.487  -1.631  1.00 83.56           H  
ATOM   1011  O   ARG A  68      28.834 -14.696  -2.353  1.00 83.56           O  
ATOM   1012  CG  ARG A  68      28.501 -19.226  -1.616  1.00 83.56           C  
ATOM   1013  HG2 ARG A  68      28.808 -19.548  -2.612  1.00 83.56           H  
ATOM   1014  HG3 ARG A  68      27.441 -19.441  -1.480  1.00 83.56           H  
ATOM   1015  CD  ARG A  68      29.312 -19.986  -0.561  1.00 83.56           C  
ATOM   1016  HD2 ARG A  68      30.373 -19.793  -0.718  1.00 83.56           H  
ATOM   1017  HD3 ARG A  68      29.035 -19.616   0.427  1.00 83.56           H  
ATOM   1018  NE  ARG A  68      29.062 -21.435  -0.633  1.00 83.56           N  
ATOM   1019  HE  ARG A  68      28.598 -21.784  -1.459  1.00 83.56           H  
ATOM   1020  NH1 ARG A  68      30.028 -22.026   1.380  1.00 83.56           N  
ATOM   1021 HH11 ARG A  68      30.331 -21.082   1.574  1.00 83.56           H  
ATOM   1022 HH12 ARG A  68      30.206 -22.746   2.067  1.00 83.56           H  
ATOM   1023  NH2 ARG A  68      29.050 -23.572   0.122  1.00 83.56           N  
ATOM   1024 HH21 ARG A  68      29.200 -24.195   0.903  1.00 83.56           H  
ATOM   1025 HH22 ARG A  68      28.569 -23.895  -0.705  1.00 83.56           H  
ATOM   1026  CZ  ARG A  68      29.387 -22.328   0.286  1.00 83.56           C  
ATOM   1027  N   GLY A  69      26.872 -14.966  -1.284  1.00 88.01           N  
ATOM   1028  H   GLY A  69      26.145 -15.612  -1.010  1.00 88.01           H  
ATOM   1029  CA  GLY A  69      26.720 -13.567  -0.877  1.00 88.01           C  
ATOM   1030  HA2 GLY A  69      26.048 -13.515  -0.020  1.00 88.01           H  
ATOM   1031  HA3 GLY A  69      27.689 -13.181  -0.560  1.00 88.01           H  
ATOM   1032  C   GLY A  69      26.179 -12.628  -1.963  1.00 88.01           C  
ATOM   1033  O   GLY A  69      26.020 -11.439  -1.700  1.00 88.01           O  
ATOM   1034  N   GLN A  70      25.897 -13.126  -3.172  1.00 87.52           N  
ATOM   1035  H   GLN A  70      26.038 -14.111  -3.344  1.00 87.52           H  
ATOM   1036  CA  GLN A  70      25.470 -12.311  -4.311  1.00 87.52           C  
ATOM   1037  HA  GLN A  70      25.302 -11.286  -3.982  1.00 87.52           H  
ATOM   1038  C   GLN A  70      24.143 -12.790  -4.920  1.00 87.52           C  
ATOM   1039  CB  GLN A  70      26.592 -12.276  -5.364  1.00 87.52           C  
ATOM   1040  HB2 GLN A  70      26.234 -11.718  -6.229  1.00 87.52           H  
ATOM   1041  HB3 GLN A  70      26.825 -13.289  -5.689  1.00 87.52           H  
ATOM   1042  O   GLN A  70      23.572 -13.811  -4.539  1.00 87.52           O  
ATOM   1043  CG  GLN A  70      27.872 -11.591  -4.858  1.00 87.52           C  
ATOM   1044  HG2 GLN A  70      28.337 -12.206  -4.087  1.00 87.52           H  
ATOM   1045  HG3 GLN A  70      27.612 -10.628  -4.418  1.00 87.52           H  
ATOM   1046  CD  GLN A  70      28.893 -11.349  -5.966  1.00 87.52           C  
ATOM   1047  NE2 GLN A  70      29.993 -10.694  -5.669  1.00 87.52           N  
ATOM   1048 HE21 GLN A  70      30.156 -10.359  -4.730  1.00 87.52           H  
ATOM   1049 HE22 GLN A  70      30.632 -10.521  -6.431  1.00 87.52           H  
ATOM   1050  OE1 GLN A  70      28.736 -11.745  -7.111  1.00 87.52           O  
ATOM   1051  N   GLY A  71      23.639 -12.019  -5.887  1.00 92.58           N  
ATOM   1052  H   GLY A  71      24.160 -11.191  -6.138  1.00 92.58           H  
ATOM   1053  CA  GLY A  71      22.477 -12.369  -6.708  1.00 92.58           C  
ATOM   1054  HA2 GLY A  71      22.648 -12.022  -7.727  1.00 92.58           H  
ATOM   1055  HA3 GLY A  71      22.370 -13.453  -6.730  1.00 92.58           H  
ATOM   1056  C   GLY A  71      21.149 -11.793  -6.235  1.00 92.58           C  
ATOM   1057  O   GLY A  71      20.188 -11.786  -7.002  1.00 92.58           O  
ATOM   1058  N   VAL A  72      21.075 -11.263  -5.015  1.00 92.95           N  
ATOM   1059  H   VAL A  72      21.894 -11.265  -4.425  1.00 92.95           H  
ATOM   1060  CA  VAL A  72      19.874 -10.556  -4.563  1.00 92.95           C  
ATOM   1061  HA  VAL A  72      19.017 -11.189  -4.794  1.00 92.95           H  
ATOM   1062  C   VAL A  72      19.765  -9.225  -5.316  1.00 92.95           C  
ATOM   1063  CB  VAL A  72      19.866 -10.323  -3.050  1.00 92.95           C  
ATOM   1064  HB  VAL A  72      20.649  -9.612  -2.787  1.00 92.95           H  
ATOM   1065  O   VAL A  72      20.737  -8.465  -5.343  1.00 92.95           O  
ATOM   1066  CG1 VAL A  72      18.509  -9.772  -2.617  1.00 92.95           C  
ATOM   1067 HG11 VAL A  72      17.708 -10.463  -2.882  1.00 92.95           H  
ATOM   1068 HG12 VAL A  72      18.513  -9.632  -1.536  1.00 92.95           H  
ATOM   1069 HG13 VAL A  72      18.325  -8.801  -3.077  1.00 92.95           H  
ATOM   1070  CG2 VAL A  72      20.097 -11.636  -2.292  1.00 92.95           C  
ATOM   1071 HG21 VAL A  72      19.297 -12.345  -2.501  1.00 92.95           H  
ATOM   1072 HG22 VAL A  72      21.061 -12.073  -2.552  1.00 92.95           H  
ATOM   1073 HG23 VAL A  72      20.116 -11.421  -1.223  1.00 92.95           H  
ATOM   1074  N   PRO A  73      18.626  -8.940  -5.969  1.00 89.36           N  
ATOM   1075  CA  PRO A  73      18.461  -7.705  -6.713  1.00 89.36           C  
ATOM   1076  HA  PRO A  73      19.317  -7.559  -7.373  1.00 89.36           H  
ATOM   1077  C   PRO A  73      18.364  -6.493  -5.789  1.00 89.36           C  
ATOM   1078  CB  PRO A  73      17.211  -7.911  -7.561  1.00 89.36           C  
ATOM   1079  HB2 PRO A  73      16.684  -6.980  -7.766  1.00 89.36           H  
ATOM   1080  HB3 PRO A  73      17.515  -8.403  -8.485  1.00 89.36           H  
ATOM   1081  O   PRO A  73      17.825  -6.569  -4.686  1.00 89.36           O  
ATOM   1082  CG  PRO A  73      16.376  -8.883  -6.733  1.00 89.36           C  
ATOM   1083  HG2 PRO A  73      15.831  -8.335  -5.965  1.00 89.36           H  
ATOM   1084  HG3 PRO A  73      15.694  -9.463  -7.355  1.00 89.36           H  
ATOM   1085  CD  PRO A  73      17.429  -9.762  -6.067  1.00 89.36           C  
ATOM   1086  HD2 PRO A  73      17.077 -10.071  -5.083  1.00 89.36           H  
ATOM   1087  HD3 PRO A  73      17.632 -10.634  -6.688  1.00 89.36           H  
ATOM   1088  N   ILE A  74      18.850  -5.354  -6.281  1.00 79.45           N  
ATOM   1089  H   ILE A  74      19.217  -5.362  -7.222  1.00 79.45           H  
ATOM   1090  CA  ILE A  74      18.720  -4.073  -5.599  1.00 79.45           C  
ATOM   1091  HA  ILE A  74      19.173  -4.166  -4.612  1.00 79.45           H  
ATOM   1092  C   ILE A  74      17.234  -3.773  -5.445  1.00 79.45           C  
ATOM   1093  CB  ILE A  74      19.414  -2.914  -6.350  1.00 79.45           C  
ATOM   1094  HB  ILE A  74      18.903  -2.768  -7.301  1.00 79.45           H  
ATOM   1095  O   ILE A  74      16.492  -3.655  -6.422  1.00 79.45           O  
ATOM   1096  CG1 ILE A  74      20.897  -3.210  -6.647  1.00 79.45           C  
ATOM   1097 HG12 ILE A  74      21.451  -3.315  -5.714  1.00 79.45           H  
ATOM   1098 HG13 ILE A  74      20.964  -4.148  -7.199  1.00 79.45           H  
ATOM   1099  CG2 ILE A  74      19.285  -1.617  -5.521  1.00 79.45           C  
ATOM   1100 HG21 ILE A  74      19.823  -1.716  -4.578  1.00 79.45           H  
ATOM   1101 HG22 ILE A  74      18.240  -1.384  -5.316  1.00 79.45           H  
ATOM   1102 HG23 ILE A  74      19.683  -0.766  -6.074  1.00 79.45           H  
ATOM   1103  CD1 ILE A  74      21.544  -2.116  -7.511  1.00 79.45           C  
ATOM   1104 HD11 ILE A  74      22.544  -2.409  -7.831  1.00 79.45           H  
ATOM   1105 HD12 ILE A  74      20.938  -1.937  -8.399  1.00 79.45           H  
ATOM   1106 HD13 ILE A  74      21.647  -1.190  -6.946  1.00 79.45           H  
ATOM   1107  N   ASN A  75      16.822  -3.588  -4.201  1.00 68.57           N  
ATOM   1108  H   ASN A  75      17.465  -3.776  -3.445  1.00 68.57           H  
ATOM   1109  CA  ASN A  75      15.534  -3.016  -3.874  1.00 68.57           C  
ATOM   1110  HA  ASN A  75      15.054  -2.630  -4.774  1.00 68.57           H  
ATOM   1111  C   ASN A  75      15.753  -1.865  -2.911  1.00 68.57           C  
ATOM   1112  CB  ASN A  75      14.653  -4.111  -3.300  1.00 68.57           C  
ATOM   1113  HB2 ASN A  75      14.676  -4.944  -4.002  1.00 68.57           H  
ATOM   1114  HB3 ASN A  75      15.101  -4.473  -2.374  1.00 68.57           H  
ATOM   1115  O   ASN A  75      16.170  -2.063  -1.772  1.00 68.57           O  
ATOM   1116  CG  ASN A  75      13.219  -3.683  -3.043  1.00 68.57           C  
ATOM   1117  ND2 ASN A  75      12.356  -4.597  -2.678  1.00 68.57           N  
ATOM   1118 HD21 ASN A  75      11.422  -4.289  -2.449  1.00 68.57           H  
ATOM   1119 HD22 ASN A  75      12.697  -5.531  -2.496  1.00 68.57           H  
ATOM   1120  OD1 ASN A  75      12.847  -2.528  -3.174  1.00 68.57           O  
ATOM   1121  N   THR A  76      15.453  -0.659  -3.383  1.00 60.53           N  
ATOM   1122  H   THR A  76      15.070  -0.573  -4.313  1.00 60.53           H  
ATOM   1123  CA  THR A  76      15.549   0.570  -2.590  1.00 60.53           C  
ATOM   1124  HA  THR A  76      16.569   0.689  -2.223  1.00 60.53           H  
ATOM   1125  C   THR A  76      14.632   0.553  -1.371  1.00 60.53           C  
ATOM   1126  CB  THR A  76      15.187   1.782  -3.459  1.00 60.53           C  
ATOM   1127  HB  THR A  76      15.168   2.681  -2.843  1.00 60.53           H  
ATOM   1128  O   THR A  76      14.857   1.308  -0.433  1.00 60.53           O  
ATOM   1129  CG2 THR A  76      16.206   1.982  -4.585  1.00 60.53           C  
ATOM   1130 HG21 THR A  76      17.204   2.095  -4.162  1.00 60.53           H  
ATOM   1131 HG22 THR A  76      15.954   2.887  -5.138  1.00 60.53           H  
ATOM   1132 HG23 THR A  76      16.196   1.136  -5.272  1.00 60.53           H  
ATOM   1133  OG1 THR A  76      13.918   1.595  -4.055  1.00 60.53           O  
ATOM   1134  HG1 THR A  76      13.249   1.779  -3.391  1.00 60.53           H  
ATOM   1135  N   ASN A  77      13.607  -0.303  -1.378  1.00 57.89           N  
ATOM   1136  H   ASN A  77      13.488  -0.902  -2.182  1.00 57.89           H  
ATOM   1137  CA  ASN A  77      12.594  -0.372  -0.333  1.00 57.89           C  
ATOM   1138  HA  ASN A  77      12.648   0.533   0.272  1.00 57.89           H  
ATOM   1139  C   ASN A  77      12.807  -1.546   0.639  1.00 57.89           C  
ATOM   1140  CB  ASN A  77      11.200  -0.414  -0.988  1.00 57.89           C  
ATOM   1141  HB2 ASN A  77      11.115  -1.314  -1.597  1.00 57.89           H  
ATOM   1142  HB3 ASN A  77      10.447  -0.471  -0.201  1.00 57.89           H  
ATOM   1143  O   ASN A  77      11.949  -1.756   1.493  1.00 57.89           O  
ATOM   1144  CG  ASN A  77      10.861   0.790  -1.852  1.00 57.89           C  
ATOM   1145  ND2 ASN A  77       9.694   0.784  -2.451  1.00 57.89           N  
ATOM   1146 HD21 ASN A  77       9.051   0.019  -2.306  1.00 57.89           H  
ATOM   1147 HD22 ASN A  77       9.479   1.599  -3.008  1.00 57.89           H  
ATOM   1148  OD1 ASN A  77      11.608   1.741  -2.023  1.00 57.89           O  
ATOM   1149  N   SER A  78      13.890  -2.329   0.525  1.00 67.89           N  
ATOM   1150  H   SER A  78      14.601  -2.100  -0.156  1.00 67.89           H  
ATOM   1151  CA  SER A  78      14.165  -3.439   1.450  1.00 67.89           C  
ATOM   1152  HA  SER A  78      13.350  -3.498   2.171  1.00 67.89           H  
ATOM   1153  C   SER A  78      15.435  -3.223   2.272  1.00 67.89           C  
ATOM   1154  CB  SER A  78      14.163  -4.796   0.741  1.00 67.89           C  
ATOM   1155  HB2 SER A  78      13.242  -4.894   0.166  1.00 67.89           H  
ATOM   1156  HB3 SER A  78      14.180  -5.587   1.490  1.00 67.89           H  
ATOM   1157  O   SER A  78      16.469  -2.803   1.753  1.00 67.89           O  
ATOM   1158  OG  SER A  78      15.263  -4.963  -0.119  1.00 67.89           O  
ATOM   1159  HG  SER A  78      16.073  -4.896   0.391  1.00 67.89           H  
ATOM   1160  N   SER A  79      15.363  -3.564   3.561  1.00 73.76           N  
ATOM   1161  H   SER A  79      14.504  -3.972   3.902  1.00 73.76           H  
ATOM   1162  CA  SER A  79      16.497  -3.516   4.492  1.00 73.76           C  
ATOM   1163  HA  SER A  79      16.891  -2.500   4.510  1.00 73.76           H  
ATOM   1164  C   SER A  79      17.609  -4.497   4.075  1.00 73.76           C  
ATOM   1165  CB  SER A  79      15.975  -3.871   5.891  1.00 73.76           C  
ATOM   1166  HB2 SER A  79      15.528  -4.864   5.865  1.00 73.76           H  
ATOM   1167  HB3 SER A  79      15.211  -3.151   6.183  1.00 73.76           H  
ATOM   1168  O   SER A  79      17.294  -5.507   3.440  1.00 73.76           O  
ATOM   1169  OG  SER A  79      17.009  -3.867   6.853  1.00 73.76           O  
ATOM   1170  HG  SER A  79      16.648  -4.141   7.699  1.00 73.76           H  
ATOM   1171  N   PRO A  80      18.888  -4.278   4.453  1.00 76.84           N  
ATOM   1172  CA  PRO A  80      19.954  -5.281   4.315  1.00 76.84           C  
ATOM   1173  HA  PRO A  80      20.197  -5.404   3.259  1.00 76.84           H  
ATOM   1174  C   PRO A  80      19.583  -6.643   4.916  1.00 76.84           C  
ATOM   1175  CB  PRO A  80      21.168  -4.687   5.036  1.00 76.84           C  
ATOM   1176  HB2 PRO A  80      21.161  -4.970   6.088  1.00 76.84           H  
ATOM   1177  HB3 PRO A  80      22.103  -4.993   4.568  1.00 76.84           H  
ATOM   1178  O   PRO A  80      19.888  -7.686   4.345  1.00 76.84           O  
ATOM   1179  CG  PRO A  80      20.942  -3.182   4.918  1.00 76.84           C  
ATOM   1180  HG2 PRO A  80      21.268  -2.839   3.936  1.00 76.84           H  
ATOM   1181  HG3 PRO A  80      21.454  -2.632   5.708  1.00 76.84           H  
ATOM   1182  CD  PRO A  80      19.426  -3.054   5.030  1.00 76.84           C  
ATOM   1183  HD2 PRO A  80      19.158  -2.981   6.084  1.00 76.84           H  
ATOM   1184  HD3 PRO A  80      19.086  -2.171   4.489  1.00 76.84           H  
ATOM   1185  N   ASP A  81      18.835  -6.636   6.020  1.00 80.39           N  
ATOM   1186  H   ASP A  81      18.636  -5.750   6.462  1.00 80.39           H  
ATOM   1187  CA  ASP A  81      18.363  -7.856   6.676  1.00 80.39           C  
ATOM   1188  HA  ASP A  81      19.217  -8.502   6.876  1.00 80.39           H  
ATOM   1189  C   ASP A  81      17.352  -8.640   5.816  1.00 80.39           C  
ATOM   1190  CB  ASP A  81      17.721  -7.483   8.017  1.00 80.39           C  
ATOM   1191  HB2 ASP A  81      17.178  -8.358   8.374  1.00 80.39           H  
ATOM   1192  HB3 ASP A  81      16.990  -6.691   7.855  1.00 80.39           H  
ATOM   1193  O   ASP A  81      17.130  -9.834   6.037  1.00 80.39           O  
ATOM   1194  CG  ASP A  81      18.698  -7.057   9.127  1.00 80.39           C  
ATOM   1195  OD1 ASP A  81      19.929  -7.244   9.003  1.00 80.39           O  
ATOM   1196  OD2 ASP A  81      18.191  -6.576  10.162  1.00 80.39           O  
ATOM   1197  N   ASP A  82      16.731  -7.987   4.832  1.00 85.86           N  
ATOM   1198  H   ASP A  82      16.998  -7.029   4.658  1.00 85.86           H  
ATOM   1199  CA  ASP A  82      15.721  -8.568   3.950  1.00 85.86           C  
ATOM   1200  HA  ASP A  82      15.302  -9.448   4.439  1.00 85.86           H  
ATOM   1201  C   ASP A  82      16.266  -9.062   2.619  1.00 85.86           C  
ATOM   1202  CB  ASP A  82      14.574  -7.592   3.738  1.00 85.86           C  
ATOM   1203  HB2 ASP A  82      13.858  -8.072   3.070  1.00 85.86           H  
ATOM   1204  HB3 ASP A  82      14.948  -6.683   3.266  1.00 85.86           H  
ATOM   1205  O   ASP A  82      15.517  -9.614   1.812  1.00 85.86           O  
ATOM   1206  CG  ASP A  82      13.855  -7.252   5.033  1.00 85.86           C  
ATOM   1207  OD1 ASP A  82      13.749  -8.153   5.906  1.00 85.86           O  
ATOM   1208  OD2 ASP A  82      13.349  -6.110   5.109  1.00 85.86           O  
ATOM   1209  N   GLN A  83      17.567  -8.902   2.398  1.00 89.41           N  
ATOM   1210  H   GLN A  83      18.126  -8.472   3.121  1.00 89.41           H  
ATOM   1211  CA  GLN A  83      18.238  -9.274   1.164  1.00 89.41           C  
ATOM   1212  HA  GLN A  83      17.584  -9.016   0.331  1.00 89.41           H  
ATOM   1213  C   GLN A  83      18.481 -10.789   1.104  1.00 89.41           C  
ATOM   1214  CB  GLN A  83      19.525  -8.460   1.037  1.00 89.41           C  
ATOM   1215  HB2 GLN A  83      20.116  -8.691   1.923  1.00 89.41           H  
ATOM   1216  HB3 GLN A  83      20.065  -8.772   0.143  1.00 89.41           H  
ATOM   1217  O   GLN A  83      19.608 -11.281   1.132  1.00 89.41           O  
ATOM   1218  CG  GLN A  83      19.346  -6.938   1.003  1.00 89.41           C  
ATOM   1219  HG2 GLN A  83      18.882  -6.624   1.938  1.00 89.41           H  
ATOM   1220  HG3 GLN A  83      20.332  -6.477   0.953  1.00 89.41           H  
ATOM   1221  CD  GLN A  83      18.512  -6.404  -0.152  1.00 89.41           C  
ATOM   1222  NE2 GLN A  83      18.072  -5.167  -0.075  1.00 89.41           N  
ATOM   1223 HE21 GLN A  83      17.579  -4.814  -0.884  1.00 89.41           H  
ATOM   1224 HE22 GLN A  83      18.294  -4.585   0.721  1.00 89.41           H  
ATOM   1225  OE1 GLN A  83      18.235  -7.060  -1.139  1.00 89.41           O  
ATOM   1226  N   ILE A  84      17.387 -11.544   1.054  1.00 92.08           N  
ATOM   1227  H   ILE A  84      16.501 -11.063   1.100  1.00 92.08           H  
ATOM   1228  CA  ILE A  84      17.359 -13.002   0.998  1.00 92.08           C  
ATOM   1229  HA  ILE A  84      18.232 -13.333   0.436  1.00 92.08           H  
ATOM   1230  C   ILE A  84      16.117 -13.479   0.253  1.00 92.08           C  
ATOM   1231  CB  ILE A  84      17.456 -13.607   2.410  1.00 92.08           C  
ATOM   1232  HB  ILE A  84      18.408 -13.278   2.829  1.00 92.08           H  
ATOM   1233  O   ILE A  84      14.999 -12.993   0.451  1.00 92.08           O  
ATOM   1234  CG1 ILE A  84      17.488 -15.145   2.365  1.00 92.08           C  
ATOM   1235 HG12 ILE A  84      18.169 -15.469   1.579  1.00 92.08           H  
ATOM   1236 HG13 ILE A  84      16.500 -15.538   2.125  1.00 92.08           H  
ATOM   1237  CG2 ILE A  84      16.333 -13.099   3.326  1.00 92.08           C  
ATOM   1238 HG21 ILE A  84      16.470 -13.492   4.333  1.00 92.08           H  
ATOM   1239 HG22 ILE A  84      16.386 -12.012   3.389  1.00 92.08           H  
ATOM   1240 HG23 ILE A  84      15.354 -13.404   2.956  1.00 92.08           H  
ATOM   1241  CD1 ILE A  84      17.949 -15.742   3.695  1.00 92.08           C  
ATOM   1242 HD11 ILE A  84      18.070 -16.820   3.592  1.00 92.08           H  
ATOM   1243 HD12 ILE A  84      18.894 -15.289   3.992  1.00 92.08           H  
ATOM   1244 HD13 ILE A  84      17.206 -15.552   4.471  1.00 92.08           H  
ATOM   1245  N   GLY A  85      16.309 -14.462  -0.613  1.00 95.75           N  
ATOM   1246  H   GLY A  85      17.240 -14.830  -0.744  1.00 95.75           H  
ATOM   1247  CA  GLY A  85      15.240 -14.997  -1.431  1.00 95.75           C  
ATOM   1248  HA2 GLY A  85      14.458 -15.413  -0.795  1.00 95.75           H  
ATOM   1249  HA3 GLY A  85      14.822 -14.184  -2.024  1.00 95.75           H  
ATOM   1250  C   GLY A  85      15.704 -16.098  -2.359  1.00 95.75           C  
ATOM   1251  O   GLY A  85      16.702 -16.775  -2.114  1.00 95.75           O  
ATOM   1252  N   TYR A  86      14.944 -16.289  -3.426  1.00 95.45           N  
ATOM   1253  H   TYR A  86      14.129 -15.707  -3.552  1.00 95.45           H  
ATOM   1254  CA  TYR A  86      15.218 -17.293  -4.430  1.00 95.45           C  
ATOM   1255  HA  TYR A  86      16.298 -17.437  -4.448  1.00 95.45           H  
ATOM   1256  C   TYR A  86      14.783 -16.843  -5.816  1.00 95.45           C  
ATOM   1257  CB  TYR A  86      14.550 -18.623  -4.056  1.00 95.45           C  
ATOM   1258  HB2 TYR A  86      14.871 -19.376  -4.775  1.00 95.45           H  
ATOM   1259  HB3 TYR A  86      14.925 -18.939  -3.083  1.00 95.45           H  
ATOM   1260  O   TYR A  86      13.792 -16.135  -5.987  1.00 95.45           O  
ATOM   1261  CG  TYR A  86      13.031 -18.592  -4.008  1.00 95.45           C  
ATOM   1262  CD1 TYR A  86      12.369 -18.081  -2.874  1.00 95.45           C  
ATOM   1263  HD1 TYR A  86      12.945 -17.718  -2.036  1.00 95.45           H  
ATOM   1264  CD2 TYR A  86      12.279 -19.065  -5.102  1.00 95.45           C  
ATOM   1265  HD2 TYR A  86      12.788 -19.457  -5.970  1.00 95.45           H  
ATOM   1266  CE1 TYR A  86      10.964 -18.023  -2.833  1.00 95.45           C  
ATOM   1267  HE1 TYR A  86      10.465 -17.604  -1.972  1.00 95.45           H  
ATOM   1268  CE2 TYR A  86      10.871 -19.027  -5.056  1.00 95.45           C  
ATOM   1269  HE2 TYR A  86      10.279 -19.399  -5.879  1.00 95.45           H  
ATOM   1270  OH  TYR A  86       8.855 -18.400  -3.924  1.00 95.45           O  
ATOM   1271  HH  TYR A  86       8.585 -17.918  -3.138  1.00 95.45           H  
ATOM   1272  CZ  TYR A  86      10.212 -18.495  -3.930  1.00 95.45           C  
ATOM   1273  N   TYR A  87      15.496 -17.313  -6.828  1.00 95.17           N  
ATOM   1274  H   TYR A  87      16.289 -17.899  -6.609  1.00 95.17           H  
ATOM   1275  CA  TYR A  87      15.025 -17.274  -8.202  1.00 95.17           C  
ATOM   1276  HA  TYR A  87      14.351 -16.426  -8.327  1.00 95.17           H  
ATOM   1277  C   TYR A  87      14.256 -18.550  -8.518  1.00 95.17           C  
ATOM   1278  CB  TYR A  87      16.193 -17.067  -9.160  1.00 95.17           C  
ATOM   1279  HB2 TYR A  87      16.977 -17.794  -8.950  1.00 95.17           H  
ATOM   1280  HB3 TYR A  87      15.842 -17.243 -10.177  1.00 95.17           H  
ATOM   1281  O   TYR A  87      14.716 -19.646  -8.206  1.00 95.17           O  
ATOM   1282  CG  TYR A  87      16.760 -15.672  -9.097  1.00 95.17           C  
ATOM   1283  CD1 TYR A  87      16.314 -14.693 -10.003  1.00 95.17           C  
ATOM   1284  HD1 TYR A  87      15.573 -14.935 -10.751  1.00 95.17           H  
ATOM   1285  CD2 TYR A  87      17.733 -15.356  -8.133  1.00 95.17           C  
ATOM   1286  HD2 TYR A  87      18.083 -16.109  -7.442  1.00 95.17           H  
ATOM   1287  CE1 TYR A  87      16.858 -13.398  -9.958  1.00 95.17           C  
ATOM   1288  HE1 TYR A  87      16.549 -12.652 -10.674  1.00 95.17           H  
ATOM   1289  CE2 TYR A  87      18.263 -14.057  -8.078  1.00 95.17           C  
ATOM   1290  HE2 TYR A  87      19.026 -13.826  -7.349  1.00 95.17           H  
ATOM   1291  OH  TYR A  87      18.347 -11.818  -8.950  1.00 95.17           O  
ATOM   1292  HH  TYR A  87      19.018 -11.744  -8.267  1.00 95.17           H  
ATOM   1293  CZ  TYR A  87      17.829 -13.071  -8.989  1.00 95.17           C  
ATOM   1294  N   ARG A  88      13.101 -18.406  -9.173  1.00 93.77           N  
ATOM   1295  H   ARG A  88      12.769 -17.462  -9.310  1.00 93.77           H  
ATOM   1296  CA  ARG A  88      12.279 -19.513  -9.667  1.00 93.77           C  
ATOM   1297  HA  ARG A  88      12.733 -20.450  -9.342  1.00 93.77           H  
ATOM   1298  C   ARG A  88      12.241 -19.533 -11.185  1.00 93.77           C  
ATOM   1299  CB  ARG A  88      10.880 -19.428  -9.049  1.00 93.77           C  
ATOM   1300  HB2 ARG A  88      10.417 -18.483  -9.332  1.00 93.77           H  
ATOM   1301  HB3 ARG A  88      10.997 -19.445  -7.966  1.00 93.77           H  
ATOM   1302  O   ARG A  88      11.806 -18.554 -11.800  1.00 93.77           O  
ATOM   1303  CG  ARG A  88       9.966 -20.590  -9.470  1.00 93.77           C  
ATOM   1304  HG2 ARG A  88      10.469 -21.539  -9.284  1.00 93.77           H  
ATOM   1305  HG3 ARG A  88       9.738 -20.516 -10.534  1.00 93.77           H  
ATOM   1306  CD  ARG A  88       8.664 -20.536  -8.662  1.00 93.77           C  
ATOM   1307  HD2 ARG A  88       8.923 -20.529  -7.603  1.00 93.77           H  
ATOM   1308  HD3 ARG A  88       8.136 -19.606  -8.876  1.00 93.77           H  
ATOM   1309  NE  ARG A  88       7.794 -21.699  -8.913  1.00 93.77           N  
ATOM   1310  HE  ARG A  88       7.867 -22.454  -8.246  1.00 93.77           H  
ATOM   1311  NH1 ARG A  88       6.722 -20.916 -10.792  1.00 93.77           N  
ATOM   1312 HH11 ARG A  88       7.360 -20.133 -10.789  1.00 93.77           H  
ATOM   1313 HH12 ARG A  88       6.112 -21.097 -11.577  1.00 93.77           H  
ATOM   1314  NH2 ARG A  88       6.213 -22.931  -9.966  1.00 93.77           N  
ATOM   1315 HH21 ARG A  88       6.372 -23.636  -9.260  1.00 93.77           H  
ATOM   1316 HH22 ARG A  88       5.569 -23.097 -10.726  1.00 93.77           H  
ATOM   1317  CZ  ARG A  88       6.917 -21.840  -9.890  1.00 93.77           C  
ATOM   1318  N   ARG A  89      12.617 -20.668 -11.773  1.00 92.62           N  
ATOM   1319  H   ARG A  89      13.001 -21.391 -11.181  1.00 92.62           H  
ATOM   1320  CA  ARG A  89      12.516 -20.931 -13.209  1.00 92.62           C  
ATOM   1321  HA  ARG A  89      12.962 -20.083 -13.729  1.00 92.62           H  
ATOM   1322  C   ARG A  89      11.046 -21.031 -13.615  1.00 92.62           C  
ATOM   1323  CB  ARG A  89      13.329 -22.191 -13.570  1.00 92.62           C  
ATOM   1324  HB2 ARG A  89      14.283 -22.151 -13.044  1.00 92.62           H  
ATOM   1325  HB3 ARG A  89      12.799 -23.081 -13.229  1.00 92.62           H  
ATOM   1326  O   ARG A  89      10.253 -21.760 -13.020  1.00 92.62           O  
ATOM   1327  CG  ARG A  89      13.626 -22.304 -15.077  1.00 92.62           C  
ATOM   1328  HG2 ARG A  89      14.024 -21.349 -15.422  1.00 92.62           H  
ATOM   1329  HG3 ARG A  89      12.702 -22.504 -15.620  1.00 92.62           H  
ATOM   1330  CD  ARG A  89      14.668 -23.387 -15.419  1.00 92.62           C  
ATOM   1331  HD2 ARG A  89      15.577 -23.194 -14.849  1.00 92.62           H  
ATOM   1332  HD3 ARG A  89      14.922 -23.309 -16.476  1.00 92.62           H  
ATOM   1333  NE  ARG A  89      14.211 -24.765 -15.140  1.00 92.62           N  
ATOM   1334  HE  ARG A  89      13.239 -24.914 -14.913  1.00 92.62           H  
ATOM   1335  NH1 ARG A  89      16.266 -25.839 -15.349  1.00 92.62           N  
ATOM   1336 HH11 ARG A  89      16.817 -25.010 -15.518  1.00 92.62           H  
ATOM   1337 HH12 ARG A  89      16.831 -26.652 -15.150  1.00 92.62           H  
ATOM   1338  NH2 ARG A  89      14.479 -26.984 -14.697  1.00 92.62           N  
ATOM   1339 HH21 ARG A  89      15.102 -27.704 -14.360  1.00 92.62           H  
ATOM   1340 HH22 ARG A  89      13.550 -27.084 -14.313  1.00 92.62           H  
ATOM   1341  CZ  ARG A  89      14.987 -25.844 -15.078  1.00 92.62           C  
ATOM   1342  N   ALA A  90      10.678 -20.282 -14.639  1.00 87.47           N  
ATOM   1343  H   ALA A  90      11.364 -19.641 -15.011  1.00 87.47           H  
ATOM   1344  CA  ALA A  90       9.374 -20.278 -15.271  1.00 87.47           C  
ATOM   1345  HA  ALA A  90       8.760 -21.074 -14.850  1.00 87.47           H  
ATOM   1346  C   ALA A  90       9.556 -20.543 -16.765  1.00 87.47           C  
ATOM   1347  CB  ALA A  90       8.680 -18.940 -14.996  1.00 87.47           C  
ATOM   1348  HB1 ALA A  90       9.295 -18.132 -15.393  1.00 87.47           H  
ATOM   1349  HB2 ALA A  90       7.704 -18.922 -15.480  1.00 87.47           H  
ATOM   1350  HB3 ALA A  90       8.557 -18.804 -13.922  1.00 87.47           H  
ATOM   1351  O   ALA A  90      10.161 -19.755 -17.493  1.00 87.47           O  
ATOM   1352  N   THR A  91       9.003 -21.659 -17.218  1.00 81.16           N  
ATOM   1353  H   THR A  91       8.593 -22.311 -16.564  1.00 81.16           H  
ATOM   1354  CA  THR A  91       8.971 -22.057 -18.624  1.00 81.16           C  
ATOM   1355  HA  THR A  91       9.638 -21.425 -19.210  1.00 81.16           H  
ATOM   1356  C   THR A  91       7.552 -21.881 -19.147  1.00 81.16           C  
ATOM   1357  CB  THR A  91       9.448 -23.507 -18.784  1.00 81.16           C  
ATOM   1358  HB  THR A  91       9.298 -23.830 -19.814  1.00 81.16           H  
ATOM   1359  O   THR A  91       6.590 -22.332 -18.521  1.00 81.16           O  
ATOM   1360  CG2 THR A  91      10.929 -23.639 -18.427  1.00 81.16           C  
ATOM   1361 HG21 THR A  91      11.523 -22.977 -19.056  1.00 81.16           H  
ATOM   1362 HG22 THR A  91      11.248 -24.666 -18.603  1.00 81.16           H  
ATOM   1363 HG23 THR A  91      11.095 -23.395 -17.378  1.00 81.16           H  
ATOM   1364  OG1 THR A  91       8.723 -24.345 -17.910  1.00 81.16           O  
ATOM   1365  HG1 THR A  91       7.818 -24.401 -18.223  1.00 81.16           H  
ATOM   1366  N   ARG A  92       7.399 -21.220 -20.294  1.00 73.18           N  
ATOM   1367  H   ARG A  92       8.229 -20.920 -20.786  1.00 73.18           H  
ATOM   1368  CA  ARG A  92       6.118 -21.115 -21.002  1.00 73.18           C  
ATOM   1369  HA  ARG A  92       5.345 -21.650 -20.451  1.00 73.18           H  
ATOM   1370  C   ARG A  92       6.246 -21.805 -22.353  1.00 73.18           C  
ATOM   1371  CB  ARG A  92       5.689 -19.648 -21.153  1.00 73.18           C  
ATOM   1372  HB2 ARG A  92       5.030 -19.575 -22.019  1.00 73.18           H  
ATOM   1373  HB3 ARG A  92       6.569 -19.030 -21.331  1.00 73.18           H  
ATOM   1374  O   ARG A  92       7.238 -21.608 -23.047  1.00 73.18           O  
ATOM   1375  CG  ARG A  92       4.927 -19.100 -19.939  1.00 73.18           C  
ATOM   1376  HG2 ARG A  92       4.080 -19.751 -19.727  1.00 73.18           H  
ATOM   1377  HG3 ARG A  92       5.586 -19.072 -19.071  1.00 73.18           H  
ATOM   1378  CD  ARG A  92       4.413 -17.687 -20.254  1.00 73.18           C  
ATOM   1379  HD2 ARG A  92       5.267 -17.020 -20.376  1.00 73.18           H  
ATOM   1380  HD3 ARG A  92       3.862 -17.722 -21.194  1.00 73.18           H  
ATOM   1381  NE  ARG A  92       3.525 -17.168 -19.194  1.00 73.18           N  
ATOM   1382  HE  ARG A  92       3.467 -17.709 -18.343  1.00 73.18           H  
ATOM   1383  NH1 ARG A  92       2.771 -15.308 -20.322  1.00 73.18           N  
ATOM   1384 HH11 ARG A  92       2.175 -14.495 -20.374  1.00 73.18           H  
ATOM   1385 HH12 ARG A  92       3.357 -15.548 -21.109  1.00 73.18           H  
ATOM   1386  NH2 ARG A  92       1.995 -15.744 -18.279  1.00 73.18           N  
ATOM   1387 HH21 ARG A  92       1.941 -16.320 -17.451  1.00 73.18           H  
ATOM   1388 HH22 ARG A  92       1.402 -14.930 -18.362  1.00 73.18           H  
ATOM   1389  CZ  ARG A  92       2.772 -16.080 -19.270  1.00 73.18           C  
ATOM   1390  N   ARG A  93       5.226 -22.575 -22.724  1.00 74.95           N  
ATOM   1391  H   ARG A  93       4.432 -22.653 -22.105  1.00 74.95           H  
ATOM   1392  CA  ARG A  93       5.087 -23.155 -24.063  1.00 74.95           C  
ATOM   1393  HA  ARG A  93       6.043 -23.124 -24.585  1.00 74.95           H  
ATOM   1394  C   ARG A  93       4.098 -22.307 -24.850  1.00 74.95           C  
ATOM   1395  CB  ARG A  93       4.644 -24.627 -23.992  1.00 74.95           C  
ATOM   1396  HB2 ARG A  93       3.608 -24.691 -23.660  1.00 74.95           H  
ATOM   1397  HB3 ARG A  93       4.706 -25.035 -25.001  1.00 74.95           H  
ATOM   1398  O   ARG A  93       3.023 -22.014 -24.328  1.00 74.95           O  
ATOM   1399  CG  ARG A  93       5.524 -25.463 -23.050  1.00 74.95           C  
ATOM   1400  HG2 ARG A  93       5.235 -25.275 -22.016  1.00 74.95           H  
ATOM   1401  HG3 ARG A  93       6.555 -25.125 -23.152  1.00 74.95           H  
ATOM   1402  CD  ARG A  93       5.413 -26.972 -23.325  1.00 74.95           C  
ATOM   1403  HD2 ARG A  93       4.573 -27.383 -22.764  1.00 74.95           H  
ATOM   1404  HD3 ARG A  93       5.244 -27.130 -24.390  1.00 74.95           H  
ATOM   1405  NE  ARG A  93       6.668 -27.643 -22.970  1.00 74.95           N  
ATOM   1406  HE  ARG A  93       7.489 -27.110 -23.220  1.00 74.95           H  
ATOM   1407  NH1 ARG A  93       5.981 -29.823 -22.753  1.00 74.95           N  
ATOM   1408 HH11 ARG A  93       5.027 -29.536 -22.923  1.00 74.95           H  
ATOM   1409 HH12 ARG A  93       6.230 -30.794 -22.634  1.00 74.95           H  
ATOM   1410  NH2 ARG A  93       8.160 -29.273 -22.622  1.00 74.95           N  
ATOM   1411 HH21 ARG A  93       8.863 -28.570 -22.803  1.00 74.95           H  
ATOM   1412 HH22 ARG A  93       8.441 -30.239 -22.534  1.00 74.95           H  
ATOM   1413  CZ  ARG A  93       6.920 -28.916 -22.775  1.00 74.95           C  
ATOM   1414  N   ILE A  94       4.451 -21.907 -26.067  1.00 67.23           N  
ATOM   1415  H   ILE A  94       5.339 -22.217 -26.434  1.00 67.23           H  
ATOM   1416  CA  ILE A  94       3.497 -21.319 -27.016  1.00 67.23           C  
ATOM   1417  HA  ILE A  94       2.526 -21.216 -26.531  1.00 67.23           H  
ATOM   1418  C   ILE A  94       3.339 -22.298 -28.173  1.00 67.23           C  
ATOM   1419  CB  ILE A  94       3.905 -19.924 -27.547  1.00 67.23           C  
ATOM   1420  HB  ILE A  94       4.647 -20.070 -28.333  1.00 67.23           H  
ATOM   1421  O   ILE A  94       4.296 -22.958 -28.569  1.00 67.23           O  
ATOM   1422  CG1 ILE A  94       4.521 -18.983 -26.490  1.00 67.23           C  
ATOM   1423 HG12 ILE A  94       3.795 -18.780 -25.702  1.00 67.23           H  
ATOM   1424 HG13 ILE A  94       5.392 -19.466 -26.047  1.00 67.23           H  
ATOM   1425  CG2 ILE A  94       2.664 -19.236 -28.163  1.00 67.23           C  
ATOM   1426 HG21 ILE A  94       2.947 -18.355 -28.739  1.00 67.23           H  
ATOM   1427 HG22 ILE A  94       2.161 -19.876 -28.888  1.00 67.23           H  
ATOM   1428 HG23 ILE A  94       1.955 -18.951 -27.386  1.00 67.23           H  
ATOM   1429  CD1 ILE A  94       4.967 -17.659 -27.140  1.00 67.23           C  
ATOM   1430 HD11 ILE A  94       5.445 -16.980 -26.434  1.00 67.23           H  
ATOM   1431 HD12 ILE A  94       4.108 -17.098 -27.509  1.00 67.23           H  
ATOM   1432 HD13 ILE A  94       5.649 -17.860 -27.967  1.00 67.23           H  
ATOM   1433  N   ARG A  95       2.145 -22.376 -28.750  1.00 71.91           N  
ATOM   1434  H   ARG A  95       1.403 -21.784 -28.406  1.00 71.91           H  
ATOM   1435  CA  ARG A  95       1.958 -23.037 -30.037  1.00 71.91           C  
ATOM   1436  HA  ARG A  95       2.462 -24.004 -30.013  1.00 71.91           H  
ATOM   1437  C   ARG A  95       2.612 -22.191 -31.137  1.00 71.91           C  
ATOM   1438  CB  ARG A  95       0.458 -23.264 -30.246  1.00 71.91           C  
ATOM   1439  HB2 ARG A  95      -0.019 -22.342 -30.577  1.00 71.91           H  
ATOM   1440  HB3 ARG A  95       0.012 -23.568 -29.300  1.00 71.91           H  
ATOM   1441  O   ARG A  95       2.247 -21.031 -31.311  1.00 71.91           O  
ATOM   1442  CG  ARG A  95       0.213 -24.378 -31.262  1.00 71.91           C  
ATOM   1443  HG2 ARG A  95       0.597 -24.086 -32.239  1.00 71.91           H  
ATOM   1444  HG3 ARG A  95       0.722 -25.282 -30.929  1.00 71.91           H  
ATOM   1445  CD  ARG A  95      -1.288 -24.652 -31.355  1.00 71.91           C  
ATOM   1446  HD2 ARG A  95      -1.682 -24.826 -30.354  1.00 71.91           H  
ATOM   1447  HD3 ARG A  95      -1.775 -23.776 -31.783  1.00 71.91           H  
ATOM   1448  NE  ARG A  95      -1.560 -25.832 -32.189  1.00 71.91           N  
ATOM   1449  HE  ARG A  95      -0.759 -26.371 -32.486  1.00 71.91           H  
ATOM   1450  NH1 ARG A  95      -3.854 -25.664 -32.184  1.00 71.91           N  
ATOM   1451 HH11 ARG A  95      -4.749 -25.985 -32.525  1.00 71.91           H  
ATOM   1452 HH12 ARG A  95      -3.789 -24.824 -31.626  1.00 71.91           H  
ATOM   1453  NH2 ARG A  95      -2.865 -27.280 -33.361  1.00 71.91           N  
ATOM   1454 HH21 ARG A  95      -2.035 -27.742 -33.703  1.00 71.91           H  
ATOM   1455 HH22 ARG A  95      -3.770 -27.581 -33.693  1.00 71.91           H  
ATOM   1456  CZ  ARG A  95      -2.754 -26.251 -32.572  1.00 71.91           C  
ATOM   1457  N   GLY A  96       3.601 -22.752 -31.825  1.00 63.62           N  
ATOM   1458  H   GLY A  96       3.841 -23.712 -31.623  1.00 63.62           H  
ATOM   1459  CA  GLY A  96       4.209 -22.169 -33.018  1.00 63.62           C  
ATOM   1460  HA2 GLY A  96       5.092 -22.746 -33.293  1.00 63.62           H  
ATOM   1461  HA3 GLY A  96       4.509 -21.141 -32.812  1.00 63.62           H  
ATOM   1462  C   GLY A  96       3.249 -22.176 -34.211  1.00 63.62           C  
ATOM   1463  O   GLY A  96       2.208 -22.836 -34.176  1.00 63.62           O  
ATOM   1464  N   GLY A  97       3.599 -21.435 -35.269  1.00 65.14           N  
ATOM   1465  H   GLY A  97       4.481 -20.944 -35.246  1.00 65.14           H  
ATOM   1466  CA  GLY A  97       2.796 -21.349 -36.500  1.00 65.14           C  
ATOM   1467  HA2 GLY A  97       3.254 -20.627 -37.176  1.00 65.14           H  
ATOM   1468  HA3 GLY A  97       1.791 -21.005 -36.256  1.00 65.14           H  
ATOM   1469  C   GLY A  97       2.675 -22.681 -37.249  1.00 65.14           C  
ATOM   1470  O   GLY A  97       1.655 -22.954 -37.865  1.00 65.14           O  
ATOM   1471  N   ASP A  98       3.666 -23.556 -37.102  1.00 70.95           N  
ATOM   1472  H   ASP A  98       4.440 -23.310 -36.501  1.00 70.95           H  
ATOM   1473  CA  ASP A  98       3.678 -24.950 -37.555  1.00 70.95           C  
ATOM   1474  HA  ASP A  98       3.243 -24.990 -38.554  1.00 70.95           H  
ATOM   1475  C   ASP A  98       2.830 -25.889 -36.669  1.00 70.95           C  
ATOM   1476  CB  ASP A  98       5.148 -25.407 -37.661  1.00 70.95           C  
ATOM   1477  HB2 ASP A  98       5.172 -26.432 -38.032  1.00 70.95           H  
ATOM   1478  HB3 ASP A  98       5.647 -24.785 -38.404  1.00 70.95           H  
ATOM   1479  O   ASP A  98       2.874 -27.110 -36.801  1.00 70.95           O  
ATOM   1480  CG  ASP A  98       5.955 -25.324 -36.351  1.00 70.95           C  
ATOM   1481  OD1 ASP A  98       5.648 -24.458 -35.492  1.00 70.95           O  
ATOM   1482  OD2 ASP A  98       6.902 -26.129 -36.203  1.00 70.95           O  
ATOM   1483  N   GLY A  99       2.070 -25.341 -35.716  1.00 73.88           N  
ATOM   1484  H   GLY A  99       2.095 -24.335 -35.628  1.00 73.88           H  
ATOM   1485  CA  GLY A  99       1.179 -26.079 -34.825  1.00 73.88           C  
ATOM   1486  HA2 GLY A  99       0.468 -25.374 -34.393  1.00 73.88           H  
ATOM   1487  HA3 GLY A  99       0.631 -26.813 -35.415  1.00 73.88           H  
ATOM   1488  C   GLY A  99       1.883 -26.820 -33.684  1.00 73.88           C  
ATOM   1489  O   GLY A  99       1.197 -27.231 -32.741  1.00 73.88           O  
ATOM   1490  N   LYS A 100       3.216 -26.955 -33.729  1.00 74.35           N  
ATOM   1491  H   LYS A 100       3.687 -26.571 -34.535  1.00 74.35           H  
ATOM   1492  CA  LYS A 100       4.037 -27.576 -32.681  1.00 74.35           C  
ATOM   1493  HA  LYS A 100       3.534 -28.483 -32.346  1.00 74.35           H  
ATOM   1494  C   LYS A 100       4.167 -26.649 -31.474  1.00 74.35           C  
ATOM   1495  CB  LYS A 100       5.420 -27.961 -33.238  1.00 74.35           C  
ATOM   1496  HB2 LYS A 100       6.054 -28.289 -32.414  1.00 74.35           H  
ATOM   1497  HB3 LYS A 100       5.882 -27.086 -33.696  1.00 74.35           H  
ATOM   1498  O   LYS A 100       4.284 -25.435 -31.608  1.00 74.35           O  
ATOM   1499  CG  LYS A 100       5.332 -29.096 -34.271  1.00 74.35           C  
ATOM   1500  HG2 LYS A 100       4.733 -28.766 -35.120  1.00 74.35           H  
ATOM   1501  HG3 LYS A 100       4.848 -29.959 -33.814  1.00 74.35           H  
ATOM   1502  CD  LYS A 100       6.721 -29.507 -34.775  1.00 74.35           C  
ATOM   1503  HD2 LYS A 100       7.195 -28.639 -35.234  1.00 74.35           H  
ATOM   1504  HD3 LYS A 100       7.330 -29.846 -33.936  1.00 74.35           H  
ATOM   1505  CE  LYS A 100       6.586 -30.628 -35.813  1.00 74.35           C  
ATOM   1506  HE2 LYS A 100       6.137 -31.501 -35.339  1.00 74.35           H  
ATOM   1507  HE3 LYS A 100       5.906 -30.284 -36.592  1.00 74.35           H  
ATOM   1508  NZ  LYS A 100       7.896 -30.980 -36.417  1.00 74.35           N  
ATOM   1509  HZ1 LYS A 100       8.543 -31.315 -35.717  1.00 74.35           H  
ATOM   1510  HZ2 LYS A 100       8.292 -30.165 -36.862  1.00 74.35           H  
ATOM   1511  HZ3 LYS A 100       7.780 -31.692 -37.124  1.00 74.35           H  
ATOM   1512  N   MET A 101       4.157 -27.212 -30.268  1.00 76.29           N  
ATOM   1513  H   MET A 101       4.112 -28.219 -30.208  1.00 76.29           H  
ATOM   1514  CA  MET A 101       4.460 -26.444 -29.057  1.00 76.29           C  
ATOM   1515  HA  MET A 101       3.912 -25.502 -29.075  1.00 76.29           H  
ATOM   1516  C   MET A 101       5.956 -26.123 -29.028  1.00 76.29           C  
ATOM   1517  CB  MET A 101       4.043 -27.221 -27.802  1.00 76.29           C  
ATOM   1518  HB2 MET A 101       4.514 -26.767 -26.930  1.00 76.29           H  
ATOM   1519  HB3 MET A 101       4.403 -28.247 -27.880  1.00 76.29           H  
ATOM   1520  O   MET A 101       6.780 -27.034 -29.016  1.00 76.29           O  
ATOM   1521  CG  MET A 101       2.529 -27.232 -27.575  1.00 76.29           C  
ATOM   1522  HG2 MET A 101       2.020 -27.559 -28.482  1.00 76.29           H  
ATOM   1523  HG3 MET A 101       2.324 -27.964 -26.794  1.00 76.29           H  
ATOM   1524  SD  MET A 101       1.839 -25.640 -27.039  1.00 76.29           S  
ATOM   1525  CE  MET A 101       0.333 -26.227 -26.217  1.00 76.29           C  
ATOM   1526  HE1 MET A 101      -0.271 -26.796 -26.924  1.00 76.29           H  
ATOM   1527  HE2 MET A 101      -0.241 -25.373 -25.859  1.00 76.29           H  
ATOM   1528  HE3 MET A 101       0.599 -26.862 -25.372  1.00 76.29           H  
ATOM   1529  N   LYS A 102       6.300 -24.835 -29.012  1.00 73.60           N  
ATOM   1530  H   LYS A 102       5.559 -24.148 -29.015  1.00 73.60           H  
ATOM   1531  CA  LYS A 102       7.667 -24.341 -28.867  1.00 73.60           C  
ATOM   1532  HA  LYS A 102       8.349 -25.182 -28.999  1.00 73.60           H  
ATOM   1533  C   LYS A 102       7.865 -23.800 -27.454  1.00 73.60           C  
ATOM   1534  CB  LYS A 102       7.962 -23.315 -29.972  1.00 73.60           C  
ATOM   1535  HB2 LYS A 102       7.440 -22.382 -29.757  1.00 73.60           H  
ATOM   1536  HB3 LYS A 102       7.586 -23.708 -30.916  1.00 73.60           H  
ATOM   1537  O   LYS A 102       7.082 -22.971 -26.975  1.00 73.60           O  
ATOM   1538  CG  LYS A 102       9.469 -23.052 -30.125  1.00 73.60           C  
ATOM   1539  HG2 LYS A 102       9.849 -22.576 -29.221  1.00 73.60           H  
ATOM   1540  HG3 LYS A 102       9.984 -24.002 -30.267  1.00 73.60           H  
ATOM   1541  CD  LYS A 102       9.749 -22.148 -31.335  1.00 73.60           C  
ATOM   1542  HD2 LYS A 102       9.320 -22.607 -32.225  1.00 73.60           H  
ATOM   1543  HD3 LYS A 102       9.278 -21.178 -31.172  1.00 73.60           H  
ATOM   1544  CE  LYS A 102      11.260 -21.970 -31.530  1.00 73.60           C  
ATOM   1545  HE2 LYS A 102      11.712 -22.957 -31.629  1.00 73.60           H  
ATOM   1546  HE3 LYS A 102      11.675 -21.504 -30.636  1.00 73.60           H  
ATOM   1547  NZ  LYS A 102      11.565 -21.152 -32.732  1.00 73.60           N  
ATOM   1548  HZ1 LYS A 102      12.563 -21.056 -32.855  1.00 73.60           H  
ATOM   1549  HZ2 LYS A 102      11.159 -20.231 -32.656  1.00 73.60           H  
ATOM   1550  HZ3 LYS A 102      11.193 -21.595 -33.560  1.00 73.60           H  
ATOM   1551  N   ASP A 103       8.922 -24.266 -26.800  1.00 75.27           N  
ATOM   1552  H   ASP A 103       9.488 -24.985 -27.228  1.00 75.27           H  
ATOM   1553  CA  ASP A 103       9.314 -23.780 -25.480  1.00 75.27           C  
ATOM   1554  HA  ASP A 103       8.415 -23.636 -24.882  1.00 75.27           H  
ATOM   1555  C   ASP A 103       9.974 -22.406 -25.639  1.00 75.27           C  
ATOM   1556  CB  ASP A 103      10.187 -24.825 -24.740  1.00 75.27           C  
ATOM   1557  HB2 ASP A 103      10.621 -24.351 -23.860  1.00 75.27           H  
ATOM   1558  HB3 ASP A 103      10.998 -25.151 -25.391  1.00 75.27           H  
ATOM   1559  O   ASP A 103      10.906 -22.229 -26.426  1.00 75.27           O  
ATOM   1560  CG  ASP A 103       9.370 -26.047 -24.275  1.00 75.27           C  
ATOM   1561  OD1 ASP A 103       8.161 -26.086 -24.569  1.00 75.27           O  
ATOM   1562  OD2 ASP A 103       9.864 -26.944 -23.555  1.00 75.27           O  
ATOM   1563  N   LEU A 104       9.451 -21.408 -24.924  1.00 76.27           N  
ATOM   1564  H   LEU A 104       8.686 -21.611 -24.297  1.00 76.27           H  
ATOM   1565  CA  LEU A 104      10.092 -20.101 -24.830  1.00 76.27           C  
ATOM   1566  HA  LEU A 104      10.384 -19.770 -25.826  1.00 76.27           H  
ATOM   1567  C   LEU A 104      11.352 -20.192 -23.977  1.00 76.27           C  
ATOM   1568  CB  LEU A 104       9.146 -19.082 -24.187  1.00 76.27           C  
ATOM   1569  HB2 LEU A 104       9.725 -18.205 -23.896  1.00 76.27           H  
ATOM   1570  HB3 LEU A 104       8.756 -19.520 -23.268  1.00 76.27           H  
ATOM   1571  O   LEU A 104      11.419 -20.995 -23.043  1.00 76.27           O  
ATOM   1572  CG  LEU A 104       7.990 -18.615 -25.073  1.00 76.27           C  
ATOM   1573  HG  LEU A 104       7.475 -19.479 -25.493  1.00 76.27           H  
ATOM   1574  CD1 LEU A 104       7.049 -17.853 -24.134  1.00 76.27           C  
ATOM   1575 HD11 LEU A 104       6.276 -17.303 -24.671  1.00 76.27           H  
ATOM   1576 HD12 LEU A 104       7.613 -17.138 -23.536  1.00 76.27           H  
ATOM   1577 HD13 LEU A 104       6.556 -18.582 -23.491  1.00 76.27           H  
ATOM   1578  CD2 LEU A 104       8.489 -17.711 -26.204  1.00 76.27           C  
ATOM   1579 HD21 LEU A 104       9.046 -16.868 -25.796  1.00 76.27           H  
ATOM   1580 HD22 LEU A 104       9.132 -18.279 -26.876  1.00 76.27           H  
ATOM   1581 HD23 LEU A 104       7.651 -17.331 -26.788  1.00 76.27           H  
ATOM   1582  N   SER A 105      12.292 -19.281 -24.240  1.00 80.96           N  
ATOM   1583  H   SER A 105      12.195 -18.692 -25.055  1.00 80.96           H  
ATOM   1584  CA  SER A 105      13.450 -19.038 -23.381  1.00 80.96           C  
ATOM   1585  HA  SER A 105      14.179 -19.828 -23.561  1.00 80.96           H  
ATOM   1586  C   SER A 105      13.030 -18.994 -21.905  1.00 80.96           C  
ATOM   1587  CB  SER A 105      14.110 -17.711 -23.747  1.00 80.96           C  
ATOM   1588  HB2 SER A 105      14.933 -17.502 -23.063  1.00 80.96           H  
ATOM   1589  HB3 SER A 105      13.379 -16.906 -23.670  1.00 80.96           H  
ATOM   1590  O   SER A 105      12.121 -18.224 -21.559  1.00 80.96           O  
ATOM   1591  OG  SER A 105      14.596 -17.779 -25.072  1.00 80.96           O  
ATOM   1592  HG  SER A 105      15.510 -18.069 -25.027  1.00 80.96           H  
ATOM   1593  N   PRO A 106      13.653 -19.810 -21.034  1.00 86.79           N  
ATOM   1594  CA  PRO A 106      13.321 -19.842 -19.621  1.00 86.79           C  
ATOM   1595  HA  PRO A 106      12.290 -20.182 -19.518  1.00 86.79           H  
ATOM   1596  C   PRO A 106      13.476 -18.462 -18.988  1.00 86.79           C  
ATOM   1597  CB  PRO A 106      14.258 -20.866 -18.973  1.00 86.79           C  
ATOM   1598  HB2 PRO A 106      15.138 -20.369 -18.566  1.00 86.79           H  
ATOM   1599  HB3 PRO A 106      13.754 -21.437 -18.194  1.00 86.79           H  
ATOM   1600  O   PRO A 106      14.402 -17.706 -19.296  1.00 86.79           O  
ATOM   1601  CG  PRO A 106      14.683 -21.755 -20.138  1.00 86.79           C  
ATOM   1602  HG2 PRO A 106      13.944 -22.542 -20.284  1.00 86.79           H  
ATOM   1603  HG3 PRO A 106      15.673 -22.183 -19.978  1.00 86.79           H  
ATOM   1604  CD  PRO A 106      14.663 -20.813 -21.336  1.00 86.79           C  
ATOM   1605  HD2 PRO A 106      14.415 -21.385 -22.230  1.00 86.79           H  
ATOM   1606  HD3 PRO A 106      15.634 -20.331 -21.448  1.00 86.79           H  
ATOM   1607  N   ARG A 107      12.558 -18.141 -18.082  1.00 89.59           N  
ATOM   1608  H   ARG A 107      11.822 -18.806 -17.893  1.00 89.59           H  
ATOM   1609  CA  ARG A 107      12.558 -16.891 -17.325  1.00 89.59           C  
ATOM   1610  HA  ARG A 107      13.394 -16.266 -17.639  1.00 89.59           H  
ATOM   1611  C   ARG A 107      12.747 -17.193 -15.852  1.00 89.59           C  
ATOM   1612  CB  ARG A 107      11.251 -16.139 -17.591  1.00 89.59           C  
ATOM   1613  HB2 ARG A 107      10.410 -16.822 -17.475  1.00 89.59           H  
ATOM   1614  HB3 ARG A 107      11.137 -15.344 -16.854  1.00 89.59           H  
ATOM   1615  O   ARG A 107      12.057 -18.051 -15.316  1.00 89.59           O  
ATOM   1616  CG  ARG A 107      11.234 -15.533 -19.001  1.00 89.59           C  
ATOM   1617  HG2 ARG A 107      12.075 -14.848 -19.111  1.00 89.59           H  
ATOM   1618  HG3 ARG A 107      11.317 -16.323 -19.747  1.00 89.59           H  
ATOM   1619  CD  ARG A 107       9.925 -14.770 -19.216  1.00 89.59           C  
ATOM   1620  HD2 ARG A 107       9.845 -14.019 -18.430  1.00 89.59           H  
ATOM   1621  HD3 ARG A 107       9.089 -15.463 -19.119  1.00 89.59           H  
ATOM   1622  NE  ARG A 107       9.875 -14.132 -20.547  1.00 89.59           N  
ATOM   1623  HE  ARG A 107      10.374 -14.596 -21.292  1.00 89.59           H  
ATOM   1624  NH1 ARG A 107       8.803 -12.200 -19.913  1.00 89.59           N  
ATOM   1625 HH11 ARG A 107       8.888 -11.207 -20.072  1.00 89.59           H  
ATOM   1626 HH12 ARG A 107       8.935 -12.458 -18.946  1.00 89.59           H  
ATOM   1627  NH2 ARG A 107       9.530 -12.369 -21.973  1.00 89.59           N  
ATOM   1628 HH21 ARG A 107       9.403 -11.367 -21.969  1.00 89.59           H  
ATOM   1629 HH22 ARG A 107      10.108 -12.789 -22.687  1.00 89.59           H  
ATOM   1630  CZ  ARG A 107       9.393 -12.927 -20.810  1.00 89.59           C  
ATOM   1631  N   TRP A 108      13.631 -16.471 -15.186  1.00 93.11           N  
ATOM   1632  H   TRP A 108      14.197 -15.808 -15.697  1.00 93.11           H  
ATOM   1633  CA  TRP A 108      13.853 -16.601 -13.752  1.00 93.11           C  
ATOM   1634  HA  TRP A 108      13.350 -17.494 -13.380  1.00 93.11           H  
ATOM   1635  C   TRP A 108      13.275 -15.396 -13.028  1.00 93.11           C  
ATOM   1636  CB  TRP A 108      15.336 -16.795 -13.469  1.00 93.11           C  
ATOM   1637  HB2 TRP A 108      15.896 -15.957 -13.882  1.00 93.11           H  
ATOM   1638  HB3 TRP A 108      15.488 -16.789 -12.389  1.00 93.11           H  
ATOM   1639  O   TRP A 108      13.618 -14.255 -13.329  1.00 93.11           O  
ATOM   1640  CG  TRP A 108      15.907 -18.064 -14.010  1.00 93.11           C  
ATOM   1641  CD1 TRP A 108      16.321 -18.273 -15.280  1.00 93.11           C  
ATOM   1642  HD1 TRP A 108      16.292 -17.541 -16.073  1.00 93.11           H  
ATOM   1643  CD2 TRP A 108      16.146 -19.314 -13.298  1.00 93.11           C  
ATOM   1644  CE2 TRP A 108      16.780 -20.224 -14.192  1.00 93.11           C  
ATOM   1645  CE3 TRP A 108      15.894 -19.770 -11.987  1.00 93.11           C  
ATOM   1646  HE3 TRP A 108      15.404 -19.121 -11.276  1.00 93.11           H  
ATOM   1647  NE1 TRP A 108      16.822 -19.556 -15.392  1.00 93.11           N  
ATOM   1648  HE1 TRP A 108      17.224 -19.942 -16.235  1.00 93.11           H  
ATOM   1649  CH2 TRP A 108      16.958 -21.915 -12.477  1.00 93.11           C  
ATOM   1650  HH2 TRP A 108      17.293 -22.889 -12.151  1.00 93.11           H  
ATOM   1651  CZ2 TRP A 108      17.207 -21.495 -13.793  1.00 93.11           C  
ATOM   1652  HZ2 TRP A 108      17.715 -22.146 -14.490  1.00 93.11           H  
ATOM   1653  CZ3 TRP A 108      16.280 -21.063 -11.586  1.00 93.11           C  
ATOM   1654  HZ3 TRP A 108      16.098 -21.388 -10.573  1.00 93.11           H  
ATOM   1655  N   TYR A 109      12.387 -15.658 -12.077  1.00 93.54           N  
ATOM   1656  H   TYR A 109      12.161 -16.624 -11.890  1.00 93.54           H  
ATOM   1657  CA  TYR A 109      11.721 -14.632 -11.281  1.00 93.54           C  
ATOM   1658  HA  TYR A 109      11.927 -13.641 -11.687  1.00 93.54           H  
ATOM   1659  C   TYR A 109      12.226 -14.675  -9.844  1.00 93.54           C  
ATOM   1660  CB  TYR A 109      10.211 -14.868 -11.334  1.00 93.54           C  
ATOM   1661  HB2 TYR A 109      10.008 -15.912 -11.093  1.00 93.54           H  
ATOM   1662  HB3 TYR A 109       9.735 -14.261 -10.564  1.00 93.54           H  
ATOM   1663  O   TYR A 109      12.174 -15.734  -9.222  1.00 93.54           O  
ATOM   1664  CG  TYR A 109       9.573 -14.529 -12.662  1.00 93.54           C  
ATOM   1665  CD1 TYR A 109       9.272 -13.188 -12.973  1.00 93.54           C  
ATOM   1666  HD1 TYR A 109       9.540 -12.398 -12.288  1.00 93.54           H  
ATOM   1667  CD2 TYR A 109       9.294 -15.550 -13.590  1.00 93.54           C  
ATOM   1668  HD2 TYR A 109       9.575 -16.569 -13.369  1.00 93.54           H  
ATOM   1669  CE1 TYR A 109       8.659 -12.870 -14.199  1.00 93.54           C  
ATOM   1670  HE1 TYR A 109       8.457 -11.837 -14.441  1.00 93.54           H  
ATOM   1671  CE2 TYR A 109       8.691 -15.232 -14.823  1.00 93.54           C  
ATOM   1672  HE2 TYR A 109       8.495 -16.000 -15.557  1.00 93.54           H  
ATOM   1673  OH  TYR A 109       7.831 -13.584 -16.336  1.00 93.54           O  
ATOM   1674  HH  TYR A 109       7.717 -12.634 -16.424  1.00 93.54           H  
ATOM   1675  CZ  TYR A 109       8.372 -13.894 -15.128  1.00 93.54           C  
ATOM   1676  N   PHE A 110      12.674 -13.536  -9.316  1.00 94.61           N  
ATOM   1677  H   PHE A 110      12.713 -12.704  -9.886  1.00 94.61           H  
ATOM   1678  CA  PHE A 110      13.115 -13.432  -7.926  1.00 94.61           C  
ATOM   1679  HA  PHE A 110      13.669 -14.334  -7.665  1.00 94.61           H  
ATOM   1680  C   PHE A 110      11.930 -13.307  -6.960  1.00 94.61           C  
ATOM   1681  CB  PHE A 110      14.078 -12.253  -7.765  1.00 94.61           C  
ATOM   1682  HB2 PHE A 110      13.586 -11.336  -8.091  1.00 94.61           H  
ATOM   1683  HB3 PHE A 110      14.947 -12.405  -8.405  1.00 94.61           H  
ATOM   1684  O   PHE A 110      11.028 -12.495  -7.166  1.00 94.61           O  
ATOM   1685  CG  PHE A 110      14.551 -12.083  -6.336  1.00 94.61           C  
ATOM   1686  CD1 PHE A 110      13.901 -11.174  -5.485  1.00 94.61           C  
ATOM   1687  HD1 PHE A 110      13.061 -10.602  -5.851  1.00 94.61           H  
ATOM   1688  CD2 PHE A 110      15.585 -12.886  -5.827  1.00 94.61           C  
ATOM   1689  HD2 PHE A 110      16.071 -13.617  -6.457  1.00 94.61           H  
ATOM   1690  CE1 PHE A 110      14.307 -11.023  -4.150  1.00 94.61           C  
ATOM   1691  HE1 PHE A 110      13.812 -10.315  -3.502  1.00 94.61           H  
ATOM   1692  CE2 PHE A 110      15.967 -12.754  -4.481  1.00 94.61           C  
ATOM   1693  HE2 PHE A 110      16.736 -13.391  -4.069  1.00 94.61           H  
ATOM   1694  CZ  PHE A 110      15.343 -11.818  -3.645  1.00 94.61           C  
ATOM   1695  HZ  PHE A 110      15.641 -11.722  -2.611  1.00 94.61           H  
ATOM   1696  N   TYR A 111      11.948 -14.058  -5.873  1.00 93.78           N  
ATOM   1697  H   TYR A 111      12.717 -14.700  -5.749  1.00 93.78           H  
ATOM   1698  CA  TYR A 111      10.994 -13.980  -4.775  1.00 93.78           C  
ATOM   1699  HA  TYR A 111      10.365 -13.096  -4.877  1.00 93.78           H  
ATOM   1700  C   TYR A 111      11.760 -13.875  -3.467  1.00 93.78           C  
ATOM   1701  CB  TYR A 111      10.111 -15.225  -4.783  1.00 93.78           C  
ATOM   1702  HB2 TYR A 111      10.766 -16.096  -4.791  1.00 93.78           H  
ATOM   1703  HB3 TYR A 111       9.519 -15.254  -3.868  1.00 93.78           H  
ATOM   1704  O   TYR A 111      12.770 -14.547  -3.285  1.00 93.78           O  
ATOM   1705  CG  TYR A 111       9.183 -15.291  -5.972  1.00 93.78           C  
ATOM   1706  CD1 TYR A 111       7.991 -14.554  -5.950  1.00 93.78           C  
ATOM   1707  HD1 TYR A 111       7.743 -13.972  -5.074  1.00 93.78           H  
ATOM   1708  CD2 TYR A 111       9.536 -16.034  -7.115  1.00 93.78           C  
ATOM   1709  HD2 TYR A 111      10.474 -16.568  -7.127  1.00 93.78           H  
ATOM   1710  CE1 TYR A 111       7.149 -14.560  -7.071  1.00 93.78           C  
ATOM   1711  HE1 TYR A 111       6.245 -13.971  -7.053  1.00 93.78           H  
ATOM   1712  CE2 TYR A 111       8.691 -16.043  -8.240  1.00 93.78           C  
ATOM   1713  HE2 TYR A 111       8.983 -16.598  -9.119  1.00 93.78           H  
ATOM   1714  OH  TYR A 111       6.695 -15.262  -9.323  1.00 93.78           O  
ATOM   1715  HH  TYR A 111       7.075 -15.778 -10.038  1.00 93.78           H  
ATOM   1716  CZ  TYR A 111       7.493 -15.297  -8.221  1.00 93.78           C  
ATOM   1717  N   TYR A 112      11.275 -13.050  -2.546  1.00 93.35           N  
ATOM   1718  H   TYR A 112      10.382 -12.602  -2.697  1.00 93.35           H  
ATOM   1719  CA  TYR A 112      11.861 -12.987  -1.215  1.00 93.35           C  
ATOM   1720  HA  TYR A 112      12.942 -12.889  -1.312  1.00 93.35           H  
ATOM   1721  C   TYR A 112      11.592 -14.279  -0.441  1.00 93.35           C  
ATOM   1722  CB  TYR A 112      11.357 -11.751  -0.473  1.00 93.35           C  
ATOM   1723  HB2 TYR A 112      10.270 -11.690  -0.523  1.00 93.35           H  
ATOM   1724  HB3 TYR A 112      11.645 -11.860   0.572  1.00 93.35           H  
ATOM   1725  O   TYR A 112      10.625 -14.998  -0.710  1.00 93.35           O  
ATOM   1726  CG  TYR A 112      11.984 -10.471  -0.972  1.00 93.35           C  
ATOM   1727  CD1 TYR A 112      13.241 -10.094  -0.465  1.00 93.35           C  
ATOM   1728  HD1 TYR A 112      13.735 -10.701   0.279  1.00 93.35           H  
ATOM   1729  CD2 TYR A 112      11.346  -9.678  -1.945  1.00 93.35           C  
ATOM   1730  HD2 TYR A 112      10.377  -9.965  -2.326  1.00 93.35           H  
ATOM   1731  CE1 TYR A 112      13.861  -8.918  -0.912  1.00 93.35           C  
ATOM   1732  HE1 TYR A 112      14.821  -8.629  -0.510  1.00 93.35           H  
ATOM   1733  CE2 TYR A 112      11.968  -8.498  -2.401  1.00 93.35           C  
ATOM   1734  HE2 TYR A 112      11.488  -7.866  -3.134  1.00 93.35           H  
ATOM   1735  OH  TYR A 112      13.830  -6.989  -2.307  1.00 93.35           O  
ATOM   1736  HH  TYR A 112      14.675  -6.856  -1.871  1.00 93.35           H  
ATOM   1737  CZ  TYR A 112      13.224  -8.119  -1.876  1.00 93.35           C  
ATOM   1738  N   LEU A 113      12.459 -14.583   0.526  1.00 92.01           N  
ATOM   1739  H   LEU A 113      13.238 -13.963   0.695  1.00 92.01           H  
ATOM   1740  CA  LEU A 113      12.310 -15.773   1.359  1.00 92.01           C  
ATOM   1741  HA  LEU A 113      12.374 -16.648   0.711  1.00 92.01           H  
ATOM   1742  C   LEU A 113      10.939 -15.771   2.040  1.00 92.01           C  
ATOM   1743  CB  LEU A 113      13.452 -15.822   2.381  1.00 92.01           C  
ATOM   1744  HB2 LEU A 113      13.427 -14.907   2.972  1.00 92.01           H  
ATOM   1745  HB3 LEU A 113      14.394 -15.856   1.834  1.00 92.01           H  
ATOM   1746  O   LEU A 113      10.496 -14.742   2.542  1.00 92.01           O  
ATOM   1747  CG  LEU A 113      13.386 -17.022   3.342  1.00 92.01           C  
ATOM   1748  HG  LEU A 113      12.435 -17.014   3.875  1.00 92.01           H  
ATOM   1749  CD1 LEU A 113      13.538 -18.357   2.609  1.00 92.01           C  
ATOM   1750 HD11 LEU A 113      14.476 -18.372   2.055  1.00 92.01           H  
ATOM   1751 HD12 LEU A 113      12.701 -18.529   1.933  1.00 92.01           H  
ATOM   1752 HD13 LEU A 113      13.546 -19.169   3.336  1.00 92.01           H  
ATOM   1753  CD2 LEU A 113      14.497 -16.920   4.376  1.00 92.01           C  
ATOM   1754 HD21 LEU A 113      14.361 -17.689   5.136  1.00 92.01           H  
ATOM   1755 HD22 LEU A 113      14.473 -15.943   4.860  1.00 92.01           H  
ATOM   1756 HD23 LEU A 113      15.469 -17.060   3.902  1.00 92.01           H  
ATOM   1757  N   GLY A 114      10.254 -16.913   2.049  1.00 91.09           N  
ATOM   1758  H   GLY A 114      10.664 -17.741   1.642  1.00 91.09           H  
ATOM   1759  CA  GLY A 114       8.908 -17.014   2.617  1.00 91.09           C  
ATOM   1760  HA2 GLY A 114       8.896 -16.525   3.591  1.00 91.09           H  
ATOM   1761  HA3 GLY A 114       8.664 -18.066   2.766  1.00 91.09           H  
ATOM   1762  C   GLY A 114       7.805 -16.376   1.769  1.00 91.09           C  
ATOM   1763  O   GLY A 114       6.650 -16.366   2.182  1.00 91.09           O  
ATOM   1764  N   THR A 115       8.114 -15.867   0.572  1.00 89.81           N  
ATOM   1765  H   THR A 115       9.080 -15.844   0.276  1.00 89.81           H  
ATOM   1766  CA  THR A 115       7.119 -15.290  -0.336  1.00 89.81           C  
ATOM   1767  HA  THR A 115       6.135 -15.437   0.109  1.00 89.81           H  
ATOM   1768  C   THR A 115       7.070 -16.031  -1.670  1.00 89.81           C  
ATOM   1769  CB  THR A 115       7.264 -13.762  -0.492  1.00 89.81           C  
ATOM   1770  HB  THR A 115       6.263 -13.380  -0.691  1.00 89.81           H  
ATOM   1771  O   THR A 115       7.909 -16.873  -1.993  1.00 89.81           O  
ATOM   1772  CG2 THR A 115       7.758 -13.030   0.753  1.00 89.81           C  
ATOM   1773 HG21 THR A 115       7.135 -13.289   1.610  1.00 89.81           H  
ATOM   1774 HG22 THR A 115       8.789 -13.308   0.971  1.00 89.81           H  
ATOM   1775 HG23 THR A 115       7.716 -11.952   0.599  1.00 89.81           H  
ATOM   1776  OG1 THR A 115       8.082 -13.360  -1.566  1.00 89.81           O  
ATOM   1777  HG1 THR A 115       8.169 -12.409  -1.466  1.00 89.81           H  
ATOM   1778  N   GLY A 116       6.033 -15.753  -2.455  1.00 89.16           N  
ATOM   1779  H   GLY A 116       5.339 -15.108  -2.105  1.00 89.16           H  
ATOM   1780  CA  GLY A 116       5.861 -16.302  -3.796  1.00 89.16           C  
ATOM   1781  HA2 GLY A 116       5.208 -15.657  -4.385  1.00 89.16           H  
ATOM   1782  HA3 GLY A 116       6.836 -16.325  -4.282  1.00 89.16           H  
ATOM   1783  C   GLY A 116       5.280 -17.717  -3.819  1.00 89.16           C  
ATOM   1784  O   GLY A 116       4.735 -18.192  -2.821  1.00 89.16           O  
ATOM   1785  N   PRO A 117       5.379 -18.400  -4.971  1.00 87.92           N  
ATOM   1786  CA  PRO A 117       4.861 -19.756  -5.148  1.00 87.92           C  
ATOM   1787  HA  PRO A 117       3.784 -19.746  -4.980  1.00 87.92           H  
ATOM   1788  C   PRO A 117       5.497 -20.789  -4.210  1.00 87.92           C  
ATOM   1789  CB  PRO A 117       5.147 -20.107  -6.613  1.00 87.92           C  
ATOM   1790  HB2 PRO A 117       4.351 -20.716  -7.041  1.00 87.92           H  
ATOM   1791  HB3 PRO A 117       6.103 -20.625  -6.694  1.00 87.92           H  
ATOM   1792  O   PRO A 117       4.848 -21.769  -3.863  1.00 87.92           O  
ATOM   1793  CG  PRO A 117       5.255 -18.748  -7.303  1.00 87.92           C  
ATOM   1794  HG2 PRO A 117       5.873 -18.794  -8.200  1.00 87.92           H  
ATOM   1795  HG3 PRO A 117       4.257 -18.378  -7.541  1.00 87.92           H  
ATOM   1796  CD  PRO A 117       5.879 -17.868  -6.229  1.00 87.92           C  
ATOM   1797  HD2 PRO A 117       5.578 -16.832  -6.383  1.00 87.92           H  
ATOM   1798  HD3 PRO A 117       6.965 -17.954  -6.254  1.00 87.92           H  
ATOM   1799  N   GLU A 118       6.747 -20.566  -3.800  1.00 90.36           N  
ATOM   1800  H   GLU A 118       7.223 -19.729  -4.105  1.00 90.36           H  
ATOM   1801  CA  GLU A 118       7.522 -21.472  -2.946  1.00 90.36           C  
ATOM   1802  HA  GLU A 118       6.973 -22.407  -2.828  1.00 90.36           H  
ATOM   1803  C   GLU A 118       7.716 -20.908  -1.533  1.00 90.36           C  
ATOM   1804  CB  GLU A 118       8.864 -21.826  -3.593  1.00 90.36           C  
ATOM   1805  HB2 GLU A 118       9.310 -22.641  -3.023  1.00 90.36           H  
ATOM   1806  HB3 GLU A 118       9.539 -20.974  -3.510  1.00 90.36           H  
ATOM   1807  O   GLU A 118       8.699 -21.211  -0.864  1.00 90.36           O  
ATOM   1808  CG  GLU A 118       8.791 -22.235  -5.067  1.00 90.36           C  
ATOM   1809  HG2 GLU A 118       8.349 -21.433  -5.657  1.00 90.36           H  
ATOM   1810  HG3 GLU A 118       9.820 -22.361  -5.406  1.00 90.36           H  
ATOM   1811  CD  GLU A 118       8.051 -23.547  -5.332  1.00 90.36           C  
ATOM   1812  OE1 GLU A 118       7.783 -23.842  -6.529  1.00 90.36           O  
ATOM   1813  OE2 GLU A 118       7.836 -24.352  -4.398  1.00 90.36           O  
ATOM   1814  N   ALA A 119       6.769 -20.095  -1.058  1.00 89.80           N  
ATOM   1815  H   ALA A 119       6.016 -19.825  -1.675  1.00 89.80           H  
ATOM   1816  CA  ALA A 119       6.792 -19.502   0.281  1.00 89.80           C  
ATOM   1817  HA  ALA A 119       7.607 -18.781   0.336  1.00 89.80           H  
ATOM   1818  C   ALA A 119       6.997 -20.525   1.418  1.00 89.80           C  
ATOM   1819  CB  ALA A 119       5.455 -18.776   0.469  1.00 89.80           C  
ATOM   1820  HB1 ALA A 119       5.373 -18.415   1.495  1.00 89.80           H  
ATOM   1821  HB2 ALA A 119       5.393 -17.927  -0.212  1.00 89.80           H  
ATOM   1822  HB3 ALA A 119       4.625 -19.456   0.277  1.00 89.80           H  
ATOM   1823  O   ALA A 119       7.504 -20.181   2.479  1.00 89.80           O  
ATOM   1824  N   GLY A 120       6.595 -21.782   1.206  1.00 87.24           N  
ATOM   1825  H   GLY A 120       6.226 -22.007   0.294  1.00 87.24           H  
ATOM   1826  CA  GLY A 120       6.763 -22.856   2.185  1.00 87.24           C  
ATOM   1827  HA2 GLY A 120       6.570 -22.465   3.184  1.00 87.24           H  
ATOM   1828  HA3 GLY A 120       6.033 -23.638   1.977  1.00 87.24           H  
ATOM   1829  C   GLY A 120       8.148 -23.508   2.205  1.00 87.24           C  
ATOM   1830  O   GLY A 120       8.385 -24.338   3.080  1.00 87.24           O  
ATOM   1831  N   LEU A 121       9.045 -23.194   1.262  1.00 88.16           N  
ATOM   1832  H   LEU A 121       8.854 -22.438   0.620  1.00 88.16           H  
ATOM   1833  CA  LEU A 121      10.383 -23.781   1.244  1.00 88.16           C  
ATOM   1834  HA  LEU A 121      10.300 -24.804   1.612  1.00 88.16           H  
ATOM   1835  C   LEU A 121      11.330 -23.005   2.172  1.00 88.16           C  
ATOM   1836  CB  LEU A 121      10.953 -23.846  -0.179  1.00 88.16           C  
ATOM   1837  HB2 LEU A 121      10.957 -22.840  -0.598  1.00 88.16           H  
ATOM   1838  HB3 LEU A 121      11.985 -24.187  -0.098  1.00 88.16           H  
ATOM   1839  O   LEU A 121      11.424 -21.779   2.054  1.00 88.16           O  
ATOM   1840  CG  LEU A 121      10.225 -24.786  -1.150  1.00 88.16           C  
ATOM   1841  HG  LEU A 121       9.199 -24.441  -1.283  1.00 88.16           H  
ATOM   1842  CD1 LEU A 121      10.932 -24.760  -2.506  1.00 88.16           C  
ATOM   1843 HD11 LEU A 121      10.247 -25.143  -3.262  1.00 88.16           H  
ATOM   1844 HD12 LEU A 121      11.208 -23.740  -2.771  1.00 88.16           H  
ATOM   1845 HD13 LEU A 121      11.842 -25.359  -2.474  1.00 88.16           H  
ATOM   1846  CD2 LEU A 121      10.208 -26.241  -0.671  1.00 88.16           C  
ATOM   1847 HD21 LEU A 121       9.786 -26.880  -1.446  1.00 88.16           H  
ATOM   1848 HD22 LEU A 121       9.590 -26.334   0.222  1.00 88.16           H  
ATOM   1849 HD23 LEU A 121      11.221 -26.573  -0.444  1.00 88.16           H  
ATOM   1850  N   PRO A 122      12.058 -23.692   3.072  1.00 87.61           N  
ATOM   1851  CA  PRO A 122      13.106 -23.056   3.854  1.00 87.61           C  
ATOM   1852  HA  PRO A 122      12.723 -22.151   4.326  1.00 87.61           H  
ATOM   1853  C   PRO A 122      14.292 -22.688   2.960  1.00 87.61           C  
ATOM   1854  CB  PRO A 122      13.484 -24.072   4.934  1.00 87.61           C  
ATOM   1855  HB2 PRO A 122      12.819 -23.956   5.789  1.00 87.61           H  
ATOM   1856  HB3 PRO A 122      14.524 -23.979   5.246  1.00 87.61           H  
ATOM   1857  O   PRO A 122      14.539 -23.324   1.932  1.00 87.61           O  
ATOM   1858  CG  PRO A 122      13.213 -25.416   4.259  1.00 87.61           C  
ATOM   1859  HG2 PRO A 122      14.077 -25.699   3.659  1.00 87.61           H  
ATOM   1860  HG3 PRO A 122      12.986 -26.195   4.987  1.00 87.61           H  
ATOM   1861  CD  PRO A 122      12.016 -25.123   3.352  1.00 87.61           C  
ATOM   1862  HD2 PRO A 122      12.093 -25.712   2.438  1.00 87.61           H  
ATOM   1863  HD3 PRO A 122      11.090 -25.359   3.876  1.00 87.61           H  
ATOM   1864  N   TYR A 123      15.054 -21.679   3.381  1.00 90.27           N  
ATOM   1865  H   TYR A 123      14.828 -21.211   4.248  1.00 90.27           H  
ATOM   1866  CA  TYR A 123      16.264 -21.273   2.676  1.00 90.27           C  
ATOM   1867  HA  TYR A 123      15.981 -20.929   1.682  1.00 90.27           H  
ATOM   1868  C   TYR A 123      17.233 -22.453   2.529  1.00 90.27           C  
ATOM   1869  CB  TYR A 123      16.932 -20.118   3.421  1.00 90.27           C  
ATOM   1870  HB2 TYR A 123      17.214 -20.455   4.419  1.00 90.27           H  
ATOM   1871  HB3 TYR A 123      16.219 -19.302   3.535  1.00 90.27           H  
ATOM   1872  O   TYR A 123      17.516 -23.154   3.500  1.00 90.27           O  
ATOM   1873  CG  TYR A 123      18.162 -19.597   2.711  1.00 90.27           C  
ATOM   1874  CD1 TYR A 123      19.437 -20.069   3.075  1.00 90.27           C  
ATOM   1875  HD1 TYR A 123      19.538 -20.797   3.867  1.00 90.27           H  
ATOM   1876  CD2 TYR A 123      18.025 -18.667   1.665  1.00 90.27           C  
ATOM   1877  HD2 TYR A 123      17.046 -18.302   1.390  1.00 90.27           H  
ATOM   1878  CE1 TYR A 123      20.580 -19.602   2.399  1.00 90.27           C  
ATOM   1879  HE1 TYR A 123      21.557 -19.967   2.680  1.00 90.27           H  
ATOM   1880  CE2 TYR A 123      19.166 -18.183   1.001  1.00 90.27           C  
ATOM   1881  HE2 TYR A 123      19.075 -17.454   0.210  1.00 90.27           H  
ATOM   1882  OH  TYR A 123      21.544 -18.188   0.718  1.00 90.27           O  
ATOM   1883  HH  TYR A 123      22.349 -18.571   1.076  1.00 90.27           H  
ATOM   1884  CZ  TYR A 123      20.445 -18.650   1.367  1.00 90.27           C  
ATOM   1885  N   GLY A 124      17.742 -22.661   1.316  1.00 90.05           N  
ATOM   1886  H   GLY A 124      17.456 -22.054   0.561  1.00 90.05           H  
ATOM   1887  CA  GLY A 124      18.650 -23.763   0.998  1.00 90.05           C  
ATOM   1888  HA2 GLY A 124      19.281 -23.468   0.159  1.00 90.05           H  
ATOM   1889  HA3 GLY A 124      19.298 -23.957   1.853  1.00 90.05           H  
ATOM   1890  C   GLY A 124      17.964 -25.082   0.626  1.00 90.05           C  
ATOM   1891  O   GLY A 124      18.664 -26.033   0.289  1.00 90.05           O  
ATOM   1892  N   ALA A 125      16.627 -25.167   0.629  1.00 88.29           N  
ATOM   1893  H   ALA A 125      16.081 -24.378   0.944  1.00 88.29           H  
ATOM   1894  CA  ALA A 125      15.926 -26.377   0.197  1.00 88.29           C  
ATOM   1895  HA  ALA A 125      16.234 -27.196   0.847  1.00 88.29           H  
ATOM   1896  C   ALA A 125      16.277 -26.751  -1.253  1.00 88.29           C  
ATOM   1897  CB  ALA A 125      14.416 -26.181   0.354  1.00 88.29           C  
ATOM   1898  HB1 ALA A 125      14.184 -25.950   1.393  1.00 88.29           H  
ATOM   1899  HB2 ALA A 125      13.894 -27.094   0.065  1.00 88.29           H  
ATOM   1900  HB3 ALA A 125      14.082 -25.360  -0.281  1.00 88.29           H  
ATOM   1901  O   ALA A 125      16.116 -25.943  -2.170  1.00 88.29           O  
ATOM   1902  N   ASN A 126      16.719 -27.988  -1.475  1.00 88.61           N  
ATOM   1903  H   ASN A 126      16.852 -28.616  -0.696  1.00 88.61           H  
ATOM   1904  CA  ASN A 126      17.091 -28.442  -2.809  1.00 88.61           C  
ATOM   1905  HA  ASN A 126      17.624 -27.629  -3.301  1.00 88.61           H  
ATOM   1906  C   ASN A 126      15.830 -28.755  -3.635  1.00 88.61           C  
ATOM   1907  CB  ASN A 126      18.065 -29.626  -2.680  1.00 88.61           C  
ATOM   1908  HB2 ASN A 126      17.518 -30.535  -2.429  1.00 88.61           H  
ATOM   1909  HB3 ASN A 126      18.782 -29.421  -1.885  1.00 88.61           H  
ATOM   1910  O   ASN A 126      15.103 -29.703  -3.338  1.00 88.61           O  
ATOM   1911  CG  ASN A 126      18.861 -29.856  -3.951  1.00 88.61           C  
ATOM   1912  ND2 ASN A 126      19.721 -30.846  -3.963  1.00 88.61           N  
ATOM   1913 HD21 ASN A 126      20.236 -30.985  -4.820  1.00 88.61           H  
ATOM   1914 HD22 ASN A 126      19.828 -31.451  -3.161  1.00 88.61           H  
ATOM   1915  OD1 ASN A 126      18.742 -29.142  -4.932  1.00 88.61           O  
ATOM   1916  N   LYS A 127      15.544 -27.935  -4.651  1.00 88.40           N  
ATOM   1917  H   LYS A 127      16.183 -27.175  -4.838  1.00 88.40           H  
ATOM   1918  CA  LYS A 127      14.416 -28.116  -5.573  1.00 88.40           C  
ATOM   1919  HA  LYS A 127      14.177 -29.179  -5.617  1.00 88.40           H  
ATOM   1920  C   LYS A 127      14.816 -27.659  -6.969  1.00 88.40           C  
ATOM   1921  CB  LYS A 127      13.185 -27.349  -5.055  1.00 88.40           C  
ATOM   1922  HB2 LYS A 127      12.987 -27.655  -4.028  1.00 88.40           H  
ATOM   1923  HB3 LYS A 127      13.394 -26.279  -5.060  1.00 88.40           H  
ATOM   1924  O   LYS A 127      15.324 -26.551  -7.130  1.00 88.40           O  
ATOM   1925  CG  LYS A 127      11.938 -27.638  -5.907  1.00 88.40           C  
ATOM   1926  HG2 LYS A 127      11.743 -28.710  -5.893  1.00 88.40           H  
ATOM   1927  HG3 LYS A 127      12.116 -27.328  -6.937  1.00 88.40           H  
ATOM   1928  CD  LYS A 127      10.705 -26.896  -5.386  1.00 88.40           C  
ATOM   1929  HD2 LYS A 127      10.865 -25.822  -5.480  1.00 88.40           H  
ATOM   1930  HD3 LYS A 127      10.550 -27.156  -4.338  1.00 88.40           H  
ATOM   1931  CE  LYS A 127       9.477 -27.310  -6.197  1.00 88.40           C  
ATOM   1932  HE2 LYS A 127       9.695 -27.182  -7.257  1.00 88.40           H  
ATOM   1933  HE3 LYS A 127       9.302 -28.370  -6.014  1.00 88.40           H  
ATOM   1934  NZ  LYS A 127       8.280 -26.522  -5.822  1.00 88.40           N  
ATOM   1935  HZ1 LYS A 127       7.410 -26.979  -6.056  1.00 88.40           H  
ATOM   1936  HZ2 LYS A 127       8.266 -26.255  -4.848  1.00 88.40           H  
ATOM   1937  HZ3 LYS A 127       8.274 -25.607  -6.250  1.00 88.40           H  
ATOM   1938  N   ASP A 128      14.533 -28.484  -7.977  1.00 88.20           N  
ATOM   1939  H   ASP A 128      14.147 -29.397  -7.785  1.00 88.20           H  
ATOM   1940  CA  ASP A 128      14.815 -28.116  -9.365  1.00 88.20           C  
ATOM   1941  HA  ASP A 128      15.887 -27.934  -9.440  1.00 88.20           H  
ATOM   1942  C   ASP A 128      14.098 -26.811  -9.757  1.00 88.20           C  
ATOM   1943  CB  ASP A 128      14.486 -29.257 -10.341  1.00 88.20           C  
ATOM   1944  HB2 ASP A 128      13.425 -29.498 -10.266  1.00 88.20           H  
ATOM   1945  HB3 ASP A 128      15.063 -30.141 -10.070  1.00 88.20           H  
ATOM   1946  O   ASP A 128      12.943 -26.559  -9.395  1.00 88.20           O  
ATOM   1947  CG  ASP A 128      14.825 -28.857 -11.788  1.00 88.20           C  
ATOM   1948  OD1 ASP A 128      15.854 -28.177 -11.992  1.00 88.20           O  
ATOM   1949  OD2 ASP A 128      13.998 -29.096 -12.694  1.00 88.20           O  
ATOM   1950  N   GLY A 129      14.817 -25.963 -10.489  1.00 91.14           N  
ATOM   1951  H   GLY A 129      15.685 -26.317 -10.865  1.00 91.14           H  
ATOM   1952  CA  GLY A 129      14.364 -24.637 -10.885  1.00 91.14           C  
ATOM   1953  HA2 GLY A 129      15.043 -24.257 -11.649  1.00 91.14           H  
ATOM   1954  HA3 GLY A 129      13.366 -24.721 -11.315  1.00 91.14           H  
ATOM   1955  C   GLY A 129      14.308 -23.606  -9.754  1.00 91.14           C  
ATOM   1956  O   GLY A 129      13.722 -22.545  -9.978  1.00 91.14           O  
ATOM   1957  N   ILE A 130      14.884 -23.876  -8.575  1.00 93.53           N  
ATOM   1958  H   ILE A 130      15.301 -24.786  -8.437  1.00 93.53           H  
ATOM   1959  CA  ILE A 130      15.007 -22.924  -7.461  1.00 93.53           C  
ATOM   1960  HA  ILE A 130      14.578 -21.969  -7.765  1.00 93.53           H  
ATOM   1961  C   ILE A 130      16.478 -22.668  -7.139  1.00 93.53           C  
ATOM   1962  CB  ILE A 130      14.236 -23.406  -6.211  1.00 93.53           C  
ATOM   1963  HB  ILE A 130      14.672 -24.351  -5.886  1.00 93.53           H  
ATOM   1964  O   ILE A 130      17.246 -23.599  -6.921  1.00 93.53           O  
ATOM   1965  CG1 ILE A 130      12.740 -23.658  -6.498  1.00 93.53           C  
ATOM   1966 HG12 ILE A 130      12.649 -24.447  -7.244  1.00 93.53           H  
ATOM   1967 HG13 ILE A 130      12.273 -24.022  -5.583  1.00 93.53           H  
ATOM   1968  CG2 ILE A 130      14.378 -22.417  -5.039  1.00 93.53           C  
ATOM   1969 HG21 ILE A 130      15.411 -22.382  -4.695  1.00 93.53           H  
ATOM   1970 HG22 ILE A 130      14.068 -21.418  -5.347  1.00 93.53           H  
ATOM   1971 HG23 ILE A 130      13.764 -22.740  -4.198  1.00 93.53           H  
ATOM   1972  CD1 ILE A 130      11.950 -22.436  -6.979  1.00 93.53           C  
ATOM   1973 HD11 ILE A 130      11.879 -21.695  -6.183  1.00 93.53           H  
ATOM   1974 HD12 ILE A 130      10.949 -22.757  -7.269  1.00 93.53           H  
ATOM   1975 HD13 ILE A 130      12.426 -21.985  -7.851  1.00 93.53           H  
ATOM   1976  N   ILE A 131      16.864 -21.392  -7.070  1.00 93.54           N  
ATOM   1977  H   ILE A 131      16.186 -20.678  -7.293  1.00 93.54           H  
ATOM   1978  CA  ILE A 131      18.211 -20.974  -6.657  1.00 93.54           C  
ATOM   1979  HA  ILE A 131      18.788 -21.839  -6.330  1.00 93.54           H  
ATOM   1980  C   ILE A 131      18.084 -20.004  -5.503  1.00 93.54           C  
ATOM   1981  CB  ILE A 131      18.974 -20.297  -7.801  1.00 93.54           C  
ATOM   1982  HB  ILE A 131      18.410 -19.404  -8.071  1.00 93.54           H  
ATOM   1983  O   ILE A 131      17.523 -18.922  -5.670  1.00 93.54           O  
ATOM   1984  CG1 ILE A 131      19.091 -21.214  -9.028  1.00 93.54           C  
ATOM   1985 HG12 ILE A 131      18.273 -21.931  -9.097  1.00 93.54           H  
ATOM   1986 HG13 ILE A 131      20.030 -21.768  -9.015  1.00 93.54           H  
ATOM   1987  CG2 ILE A 131      20.384 -19.846  -7.368  1.00 93.54           C  
ATOM   1988 HG21 ILE A 131      20.328 -19.096  -6.579  1.00 93.54           H  
ATOM   1989 HG22 ILE A 131      20.915 -19.406  -8.212  1.00 93.54           H  
ATOM   1990 HG23 ILE A 131      20.954 -20.700  -7.002  1.00 93.54           H  
ATOM   1991  CD1 ILE A 131      19.022 -20.324 -10.252  1.00 93.54           C  
ATOM   1992 HD11 ILE A 131      19.106 -20.951 -11.140  1.00 93.54           H  
ATOM   1993 HD12 ILE A 131      19.810 -19.572 -10.219  1.00 93.54           H  
ATOM   1994 HD13 ILE A 131      18.072 -19.790 -10.267  1.00 93.54           H  
ATOM   1995  N   TRP A 132      18.632 -20.379  -4.357  1.00 94.51           N  
ATOM   1996  H   TRP A 132      19.091 -21.277  -4.310  1.00 94.51           H  
ATOM   1997  CA  TRP A 132      18.670 -19.539  -3.168  1.00 94.51           C  
ATOM   1998  HA  TRP A 132      17.721 -19.011  -3.076  1.00 94.51           H  
ATOM   1999  C   TRP A 132      19.782 -18.501  -3.268  1.00 94.51           C  
ATOM   2000  CB  TRP A 132      18.829 -20.434  -1.941  1.00 94.51           C  
ATOM   2001  HB2 TRP A 132      19.761 -20.995  -2.014  1.00 94.51           H  
ATOM   2002  HB3 TRP A 132      18.885 -19.807  -1.051  1.00 94.51           H  
ATOM   2003  O   TRP A 132      20.906 -18.822  -3.652  1.00 94.51           O  
ATOM   2004  CG  TRP A 132      17.688 -21.379  -1.776  1.00 94.51           C  
ATOM   2005  CD1 TRP A 132      17.680 -22.683  -2.131  1.00 94.51           C  
ATOM   2006  HD1 TRP A 132      18.515 -23.225  -2.550  1.00 94.51           H  
ATOM   2007  CD2 TRP A 132      16.343 -21.082  -1.298  1.00 94.51           C  
ATOM   2008  CE2 TRP A 132      15.563 -22.269  -1.393  1.00 94.51           C  
ATOM   2009  CE3 TRP A 132      15.704 -19.925  -0.808  1.00 94.51           C  
ATOM   2010  HE3 TRP A 132      16.262 -19.002  -0.750  1.00 94.51           H  
ATOM   2011  NE1 TRP A 132      16.428 -23.207  -1.902  1.00 94.51           N  
ATOM   2012  HE1 TRP A 132      16.197 -24.171  -2.095  1.00 94.51           H  
ATOM   2013  CH2 TRP A 132      13.607 -21.147  -0.527  1.00 94.51           C  
ATOM   2014  HH2 TRP A 132      12.569 -21.159  -0.228  1.00 94.51           H  
ATOM   2015  CZ2 TRP A 132      14.216 -22.311  -1.023  1.00 94.51           C  
ATOM   2016  HZ2 TRP A 132      13.663 -23.233  -1.120  1.00 94.51           H  
ATOM   2017  CZ3 TRP A 132      14.348 -19.956  -0.433  1.00 94.51           C  
ATOM   2018  HZ3 TRP A 132      13.864 -19.056  -0.083  1.00 94.51           H  
ATOM   2019  N   VAL A 133      19.463 -17.261  -2.909  1.00 94.03           N  
ATOM   2020  H   VAL A 133      18.525 -17.080  -2.582  1.00 94.03           H  
ATOM   2021  CA  VAL A 133      20.411 -16.146  -2.852  1.00 94.03           C  
ATOM   2022  HA  VAL A 133      21.425 -16.544  -2.817  1.00 94.03           H  
ATOM   2023  C   VAL A 133      20.194 -15.356  -1.565  1.00 94.03           C  
ATOM   2024  CB  VAL A 133      20.321 -15.226  -4.087  1.00 94.03           C  
ATOM   2025  HB  VAL A 133      20.955 -14.357  -3.908  1.00 94.03           H  
ATOM   2026  O   VAL A 133      19.061 -15.142  -1.131  1.00 94.03           O  
ATOM   2027  CG1 VAL A 133      20.817 -15.915  -5.360  1.00 94.03           C  
ATOM   2028 HG11 VAL A 133      20.815 -15.203  -6.185  1.00 94.03           H  
ATOM   2029 HG12 VAL A 133      21.837 -16.267  -5.203  1.00 94.03           H  
ATOM   2030 HG13 VAL A 133      20.181 -16.765  -5.608  1.00 94.03           H  
ATOM   2031  CG2 VAL A 133      18.901 -14.727  -4.351  1.00 94.03           C  
ATOM   2032 HG21 VAL A 133      18.262 -15.543  -4.688  1.00 94.03           H  
ATOM   2033 HG22 VAL A 133      18.926 -13.938  -5.103  1.00 94.03           H  
ATOM   2034 HG23 VAL A 133      18.497 -14.314  -3.426  1.00 94.03           H  
ATOM   2035  N   ALA A 134      21.285 -14.914  -0.957  1.00 92.65           N  
ATOM   2036  H   ALA A 134      22.189 -15.110  -1.361  1.00 92.65           H  
ATOM   2037  CA  ALA A 134      21.276 -14.033   0.200  1.00 92.65           C  
ATOM   2038  HA  ALA A 134      20.405 -13.379   0.152  1.00 92.65           H  
ATOM   2039  C   ALA A 134      22.531 -13.165   0.158  1.00 92.65           C  
ATOM   2040  CB  ALA A 134      21.203 -14.862   1.489  1.00 92.65           C  
ATOM   2041  HB1 ALA A 134      22.063 -15.527   1.569  1.00 92.65           H  
ATOM   2042  HB2 ALA A 134      20.305 -15.480   1.486  1.00 92.65           H  
ATOM   2043  HB3 ALA A 134      21.181 -14.198   2.353  1.00 92.65           H  
ATOM   2044  O   ALA A 134      23.586 -13.644  -0.265  1.00 92.65           O  
ATOM   2045  N   THR A 135      22.429 -11.913   0.591  1.00 86.56           N  
ATOM   2046  H   THR A 135      21.541 -11.571   0.927  1.00 86.56           H  
ATOM   2047  CA  THR A 135      23.619 -11.107   0.874  1.00 86.56           C  
ATOM   2048  HA  THR A 135      24.426 -11.414   0.208  1.00 86.56           H  
ATOM   2049  C   THR A 135      24.097 -11.359   2.294  1.00 86.56           C  
ATOM   2050  CB  THR A 135      23.412  -9.610   0.640  1.00 86.56           C  
ATOM   2051  HB  THR A 135      24.342  -9.083   0.854  1.00 86.56           H  
ATOM   2052  O   THR A 135      23.360 -11.860   3.149  1.00 86.56           O  
ATOM   2053  CG2 THR A 135      23.011  -9.304  -0.801  1.00 86.56           C  
ATOM   2054 HG21 THR A 135      22.930  -8.225  -0.931  1.00 86.56           H  
ATOM   2055 HG22 THR A 135      22.047  -9.764  -1.018  1.00 86.56           H  
ATOM   2056 HG23 THR A 135      23.767  -9.693  -1.483  1.00 86.56           H  
ATOM   2057  OG1 THR A 135      22.413  -9.120   1.486  1.00 86.56           O  
ATOM   2058  HG1 THR A 135      22.753  -9.091   2.383  1.00 86.56           H  
ATOM   2059  N   GLU A 136      25.350 -11.006   2.556  1.00 80.20           N  
ATOM   2060  H   GLU A 136      25.917 -10.578   1.838  1.00 80.20           H  
ATOM   2061  CA  GLU A 136      25.908 -11.084   3.900  1.00 80.20           C  
ATOM   2062  HA  GLU A 136      25.868 -12.124   4.224  1.00 80.20           H  
ATOM   2063  C   GLU A 136      25.076 -10.252   4.888  1.00 80.20           C  
ATOM   2064  CB  GLU A 136      27.377 -10.666   3.849  1.00 80.20           C  
ATOM   2065  HB2 GLU A 136      27.861 -11.250   3.066  1.00 80.20           H  
ATOM   2066  HB3 GLU A 136      27.455  -9.608   3.601  1.00 80.20           H  
ATOM   2067  O   GLU A 136      24.652  -9.136   4.588  1.00 80.20           O  
ATOM   2068  CG  GLU A 136      28.083 -10.948   5.180  1.00 80.20           C  
ATOM   2069  HG2 GLU A 136      27.718 -10.248   5.932  1.00 80.20           H  
ATOM   2070  HG3 GLU A 136      27.820 -11.955   5.502  1.00 80.20           H  
ATOM   2071  CD  GLU A 136      29.609 -10.843   5.075  1.00 80.20           C  
ATOM   2072  OE1 GLU A 136      30.257 -11.329   6.028  1.00 80.20           O  
ATOM   2073  OE2 GLU A 136      30.103 -10.328   4.048  1.00 80.20           O  
ATOM   2074  N   GLY A 137      24.790 -10.835   6.054  1.00 83.24           N  
ATOM   2075  H   GLY A 137      25.152 -11.762   6.227  1.00 83.24           H  
ATOM   2076  CA  GLY A 137      23.993 -10.203   7.105  1.00 83.24           C  
ATOM   2077  HA2 GLY A 137      24.198  -9.132   7.106  1.00 83.24           H  
ATOM   2078  HA3 GLY A 137      24.306 -10.609   8.066  1.00 83.24           H  
ATOM   2079  C   GLY A 137      22.476 -10.382   6.989  1.00 83.24           C  
ATOM   2080  O   GLY A 137      21.787 -10.091   7.967  1.00 83.24           O  
ATOM   2081  N   ALA A 138      21.949 -10.910   5.878  1.00 86.51           N  
ATOM   2082  H   ALA A 138      22.554 -11.133   5.100  1.00 86.51           H  
ATOM   2083  CA  ALA A 138      20.513 -11.128   5.728  1.00 86.51           C  
ATOM   2084  HA  ALA A 138      20.025 -10.166   5.884  1.00 86.51           H  
ATOM   2085  C   ALA A 138      19.956 -12.116   6.777  1.00 86.51           C  
ATOM   2086  CB  ALA A 138      20.204 -11.554   4.293  1.00 86.51           C  
ATOM   2087  HB1 ALA A 138      19.123 -11.581   4.153  1.00 86.51           H  
ATOM   2088  HB2 ALA A 138      20.628 -10.829   3.598  1.00 86.51           H  
ATOM   2089  HB3 ALA A 138      20.631 -12.537   4.093  1.00 86.51           H  
ATOM   2090  O   ALA A 138      20.573 -13.132   7.119  1.00 86.51           O  
ATOM   2091  N   LEU A 139      18.759 -11.825   7.294  1.00 85.62           N  
ATOM   2092  H   LEU A 139      18.287 -11.003   6.943  1.00 85.62           H  
ATOM   2093  CA  LEU A 139      18.071 -12.660   8.279  1.00 85.62           C  
ATOM   2094  HA  LEU A 139      18.810 -13.080   8.962  1.00 85.62           H  
ATOM   2095  C   LEU A 139      17.361 -13.825   7.592  1.00 85.62           C  
ATOM   2096  CB  LEU A 139      17.063 -11.814   9.083  1.00 85.62           C  
ATOM   2097  HB2 LEU A 139      16.536 -11.158   8.390  1.00 85.62           H  
ATOM   2098  HB3 LEU A 139      16.325 -12.477   9.535  1.00 85.62           H  
ATOM   2099  O   LEU A 139      16.508 -13.597   6.732  1.00 85.62           O  
ATOM   2100  CG  LEU A 139      17.685 -10.960  10.198  1.00 85.62           C  
ATOM   2101  HG  LEU A 139      18.531 -10.396   9.805  1.00 85.62           H  
ATOM   2102  CD1 LEU A 139      16.645  -9.982  10.747  1.00 85.62           C  
ATOM   2103 HD11 LEU A 139      16.172  -9.425   9.938  1.00 85.62           H  
ATOM   2104 HD12 LEU A 139      17.135  -9.265  11.405  1.00 85.62           H  
ATOM   2105 HD13 LEU A 139      15.871 -10.515  11.300  1.00 85.62           H  
ATOM   2106  CD2 LEU A 139      18.139 -11.830  11.376  1.00 85.62           C  
ATOM   2107 HD21 LEU A 139      17.306 -12.420  11.759  1.00 85.62           H  
ATOM   2108 HD22 LEU A 139      18.521 -11.191  12.173  1.00 85.62           H  
ATOM   2109 HD23 LEU A 139      18.940 -12.500  11.065  1.00 85.62           H  
ATOM   2110  N   ASN A 140      17.636 -15.056   8.037  1.00 86.37           N  
ATOM   2111  H   ASN A 140      18.345 -15.163   8.748  1.00 86.37           H  
ATOM   2112  CA  ASN A 140      16.960 -16.271   7.568  1.00 86.37           C  
ATOM   2113  HA  ASN A 140      16.840 -16.192   6.488  1.00 86.37           H  
ATOM   2114  C   ASN A 140      15.541 -16.398   8.150  1.00 86.37           C  
ATOM   2115  CB  ASN A 140      17.840 -17.499   7.846  1.00 86.37           C  
ATOM   2116  HB2 ASN A 140      17.862 -17.703   8.916  1.00 86.37           H  
ATOM   2117  HB3 ASN A 140      18.859 -17.300   7.516  1.00 86.37           H  
ATOM   2118  O   ASN A 140      15.221 -17.313   8.908  1.00 86.37           O  
ATOM   2119  CG  ASN A 140      17.348 -18.739   7.113  1.00 86.37           C  
ATOM   2120  ND2 ASN A 140      17.989 -19.863   7.327  1.00 86.37           N  
ATOM   2121 HD21 ASN A 140      17.666 -20.674   6.820  1.00 86.37           H  
ATOM   2122 HD22 ASN A 140      18.770 -19.893   7.967  1.00 86.37           H  
ATOM   2123  OD1 ASN A 140      16.419 -18.721   6.323  1.00 86.37           O  
ATOM   2124  N   THR A 141      14.698 -15.421   7.833  1.00 85.42           N  
ATOM   2125  H   THR A 141      15.040 -14.682   7.237  1.00 85.42           H  
ATOM   2126  CA  THR A 141      13.303 -15.341   8.254  1.00 85.42           C  
ATOM   2127  HA  THR A 141      13.016 -16.318   8.642  1.00 85.42           H  
ATOM   2128  C   THR A 141      12.407 -15.002   7.061  1.00 85.42           C  
ATOM   2129  CB  THR A 141      13.096 -14.318   9.383  1.00 85.42           C  
ATOM   2130  HB  THR A 141      12.028 -14.235   9.584  1.00 85.42           H  
ATOM   2131  O   THR A 141      12.841 -14.284   6.155  1.00 85.42           O  
ATOM   2132  CG2 THR A 141      13.793 -14.748  10.675  1.00 85.42           C  
ATOM   2133 HG21 THR A 141      14.874 -14.753  10.534  1.00 85.42           H  
ATOM   2134 HG22 THR A 141      13.541 -14.057  11.479  1.00 85.42           H  
ATOM   2135 HG23 THR A 141      13.468 -15.750  10.953  1.00 85.42           H  
ATOM   2136  OG1 THR A 141      13.592 -13.038   9.042  1.00 85.42           O  
ATOM   2137  HG1 THR A 141      13.362 -12.449   9.765  1.00 85.42           H  
ATOM   2138  N   PRO A 142      11.155 -15.496   7.037  1.00 85.84           N  
ATOM   2139  CA  PRO A 142      10.174 -15.121   6.024  1.00 85.84           C  
ATOM   2140  HA  PRO A 142      10.499 -15.517   5.061  1.00 85.84           H  
ATOM   2141  C   PRO A 142       9.995 -13.603   5.931  1.00 85.84           C  
ATOM   2142  CB  PRO A 142       8.866 -15.802   6.442  1.00 85.84           C  
ATOM   2143  HB2 PRO A 142       8.252 -16.092   5.590  1.00 85.84           H  
ATOM   2144  HB3 PRO A 142       8.294 -15.147   7.099  1.00 85.84           H  
ATOM   2145  O   PRO A 142       9.840 -12.920   6.944  1.00 85.84           O  
ATOM   2146  CG  PRO A 142       9.341 -17.009   7.242  1.00 85.84           C  
ATOM   2147  HG2 PRO A 142       9.621 -17.813   6.561  1.00 85.84           H  
ATOM   2148  HG3 PRO A 142       8.585 -17.349   7.950  1.00 85.84           H  
ATOM   2149  CD  PRO A 142      10.583 -16.476   7.948  1.00 85.84           C  
ATOM   2150  HD2 PRO A 142      11.267 -17.303   8.141  1.00 85.84           H  
ATOM   2151  HD3 PRO A 142      10.299 -15.985   8.879  1.00 85.84           H  
ATOM   2152  N   LYS A 143       9.997 -13.075   4.708  1.00 83.82           N  
ATOM   2153  H   LYS A 143      10.128 -13.709   3.933  1.00 83.82           H  
ATOM   2154  CA  LYS A 143       9.859 -11.648   4.384  1.00 83.82           C  
ATOM   2155  HA  LYS A 143      10.098 -11.056   5.268  1.00 83.82           H  
ATOM   2156  C   LYS A 143       8.412 -11.304   4.077  1.00 83.82           C  
ATOM   2157  CB  LYS A 143      10.837 -11.267   3.264  1.00 83.82           C  
ATOM   2158  HB2 LYS A 143      10.802 -10.187   3.122  1.00 83.82           H  
ATOM   2159  HB3 LYS A 143      10.492 -11.747   2.348  1.00 83.82           H  
ATOM   2160  O   LYS A 143       8.080 -10.723   3.041  1.00 83.82           O  
ATOM   2161  CG  LYS A 143      12.293 -11.691   3.533  1.00 83.82           C  
ATOM   2162  HG2 LYS A 143      12.374 -12.777   3.506  1.00 83.82           H  
ATOM   2163  HG3 LYS A 143      12.931 -11.280   2.751  1.00 83.82           H  
ATOM   2164  CD  LYS A 143      12.767 -11.180   4.895  1.00 83.82           C  
ATOM   2165  HD2 LYS A 143      12.690 -10.093   4.880  1.00 83.82           H  
ATOM   2166  HD3 LYS A 143      12.142 -11.573   5.697  1.00 83.82           H  
ATOM   2167  CE  LYS A 143      14.196 -11.591   5.199  1.00 83.82           C  
ATOM   2168  HE2 LYS A 143      14.825 -11.274   4.367  1.00 83.82           H  
ATOM   2169  HE3 LYS A 143      14.264 -12.675   5.287  1.00 83.82           H  
ATOM   2170  NZ  LYS A 143      14.641 -10.943   6.448  1.00 83.82           N  
ATOM   2171  HZ1 LYS A 143      15.650 -10.940   6.489  1.00 83.82           H  
ATOM   2172  HZ2 LYS A 143      14.361  -9.973   6.447  1.00 83.82           H  
ATOM   2173  HZ3 LYS A 143      14.265 -11.422   7.254  1.00 83.82           H  
ATOM   2174  N   ASP A 144       7.542 -11.699   4.999  1.00 78.82           N  
ATOM   2175  H   ASP A 144       7.909 -12.210   5.788  1.00 78.82           H  
ATOM   2176  CA  ASP A 144       6.091 -11.567   4.869  1.00 78.82           C  
ATOM   2177  HA  ASP A 144       5.760 -12.128   3.995  1.00 78.82           H  
ATOM   2178  C   ASP A 144       5.659 -10.104   4.688  1.00 78.82           C  
ATOM   2179  CB  ASP A 144       5.411 -12.153   6.116  1.00 78.82           C  
ATOM   2180  HB2 ASP A 144       5.761 -11.613   6.995  1.00 78.82           H  
ATOM   2181  HB3 ASP A 144       4.336 -11.989   6.033  1.00 78.82           H  
ATOM   2182  O   ASP A 144       4.654  -9.840   4.026  1.00 78.82           O  
ATOM   2183  CG  ASP A 144       5.644 -13.653   6.325  1.00 78.82           C  
ATOM   2184  OD1 ASP A 144       6.014 -14.341   5.350  1.00 78.82           O  
ATOM   2185  OD2 ASP A 144       5.410 -14.100   7.470  1.00 78.82           O  
ATOM   2186  N   HIS A 145       6.431  -9.158   5.236  1.00 80.16           N  
ATOM   2187  H   HIS A 145       7.263  -9.444   5.733  1.00 80.16           H  
ATOM   2188  CA  HIS A 145       6.220  -7.714   5.089  1.00 80.16           C  
ATOM   2189  HA  HIS A 145       5.183  -7.469   5.320  1.00 80.16           H  
ATOM   2190  C   HIS A 145       6.471  -7.219   3.660  1.00 80.16           C  
ATOM   2191  CB  HIS A 145       7.106  -6.970   6.097  1.00 80.16           C  
ATOM   2192  HB2 HIS A 145       6.822  -7.266   7.107  1.00 80.16           H  
ATOM   2193  HB3 HIS A 145       6.912  -5.901   6.005  1.00 80.16           H  
ATOM   2194  O   HIS A 145       5.757  -6.343   3.180  1.00 80.16           O  
ATOM   2195  CG  HIS A 145       8.589  -7.205   5.931  1.00 80.16           C  
ATOM   2196  CD2 HIS A 145       9.504  -6.254   5.593  1.00 80.16           C  
ATOM   2197  HD2 HIS A 145       9.301  -5.211   5.398  1.00 80.16           H  
ATOM   2198  ND1 HIS A 145       9.250  -8.416   6.168  1.00 80.16           N  
ATOM   2199  CE1 HIS A 145      10.555  -8.145   6.002  1.00 80.16           C  
ATOM   2200  HE1 HIS A 145      11.360  -8.844   6.175  1.00 80.16           H  
ATOM   2201  NE2 HIS A 145      10.734  -6.866   5.642  1.00 80.16           N  
ATOM   2202  HE2 HIS A 145      11.637  -6.431   5.516  1.00 80.16           H  
ATOM   2203  N   ILE A 146       7.415  -7.821   2.930  1.00 77.77           N  
ATOM   2204  H   ILE A 146       7.961  -8.551   3.366  1.00 77.77           H  
ATOM   2205  CA  ILE A 146       7.654  -7.494   1.516  1.00 77.77           C  
ATOM   2206  HA  ILE A 146       7.523  -6.420   1.386  1.00 77.77           H  
ATOM   2207  C   ILE A 146       6.621  -8.187   0.623  1.00 77.77           C  
ATOM   2208  CB  ILE A 146       9.099  -7.849   1.098  1.00 77.77           C  
ATOM   2209  HB  ILE A 146       9.258  -8.921   1.214  1.00 77.77           H  
ATOM   2210  O   ILE A 146       6.131  -7.618  -0.357  1.00 77.77           O  
ATOM   2211  CG1 ILE A 146      10.113  -7.106   1.989  1.00 77.77           C  
ATOM   2212 HG12 ILE A 146       9.958  -6.031   1.893  1.00 77.77           H  
ATOM   2213 HG13 ILE A 146       9.936  -7.380   3.029  1.00 77.77           H  
ATOM   2214  CG2 ILE A 146       9.285  -7.479  -0.383  1.00 77.77           C  
ATOM   2215 HG21 ILE A 146       8.895  -6.480  -0.578  1.00 77.77           H  
ATOM   2216 HG22 ILE A 146       8.775  -8.214  -1.005  1.00 77.77           H  
ATOM   2217 HG23 ILE A 146      10.340  -7.493  -0.657  1.00 77.77           H  
ATOM   2218  CD1 ILE A 146      11.585  -7.415   1.707  1.00 77.77           C  
ATOM   2219 HD11 ILE A 146      12.173  -6.882   2.455  1.00 77.77           H  
ATOM   2220 HD12 ILE A 146      11.892  -7.045   0.729  1.00 77.77           H  
ATOM   2221 HD13 ILE A 146      11.773  -8.486   1.778  1.00 77.77           H  
ATOM   2222  N   GLY A 147       6.276  -9.435   0.940  1.00 81.23           N  
ATOM   2223  H   GLY A 147       6.714  -9.850   1.750  1.00 81.23           H  
ATOM   2224  CA  GLY A 147       5.274 -10.193   0.202  1.00 81.23           C  
ATOM   2225  HA2 GLY A 147       4.312  -9.695   0.322  1.00 81.23           H  
ATOM   2226  HA3 GLY A 147       5.196 -11.192   0.631  1.00 81.23           H  
ATOM   2227  C   GLY A 147       5.597 -10.326  -1.293  1.00 81.23           C  
ATOM   2228  O   GLY A 147       6.737 -10.555  -1.698  1.00 81.23           O  
ATOM   2229  N   THR A 148       4.563 -10.230  -2.131  1.00 84.42           N  
ATOM   2230  H   THR A 148       3.684  -9.902  -1.757  1.00 84.42           H  
ATOM   2231  CA  THR A 148       4.611 -10.507  -3.582  1.00 84.42           C  
ATOM   2232  HA  THR A 148       5.629 -10.397  -3.957  1.00 84.42           H  
ATOM   2233  C   THR A 148       3.704  -9.582  -4.377  1.00 84.42           C  
ATOM   2234  CB  THR A 148       4.112 -11.915  -3.885  1.00 84.42           C  
ATOM   2235  HB  THR A 148       3.998 -12.032  -4.962  1.00 84.42           H  
ATOM   2236  O   THR A 148       2.881  -8.879  -3.793  1.00 84.42           O  
ATOM   2237  CG2 THR A 148       5.034 -13.019  -3.422  1.00 84.42           C  
ATOM   2238 HG21 THR A 148       4.442 -13.856  -3.051  1.00 84.42           H  
ATOM   2239 HG22 THR A 148       5.692 -12.672  -2.625  1.00 84.42           H  
ATOM   2240 HG23 THR A 148       5.654 -13.336  -4.260  1.00 84.42           H  
ATOM   2241  OG1 THR A 148       2.863 -12.100  -3.268  1.00 84.42           O  
ATOM   2242  HG1 THR A 148       3.012 -12.103  -2.319  1.00 84.42           H  
ATOM   2243  N   ARG A 149       3.836  -9.606  -5.711  1.00 76.62           N  
ATOM   2244  H   ARG A 149       4.514 -10.249  -6.095  1.00 76.62           H  
ATOM   2245  CA  ARG A 149       3.165  -8.730  -6.671  1.00 76.62           C  
ATOM   2246  HA  ARG A 149       2.734  -7.970  -6.020  1.00 76.62           H  
ATOM   2247  C   ARG A 149       1.904  -9.229  -7.341  1.00 76.62           C  
ATOM   2248  CB  ARG A 149       4.191  -8.132  -7.670  1.00 76.62           C  
ATOM   2249  HB2 ARG A 149       5.054  -7.762  -7.117  1.00 76.62           H  
ATOM   2250  HB3 ARG A 149       4.551  -8.939  -8.308  1.00 76.62           H  
ATOM   2251  O   ARG A 149       1.778 -10.370  -7.727  1.00 76.62           O  
ATOM   2252  CG  ARG A 149       3.643  -7.004  -8.583  1.00 76.62           C  
ATOM   2253  HG2 ARG A 149       3.005  -7.454  -9.344  1.00 76.62           H  
ATOM   2254  HG3 ARG A 149       3.008  -6.300  -8.045  1.00 76.62           H  
ATOM   2255  CD  ARG A 149       4.756  -6.227  -9.286  1.00 76.62           C  
ATOM   2256  HD2 ARG A 149       5.515  -5.918  -8.568  1.00 76.62           H  
ATOM   2257  HD3 ARG A 149       4.336  -5.337  -9.756  1.00 76.62           H  
ATOM   2258  NE  ARG A 149       5.338  -7.080 -10.317  1.00 76.62           N  
ATOM   2259  HE  ARG A 149       6.030  -7.745 -10.001  1.00 76.62           H  
ATOM   2260  NH1 ARG A 149       4.119  -6.384 -12.153  1.00 76.62           N  
ATOM   2261 HH11 ARG A 149       3.767  -5.579 -11.656  1.00 76.62           H  
ATOM   2262 HH12 ARG A 149       3.813  -6.513 -13.107  1.00 76.62           H  
ATOM   2263  NH2 ARG A 149       5.303  -8.240 -12.242  1.00 76.62           N  
ATOM   2264 HH21 ARG A 149       5.991  -8.844 -11.815  1.00 76.62           H  
ATOM   2265 HH22 ARG A 149       5.066  -8.321 -13.220  1.00 76.62           H  
ATOM   2266  CZ  ARG A 149       4.918  -7.211 -11.557  1.00 76.62           C  
ATOM   2267  N   ASN A 150       0.986  -8.308  -7.568  1.00 71.37           N  
ATOM   2268  H   ASN A 150       1.190  -7.392  -7.195  1.00 71.37           H  
ATOM   2269  CA  ASN A 150      -0.214  -8.424  -8.361  1.00 71.37           C  
ATOM   2270  HA  ASN A 150      -0.358  -9.464  -8.655  1.00 71.37           H  
ATOM   2271  C   ASN A 150       0.113  -7.522  -9.537  1.00 71.37           C  
ATOM   2272  CB  ASN A 150      -1.524  -7.995  -7.674  1.00 71.37           C  
ATOM   2273  HB2 ASN A 150      -1.751  -8.625  -6.814  1.00 71.37           H  
ATOM   2274  HB3 ASN A 150      -1.465  -6.937  -7.420  1.00 71.37           H  
ATOM   2275  O   ASN A 150       0.126  -6.294  -9.374  1.00 71.37           O  
ATOM   2276  CG  ASN A 150      -2.716  -8.205  -8.579  1.00 71.37           C  
ATOM   2277  ND2 ASN A 150      -3.922  -8.167  -8.073  1.00 71.37           N  
ATOM   2278 HD21 ASN A 150      -4.683  -8.253  -8.731  1.00 71.37           H  
ATOM   2279 HD22 ASN A 150      -4.136  -7.861  -7.135  1.00 71.37           H  
ATOM   2280  OD1 ASN A 150      -2.561  -8.419  -9.765  1.00 71.37           O  
ATOM   2281  N   PRO A 151       0.428  -8.127 -10.683  1.00 73.69           N  
ATOM   2282  CA  PRO A 151       0.780  -7.399 -11.884  1.00 73.69           C  
ATOM   2283  HA  PRO A 151       1.709  -6.858 -11.702  1.00 73.69           H  
ATOM   2284  C   PRO A 151      -0.283  -6.395 -12.321  1.00 73.69           C  
ATOM   2285  CB  PRO A 151       0.989  -8.471 -12.955  1.00 73.69           C  
ATOM   2286  HB2 PRO A 151       0.065  -8.627 -13.512  1.00 73.69           H  
ATOM   2287  HB3 PRO A 151       1.796  -8.203 -13.637  1.00 73.69           H  
ATOM   2288  O   PRO A 151       0.072  -5.418 -12.965  1.00 73.69           O  
ATOM   2289  CG  PRO A 151       1.311  -9.735 -12.168  1.00 73.69           C  
ATOM   2290  HG2 PRO A 151       2.374  -9.742 -11.923  1.00 73.69           H  
ATOM   2291  HG3 PRO A 151       1.031 -10.638 -12.711  1.00 73.69           H  
ATOM   2292  CD  PRO A 151       0.493  -9.562 -10.904  1.00 73.69           C  
ATOM   2293  HD2 PRO A 151       0.988 -10.092 -10.090  1.00 73.69           H  
ATOM   2294  HD3 PRO A 151      -0.513  -9.953 -11.056  1.00 73.69           H  
ATOM   2295  N   ALA A 152      -1.552  -6.602 -11.946  1.00 65.95           N  
ATOM   2296  H   ALA A 152      -1.793  -7.427 -11.416  1.00 65.95           H  
ATOM   2297  CA  ALA A 152      -2.645  -5.697 -12.289  1.00 65.95           C  
ATOM   2298  HA  ALA A 152      -2.655  -5.545 -13.368  1.00 65.95           H  
ATOM   2299  C   ALA A 152      -2.518  -4.314 -11.634  1.00 65.95           C  
ATOM   2300  CB  ALA A 152      -3.963  -6.366 -11.881  1.00 65.95           C  
ATOM   2301  HB1 ALA A 152      -4.799  -5.755 -12.220  1.00 65.95           H  
ATOM   2302  HB2 ALA A 152      -4.027  -6.457 -10.796  1.00 65.95           H  
ATOM   2303  HB3 ALA A 152      -4.045  -7.352 -12.337  1.00 65.95           H  
ATOM   2304  O   ALA A 152      -3.076  -3.345 -12.134  1.00 65.95           O  
ATOM   2305  N   ASN A 153      -1.778  -4.204 -10.528  1.00 64.10           N  
ATOM   2306  H   ASN A 153      -1.281  -5.020 -10.197  1.00 64.10           H  
ATOM   2307  CA  ASN A 153      -1.729  -2.963  -9.759  1.00 64.10           C  
ATOM   2308  HA  ASN A 153      -2.275  -2.174 -10.275  1.00 64.10           H  
ATOM   2309  C   ASN A 153      -0.323  -2.432  -9.515  1.00 64.10           C  
ATOM   2310  CB  ASN A 153      -2.378  -3.171  -8.401  1.00 64.10           C  
ATOM   2311  HB2 ASN A 153      -1.658  -3.738  -7.812  1.00 64.10           H  
ATOM   2312  HB3 ASN A 153      -2.561  -2.207  -7.924  1.00 64.10           H  
ATOM   2313  O   ASN A 153      -0.210  -1.471  -8.776  1.00 64.10           O  
ATOM   2314  CG  ASN A 153      -3.630  -3.979  -8.364  1.00 64.10           C  
ATOM   2315  ND2 ASN A 153      -3.502  -5.206  -7.954  1.00 64.10           N  
ATOM   2316 HD21 ASN A 153      -2.589  -5.638  -7.934  1.00 64.10           H  
ATOM   2317 HD22 ASN A 153      -4.364  -5.731  -7.912  1.00 64.10           H  
ATOM   2318  OD1 ASN A 153      -4.713  -3.549  -8.656  1.00 64.10           O  
ATOM   2319  N   ASN A 154       0.729  -3.117  -9.971  1.00 67.75           N  
ATOM   2320  H   ASN A 154       0.542  -3.915 -10.563  1.00 67.75           H  
ATOM   2321  CA  ASN A 154       2.107  -2.626  -9.948  1.00 67.75           C  
ATOM   2322  HA  ASN A 154       2.129  -1.536  -9.920  1.00 67.75           H  
ATOM   2323  C   ASN A 154       2.799  -3.057 -11.205  1.00 67.75           C  
ATOM   2324  CB  ASN A 154       2.967  -3.150  -8.795  1.00 67.75           C  
ATOM   2325  HB2 ASN A 154       3.962  -3.398  -9.164  1.00 67.75           H  
ATOM   2326  HB3 ASN A 154       2.542  -4.054  -8.359  1.00 67.75           H  
ATOM   2327  O   ASN A 154       2.724  -4.234 -11.547  1.00 67.75           O  
ATOM   2328  CG  ASN A 154       3.230  -2.114  -7.757  1.00 67.75           C  
ATOM   2329  ND2 ASN A 154       4.171  -2.384  -6.895  1.00 67.75           N  
ATOM   2330 HD21 ASN A 154       4.188  -1.823  -6.055  1.00 67.75           H  
ATOM   2331 HD22 ASN A 154       4.748  -3.209  -6.979  1.00 67.75           H  
ATOM   2332  OD1 ASN A 154       2.507  -1.176  -7.584  1.00 67.75           O  
ATOM   2333  N   ALA A 155       3.611  -2.175 -11.774  1.00 73.07           N  
ATOM   2334  H   ALA A 155       3.634  -1.231 -11.415  1.00 73.07           H  
ATOM   2335  CA  ALA A 155       4.675  -2.596 -12.667  1.00 73.07           C  
ATOM   2336  HA  ALA A 155       4.248  -3.245 -13.431  1.00 73.07           H  
ATOM   2337  C   ALA A 155       5.746  -3.394 -11.901  1.00 73.07           C  
ATOM   2338  CB  ALA A 155       5.251  -1.367 -13.369  1.00 73.07           C  
ATOM   2339  HB1 ALA A 155       6.028  -1.670 -14.072  1.00 73.07           H  
ATOM   2340  HB2 ALA A 155       4.465  -0.846 -13.915  1.00 73.07           H  
ATOM   2341  HB3 ALA A 155       5.689  -0.690 -12.636  1.00 73.07           H  
ATOM   2342  O   ALA A 155       5.924  -3.249 -10.692  1.00 73.07           O  
ATOM   2343  N   ALA A 156       6.440  -4.276 -12.614  1.00 79.57           N  
ATOM   2344  H   ALA A 156       6.335  -4.264 -13.619  1.00 79.57           H  
ATOM   2345  CA  ALA A 156       7.625  -4.926 -12.076  1.00 79.57           C  
ATOM   2346  HA  ALA A 156       7.430  -5.275 -11.062  1.00 79.57           H  
ATOM   2347  C   ALA A 156       8.778  -3.918 -12.042  1.00 79.57           C  
ATOM   2348  CB  ALA A 156       7.979  -6.119 -12.963  1.00 79.57           C  
ATOM   2349  HB1 ALA A 156       8.347  -5.754 -13.922  1.00 79.57           H  
ATOM   2350  HB2 ALA A 156       8.757  -6.707 -12.477  1.00 79.57           H  
ATOM   2351  HB3 ALA A 156       7.108  -6.748 -13.152  1.00 79.57           H  
ATOM   2352  O   ALA A 156       8.928  -3.133 -12.978  1.00 79.57           O  
ATOM   2353  N   ILE A 157       9.610  -3.973 -11.008  1.00 78.12           N  
ATOM   2354  H   ILE A 157       9.443  -4.655 -10.282  1.00 78.12           H  
ATOM   2355  CA  ILE A 157      10.862  -3.218 -10.956  1.00 78.12           C  
ATOM   2356  HA  ILE A 157      10.682  -2.204 -11.313  1.00 78.12           H  
ATOM   2357  C   ILE A 157      11.853  -3.900 -11.902  1.00 78.12           C  
ATOM   2358  CB  ILE A 157      11.381  -3.136  -9.503  1.00 78.12           C  
ATOM   2359  HB  ILE A 157      11.552  -4.151  -9.142  1.00 78.12           H  
ATOM   2360  O   ILE A 157      11.979  -5.126 -11.880  1.00 78.12           O  
ATOM   2361  CG1 ILE A 157      10.331  -2.457  -8.588  1.00 78.12           C  
ATOM   2362 HG12 ILE A 157      10.244  -1.403  -8.853  1.00 78.12           H  
ATOM   2363 HG13 ILE A 157       9.355  -2.919  -8.733  1.00 78.12           H  
ATOM   2364  CG2 ILE A 157      12.715  -2.368  -9.450  1.00 78.12           C  
ATOM   2365 HG21 ILE A 157      13.091  -2.330  -8.427  1.00 78.12           H  
ATOM   2366 HG22 ILE A 157      13.477  -2.875 -10.041  1.00 78.12           H  
ATOM   2367 HG23 ILE A 157      12.587  -1.350  -9.818  1.00 78.12           H  
ATOM   2368  CD1 ILE A 157      10.642  -2.574  -7.091  1.00 78.12           C  
ATOM   2369 HD11 ILE A 157      11.535  -2.003  -6.836  1.00 78.12           H  
ATOM   2370 HD12 ILE A 157       9.804  -2.176  -6.518  1.00 78.12           H  
ATOM   2371 HD13 ILE A 157      10.788  -3.619  -6.822  1.00 78.12           H  
ATOM   2372  N   VAL A 158      12.547  -3.135 -12.748  1.00 81.44           N  
ATOM   2373  H   VAL A 158      12.437  -2.131 -12.712  1.00 81.44           H  
ATOM   2374  CA  VAL A 158      13.600  -3.706 -13.600  1.00 81.44           C  
ATOM   2375  HA  VAL A 158      13.164  -4.510 -14.193  1.00 81.44           H  
ATOM   2376  C   VAL A 158      14.671  -4.299 -12.699  1.00 81.44           C  
ATOM   2377  CB  VAL A 158      14.210  -2.684 -14.574  1.00 81.44           C  
ATOM   2378  HB  VAL A 158      14.581  -1.823 -14.018  1.00 81.44           H  
ATOM   2379  O   VAL A 158      15.226  -3.602 -11.853  1.00 81.44           O  
ATOM   2380  CG1 VAL A 158      15.368  -3.289 -15.383  1.00 81.44           C  
ATOM   2381 HG11 VAL A 158      16.203  -3.533 -14.727  1.00 81.44           H  
ATOM   2382 HG12 VAL A 158      15.039  -4.193 -15.897  1.00 81.44           H  
ATOM   2383 HG13 VAL A 158      15.720  -2.565 -16.118  1.00 81.44           H  
ATOM   2384  CG2 VAL A 158      13.144  -2.210 -15.569  1.00 81.44           C  
ATOM   2385 HG21 VAL A 158      12.329  -1.714 -15.042  1.00 81.44           H  
ATOM   2386 HG22 VAL A 158      13.583  -1.498 -16.268  1.00 81.44           H  
ATOM   2387 HG23 VAL A 158      12.747  -3.060 -16.125  1.00 81.44           H  
ATOM   2388  N   LEU A 159      14.941  -5.590 -12.867  1.00 86.60           N  
ATOM   2389  H   LEU A 159      14.417  -6.120 -13.548  1.00 86.60           H  
ATOM   2390  CA  LEU A 159      15.903  -6.283 -12.029  1.00 86.60           C  
ATOM   2391  HA  LEU A 159      15.623  -6.095 -10.992  1.00 86.60           H  
ATOM   2392  C   LEU A 159      17.308  -5.709 -12.255  1.00 86.60           C  
ATOM   2393  CB  LEU A 159      15.794  -7.791 -12.290  1.00 86.60           C  
ATOM   2394  HB2 LEU A 159      14.735  -8.049 -12.325  1.00 86.60           H  
ATOM   2395  HB3 LEU A 159      16.223  -8.047 -13.258  1.00 86.60           H  
ATOM   2396  O   LEU A 159      17.856  -5.793 -13.354  1.00 86.60           O  
ATOM   2397  CG  LEU A 159      16.461  -8.604 -11.170  1.00 86.60           C  
ATOM   2398  HG  LEU A 159      16.232  -8.121 -10.220  1.00 86.60           H  
ATOM   2399  CD1 LEU A 159      15.856  -9.998 -11.098  1.00 86.60           C  
ATOM   2400 HD11 LEU A 159      16.261 -10.508 -10.224  1.00 86.60           H  
ATOM   2401 HD12 LEU A 159      16.096 -10.545 -12.010  1.00 86.60           H  
ATOM   2402 HD13 LEU A 159      14.773  -9.933 -10.993  1.00 86.60           H  
ATOM   2403  CD2 LEU A 159      17.983  -8.706 -11.335  1.00 86.60           C  
ATOM   2404 HD21 LEU A 159      18.456  -7.836 -10.878  1.00 86.60           H  
ATOM   2405 HD22 LEU A 159      18.259  -8.732 -12.389  1.00 86.60           H  
ATOM   2406 HD23 LEU A 159      18.365  -9.590 -10.826  1.00 86.60           H  
ATOM   2407  N   GLN A 160      17.878  -5.132 -11.201  1.00 82.55           N  
ATOM   2408  H   GLN A 160      17.346  -5.059 -10.346  1.00 82.55           H  
ATOM   2409  CA  GLN A 160      19.246  -4.624 -11.162  1.00 82.55           C  
ATOM   2410  HA  GLN A 160      19.753  -4.844 -12.102  1.00 82.55           H  
ATOM   2411  C   GLN A 160      20.001  -5.334 -10.045  1.00 82.55           C  
ATOM   2412  CB  GLN A 160      19.245  -3.104 -10.953  1.00 82.55           C  
ATOM   2413  HB2 GLN A 160      20.271  -2.770 -10.797  1.00 82.55           H  
ATOM   2414  HB3 GLN A 160      18.663  -2.863 -10.064  1.00 82.55           H  
ATOM   2415  O   GLN A 160      19.432  -5.593  -8.988  1.00 82.55           O  
ATOM   2416  CG  GLN A 160      18.666  -2.363 -12.168  1.00 82.55           C  
ATOM   2417  HG2 GLN A 160      19.261  -2.603 -13.049  1.00 82.55           H  
ATOM   2418  HG3 GLN A 160      17.643  -2.690 -12.350  1.00 82.55           H  
ATOM   2419  CD  GLN A 160      18.649  -0.848 -11.992  1.00 82.55           C  
ATOM   2420  NE2 GLN A 160      18.285  -0.108 -13.016  1.00 82.55           N  
ATOM   2421 HE21 GLN A 160      18.029  -0.529 -13.897  1.00 82.55           H  
ATOM   2422 HE22 GLN A 160      18.306   0.889 -12.853  1.00 82.55           H  
ATOM   2423  OE1 GLN A 160      18.961  -0.292 -10.955  1.00 82.55           O  
ATOM   2424  N   LEU A 161      21.267  -5.665 -10.279  1.00 84.39           N  
ATOM   2425  H   LEU A 161      21.708  -5.342 -11.128  1.00 84.39           H  
ATOM   2426  CA  LEU A 161      22.139  -6.250  -9.265  1.00 84.39           C  
ATOM   2427  HA  LEU A 161      21.520  -6.657  -8.465  1.00 84.39           H  
ATOM   2428  C   LEU A 161      23.040  -5.164  -8.658  1.00 84.39           C  
ATOM   2429  CB  LEU A 161      22.951  -7.403  -9.872  1.00 84.39           C  
ATOM   2430  HB2 LEU A 161      23.690  -7.734  -9.143  1.00 84.39           H  
ATOM   2431  HB3 LEU A 161      23.488  -7.028 -10.743  1.00 84.39           H  
ATOM   2432  O   LEU A 161      23.334  -4.187  -9.353  1.00 84.39           O  
ATOM   2433  CG  LEU A 161      22.103  -8.619 -10.278  1.00 84.39           C  
ATOM   2434  HG  LEU A 161      21.330  -8.310 -10.981  1.00 84.39           H  
ATOM   2435  CD1 LEU A 161      22.987  -9.647 -10.972  1.00 84.39           C  
ATOM   2436 HD11 LEU A 161      23.684 -10.083 -10.256  1.00 84.39           H  
ATOM   2437 HD12 LEU A 161      22.355 -10.435 -11.379  1.00 84.39           H  
ATOM   2438 HD13 LEU A 161      23.551  -9.176 -11.777  1.00 84.39           H  
ATOM   2439  CD2 LEU A 161      21.445  -9.310  -9.080  1.00 84.39           C  
ATOM   2440 HD21 LEU A 161      20.672  -8.668  -8.659  1.00 84.39           H  
ATOM   2441 HD22 LEU A 161      22.188  -9.527  -8.313  1.00 84.39           H  
ATOM   2442 HD23 LEU A 161      20.972 -10.239  -9.397  1.00 84.39           H  
ATOM   2443  N   PRO A 162      23.457  -5.310  -7.383  1.00 75.40           N  
ATOM   2444  CA  PRO A 162      24.359  -4.375  -6.714  1.00 75.40           C  
ATOM   2445  HA  PRO A 162      23.841  -3.433  -6.531  1.00 75.40           H  
ATOM   2446  C   PRO A 162      25.626  -4.113  -7.526  1.00 75.40           C  
ATOM   2447  CB  PRO A 162      24.703  -5.006  -5.363  1.00 75.40           C  
ATOM   2448  HB2 PRO A 162      24.802  -4.254  -4.579  1.00 75.40           H  
ATOM   2449  HB3 PRO A 162      25.621  -5.589  -5.444  1.00 75.40           H  
ATOM   2450  O   PRO A 162      26.070  -4.969  -8.296  1.00 75.40           O  
ATOM   2451  CG  PRO A 162      23.539  -5.952  -5.092  1.00 75.40           C  
ATOM   2452  HG2 PRO A 162      22.724  -5.404  -4.620  1.00 75.40           H  
ATOM   2453  HG3 PRO A 162      23.839  -6.797  -4.472  1.00 75.40           H  
ATOM   2454  CD  PRO A 162      23.109  -6.400  -6.483  1.00 75.40           C  
ATOM   2455  HD2 PRO A 162      23.655  -7.300  -6.766  1.00 75.40           H  
ATOM   2456  HD3 PRO A 162      22.036  -6.590  -6.476  1.00 75.40           H  
ATOM   2457  N   GLN A 163      26.250  -2.953  -7.311  1.00 67.16           N  
ATOM   2458  H   GLN A 163      25.889  -2.316  -6.615  1.00 67.16           H  
ATOM   2459  CA  GLN A 163      27.541  -2.662  -7.933  1.00 67.16           C  
ATOM   2460  HA  GLN A 163      27.400  -2.650  -9.014  1.00 67.16           H  
ATOM   2461  C   GLN A 163      28.555  -3.771  -7.610  1.00 67.16           C  
ATOM   2462  CB  GLN A 163      28.073  -1.290  -7.502  1.00 67.16           C  
ATOM   2463  HB2 GLN A 163      29.099  -1.202  -7.861  1.00 67.16           H  
ATOM   2464  HB3 GLN A 163      28.085  -1.220  -6.414  1.00 67.16           H  
ATOM   2465  O   GLN A 163      28.639  -4.245  -6.480  1.00 67.16           O  
ATOM   2466  CG  GLN A 163      27.255  -0.129  -8.091  1.00 67.16           C  
ATOM   2467  HG2 GLN A 163      27.131  -0.287  -9.163  1.00 67.16           H  
ATOM   2468  HG3 GLN A 163      26.267  -0.105  -7.630  1.00 67.16           H  
ATOM   2469  CD  GLN A 163      27.928   1.227  -7.888  1.00 67.16           C  
ATOM   2470  NE2 GLN A 163      27.398   2.285  -8.459  1.00 67.16           N  
ATOM   2471 HE21 GLN A 163      26.558   2.220  -9.016  1.00 67.16           H  
ATOM   2472 HE22 GLN A 163      27.890   3.151  -8.291  1.00 67.16           H  
ATOM   2473  OE1 GLN A 163      28.940   1.370  -7.228  1.00 67.16           O  
ATOM   2474  N   GLY A 164      29.287  -4.217  -8.632  1.00 67.84           N  
ATOM   2475  H   GLY A 164      29.156  -3.787  -9.537  1.00 67.84           H  
ATOM   2476  CA  GLY A 164      30.228  -5.337  -8.541  1.00 67.84           C  
ATOM   2477  HA2 GLY A 164      30.681  -5.345  -7.550  1.00 67.84           H  
ATOM   2478  HA3 GLY A 164      31.026  -5.192  -9.270  1.00 67.84           H  
ATOM   2479  C   GLY A 164      29.617  -6.723  -8.781  1.00 67.84           C  
ATOM   2480  O   GLY A 164      30.360  -7.656  -9.064  1.00 67.84           O  
ATOM   2481  N   THR A 165      28.287  -6.873  -8.747  1.00 74.26           N  
ATOM   2482  H   THR A 165      27.701  -6.071  -8.563  1.00 74.26           H  
ATOM   2483  CA  THR A 165      27.629  -8.137  -9.111  1.00 74.26           C  
ATOM   2484  HA  THR A 165      28.343  -8.957  -9.033  1.00 74.26           H  
ATOM   2485  C   THR A 165      27.135  -8.064 -10.553  1.00 74.26           C  
ATOM   2486  CB  THR A 165      26.474  -8.470  -8.161  1.00 74.26           C  
ATOM   2487  HB  THR A 165      25.661  -7.761  -8.317  1.00 74.26           H  
ATOM   2488  O   THR A 165      26.206  -7.322 -10.869  1.00 74.26           O  
ATOM   2489  CG2 THR A 165      25.980  -9.899  -8.385  1.00 74.26           C  
ATOM   2490 HG21 THR A 165      25.686 -10.036  -9.426  1.00 74.26           H  
ATOM   2491 HG22 THR A 165      25.125 -10.093  -7.737  1.00 74.26           H  
ATOM   2492 HG23 THR A 165      26.781 -10.605  -8.168  1.00 74.26           H  
ATOM   2493  OG1 THR A 165      26.881  -8.389  -6.816  1.00 74.26           O  
ATOM   2494  HG1 THR A 165      27.382  -7.575  -6.721  1.00 74.26           H  
ATOM   2495  N   THR A 166      27.743  -8.842 -11.447  1.00 78.05           N  
ATOM   2496  H   THR A 166      28.500  -9.443 -11.154  1.00 78.05           H  
ATOM   2497  CA  THR A 166      27.296  -8.957 -12.840  1.00 78.05           C  
ATOM   2498  HA  THR A 166      26.747  -8.053 -13.105  1.00 78.05           H  
ATOM   2499  C   THR A 166      26.329 -10.124 -13.011  1.00 78.05           C  
ATOM   2500  CB  THR A 166      28.474  -9.057 -13.818  1.00 78.05           C  
ATOM   2501  HB  THR A 166      28.093  -9.236 -14.824  1.00 78.05           H  
ATOM   2502  O   THR A 166      26.359 -11.109 -12.271  1.00 78.05           O  
ATOM   2503  CG2 THR A 166      29.301  -7.771 -13.830  1.00 78.05           C  
ATOM   2504 HG21 THR A 166      28.660  -6.921 -14.067  1.00 78.05           H  
ATOM   2505 HG22 THR A 166      30.082  -7.844 -14.586  1.00 78.05           H  
ATOM   2506 HG23 THR A 166      29.761  -7.609 -12.856  1.00 78.05           H  
ATOM   2507  OG1 THR A 166      29.334 -10.107 -13.456  1.00 78.05           O  
ATOM   2508  HG1 THR A 166      30.112 -10.072 -14.018  1.00 78.05           H  
ATOM   2509  N   LEU A 167      25.436 -10.012 -13.998  1.00 84.84           N  
ATOM   2510  H   LEU A 167      25.467  -9.202 -14.600  1.00 84.84           H  
ATOM   2511  CA  LEU A 167      24.614 -11.148 -14.400  1.00 84.84           C  
ATOM   2512  HA  LEU A 167      24.146 -11.540 -13.497  1.00 84.84           H  
ATOM   2513  C   LEU A 167      25.508 -12.237 -15.014  1.00 84.84           C  
ATOM   2514  CB  LEU A 167      23.520 -10.711 -15.389  1.00 84.84           C  
ATOM   2515  HB2 LEU A 167      23.957 -10.024 -16.114  1.00 84.84           H  
ATOM   2516  HB3 LEU A 167      23.165 -11.581 -15.941  1.00 84.84           H  
ATOM   2517  O   LEU A 167      26.400 -11.904 -15.801  1.00 84.84           O  
ATOM   2518  CG  LEU A 167      22.319 -10.049 -14.699  1.00 84.84           C  
ATOM   2519  HG  LEU A 167      22.669  -9.305 -13.983  1.00 84.84           H  
ATOM   2520  CD1 LEU A 167      21.439  -9.343 -15.731  1.00 84.84           C  
ATOM   2521 HD11 LEU A 167      20.591  -8.878 -15.228  1.00 84.84           H  
ATOM   2522 HD12 LEU A 167      21.086 -10.064 -16.468  1.00 84.84           H  
ATOM   2523 HD13 LEU A 167      22.020  -8.571 -16.234  1.00 84.84           H  
ATOM   2524  CD2 LEU A 167      21.452 -11.085 -13.979  1.00 84.84           C  
ATOM   2525 HD21 LEU A 167      22.048 -11.678 -13.284  1.00 84.84           H  
ATOM   2526 HD22 LEU A 167      21.001 -11.760 -14.706  1.00 84.84           H  
ATOM   2527 HD23 LEU A 167      20.679 -10.572 -13.408  1.00 84.84           H  
ATOM   2528  N   PRO A 168      25.261 -13.523 -14.708  1.00 84.09           N  
ATOM   2529  CA  PRO A 168      25.980 -14.618 -15.344  1.00 84.09           C  
ATOM   2530  HA  PRO A 168      27.033 -14.533 -15.076  1.00 84.09           H  
ATOM   2531  C   PRO A 168      25.837 -14.573 -16.869  1.00 84.09           C  
ATOM   2532  CB  PRO A 168      25.415 -15.908 -14.741  1.00 84.09           C  
ATOM   2533  HB2 PRO A 168      26.191 -16.660 -14.598  1.00 84.09           H  
ATOM   2534  HB3 PRO A 168      24.615 -16.306 -15.365  1.00 84.09           H  
ATOM   2535  O   PRO A 168      24.839 -14.086 -17.413  1.00 84.09           O  
ATOM   2536  CG  PRO A 168      24.827 -15.449 -13.410  1.00 84.09           C  
ATOM   2537  HG2 PRO A 168      24.010 -16.091 -13.083  1.00 84.09           H  
ATOM   2538  HG3 PRO A 168      25.617 -15.413 -12.659  1.00 84.09           H  
ATOM   2539  CD  PRO A 168      24.349 -14.033 -13.697  1.00 84.09           C  
ATOM   2540  HD2 PRO A 168      23.333 -14.051 -14.092  1.00 84.09           H  
ATOM   2541  HD3 PRO A 168      24.400 -13.450 -12.777  1.00 84.09           H  
ATOM   2542  N   LYS A 169      26.839 -15.100 -17.579  1.00 80.63           N  
ATOM   2543  H   LYS A 169      27.596 -15.544 -17.080  1.00 80.63           H  
ATOM   2544  CA  LYS A 169      26.864 -15.076 -19.045  1.00 80.63           C  
ATOM   2545  HA  LYS A 169      26.834 -14.030 -19.349  1.00 80.63           H  
ATOM   2546  C   LYS A 169      25.622 -15.777 -19.611  1.00 80.63           C  
ATOM   2547  CB  LYS A 169      28.177 -15.702 -19.543  1.00 80.63           C  
ATOM   2548  HB2 LYS A 169      28.148 -16.779 -19.380  1.00 80.63           H  
ATOM   2549  HB3 LYS A 169      29.001 -15.291 -18.959  1.00 80.63           H  
ATOM   2550  O   LYS A 169      25.288 -16.887 -19.216  1.00 80.63           O  
ATOM   2551  CG  LYS A 169      28.443 -15.406 -21.027  1.00 80.63           C  
ATOM   2552  HG2 LYS A 169      28.462 -14.328 -21.183  1.00 80.63           H  
ATOM   2553  HG3 LYS A 169      27.649 -15.840 -21.635  1.00 80.63           H  
ATOM   2554  CD  LYS A 169      29.790 -16.004 -21.457  1.00 80.63           C  
ATOM   2555  HD2 LYS A 169      29.760 -17.083 -21.306  1.00 80.63           H  
ATOM   2556  HD3 LYS A 169      30.580 -15.587 -20.832  1.00 80.63           H  
ATOM   2557  CE  LYS A 169      30.089 -15.697 -22.930  1.00 80.63           C  
ATOM   2558  HE2 LYS A 169      29.272 -16.086 -23.538  1.00 80.63           H  
ATOM   2559  HE3 LYS A 169      30.122 -14.616 -23.062  1.00 80.63           H  
ATOM   2560  NZ  LYS A 169      31.376 -16.305 -23.359  1.00 80.63           N  
ATOM   2561  HZ1 LYS A 169      31.355 -17.307 -23.237  1.00 80.63           H  
ATOM   2562  HZ2 LYS A 169      31.567 -16.107 -24.331  1.00 80.63           H  
ATOM   2563  HZ3 LYS A 169      32.142 -15.945 -22.808  1.00 80.63           H  
ATOM   2564  N   GLY A 170      24.940 -15.123 -20.552  1.00 84.07           N  
ATOM   2565  H   GLY A 170      25.238 -14.187 -20.788  1.00 84.07           H  
ATOM   2566  CA  GLY A 170      23.709 -15.640 -21.162  1.00 84.07           C  
ATOM   2567  HA2 GLY A 170      23.764 -16.727 -21.228  1.00 84.07           H  
ATOM   2568  HA3 GLY A 170      23.628 -15.242 -22.173  1.00 84.07           H  
ATOM   2569  C   GLY A 170      22.418 -15.283 -20.419  1.00 84.07           C  
ATOM   2570  O   GLY A 170      21.352 -15.724 -20.853  1.00 84.07           O  
ATOM   2571  N   PHE A 171      22.487 -14.473 -19.357  1.00 88.55           N  
ATOM   2572  H   PHE A 171      23.390 -14.195 -19.000  1.00 88.55           H  
ATOM   2573  CA  PHE A 171      21.317 -13.936 -18.664  1.00 88.55           C  
ATOM   2574  HA  PHE A 171      20.422 -14.411 -19.065  1.00 88.55           H  
ATOM   2575  C   PHE A 171      21.173 -12.431 -18.882  1.00 88.55           C  
ATOM   2576  CB  PHE A 171      21.370 -14.284 -17.174  1.00 88.55           C  
ATOM   2577  HB2 PHE A 171      22.313 -13.944 -16.747  1.00 88.55           H  
ATOM   2578  HB3 PHE A 171      20.569 -13.753 -16.660  1.00 88.55           H  
ATOM   2579  O   PHE A 171      22.130 -11.674 -18.740  1.00 88.55           O  
ATOM   2580  CG  PHE A 171      21.201 -15.765 -16.927  1.00 88.55           C  
ATOM   2581  CD1 PHE A 171      19.914 -16.297 -16.732  1.00 88.55           C  
ATOM   2582  HD1 PHE A 171      19.050 -15.649 -16.727  1.00 88.55           H  
ATOM   2583  CD2 PHE A 171      22.318 -16.620 -16.954  1.00 88.55           C  
ATOM   2584  HD2 PHE A 171      23.302 -16.222 -17.152  1.00 88.55           H  
ATOM   2585  CE1 PHE A 171      19.756 -17.678 -16.546  1.00 88.55           C  
ATOM   2586  HE1 PHE A 171      18.774 -18.097 -16.382  1.00 88.55           H  
ATOM   2587  CE2 PHE A 171      22.155 -18.003 -16.768  1.00 88.55           C  
ATOM   2588  HE2 PHE A 171      23.007 -18.665 -16.803  1.00 88.55           H  
ATOM   2589  CZ  PHE A 171      20.871 -18.530 -16.572  1.00 88.55           C  
ATOM   2590  HZ  PHE A 171      20.742 -19.596 -16.457  1.00 88.55           H  
ATOM   2591  N   TYR A 172      19.948 -11.993 -19.180  1.00 84.35           N  
ATOM   2592  H   TYR A 172      19.218 -12.678 -19.315  1.00 84.35           H  
ATOM   2593  CA  TYR A 172      19.617 -10.580 -19.381  1.00 84.35           C  
ATOM   2594  HA  TYR A 172      20.441  -9.963 -19.023  1.00 84.35           H  
ATOM   2595  C   TYR A 172      18.366 -10.198 -18.588  1.00 84.35           C  
ATOM   2596  CB  TYR A 172      19.432 -10.286 -20.876  1.00 84.35           C  
ATOM   2597  HB2 TYR A 172      18.599 -10.879 -21.254  1.00 84.35           H  
ATOM   2598  HB3 TYR A 172      19.162  -9.237 -20.993  1.00 84.35           H  
ATOM   2599  O   TYR A 172      17.364 -10.916 -18.620  1.00 84.35           O  
ATOM   2600  CG  TYR A 172      20.660 -10.566 -21.723  1.00 84.35           C  
ATOM   2601  CD1 TYR A 172      21.634  -9.569 -21.922  1.00 84.35           C  
ATOM   2602  HD1 TYR A 172      21.512  -8.596 -21.469  1.00 84.35           H  
ATOM   2603  CD2 TYR A 172      20.834 -11.837 -22.300  1.00 84.35           C  
ATOM   2604  HD2 TYR A 172      20.096 -12.605 -22.123  1.00 84.35           H  
ATOM   2605  CE1 TYR A 172      22.776  -9.842 -22.702  1.00 84.35           C  
ATOM   2606  HE1 TYR A 172      23.524  -9.077 -22.847  1.00 84.35           H  
ATOM   2607  CE2 TYR A 172      21.969 -12.116 -23.082  1.00 84.35           C  
ATOM   2608  HE2 TYR A 172      22.104 -13.089 -23.532  1.00 84.35           H  
ATOM   2609  OH  TYR A 172      24.042 -11.392 -24.034  1.00 84.35           O  
ATOM   2610  HH  TYR A 172      24.610 -10.624 -24.126  1.00 84.35           H  
ATOM   2611  CZ  TYR A 172      22.943 -11.118 -23.284  1.00 84.35           C  
ATOM   2612  N   ALA A 173      18.408  -9.059 -17.894  1.00 86.07           N  
ATOM   2613  H   ALA A 173      19.255  -8.508 -17.903  1.00 86.07           H  
ATOM   2614  CA  ALA A 173      17.253  -8.526 -17.177  1.00 86.07           C  
ATOM   2615  HA  ALA A 173      16.740  -9.348 -16.677  1.00 86.07           H  
ATOM   2616  C   ALA A 173      16.252  -7.879 -18.144  1.00 86.07           C  
ATOM   2617  CB  ALA A 173      17.724  -7.548 -16.096  1.00 86.07           C  
ATOM   2618  HB1 ALA A 173      16.860  -7.128 -15.582  1.00 86.07           H  
ATOM   2619  HB2 ALA A 173      18.298  -6.735 -16.542  1.00 86.07           H  
ATOM   2620  HB3 ALA A 173      18.343  -8.067 -15.364  1.00 86.07           H  
ATOM   2621  O   ALA A 173      16.581  -6.947 -18.882  1.00 86.07           O  
ATOM   2622  N   GLU A 174      15.008  -8.354 -18.125  1.00 78.29           N  
ATOM   2623  H   GLU A 174      14.785  -9.116 -17.501  1.00 78.29           H  
ATOM   2624  CA  GLU A 174      13.939  -7.809 -18.959  1.00 78.29           C  
ATOM   2625  HA  GLU A 174      14.286  -7.817 -19.993  1.00 78.29           H  
ATOM   2626  C   GLU A 174      13.650  -6.348 -18.562  1.00 78.29           C  
ATOM   2627  CB  GLU A 174      12.720  -8.742 -18.868  1.00 78.29           C  
ATOM   2628  HB2 GLU A 174      12.351  -8.744 -17.842  1.00 78.29           H  
ATOM   2629  HB3 GLU A 174      13.055  -9.753 -19.100  1.00 78.29           H  
ATOM   2630  O   GLU A 174      13.522  -6.021 -17.381  1.00 78.29           O  
ATOM   2631  CG  GLU A 174      11.564  -8.407 -19.825  1.00 78.29           C  
ATOM   2632  HG2 GLU A 174      11.157  -7.429 -19.566  1.00 78.29           H  
ATOM   2633  HG3 GLU A 174      11.956  -8.355 -20.840  1.00 78.29           H  
ATOM   2634  CD  GLU A 174      10.437  -9.463 -19.757  1.00 78.29           C  
ATOM   2635  OE1 GLU A 174       9.735  -9.700 -20.771  1.00 78.29           O  
ATOM   2636  OE2 GLU A 174      10.243 -10.102 -18.696  1.00 78.29           O  
ATOM   2637  N   GLY A 175      13.586  -5.452 -19.550  1.00 66.33           N  
ATOM   2638  H   GLY A 175      13.717  -5.780 -20.497  1.00 66.33           H  
ATOM   2639  CA  GLY A 175      13.428  -4.006 -19.341  1.00 66.33           C  
ATOM   2640  HA2 GLY A 175      12.810  -3.838 -18.458  1.00 66.33           H  
ATOM   2641  HA3 GLY A 175      12.909  -3.579 -20.199  1.00 66.33           H  
ATOM   2642  C   GLY A 175      14.734  -3.224 -19.144  1.00 66.33           C  
ATOM   2643  O   GLY A 175      14.719  -2.004 -19.287  1.00 66.33           O  
ATOM   2644  N   SER A 176      15.872  -3.889 -18.914  1.00 52.31           N  
ATOM   2645  H   SER A 176      15.846  -4.894 -18.819  1.00 52.31           H  
ATOM   2646  CA  SER A 176      17.188  -3.235 -18.886  1.00 52.31           C  
ATOM   2647  HA  SER A 176      17.093  -2.278 -18.372  1.00 52.31           H  
ATOM   2648  C   SER A 176      17.672  -2.948 -20.315  1.00 52.31           C  
ATOM   2649  CB  SER A 176      18.188  -4.075 -18.085  1.00 52.31           C  
ATOM   2650  HB2 SER A 176      17.741  -4.356 -17.132  1.00 52.31           H  
ATOM   2651  HB3 SER A 176      18.447  -4.979 -18.637  1.00 52.31           H  
ATOM   2652  O   SER A 176      18.529  -3.640 -20.864  1.00 52.31           O  
ATOM   2653  OG  SER A 176      19.348  -3.306 -17.838  1.00 52.31           O  
ATOM   2654  HG  SER A 176      19.986  -3.845 -17.365  1.00 52.31           H  
ATOM   2655  N   ARG A 177      17.078  -1.952 -20.986  1.00 42.70           N  
ATOM   2656  H   ARG A 177      16.345  -1.442 -20.514  1.00 42.70           H  
ATOM   2657  CA  ARG A 177      17.631  -1.437 -22.248  1.00 42.70           C  
ATOM   2658  HA  ARG A 177      17.974  -2.269 -22.863  1.00 42.70           H  
ATOM   2659  C   ARG A 177      18.859  -0.588 -21.930  1.00 42.70           C  
ATOM   2660  CB  ARG A 177      16.602  -0.626 -23.056  1.00 42.70           C  
ATOM   2661  HB2 ARG A 177      17.148  -0.024 -23.782  1.00 42.70           H  
ATOM   2662  HB3 ARG A 177      16.066   0.055 -22.394  1.00 42.70           H  
ATOM   2663  O   ARG A 177      18.742   0.612 -21.733  1.00 42.70           O  
ATOM   2664  CG  ARG A 177      15.605  -1.496 -23.831  1.00 42.70           C  
ATOM   2665  HG2 ARG A 177      14.937  -2.000 -23.133  1.00 42.70           H  
ATOM   2666  HG3 ARG A 177      16.149  -2.239 -24.413  1.00 42.70           H  
ATOM   2667  CD  ARG A 177      14.798  -0.604 -24.784  1.00 42.70           C  
ATOM   2668  HD2 ARG A 177      14.244   0.128 -24.196  1.00 42.70           H  
ATOM   2669  HD3 ARG A 177      15.495  -0.072 -25.432  1.00 42.70           H  
ATOM   2670  NE  ARG A 177      13.859  -1.381 -25.616  1.00 42.70           N  
ATOM   2671  HE  ARG A 177      13.776  -2.367 -25.413  1.00 42.70           H  
ATOM   2672  NH1 ARG A 177      13.186   0.348 -26.974  1.00 42.70           N  
ATOM   2673 HH11 ARG A 177      13.817   0.969 -26.488  1.00 42.70           H  
ATOM   2674 HH12 ARG A 177      12.649   0.693 -27.757  1.00 42.70           H  
ATOM   2675  NH2 ARG A 177      12.333  -1.690 -27.282  1.00 42.70           N  
ATOM   2676 HH21 ARG A 177      11.802  -1.322 -28.059  1.00 42.70           H  
ATOM   2677 HH22 ARG A 177      12.272  -2.672 -27.056  1.00 42.70           H  
ATOM   2678  CZ  ARG A 177      13.133  -0.905 -26.615  1.00 42.70           C  
ATOM   2679  N   GLY A 178      20.037  -1.205 -21.904  1.00 36.65           N  
ATOM   2680  H   GLY A 178      20.053  -2.215 -21.887  1.00 36.65           H  
ATOM   2681  CA  GLY A 178      21.291  -0.446 -21.882  1.00 36.65           C  
ATOM   2682  HA2 GLY A 178      21.270   0.281 -21.071  1.00 36.65           H  
ATOM   2683  HA3 GLY A 178      22.121  -1.131 -21.711  1.00 36.65           H  
ATOM   2684  C   GLY A 178      21.547   0.303 -23.197  1.00 36.65           C  
ATOM   2685  O   GLY A 178      22.070   1.410 -23.193  1.00 36.65           O  
ATOM   2686  N   GLY A 179      21.175  -0.299 -24.332  1.00 29.94           N  
ATOM   2687  H   GLY A 179      20.729  -1.203 -24.263  1.00 29.94           H  
ATOM   2688  CA  GLY A 179      21.546   0.175 -25.664  1.00 29.94           C  
ATOM   2689  HA2 GLY A 179      21.349  -0.613 -26.390  1.00 29.94           H  
ATOM   2690  HA3 GLY A 179      22.616   0.381 -25.680  1.00 29.94           H  
ATOM   2691  C   GLY A 179      20.815   1.435 -26.128  1.00 29.94           C  
ATOM   2692  O   GLY A 179      19.988   1.357 -27.030  1.00 29.94           O  
ATOM   2693  N   SER A 180      21.218   2.602 -25.630  1.00 26.36           N  
ATOM   2694  H   SER A 180      21.760   2.580 -24.778  1.00 26.36           H  
ATOM   2695  CA  SER A 180      21.367   3.780 -26.489  1.00 26.36           C  
ATOM   2696  HA  SER A 180      20.487   3.886 -27.124  1.00 26.36           H  
ATOM   2697  C   SER A 180      22.591   3.569 -27.385  1.00 26.36           C  
ATOM   2698  CB  SER A 180      21.524   5.070 -25.670  1.00 26.36           C  
ATOM   2699  HB2 SER A 180      22.389   4.978 -25.013  1.00 26.36           H  
ATOM   2700  HB3 SER A 180      21.679   5.912 -26.344  1.00 26.36           H  
ATOM   2701  O   SER A 180      23.585   4.277 -27.264  1.00 26.36           O  
ATOM   2702  OG  SER A 180      20.373   5.310 -24.890  1.00 26.36           O  
ATOM   2703  HG  SER A 180      20.550   6.051 -24.305  1.00 26.36           H  
ATOM   2704  N   GLN A 181      22.555   2.595 -28.297  1.00 24.21           N  
ATOM   2705  H   GLN A 181      21.721   2.028 -28.359  1.00 24.21           H  
ATOM   2706  CA  GLN A 181      23.409   2.680 -29.482  1.00 24.21           C  
ATOM   2707  HA  GLN A 181      24.380   3.095 -29.210  1.00 24.21           H  
ATOM   2708  C   GLN A 181      22.763   3.700 -30.423  1.00 24.21           C  
ATOM   2709  CB  GLN A 181      23.668   1.303 -30.118  1.00 24.21           C  
ATOM   2710  HB2 GLN A 181      23.913   1.439 -31.171  1.00 24.21           H  
ATOM   2711  HB3 GLN A 181      22.772   0.687 -30.050  1.00 24.21           H  
ATOM   2712  O   GLN A 181      22.172   3.357 -31.442  1.00 24.21           O  
ATOM   2713  CG  GLN A 181      24.864   0.592 -29.459  1.00 24.21           C  
ATOM   2714  HG2 GLN A 181      25.740   1.236 -29.530  1.00 24.21           H  
ATOM   2715  HG3 GLN A 181      24.651   0.417 -28.405  1.00 24.21           H  
ATOM   2716  CD  GLN A 181      25.187  -0.746 -30.121  1.00 24.21           C  
ATOM   2717  NE2 GLN A 181      26.419  -1.201 -30.066  1.00 24.21           N  
ATOM   2718 HE21 GLN A 181      27.158  -0.662 -29.637  1.00 24.21           H  
ATOM   2719 HE22 GLN A 181      26.585  -2.075 -30.545  1.00 24.21           H  
ATOM   2720  OE1 GLN A 181      24.341  -1.421 -30.679  1.00 24.21           O  
ATOM   2721  N   ALA A 182      22.853   4.981 -30.051  1.00 21.77           N  
ATOM   2722  H   ALA A 182      23.327   5.175 -29.180  1.00 21.77           H  
ATOM   2723  CA  ALA A 182      22.880   6.026 -31.054  1.00 21.77           C  
ATOM   2724  HA  ALA A 182      22.006   5.940 -31.699  1.00 21.77           H  
ATOM   2725  C   ALA A 182      24.149   5.779 -31.873  1.00 21.77           C  
ATOM   2726  CB  ALA A 182      22.872   7.404 -30.380  1.00 21.77           C  
ATOM   2727  HB1 ALA A 182      21.958   7.525 -29.798  1.00 21.77           H  
ATOM   2728  HB2 ALA A 182      22.915   8.183 -31.140  1.00 21.77           H  
ATOM   2729  HB3 ALA A 182      23.735   7.504 -29.722  1.00 21.77           H  
ATOM   2730  O   ALA A 182      25.256   5.779 -31.334  1.00 21.77           O  
ATOM   2731  N   SER A 183      23.986   5.510 -33.163  1.00 22.15           N  
ATOM   2732  H   SER A 183      23.053   5.443 -33.545  1.00 22.15           H  
ATOM   2733  CA  SER A 183      25.100   5.433 -34.094  1.00 22.15           C  
ATOM   2734  HA  SER A 183      25.875   4.783 -33.687  1.00 22.15           H  
ATOM   2735  C   SER A 183      25.676   6.838 -34.267  1.00 22.15           C  
ATOM   2736  CB  SER A 183      24.620   4.841 -35.426  1.00 22.15           C  
ATOM   2737  HB2 SER A 183      25.454   4.806 -36.127  1.00 22.15           H  
ATOM   2738  HB3 SER A 183      24.255   3.827 -35.265  1.00 22.15           H  
ATOM   2739  O   SER A 183      25.214   7.603 -35.117  1.00 22.15           O  
ATOM   2740  OG  SER A 183      23.580   5.634 -35.970  1.00 22.15           O  
ATOM   2741  HG  SER A 183      23.885   6.544 -35.928  1.00 22.15           H  
ATOM   2742  N   SER A 184      26.686   7.206 -33.481  1.00 20.91           N  
ATOM   2743  H   SER A 184      26.992   6.593 -32.738  1.00 20.91           H  
ATOM   2744  CA  SER A 184      27.628   8.210 -33.953  1.00 20.91           C  
ATOM   2745  HA  SER A 184      27.086   9.124 -34.195  1.00 20.91           H  
ATOM   2746  C   SER A 184      28.249   7.649 -35.233  1.00 20.91           C  
ATOM   2747  CB  SER A 184      28.676   8.562 -32.887  1.00 20.91           C  
ATOM   2748  HB2 SER A 184      29.484   9.131 -33.348  1.00 20.91           H  
ATOM   2749  HB3 SER A 184      28.205   9.182 -32.124  1.00 20.91           H  
ATOM   2750  O   SER A 184      28.937   6.630 -35.225  1.00 20.91           O  
ATOM   2751  OG  SER A 184      29.200   7.405 -32.266  1.00 20.91           O  
ATOM   2752  HG  SER A 184      29.911   7.656 -31.672  1.00 20.91           H  
ATOM   2753  N   ARG A 185      27.962   8.292 -36.372  1.00 17.44           N  
ATOM   2754  H   ARG A 185      27.313   9.065 -36.328  1.00 17.44           H  
ATOM   2755  CA  ARG A 185      28.800   8.141 -37.560  1.00 17.44           C  
ATOM   2756  HA  ARG A 185      28.936   7.084 -37.790  1.00 17.44           H  
ATOM   2757  C   ARG A 185      30.159   8.713 -37.181  1.00 17.44           C  
ATOM   2758  CB  ARG A 185      28.207   8.863 -38.782  1.00 17.44           C  
ATOM   2759  HB2 ARG A 185      29.010   9.023 -39.502  1.00 17.44           H  
ATOM   2760  HB3 ARG A 185      27.824   9.840 -38.484  1.00 17.44           H  
ATOM   2761  O   ARG A 185      30.342   9.925 -37.163  1.00 17.44           O  
ATOM   2762  CG  ARG A 185      27.102   8.058 -39.480  1.00 17.44           C  
ATOM   2763  HG2 ARG A 185      27.491   7.076 -39.750  1.00 17.44           H  
ATOM   2764  HG3 ARG A 185      26.254   7.935 -38.806  1.00 17.44           H  
ATOM   2765  CD  ARG A 185      26.655   8.792 -40.752  1.00 17.44           C  
ATOM   2766  HD2 ARG A 185      26.215   9.749 -40.469  1.00 17.44           H  
ATOM   2767  HD3 ARG A 185      27.534   8.981 -41.368  1.00 17.44           H  
ATOM   2768  NE  ARG A 185      25.677   8.010 -41.534  1.00 17.44           N  
ATOM   2769  HE  ARG A 185      25.328   7.161 -41.112  1.00 17.44           H  
ATOM   2770  NH1 ARG A 185      25.587   9.397 -43.368  1.00 17.44           N  
ATOM   2771 HH11 ARG A 185      26.234  10.031 -42.920  1.00 17.44           H  
ATOM   2772 HH12 ARG A 185      25.223   9.612 -44.285  1.00 17.44           H  
ATOM   2773  NH2 ARG A 185      24.371   7.530 -43.341  1.00 17.44           N  
ATOM   2774 HH21 ARG A 185      24.058   6.676 -42.901  1.00 17.44           H  
ATOM   2775 HH22 ARG A 185      24.023   7.769 -44.259  1.00 17.44           H  
ATOM   2776  CZ  ARG A 185      25.219   8.315 -42.738  1.00 17.44           C  
ATOM   2777  N   SER A 186      31.085   7.832 -36.833  1.00 20.01           N  
ATOM   2778  H   SER A 186      30.820   6.863 -36.733  1.00 20.01           H  
ATOM   2779  CA  SER A 186      32.498   8.146 -36.694  1.00 20.01           C  
ATOM   2780  HA  SER A 186      32.632   8.929 -35.948  1.00 20.01           H  
ATOM   2781  C   SER A 186      33.024   8.650 -38.042  1.00 20.01           C  
ATOM   2782  CB  SER A 186      33.240   6.888 -36.220  1.00 20.01           C  
ATOM   2783  HB2 SER A 186      32.986   6.696 -35.177  1.00 20.01           H  
ATOM   2784  HB3 SER A 186      34.316   7.044 -36.296  1.00 20.01           H  
ATOM   2785  O   SER A 186      33.371   7.857 -38.918  1.00 20.01           O  
ATOM   2786  OG  SER A 186      32.855   5.766 -36.995  1.00 20.01           O  
ATOM   2787  HG  SER A 186      33.161   5.930 -37.890  1.00 20.01           H  
ATOM   2788  N   SER A 187      33.059   9.973 -38.234  1.00 18.07           N  
ATOM   2789  H   SER A 187      32.638  10.574 -37.541  1.00 18.07           H  
ATOM   2790  CA  SER A 187      33.973  10.579 -39.204  1.00 18.07           C  
ATOM   2791  HA  SER A 187      33.758  10.172 -40.192  1.00 18.07           H  
ATOM   2792  C   SER A 187      35.411  10.215 -38.820  1.00 18.07           C  
ATOM   2793  CB  SER A 187      33.805  12.098 -39.256  1.00 18.07           C  
ATOM   2794  HB2 SER A 187      34.460  12.505 -40.026  1.00 18.07           H  
ATOM   2795  HB3 SER A 187      32.773  12.341 -39.512  1.00 18.07           H  
ATOM   2796  O   SER A 187      35.732  10.161 -37.636  1.00 18.07           O  
ATOM   2797  OG  SER A 187      34.129  12.686 -38.013  1.00 18.07           O  
ATOM   2798  HG  SER A 187      34.807  12.173 -37.568  1.00 18.07           H  
ATOM   2799  N   SER A 188      36.263   9.952 -39.807  1.00 18.04           N  
ATOM   2800  H   SER A 188      35.957  10.090 -40.760  1.00 18.04           H  
ATOM   2801  CA  SER A 188      37.414   9.054 -39.645  1.00 18.04           C  
ATOM   2802  HA  SER A 188      37.156   8.281 -38.920  1.00 18.04           H  
ATOM   2803  C   SER A 188      38.748   9.647 -39.187  1.00 18.04           C  
ATOM   2804  CB  SER A 188      37.656   8.369 -40.994  1.00 18.04           C  
ATOM   2805  HB2 SER A 188      38.569   7.775 -40.952  1.00 18.04           H  
ATOM   2806  HB3 SER A 188      36.821   7.700 -41.201  1.00 18.04           H  
ATOM   2807  O   SER A 188      39.528   8.916 -38.586  1.00 18.04           O  
ATOM   2808  OG  SER A 188      37.751   9.337 -42.036  1.00 18.04           O  
ATOM   2809  HG  SER A 188      37.651   8.870 -42.869  1.00 18.04           H  
ATOM   2810  N   ARG A 189      39.116  10.865 -39.614  1.00 17.00           N  
ATOM   2811  H   ARG A 189      38.406  11.439 -40.046  1.00 17.00           H  
ATOM   2812  CA  ARG A 189      40.546  11.170 -39.863  1.00 17.00           C  
ATOM   2813  HA  ARG A 189      40.938  10.308 -40.403  1.00 17.00           H  
ATOM   2814  C   ARG A 189      41.448  11.220 -38.614  1.00 17.00           C  
ATOM   2815  CB  ARG A 189      40.705  12.400 -40.770  1.00 17.00           C  
ATOM   2816  HB2 ARG A 189      41.693  12.835 -40.615  1.00 17.00           H  
ATOM   2817  HB3 ARG A 189      39.967  13.156 -40.503  1.00 17.00           H  
ATOM   2818  O   ARG A 189      40.993  11.311 -37.485  1.00 17.00           O  
ATOM   2819  CG  ARG A 189      40.574  12.036 -42.259  1.00 17.00           C  
ATOM   2820  HG2 ARG A 189      41.212  11.181 -42.483  1.00 17.00           H  
ATOM   2821  HG3 ARG A 189      39.540  11.777 -42.484  1.00 17.00           H  
ATOM   2822  CD  ARG A 189      41.021  13.222 -43.125  1.00 17.00           C  
ATOM   2823  HD2 ARG A 189      42.035  13.499 -42.836  1.00 17.00           H  
ATOM   2824  HD3 ARG A 189      40.360  14.066 -42.929  1.00 17.00           H  
ATOM   2825  NE  ARG A 189      41.000  12.903 -44.566  1.00 17.00           N  
ATOM   2826  HE  ARG A 189      40.551  12.040 -44.840  1.00 17.00           H  
ATOM   2827  NH1 ARG A 189      42.064  14.804 -45.311  1.00 17.00           N  
ATOM   2828 HH11 ARG A 189      42.385  15.377 -46.078  1.00 17.00           H  
ATOM   2829 HH12 ARG A 189      42.104  15.158 -44.366  1.00 17.00           H  
ATOM   2830  NH2 ARG A 189      41.384  13.277 -46.784  1.00 17.00           N  
ATOM   2831 HH21 ARG A 189      41.735  13.864 -47.528  1.00 17.00           H  
ATOM   2832 HH22 ARG A 189      40.939  12.403 -47.024  1.00 17.00           H  
ATOM   2833  CZ  ARG A 189      41.481  13.659 -45.541  1.00 17.00           C  
ATOM   2834  N   SER A 190      42.762  11.150 -38.872  1.00 17.23           N  
ATOM   2835  H   SER A 190      43.030  11.289 -39.836  1.00 17.23           H  
ATOM   2836  CA  SER A 190      43.677  10.267 -38.135  1.00 17.23           C  
ATOM   2837  HA  SER A 190      43.087   9.478 -37.668  1.00 17.23           H  
ATOM   2838  C   SER A 190      44.592  10.820 -37.036  1.00 17.23           C  
ATOM   2839  CB  SER A 190      44.615   9.612 -39.159  1.00 17.23           C  
ATOM   2840  HB2 SER A 190      45.246   8.888 -38.645  1.00 17.23           H  
ATOM   2841  HB3 SER A 190      44.019   9.078 -39.898  1.00 17.23           H  
ATOM   2842  O   SER A 190      44.934  10.047 -36.152  1.00 17.23           O  
ATOM   2843  OG  SER A 190      45.439  10.568 -39.818  1.00 17.23           O  
ATOM   2844  HG  SER A 190      46.091  10.063 -40.310  1.00 17.23           H  
ATOM   2845  N   ARG A 191      45.188  12.012 -37.197  1.00 17.37           N  
ATOM   2846  H   ARG A 191      44.774  12.634 -37.877  1.00 17.37           H  
ATOM   2847  CA  ARG A 191      46.642  12.159 -36.909  1.00 17.37           C  
ATOM   2848  HA  ARG A 191      47.104  11.252 -37.299  1.00 17.37           H  
ATOM   2849  C   ARG A 191      47.079  12.123 -35.419  1.00 17.37           C  
ATOM   2850  CB  ARG A 191      47.235  13.349 -37.696  1.00 17.37           C  
ATOM   2851  HB2 ARG A 191      48.164  13.666 -37.223  1.00 17.37           H  
ATOM   2852  HB3 ARG A 191      46.549  14.195 -37.655  1.00 17.37           H  
ATOM   2853  O   ARG A 191      46.276  12.199 -34.506  1.00 17.37           O  
ATOM   2854  CG  ARG A 191      47.553  13.001 -39.163  1.00 17.37           C  
ATOM   2855  HG2 ARG A 191      48.101  12.060 -39.201  1.00 17.37           H  
ATOM   2856  HG3 ARG A 191      46.623  12.902 -39.723  1.00 17.37           H  
ATOM   2857  CD  ARG A 191      48.413  14.100 -39.807  1.00 17.37           C  
ATOM   2858  HD2 ARG A 191      47.837  15.025 -39.827  1.00 17.37           H  
ATOM   2859  HD3 ARG A 191      49.297  14.257 -39.189  1.00 17.37           H  
ATOM   2860  NE  ARG A 191      48.840  13.752 -41.180  1.00 17.37           N  
ATOM   2861  HE  ARG A 191      48.517  12.871 -41.554  1.00 17.37           H  
ATOM   2862  NH1 ARG A 191      50.126  15.622 -41.569  1.00 17.37           N  
ATOM   2863 HH11 ARG A 191      49.884  15.989 -40.660  1.00 17.37           H  
ATOM   2864 HH12 ARG A 191      50.738  16.150 -42.174  1.00 17.37           H  
ATOM   2865  NH2 ARG A 191      49.965  14.064 -43.148  1.00 17.37           N  
ATOM   2866 HH21 ARG A 191      49.643  13.174 -43.503  1.00 17.37           H  
ATOM   2867 HH22 ARG A 191      50.593  14.615 -43.715  1.00 17.37           H  
ATOM   2868  CZ  ARG A 191      49.637  14.475 -41.955  1.00 17.37           C  
ATOM   2869  N   ASN A 192      48.409  12.023 -35.240  1.00 16.17           N  
ATOM   2870  H   ASN A 192      48.933  12.208 -36.083  1.00 16.17           H  
ATOM   2871  CA  ASN A 192      49.143  11.155 -34.295  1.00 16.17           C  
ATOM   2872  HA  ASN A 192      48.525  10.283 -34.081  1.00 16.17           H  
ATOM   2873  C   ASN A 192      49.606  11.682 -32.900  1.00 16.17           C  
ATOM   2874  CB  ASN A 192      50.378  10.687 -35.109  1.00 16.17           C  
ATOM   2875  HB2 ASN A 192      50.042  10.154 -35.998  1.00 16.17           H  
ATOM   2876  HB3 ASN A 192      50.957  11.555 -35.425  1.00 16.17           H  
ATOM   2877  O   ASN A 192      49.310  11.061 -31.891  1.00 16.17           O  
ATOM   2878  CG  ASN A 192      51.296   9.740 -34.354  1.00 16.17           C  
ATOM   2879  ND2 ASN A 192      52.588   9.983 -34.330  1.00 16.17           N  
ATOM   2880 HD21 ASN A 192      53.007  10.735 -34.859  1.00 16.17           H  
ATOM   2881 HD22 ASN A 192      53.131   9.281 -33.849  1.00 16.17           H  
ATOM   2882  OD1 ASN A 192      50.872   8.746 -33.810  1.00 16.17           O  
ATOM   2883  N   SER A 193      50.506  12.675 -32.852  1.00 16.65           N  
ATOM   2884  H   SER A 193      50.548  13.292 -33.651  1.00 16.65           H  
ATOM   2885  CA  SER A 193      51.617  12.785 -31.850  1.00 16.65           C  
ATOM   2886  HA  SER A 193      51.870  11.787 -31.492  1.00 16.65           H  
ATOM   2887  C   SER A 193      51.270  13.636 -30.597  1.00 16.65           C  
ATOM   2888  CB  SER A 193      52.825  13.342 -32.635  1.00 16.65           C  
ATOM   2889  HB2 SER A 193      52.466  13.811 -33.551  1.00 16.65           H  
ATOM   2890  HB3 SER A 193      53.468  12.510 -32.923  1.00 16.65           H  
ATOM   2891  O   SER A 193      50.247  14.302 -30.629  1.00 16.65           O  
ATOM   2892  OG  SER A 193      53.598  14.317 -31.963  1.00 16.65           O  
ATOM   2893  HG  SER A 193      54.054  14.850 -32.619  1.00 16.65           H  
ATOM   2894  N   SER A 194      52.039  13.804 -29.495  1.00 16.16           N  
ATOM   2895  H   SER A 194      51.629  14.525 -28.918  1.00 16.16           H  
ATOM   2896  CA  SER A 194      53.038  12.987 -28.758  1.00 16.16           C  
ATOM   2897  HA  SER A 194      52.686  11.955 -28.768  1.00 16.16           H  
ATOM   2898  C   SER A 194      53.139  13.392 -27.255  1.00 16.16           C  
ATOM   2899  CB  SER A 194      54.459  12.987 -29.355  1.00 16.16           C  
ATOM   2900  HB2 SER A 194      55.107  12.388 -28.714  1.00 16.16           H  
ATOM   2901  HB3 SER A 194      54.439  12.512 -30.336  1.00 16.16           H  
ATOM   2902  O   SER A 194      52.566  12.718 -26.412  1.00 16.16           O  
ATOM   2903  OG  SER A 194      54.996  14.293 -29.470  1.00 16.16           O  
ATOM   2904  HG  SER A 194      54.541  14.679 -30.222  1.00 16.16           H  
ATOM   2905  N   ARG A 195      53.942  14.417 -26.913  1.00 16.84           N  
ATOM   2906  H   ARG A 195      54.268  14.946 -27.710  1.00 16.84           H  
ATOM   2907  CA  ARG A 195      54.715  14.643 -25.651  1.00 16.84           C  
ATOM   2908  HA  ARG A 195      54.774  13.719 -25.076  1.00 16.84           H  
ATOM   2909  C   ARG A 195      54.081  15.710 -24.715  1.00 16.84           C  
ATOM   2910  CB  ARG A 195      56.111  15.085 -26.146  1.00 16.84           C  
ATOM   2911  HB2 ARG A 195      56.569  15.772 -25.435  1.00 16.84           H  
ATOM   2912  HB3 ARG A 195      56.002  15.673 -27.057  1.00 16.84           H  
ATOM   2913  O   ARG A 195      53.064  16.266 -25.088  1.00 16.84           O  
ATOM   2914  CG  ARG A 195      57.067  13.915 -26.430  1.00 16.84           C  
ATOM   2915  HG2 ARG A 195      57.174  13.309 -25.529  1.00 16.84           H  
ATOM   2916  HG3 ARG A 195      56.662  13.295 -27.229  1.00 16.84           H  
ATOM   2917  CD  ARG A 195      58.445  14.455 -26.842  1.00 16.84           C  
ATOM   2918  HD2 ARG A 195      58.830  15.066 -26.026  1.00 16.84           H  
ATOM   2919  HD3 ARG A 195      58.323  15.086 -27.722  1.00 16.84           H  
ATOM   2920  NE  ARG A 195      59.404  13.374 -27.147  1.00 16.84           N  
ATOM   2921  HE  ARG A 195      59.023  12.445 -27.260  1.00 16.84           H  
ATOM   2922  NH1 ARG A 195      61.321  14.652 -27.172  1.00 16.84           N  
ATOM   2923 HH11 ARG A 195      62.320  14.721 -27.304  1.00 16.84           H  
ATOM   2924 HH12 ARG A 195      60.780  15.477 -26.956  1.00 16.84           H  
ATOM   2925  NH2 ARG A 195      61.453  12.470 -27.594  1.00 16.84           N  
ATOM   2926 HH21 ARG A 195      61.043  11.552 -27.685  1.00 16.84           H  
ATOM   2927 HH22 ARG A 195      62.450  12.577 -27.715  1.00 16.84           H  
ATOM   2928  CZ  ARG A 195      60.714  13.504 -27.302  1.00 16.84           C  
ATOM   2929  N   ASN A 196      54.608  16.184 -23.565  1.00 16.05           N  
ATOM   2930  H   ASN A 196      54.041  16.959 -23.253  1.00 16.05           H  
ATOM   2931  CA  ASN A 196      55.474  15.652 -22.486  1.00 16.05           C  
ATOM   2932  HA  ASN A 196      55.287  14.582 -22.397  1.00 16.05           H  
ATOM   2933  C   ASN A 196      55.071  16.258 -21.103  1.00 16.05           C  
ATOM   2934  CB  ASN A 196      56.995  15.847 -22.738  1.00 16.05           C  
ATOM   2935  HB2 ASN A 196      57.212  16.899 -22.927  1.00 16.05           H  
ATOM   2936  HB3 ASN A 196      57.301  15.250 -23.597  1.00 16.05           H  
ATOM   2937  O   ASN A 196      54.318  15.624 -20.380  1.00 16.05           O  
ATOM   2938  CG  ASN A 196      57.875  15.341 -21.599  1.00 16.05           C  
ATOM   2939  ND2 ASN A 196      59.106  15.787 -21.507  1.00 16.05           N  
ATOM   2940 HD21 ASN A 196      59.653  15.390 -20.756  1.00 16.05           H  
ATOM   2941 HD22 ASN A 196      59.466  16.492 -22.133  1.00 16.05           H  
ATOM   2942  OD1 ASN A 196      57.494  14.512 -20.800  1.00 16.05           O  
ATOM   2943  N   SER A 197      55.631  17.413 -20.695  1.00 17.04           N  
ATOM   2944  H   SER A 197      56.074  18.004 -21.384  1.00 17.04           H  
ATOM   2945  CA  SER A 197      56.098  17.630 -19.303  1.00 17.04           C  
ATOM   2946  HA  SER A 197      56.119  16.656 -18.813  1.00 17.04           H  
ATOM   2947  C   SER A 197      55.233  18.522 -18.380  1.00 17.04           C  
ATOM   2948  CB  SER A 197      57.558  18.118 -19.349  1.00 17.04           C  
ATOM   2949  HB2 SER A 197      57.987  18.154 -18.348  1.00 17.04           H  
ATOM   2950  HB3 SER A 197      58.161  17.421 -19.930  1.00 17.04           H  
ATOM   2951  O   SER A 197      54.016  18.580 -18.485  1.00 17.04           O  
ATOM   2952  OG  SER A 197      57.634  19.400 -19.939  1.00 17.04           O  
ATOM   2953  HG  SER A 197      58.469  19.811 -19.704  1.00 17.04           H  
ATOM   2954  N   THR A 198      55.883  19.197 -17.424  1.00 16.86           N  
ATOM   2955  H   THR A 198      56.833  19.448 -17.657  1.00 16.86           H  
ATOM   2956  CA  THR A 198      55.742  19.017 -15.969  1.00 16.86           C  
ATOM   2957  HA  THR A 198      55.138  18.133 -15.766  1.00 16.86           H  
ATOM   2958  C   THR A 198      55.121  20.166 -15.155  1.00 16.86           C  
ATOM   2959  CB  THR A 198      57.170  18.806 -15.387  1.00 16.86           C  
ATOM   2960  HB  THR A 198      57.200  19.050 -14.325  1.00 16.86           H  
ATOM   2961  O   THR A 198      55.098  20.020 -13.933  1.00 16.86           O  
ATOM   2962  CG2 THR A 198      57.669  17.369 -15.516  1.00 16.86           C  
ATOM   2963 HG21 THR A 198      58.702  17.300 -15.175  1.00 16.86           H  
ATOM   2964 HG22 THR A 198      57.053  16.723 -14.891  1.00 16.86           H  
ATOM   2965 HG23 THR A 198      57.599  17.021 -16.547  1.00 16.86           H  
ATOM   2966  OG1 THR A 198      58.113  19.631 -16.054  1.00 16.86           O  
ATOM   2967  HG1 THR A 198      58.888  19.684 -15.491  1.00 16.86           H  
ATOM   2968  N   PRO A 199      54.742  21.339 -15.704  1.00 16.26           N  
ATOM   2969  CA  PRO A 199      54.973  22.600 -15.000  1.00 16.26           C  
ATOM   2970  HA  PRO A 199      56.047  22.698 -14.842  1.00 16.26           H  
ATOM   2971  C   PRO A 199      54.288  22.684 -13.623  1.00 16.26           C  
ATOM   2972  CB  PRO A 199      54.548  23.709 -15.964  1.00 16.26           C  
ATOM   2973  HB2 PRO A 199      55.412  24.038 -16.542  1.00 16.26           H  
ATOM   2974  HB3 PRO A 199      54.093  24.554 -15.448  1.00 16.26           H  
ATOM   2975  O   PRO A 199      53.092  22.438 -13.469  1.00 16.26           O  
ATOM   2976  CG  PRO A 199      53.554  23.013 -16.893  1.00 16.26           C  
ATOM   2977  HG2 PRO A 199      52.569  22.995 -16.426  1.00 16.26           H  
ATOM   2978  HG3 PRO A 199      53.506  23.492 -17.870  1.00 16.26           H  
ATOM   2979  CD  PRO A 199      54.098  21.588 -16.985  1.00 16.26           C  
ATOM   2980  HD2 PRO A 199      54.834  21.539 -17.787  1.00 16.26           H  
ATOM   2981  HD3 PRO A 199      53.289  20.880 -17.167  1.00 16.26           H  
ATOM   2982  N   GLY A 200      55.095  23.043 -12.618  1.00 17.68           N  
ATOM   2983  H   GLY A 200      56.052  23.258 -12.856  1.00 17.68           H  
ATOM   2984  CA  GLY A 200      54.795  22.933 -11.187  1.00 17.68           C  
ATOM   2985  HA2 GLY A 200      54.225  22.021 -11.013  1.00 17.68           H  
ATOM   2986  HA3 GLY A 200      55.730  22.857 -10.632  1.00 17.68           H  
ATOM   2987  C   GLY A 200      54.002  24.103 -10.616  1.00 17.68           C  
ATOM   2988  O   GLY A 200      54.535  24.857  -9.804  1.00 17.68           O  
ATOM   2989  N   SER A 201      52.750  24.265 -11.049  1.00 15.38           N  
ATOM   2990  H   SER A 201      52.399  23.617 -11.739  1.00 15.38           H  
ATOM   2991  CA  SER A 201      51.894  25.361 -10.572  1.00 15.38           C  
ATOM   2992  HA  SER A 201      52.329  26.292 -10.935  1.00 15.38           H  
ATOM   2993  C   SER A 201      51.831  25.443  -9.035  1.00 15.38           C  
ATOM   2994  CB  SER A 201      50.490  25.259 -11.155  1.00 15.38           C  
ATOM   2995  HB2 SER A 201      49.992  24.380 -10.745  1.00 15.38           H  
ATOM   2996  HB3 SER A 201      50.544  25.173 -12.240  1.00 15.38           H  
ATOM   2997  O   SER A 201      51.879  24.435  -8.329  1.00 15.38           O  
ATOM   2998  OG  SER A 201      49.772  26.426 -10.808  1.00 15.38           O  
ATOM   2999  HG  SER A 201      48.832  26.252 -10.896  1.00 15.38           H  
ATOM   3000  N   SER A 202      51.779  26.678  -8.536  1.00 16.02           N  
ATOM   3001  H   SER A 202      51.537  27.419  -9.177  1.00 16.02           H  
ATOM   3002  CA  SER A 202      52.119  27.083  -7.170  1.00 16.02           C  
ATOM   3003  HA  SER A 202      52.948  26.453  -6.846  1.00 16.02           H  
ATOM   3004  C   SER A 202      50.995  26.891  -6.127  1.00 16.02           C  
ATOM   3005  CB  SER A 202      52.642  28.524  -7.228  1.00 16.02           C  
ATOM   3006  HB2 SER A 202      53.502  28.561  -7.896  1.00 16.02           H  
ATOM   3007  HB3 SER A 202      52.957  28.854  -6.238  1.00 16.02           H  
ATOM   3008  O   SER A 202      49.892  26.446  -6.424  1.00 16.02           O  
ATOM   3009  OG  SER A 202      51.637  29.386  -7.720  1.00 16.02           O  
ATOM   3010  HG  SER A 202      52.021  30.229  -7.969  1.00 16.02           H  
ATOM   3011  N   ARG A 203      51.327  27.185  -4.856  1.00 17.88           N  
ATOM   3012  H   ARG A 203      52.182  27.712  -4.754  1.00 17.88           H  
ATOM   3013  CA  ARG A 203      50.858  26.496  -3.628  1.00 17.88           C  
ATOM   3014  HA  ARG A 203      50.640  25.458  -3.879  1.00 17.88           H  
ATOM   3015  C   ARG A 203      49.587  26.996  -2.902  1.00 17.88           C  
ATOM   3016  CB  ARG A 203      52.006  26.539  -2.588  1.00 17.88           C  
ATOM   3017  HB2 ARG A 203      52.223  27.583  -2.361  1.00 17.88           H  
ATOM   3018  HB3 ARG A 203      51.664  26.072  -1.665  1.00 17.88           H  
ATOM   3019  O   ARG A 203      49.305  26.437  -1.850  1.00 17.88           O  
ATOM   3020  CG  ARG A 203      53.314  25.829  -2.955  1.00 17.88           C  
ATOM   3021  HG2 ARG A 203      53.112  24.788  -3.204  1.00 17.88           H  
ATOM   3022  HG3 ARG A 203      53.777  26.325  -3.808  1.00 17.88           H  
ATOM   3023  CD  ARG A 203      54.252  25.902  -1.737  1.00 17.88           C  
ATOM   3024  HD2 ARG A 203      54.349  26.944  -1.432  1.00 17.88           H  
ATOM   3025  HD3 ARG A 203      53.803  25.340  -0.919  1.00 17.88           H  
ATOM   3026  NE  ARG A 203      55.593  25.363  -2.028  1.00 17.88           N  
ATOM   3027  HE  ARG A 203      55.764  25.050  -2.973  1.00 17.88           H  
ATOM   3028  NH1 ARG A 203      56.483  25.604   0.082  1.00 17.88           N  
ATOM   3029 HH11 ARG A 203      55.599  25.960   0.415  1.00 17.88           H  
ATOM   3030 HH12 ARG A 203      57.267  25.524   0.713  1.00 17.88           H  
ATOM   3031  NH2 ARG A 203      57.750  24.797  -1.566  1.00 17.88           N  
ATOM   3032 HH21 ARG A 203      58.518  24.724  -0.914  1.00 17.88           H  
ATOM   3033 HH22 ARG A 203      57.890  24.518  -2.527  1.00 17.88           H  
ATOM   3034  CZ  ARG A 203      56.596  25.257  -1.172  1.00 17.88           C  
ATOM   3035  N   GLY A 204      48.916  28.075  -3.314  1.00 16.26           N  
ATOM   3036  H   GLY A 204      49.114  28.419  -4.243  1.00 16.26           H  
ATOM   3037  CA  GLY A 204      48.094  28.917  -2.404  1.00 16.26           C  
ATOM   3038  HA2 GLY A 204      47.432  29.535  -3.012  1.00 16.26           H  
ATOM   3039  HA3 GLY A 204      48.766  29.594  -1.878  1.00 16.26           H  
ATOM   3040  C   GLY A 204      47.197  28.211  -1.345  1.00 16.26           C  
ATOM   3041  O   GLY A 204      46.468  27.280  -1.668  1.00 16.26           O  
ATOM   3042  N   THR A 205      47.261  28.697  -0.091  1.00 16.64           N  
ATOM   3043  H   THR A 205      47.818  29.532   0.017  1.00 16.64           H  
ATOM   3044  CA  THR A 205      46.602  28.294   1.194  1.00 16.64           C  
ATOM   3045  HA  THR A 205      46.720  27.225   1.371  1.00 16.64           H  
ATOM   3046  C   THR A 205      45.090  28.639   1.247  1.00 16.64           C  
ATOM   3047  CB  THR A 205      47.336  29.094   2.293  1.00 16.64           C  
ATOM   3048  HB  THR A 205      46.747  29.120   3.210  1.00 16.64           H  
ATOM   3049  O   THR A 205      44.518  28.958   0.215  1.00 16.64           O  
ATOM   3050  CG2 THR A 205      48.720  28.529   2.612  1.00 16.64           C  
ATOM   3051 HG21 THR A 205      48.617  27.503   2.966  1.00 16.64           H  
ATOM   3052 HG22 THR A 205      49.191  29.124   3.395  1.00 16.64           H  
ATOM   3053 HG23 THR A 205      49.348  28.539   1.721  1.00 16.64           H  
ATOM   3054  OG1 THR A 205      47.524  30.439   1.908  1.00 16.64           O  
ATOM   3055  HG1 THR A 205      47.864  30.920   2.666  1.00 16.64           H  
ATOM   3056  N   SER A 206      44.314  28.761   2.344  1.00 17.55           N  
ATOM   3057  H   SER A 206      43.536  29.356   2.097  1.00 17.55           H  
ATOM   3058  CA  SER A 206      44.003  27.942   3.547  1.00 17.55           C  
ATOM   3059  HA  SER A 206      44.245  26.897   3.351  1.00 17.55           H  
ATOM   3060  C   SER A 206      42.468  28.028   3.860  1.00 17.55           C  
ATOM   3061  CB  SER A 206      44.785  28.417   4.803  1.00 17.55           C  
ATOM   3062  HB2 SER A 206      44.910  29.499   4.774  1.00 17.55           H  
ATOM   3063  HB3 SER A 206      44.254  28.162   5.720  1.00 17.55           H  
ATOM   3064  O   SER A 206      42.098  28.149   5.028  1.00 17.55           O  
ATOM   3065  OG  SER A 206      46.037  27.780   4.921  1.00 17.55           O  
ATOM   3066  HG  SER A 206      46.411  28.000   5.777  1.00 17.55           H  
ATOM   3067  N   PRO A 207      41.531  28.101   2.885  1.00 16.28           N  
ATOM   3068  CA  PRO A 207      40.210  28.707   3.118  1.00 16.28           C  
ATOM   3069  HA  PRO A 207      40.366  29.741   3.426  1.00 16.28           H  
ATOM   3070  C   PRO A 207      39.368  28.023   4.220  1.00 16.28           C  
ATOM   3071  CB  PRO A 207      39.511  28.731   1.755  1.00 16.28           C  
ATOM   3072  HB2 PRO A 207      39.721  29.676   1.255  1.00 16.28           H  
ATOM   3073  HB3 PRO A 207      38.435  28.577   1.839  1.00 16.28           H  
ATOM   3074  O   PRO A 207      39.380  26.802   4.380  1.00 16.28           O  
ATOM   3075  CG  PRO A 207      40.183  27.592   0.990  1.00 16.28           C  
ATOM   3076  HG2 PRO A 207      39.711  26.645   1.253  1.00 16.28           H  
ATOM   3077  HG3 PRO A 207      40.148  27.751  -0.088  1.00 16.28           H  
ATOM   3078  CD  PRO A 207      41.617  27.609   1.516  1.00 16.28           C  
ATOM   3079  HD2 PRO A 207      42.196  28.302   0.905  1.00 16.28           H  
ATOM   3080  HD3 PRO A 207      42.054  26.611   1.475  1.00 16.28           H  
ATOM   3081  N   ALA A 208      38.644  28.842   4.996  1.00 16.78           N  
ATOM   3082  H   ALA A 208      38.641  29.823   4.758  1.00 16.78           H  
ATOM   3083  CA  ALA A 208      38.022  28.478   6.274  1.00 16.78           C  
ATOM   3084  HA  ALA A 208      38.765  27.916   6.840  1.00 16.78           H  
ATOM   3085  C   ALA A 208      36.762  27.587   6.158  1.00 16.78           C  
ATOM   3086  CB  ALA A 208      37.732  29.773   7.049  1.00 16.78           C  
ATOM   3087  HB1 ALA A 208      38.650  30.347   7.172  1.00 16.78           H  
ATOM   3088  HB2 ALA A 208      37.333  29.535   8.035  1.00 16.78           H  
ATOM   3089  HB3 ALA A 208      37.000  30.373   6.508  1.00 16.78           H  
ATOM   3090  O   ALA A 208      35.960  27.713   5.234  1.00 16.78           O  
ATOM   3091  N   ARG A 209      36.565  26.700   7.148  1.00 17.84           N  
ATOM   3092  H   ARG A 209      37.239  26.712   7.901  1.00 17.84           H  
ATOM   3093  CA  ARG A 209      35.454  25.730   7.247  1.00 17.84           C  
ATOM   3094  HA  ARG A 209      35.246  25.309   6.263  1.00 17.84           H  
ATOM   3095  C   ARG A 209      34.165  26.396   7.756  1.00 17.84           C  
ATOM   3096  CB  ARG A 209      35.844  24.599   8.229  1.00 17.84           C  
ATOM   3097  HB2 ARG A 209      34.958  23.988   8.404  1.00 17.84           H  
ATOM   3098  HB3 ARG A 209      36.126  25.048   9.181  1.00 17.84           H  
ATOM   3099  O   ARG A 209      34.005  26.534   8.965  1.00 17.84           O  
ATOM   3100  CG  ARG A 209      36.974  23.661   7.783  1.00 17.84           C  
ATOM   3101  HG2 ARG A 209      37.877  24.236   7.580  1.00 17.84           H  
ATOM   3102  HG3 ARG A 209      36.671  23.134   6.878  1.00 17.84           H  
ATOM   3103  CD  ARG A 209      37.253  22.650   8.909  1.00 17.84           C  
ATOM   3104  HD2 ARG A 209      37.581  23.199   9.792  1.00 17.84           H  
ATOM   3105  HD3 ARG A 209      36.326  22.128   9.148  1.00 17.84           H  
ATOM   3106  NE  ARG A 209      38.281  21.660   8.533  1.00 17.84           N  
ATOM   3107  HE  ARG A 209      38.631  21.707   7.587  1.00 17.84           H  
ATOM   3108  NH1 ARG A 209      38.422  20.580  10.562  1.00 17.84           N  
ATOM   3109 HH11 ARG A 209      38.825  19.859  11.143  1.00 17.84           H  
ATOM   3110 HH12 ARG A 209      37.749  21.227  10.948  1.00 17.84           H  
ATOM   3111  NH2 ARG A 209      39.671  19.880   8.854  1.00 17.84           N  
ATOM   3112 HH21 ARG A 209      40.066  19.174   9.459  1.00 17.84           H  
ATOM   3113 HH22 ARG A 209      39.998  19.957   7.901  1.00 17.84           H  
ATOM   3114  CZ  ARG A 209      38.783  20.716   9.315  1.00 17.84           C  
ATOM   3115  N   MET A 210      33.214  26.769   6.899  1.00 16.46           N  
ATOM   3116  H   MET A 210      33.384  26.699   5.906  1.00 16.46           H  
ATOM   3117  CA  MET A 210      31.882  27.172   7.389  1.00 16.46           C  
ATOM   3118  HA  MET A 210      32.029  27.715   8.322  1.00 16.46           H  
ATOM   3119  C   MET A 210      31.036  25.928   7.730  1.00 16.46           C  
ATOM   3120  CB  MET A 210      31.196  28.149   6.415  1.00 16.46           C  
ATOM   3121  HB2 MET A 210      31.869  28.390   5.592  1.00 16.46           H  
ATOM   3122  HB3 MET A 210      30.297  27.695   5.997  1.00 16.46           H  
ATOM   3123  O   MET A 210      30.869  25.036   6.900  1.00 16.46           O  
ATOM   3124  CG  MET A 210      30.820  29.456   7.128  1.00 16.46           C  
ATOM   3125  HG2 MET A 210      31.717  29.868   7.591  1.00 16.46           H  
ATOM   3126  HG3 MET A 210      30.096  29.236   7.912  1.00 16.46           H  
ATOM   3127  SD  MET A 210      30.124  30.722   6.035  1.00 16.46           S  
ATOM   3128  CE  MET A 210      29.908  32.082   7.215  1.00 16.46           C  
ATOM   3129  HE1 MET A 210      29.233  31.773   8.013  1.00 16.46           H  
ATOM   3130  HE2 MET A 210      29.486  32.945   6.701  1.00 16.46           H  
ATOM   3131  HE3 MET A 210      30.873  32.356   7.640  1.00 16.46           H  
ATOM   3132  N   ALA A 211      30.539  25.842   8.970  1.00 18.16           N  
ATOM   3133  H   ALA A 211      30.718  26.606   9.606  1.00 18.16           H  
ATOM   3134  CA  ALA A 211      29.841  24.675   9.520  1.00 18.16           C  
ATOM   3135  HA  ALA A 211      30.306  23.770   9.130  1.00 18.16           H  
ATOM   3136  C   ALA A 211      28.350  24.651   9.122  1.00 18.16           C  
ATOM   3137  CB  ALA A 211      30.037  24.684  11.046  1.00 18.16           C  
ATOM   3138  HB1 ALA A 211      29.600  25.585  11.476  1.00 18.16           H  
ATOM   3139  HB2 ALA A 211      29.546  23.814  11.481  1.00 18.16           H  
ATOM   3140  HB3 ALA A 211      31.099  24.649  11.285  1.00 18.16           H  
ATOM   3141  O   ALA A 211      27.520  25.305   9.749  1.00 18.16           O  
ATOM   3142  N   GLY A 212      27.988  23.909   8.072  1.00 17.39           N  
ATOM   3143  H   GLY A 212      28.707  23.434   7.545  1.00 17.39           H  
ATOM   3144  CA  GLY A 212      26.582  23.697   7.699  1.00 17.39           C  
ATOM   3145  HA2 GLY A 212      26.530  23.278   6.694  1.00 17.39           H  
ATOM   3146  HA3 GLY A 212      26.058  24.653   7.697  1.00 17.39           H  
ATOM   3147  C   GLY A 212      25.876  22.729   8.661  1.00 17.39           C  
ATOM   3148  O   GLY A 212      26.342  21.608   8.851  1.00 17.39           O  
ATOM   3149  N   ASN A 213      24.760  23.142   9.273  1.00 19.69           N  
ATOM   3150  H   ASN A 213      24.420  24.070   9.062  1.00 19.69           H  
ATOM   3151  CA  ASN A 213      24.049  22.366  10.301  1.00 19.69           C  
ATOM   3152  HA  ASN A 213      24.807  21.856  10.894  1.00 19.69           H  
ATOM   3153  C   ASN A 213      23.142  21.282   9.668  1.00 19.69           C  
ATOM   3154  CB  ASN A 213      23.274  23.356  11.210  1.00 19.69           C  
ATOM   3155  HB2 ASN A 213      23.585  24.379  10.996  1.00 19.69           H  
ATOM   3156  HB3 ASN A 213      22.206  23.290  11.003  1.00 19.69           H  
ATOM   3157  O   ASN A 213      22.236  21.604   8.906  1.00 19.69           O  
ATOM   3158  CG  ASN A 213      23.491  23.149  12.701  1.00 19.69           C  
ATOM   3159  ND2 ASN A 213      22.871  23.959  13.527  1.00 19.69           N  
ATOM   3160 HD21 ASN A 213      22.298  24.714  13.179  1.00 19.69           H  
ATOM   3161 HD22 ASN A 213      23.072  23.824  14.508  1.00 19.69           H  
ATOM   3162  OD1 ASN A 213      24.213  22.279  13.151  1.00 19.69           O  
ATOM   3163  N   GLY A 214      23.376  19.998   9.971  1.00 20.45           N  
ATOM   3164  H   GLY A 214      24.138  19.809  10.606  1.00 20.45           H  
ATOM   3165  CA  GLY A 214      22.805  18.845   9.244  1.00 20.45           C  
ATOM   3166  HA2 GLY A 214      22.540  19.166   8.236  1.00 20.45           H  
ATOM   3167  HA3 GLY A 214      23.580  18.085   9.147  1.00 20.45           H  
ATOM   3168  C   GLY A 214      21.560  18.165   9.845  1.00 20.45           C  
ATOM   3169  O   GLY A 214      21.427  16.951   9.706  1.00 20.45           O  
ATOM   3170  N   SER A 215      20.671  18.871  10.558  1.00 23.89           N  
ATOM   3171  H   SER A 215      20.747  19.878  10.585  1.00 23.89           H  
ATOM   3172  CA  SER A 215      19.646  18.206  11.397  1.00 23.89           C  
ATOM   3173  HA  SER A 215      20.154  17.423  11.961  1.00 23.89           H  
ATOM   3174  C   SER A 215      18.501  17.505  10.643  1.00 23.89           C  
ATOM   3175  CB  SER A 215      19.052  19.170  12.428  1.00 23.89           C  
ATOM   3176  HB2 SER A 215      19.851  19.701  12.945  1.00 23.89           H  
ATOM   3177  HB3 SER A 215      18.485  18.592  13.158  1.00 23.89           H  
ATOM   3178  O   SER A 215      17.894  16.586  11.197  1.00 23.89           O  
ATOM   3179  OG  SER A 215      18.186  20.091  11.804  1.00 23.89           O  
ATOM   3180  HG  SER A 215      17.567  20.450  12.444  1.00 23.89           H  
ATOM   3181  N   ASP A 216      18.197  17.893   9.399  1.00 24.50           N  
ATOM   3182  H   ASP A 216      18.686  18.696   9.031  1.00 24.50           H  
ATOM   3183  CA  ASP A 216      16.962  17.475   8.710  1.00 24.50           C  
ATOM   3184  HA  ASP A 216      16.110  17.737   9.338  1.00 24.50           H  
ATOM   3185  C   ASP A 216      16.862  15.956   8.453  1.00 24.50           C  
ATOM   3186  CB  ASP A 216      16.828  18.241   7.378  1.00 24.50           C  
ATOM   3187  HB2 ASP A 216      16.065  17.751   6.773  1.00 24.50           H  
ATOM   3188  HB3 ASP A 216      17.770  18.177   6.833  1.00 24.50           H  
ATOM   3189  O   ASP A 216      15.765  15.392   8.445  1.00 24.50           O  
ATOM   3190  CG  ASP A 216      16.412  19.712   7.528  1.00 24.50           C  
ATOM   3191  OD1 ASP A 216      15.707  20.036   8.510  1.00 24.50           O  
ATOM   3192  OD2 ASP A 216      16.750  20.495   6.615  1.00 24.50           O  
ATOM   3193  N   ALA A 217      17.993  15.262   8.272  1.00 25.91           N  
ATOM   3194  H   ALA A 217      18.866  15.766   8.332  1.00 25.91           H  
ATOM   3195  CA  ALA A 217      18.012  13.850   7.874  1.00 25.91           C  
ATOM   3196  HA  ALA A 217      17.308  13.718   7.052  1.00 25.91           H  
ATOM   3197  C   ALA A 217      17.584  12.874   8.991  1.00 25.91           C  
ATOM   3198  CB  ALA A 217      19.416  13.521   7.350  1.00 25.91           C  
ATOM   3199  HB1 ALA A 217      19.665  14.180   6.518  1.00 25.91           H  
ATOM   3200  HB2 ALA A 217      19.445  12.489   7.002  1.00 25.91           H  
ATOM   3201  HB3 ALA A 217      20.153  13.651   8.143  1.00 25.91           H  
ATOM   3202  O   ALA A 217      17.041  11.803   8.706  1.00 25.91           O  
ATOM   3203  N   ALA A 218      17.798  13.226  10.265  1.00 26.20           N  
ATOM   3204  H   ALA A 218      18.183  14.141  10.452  1.00 26.20           H  
ATOM   3205  CA  ALA A 218      17.586  12.304  11.386  1.00 26.20           C  
ATOM   3206  HA  ALA A 218      18.069  11.355  11.152  1.00 26.20           H  
ATOM   3207  C   ALA A 218      16.097  12.003  11.651  1.00 26.20           C  
ATOM   3208  CB  ALA A 218      18.271  12.894  12.625  1.00 26.20           C  
ATOM   3209  HB1 ALA A 218      18.156  12.212  13.467  1.00 26.20           H  
ATOM   3210  HB2 ALA A 218      17.825  13.856  12.879  1.00 26.20           H  
ATOM   3211  HB3 ALA A 218      19.334  13.035  12.429  1.00 26.20           H  
ATOM   3212  O   ALA A 218      15.733  10.876  11.995  1.00 26.20           O  
ATOM   3213  N   LEU A 219      15.219  12.994  11.459  1.00 28.58           N  
ATOM   3214  H   LEU A 219      15.577  13.882  11.140  1.00 28.58           H  
ATOM   3215  CA  LEU A 219      13.783  12.873  11.745  1.00 28.58           C  
ATOM   3216  HA  LEU A 219      13.662  12.475  12.753  1.00 28.58           H  
ATOM   3217  C   LEU A 219      13.071  11.878  10.815  1.00 28.58           C  
ATOM   3218  CB  LEU A 219      13.148  14.278  11.675  1.00 28.58           C  
ATOM   3219  HB2 LEU A 219      12.177  14.221  11.183  1.00 28.58           H  
ATOM   3220  HB3 LEU A 219      13.770  14.923  11.054  1.00 28.58           H  
ATOM   3221  O   LEU A 219      12.191  11.140  11.266  1.00 28.58           O  
ATOM   3222  CG  LEU A 219      12.967  14.910  13.071  1.00 28.58           C  
ATOM   3223  HG  LEU A 219      13.671  14.466  13.774  1.00 28.58           H  
ATOM   3224  CD1 LEU A 219      13.235  16.413  13.036  1.00 28.58           C  
ATOM   3225 HD11 LEU A 219      14.263  16.593  12.724  1.00 28.58           H  
ATOM   3226 HD12 LEU A 219      12.560  16.902  12.333  1.00 28.58           H  
ATOM   3227 HD13 LEU A 219      13.097  16.837  14.030  1.00 28.58           H  
ATOM   3228  CD2 LEU A 219      11.540  14.683  13.582  1.00 28.58           C  
ATOM   3229 HD21 LEU A 219      11.450  15.085  14.591  1.00 28.58           H  
ATOM   3230 HD22 LEU A 219      10.823  15.181  12.930  1.00 28.58           H  
ATOM   3231 HD23 LEU A 219      11.330  13.614  13.609  1.00 28.58           H  
ATOM   3232  N   ALA A 220      13.467  11.819   9.540  1.00 28.80           N  
ATOM   3233  H   ALA A 220      14.215  12.427   9.239  1.00 28.80           H  
ATOM   3234  CA  ALA A 220      12.876  10.902   8.565  1.00 28.80           C  
ATOM   3235  HA  ALA A 220      11.795  11.044   8.564  1.00 28.80           H  
ATOM   3236  C   ALA A 220      13.143   9.426   8.921  1.00 28.80           C  
ATOM   3237  CB  ALA A 220      13.411  11.263   7.174  1.00 28.80           C  
ATOM   3238  HB1 ALA A 220      12.965  10.606   6.428  1.00 28.80           H  
ATOM   3239  HB2 ALA A 220      14.495  11.148   7.146  1.00 28.80           H  
ATOM   3240  HB3 ALA A 220      13.157  12.296   6.935  1.00 28.80           H  
ATOM   3241  O   ALA A 220      12.224   8.605   8.879  1.00 28.80           O  
ATOM   3242  N   LEU A 221      14.374   9.105   9.337  1.00 29.13           N  
ATOM   3243  H   LEU A 221      15.069   9.838   9.367  1.00 29.13           H  
ATOM   3244  CA  LEU A 221      14.785   7.754   9.745  1.00 29.13           C  
ATOM   3245  HA  LEU A 221      14.603   7.058   8.927  1.00 29.13           H  
ATOM   3246  C   LEU A 221      13.980   7.242  10.949  1.00 29.13           C  
ATOM   3247  CB  LEU A 221      16.294   7.784  10.067  1.00 29.13           C  
ATOM   3248  HB2 LEU A 221      16.537   6.973  10.753  1.00 29.13           H  
ATOM   3249  HB3 LEU A 221      16.527   8.717  10.581  1.00 29.13           H  
ATOM   3250  O   LEU A 221      13.526   6.099  10.962  1.00 29.13           O  
ATOM   3251  CG  LEU A 221      17.178   7.648   8.813  1.00 29.13           C  
ATOM   3252  HG  LEU A 221      16.705   8.158   7.974  1.00 29.13           H  
ATOM   3253  CD1 LEU A 221      18.549   8.283   9.042  1.00 29.13           C  
ATOM   3254 HD11 LEU A 221      19.164   8.163   8.150  1.00 29.13           H  
ATOM   3255 HD12 LEU A 221      18.430   9.348   9.241  1.00 29.13           H  
ATOM   3256 HD13 LEU A 221      19.046   7.809   9.888  1.00 29.13           H  
ATOM   3257  CD2 LEU A 221      17.380   6.173   8.457  1.00 29.13           C  
ATOM   3258 HD21 LEU A 221      16.416   5.690   8.297  1.00 29.13           H  
ATOM   3259 HD22 LEU A 221      17.908   5.658   9.260  1.00 29.13           H  
ATOM   3260 HD23 LEU A 221      17.966   6.095   7.541  1.00 29.13           H  
ATOM   3261  N   LEU A 222      13.748   8.104  11.941  1.00 29.62           N  
ATOM   3262  H   LEU A 222      14.153   9.025  11.861  1.00 29.62           H  
ATOM   3263  CA  LEU A 222      13.110   7.728  13.205  1.00 29.62           C  
ATOM   3264  HA  LEU A 222      13.614   6.834  13.573  1.00 29.62           H  
ATOM   3265  C   LEU A 222      11.628   7.342  13.057  1.00 29.62           C  
ATOM   3266  CB  LEU A 222      13.322   8.893  14.197  1.00 29.62           C  
ATOM   3267  HB2 LEU A 222      12.361   9.279  14.537  1.00 29.62           H  
ATOM   3268  HB3 LEU A 222      13.811   9.721  13.684  1.00 29.62           H  
ATOM   3269  O   LEU A 222      11.153   6.432  13.747  1.00 29.62           O  
ATOM   3270  CG  LEU A 222      14.187   8.489  15.406  1.00 29.62           C  
ATOM   3271  HG  LEU A 222      14.822   7.641  15.149  1.00 29.62           H  
ATOM   3272  CD1 LEU A 222      15.099   9.629  15.845  1.00 29.62           C  
ATOM   3273 HD11 LEU A 222      14.512  10.509  16.108  1.00 29.62           H  
ATOM   3274 HD12 LEU A 222      15.776   9.886  15.030  1.00 29.62           H  
ATOM   3275 HD13 LEU A 222      15.696   9.320  16.702  1.00 29.62           H  
ATOM   3276  CD2 LEU A 222      13.292   8.102  16.579  1.00 29.62           C  
ATOM   3277 HD21 LEU A 222      12.745   8.974  16.935  1.00 29.62           H  
ATOM   3278 HD22 LEU A 222      13.918   7.707  17.380  1.00 29.62           H  
ATOM   3279 HD23 LEU A 222      12.597   7.339  16.228  1.00 29.62           H  
ATOM   3280  N   LEU A 223      10.884   8.009  12.163  1.00 31.07           N  
ATOM   3281  H   LEU A 223      11.326   8.738  11.621  1.00 31.07           H  
ATOM   3282  CA  LEU A 223       9.486   7.648  11.890  1.00 31.07           C  
ATOM   3283  HA  LEU A 223       8.993   7.457  12.843  1.00 31.07           H  
ATOM   3284  C   LEU A 223       9.360   6.326  11.125  1.00 31.07           C  
ATOM   3285  CB  LEU A 223       8.732   8.777  11.155  1.00 31.07           C  
ATOM   3286  HB2 LEU A 223       8.120   8.315  10.380  1.00 31.07           H  
ATOM   3287  HB3 LEU A 223       9.432   9.436  10.642  1.00 31.07           H  
ATOM   3288  O   LEU A 223       8.492   5.519  11.471  1.00 31.07           O  
ATOM   3289  CG  LEU A 223       7.793   9.589  12.072  1.00 31.07           C  
ATOM   3290  HG  LEU A 223       7.517   9.000  12.947  1.00 31.07           H  
ATOM   3291  CD1 LEU A 223       8.452  10.886  12.533  1.00 31.07           C  
ATOM   3292 HD11 LEU A 223       9.445  10.672  12.927  1.00 31.07           H  
ATOM   3293 HD12 LEU A 223       8.574  11.564  11.688  1.00 31.07           H  
ATOM   3294 HD13 LEU A 223       7.845  11.369  13.299  1.00 31.07           H  
ATOM   3295  CD2 LEU A 223       6.495   9.955  11.352  1.00 31.07           C  
ATOM   3296 HD21 LEU A 223       6.720  10.536  10.458  1.00 31.07           H  
ATOM   3297 HD22 LEU A 223       5.969   9.046  11.062  1.00 31.07           H  
ATOM   3298 HD23 LEU A 223       5.856  10.542  12.012  1.00 31.07           H  
ATOM   3299  N   LEU A 224      10.228   6.098  10.134  1.00 31.01           N  
ATOM   3300  H   LEU A 224      10.921   6.804   9.930  1.00 31.01           H  
ATOM   3301  CA  LEU A 224      10.315   4.827   9.406  1.00 31.01           C  
ATOM   3302  HA  LEU A 224       9.365   4.620   8.915  1.00 31.01           H  
ATOM   3303  C   LEU A 224      10.575   3.663  10.367  1.00 31.01           C  
ATOM   3304  CB  LEU A 224      11.428   4.943   8.343  1.00 31.01           C  
ATOM   3305  HB2 LEU A 224      11.937   3.985   8.238  1.00 31.01           H  
ATOM   3306  HB3 LEU A 224      12.176   5.659   8.683  1.00 31.01           H  
ATOM   3307  O   LEU A 224       9.857   2.664  10.340  1.00 31.01           O  
ATOM   3308  CG  LEU A 224      10.882   5.372   6.969  1.00 31.01           C  
ATOM   3309  HG  LEU A 224       9.988   5.981   7.102  1.00 31.01           H  
ATOM   3310  CD1 LEU A 224      11.905   6.206   6.201  1.00 31.01           C  
ATOM   3311 HD11 LEU A 224      12.131   7.115   6.759  1.00 31.01           H  
ATOM   3312 HD12 LEU A 224      11.503   6.483   5.227  1.00 31.01           H  
ATOM   3313 HD13 LEU A 224      12.823   5.636   6.063  1.00 31.01           H  
ATOM   3314  CD2 LEU A 224      10.531   4.144   6.124  1.00 31.01           C  
ATOM   3315 HD21 LEU A 224      10.102   4.459   5.173  1.00 31.01           H  
ATOM   3316 HD22 LEU A 224      11.425   3.552   5.930  1.00 31.01           H  
ATOM   3317 HD23 LEU A 224       9.806   3.526   6.653  1.00 31.01           H  
ATOM   3318  N   ASP A 225      11.518   3.831  11.293  1.00 30.72           N  
ATOM   3319  H   ASP A 225      12.122   4.638  11.233  1.00 30.72           H  
ATOM   3320  CA  ASP A 225      11.870   2.777  12.242  1.00 30.72           C  
ATOM   3321  HA  ASP A 225      12.082   1.873  11.672  1.00 30.72           H  
ATOM   3322  C   ASP A 225      10.719   2.454  13.213  1.00 30.72           C  
ATOM   3323  CB  ASP A 225      13.148   3.207  12.972  1.00 30.72           C  
ATOM   3324  HB2 ASP A 225      12.905   3.968  13.714  1.00 30.72           H  
ATOM   3325  HB3 ASP A 225      13.842   3.643  12.254  1.00 30.72           H  
ATOM   3326  O   ASP A 225      10.399   1.294  13.495  1.00 30.72           O  
ATOM   3327  CG  ASP A 225      13.857   2.029  13.635  1.00 30.72           C  
ATOM   3328  OD1 ASP A 225      13.748   0.905  13.097  1.00 30.72           O  
ATOM   3329  OD2 ASP A 225      14.471   2.273  14.696  1.00 30.72           O  
ATOM   3330  N   ARG A 226       9.970   3.479  13.658  1.00 30.11           N  
ATOM   3331  H   ARG A 226      10.247   4.415  13.399  1.00 30.11           H  
ATOM   3332  CA  ARG A 226       8.750   3.226  14.437  1.00 30.11           C  
ATOM   3333  HA  ARG A 226       9.031   2.544  15.240  1.00 30.11           H  
ATOM   3334  C   ARG A 226       7.715   2.473  13.613  1.00 30.11           C  
ATOM   3335  CB  ARG A 226       8.157   4.510  15.036  1.00 30.11           C  
ATOM   3336  HB2 ARG A 226       8.725   5.375  14.692  1.00 30.11           H  
ATOM   3337  HB3 ARG A 226       7.140   4.647  14.670  1.00 30.11           H  
ATOM   3338  O   ARG A 226       7.075   1.582  14.164  1.00 30.11           O  
ATOM   3339  CG  ARG A 226       8.119   4.468  16.577  1.00 30.11           C  
ATOM   3340  HG2 ARG A 226       7.742   3.504  16.918  1.00 30.11           H  
ATOM   3341  HG3 ARG A 226       7.446   5.246  16.935  1.00 30.11           H  
ATOM   3342  CD  ARG A 226       9.518   4.698  17.145  1.00 30.11           C  
ATOM   3343  HD2 ARG A 226      10.057   5.366  16.473  1.00 30.11           H  
ATOM   3344  HD3 ARG A 226      10.052   3.748  17.144  1.00 30.11           H  
ATOM   3345  NE  ARG A 226       9.530   5.260  18.510  1.00 30.11           N  
ATOM   3346  HE  ARG A 226       8.745   5.102  19.126  1.00 30.11           H  
ATOM   3347  NH1 ARG A 226      11.631   6.171  18.348  1.00 30.11           N  
ATOM   3348 HH11 ARG A 226      12.434   6.603  18.783  1.00 30.11           H  
ATOM   3349 HH12 ARG A 226      11.731   5.813  17.409  1.00 30.11           H  
ATOM   3350  NH2 ARG A 226      10.612   6.314  20.238  1.00 30.11           N  
ATOM   3351 HH21 ARG A 226      11.426   6.802  20.585  1.00 30.11           H  
ATOM   3352 HH22 ARG A 226       9.812   6.135  20.827  1.00 30.11           H  
ATOM   3353  CZ  ARG A 226      10.568   5.905  19.021  1.00 30.11           C  
ATOM   3354  N   LEU A 227       7.455   2.814  12.352  1.00 30.32           N  
ATOM   3355  H   LEU A 227       8.032   3.514  11.907  1.00 30.32           H  
ATOM   3356  CA  LEU A 227       6.509   2.036  11.535  1.00 30.32           C  
ATOM   3357  HA  LEU A 227       5.515   2.094  11.979  1.00 30.32           H  
ATOM   3358  C   LEU A 227       6.881   0.557  11.496  1.00 30.32           C  
ATOM   3359  CB  LEU A 227       6.470   2.561  10.100  1.00 30.32           C  
ATOM   3360  HB2 LEU A 227       6.366   1.727   9.407  1.00 30.32           H  
ATOM   3361  HB3 LEU A 227       7.416   3.052   9.869  1.00 30.32           H  
ATOM   3362  O   LEU A 227       6.022  -0.276  11.797  1.00 30.32           O  
ATOM   3363  CG  LEU A 227       5.327   3.529   9.846  1.00 30.32           C  
ATOM   3364  HG  LEU A 227       5.372   4.282  10.633  1.00 30.32           H  
ATOM   3365  CD1 LEU A 227       5.589   4.126   8.461  1.00 30.32           C  
ATOM   3366 HD11 LEU A 227       4.688   4.567   8.036  1.00 30.32           H  
ATOM   3367 HD12 LEU A 227       6.386   4.867   8.521  1.00 30.32           H  
ATOM   3368 HD13 LEU A 227       5.902   3.342   7.770  1.00 30.32           H  
ATOM   3369  CD2 LEU A 227       3.945   2.864   9.881  1.00 30.32           C  
ATOM   3370 HD21 LEU A 227       3.710   2.513  10.886  1.00 30.32           H  
ATOM   3371 HD22 LEU A 227       3.942   2.014   9.199  1.00 30.32           H  
ATOM   3372 HD23 LEU A 227       3.175   3.567   9.563  1.00 30.32           H  
ATOM   3373  N   ASN A 228       8.160   0.265  11.258  1.00 29.45           N  
ATOM   3374  H   ASN A 228       8.783   1.009  10.977  1.00 29.45           H  
ATOM   3375  CA  ASN A 228       8.685  -1.098  11.242  1.00 29.45           C  
ATOM   3376  HA  ASN A 228       8.202  -1.656  10.440  1.00 29.45           H  
ATOM   3377  C   ASN A 228       8.385  -1.836  12.555  1.00 29.45           C  
ATOM   3378  CB  ASN A 228      10.198  -1.051  10.962  1.00 29.45           C  
ATOM   3379  HB2 ASN A 228      10.696  -0.356  11.639  1.00 29.45           H  
ATOM   3380  HB3 ASN A 228      10.618  -2.041  11.135  1.00 29.45           H  
ATOM   3381  O   ASN A 228       7.890  -2.965  12.543  1.00 29.45           O  
ATOM   3382  CG  ASN A 228      10.540  -0.673   9.534  1.00 29.45           C  
ATOM   3383  ND2 ASN A 228      11.807  -0.514   9.241  1.00 29.45           N  
ATOM   3384 HD21 ASN A 228      12.017  -0.282   8.280  1.00 29.45           H  
ATOM   3385 HD22 ASN A 228      12.515  -0.581   9.958  1.00 29.45           H  
ATOM   3386  OD1 ASN A 228       9.692  -0.529   8.672  1.00 29.45           O  
ATOM   3387  N   GLN A 229       8.563  -1.179  13.708  1.00 28.39           N  
ATOM   3388  H   GLN A 229       9.058  -0.299  13.680  1.00 28.39           H  
ATOM   3389  CA  GLN A 229       8.208  -1.785  14.999  1.00 28.39           C  
ATOM   3390  HA  GLN A 229       8.746  -2.728  15.096  1.00 28.39           H  
ATOM   3391  C   GLN A 229       6.712  -2.116  15.152  1.00 28.39           C  
ATOM   3392  CB  GLN A 229       8.612  -0.868  16.161  1.00 28.39           C  
ATOM   3393  HB2 GLN A 229       8.043  -1.164  17.042  1.00 28.39           H  
ATOM   3394  HB3 GLN A 229       8.353   0.164  15.927  1.00 28.39           H  
ATOM   3395  O   GLN A 229       6.362  -2.967  15.966  1.00 28.39           O  
ATOM   3396  CG  GLN A 229      10.095  -0.950  16.539  1.00 28.39           C  
ATOM   3397  HG2 GLN A 229      10.366  -1.990  16.725  1.00 28.39           H  
ATOM   3398  HG3 GLN A 229      10.707  -0.574  15.719  1.00 28.39           H  
ATOM   3399  CD  GLN A 229      10.395  -0.137  17.798  1.00 28.39           C  
ATOM   3400  NE2 GLN A 229      11.595  -0.223  18.325  1.00 28.39           N  
ATOM   3401 HE21 GLN A 229      12.329  -0.730  17.851  1.00 28.39           H  
ATOM   3402 HE22 GLN A 229      11.777   0.311  19.163  1.00 28.39           H  
ATOM   3403  OE1 GLN A 229       9.556   0.589  18.321  1.00 28.39           O  
ATOM   3404  N   LEU A 230       5.797  -1.426  14.457  1.00 26.75           N  
ATOM   3405  H   LEU A 230       6.122  -0.857  13.688  1.00 26.75           H  
ATOM   3406  CA  LEU A 230       4.352  -1.714  14.567  1.00 26.75           C  
ATOM   3407  HA  LEU A 230       4.124  -1.999  15.594  1.00 26.75           H  
ATOM   3408  C   LEU A 230       4.004  -2.915  13.697  1.00 26.75           C  
ATOM   3409  CB  LEU A 230       3.484  -0.493  14.176  1.00 26.75           C  
ATOM   3410  HB2 LEU A 230       4.138   0.304  13.820  1.00 26.75           H  
ATOM   3411  HB3 LEU A 230       2.849  -0.752  13.329  1.00 26.75           H  
ATOM   3412  O   LEU A 230       3.190  -3.749  14.097  1.00 26.75           O  
ATOM   3413  CG  LEU A 230       2.578   0.048  15.308  1.00 26.75           C  
ATOM   3414  HG  LEU A 230       3.127   0.127  16.246  1.00 26.75           H  
ATOM   3415  CD1 LEU A 230       2.023   1.426  14.933  1.00 26.75           C  
ATOM   3416 HD11 LEU A 230       1.603   1.911  15.815  1.00 26.75           H  
ATOM   3417 HD12 LEU A 230       2.791   2.060  14.487  1.00 26.75           H  
ATOM   3418 HD13 LEU A 230       1.236   1.308  14.189  1.00 26.75           H  
ATOM   3419  CD2 LEU A 230       1.409  -0.855  15.659  1.00 26.75           C  
ATOM   3420 HD21 LEU A 230       1.778  -1.833  15.969  1.00 26.75           H  
ATOM   3421 HD22 LEU A 230       0.826  -0.416  16.468  1.00 26.75           H  
ATOM   3422 HD23 LEU A 230       0.772  -0.990  14.784  1.00 26.75           H  
ATOM   3423  N   GLU A 231       4.638  -3.000  12.528  1.00 25.84           N  
ATOM   3424  H   GLU A 231       5.299  -2.284  12.266  1.00 25.84           H  
ATOM   3425  CA  GLU A 231       4.436  -4.098  11.596  1.00 25.84           C  
ATOM   3426  HA  GLU A 231       3.372  -4.155  11.367  1.00 25.84           H  
ATOM   3427  C   GLU A 231       4.837  -5.443  12.214  1.00 25.84           C  
ATOM   3428  CB  GLU A 231       5.185  -3.792  10.294  1.00 25.84           C  
ATOM   3429  HB2 GLU A 231       4.961  -2.767  10.000  1.00 25.84           H  
ATOM   3430  HB3 GLU A 231       6.259  -3.896  10.444  1.00 25.84           H  
ATOM   3431  O   GLU A 231       4.095  -6.419  12.068  1.00 25.84           O  
ATOM   3432  CG  GLU A 231       4.705  -4.737   9.187  1.00 25.84           C  
ATOM   3433  HG2 GLU A 231       3.616  -4.755   9.195  1.00 25.84           H  
ATOM   3434  HG3 GLU A 231       5.056  -5.746   9.405  1.00 25.84           H  
ATOM   3435  CD  GLU A 231       5.180  -4.328   7.791  1.00 25.84           C  
ATOM   3436  OE1 GLU A 231       4.500  -4.771   6.838  1.00 25.84           O  
ATOM   3437  OE2 GLU A 231       6.175  -3.580   7.697  1.00 25.84           O  
ATOM   3438  N   SER A 232       5.913  -5.475  13.015  1.00 26.51           N  
ATOM   3439  H   SER A 232       6.493  -4.650  13.064  1.00 26.51           H  
ATOM   3440  CA  SER A 232       6.373  -6.708  13.672  1.00 26.51           C  
ATOM   3441  HA  SER A 232       6.660  -7.408  12.887  1.00 26.51           H  
ATOM   3442  C   SER A 232       5.275  -7.385  14.504  1.00 26.51           C  
ATOM   3443  CB  SER A 232       7.620  -6.446  14.527  1.00 26.51           C  
ATOM   3444  HB2 SER A 232       8.311  -5.812  13.972  1.00 26.51           H  
ATOM   3445  HB3 SER A 232       8.113  -7.397  14.729  1.00 26.51           H  
ATOM   3446  O   SER A 232       5.037  -8.586  14.361  1.00 26.51           O  
ATOM   3447  OG  SER A 232       7.295  -5.835  15.762  1.00 26.51           O  
ATOM   3448  HG  SER A 232       8.095  -5.442  16.118  1.00 26.51           H  
ATOM   3449  N   LYS A 233       4.524  -6.621  15.314  1.00 25.39           N  
ATOM   3450  H   LYS A 233       4.788  -5.650  15.392  1.00 25.39           H  
ATOM   3451  CA  LYS A 233       3.450  -7.174  16.161  1.00 25.39           C  
ATOM   3452  HA  LYS A 233       3.842  -8.046  16.686  1.00 25.39           H  
ATOM   3453  C   LYS A 233       2.263  -7.696  15.356  1.00 25.39           C  
ATOM   3454  CB  LYS A 233       2.972  -6.139  17.194  1.00 25.39           C  
ATOM   3455  HB2 LYS A 233       2.890  -5.158  16.726  1.00 25.39           H  
ATOM   3456  HB3 LYS A 233       1.984  -6.432  17.548  1.00 25.39           H  
ATOM   3457  O   LYS A 233       1.546  -8.576  15.826  1.00 25.39           O  
ATOM   3458  CG  LYS A 233       3.905  -6.069  18.411  1.00 25.39           C  
ATOM   3459  HG2 LYS A 233       4.874  -5.678  18.101  1.00 25.39           H  
ATOM   3460  HG3 LYS A 233       4.045  -7.075  18.807  1.00 25.39           H  
ATOM   3461  CD  LYS A 233       3.323  -5.179  19.522  1.00 25.39           C  
ATOM   3462  HD2 LYS A 233       3.247  -4.155  19.155  1.00 25.39           H  
ATOM   3463  HD3 LYS A 233       2.333  -5.542  19.796  1.00 25.39           H  
ATOM   3464  CE  LYS A 233       4.248  -5.231  20.747  1.00 25.39           C  
ATOM   3465  HE2 LYS A 233       4.330  -6.267  21.075  1.00 25.39           H  
ATOM   3466  HE3 LYS A 233       5.245  -4.914  20.438  1.00 25.39           H  
ATOM   3467  NZ  LYS A 233       3.779  -4.381  21.874  1.00 25.39           N  
ATOM   3468  HZ1 LYS A 233       2.873  -4.680  22.209  1.00 25.39           H  
ATOM   3469  HZ2 LYS A 233       3.742  -3.409  21.605  1.00 25.39           H  
ATOM   3470  HZ3 LYS A 233       4.428  -4.447  22.645  1.00 25.39           H  
ATOM   3471  N   MET A 234       2.020  -7.158  14.162  1.00 24.75           N  
ATOM   3472  H   MET A 234       2.684  -6.489  13.799  1.00 24.75           H  
ATOM   3473  CA  MET A 234       0.893  -7.570  13.322  1.00 24.75           C  
ATOM   3474  HA  MET A 234       0.068  -7.858  13.974  1.00 24.75           H  
ATOM   3475  C   MET A 234       1.184  -8.808  12.474  1.00 24.75           C  
ATOM   3476  CB  MET A 234       0.422  -6.392  12.460  1.00 24.75           C  
ATOM   3477  HB2 MET A 234       1.247  -5.697  12.304  1.00 24.75           H  
ATOM   3478  HB3 MET A 234       0.093  -6.741  11.481  1.00 24.75           H  
ATOM   3479  O   MET A 234       0.256  -9.314  11.823  1.00 24.75           O  
ATOM   3480  CG  MET A 234      -0.750  -5.661  13.115  1.00 24.75           C  
ATOM   3481  HG2 MET A 234      -0.507  -5.446  14.155  1.00 24.75           H  
ATOM   3482  HG3 MET A 234      -1.630  -6.303  13.084  1.00 24.75           H  
ATOM   3483  SD  MET A 234      -1.110  -4.098  12.278  1.00 24.75           S  
ATOM   3484  CE  MET A 234      -2.828  -3.765  12.728  1.00 24.75           C  
ATOM   3485  HE1 MET A 234      -2.973  -2.685  12.753  1.00 24.75           H  
ATOM   3486  HE2 MET A 234      -3.042  -4.171  13.716  1.00 24.75           H  
ATOM   3487  HE3 MET A 234      -3.515  -4.167  11.983  1.00 24.75           H  
ATOM   3488  N   SER A 235       2.409  -9.345  12.475  1.00 25.15           N  
ATOM   3489  H   SER A 235       3.152  -8.881  12.979  1.00 25.15           H  
ATOM   3490  CA  SER A 235       2.705 -10.640  11.854  1.00 25.15           C  
ATOM   3491  HA  SER A 235       2.162 -10.672  10.909  1.00 25.15           H  
ATOM   3492  C   SER A 235       2.157 -11.804  12.692  1.00 25.15           C  
ATOM   3493  CB  SER A 235       4.179 -10.796  11.470  1.00 25.15           C  
ATOM   3494  HB2 SER A 235       4.582  -9.840  11.136  1.00 25.15           H  
ATOM   3495  HB3 SER A 235       4.766 -11.168  12.310  1.00 25.15           H  
ATOM   3496  O   SER A 235       2.869 -12.673  13.182  1.00 25.15           O  
ATOM   3497  OG  SER A 235       4.187 -11.709  10.389  1.00 25.15           O  
ATOM   3498  HG  SER A 235       5.088 -11.914  10.129  1.00 25.15           H  
ATOM   3499  N   GLY A 236       0.838 -11.809  12.907  1.00 22.07           N  
ATOM   3500  H   GLY A 236       0.299 -11.026  12.567  1.00 22.07           H  
ATOM   3501  CA  GLY A 236       0.144 -12.971  13.438  1.00 22.07           C  
ATOM   3502  HA2 GLY A 236       0.556 -13.223  14.415  1.00 22.07           H  
ATOM   3503  HA3 GLY A 236      -0.920 -12.761  13.544  1.00 22.07           H  
ATOM   3504  C   GLY A 236       0.327 -14.141  12.476  1.00 22.07           C  
ATOM   3505  O   GLY A 236       0.034 -14.003  11.285  1.00 22.07           O  
ATOM   3506  N   LYS A 237       0.802 -15.274  13.007  1.00 23.74           N  
ATOM   3507  H   LYS A 237       1.092 -15.243  13.974  1.00 23.74           H  
ATOM   3508  CA  LYS A 237       0.952 -16.541  12.282  1.00 23.74           C  
ATOM   3509  HA  LYS A 237       1.756 -16.438  11.553  1.00 23.74           H  
ATOM   3510  C   LYS A 237      -0.336 -16.857  11.527  1.00 23.74           C  
ATOM   3511  CB  LYS A 237       1.290 -17.687  13.260  1.00 23.74           C  
ATOM   3512  HB2 LYS A 237       0.761 -17.537  14.202  1.00 23.74           H  
ATOM   3513  HB3 LYS A 237       0.941 -18.626  12.830  1.00 23.74           H  
ATOM   3514  O   LYS A 237      -1.385 -17.076  12.135  1.00 23.74           O  
ATOM   3515  CG  LYS A 237       2.797 -17.834  13.519  1.00 23.74           C  
ATOM   3516  HG2 LYS A 237       3.188 -16.901  13.925  1.00 23.74           H  
ATOM   3517  HG3 LYS A 237       3.298 -18.040  12.573  1.00 23.74           H  
ATOM   3518  CD  LYS A 237       3.090 -18.979  14.505  1.00 23.74           C  
ATOM   3519  HD2 LYS A 237       2.675 -18.722  15.480  1.00 23.74           H  
ATOM   3520  HD3 LYS A 237       2.617 -19.893  14.146  1.00 23.74           H  
ATOM   3521  CE  LYS A 237       4.606 -19.206  14.625  1.00 23.74           C  
ATOM   3522  HE2 LYS A 237       4.993 -19.488  13.646  1.00 23.74           H  
ATOM   3523  HE3 LYS A 237       5.077 -18.262  14.898  1.00 23.74           H  
ATOM   3524  NZ  LYS A 237       4.952 -20.249  15.629  1.00 23.74           N  
ATOM   3525  HZ1 LYS A 237       5.953 -20.373  15.669  1.00 23.74           H  
ATOM   3526  HZ2 LYS A 237       4.638 -19.987  16.552  1.00 23.74           H  
ATOM   3527  HZ3 LYS A 237       4.544 -21.139  15.384  1.00 23.74           H  
ATOM   3528  N   GLY A 238      -0.248 -16.910  10.202  1.00 24.02           N  
ATOM   3529  H   GLY A 238       0.630 -16.664   9.767  1.00 24.02           H  
ATOM   3530  CA  GLY A 238      -1.294 -17.485   9.370  1.00 24.02           C  
ATOM   3531  HA2 GLY A 238      -2.262 -17.049   9.619  1.00 24.02           H  
ATOM   3532  HA3 GLY A 238      -1.074 -17.297   8.319  1.00 24.02           H  
ATOM   3533  C   GLY A 238      -1.336 -18.991   9.596  1.00 24.02           C  
ATOM   3534  O   GLY A 238      -0.699 -19.737   8.864  1.00 24.02           O  
ATOM   3535  N   GLN A 239      -2.047 -19.454  10.627  1.00 23.35           N  
ATOM   3536  H   GLN A 239      -2.469 -18.800  11.269  1.00 23.35           H  
ATOM   3537  CA  GLN A 239      -2.389 -20.871  10.710  1.00 23.35           C  
ATOM   3538  HA  GLN A 239      -1.467 -21.453  10.695  1.00 23.35           H  
ATOM   3539  C   GLN A 239      -3.195 -21.260   9.465  1.00 23.35           C  
ATOM   3540  CB  GLN A 239      -3.151 -21.194  12.005  1.00 23.35           C  
ATOM   3541  HB2 GLN A 239      -3.734 -22.103  11.860  1.00 23.35           H  
ATOM   3542  HB3 GLN A 239      -3.838 -20.380  12.238  1.00 23.35           H  
ATOM   3543  O   GLN A 239      -4.043 -20.493   8.997  1.00 23.35           O  
ATOM   3544  CG  GLN A 239      -2.187 -21.434  13.178  1.00 23.35           C  
ATOM   3545  HG2 GLN A 239      -1.543 -22.281  12.940  1.00 23.35           H  
ATOM   3546  HG3 GLN A 239      -1.559 -20.554  13.321  1.00 23.35           H  
ATOM   3547  CD  GLN A 239      -2.918 -21.716  14.489  1.00 23.35           C  
ATOM   3548  NE2 GLN A 239      -2.391 -22.560  15.348  1.00 23.35           N  
ATOM   3549 HE21 GLN A 239      -2.942 -22.736  16.176  1.00 23.35           H  
ATOM   3550 HE22 GLN A 239      -1.558 -23.088  15.131  1.00 23.35           H  
ATOM   3551  OE1 GLN A 239      -3.964 -21.164  14.777  1.00 23.35           O  
ATOM   3552  N   GLN A 240      -2.910 -22.453   8.938  1.00 25.38           N  
ATOM   3553  H   GLN A 240      -2.179 -22.999   9.370  1.00 25.38           H  
ATOM   3554  CA  GLN A 240      -3.661 -23.094   7.863  1.00 25.38           C  
ATOM   3555  HA  GLN A 240      -3.650 -22.467   6.972  1.00 25.38           H  
ATOM   3556  C   GLN A 240      -5.114 -23.281   8.317  1.00 25.38           C  
ATOM   3557  CB  GLN A 240      -3.026 -24.462   7.539  1.00 25.38           C  
ATOM   3558  HB2 GLN A 240      -3.745 -25.055   6.973  1.00 25.38           H  
ATOM   3559  HB3 GLN A 240      -2.828 -24.985   8.475  1.00 25.38           H  
ATOM   3560  O   GLN A 240      -5.466 -24.302   8.903  1.00 25.38           O  
ATOM   3561  CG  GLN A 240      -1.739 -24.393   6.704  1.00 25.38           C  
ATOM   3562  HG2 GLN A 240      -1.972 -23.974   5.725  1.00 25.38           H  
ATOM   3563  HG3 GLN A 240      -1.016 -23.741   7.195  1.00 25.38           H  
ATOM   3564  CD  GLN A 240      -1.097 -25.770   6.528  1.00 25.38           C  
ATOM   3565  NE2 GLN A 240      -0.394 -26.018   5.445  1.00 25.38           N  
ATOM   3566 HE21 GLN A 240      -0.218 -25.299   4.758  1.00 25.38           H  
ATOM   3567 HE22 GLN A 240       0.055 -26.922   5.421  1.00 25.38           H  
ATOM   3568  OE1 GLN A 240      -1.199 -26.649   7.363  1.00 25.38           O  
ATOM   3569  N   GLN A 241      -5.975 -22.292   8.075  1.00 24.82           N  
ATOM   3570  H   GLN A 241      -5.626 -21.413   7.720  1.00 24.82           H  
ATOM   3571  CA  GLN A 241      -7.408 -22.490   8.238  1.00 24.82           C  
ATOM   3572  HA  GLN A 241      -7.589 -22.977   9.196  1.00 24.82           H  
ATOM   3573  C   GLN A 241      -7.844 -23.468   7.147  1.00 24.82           C  
ATOM   3574  CB  GLN A 241      -8.180 -21.151   8.236  1.00 24.82           C  
ATOM   3575  HB2 GLN A 241      -7.587 -20.380   7.745  1.00 24.82           H  
ATOM   3576  HB3 GLN A 241      -9.114 -21.270   7.687  1.00 24.82           H  
ATOM   3577  O   GLN A 241      -7.972 -23.109   5.977  1.00 24.82           O  
ATOM   3578  CG  GLN A 241      -8.528 -20.722   9.676  1.00 24.82           C  
ATOM   3579  HG2 GLN A 241      -7.617 -20.705  10.275  1.00 24.82           H  
ATOM   3580  HG3 GLN A 241      -9.198 -21.464  10.110  1.00 24.82           H  
ATOM   3581  CD  GLN A 241      -9.189 -19.345   9.792  1.00 24.82           C  
ATOM   3582  NE2 GLN A 241      -9.942 -19.086  10.841  1.00 24.82           N  
ATOM   3583 HE21 GLN A 241     -10.375 -18.177  10.917  1.00 24.82           H  
ATOM   3584 HE22 GLN A 241     -10.022 -19.720  11.623  1.00 24.82           H  
ATOM   3585  OE1 GLN A 241      -8.989 -18.429   8.995  1.00 24.82           O  
ATOM   3586  N   GLN A 242      -8.045 -24.729   7.538  1.00 24.38           N  
ATOM   3587  H   GLN A 242      -7.783 -24.980   8.481  1.00 24.38           H  
ATOM   3588  CA  GLN A 242      -8.886 -25.645   6.782  1.00 24.38           C  
ATOM   3589  HA  GLN A 242      -8.395 -25.898   5.843  1.00 24.38           H  
ATOM   3590  C   GLN A 242     -10.210 -24.936   6.478  1.00 24.38           C  
ATOM   3591  CB  GLN A 242      -9.155 -26.924   7.594  1.00 24.38           C  
ATOM   3592  HB2 GLN A 242      -9.416 -26.648   8.616  1.00 24.38           H  
ATOM   3593  HB3 GLN A 242     -10.010 -27.440   7.157  1.00 24.38           H  
ATOM   3594  O   GLN A 242     -10.732 -24.197   7.315  1.00 24.38           O  
ATOM   3595  CG  GLN A 242      -7.974 -27.907   7.611  1.00 24.38           C  
ATOM   3596  HG2 GLN A 242      -7.737 -28.198   6.587  1.00 24.38           H  
ATOM   3597  HG3 GLN A 242      -7.099 -27.421   8.042  1.00 24.38           H  
ATOM   3598  CD  GLN A 242      -8.278 -29.166   8.426  1.00 24.38           C  
ATOM   3599  NE2 GLN A 242      -7.524 -30.228   8.249  1.00 24.38           N  
ATOM   3600 HE21 GLN A 242      -7.743 -31.025   8.830  1.00 24.38           H  
ATOM   3601 HE22 GLN A 242      -6.718 -30.209   7.641  1.00 24.38           H  
ATOM   3602  OE1 GLN A 242      -9.198 -29.219   9.227  1.00 24.38           O  
ATOM   3603  N   SER A 243     -10.770 -25.194   5.296  1.00 30.12           N  
ATOM   3604  H   SER A 243     -10.259 -25.782   4.653  1.00 30.12           H  
ATOM   3605  CA  SER A 243     -12.113 -24.760   4.898  1.00 30.12           C  
ATOM   3606  HA  SER A 243     -12.217 -23.697   5.115  1.00 30.12           H  
ATOM   3607  C   SER A 243     -13.193 -25.503   5.705  1.00 30.12           C  
ATOM   3608  CB  SER A 243     -12.276 -24.957   3.383  1.00 30.12           C  
ATOM   3609  HB2 SER A 243     -11.523 -24.367   2.861  1.00 30.12           H  
ATOM   3610  HB3 SER A 243     -12.132 -26.009   3.135  1.00 30.12           H  
ATOM   3611  O   SER A 243     -14.092 -26.116   5.133  1.00 30.12           O  
ATOM   3612  OG  SER A 243     -13.556 -24.555   2.950  1.00 30.12           O  
ATOM   3613  HG  SER A 243     -14.191 -25.080   3.443  1.00 30.12           H  
ATOM   3614  N   GLN A 244     -13.100 -25.521   7.037  1.00 30.09           N  
ATOM   3615  H   GLN A 244     -12.372 -24.971   7.469  1.00 30.09           H  
ATOM   3616  CA  GLN A 244     -14.219 -25.951   7.861  1.00 30.09           C  
ATOM   3617  HA  GLN A 244     -14.538 -26.941   7.536  1.00 30.09           H  
ATOM   3618  C   GLN A 244     -15.373 -24.980   7.622  1.00 30.09           C  
ATOM   3619  CB  GLN A 244     -13.846 -26.025   9.350  1.00 30.09           C  
ATOM   3620  HB2 GLN A 244     -13.420 -25.077   9.679  1.00 30.09           H  
ATOM   3621  HB3 GLN A 244     -14.762 -26.205   9.913  1.00 30.09           H  
ATOM   3622  O   GLN A 244     -15.156 -23.779   7.445  1.00 30.09           O  
ATOM   3623  CG  GLN A 244     -12.860 -27.169   9.641  1.00 30.09           C  
ATOM   3624  HG2 GLN A 244     -13.196 -28.071   9.128  1.00 30.09           H  
ATOM   3625  HG3 GLN A 244     -11.876 -26.906   9.253  1.00 30.09           H  
ATOM   3626  CD  GLN A 244     -12.731 -27.505  11.126  1.00 30.09           C  
ATOM   3627  NE2 GLN A 244     -11.934 -28.495  11.465  1.00 30.09           N  
ATOM   3628 HE21 GLN A 244     -11.358 -28.959  10.778  1.00 30.09           H  
ATOM   3629 HE22 GLN A 244     -11.866 -28.705  12.451  1.00 30.09           H  
ATOM   3630  OE1 GLN A 244     -13.342 -26.905  11.998  1.00 30.09           O  
ATOM   3631  N   THR A 245     -16.603 -25.500   7.631  1.00 34.75           N  
ATOM   3632  H   THR A 245     -16.708 -26.495   7.767  1.00 34.75           H  
ATOM   3633  CA  THR A 245     -17.818 -24.688   7.742  1.00 34.75           C  
ATOM   3634  HA  THR A 245     -18.035 -24.210   6.787  1.00 34.75           H  
ATOM   3635  C   THR A 245     -17.575 -23.624   8.801  1.00 34.75           C  
ATOM   3636  CB  THR A 245     -19.012 -25.555   8.176  1.00 34.75           C  
ATOM   3637  HB  THR A 245     -19.778 -24.918   8.620  1.00 34.75           H  
ATOM   3638  O   THR A 245     -17.380 -23.967   9.969  1.00 34.75           O  
ATOM   3639  CG2 THR A 245     -19.632 -26.298   6.997  1.00 34.75           C  
ATOM   3640 HG21 THR A 245     -18.893 -26.954   6.537  1.00 34.75           H  
ATOM   3641 HG22 THR A 245     -20.470 -26.900   7.348  1.00 34.75           H  
ATOM   3642 HG23 THR A 245     -19.994 -25.585   6.256  1.00 34.75           H  
ATOM   3643  OG1 THR A 245     -18.599 -26.518   9.120  1.00 34.75           O  
ATOM   3644  HG1 THR A 245     -18.138 -26.051   9.820  1.00 34.75           H  
ATOM   3645  N   VAL A 246     -17.518 -22.357   8.384  1.00 39.90           N  
ATOM   3646  H   VAL A 246     -17.571 -22.180   7.391  1.00 39.90           H  
ATOM   3647  CA  VAL A 246     -17.250 -21.203   9.247  1.00 39.90           C  
ATOM   3648  HA  VAL A 246     -16.369 -21.422   9.850  1.00 39.90           H  
ATOM   3649  C   VAL A 246     -18.436 -21.067  10.208  1.00 39.90           C  
ATOM   3650  CB  VAL A 246     -16.910 -19.969   8.372  1.00 39.90           C  
ATOM   3651  HB  VAL A 246     -17.541 -20.009   7.484  1.00 39.90           H  
ATOM   3652  O   VAL A 246     -19.412 -20.358   9.995  1.00 39.90           O  
ATOM   3653  CG1 VAL A 246     -17.104 -18.589   9.032  1.00 39.90           C  
ATOM   3654 HG11 VAL A 246     -18.159 -18.319   8.987  1.00 39.90           H  
ATOM   3655 HG12 VAL A 246     -16.540 -17.825   8.495  1.00 39.90           H  
ATOM   3656 HG13 VAL A 246     -16.828 -18.580  10.086  1.00 39.90           H  
ATOM   3657  CG2 VAL A 246     -15.503 -20.110   7.780  1.00 39.90           C  
ATOM   3658 HG21 VAL A 246     -15.468 -20.974   7.117  1.00 39.90           H  
ATOM   3659 HG22 VAL A 246     -14.763 -20.261   8.566  1.00 39.90           H  
ATOM   3660 HG23 VAL A 246     -15.248 -19.225   7.197  1.00 39.90           H  
ATOM   3661  N   THR A 247     -18.406 -21.875  11.267  1.00 45.93           N  
ATOM   3662  H   THR A 247     -17.665 -22.561  11.292  1.00 45.93           H  
ATOM   3663  CA  THR A 247     -19.356 -21.828  12.376  1.00 45.93           C  
ATOM   3664  HA  THR A 247     -20.369 -21.824  11.974  1.00 45.93           H  
ATOM   3665  C   THR A 247     -19.147 -20.523  13.145  1.00 45.93           C  
ATOM   3666  CB  THR A 247     -19.202 -23.046  13.310  1.00 45.93           C  
ATOM   3667  HB  THR A 247     -19.840 -22.893  14.180  1.00 45.93           H  
ATOM   3668  O   THR A 247     -18.182 -19.793  12.907  1.00 45.93           O  
ATOM   3669  CG2 THR A 247     -19.619 -24.367  12.669  1.00 45.93           C  
ATOM   3670 HG21 THR A 247     -20.654 -24.303  12.332  1.00 45.93           H  
ATOM   3671 HG22 THR A 247     -18.985 -24.603  11.815  1.00 45.93           H  
ATOM   3672 HG23 THR A 247     -19.541 -25.171  13.401  1.00 45.93           H  
ATOM   3673  OG1 THR A 247     -17.873 -23.168  13.761  1.00 45.93           O  
ATOM   3674  HG1 THR A 247     -17.445 -23.832  13.214  1.00 45.93           H  
ATOM   3675  N   LYS A 248     -20.007 -20.236  14.135  1.00 51.38           N  
ATOM   3676  H   LYS A 248     -20.791 -20.858  14.269  1.00 51.38           H  
ATOM   3677  CA  LYS A 248     -19.875 -19.069  15.034  1.00 51.38           C  
ATOM   3678  HA  LYS A 248     -20.117 -18.163  14.477  1.00 51.38           H  
ATOM   3679  C   LYS A 248     -18.442 -18.853  15.568  1.00 51.38           C  
ATOM   3680  CB  LYS A 248     -20.852 -19.210  16.218  1.00 51.38           C  
ATOM   3681  HB2 LYS A 248     -20.609 -18.444  16.953  1.00 51.38           H  
ATOM   3682  HB3 LYS A 248     -20.707 -20.182  16.689  1.00 51.38           H  
ATOM   3683  O   LYS A 248     -18.067 -17.714  15.831  1.00 51.38           O  
ATOM   3684  CG  LYS A 248     -22.334 -19.040  15.834  1.00 51.38           C  
ATOM   3685  HG2 LYS A 248     -22.615 -19.804  15.109  1.00 51.38           H  
ATOM   3686  HG3 LYS A 248     -22.475 -18.058  15.383  1.00 51.38           H  
ATOM   3687  CD  LYS A 248     -23.235 -19.164  17.076  1.00 51.38           C  
ATOM   3688  HD2 LYS A 248     -23.111 -20.159  17.503  1.00 51.38           H  
ATOM   3689  HD3 LYS A 248     -22.924 -18.426  17.815  1.00 51.38           H  
ATOM   3690  CE  LYS A 248     -24.715 -18.937  16.730  1.00 51.38           C  
ATOM   3691  HE2 LYS A 248     -25.003 -19.646  15.954  1.00 51.38           H  
ATOM   3692  HE3 LYS A 248     -24.827 -17.933  16.320  1.00 51.38           H  
ATOM   3693  NZ  LYS A 248     -25.597 -19.104  17.918  1.00 51.38           N  
ATOM   3694  HZ1 LYS A 248     -26.565 -18.954  17.673  1.00 51.38           H  
ATOM   3695  HZ2 LYS A 248     -25.356 -18.449  18.648  1.00 51.38           H  
ATOM   3696  HZ3 LYS A 248     -25.521 -20.037  18.298  1.00 51.38           H  
ATOM   3697  N   LYS A 249     -17.630 -19.916  15.685  1.00 53.78           N  
ATOM   3698  H   LYS A 249     -17.988 -20.810  15.381  1.00 53.78           H  
ATOM   3699  CA  LYS A 249     -16.215 -19.841  16.086  1.00 53.78           C  
ATOM   3700  HA  LYS A 249     -16.137 -19.262  17.006  1.00 53.78           H  
ATOM   3701  C   LYS A 249     -15.322 -19.111  15.076  1.00 53.78           C  
ATOM   3702  CB  LYS A 249     -15.662 -21.253  16.350  1.00 53.78           C  
ATOM   3703  HB2 LYS A 249     -14.575 -21.191  16.403  1.00 53.78           H  
ATOM   3704  HB3 LYS A 249     -15.920 -21.915  15.524  1.00 53.78           H  
ATOM   3705  O   LYS A 249     -14.477 -18.327  15.492  1.00 53.78           O  
ATOM   3706  CG  LYS A 249     -16.168 -21.845  17.676  1.00 53.78           C  
ATOM   3707  HG2 LYS A 249     -17.248 -21.985  17.627  1.00 53.78           H  
ATOM   3708  HG3 LYS A 249     -15.938 -21.153  18.486  1.00 53.78           H  
ATOM   3709  CD  LYS A 249     -15.492 -23.195  17.967  1.00 53.78           C  
ATOM   3710  HD2 LYS A 249     -15.755 -23.902  17.180  1.00 53.78           H  
ATOM   3711  HD3 LYS A 249     -14.410 -23.058  17.964  1.00 53.78           H  
ATOM   3712  CE  LYS A 249     -15.926 -23.752  19.331  1.00 53.78           C  
ATOM   3713  HE2 LYS A 249     -17.009 -23.875  19.331  1.00 53.78           H  
ATOM   3714  HE3 LYS A 249     -15.673 -23.023  20.101  1.00 53.78           H  
ATOM   3715  NZ  LYS A 249     -15.271 -25.053  19.634  1.00 53.78           N  
ATOM   3716  HZ1 LYS A 249     -15.556 -25.403  20.538  1.00 53.78           H  
ATOM   3717  HZ2 LYS A 249     -15.508 -25.752  18.944  1.00 53.78           H  
ATOM   3718  HZ3 LYS A 249     -14.265 -24.959  19.645  1.00 53.78           H  
ATOM   3719  N   SER A 250     -15.513 -19.294  13.771  1.00 60.05           N  
ATOM   3720  H   SER A 250     -16.291 -19.857  13.457  1.00 60.05           H  
ATOM   3721  CA  SER A 250     -14.616 -18.685  12.778  1.00 60.05           C  
ATOM   3722  HA  SER A 250     -13.592 -18.827  13.122  1.00 60.05           H  
ATOM   3723  C   SER A 250     -14.813 -17.167  12.651  1.00 60.05           C  
ATOM   3724  CB  SER A 250     -14.718 -19.427  11.450  1.00 60.05           C  
ATOM   3725  HB2 SER A 250     -15.747 -19.752  11.300  1.00 60.05           H  
ATOM   3726  HB3 SER A 250     -14.094 -20.320  11.489  1.00 60.05           H  
ATOM   3727  O   SER A 250     -13.828 -16.448  12.493  1.00 60.05           O  
ATOM   3728  OG  SER A 250     -14.291 -18.599  10.389  1.00 60.05           O  
ATOM   3729  HG  SER A 250     -13.376 -18.808  10.187  1.00 60.05           H  
ATOM   3730  N   ALA A 251     -16.025 -16.639  12.860  1.00 65.26           N  
ATOM   3731  H   ALA A 251     -16.818 -17.257  12.964  1.00 65.26           H  
ATOM   3732  CA  ALA A 251     -16.226 -15.190  12.988  1.00 65.26           C  
ATOM   3733  HA  ALA A 251     -15.865 -14.705  12.081  1.00 65.26           H  
ATOM   3734  C   ALA A 251     -15.433 -14.599  14.175  1.00 65.26           C  
ATOM   3735  CB  ALA A 251     -17.729 -14.912  13.118  1.00 65.26           C  
ATOM   3736  HB1 ALA A 251     -17.895 -13.838  13.203  1.00 65.26           H  
ATOM   3737  HB2 ALA A 251     -18.250 -15.275  12.232  1.00 65.26           H  
ATOM   3738  HB3 ALA A 251     -18.129 -15.407  14.002  1.00 65.26           H  
ATOM   3739  O   ALA A 251     -14.873 -13.505  14.072  1.00 65.26           O  
ATOM   3740  N   ALA A 252     -15.326 -15.345  15.284  1.00 67.64           N  
ATOM   3741  H   ALA A 252     -15.780 -16.247  15.308  1.00 67.64           H  
ATOM   3742  CA  ALA A 252     -14.519 -14.953  16.439  1.00 67.64           C  
ATOM   3743  HA  ALA A 252     -14.729 -13.907  16.663  1.00 67.64           H  
ATOM   3744  C   ALA A 252     -13.004 -15.056  16.176  1.00 67.64           C  
ATOM   3745  CB  ALA A 252     -14.944 -15.789  17.652  1.00 67.64           C  
ATOM   3746  HB1 ALA A 252     -14.693 -16.839  17.502  1.00 67.64           H  
ATOM   3747  HB2 ALA A 252     -16.018 -15.693  17.812  1.00 67.64           H  
ATOM   3748  HB3 ALA A 252     -14.422 -15.429  18.539  1.00 67.64           H  
ATOM   3749  O   ALA A 252     -12.229 -14.291  16.742  1.00 67.64           O  
ATOM   3750  N   GLU A 253     -12.551 -15.967  15.314  1.00 75.11           N  
ATOM   3751  H   GLU A 253     -13.198 -16.646  14.940  1.00 75.11           H  
ATOM   3752  CA  GLU A 253     -11.146 -16.015  14.881  1.00 75.11           C  
ATOM   3753  HA  GLU A 253     -10.492 -15.870  15.741  1.00 75.11           H  
ATOM   3754  C   GLU A 253     -10.814 -14.903  13.880  1.00 75.11           C  
ATOM   3755  CB  GLU A 253     -10.826 -17.376  14.262  1.00 75.11           C  
ATOM   3756  HB2 GLU A 253     -11.568 -17.606  13.498  1.00 75.11           H  
ATOM   3757  HB3 GLU A 253      -9.846 -17.320  13.787  1.00 75.11           H  
ATOM   3758  O   GLU A 253      -9.748 -14.292  13.957  1.00 75.11           O  
ATOM   3759  CG  GLU A 253     -10.791 -18.489  15.315  1.00 75.11           C  
ATOM   3760  HG2 GLU A 253     -10.011 -18.257  16.040  1.00 75.11           H  
ATOM   3761  HG3 GLU A 253     -11.743 -18.515  15.843  1.00 75.11           H  
ATOM   3762  CD  GLU A 253     -10.527 -19.870  14.700  1.00 75.11           C  
ATOM   3763  OE1 GLU A 253     -10.499 -20.827  15.501  1.00 75.11           O  
ATOM   3764  OE2 GLU A 253     -10.390 -19.959  13.453  1.00 75.11           O  
ATOM   3765  N   ALA A 254     -11.734 -14.590  12.965  1.00 74.07           N  
ATOM   3766  H   ALA A 254     -12.577 -15.144  12.921  1.00 74.07           H  
ATOM   3767  CA  ALA A 254     -11.569 -13.506  12.005  1.00 74.07           C  
ATOM   3768  HA  ALA A 254     -10.637 -13.663  11.461  1.00 74.07           H  
ATOM   3769  C   ALA A 254     -11.470 -12.144  12.706  1.00 74.07           C  
ATOM   3770  CB  ALA A 254     -12.727 -13.554  11.004  1.00 74.07           C  
ATOM   3771  HB1 ALA A 254     -12.585 -12.788  10.241  1.00 74.07           H  
ATOM   3772  HB2 ALA A 254     -13.674 -13.375  11.514  1.00 74.07           H  
ATOM   3773  HB3 ALA A 254     -12.765 -14.531  10.522  1.00 74.07           H  
ATOM   3774  O   ALA A 254     -10.635 -11.323  12.328  1.00 74.07           O  
ATOM   3775  N   SER A 255     -12.241 -11.917  13.773  1.00 79.05           N  
ATOM   3776  H   SER A 255     -12.926 -12.609  14.042  1.00 79.05           H  
ATOM   3777  CA  SER A 255     -12.166 -10.671  14.542  1.00 79.05           C  
ATOM   3778  HA  SER A 255     -12.235  -9.843  13.837  1.00 79.05           H  
ATOM   3779  C   SER A 255     -10.842 -10.497  15.299  1.00 79.05           C  
ATOM   3780  CB  SER A 255     -13.360 -10.561  15.490  1.00 79.05           C  
ATOM   3781  HB2 SER A 255     -14.282 -10.709  14.928  1.00 79.05           H  
ATOM   3782  HB3 SER A 255     -13.372  -9.566  15.937  1.00 79.05           H  
ATOM   3783  O   SER A 255     -10.422  -9.358  15.511  1.00 79.05           O  
ATOM   3784  OG  SER A 255     -13.268 -11.527  16.511  1.00 79.05           O  
ATOM   3785  HG  SER A 255     -14.061 -11.499  17.052  1.00 79.05           H  
ATOM   3786  N   LYS A 256     -10.132 -11.585  15.634  1.00 81.66           N  
ATOM   3787  H   LYS A 256     -10.554 -12.488  15.469  1.00 81.66           H  
ATOM   3788  CA  LYS A 256      -8.785 -11.527  16.236  1.00 81.66           C  
ATOM   3789  HA  LYS A 256      -8.778 -10.782  17.031  1.00 81.66           H  
ATOM   3790  C   LYS A 256      -7.709 -11.098  15.244  1.00 81.66           C  
ATOM   3791  CB  LYS A 256      -8.399 -12.888  16.831  1.00 81.66           C  
ATOM   3792  HB2 LYS A 256      -7.354 -12.856  17.137  1.00 81.66           H  
ATOM   3793  HB3 LYS A 256      -8.500 -13.659  16.067  1.00 81.66           H  
ATOM   3794  O   LYS A 256      -6.682 -10.561  15.655  1.00 81.66           O  
ATOM   3795  CG  LYS A 256      -9.242 -13.260  18.055  1.00 81.66           C  
ATOM   3796  HG2 LYS A 256     -10.302 -13.196  17.812  1.00 81.66           H  
ATOM   3797  HG3 LYS A 256      -9.031 -12.562  18.865  1.00 81.66           H  
ATOM   3798  CD  LYS A 256      -8.902 -14.686  18.506  1.00 81.66           C  
ATOM   3799  HD2 LYS A 256      -9.044 -15.370  17.669  1.00 81.66           H  
ATOM   3800  HD3 LYS A 256      -7.859 -14.720  18.822  1.00 81.66           H  
ATOM   3801  CE  LYS A 256      -9.812 -15.109  19.661  1.00 81.66           C  
ATOM   3802  HE2 LYS A 256     -10.845 -15.078  19.312  1.00 81.66           H  
ATOM   3803  HE3 LYS A 256      -9.710 -14.384  20.469  1.00 81.66           H  
ATOM   3804  NZ  LYS A 256      -9.469 -16.470  20.147  1.00 81.66           N  
ATOM   3805  HZ1 LYS A 256      -8.515 -16.501  20.477  1.00 81.66           H  
ATOM   3806  HZ2 LYS A 256     -10.073 -16.740  20.910  1.00 81.66           H  
ATOM   3807  HZ3 LYS A 256      -9.570 -17.149  19.407  1.00 81.66           H  
ATOM   3808  N   LYS A 257      -7.920 -11.321  13.943  1.00 79.57           N  
ATOM   3809  H   LYS A 257      -8.796 -11.740  13.664  1.00 79.57           H  
ATOM   3810  CA  LYS A 257      -6.975 -10.861  12.922  1.00 79.57           C  
ATOM   3811  HA  LYS A 257      -5.990 -11.204  13.237  1.00 79.57           H  
ATOM   3812  C   LYS A 257      -6.971  -9.328  12.879  1.00 79.57           C  
ATOM   3813  CB  LYS A 257      -7.266 -11.472  11.540  1.00 79.57           C  
ATOM   3814  HB2 LYS A 257      -8.284 -11.226  11.240  1.00 79.57           H  
ATOM   3815  HB3 LYS A 257      -6.585 -11.036  10.809  1.00 79.57           H  
ATOM   3816  O   LYS A 257      -8.033  -8.706  13.029  1.00 79.57           O  
ATOM   3817  CG  LYS A 257      -7.079 -12.999  11.535  1.00 79.57           C  
ATOM   3818  HG2 LYS A 257      -7.759 -13.443  12.262  1.00 79.57           H  
ATOM   3819  HG3 LYS A 257      -6.056 -13.238  11.824  1.00 79.57           H  
ATOM   3820  CD  LYS A 257      -7.370 -13.615  10.156  1.00 79.57           C  
ATOM   3821  HD2 LYS A 257      -8.367 -13.309   9.837  1.00 79.57           H  
ATOM   3822  HD3 LYS A 257      -6.642 -13.252   9.431  1.00 79.57           H  
ATOM   3823  CE  LYS A 257      -7.312 -15.151  10.243  1.00 79.57           C  
ATOM   3824  HE2 LYS A 257      -6.304 -15.455  10.524  1.00 79.57           H  
ATOM   3825  HE3 LYS A 257      -7.981 -15.470  11.043  1.00 79.57           H  
ATOM   3826  NZ  LYS A 257      -7.713 -15.823   8.974  1.00 79.57           N  
ATOM   3827  HZ1 LYS A 257      -7.029 -15.688   8.244  1.00 79.57           H  
ATOM   3828  HZ2 LYS A 257      -7.840 -16.816   9.103  1.00 79.57           H  
ATOM   3829  HZ3 LYS A 257      -8.607 -15.488   8.645  1.00 79.57           H  
ATOM   3830  N   PRO A 258      -5.807  -8.707  12.622  1.00 84.63           N  
ATOM   3831  CA  PRO A 258      -5.739  -7.278  12.354  1.00 84.63           C  
ATOM   3832  HA  PRO A 258      -6.003  -6.734  13.261  1.00 84.63           H  
ATOM   3833  C   PRO A 258      -6.685  -6.896  11.214  1.00 84.63           C  
ATOM   3834  CB  PRO A 258      -4.281  -7.007  11.990  1.00 84.63           C  
ATOM   3835  HB2 PRO A 258      -4.148  -6.989  10.909  1.00 84.63           H  
ATOM   3836  HB3 PRO A 258      -3.951  -6.078  12.454  1.00 84.63           H  
ATOM   3837  O   PRO A 258      -6.853  -7.678  10.279  1.00 84.63           O  
ATOM   3838  CG  PRO A 258      -3.498  -8.176  12.575  1.00 84.63           C  
ATOM   3839  HG2 PRO A 258      -2.594  -8.387  12.005  1.00 84.63           H  
ATOM   3840  HG3 PRO A 258      -3.257  -7.970  13.618  1.00 84.63           H  
ATOM   3841  CD  PRO A 258      -4.492  -9.323  12.508  1.00 84.63           C  
ATOM   3842  HD2 PRO A 258      -4.295 -10.013  13.329  1.00 84.63           H  
ATOM   3843  HD3 PRO A 258      -4.407  -9.835  11.550  1.00 84.63           H  
ATOM   3844  N   ARG A 259      -7.299  -5.707  11.271  1.00 85.82           N  
ATOM   3845  H   ARG A 259      -7.068  -5.098  12.043  1.00 85.82           H  
ATOM   3846  CA  ARG A 259      -8.363  -5.291  10.337  1.00 85.82           C  
ATOM   3847  HA  ARG A 259      -9.232  -5.928  10.499  1.00 85.82           H  
ATOM   3848  C   ARG A 259      -7.975  -5.478   8.868  1.00 85.82           C  
ATOM   3849  CB  ARG A 259      -8.755  -3.837  10.643  1.00 85.82           C  
ATOM   3850  HB2 ARG A 259      -9.051  -3.772  11.690  1.00 85.82           H  
ATOM   3851  HB3 ARG A 259      -7.886  -3.197  10.493  1.00 85.82           H  
ATOM   3852  O   ARG A 259      -8.789  -5.960   8.095  1.00 85.82           O  
ATOM   3853  CG  ARG A 259      -9.913  -3.321   9.773  1.00 85.82           C  
ATOM   3854  HG2 ARG A 259     -10.785  -3.963   9.896  1.00 85.82           H  
ATOM   3855  HG3 ARG A 259      -9.607  -3.321   8.726  1.00 85.82           H  
ATOM   3856  CD  ARG A 259     -10.262  -1.886  10.182  1.00 85.82           C  
ATOM   3857  HD2 ARG A 259      -9.338  -1.308  10.207  1.00 85.82           H  
ATOM   3858  HD3 ARG A 259     -10.694  -1.894  11.182  1.00 85.82           H  
ATOM   3859  NE  ARG A 259     -11.204  -1.253   9.242  1.00 85.82           N  
ATOM   3860  HE  ARG A 259     -11.808  -1.847   8.692  1.00 85.82           H  
ATOM   3861  NH1 ARG A 259     -10.643   0.945   9.647  1.00 85.82           N  
ATOM   3862 HH11 ARG A 259      -9.968   0.690  10.353  1.00 85.82           H  
ATOM   3863 HH12 ARG A 259     -10.786   1.907   9.374  1.00 85.82           H  
ATOM   3864  NH2 ARG A 259     -12.171   0.477   8.133  1.00 85.82           N  
ATOM   3865 HH21 ARG A 259     -12.986  -0.087   7.937  1.00 85.82           H  
ATOM   3866 HH22 ARG A 259     -12.186   1.473   7.969  1.00 85.82           H  
ATOM   3867  CZ  ARG A 259     -11.329   0.042   9.013  1.00 85.82           C  
ATOM   3868  N   GLN A 260      -6.736  -5.170   8.503  1.00 86.31           N  
ATOM   3869  H   GLN A 260      -6.114  -4.805   9.210  1.00 86.31           H  
ATOM   3870  CA  GLN A 260      -6.206  -5.300   7.144  1.00 86.31           C  
ATOM   3871  HA  GLN A 260      -6.966  -4.924   6.460  1.00 86.31           H  
ATOM   3872  C   GLN A 260      -5.922  -6.747   6.698  1.00 86.31           C  
ATOM   3873  CB  GLN A 260      -4.973  -4.392   6.980  1.00 86.31           C  
ATOM   3874  HB2 GLN A 260      -5.199  -3.397   7.364  1.00 86.31           H  
ATOM   3875  HB3 GLN A 260      -4.799  -4.284   5.909  1.00 86.31           H  
ATOM   3876  O   GLN A 260      -5.662  -6.977   5.525  1.00 86.31           O  
ATOM   3877  CG  GLN A 260      -3.654  -4.890   7.600  1.00 86.31           C  
ATOM   3878  HG2 GLN A 260      -2.851  -4.293   7.167  1.00 86.31           H  
ATOM   3879  HG3 GLN A 260      -3.465  -5.923   7.306  1.00 86.31           H  
ATOM   3880  CD  GLN A 260      -3.531  -4.773   9.114  1.00 86.31           C  
ATOM   3881  NE2 GLN A 260      -2.348  -5.020   9.622  1.00 86.31           N  
ATOM   3882 HE21 GLN A 260      -1.554  -5.121   9.005  1.00 86.31           H  
ATOM   3883 HE22 GLN A 260      -2.193  -4.786  10.592  1.00 86.31           H  
ATOM   3884  OE1 GLN A 260      -4.465  -4.493   9.855  1.00 86.31           O  
ATOM   3885  N   LYS A 261      -5.973  -7.725   7.612  1.00 85.67           N  
ATOM   3886  H   LYS A 261      -6.200  -7.462   8.561  1.00 85.67           H  
ATOM   3887  CA  LYS A 261      -5.807  -9.166   7.339  1.00 85.67           C  
ATOM   3888  HA  LYS A 261      -5.477  -9.296   6.309  1.00 85.67           H  
ATOM   3889  C   LYS A 261      -7.127  -9.948   7.438  1.00 85.67           C  
ATOM   3890  CB  LYS A 261      -4.725  -9.761   8.265  1.00 85.67           C  
ATOM   3891  HB2 LYS A 261      -5.000  -9.580   9.304  1.00 85.67           H  
ATOM   3892  HB3 LYS A 261      -4.688 -10.838   8.106  1.00 85.67           H  
ATOM   3893  O   LYS A 261      -7.118 -11.179   7.411  1.00 85.67           O  
ATOM   3894  CG  LYS A 261      -3.315  -9.202   8.004  1.00 85.67           C  
ATOM   3895  HG2 LYS A 261      -3.282  -8.149   8.283  1.00 85.67           H  
ATOM   3896  HG3 LYS A 261      -3.095  -9.290   6.940  1.00 85.67           H  
ATOM   3897  CD  LYS A 261      -2.240  -9.968   8.799  1.00 85.67           C  
ATOM   3898  HD2 LYS A 261      -2.334 -11.035   8.593  1.00 85.67           H  
ATOM   3899  HD3 LYS A 261      -2.390  -9.798   9.865  1.00 85.67           H  
ATOM   3900  CE  LYS A 261      -0.831  -9.505   8.394  1.00 85.67           C  
ATOM   3901  HE2 LYS A 261      -0.744  -8.433   8.573  1.00 85.67           H  
ATOM   3902  HE3 LYS A 261      -0.707  -9.668   7.324  1.00 85.67           H  
ATOM   3903  NZ  LYS A 261       0.248 -10.219   9.129  1.00 85.67           N  
ATOM   3904  HZ1 LYS A 261       0.190 -11.221   9.020  1.00 85.67           H  
ATOM   3905  HZ2 LYS A 261       1.156  -9.939   8.787  1.00 85.67           H  
ATOM   3906  HZ3 LYS A 261       0.225  -9.992  10.113  1.00 85.67           H  
ATOM   3907  N   ARG A 262      -8.262  -9.263   7.612  1.00 87.17           N  
ATOM   3908  H   ARG A 262      -8.211  -8.255   7.579  1.00 87.17           H  
ATOM   3909  CA  ARG A 262      -9.589  -9.894   7.678  1.00 87.17           C  
ATOM   3910  HA  ARG A 262      -9.491 -10.865   8.165  1.00 87.17           H  
ATOM   3911  C   ARG A 262     -10.131 -10.156   6.277  1.00 87.17           C  
ATOM   3912  CB  ARG A 262     -10.562  -9.034   8.496  1.00 87.17           C  
ATOM   3913  HB2 ARG A 262     -11.557  -9.475   8.447  1.00 87.17           H  
ATOM   3914  HB3 ARG A 262     -10.608  -8.033   8.068  1.00 87.17           H  
ATOM   3915  O   ARG A 262      -9.875  -9.392   5.352  1.00 87.17           O  
ATOM   3916  CG  ARG A 262     -10.132  -8.951   9.963  1.00 87.17           C  
ATOM   3917  HG2 ARG A 262      -9.127  -8.534  10.029  1.00 87.17           H  
ATOM   3918  HG3 ARG A 262     -10.128  -9.954  10.389  1.00 87.17           H  
ATOM   3919  CD  ARG A 262     -11.082  -8.051  10.743  1.00 87.17           C  
ATOM   3920  HD2 ARG A 262     -12.081  -8.487  10.731  1.00 87.17           H  
ATOM   3921  HD3 ARG A 262     -11.109  -7.086  10.236  1.00 87.17           H  
ATOM   3922  NE  ARG A 262     -10.646  -7.856  12.134  1.00 87.17           N  
ATOM   3923  HE  ARG A 262      -9.865  -8.406  12.463  1.00 87.17           H  
ATOM   3924  NH1 ARG A 262     -12.169  -6.221  12.669  1.00 87.17           N  
ATOM   3925 HH11 ARG A 262     -12.633  -5.649  13.360  1.00 87.17           H  
ATOM   3926 HH12 ARG A 262     -12.517  -6.242  11.721  1.00 87.17           H  
ATOM   3927  NH2 ARG A 262     -10.752  -6.960  14.218  1.00 87.17           N  
ATOM   3928 HH21 ARG A 262     -10.169  -7.715  14.549  1.00 87.17           H  
ATOM   3929 HH22 ARG A 262     -11.178  -6.350  14.901  1.00 87.17           H  
ATOM   3930  CZ  ARG A 262     -11.189  -7.018  12.996  1.00 87.17           C  
ATOM   3931  N   THR A 263     -10.949 -11.194   6.157  1.00 90.49           N  
ATOM   3932  H   THR A 263     -11.123 -11.773   6.966  1.00 90.49           H  
ATOM   3933  CA  THR A 263     -11.719 -11.497   4.948  1.00 90.49           C  
ATOM   3934  HA  THR A 263     -11.515 -10.753   4.178  1.00 90.49           H  
ATOM   3935  C   THR A 263     -13.191 -11.439   5.312  1.00 90.49           C  
ATOM   3936  CB  THR A 263     -11.355 -12.876   4.383  1.00 90.49           C  
ATOM   3937  HB  THR A 263     -11.657 -13.649   5.089  1.00 90.49           H  
ATOM   3938  O   THR A 263     -13.611 -12.106   6.255  1.00 90.49           O  
ATOM   3939  CG2 THR A 263     -12.016 -13.139   3.032  1.00 90.49           C  
ATOM   3940 HG21 THR A 263     -13.099 -13.187   3.145  1.00 90.49           H  
ATOM   3941 HG22 THR A 263     -11.760 -12.352   2.323  1.00 90.49           H  
ATOM   3942 HG23 THR A 263     -11.677 -14.099   2.641  1.00 90.49           H  
ATOM   3943  OG1 THR A 263      -9.961 -12.958   4.196  1.00 90.49           O  
ATOM   3944  HG1 THR A 263      -9.739 -12.515   3.374  1.00 90.49           H  
ATOM   3945  N   ALA A 264     -13.959 -10.622   4.595  1.00 91.97           N  
ATOM   3946  H   ALA A 264     -13.563 -10.129   3.807  1.00 91.97           H  
ATOM   3947  CA  ALA A 264     -15.400 -10.564   4.780  1.00 91.97           C  
ATOM   3948  HA  ALA A 264     -15.615 -10.715   5.838  1.00 91.97           H  
ATOM   3949  C   ALA A 264     -16.082 -11.681   3.983  1.00 91.97           C  
ATOM   3950  CB  ALA A 264     -15.915  -9.179   4.394  1.00 91.97           C  
ATOM   3951  HB1 ALA A 264     -15.685  -8.974   3.348  1.00 91.97           H  
ATOM   3952  HB2 ALA A 264     -16.995  -9.154   4.535  1.00 91.97           H  
ATOM   3953  HB3 ALA A 264     -15.451  -8.428   5.033  1.00 91.97           H  
ATOM   3954  O   ALA A 264     -15.777 -11.887   2.809  1.00 91.97           O  
ATOM   3955  N   THR A 265     -17.024 -12.373   4.601  1.00 90.99           N  
ATOM   3956  H   THR A 265     -17.254 -12.114   5.550  1.00 90.99           H  
ATOM   3957  CA  THR A 265     -17.852 -13.425   3.992  1.00 90.99           C  
ATOM   3958  HA  THR A 265     -17.807 -13.378   2.904  1.00 90.99           H  
ATOM   3959  C   THR A 265     -19.302 -13.209   4.405  1.00 90.99           C  
ATOM   3960  CB  THR A 265     -17.397 -14.831   4.429  1.00 90.99           C  
ATOM   3961  HB  THR A 265     -17.978 -15.573   3.881  1.00 90.99           H  
ATOM   3962  O   THR A 265     -19.600 -12.338   5.224  1.00 90.99           O  
ATOM   3963  CG2 THR A 265     -15.916 -15.106   4.173  1.00 90.99           C  
ATOM   3964 HG21 THR A 265     -15.703 -14.970   3.112  1.00 90.99           H  
ATOM   3965 HG22 THR A 265     -15.687 -16.139   4.433  1.00 90.99           H  
ATOM   3966 HG23 THR A 265     -15.289 -14.438   4.763  1.00 90.99           H  
ATOM   3967  OG1 THR A 265     -17.624 -15.023   5.814  1.00 90.99           O  
ATOM   3968  HG1 THR A 265     -17.250 -15.883   6.020  1.00 90.99           H  
ATOM   3969  N   LYS A 266     -20.224 -14.036   3.918  1.00 89.40           N  
ATOM   3970  H   LYS A 266     -19.959 -14.680   3.187  1.00 89.40           H  
ATOM   3971  CA  LYS A 266     -21.629 -13.991   4.331  1.00 89.40           C  
ATOM   3972  HA  LYS A 266     -22.018 -12.996   4.112  1.00 89.40           H  
ATOM   3973  C   LYS A 266     -21.823 -14.212   5.839  1.00 89.40           C  
ATOM   3974  CB  LYS A 266     -22.373 -15.023   3.478  1.00 89.40           C  
ATOM   3975  HB2 LYS A 266     -21.999 -16.019   3.714  1.00 89.40           H  
ATOM   3976  HB3 LYS A 266     -22.158 -14.819   2.429  1.00 89.40           H  
ATOM   3977  O   LYS A 266     -22.792 -13.718   6.410  1.00 89.40           O  
ATOM   3978  CG  LYS A 266     -23.891 -14.983   3.675  1.00 89.40           C  
ATOM   3979  HG2 LYS A 266     -24.262 -13.983   3.448  1.00 89.40           H  
ATOM   3980  HG3 LYS A 266     -24.139 -15.236   4.705  1.00 89.40           H  
ATOM   3981  CD  LYS A 266     -24.549 -16.001   2.741  1.00 89.40           C  
ATOM   3982  HD2 LYS A 266     -24.319 -15.738   1.709  1.00 89.40           H  
ATOM   3983  HD3 LYS A 266     -24.141 -16.990   2.950  1.00 89.40           H  
ATOM   3984  CE  LYS A 266     -26.066 -16.014   2.948  1.00 89.40           C  
ATOM   3985  HE2 LYS A 266     -26.272 -16.243   3.993  1.00 89.40           H  
ATOM   3986  HE3 LYS A 266     -26.454 -15.017   2.737  1.00 89.40           H  
ATOM   3987  NZ  LYS A 266     -26.710 -17.017   2.063  1.00 89.40           N  
ATOM   3988  HZ1 LYS A 266     -26.513 -16.811   1.094  1.00 89.40           H  
ATOM   3989  HZ2 LYS A 266     -26.348 -17.941   2.253  1.00 89.40           H  
ATOM   3990  HZ3 LYS A 266     -27.712 -17.034   2.191  1.00 89.40           H  
ATOM   3991  N   GLN A 267     -20.922 -14.950   6.492  1.00 87.15           N  
ATOM   3992  H   GLN A 267     -20.140 -15.299   5.957  1.00 87.15           H  
ATOM   3993  CA  GLN A 267     -20.980 -15.249   7.934  1.00 87.15           C  
ATOM   3994  HA  GLN A 267     -22.016 -15.220   8.271  1.00 87.15           H  
ATOM   3995  C   GLN A 267     -20.212 -14.245   8.801  1.00 87.15           C  
ATOM   3996  CB  GLN A 267     -20.435 -16.661   8.165  1.00 87.15           C  
ATOM   3997  HB2 GLN A 267     -20.241 -16.815   9.226  1.00 87.15           H  
ATOM   3998  HB3 GLN A 267     -19.491 -16.752   7.628  1.00 87.15           H  
ATOM   3999  O   GLN A 267     -20.518 -14.106   9.984  1.00 87.15           O  
ATOM   4000  CG  GLN A 267     -21.435 -17.733   7.698  1.00 87.15           C  
ATOM   4001  HG2 GLN A 267     -22.231 -17.822   8.437  1.00 87.15           H  
ATOM   4002  HG3 GLN A 267     -21.884 -17.442   6.748  1.00 87.15           H  
ATOM   4003  CD  GLN A 267     -20.781 -19.089   7.486  1.00 87.15           C  
ATOM   4004  NE2 GLN A 267     -21.494 -20.183   7.615  1.00 87.15           N  
ATOM   4005 HE21 GLN A 267     -20.973 -21.040   7.493  1.00 87.15           H  
ATOM   4006 HE22 GLN A 267     -22.456 -20.153   7.922  1.00 87.15           H  
ATOM   4007  OE1 GLN A 267     -19.632 -19.193   7.127  1.00 87.15           O  
ATOM   4008  N   TYR A 268     -19.234 -13.547   8.223  1.00 90.44           N  
ATOM   4009  H   TYR A 268     -19.029 -13.724   7.250  1.00 90.44           H  
ATOM   4010  CA  TYR A 268     -18.499 -12.465   8.869  1.00 90.44           C  
ATOM   4011  HA  TYR A 268     -19.027 -12.164   9.775  1.00 90.44           H  
ATOM   4012  C   TYR A 268     -18.471 -11.270   7.925  1.00 90.44           C  
ATOM   4013  CB  TYR A 268     -17.105 -12.944   9.277  1.00 90.44           C  
ATOM   4014  HB2 TYR A 268     -16.553 -13.248   8.389  1.00 90.44           H  
ATOM   4015  HB3 TYR A 268     -17.209 -13.820   9.917  1.00 90.44           H  
ATOM   4016  O   TYR A 268     -17.552 -11.103   7.122  1.00 90.44           O  
ATOM   4017  CG  TYR A 268     -16.322 -11.894  10.039  1.00 90.44           C  
ATOM   4018  CD1 TYR A 268     -15.125 -11.380   9.508  1.00 90.44           C  
ATOM   4019  HD1 TYR A 268     -14.779 -11.721   8.544  1.00 90.44           H  
ATOM   4020  CD2 TYR A 268     -16.791 -11.437  11.286  1.00 90.44           C  
ATOM   4021  HD2 TYR A 268     -17.716 -11.827  11.685  1.00 90.44           H  
ATOM   4022  CE1 TYR A 268     -14.379 -10.439  10.240  1.00 90.44           C  
ATOM   4023  HE1 TYR A 268     -13.450 -10.058   9.841  1.00 90.44           H  
ATOM   4024  CE2 TYR A 268     -16.062 -10.476  12.009  1.00 90.44           C  
ATOM   4025  HE2 TYR A 268     -16.422 -10.136  12.969  1.00 90.44           H  
ATOM   4026  OH  TYR A 268     -14.161  -9.026  12.169  1.00 90.44           O  
ATOM   4027  HH  TYR A 268     -14.727  -8.603  12.819  1.00 90.44           H  
ATOM   4028  CZ  TYR A 268     -14.851  -9.978  11.487  1.00 90.44           C  
ATOM   4029  N   ASN A 269     -19.549 -10.492   7.963  1.00 91.25           N  
ATOM   4030  H   ASN A 269     -20.218 -10.648   8.703  1.00 91.25           H  
ATOM   4031  CA  ASN A 269     -19.857  -9.544   6.903  1.00 91.25           C  
ATOM   4032  HA  ASN A 269     -19.719 -10.061   5.954  1.00 91.25           H  
ATOM   4033  C   ASN A 269     -18.880  -8.360   6.870  1.00 91.25           C  
ATOM   4034  CB  ASN A 269     -21.348  -9.174   6.979  1.00 91.25           C  
ATOM   4035  HB2 ASN A 269     -21.926 -10.090   7.100  1.00 91.25           H  
ATOM   4036  HB3 ASN A 269     -21.660  -8.739   6.029  1.00 91.25           H  
ATOM   4037  O   ASN A 269     -18.067  -8.140   7.771  1.00 91.25           O  
ATOM   4038  CG  ASN A 269     -21.728  -8.202   8.079  1.00 91.25           C  
ATOM   4039  ND2 ASN A 269     -22.998  -8.114   8.390  1.00 91.25           N  
ATOM   4040 HD21 ASN A 269     -23.670  -8.699   7.914  1.00 91.25           H  
ATOM   4041 HD22 ASN A 269     -23.260  -7.429   9.084  1.00 91.25           H  
ATOM   4042  OD1 ASN A 269     -20.928  -7.477   8.648  1.00 91.25           O  
ATOM   4043  N   VAL A 270     -18.974  -7.558   5.815  1.00 94.28           N  
ATOM   4044  H   VAL A 270     -19.689  -7.749   5.128  1.00 94.28           H  
ATOM   4045  CA  VAL A 270     -18.054  -6.441   5.577  1.00 94.28           C  
ATOM   4046  HA  VAL A 270     -17.036  -6.822   5.495  1.00 94.28           H  
ATOM   4047  C   VAL A 270     -18.063  -5.425   6.722  1.00 94.28           C  
ATOM   4048  CB  VAL A 270     -18.449  -5.797   4.249  1.00 94.28           C  
ATOM   4049  HB  VAL A 270     -19.516  -5.579   4.285  1.00 94.28           H  
ATOM   4050  O   VAL A 270     -17.010  -4.888   7.072  1.00 94.28           O  
ATOM   4051  CG1 VAL A 270     -17.736  -4.491   3.975  1.00 94.28           C  
ATOM   4052 HG11 VAL A 270     -17.986  -3.755   4.740  1.00 94.28           H  
ATOM   4053 HG12 VAL A 270     -16.660  -4.661   3.929  1.00 94.28           H  
ATOM   4054 HG13 VAL A 270     -18.099  -4.118   3.018  1.00 94.28           H  
ATOM   4055  CG2 VAL A 270     -18.153  -6.729   3.068  1.00 94.28           C  
ATOM   4056 HG21 VAL A 270     -18.729  -7.650   3.162  1.00 94.28           H  
ATOM   4057 HG22 VAL A 270     -17.089  -6.965   3.024  1.00 94.28           H  
ATOM   4058 HG23 VAL A 270     -18.442  -6.254   2.131  1.00 94.28           H  
ATOM   4059  N   THR A 271     -19.221  -5.180   7.337  1.00 91.95           N  
ATOM   4060  H   THR A 271     -20.047  -5.677   7.034  1.00 91.95           H  
ATOM   4061  CA  THR A 271     -19.348  -4.261   8.474  1.00 91.95           C  
ATOM   4062  HA  THR A 271     -18.825  -3.337   8.226  1.00 91.95           H  
ATOM   4063  C   THR A 271     -18.706  -4.822   9.742  1.00 91.95           C  
ATOM   4064  CB  THR A 271     -20.819  -3.925   8.746  1.00 91.95           C  
ATOM   4065  HB  THR A 271     -21.327  -4.805   9.142  1.00 91.95           H  
ATOM   4066  O   THR A 271     -18.060  -4.081  10.477  1.00 91.95           O  
ATOM   4067  CG2 THR A 271     -20.988  -2.766   9.727  1.00 91.95           C  
ATOM   4068 HG21 THR A 271     -22.046  -2.516   9.810  1.00 91.95           H  
ATOM   4069 HG22 THR A 271     -20.435  -1.895   9.375  1.00 91.95           H  
ATOM   4070 HG23 THR A 271     -20.620  -3.054  10.712  1.00 91.95           H  
ATOM   4071  OG1 THR A 271     -21.458  -3.539   7.554  1.00 91.95           O  
ATOM   4072  HG1 THR A 271     -20.988  -2.791   7.179  1.00 91.95           H  
ATOM   4073  N   GLN A 272     -18.827  -6.125   9.994  1.00 90.33           N  
ATOM   4074  H   GLN A 272     -19.360  -6.694   9.352  1.00 90.33           H  
ATOM   4075  CA  GLN A 272     -18.172  -6.796  11.119  1.00 90.33           C  
ATOM   4076  HA  GLN A 272     -18.365  -6.243  12.038  1.00 90.33           H  
ATOM   4077  C   GLN A 272     -16.651  -6.861  10.927  1.00 90.33           C  
ATOM   4078  CB  GLN A 272     -18.745  -8.212  11.256  1.00 90.33           C  
ATOM   4079  HB2 GLN A 272     -18.144  -8.764  11.979  1.00 90.33           H  
ATOM   4080  HB3 GLN A 272     -18.668  -8.715  10.293  1.00 90.33           H  
ATOM   4081  O   GLN A 272     -15.897  -6.665  11.883  1.00 90.33           O  
ATOM   4082  CG  GLN A 272     -20.200  -8.239  11.751  1.00 90.33           C  
ATOM   4083  HG2 GLN A 272     -20.813  -7.538  11.184  1.00 90.33           H  
ATOM   4084  HG3 GLN A 272     -20.219  -7.930  12.796  1.00 90.33           H  
ATOM   4085  CD  GLN A 272     -20.826  -9.625  11.628  1.00 90.33           C  
ATOM   4086  NE2 GLN A 272     -21.885  -9.907  12.354  1.00 90.33           N  
ATOM   4087 HE21 GLN A 272     -22.255 -10.838  12.229  1.00 90.33           H  
ATOM   4088 HE22 GLN A 272     -22.283  -9.231  12.991  1.00 90.33           H  
ATOM   4089  OE1 GLN A 272     -20.395 -10.483  10.879  1.00 90.33           O  
ATOM   4090  N   ALA A 273     -16.197  -7.094   9.693  1.00 90.89           N  
ATOM   4091  H   ALA A 273     -16.871  -7.341   8.982  1.00 90.89           H  
ATOM   4092  CA  ALA A 273     -14.784  -7.171   9.343  1.00 90.89           C  
ATOM   4093  HA  ALA A 273     -14.271  -7.802  10.069  1.00 90.89           H  
ATOM   4094  C   ALA A 273     -14.091  -5.808   9.389  1.00 90.89           C  
ATOM   4095  CB  ALA A 273     -14.659  -7.835   7.968  1.00 90.89           C  
ATOM   4096  HB1 ALA A 273     -15.125  -8.821   7.985  1.00 90.89           H  
ATOM   4097  HB2 ALA A 273     -13.608  -7.941   7.699  1.00 90.89           H  
ATOM   4098  HB3 ALA A 273     -15.161  -7.229   7.214  1.00 90.89           H  
ATOM   4099  O   ALA A 273     -13.031  -5.669  10.004  1.00 90.89           O  
ATOM   4100  N   PHE A 274     -14.686  -4.794   8.761  1.00 92.32           N  
ATOM   4101  H   PHE A 274     -15.554  -4.983   8.280  1.00 92.32           H  
ATOM   4102  CA  PHE A 274     -14.010  -3.532   8.463  1.00 92.32           C  
ATOM   4103  HA  PHE A 274     -13.026  -3.544   8.932  1.00 92.32           H  
ATOM   4104  C   PHE A 274     -14.719  -2.294   9.013  1.00 92.32           C  
ATOM   4105  CB  PHE A 274     -13.794  -3.420   6.950  1.00 92.32           C  
ATOM   4106  HB2 PHE A 274     -13.167  -2.553   6.742  1.00 92.32           H  
ATOM   4107  HB3 PHE A 274     -14.761  -3.243   6.480  1.00 92.32           H  
ATOM   4108  O   PHE A 274     -14.254  -1.187   8.751  1.00 92.32           O  
ATOM   4109  CG  PHE A 274     -13.144  -4.631   6.307  1.00 92.32           C  
ATOM   4110  CD1 PHE A 274     -11.830  -5.007   6.646  1.00 92.32           C  
ATOM   4111  HD1 PHE A 274     -11.264  -4.447   7.376  1.00 92.32           H  
ATOM   4112  CD2 PHE A 274     -13.856  -5.379   5.352  1.00 92.32           C  
ATOM   4113  HD2 PHE A 274     -14.877  -5.121   5.114  1.00 92.32           H  
ATOM   4114  CE1 PHE A 274     -11.231  -6.106   6.006  1.00 92.32           C  
ATOM   4115  HE1 PHE A 274     -10.210  -6.387   6.222  1.00 92.32           H  
ATOM   4116  CE2 PHE A 274     -13.251  -6.471   4.710  1.00 92.32           C  
ATOM   4117  HE2 PHE A 274     -13.789  -7.028   3.957  1.00 92.32           H  
ATOM   4118  CZ  PHE A 274     -11.936  -6.832   5.036  1.00 92.32           C  
ATOM   4119  HZ  PHE A 274     -11.458  -7.654   4.524  1.00 92.32           H  
ATOM   4120  N   GLY A 275     -15.799  -2.451   9.774  1.00 88.92           N  
ATOM   4121  H   GLY A 275     -16.162  -3.382   9.928  1.00 88.92           H  
ATOM   4122  CA  GLY A 275     -16.593  -1.340  10.289  1.00 88.92           C  
ATOM   4123  HA2 GLY A 275     -17.156  -1.682  11.157  1.00 88.92           H  
ATOM   4124  HA3 GLY A 275     -15.933  -0.534  10.610  1.00 88.92           H  
ATOM   4125  C   GLY A 275     -17.580  -0.778   9.266  1.00 88.92           C  
ATOM   4126  O   GLY A 275     -17.665  -1.222   8.116  1.00 88.92           O  
ATOM   4127  N   ARG A 276     -18.358   0.213   9.710  1.00 84.58           N  
ATOM   4128  H   ARG A 276     -18.190   0.575  10.638  1.00 84.58           H  
ATOM   4129  CA  ARG A 276     -19.319   0.910   8.850  1.00 84.58           C  
ATOM   4130  HA  ARG A 276     -19.960   0.168   8.374  1.00 84.58           H  
ATOM   4131  C   ARG A 276     -18.597   1.641   7.719  1.00 84.58           C  
ATOM   4132  CB  ARG A 276     -20.203   1.868   9.662  1.00 84.58           C  
ATOM   4133  HB2 ARG A 276     -19.580   2.515  10.279  1.00 84.58           H  
ATOM   4134  HB3 ARG A 276     -20.763   2.497   8.970  1.00 84.58           H  
ATOM   4135  O   ARG A 276     -17.495   2.161   7.899  1.00 84.58           O  
ATOM   4136  CG  ARG A 276     -21.203   1.104  10.543  1.00 84.58           C  
ATOM   4137  HG2 ARG A 276     -21.798   0.441   9.915  1.00 84.58           H  
ATOM   4138  HG3 ARG A 276     -20.669   0.509  11.284  1.00 84.58           H  
ATOM   4139  CD  ARG A 276     -22.142   2.081  11.258  1.00 84.58           C  
ATOM   4140  HD2 ARG A 276     -21.563   2.696  11.947  1.00 84.58           H  
ATOM   4141  HD3 ARG A 276     -22.594   2.732  10.509  1.00 84.58           H  
ATOM   4142  NE  ARG A 276     -23.208   1.374  11.996  1.00 84.58           N  
ATOM   4143  HE  ARG A 276     -23.102   0.378  12.125  1.00 84.58           H  
ATOM   4144  NH1 ARG A 276     -24.568   3.196  12.360  1.00 84.58           N  
ATOM   4145 HH11 ARG A 276     -25.474   3.568  12.609  1.00 84.58           H  
ATOM   4146 HH12 ARG A 276     -23.914   3.797  11.879  1.00 84.58           H  
ATOM   4147  NH2 ARG A 276     -25.239   1.183  13.021  1.00 84.58           N  
ATOM   4148 HH21 ARG A 276     -25.142   0.179  13.074  1.00 84.58           H  
ATOM   4149 HH22 ARG A 276     -26.105   1.620  13.302  1.00 84.58           H  
ATOM   4150  CZ  ARG A 276     -24.325   1.919  12.455  1.00 84.58           C  
ATOM   4151  N   ARG A 277     -19.237   1.641   6.553  1.00 87.89           N  
ATOM   4152  H   ARG A 277     -20.174   1.264   6.529  1.00 87.89           H  
ATOM   4153  CA  ARG A 277     -18.827   2.467   5.421  1.00 87.89           C  
ATOM   4154  HA  ARG A 277     -17.746   2.397   5.296  1.00 87.89           H  
ATOM   4155  C   ARG A 277     -19.133   3.931   5.721  1.00 87.89           C  
ATOM   4156  CB  ARG A 277     -19.547   2.009   4.147  1.00 87.89           C  
ATOM   4157  HB2 ARG A 277     -20.621   2.109   4.302  1.00 87.89           H  
ATOM   4158  HB3 ARG A 277     -19.257   2.675   3.334  1.00 87.89           H  
ATOM   4159  O   ARG A 277     -20.050   4.206   6.494  1.00 87.89           O  
ATOM   4160  CG  ARG A 277     -19.261   0.566   3.712  1.00 87.89           C  
ATOM   4161  HG2 ARG A 277     -19.539  -0.139   4.495  1.00 87.89           H  
ATOM   4162  HG3 ARG A 277     -19.860   0.365   2.823  1.00 87.89           H  
ATOM   4163  CD  ARG A 277     -17.791   0.399   3.349  1.00 87.89           C  
ATOM   4164  HD2 ARG A 277     -17.552   1.182   2.629  1.00 87.89           H  
ATOM   4165  HD3 ARG A 277     -17.167   0.528   4.234  1.00 87.89           H  
ATOM   4166  NE  ARG A 277     -17.519  -0.869   2.671  1.00 87.89           N  
ATOM   4167  HE  ARG A 277     -17.858  -0.934   1.721  1.00 87.89           H  
ATOM   4168  NH1 ARG A 277     -16.115  -1.859   4.191  1.00 87.89           N  
ATOM   4169 HH11 ARG A 277     -15.450  -2.588   4.408  1.00 87.89           H  
ATOM   4170 HH12 ARG A 277     -16.496  -1.263   4.912  1.00 87.89           H  
ATOM   4171  NH2 ARG A 277     -16.240  -2.612   2.075  1.00 87.89           N  
ATOM   4172 HH21 ARG A 277     -16.587  -2.443   1.142  1.00 87.89           H  
ATOM   4173 HH22 ARG A 277     -15.520  -3.302   2.235  1.00 87.89           H  
ATOM   4174  CZ  ARG A 277     -16.629  -1.777   2.993  1.00 87.89           C  
ATOM   4175  N   GLY A 278     -18.365   4.842   5.143  1.00 79.45           N  
ATOM   4176  H   GLY A 278     -17.633   4.567   4.504  1.00 79.45           H  
ATOM   4177  CA  GLY A 278     -18.569   6.264   5.370  1.00 79.45           C  
ATOM   4178  HA2 GLY A 278     -18.607   6.456   6.442  1.00 79.45           H  
ATOM   4179  HA3 GLY A 278     -19.540   6.548   4.966  1.00 79.45           H  
ATOM   4180  C   GLY A 278     -17.497   7.144   4.726  1.00 79.45           C  
ATOM   4181  O   GLY A 278     -16.614   6.629   4.039  1.00 79.45           O  
ATOM   4182  N   PRO A 279     -17.589   8.469   4.930  1.00 69.26           N  
ATOM   4183  CA  PRO A 279     -16.742   9.454   4.258  1.00 69.26           C  
ATOM   4184  HA  PRO A 279     -16.621   9.193   3.206  1.00 69.26           H  
ATOM   4185  C   PRO A 279     -15.343   9.600   4.872  1.00 69.26           C  
ATOM   4186  CB  PRO A 279     -17.525  10.767   4.379  1.00 69.26           C  
ATOM   4187  HB2 PRO A 279     -16.876  11.642   4.373  1.00 69.26           H  
ATOM   4188  HB3 PRO A 279     -18.253  10.840   3.572  1.00 69.26           H  
ATOM   4189  O   PRO A 279     -14.500  10.309   4.323  1.00 69.26           O  
ATOM   4190  CG  PRO A 279     -18.255  10.616   5.714  1.00 69.26           C  
ATOM   4191  HG2 PRO A 279     -17.577  10.854   6.533  1.00 69.26           H  
ATOM   4192  HG3 PRO A 279     -19.149  11.238   5.761  1.00 69.26           H  
ATOM   4193  CD  PRO A 279     -18.599   9.129   5.749  1.00 69.26           C  
ATOM   4194  HD2 PRO A 279     -19.585   8.972   5.311  1.00 69.26           H  
ATOM   4195  HD3 PRO A 279     -18.579   8.765   6.776  1.00 69.26           H  
ATOM   4196  N   GLU A 280     -15.087   9.019   6.045  1.00 67.50           N  
ATOM   4197  H   GLU A 280     -15.769   8.396   6.453  1.00 67.50           H  
ATOM   4198  CA  GLU A 280     -13.786   9.159   6.698  1.00 67.50           C  
ATOM   4199  HA  GLU A 280     -13.459  10.192   6.582  1.00 67.50           H  
ATOM   4200  C   GLU A 280     -12.739   8.269   6.027  1.00 67.50           C  
ATOM   4201  CB  GLU A 280     -13.879   8.874   8.203  1.00 67.50           C  
ATOM   4202  HB2 GLU A 280     -12.896   9.048   8.640  1.00 67.50           H  
ATOM   4203  HB3 GLU A 280     -14.152   7.831   8.366  1.00 67.50           H  
ATOM   4204  O   GLU A 280     -13.035   7.158   5.610  1.00 67.50           O  
ATOM   4205  CG  GLU A 280     -14.900   9.798   8.886  1.00 67.50           C  
ATOM   4206  HG2 GLU A 280     -14.709  10.818   8.554  1.00 67.50           H  
ATOM   4207  HG3 GLU A 280     -15.908   9.530   8.571  1.00 67.50           H  
ATOM   4208  CD  GLU A 280     -14.834   9.768  10.418  1.00 67.50           C  
ATOM   4209  OE1 GLU A 280     -15.306  10.776  11.003  1.00 67.50           O  
ATOM   4210  OE2 GLU A 280     -14.275   8.803  10.986  1.00 67.50           O  
ATOM   4211  N   GLN A 281     -11.476   8.703   5.975  1.00 68.16           N  
ATOM   4212  H   GLN A 281     -11.255   9.619   6.338  1.00 68.16           H  
ATOM   4213  CA  GLN A 281     -10.417   7.899   5.341  1.00 68.16           C  
ATOM   4214  HA  GLN A 281     -10.719   7.677   4.318  1.00 68.16           H  
ATOM   4215  C   GLN A 281     -10.180   6.555   6.044  1.00 68.16           C  
ATOM   4216  CB  GLN A 281      -9.118   8.705   5.318  1.00 68.16           C  
ATOM   4217  HB2 GLN A 281      -9.331   9.660   4.836  1.00 68.16           H  
ATOM   4218  HB3 GLN A 281      -8.784   8.883   6.339  1.00 68.16           H  
ATOM   4219  O   GLN A 281      -9.727   5.592   5.431  1.00 68.16           O  
ATOM   4220  CG  GLN A 281      -8.009   7.984   4.524  1.00 68.16           C  
ATOM   4221  HG2 GLN A 281      -7.769   7.024   4.982  1.00 68.16           H  
ATOM   4222  HG3 GLN A 281      -8.352   7.806   3.504  1.00 68.16           H  
ATOM   4223  CD  GLN A 281      -6.714   8.764   4.483  1.00 68.16           C  
ATOM   4224  NE2 GLN A 281      -5.827   8.527   3.551  1.00 68.16           N  
ATOM   4225 HE21 GLN A 281      -5.976   7.800   2.866  1.00 68.16           H  
ATOM   4226 HE22 GLN A 281      -4.971   9.060   3.602  1.00 68.16           H  
ATOM   4227  OE1 GLN A 281      -6.507   9.668   5.250  1.00 68.16           O  
ATOM   4228  N   THR A 282     -10.480   6.479   7.339  1.00 73.09           N  
ATOM   4229  H   THR A 282     -10.872   7.286   7.802  1.00 73.09           H  
ATOM   4230  CA  THR A 282     -10.402   5.232   8.102  1.00 73.09           C  
ATOM   4231  HA  THR A 282      -9.502   4.693   7.804  1.00 73.09           H  
ATOM   4232  C   THR A 282     -11.595   4.315   7.826  1.00 73.09           C  
ATOM   4233  CB  THR A 282     -10.307   5.523   9.603  1.00 73.09           C  
ATOM   4234  HB  THR A 282     -10.248   4.583  10.152  1.00 73.09           H  
ATOM   4235  O   THR A 282     -11.572   3.154   8.242  1.00 73.09           O  
ATOM   4236  CG2 THR A 282      -9.089   6.375   9.957  1.00 73.09           C  
ATOM   4237 HG21 THR A 282      -8.185   5.904   9.571  1.00 73.09           H  
ATOM   4238 HG22 THR A 282      -9.002   6.459  11.040  1.00 73.09           H  
ATOM   4239 HG23 THR A 282      -9.175   7.374   9.529  1.00 73.09           H  
ATOM   4240  OG1 THR A 282     -11.466   6.219   9.991  1.00 73.09           O  
ATOM   4241  HG1 THR A 282     -11.311   6.656  10.832  1.00 73.09           H  
ATOM   4242  N   GLN A 283     -12.630   4.788   7.132  1.00 80.38           N  
ATOM   4243  H   GLN A 283     -12.557   5.712   6.731  1.00 80.38           H  
ATOM   4244  CA  GLN A 283     -13.786   4.016   6.696  1.00 80.38           C  
ATOM   4245  HA  GLN A 283     -13.883   3.127   7.320  1.00 80.38           H  
ATOM   4246  C   GLN A 283     -13.583   3.556   5.251  1.00 80.38           C  
ATOM   4247  CB  GLN A 283     -15.074   4.836   6.863  1.00 80.38           C  
ATOM   4248  HB2 GLN A 283     -14.988   5.767   6.302  1.00 80.38           H  
ATOM   4249  HB3 GLN A 283     -15.911   4.272   6.451  1.00 80.38           H  
ATOM   4250  O   GLN A 283     -12.940   4.212   4.439  1.00 80.38           O  
ATOM   4251  CG  GLN A 283     -15.371   5.137   8.342  1.00 80.38           C  
ATOM   4252  HG2 GLN A 283     -15.621   4.202   8.843  1.00 80.38           H  
ATOM   4253  HG3 GLN A 283     -14.492   5.556   8.830  1.00 80.38           H  
ATOM   4254  CD  GLN A 283     -16.515   6.127   8.530  1.00 80.38           C  
ATOM   4255  NE2 GLN A 283     -17.279   6.008   9.592  1.00 80.38           N  
ATOM   4256 HE21 GLN A 283     -17.029   5.356  10.323  1.00 80.38           H  
ATOM   4257 HE22 GLN A 283     -17.950   6.751   9.719  1.00 80.38           H  
ATOM   4258  OE1 GLN A 283     -16.738   7.040   7.752  1.00 80.38           O  
ATOM   4259  N   GLY A 284     -14.124   2.384   4.925  1.00 88.15           N  
ATOM   4260  H   GLY A 284     -14.726   1.937   5.603  1.00 88.15           H  
ATOM   4261  CA  GLY A 284     -14.232   1.994   3.523  1.00 88.15           C  
ATOM   4262  HA2 GLY A 284     -13.299   2.208   3.002  1.00 88.15           H  
ATOM   4263  HA3 GLY A 284     -14.444   0.928   3.439  1.00 88.15           H  
ATOM   4264  C   GLY A 284     -15.363   2.776   2.865  1.00 88.15           C  
ATOM   4265  O   GLY A 284     -16.376   3.039   3.513  1.00 88.15           O  
ATOM   4266  N   ASN A 285     -15.238   3.054   1.575  1.00 89.42           N  
ATOM   4267  H   ASN A 285     -14.339   2.959   1.126  1.00 89.42           H  
ATOM   4268  CA  ASN A 285     -16.304   3.656   0.777  1.00 89.42           C  
ATOM   4269  HA  ASN A 285     -17.118   3.973   1.429  1.00 89.42           H  
ATOM   4270  C   ASN A 285     -16.915   2.688  -0.251  1.00 89.42           C  
ATOM   4271  CB  ASN A 285     -15.749   4.920   0.124  1.00 89.42           C  
ATOM   4272  HB2 ASN A 285     -15.265   5.557   0.865  1.00 89.42           H  
ATOM   4273  HB3 ASN A 285     -16.603   5.469  -0.273  1.00 89.42           H  
ATOM   4274  O   ASN A 285     -17.914   3.013  -0.877  1.00 89.42           O  
ATOM   4275  CG  ASN A 285     -14.773   4.641  -1.004  1.00 89.42           C  
ATOM   4276  ND2 ASN A 285     -14.841   5.412  -2.060  1.00 89.42           N  
ATOM   4277 HD21 ASN A 285     -15.565   6.116  -2.097  1.00 89.42           H  
ATOM   4278 HD22 ASN A 285     -14.204   5.258  -2.828  1.00 89.42           H  
ATOM   4279  OD1 ASN A 285     -13.972   3.716  -0.940  1.00 89.42           O  
ATOM   4280  N   PHE A 286     -16.331   1.497  -0.409  1.00 94.38           N  
ATOM   4281  H   PHE A 286     -15.458   1.344   0.075  1.00 94.38           H  
ATOM   4282  CA  PHE A 286     -16.686   0.564  -1.474  1.00 94.38           C  
ATOM   4283  HA  PHE A 286     -17.167   1.122  -2.277  1.00 94.38           H  
ATOM   4284  C   PHE A 286     -17.648  -0.542  -1.018  1.00 94.38           C  
ATOM   4285  CB  PHE A 286     -15.393  -0.021  -2.052  1.00 94.38           C  
ATOM   4286  HB2 PHE A 286     -14.928  -0.680  -1.318  1.00 94.38           H  
ATOM   4287  HB3 PHE A 286     -14.696   0.792  -2.254  1.00 94.38           H  
ATOM   4288  O   PHE A 286     -17.364  -1.259  -0.052  1.00 94.38           O  
ATOM   4289  CG  PHE A 286     -15.622  -0.782  -3.337  1.00 94.38           C  
ATOM   4290  CD1 PHE A 286     -15.995  -2.138  -3.300  1.00 94.38           C  
ATOM   4291  HD1 PHE A 286     -16.096  -2.653  -2.356  1.00 94.38           H  
ATOM   4292  CD2 PHE A 286     -15.517  -0.116  -4.572  1.00 94.38           C  
ATOM   4293  HD2 PHE A 286     -15.249   0.930  -4.608  1.00 94.38           H  
ATOM   4294  CE1 PHE A 286     -16.270  -2.818  -4.495  1.00 94.38           C  
ATOM   4295  HE1 PHE A 286     -16.603  -3.845  -4.458  1.00 94.38           H  
ATOM   4296  CE2 PHE A 286     -15.766  -0.807  -5.769  1.00 94.38           C  
ATOM   4297  HE2 PHE A 286     -15.692  -0.293  -6.716  1.00 94.38           H  
ATOM   4298  CZ  PHE A 286     -16.140  -2.161  -5.731  1.00 94.38           C  
ATOM   4299  HZ  PHE A 286     -16.358  -2.683  -6.651  1.00 94.38           H  
ATOM   4300  N   GLY A 287     -18.738  -0.746  -1.748  1.00 95.22           N  
ATOM   4301  H   GLY A 287     -18.948  -0.061  -2.460  1.00 95.22           H  
ATOM   4302  CA  GLY A 287     -19.680  -1.853  -1.576  1.00 95.22           C  
ATOM   4303  HA2 GLY A 287     -19.649  -2.482  -2.466  1.00 95.22           H  
ATOM   4304  HA3 GLY A 287     -19.406  -2.463  -0.715  1.00 95.22           H  
ATOM   4305  C   GLY A 287     -21.106  -1.368  -1.350  1.00 95.22           C  
ATOM   4306  O   GLY A 287     -21.331  -0.498  -0.513  1.00 95.22           O  
ATOM   4307  N   ASP A 288     -22.055  -1.969  -2.067  1.00 91.55           N  
ATOM   4308  H   ASP A 288     -21.821  -2.825  -2.549  1.00 91.55           H  
ATOM   4309  CA  ASP A 288     -23.489  -1.759  -1.854  1.00 91.55           C  
ATOM   4310  HA  ASP A 288     -23.648  -0.725  -1.548  1.00 91.55           H  
ATOM   4311  C   ASP A 288     -23.987  -2.668  -0.713  1.00 91.55           C  
ATOM   4312  CB  ASP A 288     -24.264  -1.962  -3.178  1.00 91.55           C  
ATOM   4313  HB2 ASP A 288     -25.295  -1.641  -3.027  1.00 91.55           H  
ATOM   4314  HB3 ASP A 288     -23.828  -1.315  -3.938  1.00 91.55           H  
ATOM   4315  O   ASP A 288     -23.210  -3.417  -0.110  1.00 91.55           O  
ATOM   4316  CG  ASP A 288     -24.283  -3.403  -3.708  1.00 91.55           C  
ATOM   4317  OD1 ASP A 288     -23.667  -4.276  -3.056  1.00 91.55           O  
ATOM   4318  OD2 ASP A 288     -24.859  -3.636  -4.792  1.00 91.55           O  
ATOM   4319  N   GLN A 289     -25.281  -2.622  -0.393  1.00 91.65           N  
ATOM   4320  H   GLN A 289     -25.896  -2.004  -0.902  1.00 91.65           H  
ATOM   4321  CA  GLN A 289     -25.837  -3.457   0.677  1.00 91.65           C  
ATOM   4322  HA  GLN A 289     -25.349  -3.204   1.618  1.00 91.65           H  
ATOM   4323  C   GLN A 289     -25.631  -4.958   0.434  1.00 91.65           C  
ATOM   4324  CB  GLN A 289     -27.338  -3.209   0.813  1.00 91.65           C  
ATOM   4325  HB2 GLN A 289     -27.727  -3.930   1.531  1.00 91.65           H  
ATOM   4326  HB3 GLN A 289     -27.826  -3.388  -0.146  1.00 91.65           H  
ATOM   4327  O   GLN A 289     -25.399  -5.715   1.381  1.00 91.65           O  
ATOM   4328  CG  GLN A 289     -27.690  -1.804   1.307  1.00 91.65           C  
ATOM   4329  HG2 GLN A 289     -27.123  -1.574   2.209  1.00 91.65           H  
ATOM   4330  HG3 GLN A 289     -27.445  -1.070   0.540  1.00 91.65           H  
ATOM   4331  CD  GLN A 289     -29.176  -1.699   1.624  1.00 91.65           C  
ATOM   4332  NE2 GLN A 289     -29.634  -0.564   2.068  1.00 91.65           N  
ATOM   4333 HE21 GLN A 289     -30.639  -0.508   2.149  1.00 91.65           H  
ATOM   4334 HE22 GLN A 289     -29.048   0.259   2.070  1.00 91.65           H  
ATOM   4335  OE1 GLN A 289     -29.952  -2.628   1.497  1.00 91.65           O  
ATOM   4336  N   GLU A 290     -25.700  -5.400  -0.823  1.00 93.74           N  
ATOM   4337  H   GLU A 290     -25.776  -4.735  -1.579  1.00 93.74           H  
ATOM   4338  CA  GLU A 290     -25.582  -6.811  -1.167  1.00 93.74           C  
ATOM   4339  HA  GLU A 290     -26.213  -7.373  -0.479  1.00 93.74           H  
ATOM   4340  C   GLU A 290     -24.148  -7.314  -0.981  1.00 93.74           C  
ATOM   4341  CB  GLU A 290     -26.104  -7.051  -2.590  1.00 93.74           C  
ATOM   4342  HB2 GLU A 290     -25.414  -6.630  -3.322  1.00 93.74           H  
ATOM   4343  HB3 GLU A 290     -27.083  -6.584  -2.699  1.00 93.74           H  
ATOM   4344  O   GLU A 290     -23.934  -8.318  -0.290  1.00 93.74           O  
ATOM   4345  CG  GLU A 290     -26.244  -8.561  -2.793  1.00 93.74           C  
ATOM   4346  HG2 GLU A 290     -26.880  -8.953  -2.000  1.00 93.74           H  
ATOM   4347  HG3 GLU A 290     -25.262  -9.020  -2.683  1.00 93.74           H  
ATOM   4348  CD  GLU A 290     -26.823  -8.991  -4.141  1.00 93.74           C  
ATOM   4349  OE1 GLU A 290     -27.062 -10.220  -4.225  1.00 93.74           O  
ATOM   4350  OE2 GLU A 290     -26.979  -8.141  -5.041  1.00 93.74           O  
ATOM   4351  N   LEU A 291     -23.164  -6.582  -1.509  1.00 94.55           N  
ATOM   4352  H   LEU A 291     -23.412  -5.776  -2.065  1.00 94.55           H  
ATOM   4353  CA  LEU A 291     -21.748  -6.869  -1.309  1.00 94.55           C  
ATOM   4354  HA  LEU A 291     -21.560  -7.895  -1.623  1.00 94.55           H  
ATOM   4355  C   LEU A 291     -21.380  -6.762   0.170  1.00 94.55           C  
ATOM   4356  CB  LEU A 291     -20.919  -5.930  -2.201  1.00 94.55           C  
ATOM   4357  HB2 LEU A 291     -21.316  -6.033  -3.211  1.00 94.55           H  
ATOM   4358  HB3 LEU A 291     -21.071  -4.895  -1.893  1.00 94.55           H  
ATOM   4359  O   LEU A 291     -20.640  -7.600   0.675  1.00 94.55           O  
ATOM   4360  CG  LEU A 291     -19.410  -6.252  -2.244  1.00 94.55           C  
ATOM   4361  HG  LEU A 291     -19.266  -7.332  -2.254  1.00 94.55           H  
ATOM   4362  CD1 LEU A 291     -18.805  -5.679  -3.522  1.00 94.55           C  
ATOM   4363 HD11 LEU A 291     -19.330  -6.085  -4.387  1.00 94.55           H  
ATOM   4364 HD12 LEU A 291     -18.904  -4.594  -3.541  1.00 94.55           H  
ATOM   4365 HD13 LEU A 291     -17.754  -5.957  -3.599  1.00 94.55           H  
ATOM   4366  CD2 LEU A 291     -18.602  -5.641  -1.090  1.00 94.55           C  
ATOM   4367 HD21 LEU A 291     -18.859  -6.120  -0.145  1.00 94.55           H  
ATOM   4368 HD22 LEU A 291     -18.794  -4.570  -1.025  1.00 94.55           H  
ATOM   4369 HD23 LEU A 291     -17.539  -5.807  -1.263  1.00 94.55           H  
ATOM   4370  N   ILE A 292     -21.925  -5.795   0.913  1.00 93.96           N  
ATOM   4371  H   ILE A 292     -22.513  -5.110   0.461  1.00 93.96           H  
ATOM   4372  CA  ILE A 292     -21.657  -5.685   2.353  1.00 93.96           C  
ATOM   4373  HA  ILE A 292     -20.574  -5.662   2.471  1.00 93.96           H  
ATOM   4374  C   ILE A 292     -22.153  -6.912   3.115  1.00 93.96           C  
ATOM   4375  CB  ILE A 292     -22.229  -4.375   2.921  1.00 93.96           C  
ATOM   4376  HB  ILE A 292     -23.228  -4.228   2.510  1.00 93.96           H  
ATOM   4377  O   ILE A 292     -21.456  -7.396   4.012  1.00 93.96           O  
ATOM   4378  CG1 ILE A 292     -21.308  -3.230   2.456  1.00 93.96           C  
ATOM   4379 HG12 ILE A 292     -20.326  -3.322   2.920  1.00 93.96           H  
ATOM   4380 HG13 ILE A 292     -21.170  -3.276   1.375  1.00 93.96           H  
ATOM   4381  CG2 ILE A 292     -22.349  -4.371   4.460  1.00 93.96           C  
ATOM   4382 HG21 ILE A 292     -22.779  -3.430   4.803  1.00 93.96           H  
ATOM   4383 HG22 ILE A 292     -21.373  -4.510   4.926  1.00 93.96           H  
ATOM   4384 HG23 ILE A 292     -23.027  -5.156   4.795  1.00 93.96           H  
ATOM   4385  CD1 ILE A 292     -21.888  -1.869   2.797  1.00 93.96           C  
ATOM   4386 HD11 ILE A 292     -21.414  -1.114   2.170  1.00 93.96           H  
ATOM   4387 HD12 ILE A 292     -22.960  -1.887   2.598  1.00 93.96           H  
ATOM   4388 HD13 ILE A 292     -21.712  -1.630   3.845  1.00 93.96           H  
ATOM   4389  N   ARG A 293     -23.332  -7.431   2.753  1.00 92.84           N  
ATOM   4390  H   ARG A 293     -23.848  -6.956   2.027  1.00 92.84           H  
ATOM   4391  CA  ARG A 293     -23.924  -8.616   3.379  1.00 92.84           C  
ATOM   4392  HA  ARG A 293     -23.856  -8.507   4.462  1.00 92.84           H  
ATOM   4393  C   ARG A 293     -23.177  -9.901   3.022  1.00 92.84           C  
ATOM   4394  CB  ARG A 293     -25.404  -8.695   2.974  1.00 92.84           C  
ATOM   4395  HB2 ARG A 293     -25.878  -7.732   3.167  1.00 92.84           H  
ATOM   4396  HB3 ARG A 293     -25.471  -8.896   1.905  1.00 92.84           H  
ATOM   4397  O   ARG A 293     -23.070 -10.775   3.875  1.00 92.84           O  
ATOM   4398  CG  ARG A 293     -26.169  -9.773   3.760  1.00 92.84           C  
ATOM   4399  HG2 ARG A 293     -25.672 -10.740   3.671  1.00 92.84           H  
ATOM   4400  HG3 ARG A 293     -26.186  -9.491   4.812  1.00 92.84           H  
ATOM   4401  CD  ARG A 293     -27.611  -9.923   3.264  1.00 92.84           C  
ATOM   4402  HD2 ARG A 293     -28.074  -8.938   3.211  1.00 92.84           H  
ATOM   4403  HD3 ARG A 293     -28.157 -10.523   3.992  1.00 92.84           H  
ATOM   4404  NE  ARG A 293     -27.673 -10.583   1.942  1.00 92.84           N  
ATOM   4405  HE  ARG A 293     -26.810 -10.640   1.420  1.00 92.84           H  
ATOM   4406  NH1 ARG A 293     -29.944 -10.912   1.881  1.00 92.84           N  
ATOM   4407 HH11 ARG A 293     -30.038 -10.388   2.738  1.00 92.84           H  
ATOM   4408 HH12 ARG A 293     -30.772 -11.166   1.361  1.00 92.84           H  
ATOM   4409  NH2 ARG A 293     -28.694 -11.580   0.157  1.00 92.84           N  
ATOM   4410 HH21 ARG A 293     -29.543 -11.796  -0.347  1.00 92.84           H  
ATOM   4411 HH22 ARG A 293     -27.827 -11.635  -0.359  1.00 92.84           H  
ATOM   4412  CZ  ARG A 293     -28.764 -11.021   1.334  1.00 92.84           C  
ATOM   4413  N   GLN A 294     -22.716 -10.040   1.780  1.00 95.01           N  
ATOM   4414  H   GLN A 294     -22.880  -9.286   1.128  1.00 95.01           H  
ATOM   4415  CA  GLN A 294     -22.133 -11.287   1.261  1.00 95.01           C  
ATOM   4416  HA  GLN A 294     -22.472 -12.125   1.870  1.00 95.01           H  
ATOM   4417  C   GLN A 294     -20.597 -11.314   1.330  1.00 95.01           C  
ATOM   4418  CB  GLN A 294     -22.643 -11.525  -0.172  1.00 95.01           C  
ATOM   4419  HB2 GLN A 294     -22.340 -10.693  -0.808  1.00 95.01           H  
ATOM   4420  HB3 GLN A 294     -22.187 -12.437  -0.556  1.00 95.01           H  
ATOM   4421  O   GLN A 294     -19.993 -12.380   1.389  1.00 95.01           O  
ATOM   4422  CG  GLN A 294     -24.176 -11.676  -0.230  1.00 95.01           C  
ATOM   4423  HG2 GLN A 294     -24.476 -12.499   0.420  1.00 95.01           H  
ATOM   4424  HG3 GLN A 294     -24.648 -10.766   0.142  1.00 95.01           H  
ATOM   4425  CD  GLN A 294     -24.719 -11.959  -1.630  1.00 95.01           C  
ATOM   4426  NE2 GLN A 294     -25.945 -11.568  -1.908  1.00 95.01           N  
ATOM   4427 HE21 GLN A 294     -26.182 -11.668  -2.885  1.00 95.01           H  
ATOM   4428 HE22 GLN A 294     -26.218 -10.665  -1.549  1.00 95.01           H  
ATOM   4429  OE1 GLN A 294     -24.083 -12.555  -2.472  1.00 95.01           O  
ATOM   4430  N   GLY A 295     -19.942 -10.155   1.362  1.00 94.69           N  
ATOM   4431  H   GLY A 295     -20.471  -9.302   1.246  1.00 94.69           H  
ATOM   4432  CA  GLY A 295     -18.489 -10.043   1.302  1.00 94.69           C  
ATOM   4433  HA2 GLY A 295     -18.205  -8.991   1.288  1.00 94.69           H  
ATOM   4434  HA3 GLY A 295     -18.057 -10.516   2.183  1.00 94.69           H  
ATOM   4435  C   GLY A 295     -17.928 -10.693   0.038  1.00 94.69           C  
ATOM   4436  O   GLY A 295     -18.390 -10.429  -1.069  1.00 94.69           O  
ATOM   4437  N   THR A 296     -16.944 -11.568   0.223  1.00 93.11           N  
ATOM   4438  H   THR A 296     -16.636 -11.747   1.168  1.00 93.11           H  
ATOM   4439  CA  THR A 296     -16.314 -12.347  -0.855  1.00 93.11           C  
ATOM   4440  HA  THR A 296     -16.006 -11.657  -1.640  1.00 93.11           H  
ATOM   4441  C   THR A 296     -17.251 -13.354  -1.529  1.00 93.11           C  
ATOM   4442  CB  THR A 296     -15.059 -13.078  -0.353  1.00 93.11           C  
ATOM   4443  HB  THR A 296     -14.689 -13.733  -1.142  1.00 93.11           H  
ATOM   4444  O   THR A 296     -16.948 -13.799  -2.633  1.00 93.11           O  
ATOM   4445  CG2 THR A 296     -13.936 -12.125   0.056  1.00 93.11           C  
ATOM   4446 HG21 THR A 296     -14.197 -11.557   0.949  1.00 93.11           H  
ATOM   4447 HG22 THR A 296     -13.029 -12.702   0.236  1.00 93.11           H  
ATOM   4448 HG23 THR A 296     -13.744 -11.416  -0.750  1.00 93.11           H  
ATOM   4449  OG1 THR A 296     -15.327 -13.836   0.801  1.00 93.11           O  
ATOM   4450  HG1 THR A 296     -15.476 -13.226   1.527  1.00 93.11           H  
ATOM   4451  N   ASP A 297     -18.404 -13.660  -0.923  1.00 91.84           N  
ATOM   4452  H   ASP A 297     -18.597 -13.277  -0.009  1.00 91.84           H  
ATOM   4453  CA  ASP A 297     -19.422 -14.541  -1.510  1.00 91.84           C  
ATOM   4454  HA  ASP A 297     -18.915 -15.338  -2.054  1.00 91.84           H  
ATOM   4455  C   ASP A 297     -20.332 -13.812  -2.521  1.00 91.84           C  
ATOM   4456  CB  ASP A 297     -20.262 -15.202  -0.400  1.00 91.84           C  
ATOM   4457  HB2 ASP A 297     -20.853 -14.439   0.106  1.00 91.84           H  
ATOM   4458  HB3 ASP A 297     -20.963 -15.899  -0.860  1.00 91.84           H  
ATOM   4459  O   ASP A 297     -21.208 -14.432  -3.124  1.00 91.84           O  
ATOM   4460  CG  ASP A 297     -19.435 -15.981   0.629  1.00 91.84           C  
ATOM   4461  OD1 ASP A 297     -18.551 -16.758   0.217  1.00 91.84           O  
ATOM   4462  OD2 ASP A 297     -19.718 -15.819   1.843  1.00 91.84           O  
ATOM   4463  N   TYR A 298     -20.156 -12.497  -2.709  1.00 93.20           N  
ATOM   4464  H   TYR A 298     -19.403 -12.041  -2.213  1.00 93.20           H  
ATOM   4465  CA  TYR A 298     -20.926 -11.714  -3.676  1.00 93.20           C  
ATOM   4466  HA  TYR A 298     -21.984 -11.847  -3.450  1.00 93.20           H  
ATOM   4467  C   TYR A 298     -20.689 -12.208  -5.110  1.00 93.20           C  
ATOM   4468  CB  TYR A 298     -20.587 -10.226  -3.523  1.00 93.20           C  
ATOM   4469  HB2 TYR A 298     -20.842  -9.916  -2.509  1.00 93.20           H  
ATOM   4470  HB3 TYR A 298     -19.511 -10.098  -3.634  1.00 93.20           H  
ATOM   4471  O   TYR A 298     -19.548 -12.402  -5.531  1.00 93.20           O  
ATOM   4472  CG  TYR A 298     -21.297  -9.301  -4.496  1.00 93.20           C  
ATOM   4473  CD1 TYR A 298     -20.546  -8.533  -5.405  1.00 93.20           C  
ATOM   4474  HD1 TYR A 298     -19.468  -8.608  -5.418  1.00 93.20           H  
ATOM   4475  CD2 TYR A 298     -22.702  -9.183  -4.477  1.00 93.20           C  
ATOM   4476  HD2 TYR A 298     -23.289  -9.769  -3.785  1.00 93.20           H  
ATOM   4477  CE1 TYR A 298     -21.190  -7.616  -6.255  1.00 93.20           C  
ATOM   4478  HE1 TYR A 298     -20.605  -6.982  -6.905  1.00 93.20           H  
ATOM   4479  CE2 TYR A 298     -23.350  -8.287  -5.354  1.00 93.20           C  
ATOM   4480  HE2 TYR A 298     -24.425  -8.180  -5.346  1.00 93.20           H  
ATOM   4481  OH  TYR A 298     -23.188  -6.561  -7.037  1.00 93.20           O  
ATOM   4482  HH  TYR A 298     -22.517  -5.983  -7.406  1.00 93.20           H  
ATOM   4483  CZ  TYR A 298     -22.593  -7.483  -6.231  1.00 93.20           C  
ATOM   4484  N   LYS A 299     -21.765 -12.357  -5.896  1.00 90.28           N  
ATOM   4485  H   LYS A 299     -22.665 -12.194  -5.467  1.00 90.28           H  
ATOM   4486  CA  LYS A 299     -21.734 -12.942  -7.253  1.00 90.28           C  
ATOM   4487  HA  LYS A 299     -21.466 -13.995  -7.163  1.00 90.28           H  
ATOM   4488  C   LYS A 299     -20.685 -12.308  -8.173  1.00 90.28           C  
ATOM   4489  CB  LYS A 299     -23.138 -12.829  -7.872  1.00 90.28           C  
ATOM   4490  HB2 LYS A 299     -23.403 -11.775  -7.959  1.00 90.28           H  
ATOM   4491  HB3 LYS A 299     -23.856 -13.305  -7.204  1.00 90.28           H  
ATOM   4492  O   LYS A 299     -20.049 -13.022  -8.944  1.00 90.28           O  
ATOM   4493  CG  LYS A 299     -23.242 -13.487  -9.260  1.00 90.28           C  
ATOM   4494  HG2 LYS A 299     -22.529 -13.024  -9.942  1.00 90.28           H  
ATOM   4495  HG3 LYS A 299     -23.013 -14.550  -9.175  1.00 90.28           H  
ATOM   4496  CD  LYS A 299     -24.646 -13.308  -9.848  1.00 90.28           C  
ATOM   4497  HD2 LYS A 299     -25.377 -13.793  -9.201  1.00 90.28           H  
ATOM   4498  HD3 LYS A 299     -24.868 -12.242  -9.896  1.00 90.28           H  
ATOM   4499  CE  LYS A 299     -24.717 -13.904 -11.259  1.00 90.28           C  
ATOM   4500  HE2 LYS A 299     -23.910 -13.473 -11.851  1.00 90.28           H  
ATOM   4501  HE3 LYS A 299     -24.552 -14.980 -11.197  1.00 90.28           H  
ATOM   4502  NZ  LYS A 299     -26.022 -13.613 -11.907  1.00 90.28           N  
ATOM   4503  HZ1 LYS A 299     -26.056 -13.987 -12.844  1.00 90.28           H  
ATOM   4504  HZ2 LYS A 299     -26.788 -14.000 -11.375  1.00 90.28           H  
ATOM   4505  HZ3 LYS A 299     -26.161 -12.614 -11.971  1.00 90.28           H  
ATOM   4506  N   HIS A 300     -20.506 -10.989  -8.085  1.00 92.08           N  
ATOM   4507  H   HIS A 300     -21.063 -10.479  -7.414  1.00 92.08           H  
ATOM   4508  CA  HIS A 300     -19.554 -10.242  -8.912  1.00 92.08           C  
ATOM   4509  HA  HIS A 300     -19.289 -10.890  -9.748  1.00 92.08           H  
ATOM   4510  C   HIS A 300     -18.232  -9.920  -8.193  1.00 92.08           C  
ATOM   4511  CB  HIS A 300     -20.226  -9.013  -9.531  1.00 92.08           C  
ATOM   4512  HB2 HIS A 300     -20.530  -8.319  -8.746  1.00 92.08           H  
ATOM   4513  HB3 HIS A 300     -19.506  -8.506 -10.173  1.00 92.08           H  
ATOM   4514  O   HIS A 300     -17.462  -9.068  -8.637  1.00 92.08           O  
ATOM   4515  CG  HIS A 300     -21.419  -9.367 -10.375  1.00 92.08           C  
ATOM   4516  CD2 HIS A 300     -22.739  -9.261 -10.029  1.00 92.08           C  
ATOM   4517  HD2 HIS A 300     -23.122  -8.888  -9.090  1.00 92.08           H  
ATOM   4518  ND1 HIS A 300     -21.370  -9.886 -11.646  1.00 92.08           N  
ATOM   4519  HD1 HIS A 300     -20.537 -10.001 -12.206  1.00 92.08           H  
ATOM   4520  CE1 HIS A 300     -22.630 -10.073 -12.066  1.00 92.08           C  
ATOM   4521  HE1 HIS A 300     -22.908 -10.411 -13.054  1.00 92.08           H  
ATOM   4522  NE2 HIS A 300     -23.502  -9.744 -11.099  1.00 92.08           N  
ATOM   4523  N   TRP A 301     -17.952 -10.583  -7.065  1.00 92.95           N  
ATOM   4524  H   TRP A 301     -18.597 -11.283  -6.728  1.00 92.95           H  
ATOM   4525  CA  TRP A 301     -16.702 -10.401  -6.332  1.00 92.95           C  
ATOM   4526  HA  TRP A 301     -16.645  -9.355  -6.030  1.00 92.95           H  
ATOM   4527  C   TRP A 301     -15.453 -10.662  -7.190  1.00 92.95           C  
ATOM   4528  CB  TRP A 301     -16.689 -11.245  -5.051  1.00 92.95           C  
ATOM   4529  HB2 TRP A 301     -16.800 -12.304  -5.288  1.00 92.95           H  
ATOM   4530  HB3 TRP A 301     -17.535 -10.958  -4.427  1.00 92.95           H  
ATOM   4531  O   TRP A 301     -14.536  -9.847  -7.108  1.00 92.95           O  
ATOM   4532  CG  TRP A 301     -15.445 -11.057  -4.251  1.00 92.95           C  
ATOM   4533  CD1 TRP A 301     -14.428 -11.940  -4.144  1.00 92.95           C  
ATOM   4534  HD1 TRP A 301     -14.417 -12.918  -4.604  1.00 92.95           H  
ATOM   4535  CD2 TRP A 301     -15.048  -9.885  -3.483  1.00 92.95           C  
ATOM   4536  CE2 TRP A 301     -13.742 -10.114  -2.962  1.00 92.95           C  
ATOM   4537  CE3 TRP A 301     -15.664  -8.653  -3.175  1.00 92.95           C  
ATOM   4538  HE3 TRP A 301     -16.656  -8.455  -3.553  1.00 92.95           H  
ATOM   4539  NE1 TRP A 301     -13.412 -11.382  -3.394  1.00 92.95           N  
ATOM   4540  HE1 TRP A 301     -12.535 -11.852  -3.217  1.00 92.95           H  
ATOM   4541  CH2 TRP A 301     -13.713  -7.947  -1.885  1.00 92.95           C  
ATOM   4542  HH2 TRP A 301     -13.206  -7.196  -1.297  1.00 92.95           H  
ATOM   4543  CZ2 TRP A 301     -13.075  -9.166  -2.172  1.00 92.95           C  
ATOM   4544  HZ2 TRP A 301     -12.080  -9.367  -1.804  1.00 92.95           H  
ATOM   4545  CZ3 TRP A 301     -15.003  -7.693  -2.387  1.00 92.95           C  
ATOM   4546  HZ3 TRP A 301     -15.484  -6.748  -2.180  1.00 92.95           H  
ATOM   4547  N   PRO A 302     -15.383 -11.696  -8.059  1.00 88.62           N  
ATOM   4548  CA  PRO A 302     -14.210 -11.903  -8.914  1.00 88.62           C  
ATOM   4549  HA  PRO A 302     -13.342 -12.073  -8.276  1.00 88.62           H  
ATOM   4550  C   PRO A 302     -13.906 -10.715  -9.841  1.00 88.62           C  
ATOM   4551  CB  PRO A 302     -14.503 -13.181  -9.708  1.00 88.62           C  
ATOM   4552  HB2 PRO A 302     -14.998 -12.937 -10.648  1.00 88.62           H  
ATOM   4553  HB3 PRO A 302     -13.595 -13.754  -9.896  1.00 88.62           H  
ATOM   4554  O   PRO A 302     -12.747 -10.330  -9.987  1.00 88.62           O  
ATOM   4555  CG  PRO A 302     -15.479 -13.941  -8.812  1.00 88.62           C  
ATOM   4556  HG2 PRO A 302     -14.932 -14.461  -8.025  1.00 88.62           H  
ATOM   4557  HG3 PRO A 302     -16.097 -14.637  -9.380  1.00 88.62           H  
ATOM   4558  CD  PRO A 302     -16.308 -12.815  -8.205  1.00 88.62           C  
ATOM   4559  HD2 PRO A 302     -16.728 -13.138  -7.253  1.00 88.62           H  
ATOM   4560  HD3 PRO A 302     -17.109 -12.541  -8.892  1.00 88.62           H  
ATOM   4561  N   GLN A 303     -14.941 -10.094 -10.415  1.00 88.72           N  
ATOM   4562  H   GLN A 303     -15.872 -10.444 -10.239  1.00 88.72           H  
ATOM   4563  CA  GLN A 303     -14.822  -8.939 -11.313  1.00 88.72           C  
ATOM   4564  HA  GLN A 303     -14.068  -9.153 -12.071  1.00 88.72           H  
ATOM   4565  C   GLN A 303     -14.378  -7.666 -10.582  1.00 88.72           C  
ATOM   4566  CB  GLN A 303     -16.163  -8.664 -12.015  1.00 88.72           C  
ATOM   4567  HB2 GLN A 303     -16.937  -8.469 -11.273  1.00 88.72           H  
ATOM   4568  HB3 GLN A 303     -16.042  -7.755 -12.606  1.00 88.72           H  
ATOM   4569  O   GLN A 303     -13.813  -6.772 -11.201  1.00 88.72           O  
ATOM   4570  CG  GLN A 303     -16.636  -9.765 -12.979  1.00 88.72           C  
ATOM   4571  HG2 GLN A 303     -15.790 -10.123 -13.565  1.00 88.72           H  
ATOM   4572  HG3 GLN A 303     -17.349  -9.320 -13.672  1.00 88.72           H  
ATOM   4573  CD  GLN A 303     -17.327 -10.952 -12.313  1.00 88.72           C  
ATOM   4574  NE2 GLN A 303     -17.808 -11.905 -13.076  1.00 88.72           N  
ATOM   4575 HE21 GLN A 303     -17.711 -11.850 -14.080  1.00 88.72           H  
ATOM   4576 HE22 GLN A 303     -18.241 -12.686 -12.604  1.00 88.72           H  
ATOM   4577  OE1 GLN A 303     -17.459 -11.065 -11.108  1.00 88.72           O  
ATOM   4578  N   ILE A 304     -14.616  -7.579  -9.273  1.00 91.60           N  
ATOM   4579  H   ILE A 304     -15.143  -8.325  -8.844  1.00 91.60           H  
ATOM   4580  CA  ILE A 304     -14.148  -6.476  -8.424  1.00 91.60           C  
ATOM   4581  HA  ILE A 304     -14.125  -5.551  -9.000  1.00 91.60           H  
ATOM   4582  C   ILE A 304     -12.722  -6.753  -7.941  1.00 91.60           C  
ATOM   4583  CB  ILE A 304     -15.132  -6.298  -7.249  1.00 91.60           C  
ATOM   4584  HB  ILE A 304     -15.271  -7.268  -6.771  1.00 91.60           H  
ATOM   4585  O   ILE A 304     -11.854  -5.884  -7.988  1.00 91.60           O  
ATOM   4586  CG1 ILE A 304     -16.498  -5.819  -7.788  1.00 91.60           C  
ATOM   4587 HG12 ILE A 304     -16.789  -6.440  -8.635  1.00 91.60           H  
ATOM   4588 HG13 ILE A 304     -16.418  -4.792  -8.145  1.00 91.60           H  
ATOM   4589  CG2 ILE A 304     -14.587  -5.331  -6.185  1.00 91.60           C  
ATOM   4590 HG21 ILE A 304     -15.276  -5.297  -5.341  1.00 91.60           H  
ATOM   4591 HG22 ILE A 304     -14.456  -4.337  -6.611  1.00 91.60           H  
ATOM   4592 HG23 ILE A 304     -13.631  -5.678  -5.794  1.00 91.60           H  
ATOM   4593  CD1 ILE A 304     -17.637  -5.916  -6.773  1.00 91.60           C  
ATOM   4594 HD11 ILE A 304     -17.648  -6.904  -6.313  1.00 91.60           H  
ATOM   4595 HD12 ILE A 304     -18.581  -5.759  -7.293  1.00 91.60           H  
ATOM   4596 HD13 ILE A 304     -17.526  -5.146  -6.009  1.00 91.60           H  
ATOM   4597  N   ALA A 305     -12.468  -7.981  -7.487  1.00 90.34           N  
ATOM   4598  H   ALA A 305     -13.223  -8.652  -7.489  1.00 90.34           H  
ATOM   4599  CA  ALA A 305     -11.211  -8.384  -6.873  1.00 90.34           C  
ATOM   4600  HA  ALA A 305     -10.984  -7.686  -6.068  1.00 90.34           H  
ATOM   4601  C   ALA A 305     -10.024  -8.350  -7.847  1.00 90.34           C  
ATOM   4602  CB  ALA A 305     -11.401  -9.778  -6.266  1.00 90.34           C  
ATOM   4603  HB1 ALA A 305     -10.484 -10.087  -5.764  1.00 90.34           H  
ATOM   4604  HB2 ALA A 305     -12.215  -9.754  -5.541  1.00 90.34           H  
ATOM   4605  HB3 ALA A 305     -11.641 -10.495  -7.051  1.00 90.34           H  
ATOM   4606  O   ALA A 305      -8.889  -8.205  -7.398  1.00 90.34           O  
ATOM   4607  N   GLN A 306     -10.255  -8.437  -9.163  1.00 86.28           N  
ATOM   4608  H   GLN A 306     -11.194  -8.624  -9.483  1.00 86.28           H  
ATOM   4609  CA  GLN A 306      -9.184  -8.293 -10.159  1.00 86.28           C  
ATOM   4610  HA  GLN A 306      -8.421  -9.039  -9.936  1.00 86.28           H  
ATOM   4611  C   GLN A 306      -8.483  -6.923 -10.104  1.00 86.28           C  
ATOM   4612  CB  GLN A 306      -9.717  -8.597 -11.566  1.00 86.28           C  
ATOM   4613  HB2 GLN A 306     -10.207  -9.571 -11.557  1.00 86.28           H  
ATOM   4614  HB3 GLN A 306      -8.872  -8.650 -12.253  1.00 86.28           H  
ATOM   4615  O   GLN A 306      -7.292  -6.845 -10.396  1.00 86.28           O  
ATOM   4616  CG  GLN A 306     -10.705  -7.540 -12.079  1.00 86.28           C  
ATOM   4617  HG2 GLN A 306     -10.207  -6.575 -12.176  1.00 86.28           H  
ATOM   4618  HG3 GLN A 306     -11.508  -7.437 -11.349  1.00 86.28           H  
ATOM   4619  CD  GLN A 306     -11.299  -7.884 -13.438  1.00 86.28           C  
ATOM   4620  NE2 GLN A 306     -12.442  -7.331 -13.771  1.00 86.28           N  
ATOM   4621 HE21 GLN A 306     -12.879  -6.686 -13.129  1.00 86.28           H  
ATOM   4622 HE22 GLN A 306     -12.687  -7.398 -14.748  1.00 86.28           H  
ATOM   4623  OE1 GLN A 306     -10.754  -8.650 -14.214  1.00 86.28           O  
ATOM   4624  N   PHE A 307      -9.182  -5.869  -9.662  1.00 88.95           N  
ATOM   4625  H   PHE A 307     -10.158  -5.993  -9.433  1.00 88.95           H  
ATOM   4626  CA  PHE A 307      -8.616  -4.528  -9.472  1.00 88.95           C  
ATOM   4627  HA  PHE A 307      -7.839  -4.356 -10.217  1.00 88.95           H  
ATOM   4628  C   PHE A 307      -7.974  -4.336  -8.100  1.00 88.95           C  
ATOM   4629  CB  PHE A 307      -9.707  -3.467  -9.647  1.00 88.95           C  
ATOM   4630  HB2 PHE A 307      -9.245  -2.479  -9.638  1.00 88.95           H  
ATOM   4631  HB3 PHE A 307     -10.385  -3.518  -8.795  1.00 88.95           H  
ATOM   4632  O   PHE A 307      -7.549  -3.238  -7.769  1.00 88.95           O  
ATOM   4633  CG  PHE A 307     -10.500  -3.596 -10.918  1.00 88.95           C  
ATOM   4634  CD1 PHE A 307      -9.851  -3.478 -12.160  1.00 88.95           C  
ATOM   4635  HD1 PHE A 307      -8.789  -3.287 -12.213  1.00 88.95           H  
ATOM   4636  CD2 PHE A 307     -11.880  -3.854 -10.852  1.00 88.95           C  
ATOM   4637  HD2 PHE A 307     -12.370  -3.969  -9.897  1.00 88.95           H  
ATOM   4638  CE1 PHE A 307     -10.592  -3.620 -13.341  1.00 88.95           C  
ATOM   4639  HE1 PHE A 307     -10.114  -3.546 -14.306  1.00 88.95           H  
ATOM   4640  CE2 PHE A 307     -12.626  -3.957 -12.033  1.00 88.95           C  
ATOM   4641  HE2 PHE A 307     -13.691  -4.134 -11.994  1.00 88.95           H  
ATOM   4642  CZ  PHE A 307     -11.975  -3.835 -13.267  1.00 88.95           C  
ATOM   4643  HZ  PHE A 307     -12.545  -3.911 -14.180  1.00 88.95           H  
ATOM   4644  N   ALA A 308      -7.969  -5.349  -7.235  1.00 89.63           N  
ATOM   4645  H   ALA A 308      -8.311  -6.255  -7.520  1.00 89.63           H  
ATOM   4646  CA  ALA A 308      -7.368  -5.203  -5.923  1.00 89.63           C  
ATOM   4647  HA  ALA A 308      -7.587  -4.202  -5.550  1.00 89.63           H  
ATOM   4648  C   ALA A 308      -5.853  -5.402  -6.008  1.00 89.63           C  
ATOM   4649  CB  ALA A 308      -8.005  -6.188  -4.940  1.00 89.63           C  
ATOM   4650  HB1 ALA A 308      -7.602  -6.021  -3.941  1.00 89.63           H  
ATOM   4651  HB2 ALA A 308      -7.785  -7.213  -5.242  1.00 89.63           H  
ATOM   4652  HB3 ALA A 308      -9.085  -6.042  -4.920  1.00 89.63           H  
ATOM   4653  O   ALA A 308      -5.414  -6.459  -6.478  1.00 89.63           O  
ATOM   4654  N   PRO A 309      -5.059  -4.463  -5.456  1.00 85.81           N  
ATOM   4655  CA  PRO A 309      -3.815  -4.689  -4.761  1.00 85.81           C  
ATOM   4656  HA  PRO A 309      -4.108  -4.556  -3.719  1.00 85.81           H  
ATOM   4657  C   PRO A 309      -3.249  -6.105  -4.687  1.00 85.81           C  
ATOM   4658  CB  PRO A 309      -2.935  -3.478  -4.993  1.00 85.81           C  
ATOM   4659  HB2 PRO A 309      -2.340  -3.574  -5.901  1.00 85.81           H  
ATOM   4660  HB3 PRO A 309      -2.292  -3.315  -4.128  1.00 85.81           H  
ATOM   4661  O   PRO A 309      -3.887  -6.930  -4.051  1.00 85.81           O  
ATOM   4662  CG  PRO A 309      -3.971  -2.356  -5.101  1.00 85.81           C  
ATOM   4663  HG2 PRO A 309      -3.997  -1.781  -4.176  1.00 85.81           H  
ATOM   4664  HG3 PRO A 309      -3.734  -1.695  -5.935  1.00 85.81           H  
ATOM   4665  CD  PRO A 309      -5.330  -3.043  -5.321  1.00 85.81           C  
ATOM   4666  HD2 PRO A 309      -5.982  -2.865  -4.466  1.00 85.81           H  
ATOM   4667  HD3 PRO A 309      -5.798  -2.659  -6.228  1.00 85.81           H  
ATOM   4668  N   SER A 310      -2.019  -6.393  -5.105  1.00 80.77           N  
ATOM   4669  H   SER A 310      -1.531  -5.606  -5.509  1.00 80.77           H  
ATOM   4670  CA  SER A 310      -1.238  -7.316  -4.240  1.00 80.77           C  
ATOM   4671  HA  SER A 310      -1.867  -8.099  -3.815  1.00 80.77           H  
ATOM   4672  C   SER A 310      -0.639  -6.499  -3.119  1.00 80.77           C  
ATOM   4673  CB  SER A 310      -0.023  -7.983  -4.862  1.00 80.77           C  
ATOM   4674  HB2 SER A 310       0.539  -8.517  -4.095  1.00 80.77           H  
ATOM   4675  HB3 SER A 310      -0.289  -8.767  -5.571  1.00 80.77           H  
ATOM   4676  O   SER A 310      -0.520  -5.285  -3.270  1.00 80.77           O  
ATOM   4677  OG  SER A 310       0.774  -6.938  -5.379  1.00 80.77           O  
ATOM   4678  HG  SER A 310       0.173  -6.315  -5.794  1.00 80.77           H  
ATOM   4679  N   ALA A 311      -0.100  -7.184  -2.114  1.00 78.30           N  
ATOM   4680  H   ALA A 311      -0.244  -8.182  -2.071  1.00 78.30           H  
ATOM   4681  CA  ALA A 311       0.839  -6.606  -1.165  1.00 78.30           C  
ATOM   4682  HA  ALA A 311       0.301  -5.956  -0.474  1.00 78.30           H  
ATOM   4683  C   ALA A 311       1.915  -5.763  -1.853  1.00 78.30           C  
ATOM   4684  CB  ALA A 311       1.473  -7.751  -0.375  1.00 78.30           C  
ATOM   4685  HB1 ALA A 311       0.706  -8.302   0.169  1.00 78.30           H  
ATOM   4686  HB2 ALA A 311       2.181  -7.344   0.347  1.00 78.30           H  
ATOM   4687  HB3 ALA A 311       2.004  -8.430  -1.042  1.00 78.30           H  
ATOM   4688  O   ALA A 311       2.070  -4.590  -1.532  1.00 78.30           O  
ATOM   4689  N   SER A 312       2.581  -6.290  -2.880  1.00 78.55           N  
ATOM   4690  H   SER A 312       2.490  -7.269  -3.112  1.00 78.55           H  
ATOM   4691  CA  SER A 312       3.599  -5.479  -3.523  1.00 78.55           C  
ATOM   4692  HA  SER A 312       4.241  -5.146  -2.708  1.00 78.55           H  
ATOM   4693  C   SER A 312       3.035  -4.243  -4.174  1.00 78.55           C  
ATOM   4694  CB  SER A 312       4.353  -6.228  -4.609  1.00 78.55           C  
ATOM   4695  HB2 SER A 312       4.590  -7.257  -4.339  1.00 78.55           H  
ATOM   4696  HB3 SER A 312       5.276  -5.692  -4.829  1.00 78.55           H  
ATOM   4697  O   SER A 312       3.660  -3.194  -4.256  1.00 78.55           O  
ATOM   4698  OG  SER A 312       3.702  -6.083  -5.822  1.00 78.55           O  
ATOM   4699  HG  SER A 312       2.775  -6.246  -5.633  1.00 78.55           H  
ATOM   4700  N   ALA A 313       1.841  -4.439  -4.715  1.00 79.64           N  
ATOM   4701  H   ALA A 313       1.337  -5.278  -4.464  1.00 79.64           H  
ATOM   4702  CA  ALA A 313       1.316  -3.552  -5.692  1.00 79.64           C  
ATOM   4703  HA  ALA A 313       2.217  -3.235  -6.216  1.00 79.64           H  
ATOM   4704  C   ALA A 313       0.721  -2.321  -5.051  1.00 79.64           C  
ATOM   4705  CB  ALA A 313       0.488  -4.301  -6.693  1.00 79.64           C  
ATOM   4706  HB1 ALA A 313       1.043  -5.138  -7.116  1.00 79.64           H  
ATOM   4707  HB2 ALA A 313       0.324  -3.573  -7.488  1.00 79.64           H  
ATOM   4708  HB3 ALA A 313      -0.449  -4.619  -6.236  1.00 79.64           H  
ATOM   4709  O   ALA A 313       0.913  -1.174  -5.422  1.00 79.64           O  
ATOM   4710  N   PHE A 314       0.147  -2.615  -3.910  1.00 85.62           N  
ATOM   4711  H   PHE A 314       0.085  -3.590  -3.652  1.00 85.62           H  
ATOM   4712  CA  PHE A 314      -0.116  -1.675  -2.884  1.00 85.62           C  
ATOM   4713  HA  PHE A 314      -0.898  -0.992  -3.217  1.00 85.62           H  
ATOM   4714  C   PHE A 314       1.128  -0.849  -2.540  1.00 85.62           C  
ATOM   4715  CB  PHE A 314      -0.630  -2.514  -1.731  1.00 85.62           C  
ATOM   4716  HB2 PHE A 314       0.145  -3.185  -1.362  1.00 85.62           H  
ATOM   4717  HB3 PHE A 314      -1.475  -3.122  -2.051  1.00 85.62           H  
ATOM   4718  O   PHE A 314       1.100   0.357  -2.746  1.00 85.62           O  
ATOM   4719  CG  PHE A 314      -1.093  -1.655  -0.622  1.00 85.62           C  
ATOM   4720  CD1 PHE A 314      -0.333  -1.549   0.551  1.00 85.62           C  
ATOM   4721  HD1 PHE A 314       0.603  -2.078   0.656  1.00 85.62           H  
ATOM   4722  CD2 PHE A 314      -2.293  -0.953  -0.786  1.00 85.62           C  
ATOM   4723  HD2 PHE A 314      -2.871  -1.043  -1.694  1.00 85.62           H  
ATOM   4724  CE1 PHE A 314      -0.792  -0.734   1.591  1.00 85.62           C  
ATOM   4725  HE1 PHE A 314      -0.210  -0.639   2.496  1.00 85.62           H  
ATOM   4726  CE2 PHE A 314      -2.761  -0.170   0.268  1.00 85.62           C  
ATOM   4727  HE2 PHE A 314      -3.728   0.302   0.180  1.00 85.62           H  
ATOM   4728  CZ  PHE A 314      -2.010  -0.052   1.451  1.00 85.62           C  
ATOM   4729  HZ  PHE A 314      -2.371   0.548   2.273  1.00 85.62           H  
ATOM   4730  N   PHE A 315       2.234  -1.456  -2.109  1.00 74.36           N  
ATOM   4731  H   PHE A 315       2.233  -2.454  -1.954  1.00 74.36           H  
ATOM   4732  CA  PHE A 315       3.391  -0.676  -1.658  1.00 74.36           C  
ATOM   4733  HA  PHE A 315       3.028   0.124  -1.013  1.00 74.36           H  
ATOM   4734  C   PHE A 315       4.169   0.044  -2.773  1.00 74.36           C  
ATOM   4735  CB  PHE A 315       4.300  -1.569  -0.807  1.00 74.36           C  
ATOM   4736  HB2 PHE A 315       5.275  -1.094  -0.705  1.00 74.36           H  
ATOM   4737  HB3 PHE A 315       4.439  -2.526  -1.310  1.00 74.36           H  
ATOM   4738  O   PHE A 315       4.740   1.095  -2.510  1.00 74.36           O  
ATOM   4739  CG  PHE A 315       3.757  -1.813   0.586  1.00 74.36           C  
ATOM   4740  CD1 PHE A 315       3.703  -0.751   1.506  1.00 74.36           C  
ATOM   4741  HD1 PHE A 315       4.076   0.223   1.224  1.00 74.36           H  
ATOM   4742  CD2 PHE A 315       3.344  -3.097   0.983  1.00 74.36           C  
ATOM   4743  HD2 PHE A 315       3.464  -3.939   0.318  1.00 74.36           H  
ATOM   4744  CE1 PHE A 315       3.215  -0.964   2.806  1.00 74.36           C  
ATOM   4745  HE1 PHE A 315       3.218  -0.156   3.523  1.00 74.36           H  
ATOM   4746  CE2 PHE A 315       2.848  -3.311   2.280  1.00 74.36           C  
ATOM   4747  HE2 PHE A 315       2.589  -4.309   2.602  1.00 74.36           H  
ATOM   4748  CZ  PHE A 315       2.783  -2.244   3.192  1.00 74.36           C  
ATOM   4749  HZ  PHE A 315       2.464  -2.424   4.208  1.00 74.36           H  
ATOM   4750  N   GLY A 316       4.196  -0.475  -4.004  1.00 78.17           N  
ATOM   4751  H   GLY A 316       3.741  -1.366  -4.145  1.00 78.17           H  
ATOM   4752  CA  GLY A 316       4.968   0.140  -5.096  1.00 78.17           C  
ATOM   4753  HA2 GLY A 316       5.412  -0.625  -5.733  1.00 78.17           H  
ATOM   4754  HA3 GLY A 316       5.808   0.687  -4.668  1.00 78.17           H  
ATOM   4755  C   GLY A 316       4.203   1.138  -5.973  1.00 78.17           C  
ATOM   4756  O   GLY A 316       4.848   1.985  -6.581  1.00 78.17           O  
ATOM   4757  N   MET A 317       2.865   1.092  -6.033  1.00 77.13           N  
ATOM   4758  H   MET A 317       2.386   0.283  -5.665  1.00 77.13           H  
ATOM   4759  CA  MET A 317       2.057   2.079  -6.773  1.00 77.13           C  
ATOM   4760  HA  MET A 317       2.722   2.732  -7.338  1.00 77.13           H  
ATOM   4761  C   MET A 317       1.286   3.019  -5.858  1.00 77.13           C  
ATOM   4762  CB  MET A 317       1.095   1.418  -7.783  1.00 77.13           C  
ATOM   4763  HB2 MET A 317       0.243   2.078  -7.946  1.00 77.13           H  
ATOM   4764  HB3 MET A 317       0.704   0.477  -7.396  1.00 77.13           H  
ATOM   4765  O   MET A 317       0.825   4.066  -6.320  1.00 77.13           O  
ATOM   4766  CG  MET A 317       1.801   1.242  -9.137  1.00 77.13           C  
ATOM   4767  HG2 MET A 317       2.085   2.243  -9.463  1.00 77.13           H  
ATOM   4768  HG3 MET A 317       2.738   0.704  -8.996  1.00 77.13           H  
ATOM   4769  SD  MET A 317       0.911   0.497 -10.544  1.00 77.13           S  
ATOM   4770  CE  MET A 317      -0.763   1.122 -10.341  1.00 77.13           C  
ATOM   4771  HE1 MET A 317      -0.740   2.210 -10.392  1.00 77.13           H  
ATOM   4772  HE2 MET A 317      -1.173   0.811  -9.380  1.00 77.13           H  
ATOM   4773  HE3 MET A 317      -1.399   0.737 -11.138  1.00 77.13           H  
ATOM   4774  N   SER A 318       1.130   2.691  -4.574  1.00 75.90           N  
ATOM   4775  H   SER A 318       1.555   1.850  -4.211  1.00 75.90           H  
ATOM   4776  CA  SER A 318       0.417   3.582  -3.665  1.00 75.90           C  
ATOM   4777  HA  SER A 318      -0.346   4.100  -4.246  1.00 75.90           H  
ATOM   4778  C   SER A 318       1.327   4.635  -3.070  1.00 75.90           C  
ATOM   4779  CB  SER A 318      -0.347   2.877  -2.550  1.00 75.90           C  
ATOM   4780  HB2 SER A 318      -0.979   3.602  -2.038  1.00 75.90           H  
ATOM   4781  HB3 SER A 318       0.357   2.459  -1.830  1.00 75.90           H  
ATOM   4782  O   SER A 318       2.469   4.415  -2.677  1.00 75.90           O  
ATOM   4783  OG  SER A 318      -1.156   1.858  -3.090  1.00 75.90           O  
ATOM   4784  HG  SER A 318      -0.531   1.156  -3.285  1.00 75.90           H  
ATOM   4785  N   ARG A 319       0.727   5.802  -2.909  1.00 68.62           N  
ATOM   4786  H   ARG A 319      -0.187   5.906  -3.326  1.00 68.62           H  
ATOM   4787  CA  ARG A 319       1.213   6.880  -2.077  1.00 68.62           C  
ATOM   4788  HA  ARG A 319       2.284   6.985  -2.247  1.00 68.62           H  
ATOM   4789  C   ARG A 319       1.011   6.536  -0.603  1.00 68.62           C  
ATOM   4790  CB  ARG A 319       0.426   8.130  -2.508  1.00 68.62           C  
ATOM   4791  HB2 ARG A 319       0.568   8.929  -1.779  1.00 68.62           H  
ATOM   4792  HB3 ARG A 319      -0.643   7.926  -2.457  1.00 68.62           H  
ATOM   4793  O   ARG A 319      -0.091   6.750  -0.104  1.00 68.62           O  
ATOM   4794  CG  ARG A 319       0.790   8.581  -3.938  1.00 68.62           C  
ATOM   4795  HG2 ARG A 319       0.039   8.197  -4.629  1.00 68.62           H  
ATOM   4796  HG3 ARG A 319       1.748   8.157  -4.240  1.00 68.62           H  
ATOM   4797  CD  ARG A 319       0.836  10.106  -4.044  1.00 68.62           C  
ATOM   4798  HD2 ARG A 319      -0.163  10.492  -3.843  1.00 68.62           H  
ATOM   4799  HD3 ARG A 319       1.528  10.505  -3.303  1.00 68.62           H  
ATOM   4800  NE  ARG A 319       1.290  10.544  -5.367  1.00 68.62           N  
ATOM   4801  HE  ARG A 319       1.736   9.856  -5.957  1.00 68.62           H  
ATOM   4802  NH1 ARG A 319       0.615  12.734  -5.181  1.00 68.62           N  
ATOM   4803 HH11 ARG A 319       0.496  13.644  -5.602  1.00 68.62           H  
ATOM   4804 HH12 ARG A 319       0.360  12.593  -4.214  1.00 68.62           H  
ATOM   4805  NH2 ARG A 319       1.441  11.966  -7.109  1.00 68.62           N  
ATOM   4806 HH21 ARG A 319       1.947  11.261  -7.627  1.00 68.62           H  
ATOM   4807 HH22 ARG A 319       1.334  12.890  -7.502  1.00 68.62           H  
ATOM   4808  CZ  ARG A 319       1.112  11.743  -5.876  1.00 68.62           C  
ATOM   4809  N   ILE A 320       2.020   5.962   0.056  1.00 66.35           N  
ATOM   4810  H   ILE A 320       2.872   5.761  -0.447  1.00 66.35           H  
ATOM   4811  CA  ILE A 320       1.919   5.487   1.447  1.00 66.35           C  
ATOM   4812  HA  ILE A 320       0.886   5.195   1.635  1.00 66.35           H  
ATOM   4813  C   ILE A 320       2.279   6.580   2.449  1.00 66.35           C  
ATOM   4814  CB  ILE A 320       2.795   4.241   1.696  1.00 66.35           C  
ATOM   4815  HB  ILE A 320       3.837   4.512   1.529  1.00 66.35           H  
ATOM   4816  O   ILE A 320       3.425   7.010   2.517  1.00 66.35           O  
ATOM   4817  CG1 ILE A 320       2.474   3.069   0.747  1.00 66.35           C  
ATOM   4818 HG12 ILE A 320       3.155   2.249   0.976  1.00 66.35           H  
ATOM   4819 HG13 ILE A 320       2.682   3.367  -0.281  1.00 66.35           H  
ATOM   4820  CG2 ILE A 320       2.660   3.775   3.158  1.00 66.35           C  
ATOM   4821 HG21 ILE A 320       3.136   4.489   3.829  1.00 66.35           H  
ATOM   4822 HG22 ILE A 320       1.610   3.676   3.436  1.00 66.35           H  
ATOM   4823 HG23 ILE A 320       3.162   2.816   3.288  1.00 66.35           H  
ATOM   4824  CD1 ILE A 320       1.038   2.536   0.822  1.00 66.35           C  
ATOM   4825 HD11 ILE A 320       0.340   3.301   0.482  1.00 66.35           H  
ATOM   4826 HD12 ILE A 320       0.949   1.662   0.177  1.00 66.35           H  
ATOM   4827 HD13 ILE A 320       0.789   2.232   1.838  1.00 66.35           H  
ATOM   4828  N   GLY A 321       1.312   6.944   3.287  1.00 61.85           N  
ATOM   4829  H   GLY A 321       0.435   6.447   3.219  1.00 61.85           H  
ATOM   4830  CA  GLY A 321       1.463   7.845   4.413  1.00 61.85           C  
ATOM   4831  HA2 GLY A 321       2.478   8.242   4.415  1.00 61.85           H  
ATOM   4832  HA3 GLY A 321       0.744   8.659   4.324  1.00 61.85           H  
ATOM   4833  C   GLY A 321       1.314   7.203   5.776  1.00 61.85           C  
ATOM   4834  O   GLY A 321       0.746   6.133   5.926  1.00 61.85           O  
ATOM   4835  N   MET A 322       1.804   7.888   6.801  1.00 60.43           N  
ATOM   4836  H   MET A 322       2.261   8.770   6.617  1.00 60.43           H  
ATOM   4837  CA  MET A 322       1.333   7.688   8.170  1.00 60.43           C  
ATOM   4838  HA  MET A 322       0.789   6.748   8.267  1.00 60.43           H  
ATOM   4839  C   MET A 322       0.463   8.851   8.539  1.00 60.43           C  
ATOM   4840  CB  MET A 322       2.473   7.732   9.166  1.00 60.43           C  
ATOM   4841  HB2 MET A 322       2.071   7.834  10.174  1.00 60.43           H  
ATOM   4842  HB3 MET A 322       3.111   8.591   8.956  1.00 60.43           H  
ATOM   4843  O   MET A 322       0.858   9.932   8.157  1.00 60.43           O  
ATOM   4844  CG  MET A 322       3.288   6.475   9.104  1.00 60.43           C  
ATOM   4845  HG2 MET A 322       2.691   5.629   9.444  1.00 60.43           H  
ATOM   4846  HG3 MET A 322       3.599   6.325   8.070  1.00 60.43           H  
ATOM   4847  SD  MET A 322       4.745   6.697  10.135  1.00 60.43           S  
ATOM   4848  CE  MET A 322       4.050   6.493  11.781  1.00 60.43           C  
ATOM   4849  HE1 MET A 322       4.860   6.518  12.510  1.00 60.43           H  
ATOM   4850  HE2 MET A 322       3.358   7.310  11.985  1.00 60.43           H  
ATOM   4851  HE3 MET A 322       3.541   5.530  11.833  1.00 60.43           H  
ATOM   4852  N   GLU A 323      -0.582   8.631   9.332  1.00 59.35           N  
ATOM   4853  H   GLU A 323      -0.785   7.659   9.518  1.00 59.35           H  
ATOM   4854  CA  GLU A 323      -1.521   9.578   9.922  1.00 59.35           C  
ATOM   4855  HA  GLU A 323      -1.173  10.593   9.733  1.00 59.35           H  
ATOM   4856  C   GLU A 323      -1.581   9.391  11.442  1.00 59.35           C  
ATOM   4857  CB  GLU A 323      -2.890   9.444   9.228  1.00 59.35           C  
ATOM   4858  HB2 GLU A 323      -3.019   8.411   8.904  1.00 59.35           H  
ATOM   4859  HB3 GLU A 323      -2.926  10.087   8.348  1.00 59.35           H  
ATOM   4860  O   GLU A 323      -2.101   8.388  11.914  1.00 59.35           O  
ATOM   4861  CG  GLU A 323      -4.094   9.803  10.083  1.00 59.35           C  
ATOM   4862  HG2 GLU A 323      -3.800  10.580  10.789  1.00 59.35           H  
ATOM   4863  HG3 GLU A 323      -4.345   8.918  10.666  1.00 59.35           H  
ATOM   4864  CD  GLU A 323      -5.348  10.204   9.293  1.00 59.35           C  
ATOM   4865  OE1 GLU A 323      -6.210  10.890   9.885  1.00 59.35           O  
ATOM   4866  OE2 GLU A 323      -5.457   9.832   8.109  1.00 59.35           O  
ATOM   4867  N   VAL A 324      -1.076  10.329  12.248  1.00 53.24           N  
ATOM   4868  H   VAL A 324      -0.645  11.155  11.860  1.00 53.24           H  
ATOM   4869  CA  VAL A 324      -1.175  10.198  13.715  1.00 53.24           C  
ATOM   4870  HA  VAL A 324      -1.274   9.143  13.971  1.00 53.24           H  
ATOM   4871  C   VAL A 324      -2.434  10.889  14.232  1.00 53.24           C  
ATOM   4872  CB  VAL A 324       0.089  10.672  14.454  1.00 53.24           C  
ATOM   4873  HB  VAL A 324       0.172  11.757  14.389  1.00 53.24           H  
ATOM   4874  O   VAL A 324      -2.420  12.077  14.515  1.00 53.24           O  
ATOM   4875  CG1 VAL A 324       0.008  10.226  15.921  1.00 53.24           C  
ATOM   4876 HG11 VAL A 324       0.064   9.139  15.994  1.00 53.24           H  
ATOM   4877 HG12 VAL A 324      -0.940  10.527  16.366  1.00 53.24           H  
ATOM   4878 HG13 VAL A 324       0.831  10.662  16.486  1.00 53.24           H  
ATOM   4879  CG2 VAL A 324       1.382  10.044  13.918  1.00 53.24           C  
ATOM   4880 HG21 VAL A 324       1.424   8.985  14.170  1.00 53.24           H  
ATOM   4881 HG22 VAL A 324       1.449  10.134  12.834  1.00 53.24           H  
ATOM   4882 HG23 VAL A 324       2.241  10.543  14.367  1.00 53.24           H  
ATOM   4883  N   THR A 325      -3.515  10.139  14.421  1.00 53.55           N  
ATOM   4884  H   THR A 325      -3.435   9.152  14.221  1.00 53.55           H  
ATOM   4885  CA  THR A 325      -4.764  10.641  15.019  1.00 53.55           C  
ATOM   4886  HA  THR A 325      -4.844  11.705  14.796  1.00 53.55           H  
ATOM   4887  C   THR A 325      -4.776  10.446  16.541  1.00 53.55           C  
ATOM   4888  CB  THR A 325      -6.000   9.939  14.433  1.00 53.55           C  
ATOM   4889  HB  THR A 325      -6.900  10.427  14.808  1.00 53.55           H  
ATOM   4890  O   THR A 325      -4.053   9.593  17.057  1.00 53.55           O  
ATOM   4891  CG2 THR A 325      -6.100   9.971  12.922  1.00 53.55           C  
ATOM   4892 HG21 THR A 325      -6.257  10.993  12.576  1.00 53.55           H  
ATOM   4893 HG22 THR A 325      -6.935   9.359  12.581  1.00 53.55           H  
ATOM   4894 HG23 THR A 325      -5.176   9.583  12.493  1.00 53.55           H  
ATOM   4895  OG1 THR A 325      -6.055   8.605  14.878  1.00 53.55           O  
ATOM   4896  HG1 THR A 325      -5.186   8.222  14.734  1.00 53.55           H  
ATOM   4897  N   PRO A 326      -5.684  11.104  17.289  1.00 49.77           N  
ATOM   4898  CA  PRO A 326      -5.901  10.776  18.699  1.00 49.77           C  
ATOM   4899  HA  PRO A 326      -4.969  10.944  19.239  1.00 49.77           H  
ATOM   4900  C   PRO A 326      -6.326   9.322  18.948  1.00 49.77           C  
ATOM   4901  CB  PRO A 326      -6.957  11.745  19.229  1.00 49.77           C  
ATOM   4902  HB2 PRO A 326      -7.828  11.216  19.616  1.00 49.77           H  
ATOM   4903  HB3 PRO A 326      -6.526  12.360  20.019  1.00 49.77           H  
ATOM   4904  O   PRO A 326      -6.084   8.807  20.033  1.00 49.77           O  
ATOM   4905  CG  PRO A 326      -7.362  12.621  18.052  1.00 49.77           C  
ATOM   4906  HG2 PRO A 326      -7.236  13.672  18.311  1.00 49.77           H  
ATOM   4907  HG3 PRO A 326      -8.398  12.403  17.794  1.00 49.77           H  
ATOM   4908  CD  PRO A 326      -6.462  12.254  16.879  1.00 49.77           C  
ATOM   4909  HD2 PRO A 326      -7.083  12.023  16.013  1.00 49.77           H  
ATOM   4910  HD3 PRO A 326      -5.795  13.086  16.653  1.00 49.77           H  
ATOM   4911  N   SER A 327      -6.926   8.652  17.958  1.00 52.22           N  
ATOM   4912  H   SER A 327      -7.067   9.123  17.076  1.00 52.22           H  
ATOM   4913  CA  SER A 327      -7.265   7.222  18.046  1.00 52.22           C  
ATOM   4914  HA  SER A 327      -7.602   7.013  19.061  1.00 52.22           H  
ATOM   4915  C   SER A 327      -6.078   6.286  17.790  1.00 52.22           C  
ATOM   4916  CB  SER A 327      -8.432   6.893  17.109  1.00 52.22           C  
ATOM   4917  HB2 SER A 327      -9.271   7.547  17.347  1.00 52.22           H  
ATOM   4918  HB3 SER A 327      -8.747   5.864  17.282  1.00 52.22           H  
ATOM   4919  O   SER A 327      -6.201   5.080  17.980  1.00 52.22           O  
ATOM   4920  OG  SER A 327      -8.102   7.044  15.738  1.00 52.22           O  
ATOM   4921  HG  SER A 327      -7.392   7.679  15.617  1.00 52.22           H  
ATOM   4922  N   GLY A 328      -4.936   6.826  17.359  1.00 56.87           N  
ATOM   4923  H   GLY A 328      -4.879   7.829  17.252  1.00 56.87           H  
ATOM   4924  CA  GLY A 328      -3.732   6.072  17.042  1.00 56.87           C  
ATOM   4925  HA2 GLY A 328      -3.954   5.006  16.996  1.00 56.87           H  
ATOM   4926  HA3 GLY A 328      -2.999   6.231  17.833  1.00 56.87           H  
ATOM   4927  C   GLY A 328      -3.103   6.479  15.714  1.00 56.87           C  
ATOM   4928  O   GLY A 328      -3.593   7.355  14.995  1.00 56.87           O  
ATOM   4929  N   THR A 329      -2.000   5.811  15.402  1.00 59.21           N  
ATOM   4930  H   THR A 329      -1.654   5.116  16.048  1.00 59.21           H  
ATOM   4931  CA  THR A 329      -1.252   6.000  14.162  1.00 59.21           C  
ATOM   4932  HA  THR A 329      -1.365   7.034  13.838  1.00 59.21           H  
ATOM   4933  C   THR A 329      -1.792   5.086  13.069  1.00 59.21           C  
ATOM   4934  CB  THR A 329       0.237   5.742  14.390  1.00 59.21           C  
ATOM   4935  HB  THR A 329       0.408   4.680  14.564  1.00 59.21           H  
ATOM   4936  O   THR A 329      -1.848   3.871  13.238  1.00 59.21           O  
ATOM   4937  CG2 THR A 329       1.077   6.197  13.208  1.00 59.21           C  
ATOM   4938 HG21 THR A 329       2.127   6.152  13.500  1.00 59.21           H
[truncated: 217,576 more chars]
