# Supplementary material for: Human cytokine and coronavirus nucleocapsid protein interactivity using large-scale virtual screens
Source: Front Bioinform. 2024 May 24;4:1397968. doi: 10.3389/fbinf.2024.1397968 (PMC11157076; doi:10.3389/fbinf.2024.1397968)
Supplement: Supplementary file 2 [file DataSheet1.ZIP › SARS-CoV-N_CXCL12beta_relaxed_model_1_multimer_v3_pred_1.pdb]

ATOM      1  N   MET A   1      13.641 -13.613  53.121  1.00 23.32           N  
ATOM      2  H   MET A   1      14.242 -13.383  53.899  1.00 23.32           H  
ATOM      3  H2  MET A   1      14.117 -14.264  52.513  1.00 23.32           H  
ATOM      4  H3  MET A   1      12.799 -14.056  53.458  1.00 23.32           H  
ATOM      5  CA  MET A   1      13.300 -12.401  52.346  1.00 23.32           C  
ATOM      6  HA  MET A   1      12.736 -11.700  52.961  1.00 23.32           H  
ATOM      7  C   MET A   1      12.403 -12.864  51.213  1.00 23.32           C  
ATOM      8  CB  MET A   1      14.564 -11.701  51.823  1.00 23.32           C  
ATOM      9  HB2 MET A   1      14.287 -10.997  51.038  1.00 23.32           H  
ATOM     10  HB3 MET A   1      15.242 -12.440  51.397  1.00 23.32           H  
ATOM     11  O   MET A   1      12.890 -13.507  50.298  1.00 23.32           O  
ATOM     12  CG  MET A   1      15.284 -10.921  52.930  1.00 23.32           C  
ATOM     13  HG2 MET A   1      14.663 -10.071  53.210  1.00 23.32           H  
ATOM     14  HG3 MET A   1      15.419 -11.554  53.807  1.00 23.32           H  
ATOM     15  SD  MET A   1      16.911 -10.317  52.416  1.00 23.32           S  
ATOM     16  CE  MET A   1      17.022  -8.786  53.381  1.00 23.32           C  
ATOM     17  HE1 MET A   1      16.212  -8.113  53.099  1.00 23.32           H  
ATOM     18  HE2 MET A   1      16.956  -9.014  54.444  1.00 23.32           H  
ATOM     19  HE3 MET A   1      17.976  -8.300  53.178  1.00 23.32           H  
ATOM     20  N   SER A   2      11.092 -12.727  51.390  1.00 24.90           N  
ATOM     21  H   SER A   2      10.737 -12.158  52.145  1.00 24.90           H  
ATOM     22  CA  SER A   2      10.084 -13.538  50.696  1.00 24.90           C  
ATOM     23  HA  SER A   2      10.555 -14.405  50.232  1.00 24.90           H  
ATOM     24  C   SER A   2       9.428 -12.702  49.594  1.00 24.90           C  
ATOM     25  CB  SER A   2       9.057 -14.056  51.722  1.00 24.90           C  
ATOM     26  HB2 SER A   2       8.330 -13.274  51.943  1.00 24.90           H  
ATOM     27  HB3 SER A   2       8.529 -14.911  51.301  1.00 24.90           H  
ATOM     28  O   SER A   2       8.519 -11.925  49.878  1.00 24.90           O  
ATOM     29  OG  SER A   2       9.693 -14.422  52.944  1.00 24.90           O  
ATOM     30  HG  SER A   2       9.027 -14.838  53.496  1.00 24.90           H  
ATOM     31  N   ASP A   3       9.944 -12.786  48.365  1.00 24.66           N  
ATOM     32  H   ASP A   3      10.735 -13.393  48.202  1.00 24.66           H  
ATOM     33  CA  ASP A   3       9.522 -11.929  47.246  1.00 24.66           C  
ATOM     34  HA  ASP A   3       9.453 -10.904  47.610  1.00 24.66           H  
ATOM     35  C   ASP A   3       8.114 -12.302  46.747  1.00 24.66           C  
ATOM     36  CB  ASP A   3      10.569 -11.955  46.110  1.00 24.66           C  
ATOM     37  HB2 ASP A   3      11.031 -12.941  46.058  1.00 24.66           H  
ATOM     38  HB3 ASP A   3      10.062 -11.779  45.161  1.00 24.66           H  
ATOM     39  O   ASP A   3       7.931 -13.161  45.884  1.00 24.66           O  
ATOM     40  CG  ASP A   3      11.641 -10.867  46.239  1.00 24.66           C  
ATOM     41  OD1 ASP A   3      11.277  -9.738  46.639  1.00 24.66           O  
ATOM     42  OD2 ASP A   3      12.809 -11.163  45.906  1.00 24.66           O  
ATOM     43  N   ASN A   4       7.095 -11.642  47.305  1.00 26.36           N  
ATOM     44  H   ASN A   4       7.319 -11.041  48.086  1.00 26.36           H  
ATOM     45  CA  ASN A   4       5.691 -11.777  46.911  1.00 26.36           C  
ATOM     46  HA  ASN A   4       5.463 -12.834  46.775  1.00 26.36           H  
ATOM     47  C   ASN A   4       5.444 -11.097  45.551  1.00 26.36           C  
ATOM     48  CB  ASN A   4       4.788 -11.215  48.032  1.00 26.36           C  
ATOM     49  HB2 ASN A   4       3.822 -10.944  47.608  1.00 26.36           H  
ATOM     50  HB3 ASN A   4       5.233 -10.311  48.448  1.00 26.36           H  
ATOM     51  O   ASN A   4       4.921  -9.984  45.476  1.00 26.36           O  
ATOM     52  CG  ASN A   4       4.493 -12.205  49.146  1.00 26.36           C  
ATOM     53  ND2 ASN A   4       4.021 -11.731  50.276  1.00 26.36           N  
ATOM     54 HD21 ASN A   4       3.895 -10.737  50.407  1.00 26.36           H  
ATOM     55 HD22 ASN A   4       3.809 -12.418  50.985  1.00 26.36           H  
ATOM     56  OD1 ASN A   4       4.624 -13.408  49.017  1.00 26.36           O  
ATOM     57  N   GLY A   5       5.860 -11.749  44.463  1.00 26.59           N  
ATOM     58  H   GLY A   5       6.383 -12.601  44.610  1.00 26.59           H  
ATOM     59  CA  GLY A   5       5.700 -11.238  43.101  1.00 26.59           C  
ATOM     60  HA2 GLY A   5       6.275 -10.317  43.006  1.00 26.59           H  
ATOM     61  HA3 GLY A   5       6.105 -11.965  42.396  1.00 26.59           H  
ATOM     62  C   GLY A   5       4.219 -11.007  42.749  1.00 26.59           C  
ATOM     63  O   GLY A   5       3.440 -11.962  42.778  1.00 26.59           O  
ATOM     64  N   PRO A   6       3.790  -9.772  42.419  1.00 27.71           N  
ATOM     65  CA  PRO A   6       2.378  -9.453  42.246  1.00 27.71           C  
ATOM     66  HA  PRO A   6       1.824  -9.810  43.114  1.00 27.71           H  
ATOM     67  C   PRO A   6       1.819 -10.128  40.990  1.00 27.71           C  
ATOM     68  CB  PRO A   6       2.293  -7.925  42.208  1.00 27.71           C  
ATOM     69  HB2 PRO A   6       1.498  -7.570  41.553  1.00 27.71           H  
ATOM     70  HB3 PRO A   6       2.148  -7.548  43.221  1.00 27.71           H  
ATOM     71  O   PRO A   6       2.318  -9.951  39.878  1.00 27.71           O  
ATOM     72  CG  PRO A   6       3.674  -7.505  41.707  1.00 27.71           C  
ATOM     73  HG2 PRO A   6       3.948  -6.510  42.059  1.00 27.71           H  
ATOM     74  HG3 PRO A   6       3.696  -7.545  40.618  1.00 27.71           H  
ATOM     75  CD  PRO A   6       4.603  -8.577  42.274  1.00 27.71           C  
ATOM     76  HD2 PRO A   6       5.440  -8.745  41.596  1.00 27.71           H  
ATOM     77  HD3 PRO A   6       4.966  -8.269  43.254  1.00 27.71           H  
ATOM     78  N   GLN A   7       0.762 -10.915  41.178  1.00 23.03           N  
ATOM     79  H   GLN A   7       0.439 -11.045  42.126  1.00 23.03           H  
ATOM     80  CA  GLN A   7       0.164 -11.755  40.148  1.00 23.03           C  
ATOM     81  HA  GLN A   7       0.974 -12.249  39.612  1.00 23.03           H  
ATOM     82  C   GLN A   7      -0.616 -10.873  39.161  1.00 23.03           C  
ATOM     83  CB  GLN A   7      -0.675 -12.834  40.859  1.00 23.03           C  
ATOM     84  HB2 GLN A   7      -1.702 -12.493  40.994  1.00 23.03           H  
ATOM     85  HB3 GLN A   7      -0.253 -12.992  41.852  1.00 23.03           H  
ATOM     86  O   GLN A   7      -1.750 -10.465  39.411  1.00 23.03           O  
ATOM     87  CG  GLN A   7      -0.667 -14.200  40.157  1.00 23.03           C  
ATOM     88  HG2 GLN A   7       0.361 -14.483  39.931  1.00 23.03           H  
ATOM     89  HG3 GLN A   7      -1.225 -14.135  39.222  1.00 23.03           H  
ATOM     90  CD  GLN A   7      -1.277 -15.296  41.035  1.00 23.03           C  
ATOM     91  NE2 GLN A   7      -1.272 -16.535  40.599  1.00 23.03           N  
ATOM     92 HE21 GLN A   7      -1.664 -17.214  41.236  1.00 23.03           H  
ATOM     93 HE22 GLN A   7      -0.848 -16.786  39.717  1.00 23.03           H  
ATOM     94  OE1 GLN A   7      -1.768 -15.070  42.126  1.00 23.03           O  
ATOM     95  N   SER A   8       0.028 -10.499  38.051  1.00 24.74           N  
ATOM     96  H   SER A   8       1.001 -10.753  37.963  1.00 24.74           H  
ATOM     97  CA  SER A   8      -0.547  -9.608  37.042  1.00 24.74           C  
ATOM     98  HA  SER A   8      -0.884  -8.699  37.540  1.00 24.74           H  
ATOM     99  C   SER A   8      -1.756 -10.270  36.379  1.00 24.74           C  
ATOM    100  CB  SER A   8       0.513  -9.205  36.011  1.00 24.74           C  
ATOM    101  HB2 SER A   8       0.054  -8.577  35.248  1.00 24.74           H  
ATOM    102  HB3 SER A   8       1.299  -8.634  36.507  1.00 24.74           H  
ATOM    103  O   SER A   8      -1.612 -11.088  35.469  1.00 24.74           O  
ATOM    104  OG  SER A   8       1.072 -10.351  35.401  1.00 24.74           O  
ATOM    105  HG  SER A   8       0.363 -10.991  35.304  1.00 24.74           H  
ATOM    106  N   ASN A   9      -2.947  -9.926  36.865  1.00 23.30           N  
ATOM    107  H   ASN A   9      -2.949  -9.378  37.713  1.00 23.30           H  
ATOM    108  CA  ASN A   9      -4.217 -10.471  36.406  1.00 23.30           C  
ATOM    109  HA  ASN A   9      -4.118 -11.556  36.370  1.00 23.30           H  
ATOM    110  C   ASN A   9      -4.479  -9.980  34.973  1.00 23.30           C  
ATOM    111  CB  ASN A   9      -5.316 -10.088  37.434  1.00 23.30           C  
ATOM    112  HB2 ASN A   9      -4.877  -9.535  38.265  1.00 23.30           H  
ATOM    113  HB3 ASN A   9      -6.064  -9.445  36.971  1.00 23.30           H  
ATOM    114  O   ASN A   9      -4.984  -8.874  34.759  1.00 23.30           O  
ATOM    115  CG  ASN A   9      -6.046 -11.286  38.018  1.00 23.30           C  
ATOM    116  ND2 ASN A   9      -6.708 -11.122  39.139  1.00 23.30           N  
ATOM    117 HD21 ASN A   9      -6.633 -10.270  39.676  1.00 23.30           H  
ATOM    118 HD22 ASN A   9      -7.131 -11.958  39.516  1.00 23.30           H  
ATOM    119  OD1 ASN A   9      -6.056 -12.371  37.471  1.00 23.30           O  
ATOM    120  N   GLN A  10      -4.067 -10.774  33.981  1.00 22.41           N  
ATOM    121  H   GLN A  10      -3.573 -11.619  34.230  1.00 22.41           H  
ATOM    122  CA  GLN A  10      -4.306 -10.508  32.564  1.00 22.41           C  
ATOM    123  HA  GLN A  10      -3.992  -9.491  32.330  1.00 22.41           H  
ATOM    124  C   GLN A  10      -5.809 -10.610  32.292  1.00 22.41           C  
ATOM    125  CB  GLN A  10      -3.505 -11.480  31.677  1.00 22.41           C  
ATOM    126  HB2 GLN A  10      -3.647 -12.502  32.029  1.00 22.41           H  
ATOM    127  HB3 GLN A  10      -3.897 -11.412  30.662  1.00 22.41           H  
ATOM    128  O   GLN A  10      -6.328 -11.677  31.974  1.00 22.41           O  
ATOM    129  CG  GLN A  10      -2.005 -11.155  31.623  1.00 22.41           C  
ATOM    130  HG2 GLN A  10      -1.876 -10.111  31.340  1.00 22.41           H  
ATOM    131  HG3 GLN A  10      -1.566 -11.301  32.610  1.00 22.41           H  
ATOM    132  CD  GLN A  10      -1.248 -12.027  30.621  1.00 22.41           C  
ATOM    133  NE2 GLN A  10      -0.013 -11.700  30.313  1.00 22.41           N  
ATOM    134 HE21 GLN A  10       0.461 -10.958  30.809  1.00 22.41           H  
ATOM    135 HE22 GLN A  10       0.455 -12.347  29.695  1.00 22.41           H  
ATOM    136  OE1 GLN A  10      -1.731 -13.009  30.090  1.00 22.41           O  
ATOM    137  N   ARG A  11      -6.523  -9.492  32.464  1.00 25.78           N  
ATOM    138  H   ARG A  11      -6.044  -8.695  32.859  1.00 25.78           H  
ATOM    139  CA  ARG A  11      -7.954  -9.396  32.162  1.00 25.78           C  
ATOM    140  HA  ARG A  11      -8.486 -10.148  32.745  1.00 25.78           H  
ATOM    141  C   ARG A  11      -8.157  -9.733  30.686  1.00 25.78           C  
ATOM    142  CB  ARG A  11      -8.504  -8.006  32.524  1.00 25.78           C  
ATOM    143  HB2 ARG A  11      -7.904  -7.237  32.037  1.00 25.78           H  
ATOM    144  HB3 ARG A  11      -9.525  -7.933  32.149  1.00 25.78           H  
ATOM    145  O   ARG A  11      -7.700  -9.004  29.806  1.00 25.78           O  
ATOM    146  CG  ARG A  11      -8.520  -7.769  34.043  1.00 25.78           C  
ATOM    147  HG2 ARG A  11      -7.503  -7.804  34.433  1.00 25.78           H  
ATOM    148  HG3 ARG A  11      -9.108  -8.553  34.521  1.00 25.78           H  
ATOM    149  CD  ARG A  11      -9.138  -6.404  34.371  1.00 25.78           C  
ATOM    150  HD2 ARG A  11      -8.530  -5.625  33.911  1.00 25.78           H  
ATOM    151  HD3 ARG A  11     -10.140  -6.369  33.945  1.00 25.78           H  
ATOM    152  NE  ARG A  11      -9.215  -6.178  35.828  1.00 25.78           N  
ATOM    153  HE  ARG A  11      -8.785  -6.876  36.418  1.00 25.78           H  
ATOM    154  NH1 ARG A  11     -10.408  -4.213  35.773  1.00 25.78           N  
ATOM    155 HH11 ARG A  11     -10.433  -4.265  34.764  1.00 25.78           H  
ATOM    156 HH12 ARG A  11     -10.888  -3.470  36.259  1.00 25.78           H  
ATOM    157  NH2 ARG A  11      -9.843  -5.098  37.738  1.00 25.78           N  
ATOM    158 HH21 ARG A  11      -9.432  -5.830  38.300  1.00 25.78           H  
ATOM    159 HH22 ARG A  11     -10.322  -4.337  38.197  1.00 25.78           H  
ATOM    160  CZ  ARG A  11      -9.817  -5.168  36.436  1.00 25.78           C  
ATOM    161  N   SER A  12      -8.792 -10.871  30.437  1.00 26.04           N  
ATOM    162  H   SER A  12      -9.131 -11.421  31.214  1.00 26.04           H  
ATOM    163  CA  SER A  12      -9.074 -11.395  29.108  1.00 26.04           C  
ATOM    164  HA  SER A  12      -8.131 -11.483  28.568  1.00 26.04           H  
ATOM    165  C   SER A  12      -9.980 -10.429  28.344  1.00 26.04           C  
ATOM    166  CB  SER A  12      -9.685 -12.800  29.229  1.00 26.04           C  
ATOM    167  HB2 SER A  12      -8.890 -13.506  29.469  1.00 26.04           H  
ATOM    168  HB3 SER A  12     -10.135 -13.089  28.279  1.00 26.04           H  
ATOM    169  O   SER A  12     -10.954  -9.907  28.885  1.00 26.04           O  
ATOM    170  OG  SER A  12     -10.654 -12.850  30.262  1.00 26.04           O  
ATOM    171  HG  SER A  12     -11.024 -13.734  30.314  1.00 26.04           H  
ATOM    172  N   ALA A  13      -9.629 -10.147  27.086  1.00 26.77           N  
ATOM    173  H   ALA A  13      -8.812 -10.592  26.691  1.00 26.77           H  
ATOM    174  CA  ALA A  13     -10.384  -9.220  26.250  1.00 26.77           C  
ATOM    175  HA  ALA A  13     -10.417  -8.260  26.765  1.00 26.77           H  
ATOM    176  C   ALA A  13     -11.813  -9.767  26.053  1.00 26.77           C  
ATOM    177  CB  ALA A  13      -9.645  -9.019  24.921  1.00 26.77           C  
ATOM    178  HB1 ALA A  13     -10.203  -8.321  24.297  1.00 26.77           H  
ATOM    179  HB2 ALA A  13      -9.556  -9.970  24.394  1.00 26.77           H  
ATOM    180  HB3 ALA A  13      -8.650  -8.613  25.107  1.00 26.77           H  
ATOM    181  O   ALA A  13     -11.960 -10.872  25.518  1.00 26.77           O  
ATOM    182  N   PRO A  14     -12.861  -9.050  26.498  1.00 27.96           N  
ATOM    183  CA  PRO A  14     -14.214  -9.580  26.483  1.00 27.96           C  
ATOM    184  HA  PRO A  14     -14.234 -10.546  26.988  1.00 27.96           H  
ATOM    185  C   PRO A  14     -14.666  -9.759  25.034  1.00 27.96           C  
ATOM    186  CB  PRO A  14     -15.066  -8.588  27.283  1.00 27.96           C  
ATOM    187  HB2 PRO A  14     -15.091  -8.897  28.328  1.00 27.96           H  
ATOM    188  HB3 PRO A  14     -16.079  -8.503  26.889  1.00 27.96           H  
ATOM    189  O   PRO A  14     -14.691  -8.813  24.245  1.00 27.96           O  
ATOM    190  CG  PRO A  14     -14.297  -7.272  27.164  1.00 27.96           C  
ATOM    191  HG2 PRO A  14     -14.578  -6.769  26.239  1.00 27.96           H  
ATOM    192  HG3 PRO A  14     -14.473  -6.622  28.021  1.00 27.96           H  
ATOM    193  CD  PRO A  14     -12.839  -7.717  27.079  1.00 27.96           C  
ATOM    194  HD2 PRO A  14     -12.273  -7.020  26.461  1.00 27.96           H  
ATOM    195  HD3 PRO A  14     -12.413  -7.768  28.082  1.00 27.96           H  
ATOM    196  N   ARG A  15     -15.001 -10.997  24.662  1.00 23.19           N  
ATOM    197  H   ARG A  15     -14.933 -11.731  25.352  1.00 23.19           H  
ATOM    198  CA  ARG A  15     -15.670 -11.270  23.388  1.00 23.19           C  
ATOM    199  HA  ARG A  15     -15.107 -10.774  22.598  1.00 23.19           H  
ATOM    200  C   ARG A  15     -17.049 -10.625  23.431  1.00 23.19           C  
ATOM    201  CB  ARG A  15     -15.749 -12.782  23.109  1.00 23.19           C  
ATOM    202  HB2 ARG A  15     -15.552 -13.343  24.023  1.00 23.19           H  
ATOM    203  HB3 ARG A  15     -16.753 -13.036  22.771  1.00 23.19           H  
ATOM    204  O   ARG A  15     -17.745 -10.724  24.439  1.00 23.19           O  
ATOM    205  CG  ARG A  15     -14.755 -13.196  22.017  1.00 23.19           C  
ATOM    206  HG2 ARG A  15     -15.014 -12.689  21.088  1.00 23.19           H  
ATOM    207  HG3 ARG A  15     -13.747 -12.905  22.314  1.00 23.19           H  
ATOM    208  CD  ARG A  15     -14.800 -14.712  21.800  1.00 23.19           C  
ATOM    209  HD2 ARG A  15     -15.831 -15.007  21.601  1.00 23.19           H  
ATOM    210  HD3 ARG A  15     -14.466 -15.202  22.714  1.00 23.19           H  
ATOM    211  NE  ARG A  15     -13.950 -15.126  20.667  1.00 23.19           N  
ATOM    212  HE  ARG A  15     -13.568 -14.390  20.090  1.00 23.19           H  
ATOM    213  NH1 ARG A  15     -14.109 -17.395  20.995  1.00 23.19           N  
ATOM    214 HH11 ARG A  15     -13.900 -18.340  20.707  1.00 23.19           H  
ATOM    215 HH12 ARG A  15     -14.683 -17.234  21.810  1.00 23.19           H  
ATOM    216  NH2 ARG A  15     -12.945 -16.612  19.262  1.00 23.19           N  
ATOM    217 HH21 ARG A  15     -12.602 -15.853  18.691  1.00 23.19           H  
ATOM    218 HH22 ARG A  15     -12.754 -17.566  18.990  1.00 23.19           H  
ATOM    219  CZ  ARG A  15     -13.672 -16.371  20.316  1.00 23.19           C  
ATOM    220  N   ILE A  16     -17.425  -9.983  22.328  1.00 25.56           N  
ATOM    221  H   ILE A  16     -16.775  -9.938  21.556  1.00 25.56           H  
ATOM    222  CA  ILE A  16     -18.719  -9.320  22.169  1.00 25.56           C  
ATOM    223  HA  ILE A  16     -18.866  -8.623  22.994  1.00 25.56           H  
ATOM    224  C   ILE A  16     -19.800 -10.403  22.253  1.00 25.56           C  
ATOM    225  CB  ILE A  16     -18.757  -8.517  20.843  1.00 25.56           C  
ATOM    226  HB  ILE A  16     -18.612  -9.210  20.014  1.00 25.56           H  
ATOM    227  O   ILE A  16     -20.049 -11.122  21.288  1.00 25.56           O  
ATOM    228  CG1 ILE A  16     -17.620  -7.464  20.803  1.00 25.56           C  
ATOM    229 HG12 ILE A  16     -16.662  -7.952  20.982  1.00 25.56           H  
ATOM    230 HG13 ILE A  16     -17.775  -6.735  21.598  1.00 25.56           H  
ATOM    231  CG2 ILE A  16     -20.129  -7.837  20.670  1.00 25.56           C  
ATOM    232 HG21 ILE A  16     -20.300  -7.119  21.472  1.00 25.56           H  
ATOM    233 HG22 ILE A  16     -20.186  -7.325  19.709  1.00 25.56           H  
ATOM    234 HG23 ILE A  16     -20.929  -8.577  20.683  1.00 25.56           H  
ATOM    235  CD1 ILE A  16     -17.487  -6.720  19.467  1.00 25.56           C  
ATOM    236 HD11 ILE A  16     -16.591  -6.100  19.489  1.00 25.56           H  
ATOM    237 HD12 ILE A  16     -18.349  -6.072  19.303  1.00 25.56           H  
ATOM    238 HD13 ILE A  16     -17.404  -7.435  18.649  1.00 25.56           H  
ATOM    239  N   THR A  17     -20.386 -10.572  23.435  1.00 21.49           N  
ATOM    240  H   THR A  17     -20.101  -9.983  24.204  1.00 21.49           H  
ATOM    241  CA  THR A  17     -21.611 -11.348  23.610  1.00 21.49           C  
ATOM    242  HA  THR A  17     -21.694 -12.077  22.804  1.00 21.49           H  
ATOM    243  C   THR A  17     -22.773 -10.377  23.469  1.00 21.49           C  
ATOM    244  CB  THR A  17     -21.647 -12.135  24.931  1.00 21.49           C  
ATOM    245  HB  THR A  17     -22.654 -12.521  25.084  1.00 21.49           H  
ATOM    246  O   THR A  17     -22.745  -9.276  24.015  1.00 21.49           O  
ATOM    247  CG2 THR A  17     -20.670 -13.311  24.905  1.00 21.49           C  
ATOM    248 HG21 THR A  17     -20.727 -13.849  25.851  1.00 21.49           H  
ATOM    249 HG22 THR A  17     -19.651 -12.957  24.749  1.00 21.49           H  
ATOM    250 HG23 THR A  17     -20.941 -13.993  24.099  1.00 21.49           H  
ATOM    251  OG1 THR A  17     -21.290 -11.338  26.031  1.00 21.49           O  
ATOM    252  HG1 THR A  17     -20.332 -11.272  26.053  1.00 21.49           H  
ATOM    253  N   PHE A  18     -23.776 -10.753  22.677  1.00 20.94           N  
ATOM    254  H   PHE A  18     -23.736 -11.666  22.246  1.00 20.94           H  
ATOM    255  CA  PHE A  18     -24.924  -9.906  22.332  1.00 20.94           C  
ATOM    256  HA  PHE A  18     -24.577  -8.881  22.202  1.00 20.94           H  
ATOM    257  C   PHE A  18     -25.960  -9.859  23.468  1.00 20.94           C  
ATOM    258  CB  PHE A  18     -25.513 -10.376  20.990  1.00 20.94           C  
ATOM    259  HB2 PHE A  18     -25.713 -11.447  21.035  1.00 20.94           H  
ATOM    260  HB3 PHE A  18     -26.469  -9.879  20.830  1.00 20.94           H  
ATOM    261  O   PHE A  18     -27.150 -10.050  23.235  1.00 20.94           O  
ATOM    262  CG  PHE A  18     -24.643 -10.068  19.788  1.00 20.94           C  
ATOM    263  CD1 PHE A  18     -24.779  -8.826  19.139  1.00 20.94           C  
ATOM    264  HD1 PHE A  18     -25.489  -8.102  19.509  1.00 20.94           H  
ATOM    265  CD2 PHE A  18     -23.710 -11.007  19.310  1.00 20.94           C  
ATOM    266  HD2 PHE A  18     -23.601 -11.963  19.801  1.00 20.94           H  
ATOM    267  CE1 PHE A  18     -23.990  -8.525  18.015  1.00 20.94           C  
ATOM    268  HE1 PHE A  18     -24.094  -7.567  17.527  1.00 20.94           H  
ATOM    269  CE2 PHE A  18     -22.917 -10.704  18.188  1.00 20.94           C  
ATOM    270  HE2 PHE A  18     -22.197 -11.424  17.828  1.00 20.94           H  
ATOM    271  CZ  PHE A  18     -23.059  -9.464  17.539  1.00 20.94           C  
ATOM    272  HZ  PHE A  18     -22.446  -9.232  16.681  1.00 20.94           H  
ATOM    273  N   GLY A  19     -25.487  -9.682  24.706  1.00 19.90           N  
ATOM    274  H   GLY A  19     -24.510  -9.447  24.805  1.00 19.90           H  
ATOM    275  CA  GLY A  19     -26.315  -9.691  25.907  1.00 19.90           C  
ATOM    276  HA2 GLY A  19     -26.742 -10.686  26.031  1.00 19.90           H  
ATOM    277  HA3 GLY A  19     -25.697  -9.471  26.777  1.00 19.90           H  
ATOM    278  C   GLY A  19     -27.457  -8.672  25.865  1.00 19.90           C  
ATOM    279  O   GLY A  19     -27.420  -7.699  25.111  1.00 19.90           O  
ATOM    280  N   GLY A  20     -28.480  -8.947  26.678  1.00 20.10           N  
ATOM    281  H   GLY A  20     -28.385  -9.730  27.309  1.00 20.10           H  
ATOM    282  CA  GLY A  20     -29.780  -8.283  26.633  1.00 20.10           C  
ATOM    283  HA2 GLY A  20     -30.184  -8.450  25.635  1.00 20.10           H  
ATOM    284  HA3 GLY A  20     -30.451  -8.753  27.352  1.00 20.10           H  
ATOM    285  C   GLY A  20     -29.768  -6.770  26.917  1.00 20.10           C  
ATOM    286  O   GLY A  20     -28.838  -6.253  27.537  1.00 20.10           O  
ATOM    287  N   PRO A  21     -30.816  -6.059  26.463  1.00 20.97           N  
ATOM    288  CA  PRO A  21     -30.917  -4.604  26.486  1.00 20.97           C  
ATOM    289  HA  PRO A  21     -29.976  -4.145  26.181  1.00 20.97           H  
ATOM    290  C   PRO A  21     -31.283  -4.115  27.891  1.00 20.97           C  
ATOM    291  CB  PRO A  21     -32.009  -4.287  25.453  1.00 20.97           C  
ATOM    292  HB2 PRO A  21     -32.522  -3.348  25.662  1.00 20.97           H  
ATOM    293  HB3 PRO A  21     -31.565  -4.256  24.458  1.00 20.97           H  
ATOM    294  O   PRO A  21     -32.458  -4.043  28.237  1.00 20.97           O  
ATOM    295  CG  PRO A  21     -32.954  -5.488  25.548  1.00 20.97           C  
ATOM    296  HG2 PRO A  21     -33.658  -5.351  26.369  1.00 20.97           H  
ATOM    297  HG3 PRO A  21     -33.492  -5.650  24.615  1.00 20.97           H  
ATOM    298  CD  PRO A  21     -32.008  -6.642  25.861  1.00 20.97           C  
ATOM    299  HD2 PRO A  21     -32.490  -7.346  26.540  1.00 20.97           H  
ATOM    300  HD3 PRO A  21     -31.743  -7.138  24.928  1.00 20.97           H  
ATOM    301  N   THR A  22     -30.306  -3.808  28.740  1.00 18.61           N  
ATOM    302  H   THR A  22     -29.340  -3.983  28.502  1.00 18.61           H  
ATOM    303  CA  THR A  22     -30.628  -3.198  30.040  1.00 18.61           C  
ATOM    304  HA  THR A  22     -31.491  -3.723  30.448  1.00 18.61           H  
ATOM    305  C   THR A  22     -31.051  -1.740  29.866  1.00 18.61           C  
ATOM    306  CB  THR A  22     -29.511  -3.349  31.074  1.00 18.61           C  
ATOM    307  HB  THR A  22     -29.615  -2.576  31.836  1.00 18.61           H  
ATOM    308  O   THR A  22     -30.320  -0.930  29.297  1.00 18.61           O  
ATOM    309  CG2 THR A  22     -29.597  -4.713  31.757  1.00 18.61           C  
ATOM    310 HG21 THR A  22     -29.514  -5.505  31.014  1.00 18.61           H  
ATOM    311 HG22 THR A  22     -28.782  -4.808  32.475  1.00 18.61           H  
ATOM    312 HG23 THR A  22     -30.545  -4.805  32.286  1.00 18.61           H  
ATOM    313  OG1 THR A  22     -28.245  -3.237  30.465  1.00 18.61           O  
ATOM    314  HG1 THR A  22     -28.209  -2.354  30.091  1.00 18.61           H  
ATOM    315  N   ASP A  23     -32.244  -1.443  30.378  1.00 19.52           N  
ATOM    316  H   ASP A  23     -32.743  -2.202  30.818  1.00 19.52           H  
ATOM    317  CA  ASP A  23     -33.084  -0.261  30.140  1.00 19.52           C  
ATOM    318  HA  ASP A  23     -32.997   0.020  29.091  1.00 19.52           H  
ATOM    319  C   ASP A  23     -32.688   0.967  30.985  1.00 19.52           C  
ATOM    320  CB  ASP A  23     -34.533  -0.722  30.407  1.00 19.52           C  
ATOM    321  HB2 ASP A  23     -34.701  -0.783  31.483  1.00 19.52           H  
ATOM    322  HB3 ASP A  23     -34.655  -1.728  30.006  1.00 19.52           H  
ATOM    323  O   ASP A  23     -33.541   1.661  31.537  1.00 19.52           O  
ATOM    324  CG  ASP A  23     -35.624   0.136  29.762  1.00 19.52           C  
ATOM    325  OD1 ASP A  23     -35.287   0.984  28.905  1.00 19.52           O  
ATOM    326  OD2 ASP A  23     -36.803  -0.147  30.067  1.00 19.52           O  
ATOM    327  N   SER A  24     -31.382   1.186  31.196  1.00 19.60           N  
ATOM    328  H   SER A  24     -30.713   0.600  30.717  1.00 19.60           H  
ATOM    329  CA  SER A  24     -30.914   2.113  32.234  1.00 19.60           C  
ATOM    330  HA  SER A  24     -31.276   1.735  33.190  1.00 19.60           H  
ATOM    331  C   SER A  24     -31.487   3.520  32.044  1.00 19.60           C  
ATOM    332  CB  SER A  24     -29.393   2.160  32.332  1.00 19.60           C  
ATOM    333  HB2 SER A  24     -29.107   2.950  33.027  1.00 19.60           H  
ATOM    334  HB3 SER A  24     -28.966   2.379  31.353  1.00 19.60           H  
ATOM    335  O   SER A  24     -31.145   4.253  31.115  1.00 19.60           O  
ATOM    336  OG  SER A  24     -28.903   0.922  32.816  1.00 19.60           O  
ATOM    337  HG  SER A  24     -28.003   1.061  33.121  1.00 19.60           H  
ATOM    338  N   THR A  25     -32.379   3.866  32.966  1.00 19.56           N  
ATOM    339  H   THR A  25     -32.623   3.161  33.646  1.00 19.56           H  
ATOM    340  CA  THR A  25     -33.308   4.994  32.924  1.00 19.56           C  
ATOM    341  HA  THR A  25     -33.563   5.190  31.882  1.00 19.56           H  
ATOM    342  C   THR A  25     -32.612   6.235  33.471  1.00 19.56           C  
ATOM    343  CB  THR A  25     -34.607   4.637  33.698  1.00 19.56           C  
ATOM    344  HB  THR A  25     -34.665   5.170  34.647  1.00 19.56           H  
ATOM    345  O   THR A  25     -32.953   6.736  34.540  1.00 19.56           O  
ATOM    346  CG2 THR A  25     -35.858   4.969  32.891  1.00 19.56           C  
ATOM    347 HG21 THR A  25     -36.744   4.719  33.473  1.00 19.56           H  
ATOM    348 HG22 THR A  25     -35.871   6.033  32.652  1.00 19.56           H  
ATOM    349 HG23 THR A  25     -35.864   4.392  31.966  1.00 19.56           H  
ATOM    350  OG1 THR A  25     -34.679   3.255  33.997  1.00 19.56           O  
ATOM    351  HG1 THR A  25     -34.685   2.778  33.164  1.00 19.56           H  
ATOM    352  N   ASP A  26     -31.549   6.694  32.808  1.00 19.33           N  
ATOM    353  H   ASP A  26     -31.232   6.214  31.978  1.00 19.33           H  
ATOM    354  CA  ASP A  26     -30.771   7.798  33.369  1.00 19.33           C  
ATOM    355  HA  ASP A  26     -30.624   7.544  34.418  1.00 19.33           H  
ATOM    356  C   ASP A  26     -31.590   9.100  33.351  1.00 19.33           C  
ATOM    357  CB  ASP A  26     -29.374   7.923  32.733  1.00 19.33           C  
ATOM    358  HB2 ASP A  26     -29.254   8.920  32.311  1.00 19.33           H  
ATOM    359  HB3 ASP A  26     -29.279   7.208  31.916  1.00 19.33           H  
ATOM    360  O   ASP A  26     -31.981   9.629  32.305  1.00 19.33           O  
ATOM    361  CG  ASP A  26     -28.240   7.686  33.745  1.00 19.33           C  
ATOM    362  OD1 ASP A  26     -28.432   8.001  34.942  1.00 19.33           O  
ATOM    363  OD2 ASP A  26     -27.169   7.215  33.300  1.00 19.33           O  
ATOM    364  N   ASN A  27     -31.899   9.586  34.554  1.00 19.87           N  
ATOM    365  H   ASN A  27     -31.531   9.081  35.348  1.00 19.87           H  
ATOM    366  CA  ASN A  27     -32.849  10.659  34.813  1.00 19.87           C  
ATOM    367  HA  ASN A  27     -33.670  10.569  34.101  1.00 19.87           H  
ATOM    368  C   ASN A  27     -32.171  12.019  34.585  1.00 19.87           C  
ATOM    369  CB  ASN A  27     -33.416  10.448  36.230  1.00 19.87           C  
ATOM    370  HB2 ASN A  27     -32.665  10.717  36.973  1.00 19.87           H  
ATOM    371  HB3 ASN A  27     -33.655   9.392  36.356  1.00 19.87           H  
ATOM    372  O   ASN A  27     -31.673  12.661  35.510  1.00 19.87           O  
ATOM    373  CG  ASN A  27     -34.690  11.224  36.506  1.00 19.87           C  
ATOM    374  ND2 ASN A  27     -35.235  11.083  37.693  1.00 19.87           N  
ATOM    375 HD21 ASN A  27     -36.120  11.547  37.835  1.00 19.87           H  
ATOM    376 HD22 ASN A  27     -34.820  10.455  38.367  1.00 19.87           H  
ATOM    377  OD1 ASN A  27     -35.234  11.937  35.680  1.00 19.87           O  
ATOM    378  N   ASN A  28     -32.073  12.428  33.320  1.00 20.30           N  
ATOM    379  H   ASN A  28     -32.389  11.787  32.606  1.00 20.30           H  
ATOM    380  CA  ASN A  28     -31.352  13.634  32.927  1.00 20.30           C  
ATOM    381  HA  ASN A  28     -30.401  13.642  33.460  1.00 20.30           H  
ATOM    382  C   ASN A  28     -32.129  14.904  33.337  1.00 20.30           C  
ATOM    383  CB  ASN A  28     -31.046  13.538  31.422  1.00 20.30           C  
ATOM    384  HB2 ASN A  28     -31.955  13.723  30.850  1.00 20.30           H  
ATOM    385  HB3 ASN A  28     -30.699  12.529  31.196  1.00 20.30           H  
ATOM    386  O   ASN A  28     -33.025  15.364  32.624  1.00 20.30           O  
ATOM    387  CG  ASN A  28     -29.962  14.497  30.967  1.00 20.30           C  
ATOM    388  ND2 ASN A  28     -29.693  14.539  29.684  1.00 20.30           N  
ATOM    389 HD21 ASN A  28     -30.196  13.937  29.048  1.00 20.30           H  
ATOM    390 HD22 ASN A  28     -28.948  15.166  29.415  1.00 20.30           H  
ATOM    391  OD1 ASN A  28     -29.315  15.193  31.729  1.00 20.30           O  
ATOM    392  N   GLN A  29     -31.815  15.461  34.510  1.00 19.31           N  
ATOM    393  H   GLN A  29     -31.144  14.980  35.092  1.00 19.31           H  
ATOM    394  CA  GLN A  29     -32.467  16.666  35.031  1.00 19.31           C  
ATOM    395  HA  GLN A  29     -33.541  16.497  34.951  1.00 19.31           H  
ATOM    396  C   GLN A  29     -32.149  17.919  34.188  1.00 19.31           C  
ATOM    397  CB  GLN A  29     -32.133  16.875  36.520  1.00 19.31           C  
ATOM    398  HB2 GLN A  29     -31.241  16.309  36.787  1.00 19.31           H  
ATOM    399  HB3 GLN A  29     -31.924  17.930  36.697  1.00 19.31           H  
ATOM    400  O   GLN A  29     -31.000  18.263  33.919  1.00 19.31           O  
ATOM    401  CG  GLN A  29     -33.302  16.462  37.429  1.00 19.31           C  
ATOM    402  HG2 GLN A  29     -34.185  17.044  37.165  1.00 19.31           H  
ATOM    403  HG3 GLN A  29     -33.525  15.408  37.268  1.00 19.31           H  
ATOM    404  CD  GLN A  29     -33.014  16.675  38.915  1.00 19.31           C  
ATOM    405  NE2 GLN A  29     -33.968  16.420  39.782  1.00 19.31           N  
ATOM    406 HE21 GLN A  29     -33.718  16.542  40.753  1.00 19.31           H  
ATOM    407 HE22 GLN A  29     -34.852  16.031  39.486  1.00 19.31           H  
ATOM    408  OE1 GLN A  29     -31.945  17.087  39.329  1.00 19.31           O  
ATOM    409  N   ASN A  30     -33.206  18.636  33.802  1.00 19.50           N  
ATOM    410  H   ASN A  30     -34.104  18.295  34.112  1.00 19.50           H  
ATOM    411  CA  ASN A  30     -33.240  19.636  32.728  1.00 19.50           C  
ATOM    412  HA  ASN A  30     -32.479  19.373  31.993  1.00 19.50           H  
ATOM    413  C   ASN A  30     -32.934  21.084  33.194  1.00 19.50           C  
ATOM    414  CB  ASN A  30     -34.627  19.475  32.070  1.00 19.50           C  
ATOM    415  HB2 ASN A  30     -34.834  18.414  31.929  1.00 19.50           H  
ATOM    416  HB3 ASN A  30     -35.390  19.887  32.731  1.00 19.50           H  
ATOM    417  O   ASN A  30     -33.749  21.984  32.998  1.00 19.50           O  
ATOM    418  CG  ASN A  30     -34.767  20.122  30.705  1.00 19.50           C  
ATOM    419  ND2 ASN A  30     -35.973  20.166  30.188  1.00 19.50           N  
ATOM    420 HD21 ASN A  30     -36.043  20.560  29.261  1.00 19.50           H  
ATOM    421 HD22 ASN A  30     -36.759  19.790  30.700  1.00 19.50           H  
ATOM    422  OD1 ASN A  30     -33.822  20.534  30.054  1.00 19.50           O  
ATOM    423  N   GLY A  31     -31.809  21.309  33.884  1.00 20.09           N  
ATOM    424  H   GLY A  31     -31.184  20.525  34.007  1.00 20.09           H  
ATOM    425  CA  GLY A  31     -31.492  22.587  34.555  1.00 20.09           C  
ATOM    426  HA2 GLY A  31     -32.156  22.682  35.414  1.00 20.09           H  
ATOM    427  HA3 GLY A  31     -30.471  22.537  34.934  1.00 20.09           H  
ATOM    428  C   GLY A  31     -31.616  23.880  33.708  1.00 20.09           C  
ATOM    429  O   GLY A  31     -31.505  23.870  32.486  1.00 20.09           O  
ATOM    430  N   GLY A  32     -31.845  25.014  34.395  1.00 19.69           N  
ATOM    431  H   GLY A  32     -31.824  24.926  35.401  1.00 19.69           H  
ATOM    432  CA  GLY A  32     -32.420  26.267  33.865  1.00 19.69           C  
ATOM    433  HA2 GLY A  32     -32.775  26.851  34.714  1.00 19.69           H  
ATOM    434  HA3 GLY A  32     -33.300  25.992  33.283  1.00 19.69           H  
ATOM    435  C   GLY A  32     -31.577  27.213  32.975  1.00 19.69           C  
ATOM    436  O   GLY A  32     -30.398  27.023  32.696  1.00 19.69           O  
ATOM    437  N   ARG A  33     -32.246  28.295  32.538  1.00 23.42           N  
ATOM    438  H   ARG A  33     -33.128  28.436  33.010  1.00 23.42           H  
ATOM    439  CA  ARG A  33     -32.150  28.967  31.218  1.00 23.42           C  
ATOM    440  HA  ARG A  33     -31.847  28.216  30.488  1.00 23.42           H  
ATOM    441  C   ARG A  33     -31.150  30.134  31.073  1.00 23.42           C  
ATOM    442  CB  ARG A  33     -33.590  29.447  30.899  1.00 23.42           C  
ATOM    443  HB2 ARG A  33     -33.756  30.398  31.406  1.00 23.42           H  
ATOM    444  HB3 ARG A  33     -34.295  28.732  31.324  1.00 23.42           H  
ATOM    445  O   ARG A  33     -31.305  30.916  30.138  1.00 23.42           O  
ATOM    446  CG  ARG A  33     -33.973  29.594  29.416  1.00 23.42           C  
ATOM    447  HG2 ARG A  33     -33.296  30.274  28.898  1.00 23.42           H  
ATOM    448  HG3 ARG A  33     -33.928  28.616  28.936  1.00 23.42           H  
ATOM    449  CD  ARG A  33     -35.400  30.153  29.321  1.00 23.42           C  
ATOM    450  HD2 ARG A  33     -36.075  29.490  29.862  1.00 23.42           H  
ATOM    451  HD3 ARG A  33     -35.417  31.134  29.796  1.00 23.42           H  
ATOM    452  NE  ARG A  33     -35.859  30.275  27.924  1.00 23.42           N  
ATOM    453  HE  ARG A  33     -35.277  29.849  27.217  1.00 23.42           H  
ATOM    454  NH1 ARG A  33     -37.799  31.433  28.354  1.00 23.42           N  
ATOM    455 HH11 ARG A  33     -38.658  31.859  28.036  1.00 23.42           H  
ATOM    456 HH12 ARG A  33     -37.588  31.417  29.341  1.00 23.42           H  
ATOM    457  NH2 ARG A  33     -37.291  30.877  26.256  1.00 23.42           N  
ATOM    458 HH21 ARG A  33     -36.700  30.419  25.577  1.00 23.42           H  
ATOM    459 HH22 ARG A  33     -38.157  31.306  25.964  1.00 23.42           H  
ATOM    460  CZ  ARG A  33     -36.975  30.860  27.521  1.00 23.42           C  
ATOM    461  N   ASN A  34     -30.226  30.359  32.010  1.00 25.14           N  
ATOM    462  H   ASN A  34     -30.078  29.652  32.715  1.00 25.14           H  
ATOM    463  CA  ASN A  34     -29.694  31.719  32.205  1.00 25.14           C  
ATOM    464  HA  ASN A  34     -30.587  32.318  32.385  1.00 25.14           H  
ATOM    465  C   ASN A  34     -29.046  32.332  30.936  1.00 25.14           C  
ATOM    466  CB  ASN A  34     -28.807  31.792  33.469  1.00 25.14           C  
ATOM    467  HB2 ASN A  34     -27.769  31.959  33.185  1.00 25.14           H  
ATOM    468  HB3 ASN A  34     -28.854  30.848  34.012  1.00 25.14           H  
ATOM    469  O   ASN A  34     -28.188  31.727  30.292  1.00 25.14           O  
ATOM    470  CG  ASN A  34     -29.236  32.890  34.435  1.00 25.14           C  
ATOM    471  ND2 ASN A  34     -28.637  32.961  35.599  1.00 25.14           N  
ATOM    472 HD21 ASN A  34     -28.971  33.677  36.228  1.00 25.14           H  
ATOM    473 HD22 ASN A  34     -27.933  32.291  35.874  1.00 25.14           H  
ATOM    474  OD1 ASN A  34     -30.113  33.690  34.163  1.00 25.14           O  
ATOM    475  N   GLY A  35     -29.511  33.529  30.556  1.00 24.12           N  
ATOM    476  H   GLY A  35     -30.151  33.984  31.191  1.00 24.12           H  
ATOM    477  CA  GLY A  35     -29.445  34.079  29.191  1.00 24.12           C  
ATOM    478  HA2 GLY A  35     -29.658  33.275  28.487  1.00 24.12           H  
ATOM    479  HA3 GLY A  35     -30.222  34.835  29.081  1.00 24.12           H  
ATOM    480  C   GLY A  35     -28.113  34.709  28.783  1.00 24.12           C  
ATOM    481  O   GLY A  35     -28.108  35.817  28.247  1.00 24.12           O  
ATOM    482  N   ALA A  36     -26.988  34.049  29.068  1.00 27.37           N  
ATOM    483  H   ALA A  36     -27.078  33.131  29.480  1.00 27.37           H  
ATOM    484  CA  ALA A  36     -25.659  34.621  28.876  1.00 27.37           C  
ATOM    485  HA  ALA A  36     -25.546  35.408  29.622  1.00 27.37           H  
ATOM    486  C   ALA A  36     -25.481  35.263  27.484  1.00 27.37           C  
ATOM    487  CB  ALA A  36     -24.592  33.560  29.163  1.00 27.37           C  
ATOM    488  HB1 ALA A  36     -24.688  32.741  28.450  1.00 27.37           H  
ATOM    489  HB2 ALA A  36     -23.599  34.000  29.074  1.00 27.37           H  
ATOM    490  HB3 ALA A  36     -24.721  33.171  30.173  1.00 27.37           H  
ATOM    491  O   ALA A  36     -25.834  34.697  26.447  1.00 27.37           O  
ATOM    492  N   ARG A  37     -24.926  36.482  27.504  1.00 35.58           N  
ATOM    493  H   ARG A  37     -24.686  36.836  28.419  1.00 35.58           H  
ATOM    494  CA  ARG A  37     -24.812  37.416  26.376  1.00 35.58           C  
ATOM    495  HA  ARG A  37     -25.826  37.743  26.145  1.00 35.58           H  
ATOM    496  C   ARG A  37     -24.215  36.725  25.139  1.00 35.58           C  
ATOM    497  CB  ARG A  37     -23.976  38.614  26.867  1.00 35.58           C  
ATOM    498  HB2 ARG A  37     -24.274  38.836  27.892  1.00 35.58           H  
ATOM    499  HB3 ARG A  37     -22.922  38.336  26.882  1.00 35.58           H  
ATOM    500  O   ARG A  37     -23.251  35.969  25.295  1.00 35.58           O  
ATOM    501  CG  ARG A  37     -24.153  39.907  26.062  1.00 35.58           C  
ATOM    502  HG2 ARG A  37     -25.213  40.147  25.983  1.00 35.58           H  
ATOM    503  HG3 ARG A  37     -23.729  39.773  25.067  1.00 35.58           H  
ATOM    504  CD  ARG A  37     -23.435  41.064  26.771  1.00 35.58           C  
ATOM    505  HD2 ARG A  37     -23.903  41.223  27.742  1.00 35.58           H  
ATOM    506  HD3 ARG A  37     -22.392  40.788  26.927  1.00 35.58           H  
ATOM    507  NE  ARG A  37     -23.493  42.313  25.987  1.00 35.58           N  
ATOM    508  HE  ARG A  37     -23.991  42.286  25.109  1.00 35.58           H  
ATOM    509  NH1 ARG A  37     -22.362  43.655  27.476  1.00 35.58           N  
ATOM    510 HH11 ARG A  37     -22.012  44.566  27.738  1.00 35.58           H  
ATOM    511 HH12 ARG A  37     -22.316  42.896  28.141  1.00 35.58           H  
ATOM    512  NH2 ARG A  37     -23.071  44.510  25.546  1.00 35.58           N  
ATOM    513 HH21 ARG A  37     -23.574  44.452  24.672  1.00 35.58           H  
ATOM    514 HH22 ARG A  37     -22.703  45.405  25.837  1.00 35.58           H  
ATOM    515  CZ  ARG A  37     -22.977  43.481  26.339  1.00 35.58           C  
ATOM    516  N   PRO A  38     -24.735  36.981  23.920  1.00 30.38           N  
ATOM    517  CA  PRO A  38     -24.323  36.269  22.717  1.00 30.38           C  
ATOM    518  HA  PRO A  38     -24.470  35.197  22.852  1.00 30.38           H  
ATOM    519  C   PRO A  38     -22.846  36.543  22.452  1.00 30.38           C  
ATOM    520  CB  PRO A  38     -25.246  36.766  21.593  1.00 30.38           C  
ATOM    521  HB2 PRO A  38     -24.742  36.816  20.628  1.00 30.38           H  
ATOM    522  HB3 PRO A  38     -26.116  36.112  21.526  1.00 30.38           H  
ATOM    523  O   PRO A  38     -22.480  37.581  21.900  1.00 30.38           O  
ATOM    524  CG  PRO A  38     -25.692  38.144  22.075  1.00 30.38           C  
ATOM    525  HG2 PRO A  38     -24.933  38.887  21.831  1.00 30.38           H  
ATOM    526  HG3 PRO A  38     -26.658  38.429  21.657  1.00 30.38           H  
ATOM    527  CD  PRO A  38     -25.763  37.955  23.588  1.00 30.38           C  
ATOM    528  HD2 PRO A  38     -25.608  38.913  24.084  1.00 30.38           H  
ATOM    529  HD3 PRO A  38     -26.738  37.551  23.859  1.00 30.38           H  
ATOM    530  N   LYS A  39     -21.974  35.616  22.866  1.00 29.76           N  
ATOM    531  H   LYS A  39     -22.319  34.875  23.459  1.00 29.76           H  
ATOM    532  CA  LYS A  39     -20.582  35.614  22.419  1.00 29.76           C  
ATOM    533  HA  LYS A  39     -20.089  36.520  22.770  1.00 29.76           H  
ATOM    534  C   LYS A  39     -20.649  35.661  20.904  1.00 29.76           C  
ATOM    535  CB  LYS A  39     -19.824  34.365  22.913  1.00 29.76           C  
ATOM    536  HB2 LYS A  39     -20.517  33.536  23.053  1.00 29.76           H  
ATOM    537  HB3 LYS A  39     -19.096  34.074  22.155  1.00 29.76           H  
ATOM    538  O   LYS A  39     -21.263  34.772  20.312  1.00 29.76           O  
ATOM    539  CG  LYS A  39     -19.061  34.647  24.215  1.00 29.76           C  
ATOM    540  HG2 LYS A  39     -18.362  35.465  24.040  1.00 29.76           H  
ATOM    541  HG3 LYS A  39     -19.767  34.951  24.987  1.00 29.76           H  
ATOM    542  CD  LYS A  39     -18.277  33.416  24.701  1.00 29.76           C  
ATOM    543  HD2 LYS A  39     -17.639  33.051  23.897  1.00 29.76           H  
ATOM    544  HD3 LYS A  39     -18.985  32.636  24.981  1.00 29.76           H  
ATOM    545  CE  LYS A  39     -17.410  33.797  25.911  1.00 29.76           C  
ATOM    546  HE2 LYS A  39     -16.689  34.553  25.601  1.00 29.76           H  
ATOM    547  HE3 LYS A  39     -18.054  34.253  26.663  1.00 29.76           H  
ATOM    548  NZ  LYS A  39     -16.706  32.628  26.502  1.00 29.76           N  
ATOM    549  HZ1 LYS A  39     -16.155  32.918  27.297  1.00 29.76           H  
ATOM    550  HZ2 LYS A  39     -16.088  32.192  25.833  1.00 29.76           H  
ATOM    551  HZ3 LYS A  39     -17.369  31.942  26.832  1.00 29.76           H  
ATOM    552  N   GLN A  40     -20.054  36.696  20.301  1.00 34.08           N  
ATOM    553  H   GLN A  40     -19.672  37.436  20.872  1.00 34.08           H  
ATOM    554  CA  GLN A  40     -19.848  36.748  18.860  1.00 34.08           C  
ATOM    555  HA  GLN A  40     -20.805  36.857  18.350  1.00 34.08           H  
ATOM    556  C   GLN A  40     -19.224  35.417  18.483  1.00 34.08           C  
ATOM    557  CB  GLN A  40     -18.921  37.902  18.460  1.00 34.08           C  
ATOM    558  HB2 GLN A  40     -18.112  37.989  19.186  1.00 34.08           H  
ATOM    559  HB3 GLN A  40     -18.481  37.670  17.490  1.00 34.08           H  
ATOM    560  O   GLN A  40     -18.083  35.117  18.848  1.00 34.08           O  
ATOM    561  CG  GLN A  40     -19.658  39.242  18.325  1.00 34.08           C  
ATOM    562  HG2 GLN A  40     -20.095  39.523  19.283  1.00 34.08           H  
ATOM    563  HG3 GLN A  40     -20.460  39.140  17.594  1.00 34.08           H  
ATOM    564  CD  GLN A  40     -18.718  40.357  17.870  1.00 34.08           C  
ATOM    565  NE2 GLN A  40     -19.233  41.479  17.422  1.00 34.08           N  
ATOM    566 HE21 GLN A  40     -20.230  41.632  17.377  1.00 34.08           H  
ATOM    567 HE22 GLN A  40     -18.569  42.189  17.144  1.00 34.08           H  
ATOM    568  OE1 GLN A  40     -17.506  40.235  17.909  1.00 34.08           O  
ATOM    569  N   ARG A  41     -20.042  34.560  17.874  1.00 32.20           N  
ATOM    570  H   ARG A  41     -21.000  34.840  17.721  1.00 32.20           H  
ATOM    571  CA  ARG A  41     -19.641  33.212  17.533  1.00 32.20           C  
ATOM    572  HA  ARG A  41     -19.129  32.760  18.382  1.00 32.20           H  
ATOM    573  C   ARG A  41     -18.656  33.430  16.408  1.00 32.20           C  
ATOM    574  CB  ARG A  41     -20.888  32.378  17.176  1.00 32.20           C  
ATOM    575  HB2 ARG A  41     -21.670  32.610  17.900  1.00 32.20           H  
ATOM    576  HB3 ARG A  41     -21.258  32.655  16.189  1.00 32.20           H  
ATOM    577  O   ARG A  41     -19.079  33.617  15.270  1.00 32.20           O  
ATOM    578  CG  ARG A  41     -20.635  30.864  17.236  1.00 32.20           C  
ATOM    579  HG2 ARG A  41     -19.849  30.591  16.532  1.00 32.20           H  
ATOM    580  HG3 ARG A  41     -20.320  30.600  18.246  1.00 32.20           H  
ATOM    581  CD  ARG A  41     -21.925  30.106  16.888  1.00 32.20           C  
ATOM    582  HD2 ARG A  41     -22.130  30.256  15.828  1.00 32.20           H  
ATOM    583  HD3 ARG A  41     -22.750  30.532  17.459  1.00 32.20           H  
ATOM    584  NE  ARG A  41     -21.831  28.667  17.209  1.00 32.20           N  
ATOM    585  HE  ARG A  41     -21.309  28.423  18.039  1.00 32.20           H  
ATOM    586  NH1 ARG A  41     -23.150  27.846  15.508  1.00 32.20           N  
ATOM    587 HH11 ARG A  41     -23.298  28.785  15.166  1.00 32.20           H  
ATOM    588 HH12 ARG A  41     -23.571  27.054  15.043  1.00 32.20           H  
ATOM    589  NH2 ARG A  41     -22.270  26.444  16.994  1.00 32.20           N  
ATOM    590 HH21 ARG A  41     -22.598  25.677  16.425  1.00 32.20           H  
ATOM    591 HH22 ARG A  41     -21.686  26.247  17.794  1.00 32.20           H  
ATOM    592  CZ  ARG A  41     -22.415  27.666  16.570  1.00 32.20           C  
ATOM    593  N   ARG A  42     -17.357  33.507  16.747  1.00 33.83           N  
ATOM    594  H   ARG A  42     -17.138  33.570  17.731  1.00 33.83           H  
ATOM    595  CA  ARG A  42     -16.279  33.456  15.756  1.00 33.83           C  
ATOM    596  HA  ARG A  42     -16.214  34.418  15.249  1.00 33.83           H  
ATOM    597  C   ARG A  42     -16.720  32.375  14.781  1.00 33.83           C  
ATOM    598  CB  ARG A  42     -14.927  33.074  16.379  1.00 33.83           C  
ATOM    599  HB2 ARG A  42     -14.277  32.711  15.583  1.00 33.83           H  
ATOM    600  HB3 ARG A  42     -15.064  32.267  17.099  1.00 33.83           H  
ATOM    601  O   ARG A  42     -17.083  31.303  15.285  1.00 33.83           O  
ATOM    602  CG  ARG A  42     -14.230  34.263  17.052  1.00 33.83           C  
ATOM    603  HG2 ARG A  42     -14.128  35.073  16.330  1.00 33.83           H  
ATOM    604  HG3 ARG A  42     -14.826  34.611  17.896  1.00 33.83           H  
ATOM    605  CD  ARG A  42     -12.835  33.847  17.541  1.00 33.83           C  
ATOM    606  HD2 ARG A  42     -12.946  33.083  18.310  1.00 33.83           H  
ATOM    607  HD3 ARG A  42     -12.282  33.425  16.702  1.00 33.83           H  
ATOM    608  NE  ARG A  42     -12.084  34.994  18.084  1.00 33.83           N  
ATOM    609  HE  ARG A  42     -12.528  35.900  18.031  1.00 33.83           H  
ATOM    610  NH1 ARG A  42     -10.180  33.860  18.701  1.00 33.83           N  
ATOM    611 HH11 ARG A  42     -10.575  32.999  18.351  1.00 33.83           H  
ATOM    612 HH12 ARG A  42      -9.241  33.875  19.074  1.00 33.83           H  
ATOM    613  NH2 ARG A  42     -10.300  36.063  19.015  1.00 33.83           N  
ATOM    614 HH21 ARG A  42      -9.360  36.049  19.385  1.00 33.83           H  
ATOM    615 HH22 ARG A  42     -10.771  36.952  18.930  1.00 33.83           H  
ATOM    616  CZ  ARG A  42     -10.863  34.966  18.595  1.00 33.83           C  
ATOM    617  N   PRO A  43     -16.834  32.680  13.473  1.00 35.88           N  
ATOM    618  CA  PRO A  43     -17.323  31.712  12.506  1.00 35.88           C  
ATOM    619  HA  PRO A  43     -18.395  31.555  12.628  1.00 35.88           H  
ATOM    620  C   PRO A  43     -16.561  30.436  12.804  1.00 35.88           C  
ATOM    621  CB  PRO A  43     -17.026  32.299  11.121  1.00 35.88           C  
ATOM    622  HB2 PRO A  43     -17.929  32.767  10.730  1.00 35.88           H  
ATOM    623  HB3 PRO A  43     -16.662  31.544  10.423  1.00 35.88           H  
ATOM    624  O   PRO A  43     -15.328  30.461  12.822  1.00 35.88           O  
ATOM    625  CG  PRO A  43     -15.974  33.377  11.384  1.00 35.88           C  
ATOM    626  HG2 PRO A  43     -16.038  34.192  10.663  1.00 35.88           H  
ATOM    627  HG3 PRO A  43     -14.980  32.930  11.367  1.00 35.88           H  
ATOM    628  CD  PRO A  43     -16.295  33.846  12.799  1.00 35.88           C  
ATOM    629  HD2 PRO A  43     -17.051  34.631  12.769  1.00 35.88           H  
ATOM    630  HD3 PRO A  43     -15.384  34.212  13.273  1.00 35.88           H  
ATOM    631  N   GLN A  44     -17.287  29.399  13.245  1.00 33.52           N  
ATOM    632  H   GLN A  44     -18.295  29.464  13.259  1.00 33.52           H  
ATOM    633  CA  GLN A  44     -16.641  28.150  13.617  1.00 33.52           C  
ATOM    634  HA  GLN A  44     -15.987  28.320  14.473  1.00 33.52           H  
ATOM    635  C   GLN A  44     -15.783  27.807  12.411  1.00 33.52           C  
ATOM    636  CB  GLN A  44     -17.665  27.048  13.946  1.00 33.52           C  
ATOM    637  HB2 GLN A  44     -17.251  26.082  13.657  1.00 33.52           H  
ATOM    638  HB3 GLN A  44     -18.578  27.210  13.373  1.00 33.52           H  
ATOM    639  O   GLN A  44     -16.297  27.819  11.287  1.00 33.52           O  
ATOM    640  CG  GLN A  44     -17.979  26.994  15.449  1.00 33.52           C  
ATOM    641  HG2 GLN A  44     -17.059  26.767  15.989  1.00 33.52           H  
ATOM    642  HG3 GLN A  44     -18.335  27.970  15.779  1.00 33.52           H  
ATOM    643  CD  GLN A  44     -19.036  25.950  15.812  1.00 33.52           C  
ATOM    644  NE2 GLN A  44     -18.987  25.388  17.002  1.00 33.52           N  
ATOM    645 HE21 GLN A  44     -19.576  24.576  17.120  1.00 33.52           H  
ATOM    646 HE22 GLN A  44     -18.185  25.540  17.597  1.00 33.52           H  
ATOM    647  OE1 GLN A  44     -19.960  25.652  15.075  1.00 33.52           O  
ATOM    648  N   GLY A  45     -14.474  27.645  12.639  1.00 36.19           N  
ATOM    649  H   GLY A  45     -14.117  27.739  13.579  1.00 36.19           H  
ATOM    650  CA  GLY A  45     -13.548  27.304  11.566  1.00 36.19           C  
ATOM    651  HA2 GLY A  45     -12.585  26.995  11.972  1.00 36.19           H  
ATOM    652  HA3 GLY A  45     -13.411  28.166  10.913  1.00 36.19           H  
ATOM    653  C   GLY A  45     -14.148  26.154  10.774  1.00 36.19           C  
ATOM    654  O   GLY A  45     -14.916  25.376  11.358  1.00 36.19           O  
ATOM    655  N   LEU A  46     -13.868  26.101   9.461  1.00 41.53           N  
ATOM    656  H   LEU A  46     -13.224  26.771   9.065  1.00 41.53           H  
ATOM    657  CA  LEU A  46     -14.422  25.057   8.599  1.00 41.53           C  
ATOM    658  HA  LEU A  46     -15.450  25.335   8.369  1.00 41.53           H  
ATOM    659  C   LEU A  46     -14.409  23.741   9.385  1.00 41.53           C  
ATOM    660  CB  LEU A  46     -13.628  24.876   7.292  1.00 41.53           C  
ATOM    661  HB2 LEU A  46     -13.791  23.849   6.965  1.00 41.53           H  
ATOM    662  HB3 LEU A  46     -12.558  24.973   7.478  1.00 41.53           H  
ATOM    663  O   LEU A  46     -13.369  23.424   9.978  1.00 41.53           O  
ATOM    664  CG  LEU A  46     -14.072  25.803   6.149  1.00 41.53           C  
ATOM    665  HG  LEU A  46     -15.141  25.998   6.231  1.00 41.53           H  
ATOM    666  CD1 LEU A  46     -13.321  27.134   6.168  1.00 41.53           C  
ATOM    667 HD11 LEU A  46     -12.248  26.961   6.078  1.00 41.53           H  
ATOM    668 HD12 LEU A  46     -13.528  27.662   7.099  1.00 41.53           H  
ATOM    669 HD13 LEU A  46     -13.652  27.756   5.337  1.00 41.53           H  
ATOM    670  CD2 LEU A  46     -13.829  25.124   4.801  1.00 41.53           C  
ATOM    671 HD21 LEU A  46     -14.409  24.203   4.739  1.00 41.53           H  
ATOM    672 HD22 LEU A  46     -14.133  25.787   3.990  1.00 41.53           H  
ATOM    673 HD23 LEU A  46     -12.772  24.884   4.692  1.00 41.53           H  
ATOM    674  N   PRO A  47     -15.570  23.062   9.503  1.00 41.73           N  
ATOM    675  CA  PRO A  47     -15.669  21.854  10.309  1.00 41.73           C  
ATOM    676  HA  PRO A  47     -15.625  22.105  11.369  1.00 41.73           H  
ATOM    677  C   PRO A  47     -14.503  20.956   9.938  1.00 41.73           C  
ATOM    678  CB  PRO A  47     -17.018  21.218   9.958  1.00 41.73           C  
ATOM    679  HB2 PRO A  47     -16.967  20.130   9.924  1.00 41.73           H  
ATOM    680  HB3 PRO A  47     -17.766  21.539  10.684  1.00 41.73           H  
ATOM    681  O   PRO A  47     -14.134  20.954   8.762  1.00 41.73           O  
ATOM    682  CG  PRO A  47     -17.353  21.813   8.590  1.00 41.73           C  
ATOM    683  HG2 PRO A  47     -16.855  21.237   7.810  1.00 41.73           H  
ATOM    684  HG3 PRO A  47     -18.428  21.850   8.415  1.00 41.73           H  
ATOM    685  CD  PRO A  47     -16.743  23.208   8.664  1.00 41.73           C  
ATOM    686  HD2 PRO A  47     -17.441  23.900   9.136  1.00 41.73           H  
ATOM    687  HD3 PRO A  47     -16.486  23.547   7.660  1.00 41.73           H  
ATOM    688  N   ASN A  48     -13.933  20.274  10.945  1.00 43.60           N  
ATOM    689  H   ASN A  48     -14.305  20.429  11.871  1.00 43.60           H  
ATOM    690  CA  ASN A  48     -12.731  19.442  10.842  1.00 43.60           C  
ATOM    691  HA  ASN A  48     -11.870  20.059  11.097  1.00 43.60           H  
ATOM    692  C   ASN A  48     -12.567  18.954   9.403  1.00 43.60           C  
ATOM    693  CB  ASN A  48     -12.875  18.247  11.823  1.00 43.60           C  
ATOM    694  HB2 ASN A  48     -13.822  18.309  12.360  1.00 43.60           H  
ATOM    695  HB3 ASN A  48     -12.893  17.309  11.268  1.00 43.60           H  
ATOM    696  O   ASN A  48     -13.505  18.319   8.923  1.00 43.60           O  
ATOM    697  CG  ASN A  48     -11.771  18.152  12.859  1.00 43.60           C  
ATOM    698  ND2 ASN A  48     -11.824  17.164  13.721  1.00 43.60           N  
ATOM    699 HD21 ASN A  48     -11.077  17.127  14.400  1.00 43.60           H  
ATOM    700 HD22 ASN A  48     -12.566  16.480  13.694  1.00 43.60           H  
ATOM    701  OD1 ASN A  48     -10.861  18.957  12.924  1.00 43.60           O  
ATOM    702  N   ASN A  49     -11.467  19.330   8.728  1.00 54.66           N  
ATOM    703  H   ASN A  49     -10.818  19.919   9.231  1.00 54.66           H  
ATOM    704  CA  ASN A  49     -11.197  19.143   7.287  1.00 54.66           C  
ATOM    705  HA  ASN A  49     -12.048  19.539   6.733  1.00 54.66           H  
ATOM    706  C   ASN A  49     -11.073  17.655   6.898  1.00 54.66           C  
ATOM    707  CB  ASN A  49      -9.933  19.940   6.887  1.00 54.66           C  
ATOM    708  HB2 ASN A  49      -9.140  19.751   7.610  1.00 54.66           H  
ATOM    709  HB3 ASN A  49      -9.582  19.593   5.915  1.00 54.66           H  
ATOM    710  O   ASN A  49     -10.130  17.221   6.241  1.00 54.66           O  
ATOM    711  CG  ASN A  49     -10.129  21.435   6.724  1.00 54.66           C  
ATOM    712  ND2 ASN A  49      -9.049  22.175   6.626  1.00 54.66           N  
ATOM    713 HD21 ASN A  49      -8.129  21.761   6.677  1.00 54.66           H  
ATOM    714 HD22 ASN A  49      -9.206  23.166   6.513  1.00 54.66           H  
ATOM    715  OD1 ASN A  49     -11.222  21.959   6.635  1.00 54.66           O  
ATOM    716  N   THR A  50     -12.029  16.864   7.349  1.00 73.52           N  
ATOM    717  H   THR A  50     -12.795  17.310   7.833  1.00 73.52           H  
ATOM    718  CA  THR A  50     -12.148  15.433   7.284  1.00 73.52           C  
ATOM    719  HA  THR A  50     -11.206  15.050   6.890  1.00 73.52           H  
ATOM    720  C   THR A  50     -13.231  15.142   6.259  1.00 73.52           C  
ATOM    721  CB  THR A  50     -12.397  14.830   8.690  1.00 73.52           C  
ATOM    722  HB  THR A  50     -12.433  13.744   8.611  1.00 73.52           H  
ATOM    723  O   THR A  50     -14.339  14.698   6.562  1.00 73.52           O  
ATOM    724  CG2 THR A  50     -11.299  15.179   9.696  1.00 73.52           C  
ATOM    725 HG21 THR A  50     -11.293  16.250   9.897  1.00 73.52           H  
ATOM    726 HG22 THR A  50     -10.324  14.902   9.296  1.00 73.52           H  
ATOM    727 HG23 THR A  50     -11.462  14.633  10.626  1.00 73.52           H  
ATOM    728  OG1 THR A  50     -13.598  15.257   9.291  1.00 73.52           O  
ATOM    729  HG1 THR A  50     -13.582  14.953  10.201  1.00 73.52           H  
ATOM    730  N   ALA A  51     -12.950  15.483   4.999  1.00 82.15           N  
ATOM    731  H   ALA A  51     -12.017  15.790   4.761  1.00 82.15           H  
ATOM    732  CA  ALA A  51     -13.875  15.158   3.930  1.00 82.15           C  
ATOM    733  HA  ALA A  51     -14.878  15.425   4.264  1.00 82.15           H  
ATOM    734  C   ALA A  51     -13.855  13.650   3.681  1.00 82.15           C  
ATOM    735  CB  ALA A  51     -13.600  15.978   2.666  1.00 82.15           C  
ATOM    736  HB1 ALA A  51     -12.654  15.682   2.212  1.00 82.15           H  
ATOM    737  HB2 ALA A  51     -13.581  17.038   2.919  1.00 82.15           H  
ATOM    738  HB3 ALA A  51     -14.395  15.805   1.941  1.00 82.15           H  
ATOM    739  O   ALA A  51     -12.839  12.969   3.849  1.00 82.15           O  
ATOM    740  N   SER A  52     -14.999  13.128   3.252  1.00 89.30           N  
ATOM    741  H   SER A  52     -15.814  13.718   3.161  1.00 89.30           H  
ATOM    742  CA  SER A  52     -15.063  11.762   2.755  1.00 89.30           C  
ATOM    743  HA  SER A  52     -14.770  11.081   3.555  1.00 89.30           H  
ATOM    744  C   SER A  52     -14.107  11.589   1.575  1.00 89.30           C  
ATOM    745  CB  SER A  52     -16.489  11.422   2.338  1.00 89.30           C  
ATOM    746  HB2 SER A  52     -16.821  12.133   1.580  1.00 89.30           H  
ATOM    747  HB3 SER A  52     -17.140  11.482   3.209  1.00 89.30           H  
ATOM    748  O   SER A  52     -13.937  12.496   0.747  1.00 89.30           O  
ATOM    749  OG  SER A  52     -16.538  10.122   1.801  1.00 89.30           O  
ATOM    750  HG  SER A  52     -16.687   9.514   2.529  1.00 89.30           H  
ATOM    751  N   TRP A  53     -13.501  10.407   1.503  1.00 87.38           N  
ATOM    752  H   TRP A  53     -13.676   9.734   2.235  1.00 87.38           H  
ATOM    753  CA  TRP A  53     -12.752   9.946   0.338  1.00 87.38           C  
ATOM    754  HA  TRP A  53     -11.975  10.668   0.087  1.00 87.38           H  
ATOM    755  C   TRP A  53     -13.638   9.800  -0.901  1.00 87.38           C  
ATOM    756  CB  TRP A  53     -12.079   8.619   0.702  1.00 87.38           C  
ATOM    757  HB2 TRP A  53     -11.706   8.152  -0.210  1.00 87.38           H  
ATOM    758  HB3 TRP A  53     -12.806   7.938   1.145  1.00 87.38           H  
ATOM    759  O   TRP A  53     -13.143   9.933  -2.019  1.00 87.38           O  
ATOM    760  CG  TRP A  53     -10.918   8.799   1.627  1.00 87.38           C  
ATOM    761  CD1 TRP A  53     -10.880   8.531   2.954  1.00 87.38           C  
ATOM    762  HD1 TRP A  53     -11.689   8.108   3.531  1.00 87.38           H  
ATOM    763  CD2 TRP A  53      -9.596   9.306   1.282  1.00 87.38           C  
ATOM    764  CE2 TRP A  53      -8.807   9.347   2.467  1.00 87.38           C  
ATOM    765  CE3 TRP A  53      -8.984   9.721   0.078  1.00 87.38           C  
ATOM    766  HE3 TRP A  53      -9.541   9.657  -0.845  1.00 87.38           H  
ATOM    767  NE1 TRP A  53      -9.630   8.850   3.452  1.00 87.38           N  
ATOM    768  HE1 TRP A  53      -9.322   8.631   4.388  1.00 87.38           H  
ATOM    769  CH2 TRP A  53      -6.903  10.215   1.258  1.00 87.38           C  
ATOM    770  HH2 TRP A  53      -5.875  10.545   1.257  1.00 87.38           H  
ATOM    771  CZ2 TRP A  53      -7.484   9.802   2.467  1.00 87.38           C  
ATOM    772  HZ2 TRP A  53      -6.911   9.802   3.383  1.00 87.38           H  
ATOM    773  CZ3 TRP A  53      -7.646  10.159   0.063  1.00 87.38           C  
ATOM    774  HZ3 TRP A  53      -7.177  10.411  -0.877  1.00 87.38           H  
ATOM    775  N   PHE A  54     -14.941   9.601  -0.704  1.00 88.56           N  
ATOM    776  H   PHE A  54     -15.304   9.614   0.238  1.00 88.56           H  
ATOM    777  CA  PHE A  54     -15.891   9.319  -1.767  1.00 88.56           C  
ATOM    778  HA  PHE A  54     -15.329   9.119  -2.679  1.00 88.56           H  
ATOM    779  C   PHE A  54     -16.828  10.486  -2.051  1.00 88.56           C  
ATOM    780  CB  PHE A  54     -16.673   8.047  -1.440  1.00 88.56           C  
ATOM    781  HB2 PHE A  54     -17.353   7.832  -2.264  1.00 88.56           H  
ATOM    782  HB3 PHE A  54     -17.271   8.208  -0.543  1.00 88.56           H  
ATOM    783  O   PHE A  54     -17.066  11.366  -1.215  1.00 88.56           O  
ATOM    784  CG  PHE A  54     -15.770   6.856  -1.248  1.00 88.56           C  
ATOM    785  CD1 PHE A  54     -15.266   6.172  -2.369  1.00 88.56           C  
ATOM    786  HD1 PHE A  54     -15.560   6.462  -3.367  1.00 88.56           H  
ATOM    787  CD2 PHE A  54     -15.373   6.492   0.049  1.00 88.56           C  
ATOM    788  HD2 PHE A  54     -15.744   7.046   0.899  1.00 88.56           H  
ATOM    789  CE1 PHE A  54     -14.357   5.120  -2.188  1.00 88.56           C  
ATOM    790  HE1 PHE A  54     -13.964   4.583  -3.038  1.00 88.56           H  
ATOM    791  CE2 PHE A  54     -14.468   5.437   0.232  1.00 88.56           C  
ATOM    792  HE2 PHE A  54     -14.155   5.137   1.221  1.00 88.56           H  
ATOM    793  CZ  PHE A  54     -13.957   4.771  -0.890  1.00 88.56           C  
ATOM    794  HZ  PHE A  54     -13.229   3.984  -0.755  1.00 88.56           H  
ATOM    795  N   THR A  55     -17.386  10.474  -3.258  1.00 87.51           N  
ATOM    796  H   THR A  55     -17.112   9.753  -3.911  1.00 87.51           H  
ATOM    797  CA  THR A  55     -18.535  11.305  -3.598  1.00 87.51           C  
ATOM    798  HA  THR A  55     -18.306  12.332  -3.314  1.00 87.51           H  
ATOM    799  C   THR A  55     -19.765  10.881  -2.799  1.00 87.51           C  
ATOM    800  CB  THR A  55     -18.838  11.302  -5.100  1.00 87.51           C  
ATOM    801  HB  THR A  55     -19.700  11.947  -5.268  1.00 87.51           H  
ATOM    802  O   THR A  55     -19.846   9.777  -2.257  1.00 87.51           O  
ATOM    803  CG2 THR A  55     -17.683  11.861  -5.927  1.00 87.51           C  
ATOM    804 HG21 THR A  55     -16.778  11.274  -5.773  1.00 87.51           H  
ATOM    805 HG22 THR A  55     -17.946  11.835  -6.985  1.00 87.51           H  
ATOM    806 HG23 THR A  55     -17.499  12.896  -5.640  1.00 87.51           H  
ATOM    807  OG1 THR A  55     -19.148  10.020  -5.584  1.00 87.51           O  
ATOM    808  HG1 THR A  55     -19.586  10.164  -6.426  1.00 87.51           H  
ATOM    809  N   ALA A  56     -20.729  11.792  -2.684  1.00 89.63           N  
ATOM    810  H   ALA A  56     -20.685  12.648  -3.217  1.00 89.63           H  
ATOM    811  CA  ALA A  56     -21.938  11.511  -1.932  1.00 89.63           C  
ATOM    812  HA  ALA A  56     -21.660  11.036  -0.991  1.00 89.63           H  
ATOM    813  C   ALA A  56     -22.876  10.564  -2.685  1.00 89.63           C  
ATOM    814  CB  ALA A  56     -22.653  12.822  -1.616  1.00 89.63           C  
ATOM    815  HB1 ALA A  56     -22.023  13.446  -0.982  1.00 89.63           H  
ATOM    816  HB2 ALA A  56     -23.579  12.588  -1.091  1.00 89.63           H  
ATOM    817  HB3 ALA A  56     -22.888  13.351  -2.539  1.00 89.63           H  
ATOM    818  O   ALA A  56     -22.985  10.609  -3.913  1.00 89.63           O  
ATOM    819  N   LEU A  57     -23.651   9.797  -1.920  1.00 90.55           N  
ATOM    820  H   LEU A  57     -23.468   9.779  -0.927  1.00 90.55           H  
ATOM    821  CA  LEU A  57     -24.914   9.247  -2.396  1.00 90.55           C  
ATOM    822  HA  LEU A  57     -24.833   9.023  -3.459  1.00 90.55           H  
ATOM    823  C   LEU A  57     -26.010  10.294  -2.219  1.00 90.55           C  
ATOM    824  CB  LEU A  57     -25.270   7.949  -1.661  1.00 90.55           C  
ATOM    825  HB2 LEU A  57     -26.235   7.598  -2.026  1.00 90.55           H  
ATOM    826  HB3 LEU A  57     -25.375   8.161  -0.596  1.00 90.55           H  
ATOM    827  O   LEU A  57     -26.335  10.698  -1.103  1.00 90.55           O  
ATOM    828  CG  LEU A  57     -24.246   6.826  -1.826  1.00 90.55           C  
ATOM    829  HG  LEU A  57     -23.285   7.162  -1.436  1.00 90.55           H  
ATOM    830  CD1 LEU A  57     -24.679   5.613  -1.008  1.00 90.55           C  
ATOM    831 HD11 LEU A  57     -25.656   5.263  -1.339  1.00 90.55           H  
ATOM    832 HD12 LEU A  57     -24.741   5.881   0.046  1.00 90.55           H  
ATOM    833 HD13 LEU A  57     -23.951   4.809  -1.119  1.00 90.55           H  
ATOM    834  CD2 LEU A  57     -24.098   6.445  -3.296  1.00 90.55           C  
ATOM    835 HD21 LEU A  57     -25.074   6.371  -3.775  1.00 90.55           H  
ATOM    836 HD22 LEU A  57     -23.596   5.481  -3.373  1.00 90.55           H  
ATOM    837 HD23 LEU A  57     -23.485   7.192  -3.801  1.00 90.55           H  
ATOM    838  N   THR A  58     -26.585  10.735  -3.326  1.00 88.79           N  
ATOM    839  H   THR A  58     -26.244  10.383  -4.209  1.00 88.79           H  
ATOM    840  CA  THR A  58     -27.760  11.610  -3.338  1.00 88.79           C  
ATOM    841  HA  THR A  58     -27.679  12.311  -2.507  1.00 88.79           H  
ATOM    842  C   THR A  58     -29.021  10.790  -3.117  1.00 88.79           C  
ATOM    843  CB  THR A  58     -27.887  12.414  -4.647  1.00 88.79           C  
ATOM    844  HB  THR A  58     -28.899  12.323  -5.039  1.00 88.79           H  
ATOM    845  O   THR A  58     -29.270   9.835  -3.852  1.00 88.79           O  
ATOM    846  CG2 THR A  58     -27.593  13.890  -4.387  1.00 88.79           C  
ATOM    847 HG21 THR A  58     -26.563  14.002  -4.049  1.00 88.79           H  
ATOM    848 HG22 THR A  58     -27.730  14.445  -5.314  1.00 88.79           H  
ATOM    849 HG23 THR A  58     -28.280  14.276  -3.634  1.00 88.79           H  
ATOM    850  OG1 THR A  58     -26.965  12.011  -5.640  1.00 88.79           O  
ATOM    851  HG1 THR A  58     -27.055  11.066  -5.784  1.00 88.79           H  
ATOM    852  N   GLN A  59     -29.817  11.181  -2.124  1.00 87.72           N  
ATOM    853  H   GLN A  59     -29.535  11.964  -1.552  1.00 87.72           H  
ATOM    854  CA  GLN A  59     -31.100  10.560  -1.811  1.00 87.72           C  
ATOM    855  HA  GLN A  59     -31.082   9.516  -2.122  1.00 87.72           H  
ATOM    856  C   GLN A  59     -32.237  11.277  -2.549  1.00 87.72           C  
ATOM    857  CB  GLN A  59     -31.292  10.597  -0.290  1.00 87.72           C  
ATOM    858  HB2 GLN A  59     -31.299  11.636   0.039  1.00 87.72           H  
ATOM    859  HB3 GLN A  59     -30.445  10.099   0.181  1.00 87.72           H  
ATOM    860  O   GLN A  59     -32.495  12.461  -2.318  1.00 87.72           O  
ATOM    861  CG  GLN A  59     -32.595   9.927   0.172  1.00 87.72           C  
ATOM    862  HG2 GLN A  59     -32.604   8.880  -0.130  1.00 87.72           H  
ATOM    863  HG3 GLN A  59     -33.444  10.422  -0.298  1.00 87.72           H  
ATOM    864  CD  GLN A  59     -32.775  10.005   1.685  1.00 87.72           C  
ATOM    865  NE2 GLN A  59     -33.991   9.936   2.165  1.00 87.72           N  
ATOM    866 HE21 GLN A  59     -34.070   9.627   3.124  1.00 87.72           H  
ATOM    867 HE22 GLN A  59     -34.752   9.751   1.527  1.00 87.72           H  
ATOM    868  OE1 GLN A  59     -31.839  10.200   2.454  1.00 87.72           O  
ATOM    869  N   HIS A  60     -32.947  10.539  -3.397  1.00 83.75           N  
ATOM    870  H   HIS A  60     -32.641   9.591  -3.566  1.00 83.75           H  
ATOM    871  CA  HIS A  60     -34.162  10.956  -4.090  1.00 83.75           C  
ATOM    872  HA  HIS A  60     -34.360  12.008  -3.887  1.00 83.75           H  
ATOM    873  C   HIS A  60     -35.351  10.145  -3.568  1.00 83.75           C  
ATOM    874  CB  HIS A  60     -33.996  10.794  -5.607  1.00 83.75           C  
ATOM    875  HB2 HIS A  60     -33.713   9.767  -5.841  1.00 83.75           H  
ATOM    876  HB3 HIS A  60     -34.957  10.984  -6.085  1.00 83.75           H  
ATOM    877  O   HIS A  60     -35.713   9.114  -4.127  1.00 83.75           O  
ATOM    878  CG  HIS A  60     -32.984  11.728  -6.207  1.00 83.75           C  
ATOM    879  CD2 HIS A  60     -31.630  11.545  -6.258  1.00 83.75           C  
ATOM    880  HD2 HIS A  60     -31.092  10.719  -5.816  1.00 83.75           H  
ATOM    881  ND1 HIS A  60     -33.250  12.946  -6.786  1.00 83.75           N  
ATOM    882  HD1 HIS A  60     -34.164  13.358  -6.906  1.00 83.75           H  
ATOM    883  CE1 HIS A  60     -32.085  13.472  -7.197  1.00 83.75           C  
ATOM    884  HE1 HIS A  60     -31.976  14.421  -7.701  1.00 83.75           H  
ATOM    885  NE2 HIS A  60     -31.068  12.649  -6.906  1.00 83.75           N  
ATOM    886  N   GLY A  61     -35.955  10.615  -2.479  1.00 79.36           N  
ATOM    887  H   GLY A  61     -35.547  11.403  -1.996  1.00 79.36           H  
ATOM    888  CA  GLY A  61     -37.121   9.978  -1.870  1.00 79.36           C  
ATOM    889  HA2 GLY A  61     -37.168   8.929  -2.163  1.00 79.36           H  
ATOM    890  HA3 GLY A  61     -38.027  10.469  -2.224  1.00 79.36           H  
ATOM    891  C   GLY A  61     -37.093  10.035  -0.348  1.00 79.36           C  
ATOM    892  O   GLY A  61     -36.203  10.641   0.250  1.00 79.36           O  
ATOM    893  N   LYS A  62     -38.084   9.392   0.274  1.00 79.00           N  
ATOM    894  H   LYS A  62     -38.758   8.895  -0.290  1.00 79.00           H  
ATOM    895  CA  LYS A  62     -38.209   9.297   1.736  1.00 79.00           C  
ATOM    896  HA  LYS A  62     -37.707  10.149   2.196  1.00 79.00           H  
ATOM    897  C   LYS A  62     -37.507   8.073   2.337  1.00 79.00           C  
ATOM    898  CB  LYS A  62     -39.689   9.344   2.150  1.00 79.00           C  
ATOM    899  HB2 LYS A  62     -39.753   9.145   3.220  1.00 79.00           H  
ATOM    900  HB3 LYS A  62     -40.239   8.558   1.632  1.00 79.00           H  
ATOM    901  O   LYS A  62     -37.469   7.960   3.554  1.00 79.00           O  
ATOM    902  CG  LYS A  62     -40.349  10.707   1.880  1.00 79.00           C  
ATOM    903  HG2 LYS A  62     -40.415  10.879   0.806  1.00 79.00           H  
ATOM    904  HG3 LYS A  62     -39.745  11.494   2.331  1.00 79.00           H  
ATOM    905  CD  LYS A  62     -41.756  10.741   2.495  1.00 79.00           C  
ATOM    906  HD2 LYS A  62     -42.362   9.959   2.037  1.00 79.00           H  
ATOM    907  HD3 LYS A  62     -41.678  10.540   3.563  1.00 79.00           H  
ATOM    908  CE  LYS A  62     -42.432  12.103   2.286  1.00 79.00           C  
ATOM    909  HE2 LYS A  62     -41.790  12.876   2.708  1.00 79.00           H  
ATOM    910  HE3 LYS A  62     -42.524  12.287   1.216  1.00 79.00           H  
ATOM    911  NZ  LYS A  62     -43.771  12.147   2.932  1.00 79.00           N  
ATOM    912  HZ1 LYS A  62     -44.379  11.437   2.550  1.00 79.00           H  
ATOM    913  HZ2 LYS A  62     -44.215  13.044   2.795  1.00 79.00           H  
ATOM    914  HZ3 LYS A  62     -43.696  11.983   3.925  1.00 79.00           H  
ATOM    915  N   GLU A  63     -36.956   7.182   1.513  1.00 78.16           N  
ATOM    916  H   GLU A  63     -36.997   7.319   0.514  1.00 78.16           H  
ATOM    917  CA  GLU A  63     -36.265   5.987   2.005  1.00 78.16           C  
ATOM    918  HA  GLU A  63     -36.899   5.500   2.746  1.00 78.16           H  
ATOM    919  C   GLU A  63     -34.954   6.346   2.703  1.00 78.16           C  
ATOM    920  CB  GLU A  63     -36.011   4.975   0.878  1.00 78.16           C  
ATOM    921  HB2 GLU A  63     -35.481   5.456   0.056  1.00 78.16           H  
ATOM    922  HB3 GLU A  63     -35.387   4.178   1.284  1.00 78.16           H  
ATOM    923  O   GLU A  63     -34.163   7.145   2.200  1.00 78.16           O  
ATOM    924  CG  GLU A  63     -37.329   4.368   0.370  1.00 78.16           C  
ATOM    925  HG2 GLU A  63     -37.886   5.143  -0.157  1.00 78.16           H  
ATOM    926  HG3 GLU A  63     -37.923   4.061   1.231  1.00 78.16           H  
ATOM    927  CD  GLU A  63     -37.148   3.150  -0.553  1.00 78.16           C  
ATOM    928  OE1 GLU A  63     -38.163   2.763  -1.174  1.00 78.16           O  
ATOM    929  OE2 GLU A  63     -36.019   2.622  -0.660  1.00 78.16           O  
ATOM    930  N   GLU A  64     -34.715   5.751   3.868  1.00 79.41           N  
ATOM    931  H   GLU A  64     -35.384   5.088   4.232  1.00 79.41           H  
ATOM    932  CA  GLU A  64     -33.414   5.830   4.519  1.00 79.41           C  
ATOM    933  HA  GLU A  64     -33.060   6.860   4.482  1.00 79.41           H  
ATOM    934  C   GLU A  64     -32.393   4.959   3.797  1.00 79.41           C  
ATOM    935  CB  GLU A  64     -33.490   5.401   5.983  1.00 79.41           C  
ATOM    936  HB2 GLU A  64     -33.949   4.415   6.052  1.00 79.41           H  
ATOM    937  HB3 GLU A  64     -32.473   5.338   6.371  1.00 79.41           H  
ATOM    938  O   GLU A  64     -32.717   3.912   3.235  1.00 79.41           O  
ATOM    939  CG  GLU A  64     -34.265   6.403   6.839  1.00 79.41           C  
ATOM    940  HG2 GLU A  64     -33.907   7.407   6.612  1.00 79.41           H  
ATOM    941  HG3 GLU A  64     -35.325   6.350   6.590  1.00 79.41           H  
ATOM    942  CD  GLU A  64     -34.064   6.109   8.330  1.00 79.41           C  
ATOM    943  OE1 GLU A  64     -33.996   7.107   9.078  1.00 79.41           O  
ATOM    944  OE2 GLU A  64     -33.947   4.905   8.691  1.00 79.41           O  
ATOM    945  N   LEU A  65     -31.129   5.373   3.857  1.00 89.69           N  
ATOM    946  H   LEU A  65     -30.894   6.191   4.401  1.00 89.69           H  
ATOM    947  CA  LEU A  65     -30.050   4.567   3.320  1.00 89.69           C  
ATOM    948  HA  LEU A  65     -30.324   4.258   2.311  1.00 89.69           H  
ATOM    949  C   LEU A  65     -29.899   3.324   4.198  1.00 89.69           C  
ATOM    950  CB  LEU A  65     -28.773   5.416   3.265  1.00 89.69           C  
ATOM    951  HB2 LEU A  65     -28.490   5.679   4.284  1.00 89.69           H  
ATOM    952  HB3 LEU A  65     -28.977   6.343   2.729  1.00 89.69           H  
ATOM    953  O   LEU A  65     -29.524   3.421   5.361  1.00 89.69           O  
ATOM    954  CG  LEU A  65     -27.597   4.698   2.585  1.00 89.69           C  
ATOM    955  HG  LEU A  65     -27.452   3.713   3.027  1.00 89.69           H  
ATOM    956  CD1 LEU A  65     -27.792   4.555   1.075  1.00 89.69           C  
ATOM    957 HD11 LEU A  65     -28.728   4.040   0.859  1.00 89.69           H  
ATOM    958 HD12 LEU A  65     -26.973   3.973   0.653  1.00 89.69           H  
ATOM    959 HD13 LEU A  65     -27.808   5.539   0.606  1.00 89.69           H  
ATOM    960  CD2 LEU A  65     -26.339   5.528   2.807  1.00 89.69           C  
ATOM    961 HD21 LEU A  65     -26.482   6.530   2.402  1.00 89.69           H  
ATOM    962 HD22 LEU A  65     -25.487   5.057   2.317  1.00 89.69           H  
ATOM    963 HD23 LEU A  65     -26.150   5.590   3.878  1.00 89.69           H  
ATOM    964  N   ARG A  66     -30.186   2.148   3.650  1.00 85.81           N  
ATOM    965  H   ARG A  66     -30.584   2.131   2.722  1.00 85.81           H  
ATOM    966  CA  ARG A  66     -29.939   0.873   4.322  1.00 85.81           C  
ATOM    967  HA  ARG A  66     -29.251   1.032   5.153  1.00 85.81           H  
ATOM    968  C   ARG A  66     -29.259  -0.075   3.359  1.00 85.81           C  
ATOM    969  CB  ARG A  66     -31.239   0.278   4.884  1.00 85.81           C  
ATOM    970  HB2 ARG A  66     -31.037  -0.734   5.233  1.00 85.81           H  
ATOM    971  HB3 ARG A  66     -31.991   0.230   4.096  1.00 85.81           H  
ATOM    972  O   ARG A  66     -29.625  -0.149   2.189  1.00 85.81           O  
ATOM    973  CG  ARG A  66     -31.772   1.105   6.062  1.00 85.81           C  
ATOM    974  HG2 ARG A  66     -30.985   1.225   6.806  1.00 85.81           H  
ATOM    975  HG3 ARG A  66     -32.074   2.090   5.706  1.00 85.81           H  
ATOM    976  CD  ARG A  66     -32.976   0.423   6.713  1.00 85.81           C  
ATOM    977  HD2 ARG A  66     -32.670  -0.554   7.088  1.00 85.81           H  
ATOM    978  HD3 ARG A  66     -33.755   0.292   5.962  1.00 85.81           H  
ATOM    979  NE  ARG A  66     -33.495   1.242   7.821  1.00 85.81           N  
ATOM    980  HE  ARG A  66     -33.118   2.173   7.924  1.00 85.81           H  
ATOM    981  NH1 ARG A  66     -35.093  -0.211   8.608  1.00 85.81           N  
ATOM    982 HH11 ARG A  66     -35.844  -0.403   9.255  1.00 85.81           H  
ATOM    983 HH12 ARG A  66     -34.843  -0.872   7.886  1.00 85.81           H  
ATOM    984  NH2 ARG A  66     -34.815   1.808   9.557  1.00 85.81           N  
ATOM    985 HH21 ARG A  66     -34.444   2.745   9.503  1.00 85.81           H  
ATOM    986 HH22 ARG A  66     -35.556   1.623  10.218  1.00 85.81           H  
ATOM    987  CZ  ARG A  66     -34.463   0.934   8.659  1.00 85.81           C  
ATOM    988  N   PHE A  67     -28.286  -0.806   3.878  1.00 88.81           N  
ATOM    989  H   PHE A  67     -28.080  -0.722   4.863  1.00 88.81           H  
ATOM    990  CA  PHE A  67     -27.610  -1.864   3.150  1.00 88.81           C  
ATOM    991  HA  PHE A  67     -28.018  -1.909   2.140  1.00 88.81           H  
ATOM    992  C   PHE A  67     -27.858  -3.207   3.835  1.00 88.81           C  
ATOM    993  CB  PHE A  67     -26.122  -1.542   3.021  1.00 88.81           C  
ATOM    994  HB2 PHE A  67     -25.705  -1.347   4.008  1.00 88.81           H  
ATOM    995  HB3 PHE A  67     -25.608  -2.414   2.615  1.00 88.81           H  
ATOM    996  O   PHE A  67     -27.993  -3.247   5.063  1.00 88.81           O  
ATOM    997  CG  PHE A  67     -25.864  -0.368   2.101  1.00 88.81           C  
ATOM    998  CD1 PHE A  67     -25.967  -0.544   0.709  1.00 88.81           C  
ATOM    999  HD1 PHE A  67     -26.249  -1.504   0.303  1.00 88.81           H  
ATOM   1000  CD2 PHE A  67     -25.522   0.892   2.623  1.00 88.81           C  
ATOM   1001  HD2 PHE A  67     -25.459   1.038   3.691  1.00 88.81           H  
ATOM   1002  CE1 PHE A  67     -25.707   0.528  -0.159  1.00 88.81           C  
ATOM   1003  HE1 PHE A  67     -25.808   0.382  -1.224  1.00 88.81           H  
ATOM   1004  CE2 PHE A  67     -25.232   1.955   1.752  1.00 88.81           C  
ATOM   1005  HE2 PHE A  67     -24.927   2.909   2.156  1.00 88.81           H  
ATOM   1006  CZ  PHE A  67     -25.317   1.774   0.361  1.00 88.81           C  
ATOM   1007  HZ  PHE A  67     -25.085   2.591  -0.306  1.00 88.81           H  
ATOM   1008  N   PRO A  68     -27.920  -4.309   3.068  1.00 81.71           N  
ATOM   1009  CA  PRO A  68     -27.909  -5.650   3.633  1.00 81.71           C  
ATOM   1010  HA  PRO A  68     -28.816  -5.789   4.221  1.00 81.71           H  
ATOM   1011  C   PRO A  68     -26.679  -5.868   4.522  1.00 81.71           C  
ATOM   1012  CB  PRO A  68     -27.923  -6.610   2.438  1.00 81.71           C  
ATOM   1013  HB2 PRO A  68     -26.905  -6.898   2.175  1.00 81.71           H  
ATOM   1014  HB3 PRO A  68     -28.525  -7.496   2.638  1.00 81.71           H  
ATOM   1015  O   PRO A  68     -25.641  -5.222   4.355  1.00 81.71           O  
ATOM   1016  CG  PRO A  68     -28.514  -5.768   1.309  1.00 81.71           C  
ATOM   1017  HG2 PRO A  68     -28.203  -6.120   0.325  1.00 81.71           H  
ATOM   1018  HG3 PRO A  68     -29.601  -5.770   1.384  1.00 81.71           H  
ATOM   1019  CD  PRO A  68     -27.985  -4.373   1.615  1.00 81.71           C  
ATOM   1020  HD2 PRO A  68     -26.986  -4.254   1.195  1.00 81.71           H  
ATOM   1021  HD3 PRO A  68     -28.668  -3.633   1.199  1.00 81.71           H  
ATOM   1022  N   ARG A  69     -26.775  -6.810   5.465  1.00 79.34           N  
ATOM   1023  H   ARG A  69     -27.619  -7.364   5.506  1.00 79.34           H  
ATOM   1024  CA  ARG A  69     -25.614  -7.205   6.276  1.00 79.34           C  
ATOM   1025  HA  ARG A  69     -25.238  -6.322   6.793  1.00 79.34           H  
ATOM   1026  C   ARG A  69     -24.487  -7.703   5.363  1.00 79.34           C  
ATOM   1027  CB  ARG A  69     -25.999  -8.277   7.304  1.00 79.34           C  
ATOM   1028  HB2 ARG A  69     -26.533  -9.086   6.806  1.00 79.34           H  
ATOM   1029  HB3 ARG A  69     -25.083  -8.688   7.729  1.00 79.34           H  
ATOM   1030  O   ARG A  69     -24.749  -8.430   4.410  1.00 79.34           O  
ATOM   1031  CG  ARG A  69     -26.852  -7.713   8.450  1.00 79.34           C  
ATOM   1032  HG2 ARG A  69     -26.317  -6.890   8.922  1.00 79.34           H  
ATOM   1033  HG3 ARG A  69     -27.802  -7.347   8.061  1.00 79.34           H  
ATOM   1034  CD  ARG A  69     -27.110  -8.811   9.489  1.00 79.34           C  
ATOM   1035  HD2 ARG A  69     -26.152  -9.231   9.796  1.00 79.34           H  
ATOM   1036  HD3 ARG A  69     -27.704  -9.599   9.026  1.00 79.34           H  
ATOM   1037  NE  ARG A  69     -27.814  -8.293  10.679  1.00 79.34           N  
ATOM   1038  HE  ARG A  69     -28.099  -7.324  10.659  1.00 79.34           H  
ATOM   1039  NH1 ARG A  69     -27.785 -10.241  11.899  1.00 79.34           N  
ATOM   1040 HH11 ARG A  69     -28.015 -10.753  12.738  1.00 79.34           H  
ATOM   1041 HH12 ARG A  69     -27.330 -10.715  11.131  1.00 79.34           H  
ATOM   1042  NH2 ARG A  69     -28.706  -8.411  12.776  1.00 79.34           N  
ATOM   1043 HH21 ARG A  69     -28.982  -7.440  12.729  1.00 79.34           H  
ATOM   1044 HH22 ARG A  69     -28.925  -8.946  13.604  1.00 79.34           H  
ATOM   1045  CZ  ARG A  69     -28.097  -8.981  11.774  1.00 79.34           C  
ATOM   1046  N   GLY A  70     -23.250  -7.305   5.660  1.00 84.10           N  
ATOM   1047  H   GLY A  70     -23.106  -6.684   6.443  1.00 84.10           H  
ATOM   1048  CA  GLY A  70     -22.076  -7.651   4.850  1.00 84.10           C  
ATOM   1049  HA2 GLY A  70     -22.156  -8.689   4.525  1.00 84.10           H  
ATOM   1050  HA3 GLY A  70     -21.180  -7.567   5.464  1.00 84.10           H  
ATOM   1051  C   GLY A  70     -21.887  -6.786   3.599  1.00 84.10           C  
ATOM   1052  O   GLY A  70     -20.991  -7.055   2.804  1.00 84.10           O  
ATOM   1053  N   GLN A  71     -22.726  -5.767   3.393  1.00 83.17           N  
ATOM   1054  H   GLN A  71     -23.442  -5.577   4.079  1.00 83.17           H  
ATOM   1055  CA  GLN A  71     -22.760  -4.971   2.172  1.00 83.17           C  
ATOM   1056  HA  GLN A  71     -21.880  -5.188   1.566  1.00 83.17           H  
ATOM   1057  C   GLN A  71     -22.730  -3.464   2.449  1.00 83.17           C  
ATOM   1058  CB  GLN A  71     -24.006  -5.373   1.366  1.00 83.17           C  
ATOM   1059  HB2 GLN A  71     -24.892  -5.336   1.999  1.00 83.17           H  
ATOM   1060  HB3 GLN A  71     -24.161  -4.637   0.577  1.00 83.17           H  
ATOM   1061  O   GLN A  71     -22.827  -3.001   3.585  1.00 83.17           O  
ATOM   1062  CG  GLN A  71     -23.878  -6.782   0.760  1.00 83.17           C  
ATOM   1063  HG2 GLN A  71     -23.935  -7.523   1.558  1.00 83.17           H  
ATOM   1064  HG3 GLN A  71     -22.906  -6.882   0.277  1.00 83.17           H  
ATOM   1065  CD  GLN A  71     -24.951  -7.104  -0.278  1.00 83.17           C  
ATOM   1066  NE2 GLN A  71     -24.948  -8.295  -0.830  1.00 83.17           N  
ATOM   1067 HE21 GLN A  71     -24.268  -8.990  -0.556  1.00 83.17           H  
ATOM   1068 HE22 GLN A  71     -25.657  -8.468  -1.528  1.00 83.17           H  
ATOM   1069  OE1 GLN A  71     -25.796  -6.298  -0.632  1.00 83.17           O  
ATOM   1070  N   GLY A  72     -22.590  -2.688   1.373  1.00 89.12           N  
ATOM   1071  H   GLY A  72     -22.491  -3.138   0.474  1.00 89.12           H  
ATOM   1072  CA  GLY A  72     -22.701  -1.232   1.394  1.00 89.12           C  
ATOM   1073  HA2 GLY A  72     -23.189  -0.896   0.479  1.00 89.12           H  
ATOM   1074  HA3 GLY A  72     -23.314  -0.929   2.243  1.00 89.12           H  
ATOM   1075  C   GLY A  72     -21.381  -0.493   1.517  1.00 89.12           C  
ATOM   1076  O   GLY A  72     -21.346   0.698   1.253  1.00 89.12           O  
ATOM   1077  N   VAL A  73     -20.282  -1.159   1.857  1.00 89.15           N  
ATOM   1078  H   VAL A  73     -20.332  -2.150   2.049  1.00 89.15           H  
ATOM   1079  CA  VAL A  73     -18.981  -0.489   1.850  1.00 89.15           C  
ATOM   1080  HA  VAL A  73     -19.102   0.450   2.390  1.00 89.15           H  
ATOM   1081  C   VAL A  73     -18.575  -0.209   0.401  1.00 89.15           C  
ATOM   1082  CB  VAL A  73     -17.903  -1.287   2.579  1.00 89.15           C  
ATOM   1083  HB  VAL A  73     -17.650  -2.177   2.003  1.00 89.15           H  
ATOM   1084  O   VAL A  73     -18.607  -1.125  -0.428  1.00 89.15           O  
ATOM   1085  CG1 VAL A  73     -16.661  -0.417   2.749  1.00 89.15           C  
ATOM   1086 HG11 VAL A  73     -16.244  -0.150   1.778  1.00 89.15           H  
ATOM   1087 HG12 VAL A  73     -16.902   0.486   3.311  1.00 89.15           H  
ATOM   1088 HG13 VAL A  73     -15.907  -0.977   3.302  1.00 89.15           H  
ATOM   1089  CG2 VAL A  73     -18.387  -1.691   3.975  1.00 89.15           C  
ATOM   1090 HG21 VAL A  73     -18.569  -0.811   4.592  1.00 89.15           H  
ATOM   1091 HG22 VAL A  73     -17.615  -2.305   4.439  1.00 89.15           H  
ATOM   1092 HG23 VAL A  73     -19.288  -2.302   3.923  1.00 89.15           H  
ATOM   1093  N   PRO A  74     -18.233   1.042   0.057  1.00 87.21           N  
ATOM   1094  CA  PRO A  74     -17.842   1.372  -1.297  1.00 87.21           C  
ATOM   1095  HA  PRO A  74     -18.591   1.003  -1.997  1.00 87.21           H  
ATOM   1096  C   PRO A  74     -16.506   0.732  -1.654  1.00 87.21           C  
ATOM   1097  CB  PRO A  74     -17.819   2.895  -1.349  1.00 87.21           C  
ATOM   1098  HB2 PRO A  74     -17.093   3.281  -2.064  1.00 87.21           H  
ATOM   1099  HB3 PRO A  74     -18.827   3.231  -1.589  1.00 87.21           H  
ATOM   1100  O   PRO A  74     -15.628   0.566  -0.808  1.00 87.21           O  
ATOM   1101  CG  PRO A  74     -17.492   3.301   0.085  1.00 87.21           C  
ATOM   1102  HG2 PRO A  74     -17.875   4.294   0.320  1.00 87.21           H  
ATOM   1103  HG3 PRO A  74     -16.414   3.254   0.241  1.00 87.21           H  
ATOM   1104  CD  PRO A  74     -18.170   2.216   0.915  1.00 87.21           C  
ATOM   1105  HD2 PRO A  74     -17.580   2.026   1.811  1.00 87.21           H  
ATOM   1106  HD3 PRO A  74     -19.179   2.525   1.188  1.00 87.21           H  
ATOM   1107  N   ILE A  75     -16.344   0.417  -2.938  1.00 79.43           N  
ATOM   1108  H   ILE A  75     -17.101   0.632  -3.571  1.00 79.43           H  
ATOM   1109  CA  ILE A  75     -15.089  -0.053  -3.505  1.00 79.43           C  
ATOM   1110  HA  ILE A  75     -14.799  -0.971  -2.993  1.00 79.43           H  
ATOM   1111  C   ILE A  75     -14.047   1.023  -3.240  1.00 79.43           C  
ATOM   1112  CB  ILE A  75     -15.182  -0.337  -5.021  1.00 79.43           C  
ATOM   1113  HB  ILE A  75     -15.395   0.600  -5.536  1.00 79.43           H  
ATOM   1114  O   ILE A  75     -14.036   2.083  -3.870  1.00 79.43           O  
ATOM   1115  CG1 ILE A  75     -16.308  -1.331  -5.364  1.00 79.43           C  
ATOM   1116 HG12 ILE A  75     -16.081  -2.311  -4.945  1.00 79.43           H  
ATOM   1117 HG13 ILE A  75     -17.240  -0.974  -4.924  1.00 79.43           H  
ATOM   1118  CG2 ILE A  75     -13.822  -0.875  -5.515  1.00 79.43           C  
ATOM   1119 HG21 ILE A  75     -13.830  -1.008  -6.597  1.00 79.43           H  
ATOM   1120 HG22 ILE A  75     -13.595  -1.828  -5.037  1.00 79.43           H  
ATOM   1121 HG23 ILE A  75     -13.022  -0.167  -5.298  1.00 79.43           H  
ATOM   1122  CD1 ILE A  75     -16.534  -1.457  -6.878  1.00 79.43           C  
ATOM   1123 HD11 ILE A  75     -16.724  -0.473  -7.308  1.00 79.43           H  
ATOM   1124 HD12 ILE A  75     -17.390  -2.098  -7.088  1.00 79.43           H  
ATOM   1125 HD13 ILE A  75     -15.667  -1.903  -7.365  1.00 79.43           H  
ATOM   1126  N   ASN A  76     -13.148   0.725  -2.317  1.00 65.56           N  
ATOM   1127  H   ASN A  76     -13.292  -0.093  -1.743  1.00 65.56           H  
ATOM   1128  CA  ASN A  76     -11.966   1.525  -2.118  1.00 65.56           C  
ATOM   1129  HA  ASN A  76     -12.066   2.472  -2.648  1.00 65.56           H  
ATOM   1130  C   ASN A  76     -10.764   0.781  -2.658  1.00 65.56           C  
ATOM   1131  CB  ASN A  76     -11.792   1.833  -0.648  1.00 65.56           C  
ATOM   1132  HB2 ASN A  76     -12.770   2.085  -0.238  1.00 65.56           H  
ATOM   1133  HB3 ASN A  76     -11.460   0.915  -0.163  1.00 65.56           H  
ATOM   1134  O   ASN A  76     -10.376  -0.266  -2.147  1.00 65.56           O  
ATOM   1135  CG  ASN A  76     -10.768   2.948  -0.429  1.00 65.56           C  
ATOM   1136  ND2 ASN A  76     -10.509   3.382   0.772  1.00 65.56           N  
ATOM   1137 HD21 ASN A  76     -11.007   2.959   1.541  1.00 65.56           H  
ATOM   1138 HD22 ASN A  76      -9.801   4.093   0.888  1.00 65.56           H  
ATOM   1139  OD1 ASN A  76     -10.160   3.456  -1.356  1.00 65.56           O  
ATOM   1140  N   THR A  77     -10.133   1.370  -3.660  1.00 57.96           N  
ATOM   1141  H   THR A  77     -10.478   2.249  -4.018  1.00 57.96           H  
ATOM   1142  CA  THR A  77      -8.865   0.872  -4.184  1.00 57.96           C  
ATOM   1143  HA  THR A  77      -8.957  -0.194  -4.395  1.00 57.96           H  
ATOM   1144  C   THR A  77      -7.716   1.032  -3.190  1.00 57.96           C  
ATOM   1145  CB  THR A  77      -8.529   1.607  -5.483  1.00 57.96           C  
ATOM   1146  HB  THR A  77      -7.554   1.278  -5.841  1.00 57.96           H  
ATOM   1147  O   THR A  77      -6.676   0.407  -3.373  1.00 57.96           O  
ATOM   1148  CG2 THR A  77      -9.582   1.323  -6.559  1.00 57.96           C  
ATOM   1149 HG21 THR A  77      -9.232   1.707  -7.517  1.00 57.96           H  
ATOM   1150 HG22 THR A  77     -10.524   1.811  -6.308  1.00 57.96           H  
ATOM   1151 HG23 THR A  77      -9.754   0.250  -6.643  1.00 57.96           H  
ATOM   1152  OG1 THR A  77      -8.506   3.006  -5.278  1.00 57.96           O  
ATOM   1153  HG1 THR A  77      -7.754   3.231  -4.726  1.00 57.96           H  
ATOM   1154  N   ASN A  78      -7.891   1.872  -2.164  1.00 53.38           N  
ATOM   1155  H   ASN A  78      -8.773   2.359  -2.097  1.00 53.38           H  
ATOM   1156  CA  ASN A  78      -6.847   2.268  -1.223  1.00 53.38           C  
ATOM   1157  HA  ASN A  78      -5.884   1.922  -1.597  1.00 53.38           H  
ATOM   1158  C   ASN A  78      -7.007   1.639   0.172  1.00 53.38           C  
ATOM   1159  CB  ASN A  78      -6.795   3.807  -1.134  1.00 53.38           C  
ATOM   1160  HB2 ASN A  78      -6.026   4.085  -0.413  1.00 53.38           H  
ATOM   1161  HB3 ASN A  78      -7.746   4.184  -0.758  1.00 53.38           H  
ATOM   1162  O   ASN A  78      -6.218   1.969   1.053  1.00 53.38           O  
ATOM   1163  CG  ASN A  78      -6.470   4.526  -2.432  1.00 53.38           C  
ATOM   1164  ND2 ASN A  78      -6.320   5.828  -2.365  1.00 53.38           N  
ATOM   1165 HD21 ASN A  78      -6.037   6.299  -3.212  1.00 53.38           H  
ATOM   1166 HD22 ASN A  78      -6.321   6.288  -1.466  1.00 53.38           H  
ATOM   1167  OD1 ASN A  78      -6.349   3.962  -3.513  1.00 53.38           O  
ATOM   1168  N   SER A  79      -8.002   0.773   0.405  1.00 64.76           N  
ATOM   1169  H   SER A  79      -8.597   0.477  -0.355  1.00 64.76           H  
ATOM   1170  CA  SER A  79      -8.192   0.120   1.710  1.00 64.76           C  
ATOM   1171  HA  SER A  79      -7.330   0.341   2.339  1.00 64.76           H  
ATOM   1172  C   SER A  79      -8.245  -1.402   1.602  1.00 64.76           C  
ATOM   1173  CB  SER A  79      -9.398   0.700   2.455  1.00 64.76           C  
ATOM   1174  HB2 SER A  79      -9.362   0.369   3.493  1.00 64.76           H  
ATOM   1175  HB3 SER A  79      -9.308   1.786   2.454  1.00 64.76           H  
ATOM   1176  O   SER A  79      -8.813  -1.947   0.653  1.00 64.76           O  
ATOM   1177  OG  SER A  79     -10.646   0.337   1.913  1.00 64.76           O  
ATOM   1178  HG  SER A  79     -10.793  -0.599   2.070  1.00 64.76           H  
ATOM   1179  N   GLY A  80      -7.663  -2.097   2.585  1.00 65.65           N  
ATOM   1180  H   GLY A  80      -7.268  -1.600   3.371  1.00 65.65           H  
ATOM   1181  CA  GLY A  80      -7.763  -3.557   2.695  1.00 65.65           C  
ATOM   1182  HA2 GLY A  80      -7.451  -4.013   1.756  1.00 65.65           H  
ATOM   1183  HA3 GLY A  80      -7.106  -3.907   3.492  1.00 65.65           H  
ATOM   1184  C   GLY A  80      -9.196  -4.009   3.017  1.00 65.65           C  
ATOM   1185  O   GLY A  80     -10.013  -3.170   3.393  1.00 65.65           O  
ATOM   1186  N   PRO A  81      -9.538  -5.305   2.884  1.00 69.03           N  
ATOM   1187  CA  PRO A  81     -10.860  -5.836   3.243  1.00 69.03           C  
ATOM   1188  HA  PRO A  81     -11.645  -5.366   2.651  1.00 69.03           H  
ATOM   1189  C   PRO A  81     -11.150  -5.685   4.733  1.00 69.03           C  
ATOM   1190  CB  PRO A  81     -10.876  -7.299   2.858  1.00 69.03           C  
ATOM   1191  HB2 PRO A  81     -11.526  -7.897   3.497  1.00 69.03           H  
ATOM   1192  HB3 PRO A  81     -11.157  -7.404   1.810  1.00 69.03           H  
ATOM   1193  O   PRO A  81     -12.260  -5.359   5.126  1.00 69.03           O  
ATOM   1194  CG  PRO A  81      -9.429  -7.648   3.037  1.00 69.03           C  
ATOM   1195  HG2 PRO A  81      -9.259  -8.547   2.444  1.00 69.03           H  
ATOM   1196  HG3 PRO A  81      -9.230  -7.848   4.090  1.00 69.03           H  
ATOM   1197  CD  PRO A  81      -8.665  -6.405   2.563  1.00 69.03           C  
ATOM   1198  HD2 PRO A  81      -7.713  -6.316   3.086  1.00 69.03           H  
ATOM   1199  HD3 PRO A  81      -8.527  -6.443   1.482  1.00 69.03           H  
ATOM   1200  N   ASP A  82     -10.125  -5.812   5.563  1.00 74.49           N  
ATOM   1201  H   ASP A  82      -9.312  -6.325   5.254  1.00 74.49           H  
ATOM   1202  CA  ASP A  82     -10.217  -5.588   6.993  1.00 74.49           C  
ATOM   1203  HA  ASP A  82     -10.898  -6.308   7.446  1.00 74.49           H  
ATOM   1204  C   ASP A  82     -10.610  -4.142   7.324  1.00 74.49           C  
ATOM   1205  CB  ASP A  82      -8.840  -5.797   7.571  1.00 74.49           C  
ATOM   1206  HB2 ASP A  82      -8.933  -5.621   8.643  1.00 74.49           H  
ATOM   1207  HB3 ASP A  82      -8.205  -5.049   7.097  1.00 74.49           H  
ATOM   1208  O   ASP A  82     -11.128  -3.844   8.400  1.00 74.49           O  
ATOM   1209  CG  ASP A  82      -8.163  -7.140   7.355  1.00 74.49           C  
ATOM   1210  OD1 ASP A  82      -8.708  -7.977   6.608  1.00 74.49           O  
ATOM   1211  OD2 ASP A  82      -7.025  -7.251   7.858  1.00 74.49           O  
ATOM   1212  N   ASP A  83     -10.328  -3.220   6.407  1.00 79.92           N  
ATOM   1213  H   ASP A  83      -9.916  -3.532   5.539  1.00 79.92           H  
ATOM   1214  CA  ASP A  83     -10.661  -1.812   6.529  1.00 79.92           C  
ATOM   1215  HA  ASP A  83     -10.742  -1.555   7.585  1.00 79.92           H  
ATOM   1216  C   ASP A  83     -12.004  -1.464   5.908  1.00 79.92           C  
ATOM   1217  CB  ASP A  83      -9.552  -0.955   5.946  1.00 79.92           C  
ATOM   1218  HB2 ASP A  83      -9.474  -1.162   4.879  1.00 79.92           H  
ATOM   1219  HB3 ASP A  83      -9.843   0.085   6.097  1.00 79.92           H  
ATOM   1220  O   ASP A  83     -12.429  -0.316   5.994  1.00 79.92           O  
ATOM   1221  CG  ASP A  83      -8.198  -1.179   6.602  1.00 79.92           C  
ATOM   1222  OD1 ASP A  83      -8.170  -1.551   7.806  1.00 79.92           O  
ATOM   1223  OD2 ASP A  83      -7.201  -0.930   5.891  1.00 79.92           O  
ATOM   1224  N   GLN A  84     -12.701  -2.436   5.323  1.00 86.57           N  
ATOM   1225  H   GLN A  84     -12.326  -3.374   5.332  1.00 86.57           H  
ATOM   1226  CA  GLN A  84     -14.020  -2.251   4.730  1.00 86.57           C  
ATOM   1227  HA  GLN A  84     -14.031  -1.278   4.239  1.00 86.57           H  
ATOM   1228  C   GLN A  84     -15.087  -2.232   5.824  1.00 86.57           C  
ATOM   1229  CB  GLN A  84     -14.298  -3.321   3.680  1.00 86.57           C  
ATOM   1230  HB2 GLN A  84     -14.262  -4.272   4.211  1.00 86.57           H  
ATOM   1231  HB3 GLN A  84     -15.291  -3.186   3.252  1.00 86.57           H  
ATOM   1232  O   GLN A  84     -15.974  -3.077   5.919  1.00 86.57           O  
ATOM   1233  CG  GLN A  84     -13.272  -3.401   2.555  1.00 86.57           C  
ATOM   1234  HG2 GLN A  84     -13.499  -4.262   1.926  1.00 86.57           H  
ATOM   1235  HG3 GLN A  84     -12.305  -3.552   3.035  1.00 86.57           H  
ATOM   1236  CD  GLN A  84     -13.119  -2.180   1.673  1.00 86.57           C  
ATOM   1237  NE2 GLN A  84     -12.010  -2.067   0.973  1.00 86.57           N  
ATOM   1238 HE21 GLN A  84     -11.925  -1.271   0.357  1.00 86.57           H  
ATOM   1239 HE22 GLN A  84     -11.271  -2.750   1.058  1.00 86.57           H  
ATOM   1240  OE1 GLN A  84     -13.953  -1.300   1.593  1.00 86.57           O  
ATOM   1241  N   ILE A  85     -14.963  -1.243   6.692  1.00 88.07           N  
ATOM   1242  H   ILE A  85     -14.174  -0.624   6.569  1.00 88.07           H  
ATOM   1243  CA  ILE A  85     -15.865  -0.953   7.786  1.00 88.07           C  
ATOM   1244  HA  ILE A  85     -16.859  -1.304   7.510  1.00 88.07           H  
ATOM   1245  C   ILE A  85     -15.917   0.545   7.970  1.00 88.07           C  
ATOM   1246  CB  ILE A  85     -15.452  -1.679   9.072  1.00 88.07           C  
ATOM   1247  HB  ILE A  85     -15.478  -2.743   8.836  1.00 88.07           H  
ATOM   1248  O   ILE A  85     -14.910   1.260   7.967  1.00 88.07           O  
ATOM   1249  CG1 ILE A  85     -16.479  -1.460  10.198  1.00 88.07           C  
ATOM   1250 HG12 ILE A  85     -16.388  -0.453  10.603  1.00 88.07           H  
ATOM   1251 HG13 ILE A  85     -17.486  -1.571   9.795  1.00 88.07           H  
ATOM   1252  CG2 ILE A  85     -14.023  -1.321   9.521  1.00 88.07           C  
ATOM   1253 HG21 ILE A  85     -13.548  -2.230   9.890  1.00 88.07           H  
ATOM   1254 HG22 ILE A  85     -13.423  -0.952   8.689  1.00 88.07           H  
ATOM   1255 HG23 ILE A  85     -14.035  -0.567  10.307  1.00 88.07           H  
ATOM   1256  CD1 ILE A  85     -16.291  -2.477  11.327  1.00 88.07           C  
ATOM   1257 HD11 ILE A  85     -16.505  -3.481  10.960  1.00 88.07           H  
ATOM   1258 HD12 ILE A  85     -16.962  -2.252  12.156  1.00 88.07           H  
ATOM   1259 HD13 ILE A  85     -15.263  -2.442  11.687  1.00 88.07           H  
ATOM   1260  N   GLY A  86     -17.130   1.027   8.125  1.00 93.06           N  
ATOM   1261  H   GLY A  86     -17.924   0.403   8.109  1.00 93.06           H  
ATOM   1262  CA  GLY A  86     -17.365   2.438   8.233  1.00 93.06           C  
ATOM   1263  HA2 GLY A  86     -16.985   2.920   7.332  1.00 93.06           H  
ATOM   1264  HA3 GLY A  86     -16.851   2.842   9.105  1.00 93.06           H  
ATOM   1265  C   GLY A  86     -18.829   2.732   8.378  1.00 93.06           C  
ATOM   1266  O   GLY A  86     -19.629   1.907   8.824  1.00 93.06           O  
ATOM   1267  N   TYR A  87     -19.166   3.950   8.013  1.00 93.39           N  
ATOM   1268  H   TYR A  87     -18.452   4.577   7.672  1.00 93.39           H  
ATOM   1269  CA  TYR A  87     -20.507   4.446   8.139  1.00 93.39           C  
ATOM   1270  HA  TYR A  87     -21.189   3.607   7.999  1.00 93.39           H  
ATOM   1271  C   TYR A  87     -20.801   5.475   7.066  1.00 93.39           C  
ATOM   1272  CB  TYR A  87     -20.715   5.011   9.545  1.00 93.39           C  
ATOM   1273  HB2 TYR A  87     -21.772   5.256   9.652  1.00 93.39           H  
ATOM   1274  HB3 TYR A  87     -20.500   4.229  10.274  1.00 93.39           H  
ATOM   1275  O   TYR A  87     -19.947   6.260   6.653  1.00 93.39           O  
ATOM   1276  CG  TYR A  87     -19.875   6.230   9.880  1.00 93.39           C  
ATOM   1277  CD1 TYR A  87     -18.533   6.100  10.298  1.00 93.39           C  
ATOM   1278  HD1 TYR A  87     -18.086   5.120  10.385  1.00 93.39           H  
ATOM   1279  CD2 TYR A  87     -20.453   7.506   9.768  1.00 93.39           C  
ATOM   1280  HD2 TYR A  87     -21.482   7.603   9.453  1.00 93.39           H  
ATOM   1281  CE1 TYR A  87     -17.764   7.246  10.590  1.00 93.39           C  
ATOM   1282  HE1 TYR A  87     -16.728   7.163  10.884  1.00 93.39           H  
ATOM   1283  CE2 TYR A  87     -19.697   8.646  10.081  1.00 93.39           C  
ATOM   1284  HE2 TYR A  87     -20.148   9.627  10.042  1.00 93.39           H  
ATOM   1285  OH  TYR A  87     -17.661   9.667  10.700  1.00 93.39           O  
ATOM   1286  HH  TYR A  87     -18.236  10.418  10.537  1.00 93.39           H  
ATOM   1287  CZ  TYR A  87     -18.352   8.521  10.473  1.00 93.39           C  
ATOM   1288  N   TYR A  88     -22.052   5.504   6.645  1.00 94.15           N  
ATOM   1289  H   TYR A  88     -22.697   4.825   7.022  1.00 94.15           H  
ATOM   1290  CA  TYR A  88     -22.581   6.629   5.906  1.00 94.15           C  
ATOM   1291  HA  TYR A  88     -21.780   7.099   5.336  1.00 94.15           H  
ATOM   1292  C   TYR A  88     -23.147   7.648   6.879  1.00 94.15           C  
ATOM   1293  CB  TYR A  88     -23.625   6.158   4.912  1.00 94.15           C  
ATOM   1294  HB2 TYR A  88     -24.149   7.030   4.521  1.00 94.15           H  
ATOM   1295  HB3 TYR A  88     -24.351   5.519   5.413  1.00 94.15           H  
ATOM   1296  O   TYR A  88     -23.919   7.306   7.771  1.00 94.15           O  
ATOM   1297  CG  TYR A  88     -23.024   5.429   3.743  1.00 94.15           C  
ATOM   1298  CD1 TYR A  88     -22.707   6.147   2.577  1.00 94.15           C  
ATOM   1299  HD1 TYR A  88     -22.887   7.211   2.525  1.00 94.15           H  
ATOM   1300  CD2 TYR A  88     -22.794   4.045   3.817  1.00 94.15           C  
ATOM   1301  HD2 TYR A  88     -23.038   3.494   4.712  1.00 94.15           H  
ATOM   1302  CE1 TYR A  88     -22.186   5.476   1.463  1.00 94.15           C  
ATOM   1303  HE1 TYR A  88     -21.981   6.027   0.557  1.00 94.15           H  
ATOM   1304  CE2 TYR A  88     -22.250   3.379   2.708  1.00 94.15           C  
ATOM   1305  HE2 TYR A  88     -22.082   2.313   2.753  1.00 94.15           H  
ATOM   1306  OH  TYR A  88     -21.446   3.455   0.439  1.00 94.15           O  
ATOM   1307  HH  TYR A  88     -21.297   4.039  -0.308  1.00 94.15           H  
ATOM   1308  CZ  TYR A  88     -21.949   4.088   1.525  1.00 94.15           C  
ATOM   1309  N   ARG A  89     -22.787   8.914   6.675  1.00 93.09           N  
ATOM   1310  H   ARG A  89     -22.095   9.086   5.960  1.00 93.09           H  
ATOM   1311  CA  ARG A  89     -23.327  10.053   7.410  1.00 93.09           C  
ATOM   1312  HA  ARG A  89     -23.936   9.683   8.234  1.00 93.09           H  
ATOM   1313  C   ARG A  89     -24.217  10.890   6.519  1.00 93.09           C  
ATOM   1314  CB  ARG A  89     -22.178  10.872   7.991  1.00 93.09           C  
ATOM   1315  HB2 ARG A  89     -21.548  11.242   7.182  1.00 93.09           H  
ATOM   1316  HB3 ARG A  89     -21.585  10.202   8.613  1.00 93.09           H  
ATOM   1317  O   ARG A  89     -23.772  11.381   5.477  1.00 93.09           O  
ATOM   1318  CG  ARG A  89     -22.668  12.052   8.843  1.00 93.09           C  
ATOM   1319  HG2 ARG A  89     -23.380  11.702   9.590  1.00 93.09           H  
ATOM   1320  HG3 ARG A  89     -23.148  12.799   8.211  1.00 93.09           H  
ATOM   1321  CD  ARG A  89     -21.459  12.672   9.539  1.00 93.09           C  
ATOM   1322  HD2 ARG A  89     -20.748  13.012   8.786  1.00 93.09           H  
ATOM   1323  HD3 ARG A  89     -20.975  11.889  10.124  1.00 93.09           H  
ATOM   1324  NE  ARG A  89     -21.824  13.765  10.455  1.00 93.09           N  
ATOM   1325  HE  ARG A  89     -22.038  13.493  11.404  1.00 93.09           H  
ATOM   1326  NH1 ARG A  89     -21.460  15.544   9.036  1.00 93.09           N  
ATOM   1327 HH11 ARG A  89     -21.248  14.890   8.296  1.00 93.09           H  
ATOM   1328 HH12 ARG A  89     -21.463  16.541   8.875  1.00 93.09           H  
ATOM   1329  NH2 ARG A  89     -22.130  15.893  11.143  1.00 93.09           N  
ATOM   1330 HH21 ARG A  89     -22.346  15.505  12.050  1.00 93.09           H  
ATOM   1331 HH22 ARG A  89     -22.145  16.892  10.993  1.00 93.09           H  
ATOM   1332  CZ  ARG A  89     -21.807  15.059  10.200  1.00 93.09           C  
ATOM   1333  N   ARG A  90     -25.444  11.115   6.974  1.00 92.01           N  
ATOM   1334  H   ARG A  90     -25.728  10.627   7.811  1.00 92.01           H  
ATOM   1335  CA  ARG A  90     -26.389  12.031   6.347  1.00 92.01           C  
ATOM   1336  HA  ARG A  90     -26.418  11.806   5.281  1.00 92.01           H  
ATOM   1337  C   ARG A  90     -25.917  13.472   6.536  1.00 92.01           C  
ATOM   1338  CB  ARG A  90     -27.780  11.775   6.936  1.00 92.01           C  
ATOM   1339  HB2 ARG A  90     -27.819  12.158   7.956  1.00 92.01           H  
ATOM   1340  HB3 ARG A  90     -27.954  10.700   6.972  1.00 92.01           H  
ATOM   1341  O   ARG A  90     -25.661  13.931   7.646  1.00 92.01           O  
ATOM   1342  CG  ARG A  90     -28.896  12.411   6.099  1.00 92.01           C  
ATOM   1343  HG2 ARG A  90     -28.854  12.025   5.081  1.00 92.01           H  
ATOM   1344  HG3 ARG A  90     -28.775  13.494   6.082  1.00 92.01           H  
ATOM   1345  CD  ARG A  90     -30.249  12.059   6.724  1.00 92.01           C  
ATOM   1346  HD2 ARG A  90     -30.353  10.974   6.763  1.00 92.01           H  
ATOM   1347  HD3 ARG A  90     -30.260  12.438   7.746  1.00 92.01           H  
ATOM   1348  NE  ARG A  90     -31.375  12.623   5.957  1.00 92.01           N  
ATOM   1349  HE  ARG A  90     -31.281  12.641   4.952  1.00 92.01           H  
ATOM   1350  NH1 ARG A  90     -32.854  12.825   7.717  1.00 92.01           N  
ATOM   1351 HH11 ARG A  90     -33.770  13.041   8.083  1.00 92.01           H  
ATOM   1352 HH12 ARG A  90     -32.213  12.361   8.345  1.00 92.01           H  
ATOM   1353  NH2 ARG A  90     -33.468  13.473   5.675  1.00 92.01           N  
ATOM   1354 HH21 ARG A  90     -33.324  13.525   4.677  1.00 92.01           H  
ATOM   1355 HH22 ARG A  90     -34.362  13.716   6.077  1.00 92.01           H  
ATOM   1356  CZ  ARG A  90     -32.552  12.970   6.455  1.00 92.01           C  
ATOM   1357  N   ALA A  91     -25.813  14.194   5.434  1.00 86.45           N  
ATOM   1358  H   ALA A  91     -25.964  13.722   4.554  1.00 86.45           H  
ATOM   1359  CA  ALA A  91     -25.495  15.605   5.370  1.00 86.45           C  
ATOM   1360  HA  ALA A  91     -25.437  16.018   6.377  1.00 86.45           H  
ATOM   1361  C   ALA A  91     -26.615  16.323   4.614  1.00 86.45           C  
ATOM   1362  CB  ALA A  91     -24.128  15.778   4.702  1.00 86.45           C  
ATOM   1363  HB1 ALA A  91     -23.367  15.259   5.286  1.00 86.45           H  
ATOM   1364  HB2 ALA A  91     -23.875  16.836   4.639  1.00 86.45           H  
ATOM   1365  HB3 ALA A  91     -24.164  15.353   3.699  1.00 86.45           H  
ATOM   1366  O   ALA A  91     -26.888  16.043   3.443  1.00 86.45           O  
ATOM   1367  N   THR A  92     -27.260  17.269   5.288  1.00 81.47           N  
ATOM   1368  H   THR A  92     -27.034  17.441   6.257  1.00 81.47           H  
ATOM   1369  CA  THR A  92     -28.204  18.195   4.668  1.00 81.47           C  
ATOM   1370  HA  THR A  92     -28.473  17.833   3.675  1.00 81.47           H  
ATOM   1371  C   THR A  92     -27.513  19.539   4.499  1.00 81.47           C  
ATOM   1372  CB  THR A  92     -29.518  18.306   5.455  1.00 81.47           C  
ATOM   1373  HB  THR A  92     -30.162  19.040   4.970  1.00 81.47           H  
ATOM   1374  O   THR A  92     -26.805  20.022   5.383  1.00 81.47           O  
ATOM   1375  CG2 THR A  92     -30.246  16.964   5.513  1.00 81.47           C  
ATOM   1376 HG21 THR A  92     -31.171  17.084   6.077  1.00 81.47           H  
ATOM   1377 HG22 THR A  92     -30.494  16.636   4.503  1.00 81.47           H  
ATOM   1378 HG23 THR A  92     -29.625  16.216   6.006  1.00 81.47           H  
ATOM   1379  OG1 THR A  92     -29.290  18.693   6.784  1.00 81.47           O  
ATOM   1380  HG1 THR A  92     -30.158  18.810   7.176  1.00 81.47           H  
ATOM   1381  N   ARG A  93     -27.664  20.140   3.319  1.00 76.14           N  
ATOM   1382  H   ARG A  93     -28.261  19.705   2.630  1.00 76.14           H  
ATOM   1383  CA  ARG A  93     -27.144  21.478   3.040  1.00 76.14           C  
ATOM   1384  HA  ARG A  93     -26.728  21.889   3.960  1.00 76.14           H  
ATOM   1385  C   ARG A  93     -28.309  22.361   2.636  1.00 76.14           C  
ATOM   1386  CB  ARG A  93     -26.005  21.403   2.011  1.00 76.14           C  
ATOM   1387  HB2 ARG A  93     -26.404  21.109   1.040  1.00 76.14           H  
ATOM   1388  HB3 ARG A  93     -25.300  20.636   2.332  1.00 76.14           H  
ATOM   1389  O   ARG A  93     -29.082  22.008   1.750  1.00 76.14           O  
ATOM   1390  CG  ARG A  93     -25.246  22.735   1.896  1.00 76.14           C  
ATOM   1391  HG2 ARG A  93     -25.927  23.510   1.544  1.00 76.14           H  
ATOM   1392  HG3 ARG A  93     -24.864  23.018   2.877  1.00 76.14           H  
ATOM   1393  CD  ARG A  93     -24.073  22.616   0.915  1.00 76.14           C  
ATOM   1394  HD2 ARG A  93     -24.465  22.310  -0.055  1.00 76.14           H  
ATOM   1395  HD3 ARG A  93     -23.386  21.852   1.277  1.00 76.14           H  
ATOM   1396  NE  ARG A  93     -23.353  23.898   0.775  1.00 76.14           N  
ATOM   1397  HE  ARG A  93     -23.604  24.634   1.420  1.00 76.14           H  
ATOM   1398  NH1 ARG A  93     -22.027  23.319  -1.013  1.00 76.14           N  
ATOM   1399 HH11 ARG A  93     -22.433  22.394  -1.015  1.00 76.14           H  
ATOM   1400 HH12 ARG A  93     -21.323  23.567  -1.693  1.00 76.14           H  
ATOM   1401  NH2 ARG A  93     -21.871  25.366  -0.147  1.00 76.14           N  
ATOM   1402 HH21 ARG A  93     -22.142  26.076   0.518  1.00 76.14           H  
ATOM   1403 HH22 ARG A  93     -21.165  25.583  -0.835  1.00 76.14           H  
ATOM   1404  CZ  ARG A  93     -22.425  24.186  -0.123  1.00 76.14           C  
ATOM   1405  N   ARG A  94     -28.430  23.510   3.291  1.00 75.91           N  
ATOM   1406  H   ARG A  94     -27.750  23.729   4.005  1.00 75.91           H  
ATOM   1407  CA  ARG A  94     -29.415  24.535   2.945  1.00 75.91           C  
ATOM   1408  HA  ARG A  94     -30.197  24.097   2.326  1.00 75.91           H  
ATOM   1409  C   ARG A  94     -28.735  25.599   2.102  1.00 75.91           C  
ATOM   1410  CB  ARG A  94     -30.082  25.096   4.208  1.00 75.91           C  
ATOM   1411  HB2 ARG A  94     -29.325  25.522   4.866  1.00 75.91           H  
ATOM   1412  HB3 ARG A  94     -30.777  25.885   3.919  1.00 75.91           H  
ATOM   1413  O   ARG A  94     -27.604  25.990   2.392  1.00 75.91           O  
ATOM   1414  CG  ARG A  94     -30.858  23.995   4.950  1.00 75.91           C  
ATOM   1415  HG2 ARG A  94     -30.175  23.202   5.255  1.00 75.91           H  
ATOM   1416  HG3 ARG A  94     -31.610  23.571   4.284  1.00 75.91           H  
ATOM   1417  CD  ARG A  94     -31.550  24.542   6.197  1.00 75.91           C  
ATOM   1418  HD2 ARG A  94     -32.289  25.285   5.897  1.00 75.91           H  
ATOM   1419  HD3 ARG A  94     -30.804  25.015   6.836  1.00 75.91           H  
ATOM   1420  NE  ARG A  94     -32.213  23.456   6.938  1.00 75.91           N  
ATOM   1421  HE  ARG A  94     -32.231  22.539   6.515  1.00 75.91           H  
ATOM   1422  NH1 ARG A  94     -32.930  24.684   8.750  1.00 75.91           N  
ATOM   1423 HH11 ARG A  94     -32.551  25.525   8.337  1.00 75.91           H  
ATOM   1424 HH12 ARG A  94     -33.434  24.714   9.625  1.00 75.91           H  
ATOM   1425  NH2 ARG A  94     -33.368  22.490   8.619  1.00 75.91           N  
ATOM   1426 HH21 ARG A  94     -33.370  21.635   8.081  1.00 75.91           H  
ATOM   1427 HH22 ARG A  94     -33.881  22.519   9.488  1.00 75.91           H  
ATOM   1428  CZ  ARG A  94     -32.831  23.554   8.100  1.00 75.91           C  
ATOM   1429  N   VAL A  95     -29.410  26.032   1.049  1.00 74.76           N  
ATOM   1430  H   VAL A  95     -30.333  25.659   0.878  1.00 74.76           H  
ATOM   1431  CA  VAL A  95     -28.954  27.120   0.183  1.00 74.76           C  
ATOM   1432  HA  VAL A  95     -28.057  27.567   0.612  1.00 74.76           H  
ATOM   1433  C   VAL A  95     -30.045  28.167   0.170  1.00 74.76           C  
ATOM   1434  CB  VAL A  95     -28.624  26.667  -1.253  1.00 74.76           C  
ATOM   1435  HB  VAL A  95     -29.544  26.587  -1.832  1.00 74.76           H  
ATOM   1436  O   VAL A  95     -31.230  27.839   0.137  1.00 74.76           O  
ATOM   1437  CG1 VAL A  95     -27.678  27.665  -1.932  1.00 74.76           C  
ATOM   1438 HG11 VAL A  95     -28.163  28.637  -2.024  1.00 74.76           H  
ATOM   1439 HG12 VAL A  95     -26.755  27.773  -1.363  1.00 74.76           H  
ATOM   1440 HG13 VAL A  95     -27.440  27.324  -2.940  1.00 74.76           H  
ATOM   1441  CG2 VAL A  95     -27.919  25.315  -1.294  1.00 74.76           C  
ATOM   1442 HG21 VAL A  95     -28.564  24.557  -0.850  1.00 74.76           H  
ATOM   1443 HG22 VAL A  95     -27.722  25.051  -2.333  1.00 74.76           H  
ATOM   1444 HG23 VAL A  95     -26.982  25.360  -0.739  1.00 74.76           H  
ATOM   1445  N   ARG A  96     -29.659  29.436   0.200  1.00 74.22           N  
ATOM   1446  H   ARG A  96     -28.673  29.653   0.183  1.00 74.22           H  
ATOM   1447  CA  ARG A  96     -30.611  30.516  -0.014  1.00 74.22           C  
ATOM   1448  HA  ARG A  96     -31.501  30.335   0.589  1.00 74.22           H  
ATOM   1449  C   ARG A  96     -31.021  30.490  -1.488  1.00 74.22           C  
ATOM   1450  CB  ARG A  96     -29.962  31.831   0.431  1.00 74.22           C  
ATOM   1451  HB2 ARG A  96     -29.294  32.204  -0.346  1.00 74.22           H  
ATOM   1452  HB3 ARG A  96     -29.380  31.654   1.335  1.00 74.22           H  
ATOM   1453  O   ARG A  96     -30.163  30.622  -2.355  1.00 74.22           O  
ATOM   1454  CG  ARG A  96     -31.029  32.875   0.754  1.00 74.22           C  
ATOM   1455  HG2 ARG A  96     -31.689  32.472   1.522  1.00 74.22           H  
ATOM   1456  HG3 ARG A  96     -31.608  33.102  -0.141  1.00 74.22           H  
ATOM   1457  CD  ARG A  96     -30.368  34.149   1.281  1.00 74.22           C  
ATOM   1458  HD2 ARG A  96     -29.792  34.600   0.473  1.00 74.22           H  
ATOM   1459  HD3 ARG A  96     -29.693  33.889   2.097  1.00 74.22           H  
ATOM   1460  NE  ARG A  96     -31.371  35.105   1.774  1.00 74.22           N  
ATOM   1461  HE  ARG A  96     -32.326  34.779   1.815  1.00 74.22           H  
ATOM   1462  NH1 ARG A  96     -29.927  36.838   2.225  1.00 74.22           N  
ATOM   1463 HH11 ARG A  96     -29.151  36.281   1.895  1.00 74.22           H  
ATOM   1464 HH12 ARG A  96     -29.783  37.802   2.488  1.00 74.22           H  
ATOM   1465  NH2 ARG A  96     -32.117  37.119   2.528  1.00 74.22           N  
ATOM   1466 HH21 ARG A  96     -33.070  36.787   2.475  1.00 74.22           H  
ATOM   1467 HH22 ARG A  96     -31.946  38.078   2.793  1.00 74.22           H  
ATOM   1468  CZ  ARG A  96     -31.134  36.344   2.171  1.00 74.22           C  
ATOM   1469  N   GLY A  97     -32.297  30.232  -1.765  1.00 64.55           N  
ATOM   1470  H   GLY A  97     -32.949  30.137  -1.000  1.00 64.55           H  
ATOM   1471  CA  GLY A  97     -32.847  30.352  -3.114  1.00 64.55           C  
ATOM   1472  HA2 GLY A  97     -32.240  29.775  -3.811  1.00 64.55           H  
ATOM   1473  HA3 GLY A  97     -33.867  29.967  -3.130  1.00 64.55           H  
ATOM   1474  C   GLY A  97     -32.872  31.812  -3.574  1.00 64.55           C  
ATOM   1475  O   GLY A  97     -32.683  32.715  -2.755  1.00 64.55           O  
ATOM   1476  N   GLY A  98     -33.133  32.038  -4.868  1.00 66.09           N  
ATOM   1477  H   GLY A  98     -33.292  31.255  -5.486  1.00 66.09           H  
ATOM   1478  CA  GLY A  98     -33.272  33.388  -5.438  1.00 66.09           C  
ATOM   1479  HA2 GLY A  98     -33.591  33.312  -6.478  1.00 66.09           H  
ATOM   1480  HA3 GLY A  98     -32.313  33.905  -5.401  1.00 66.09           H  
ATOM   1481  C   GLY A  98     -34.307  34.235  -4.692  1.00 66.09           C  
ATOM   1482  O   GLY A  98     -34.041  35.382  -4.357  1.00 66.09           O  
ATOM   1483  N   ASP A  99     -35.411  33.613  -4.281  1.00 66.34           N  
ATOM   1484  H   ASP A  99     -35.673  32.787  -4.799  1.00 66.34           H  
ATOM   1485  CA  ASP A  99     -36.501  34.249  -3.529  1.00 66.34           C  
ATOM   1486  HA  ASP A  99     -36.714  35.208  -4.002  1.00 66.34           H  
ATOM   1487  C   ASP A  99     -36.146  34.522  -2.048  1.00 66.34           C  
ATOM   1488  CB  ASP A  99     -37.777  33.387  -3.620  1.00 66.34           C  
ATOM   1489  HB2 ASP A  99     -38.638  34.006  -3.366  1.00 66.34           H  
ATOM   1490  HB3 ASP A  99     -37.704  32.603  -2.866  1.00 66.34           H  
ATOM   1491  O   ASP A  99     -37.014  34.757  -1.210  1.00 66.34           O  
ATOM   1492  CG  ASP A  99     -38.040  32.708  -4.972  1.00 66.34           C  
ATOM   1493  OD1 ASP A  99     -37.511  33.173  -6.004  1.00 66.34           O  
ATOM   1494  OD2 ASP A  99     -38.672  31.630  -4.925  1.00 66.34           O  
ATOM   1495  N   GLY A 100     -34.876  34.385  -1.659  1.00 69.85           N  
ATOM   1496  H   GLY A 100     -34.197  34.203  -2.385  1.00 69.85           H  
ATOM   1497  CA  GLY A 100     -34.383  34.639  -0.306  1.00 69.85           C  
ATOM   1498  HA2 GLY A 100     -34.823  35.572   0.046  1.00 69.85           H  
ATOM   1499  HA3 GLY A 100     -33.302  34.767  -0.359  1.00 69.85           H  
ATOM   1500  C   GLY A 100     -34.698  33.551   0.728  1.00 69.85           C  
ATOM   1501  O   GLY A 100     -34.046  33.528   1.777  1.00 69.85           O  
ATOM   1502  N   LYS A 101     -35.636  32.636   0.448  1.00 72.81           N  
ATOM   1503  H   LYS A 101     -36.158  32.781  -0.404  1.00 72.81           H  
ATOM   1504  CA  LYS A 101     -35.977  31.492   1.313  1.00 72.81           C  
ATOM   1505  HA  LYS A 101     -36.048  31.861   2.336  1.00 72.81           H  
ATOM   1506  C   LYS A 101     -34.874  30.428   1.290  1.00 72.81           C  
ATOM   1507  CB  LYS A 101     -37.345  30.898   0.922  1.00 72.81           C  
ATOM   1508  HB2 LYS A 101     -37.511  29.991   1.503  1.00 72.81           H  
ATOM   1509  HB3 LYS A 101     -37.333  30.629  -0.135  1.00 72.81           H  
ATOM   1510  O   LYS A 101     -34.293  30.129   0.249  1.00 72.81           O  
ATOM   1511  CG  LYS A 101     -38.510  31.869   1.191  1.00 72.81           C  
ATOM   1512  HG2 LYS A 101     -38.380  32.764   0.583  1.00 72.81           H  
ATOM   1513  HG3 LYS A 101     -38.496  32.157   2.242  1.00 72.81           H  
ATOM   1514  CD  LYS A 101     -39.876  31.242   0.864  1.00 72.81           C  
ATOM   1515  HD2 LYS A 101     -39.893  30.962  -0.189  1.00 72.81           H  
ATOM   1516  HD3 LYS A 101     -40.023  30.351   1.475  1.00 72.81           H  
ATOM   1517  CE  LYS A 101     -40.999  32.254   1.144  1.00 72.81           C  
ATOM   1518  HE2 LYS A 101     -40.973  32.526   2.199  1.00 72.81           H  
ATOM   1519  HE3 LYS A 101     -40.793  33.157   0.568  1.00 72.81           H  
ATOM   1520  NZ  LYS A 101     -42.344  31.731   0.784  1.00 72.81           N  
ATOM   1521  HZ1 LYS A 101     -42.576  30.905   1.316  1.00 72.81           H  
ATOM   1522  HZ2 LYS A 101     -43.050  32.431   0.963  1.00 72.81           H  
ATOM   1523  HZ3 LYS A 101     -42.386  31.512  -0.201  1.00 72.81           H  
ATOM   1524  N   MET A 102     -34.592  29.824   2.444  1.00 77.04           N  
ATOM   1525  H   MET A 102     -35.125  30.087   3.260  1.00 77.04           H  
ATOM   1526  CA  MET A 102     -33.668  28.688   2.551  1.00 77.04           C  
ATOM   1527  HA  MET A 102     -32.751  28.902   2.003  1.00 77.04           H  
ATOM   1528  C   MET A 102     -34.319  27.441   1.945  1.00 77.04           C  
ATOM   1529  CB  MET A 102     -33.314  28.438   4.024  1.00 77.04           C  
ATOM   1530  HB2 MET A 102     -32.895  27.437   4.131  1.00 77.04           H  
ATOM   1531  HB3 MET A 102     -34.228  28.476   4.617  1.00 77.04           H  
ATOM   1532  O   MET A 102     -35.271  26.906   2.508  1.00 77.04           O  
ATOM   1533  CG  MET A 102     -32.310  29.440   4.600  1.00 77.04           C  
ATOM   1534  HG2 MET A 102     -32.467  29.468   5.678  1.00 77.04           H  
ATOM   1535  HG3 MET A 102     -32.509  30.439   4.210  1.00 77.04           H  
ATOM   1536  SD  MET A 102     -30.571  29.007   4.315  1.00 77.04           S  
ATOM   1537  CE  MET A 102     -29.816  29.961   5.662  1.00 77.04           C  
ATOM   1538  HE1 MET A 102     -30.049  31.018   5.538  1.00 77.04           H  
ATOM   1539  HE2 MET A 102     -28.734  29.828   5.641  1.00 77.04           H  
ATOM   1540  HE3 MET A 102     -30.202  29.616   6.622  1.00 77.04           H  
ATOM   1541  N   LYS A 103     -33.799  26.962   0.815  1.00 75.50           N  
ATOM   1542  H   LYS A 103     -33.000  27.438   0.422  1.00 75.50           H  
ATOM   1543  CA  LYS A 103     -34.194  25.689   0.214  1.00 75.50           C  
ATOM   1544  HA  LYS A 103     -35.196  25.440   0.565  1.00 75.50           H  
ATOM   1545  C   LYS A 103     -33.242  24.600   0.698  1.00 75.50           C  
ATOM   1546  CB  LYS A 103     -34.254  25.838  -1.315  1.00 75.50           C  
ATOM   1547  HB2 LYS A 103     -34.756  26.777  -1.546  1.00 75.50           H  
ATOM   1548  HB3 LYS A 103     -33.243  25.882  -1.721  1.00 75.50           H  
ATOM   1549  O   LYS A 103     -32.019  24.741   0.614  1.00 75.50           O  
ATOM   1550  CG  LYS A 103     -35.040  24.696  -1.982  1.00 75.50           C  
ATOM   1551  HG2 LYS A 103     -34.490  23.762  -1.869  1.00 75.50           H  
ATOM   1552  HG3 LYS A 103     -36.010  24.597  -1.495  1.00 75.50           H  
ATOM   1553  CD  LYS A 103     -35.263  24.988  -3.474  1.00 75.50           C  
ATOM   1554  HD2 LYS A 103     -34.297  25.063  -3.973  1.00 75.50           H  
ATOM   1555  HD3 LYS A 103     -35.786  25.939  -3.572  1.00 75.50           H  
ATOM   1556  CE  LYS A 103     -36.100  23.880  -4.129  1.00 75.50           C  
ATOM   1557  HE2 LYS A 103     -35.547  22.942  -4.070  1.00 75.50           H  
ATOM   1558  HE3 LYS A 103     -37.018  23.758  -3.555  1.00 75.50           H  
ATOM   1559  NZ  LYS A 103     -36.431  24.202  -5.543  1.00 75.50           N  
ATOM   1560  HZ1 LYS A 103     -35.595  24.313  -6.099  1.00 75.50           H  
ATOM   1561  HZ2 LYS A 103     -36.997  23.473  -5.952  1.00 75.50           H  
ATOM   1562  HZ3 LYS A 103     -36.960  25.061  -5.595  1.00 75.50           H  
ATOM   1563  N   GLU A 104     -33.798  23.524   1.237  1.00 77.13           N  
ATOM   1564  H   GLU A 104     -34.804  23.459   1.294  1.00 77.13           H  
ATOM   1565  CA  GLU A 104     -33.016  22.350   1.613  1.00 77.13           C  
ATOM   1566  HA  GLU A 104     -32.073  22.686   2.044  1.00 77.13           H  
ATOM   1567  C   GLU A 104     -32.689  21.541   0.355  1.00 77.13           C  
ATOM   1568  CB  GLU A 104     -33.756  21.565   2.703  1.00 77.13           C  
ATOM   1569  HB2 GLU A 104     -34.057  22.281   3.467  1.00 77.13           H  
ATOM   1570  HB3 GLU A 104     -34.653  21.104   2.291  1.00 77.13           H  
ATOM   1571  O   GLU A 104     -33.572  21.220  -0.443  1.00 77.13           O  
ATOM   1572  CG  GLU A 104     -32.875  20.496   3.369  1.00 77.13           C  
ATOM   1573  HG2 GLU A 104     -32.887  19.590   2.764  1.00 77.13           H  
ATOM   1574  HG3 GLU A 104     -31.849  20.860   3.412  1.00 77.13           H  
ATOM   1575  CD  GLU A 104     -33.359  20.185   4.793  1.00 77.13           C  
ATOM   1576  OE1 GLU A 104     -32.493  20.165   5.701  1.00 77.13           O  
ATOM   1577  OE2 GLU A 104     -34.584  20.083   4.998  1.00 77.13           O  
ATOM   1578  N   LEU A 105     -31.402  21.276   0.132  1.00 78.48           N  
ATOM   1579  H   LEU A 105     -30.713  21.554   0.816  1.00 78.48           H  
ATOM   1580  CA  LEU A 105     -30.970  20.402  -0.953  1.00 78.48           C  
ATOM   1581  HA  LEU A 105     -31.521  20.661  -1.857  1.00 78.48           H  
ATOM   1582  C   LEU A 105     -31.308  18.953  -0.615  1.00 78.48           C  
ATOM   1583  CB  LEU A 105     -29.463  20.556  -1.210  1.00 78.48           C  
ATOM   1584  HB2 LEU A 105     -29.137  19.771  -1.892  1.00 78.48           H  
ATOM   1585  HB3 LEU A 105     -28.937  20.402  -0.268  1.00 78.48           H  
ATOM   1586  O   LEU A 105     -31.370  18.574   0.556  1.00 78.48           O  
ATOM   1587  CG  LEU A 105     -29.065  21.913  -1.806  1.00 78.48           C  
ATOM   1588  HG  LEU A 105     -29.533  22.710  -1.227  1.00 78.48           H  
ATOM   1589  CD1 LEU A 105     -27.542  22.051  -1.731  1.00 78.48           C  
ATOM   1590 HD11 LEU A 105     -27.257  22.245  -0.696  1.00 78.48           H  
ATOM   1591 HD12 LEU A 105     -27.201  22.876  -2.356  1.00 78.48           H  
ATOM   1592 HD13 LEU A 105     -27.067  21.136  -2.084  1.00 78.48           H  
ATOM   1593  CD2 LEU A 105     -29.491  22.053  -3.269  1.00 78.48           C  
ATOM   1594 HD21 LEU A 105     -29.046  21.261  -3.870  1.00 78.48           H  
ATOM   1595 HD22 LEU A 105     -29.171  23.021  -3.654  1.00 78.48           H  
ATOM   1596 HD23 LEU A 105     -30.577  22.002  -3.347  1.00 78.48           H  
ATOM   1597  N   SER A 106     -31.443  18.134  -1.660  1.00 83.16           N  
ATOM   1598  H   SER A 106     -31.338  18.508  -2.592  1.00 83.16           H  
ATOM   1599  CA  SER A 106     -31.549  16.680  -1.530  1.00 83.16           C  
ATOM   1600  HA  SER A 106     -32.552  16.443  -1.174  1.00 83.16           H  
ATOM   1601  C   SER A 106     -30.477  16.159  -0.560  1.00 83.16           C  
ATOM   1602  CB  SER A 106     -31.363  16.008  -2.893  1.00 83.16           C  
ATOM   1603  HB2 SER A 106     -32.200  16.259  -3.544  1.00 83.16           H  
ATOM   1604  HB3 SER A 106     -31.325  14.925  -2.768  1.00 83.16           H  
ATOM   1605  O   SER A 106     -29.298  16.501  -0.748  1.00 83.16           O  
ATOM   1606  OG  SER A 106     -30.158  16.469  -3.477  1.00 83.16           O  
ATOM   1607  HG  SER A 106     -29.484  16.368  -2.802  1.00 83.16           H  
ATOM   1608  N   PRO A 107     -30.849  15.351   0.449  1.00 87.79           N  
ATOM   1609  CA  PRO A 107     -29.898  14.818   1.410  1.00 87.79           C  
ATOM   1610  HA  PRO A 107     -29.486  15.645   1.987  1.00 87.79           H  
ATOM   1611  C   PRO A 107     -28.775  14.069   0.699  1.00 87.79           C  
ATOM   1612  CB  PRO A 107     -30.682  13.888   2.340  1.00 87.79           C  
ATOM   1613  HB2 PRO A 107     -30.577  12.853   2.017  1.00 87.79           H  
ATOM   1614  HB3 PRO A 107     -30.356  13.993   3.375  1.00 87.79           H  
ATOM   1615  O   PRO A 107     -28.993  13.359  -0.287  1.00 87.79           O  
ATOM   1616  CG  PRO A 107     -32.134  14.323   2.161  1.00 87.79           C  
ATOM   1617  HG2 PRO A 107     -32.362  15.124   2.865  1.00 87.79           H  
ATOM   1618  HG3 PRO A 107     -32.823  13.489   2.294  1.00 87.79           H  
ATOM   1619  CD  PRO A 107     -32.189  14.872   0.741  1.00 87.79           C  
ATOM   1620  HD2 PRO A 107     -32.447  14.074   0.044  1.00 87.79           H  
ATOM   1621  HD3 PRO A 107     -32.928  15.671   0.698  1.00 87.79           H  
ATOM   1622  N   ARG A 108     -27.565  14.235   1.218  1.00 90.99           N  
ATOM   1623  H   ARG A 108     -27.465  14.830   2.028  1.00 90.99           H  
ATOM   1624  CA  ARG A 108     -26.362  13.580   0.718  1.00 90.99           C  
ATOM   1625  HA  ARG A 108     -26.598  12.955  -0.143  1.00 90.99           H  
ATOM   1626  C   ARG A 108     -25.813  12.677   1.801  1.00 90.99           C  
ATOM   1627  CB  ARG A 108     -25.350  14.651   0.302  1.00 90.99           C  
ATOM   1628  HB2 ARG A 108     -25.255  15.389   1.099  1.00 90.99           H  
ATOM   1629  HB3 ARG A 108     -24.372  14.192   0.160  1.00 90.99           H  
ATOM   1630  O   ARG A 108     -25.716  13.094   2.947  1.00 90.99           O  
ATOM   1631  CG  ARG A 108     -25.783  15.346  -0.995  1.00 90.99           C  
ATOM   1632  HG2 ARG A 108     -26.748  15.832  -0.851  1.00 90.99           H  
ATOM   1633  HG3 ARG A 108     -25.870  14.603  -1.788  1.00 90.99           H  
ATOM   1634  CD  ARG A 108     -24.747  16.397  -1.392  1.00 90.99           C  
ATOM   1635  HD2 ARG A 108     -23.787  15.891  -1.498  1.00 90.99           H  
ATOM   1636  HD3 ARG A 108     -24.663  17.135  -0.595  1.00 90.99           H  
ATOM   1637  NE  ARG A 108     -25.118  17.075  -2.651  1.00 90.99           N  
ATOM   1638  HE  ARG A 108     -26.105  17.173  -2.844  1.00 90.99           H  
ATOM   1639  NH1 ARG A 108     -22.999  17.271  -3.513  1.00 90.99           N  
ATOM   1640 HH11 ARG A 108     -22.656  16.747  -2.721  1.00 90.99           H  
ATOM   1641 HH12 ARG A 108     -22.537  17.040  -4.381  1.00 90.99           H  
ATOM   1642  NH2 ARG A 108     -24.707  17.780  -4.791  1.00 90.99           N  
ATOM   1643 HH21 ARG A 108     -24.031  17.632  -5.526  1.00 90.99           H  
ATOM   1644 HH22 ARG A 108     -25.688  17.749  -5.026  1.00 90.99           H  
ATOM   1645  CZ  ARG A 108     -24.284  17.391  -3.627  1.00 90.99           C  
ATOM   1646  N   TRP A 109     -25.429  11.465   1.448  1.00 92.83           N  
ATOM   1647  H   TRP A 109     -25.591  11.159   0.499  1.00 92.83           H  
ATOM   1648  CA  TRP A 109     -24.799  10.530   2.367  1.00 92.83           C  
ATOM   1649  HA  TRP A 109     -24.854  10.913   3.386  1.00 92.83           H  
ATOM   1650  C   TRP A 109     -23.333  10.376   1.999  1.00 92.83           C  
ATOM   1651  CB  TRP A 109     -25.552   9.209   2.362  1.00 92.83           C  
ATOM   1652  HB2 TRP A 109     -24.989   8.490   2.957  1.00 92.83           H  
ATOM   1653  HB3 TRP A 109     -25.602   8.823   1.344  1.00 92.83           H  
ATOM   1654  O   TRP A 109     -23.003  10.008   0.873  1.00 92.83           O  
ATOM   1655  CG  TRP A 109     -26.940   9.280   2.908  1.00 92.83           C  
ATOM   1656  CD1 TRP A 109     -28.034   9.737   2.256  1.00 92.83           C  
ATOM   1657  HD1 TRP A 109     -28.038  10.114   1.244  1.00 92.83           H  
ATOM   1658  CD2 TRP A 109     -27.407   8.837   4.214  1.00 92.83           C  
ATOM   1659  CE2 TRP A 109     -28.822   8.998   4.266  1.00 92.83           C  
ATOM   1660  CE3 TRP A 109     -26.778   8.303   5.357  1.00 92.83           C  
ATOM   1661  HE3 TRP A 109     -25.703   8.198   5.380  1.00 92.83           H  
ATOM   1662  NE1 TRP A 109     -29.146   9.585   3.064  1.00 92.83           N  
ATOM   1663  HE1 TRP A 109     -30.091   9.788   2.771  1.00 92.83           H  
ATOM   1664  CH2 TRP A 109     -28.928   8.027   6.478  1.00 92.83           C  
ATOM   1665  HH2 TRP A 109     -29.496   7.686   7.331  1.00 92.83           H  
ATOM   1666  CZ2 TRP A 109     -29.583   8.593   5.370  1.00 92.83           C  
ATOM   1667  HZ2 TRP A 109     -30.658   8.699   5.365  1.00 92.83           H  
ATOM   1668  CZ3 TRP A 109     -27.527   7.902   6.475  1.00 92.83           C  
ATOM   1669  HZ3 TRP A 109     -27.021   7.490   7.335  1.00 92.83           H  
ATOM   1670  N   TYR A 110     -22.457  10.678   2.949  1.00 93.03           N  
ATOM   1671  H   TYR A 110     -22.809  10.952   3.855  1.00 93.03           H  
ATOM   1672  CA  TYR A 110     -21.012  10.588   2.782  1.00 93.03           C  
ATOM   1673  HA  TYR A 110     -20.759  10.463   1.729  1.00 93.03           H  
ATOM   1674  C   TYR A 110     -20.481   9.386   3.547  1.00 93.03           C  
ATOM   1675  CB  TYR A 110     -20.362  11.880   3.278  1.00 93.03           C  
ATOM   1676  HB2 TYR A 110     -19.286  11.723   3.355  1.00 93.03           H  
ATOM   1677  HB3 TYR A 110     -20.730  12.102   4.279  1.00 93.03           H  
ATOM   1678  O   TYR A 110     -20.782   9.240   4.729  1.00 93.03           O  
ATOM   1679  CG  TYR A 110     -20.607  13.069   2.376  1.00 93.03           C  
ATOM   1680  CD1 TYR A 110     -19.800  13.262   1.239  1.00 93.03           C  
ATOM   1681  HD1 TYR A 110     -19.030  12.546   0.992  1.00 93.03           H  
ATOM   1682  CD2 TYR A 110     -21.648  13.971   2.665  1.00 93.03           C  
ATOM   1683  HD2 TYR A 110     -22.283  13.796   3.521  1.00 93.03           H  
ATOM   1684  CE1 TYR A 110     -20.012  14.376   0.406  1.00 93.03           C  
ATOM   1685  HE1 TYR A 110     -19.399  14.507  -0.474  1.00 93.03           H  
ATOM   1686  CE2 TYR A 110     -21.873  15.080   1.826  1.00 93.03           C  
ATOM   1687  HE2 TYR A 110     -22.675  15.774   2.028  1.00 93.03           H  
ATOM   1688  OH  TYR A 110     -21.288  16.332  -0.138  1.00 93.03           O  
ATOM   1689  HH  TYR A 110     -20.642  16.337  -0.848  1.00 93.03           H  
ATOM   1690  CZ  TYR A 110     -21.053  15.284   0.697  1.00 93.03           C  
ATOM   1691  N   PHE A 111     -19.683   8.552   2.887  1.00 93.30           N  
ATOM   1692  H   PHE A 111     -19.471   8.727   1.915  1.00 93.30           H  
ATOM   1693  CA  PHE A 111     -19.041   7.413   3.533  1.00 93.30           C  
ATOM   1694  HA  PHE A 111     -19.737   6.968   4.244  1.00 93.30           H  
ATOM   1695  C   PHE A 111     -17.788   7.843   4.304  1.00 93.30           C  
ATOM   1696  CB  PHE A 111     -18.711   6.343   2.492  1.00 93.30           C  
ATOM   1697  HB2 PHE A 111     -18.062   6.768   1.726  1.00 93.30           H  
ATOM   1698  HB3 PHE A 111     -19.629   6.017   2.004  1.00 93.30           H  
ATOM   1699  O   PHE A 111     -16.952   8.585   3.787  1.00 93.30           O  
ATOM   1700  CG  PHE A 111     -18.035   5.141   3.110  1.00 93.30           C  
ATOM   1701  CD1 PHE A 111     -16.632   5.050   3.110  1.00 93.30           C  
ATOM   1702  HD1 PHE A 111     -16.032   5.827   2.659  1.00 93.30           H  
ATOM   1703  CD2 PHE A 111     -18.793   4.160   3.772  1.00 93.30           C  
ATOM   1704  HD2 PHE A 111     -19.870   4.235   3.813  1.00 93.30           H  
ATOM   1705  CE1 PHE A 111     -15.994   3.976   3.741  1.00 93.30           C  
ATOM   1706  HE1 PHE A 111     -14.915   3.922   3.761  1.00 93.30           H  
ATOM   1707  CE2 PHE A 111     -18.143   3.092   4.411  1.00 93.30           C  
ATOM   1708  HE2 PHE A 111     -18.714   2.347   4.946  1.00 93.30           H  
ATOM   1709  CZ  PHE A 111     -16.745   2.992   4.394  1.00 93.30           C  
ATOM   1710  HZ  PHE A 111     -16.247   2.181   4.903  1.00 93.30           H  
ATOM   1711  N   TYR A 112     -17.627   7.337   5.513  1.00 91.93           N  
ATOM   1712  H   TYR A 112     -18.348   6.734   5.882  1.00 91.93           H  
ATOM   1713  CA  TYR A 112     -16.456   7.518   6.357  1.00 91.93           C  
ATOM   1714  HA  TYR A 112     -15.632   7.940   5.782  1.00 91.93           H  
ATOM   1715  C   TYR A 112     -16.017   6.167   6.896  1.00 91.93           C  
ATOM   1716  CB  TYR A 112     -16.809   8.467   7.497  1.00 91.93           C  
ATOM   1717  HB2 TYR A 112     -16.013   8.451   8.241  1.00 91.93           H  
ATOM   1718  HB3 TYR A 112     -17.721   8.099   7.966  1.00 91.93           H  
ATOM   1719  O   TYR A 112     -16.852   5.321   7.204  1.00 91.93           O  
ATOM   1720  CG  TYR A 112     -17.020   9.891   7.041  1.00 91.93           C  
ATOM   1721  CD1 TYR A 112     -15.896  10.686   6.778  1.00 91.93           C  
ATOM   1722  HD1 TYR A 112     -14.908  10.275   6.918  1.00 91.93           H  
ATOM   1723  CD2 TYR A 112     -18.318  10.403   6.843  1.00 91.93           C  
ATOM   1724  HD2 TYR A 112     -19.171   9.762   7.008  1.00 91.93           H  
ATOM   1725  CE1 TYR A 112     -16.064  12.008   6.348  1.00 91.93           C  
ATOM   1726  HE1 TYR A 112     -15.184  12.599   6.142  1.00 91.93           H  
ATOM   1727  CE2 TYR A 112     -18.489  11.736   6.416  1.00 91.93           C  
ATOM   1728  HE2 TYR A 112     -19.478  12.142   6.267  1.00 91.93           H  
ATOM   1729  OH  TYR A 112     -17.493  13.853   5.841  1.00 91.93           O  
ATOM   1730  HH  TYR A 112     -16.646  14.296   5.931  1.00 91.93           H  
ATOM   1731  CZ  TYR A 112     -17.356  12.546   6.186  1.00 91.93           C  
ATOM   1732  N   TYR A 113     -14.711   5.969   7.019  1.00 91.41           N  
ATOM   1733  H   TYR A 113     -14.082   6.752   6.916  1.00 91.41           H  
ATOM   1734  CA  TYR A 113     -14.187   4.763   7.642  1.00 91.41           C  
ATOM   1735  HA  TYR A 113     -14.723   3.899   7.249  1.00 91.41           H  
ATOM   1736  C   TYR A 113     -14.426   4.794   9.147  1.00 91.41           C  
ATOM   1737  CB  TYR A 113     -12.708   4.591   7.300  1.00 91.41           C  
ATOM   1738  HB2 TYR A 113     -12.156   5.516   7.466  1.00 91.41           H  
ATOM   1739  HB3 TYR A 113     -12.302   3.824   7.960  1.00 91.41           H  
ATOM   1740  O   TYR A 113     -14.543   5.861   9.751  1.00 91.41           O  
ATOM   1741  CG  TYR A 113     -12.526   4.109   5.888  1.00 91.41           C  
ATOM   1742  CD1 TYR A 113     -12.730   2.744   5.640  1.00 91.41           C  
ATOM   1743  HD1 TYR A 113     -12.926   2.066   6.457  1.00 91.41           H  
ATOM   1744  CD2 TYR A 113     -12.270   5.006   4.832  1.00 91.41           C  
ATOM   1745  HD2 TYR A 113     -12.102   6.052   5.039  1.00 91.41           H  
ATOM   1746  CE1 TYR A 113     -12.741   2.265   4.328  1.00 91.41           C  
ATOM   1747  HE1 TYR A 113     -12.952   1.224   4.131  1.00 91.41           H  
ATOM   1748  CE2 TYR A 113     -12.280   4.528   3.507  1.00 91.41           C  
ATOM   1749  HE2 TYR A 113     -12.137   5.195   2.670  1.00 91.41           H  
ATOM   1750  OH  TYR A 113     -12.801   2.711   2.037  1.00 91.41           O  
ATOM   1751  HH  TYR A 113     -13.050   1.784   2.046  1.00 91.41           H  
ATOM   1752  CZ  TYR A 113     -12.556   3.163   3.275  1.00 91.41           C  
ATOM   1753  N   LEU A 114     -14.494   3.614   9.760  1.00 89.05           N  
ATOM   1754  H   LEU A 114     -14.403   2.770   9.213  1.00 89.05           H  
ATOM   1755  CA  LEU A 114     -14.615   3.509  11.209  1.00 89.05           C  
ATOM   1756  HA  LEU A 114     -15.556   3.972  11.506  1.00 89.05           H  
ATOM   1757  C   LEU A 114     -13.461   4.268  11.874  1.00 89.05           C  
ATOM   1758  CB  LEU A 114     -14.627   2.026  11.595  1.00 89.05           C  
ATOM   1759  HB2 LEU A 114     -13.692   1.577  11.261  1.00 89.05           H  
ATOM   1760  HB3 LEU A 114     -15.449   1.537  11.073  1.00 89.05           H  
ATOM   1761  O   LEU A 114     -12.315   4.128  11.460  1.00 89.05           O  
ATOM   1762  CG  LEU A 114     -14.775   1.781  13.104  1.00 89.05           C  
ATOM   1763  HG  LEU A 114     -13.976   2.293  13.640  1.00 89.05           H  
ATOM   1764  CD1 LEU A 114     -16.126   2.265  13.633  1.00 89.05           C  
ATOM   1765 HD11 LEU A 114     -16.214   2.005  14.688  1.00 89.05           H  
ATOM   1766 HD12 LEU A 114     -16.208   3.349  13.556  1.00 89.05           H  
ATOM   1767 HD13 LEU A 114     -16.937   1.789  13.081  1.00 89.05           H  
ATOM   1768  CD2 LEU A 114     -14.652   0.291  13.393  1.00 89.05           C  
ATOM   1769 HD21 LEU A 114     -13.747  -0.107  12.936  1.00 89.05           H  
ATOM   1770 HD22 LEU A 114     -15.515  -0.246  12.998  1.00 89.05           H  
ATOM   1771 HD23 LEU A 114     -14.597   0.140  14.471  1.00 89.05           H  
ATOM   1772  N   GLY A 115     -13.746   5.087  12.884  1.00 87.91           N  
ATOM   1773  H   GLY A 115     -14.701   5.179  13.199  1.00 87.91           H  
ATOM   1774  CA  GLY A 115     -12.718   5.902  13.539  1.00 87.91           C  
ATOM   1775  HA2 GLY A 115     -13.087   6.234  14.509  1.00 87.91           H  
ATOM   1776  HA3 GLY A 115     -11.834   5.289  13.711  1.00 87.91           H  
ATOM   1777  C   GLY A 115     -12.258   7.132  12.751  1.00 87.91           C  
ATOM   1778  O   GLY A 115     -11.409   7.875  13.232  1.00 87.91           O  
ATOM   1779  N   THR A 116     -12.813   7.403  11.565  1.00 87.77           N  
ATOM   1780  H   THR A 116     -13.510   6.780  11.184  1.00 87.77           H  
ATOM   1781  CA  THR A 116     -12.471   8.597  10.781  1.00 87.77           C  
ATOM   1782  HA  THR A 116     -11.766   9.194  11.360  1.00 87.77           H  
ATOM   1783  C   THR A 116     -13.678   9.496  10.570  1.00 87.77           C  
ATOM   1784  CB  THR A 116     -11.736   8.273   9.467  1.00 87.77           C  
ATOM   1785  HB  THR A 116     -11.160   9.160   9.203  1.00 87.77           H  
ATOM   1786  O   THR A 116     -14.816   9.135  10.848  1.00 87.77           O  
ATOM   1787  CG2 THR A 116     -10.743   7.122   9.584  1.00 87.77           C  
ATOM   1788 HG21 THR A 116     -11.266   6.186   9.780  1.00 87.77           H  
ATOM   1789 HG22 THR A 116     -10.179   7.015   8.657  1.00 87.77           H  
ATOM   1790 HG23 THR A 116     -10.048   7.313  10.401  1.00 87.77           H  
ATOM   1791  OG1 THR A 116     -12.575   8.000   8.370  1.00 87.77           O  
ATOM   1792  HG1 THR A 116     -11.970   7.714   7.681  1.00 87.77           H  
ATOM   1793  N   GLY A 117     -13.428  10.718  10.100  1.00 87.27           N  
ATOM   1794  H   GLY A 117     -12.468  10.991   9.949  1.00 87.27           H  
ATOM   1795  CA  GLY A 117     -14.493  11.666   9.809  1.00 87.27           C  
ATOM   1796  HA2 GLY A 117     -14.151  12.421   9.101  1.00 87.27           H  
ATOM   1797  HA3 GLY A 117     -15.307  11.110   9.344  1.00 87.27           H  
ATOM   1798  C   GLY A 117     -15.041  12.379  11.047  1.00 87.27           C  
ATOM   1799  O   GLY A 117     -14.404  12.413  12.100  1.00 87.27           O  
ATOM   1800  N   PRO A 118     -16.210  13.022  10.914  1.00 86.41           N  
ATOM   1801  CA  PRO A 118     -16.814  13.815  11.985  1.00 86.41           C  
ATOM   1802  HA  PRO A 118     -16.069  14.495  12.399  1.00 86.41           H  
ATOM   1803  C   PRO A 118     -17.368  12.981  13.150  1.00 86.41           C  
ATOM   1804  CB  PRO A 118     -17.908  14.636  11.295  1.00 86.41           C  
ATOM   1805  HB2 PRO A 118     -17.491  15.586  10.964  1.00 86.41           H  
ATOM   1806  HB3 PRO A 118     -18.770  14.805  11.940  1.00 86.41           H  
ATOM   1807  O   PRO A 118     -17.627  13.546  14.204  1.00 86.41           O  
ATOM   1808  CG  PRO A 118     -18.272  13.793  10.076  1.00 86.41           C  
ATOM   1809  HG2 PRO A 118     -18.959  13.007  10.387  1.00 86.41           H  
ATOM   1810  HG3 PRO A 118     -18.692  14.393   9.268  1.00 86.41           H  
ATOM   1811  CD  PRO A 118     -16.958  13.146   9.677  1.00 86.41           C  
ATOM   1812  HD2 PRO A 118     -17.150  12.176   9.218  1.00 86.41           H  
ATOM   1813  HD3 PRO A 118     -16.417  13.794   8.986  1.00 86.41           H  
ATOM   1814  N   GLU A 119     -17.547  11.669  12.978  1.00 88.73           N  
ATOM   1815  H   GLU A 119     -17.202  11.231  12.136  1.00 88.73           H  
ATOM   1816  CA  GLU A 119     -18.099  10.760  13.996  1.00 88.73           C  
ATOM   1817  HA  GLU A 119     -18.319  11.323  14.903  1.00 88.73           H  
ATOM   1818  C   GLU A 119     -17.075   9.687  14.396  1.00 88.73           C  
ATOM   1819  CB  GLU A 119     -19.417  10.129  13.531  1.00 88.73           C  
ATOM   1820  HB2 GLU A 119     -19.861   9.608  14.379  1.00 88.73           H  
ATOM   1821  HB3 GLU A 119     -19.205   9.372  12.776  1.00 88.73           H  
ATOM   1822  O   GLU A 119     -17.433   8.583  14.792  1.00 88.73           O  
ATOM   1823  CG  GLU A 119     -20.446  11.107  12.955  1.00 88.73           C  
ATOM   1824  HG2 GLU A 119     -19.998  11.696  12.154  1.00 88.73           H  
ATOM   1825  HG3 GLU A 119     -21.234  10.509  12.497  1.00 88.73           H  
ATOM   1826  CD  GLU A 119     -21.090  12.035  13.986  1.00 88.73           C  
ATOM   1827  OE1 GLU A 119     -21.827  12.963  13.561  1.00 88.73           O  
ATOM   1828  OE2 GLU A 119     -20.978  11.795  15.206  1.00 88.73           O  
ATOM   1829  N   ALA A 120     -15.786  10.022  14.296  1.00 87.43           N  
ATOM   1830  H   ALA A 120     -15.560  10.927  13.911  1.00 87.43           H  
ATOM   1831  CA  ALA A 120     -14.669   9.136  14.614  1.00 87.43           C  
ATOM   1832  HA  ALA A 120     -14.645   8.319  13.893  1.00 87.43           H  
ATOM   1833  C   ALA A 120     -14.741   8.520  16.024  1.00 87.43           C  
ATOM   1834  CB  ALA A 120     -13.395   9.976  14.475  1.00 87.43           C  
ATOM   1835  HB1 ALA A 120     -13.475  10.886  15.070  1.00 87.43           H  
ATOM   1836  HB2 ALA A 120     -12.539   9.408  14.839  1.00 87.43           H  
ATOM   1837  HB3 ALA A 120     -13.234  10.238  13.429  1.00 87.43           H  
ATOM   1838  O   ALA A 120     -14.252   7.417  16.244  1.00 87.43           O  
ATOM   1839  N   SER A 121     -15.347   9.220  16.986  1.00 85.50           N  
ATOM   1840  H   SER A 121     -15.765  10.110  16.751  1.00 85.50           H  
ATOM   1841  CA  SER A 121     -15.495   8.742  18.363  1.00 85.50           C  
ATOM   1842  HA  SER A 121     -14.577   8.234  18.656  1.00 85.50           H  
ATOM   1843  C   SER A 121     -16.634   7.738  18.555  1.00 85.50           C  
ATOM   1844  CB  SER A 121     -15.692   9.939  19.296  1.00 85.50           C  
ATOM   1845  HB2 SER A 121     -14.821  10.589  19.224  1.00 85.50           H  
ATOM   1846  HB3 SER A 121     -15.783   9.594  20.327  1.00 85.50           H  
ATOM   1847  O   SER A 121     -16.763   7.195  19.650  1.00 85.50           O  
ATOM   1848  OG  SER A 121     -16.849  10.671  18.929  1.00 85.50           O  
ATOM   1849  HG  SER A 121     -17.618  10.187  19.238  1.00 85.50           H  
ATOM   1850  N   LEU A 122     -17.491   7.518  17.551  1.00 85.70           N  
ATOM   1851  H   LEU A 122     -17.305   7.911  16.640  1.00 85.70           H  
ATOM   1852  CA  LEU A 122     -18.582   6.557  17.672  1.00 85.70           C  
ATOM   1853  HA  LEU A 122     -18.978   6.638  18.684  1.00 85.70           H  
ATOM   1854  C   LEU A 122     -18.061   5.130  17.456  1.00 85.70           C  
ATOM   1855  CB  LEU A 122     -19.726   6.867  16.698  1.00 85.70           C  
ATOM   1856  HB2 LEU A 122     -19.323   6.894  15.686  1.00 85.70           H  
ATOM   1857  HB3 LEU A 122     -20.437   6.043  16.758  1.00 85.70           H  
ATOM   1858  O   LEU A 122     -17.439   4.857  16.424  1.00 85.70           O  
ATOM   1859  CG  LEU A 122     -20.491   8.169  16.967  1.00 85.70           C  
ATOM   1860  HG  LEU A 122     -19.810   9.015  16.871  1.00 85.70           H  
ATOM   1861  CD1 LEU A 122     -21.609   8.315  15.936  1.00 85.70           C  
ATOM   1862 HD11 LEU A 122     -22.453   7.674  16.192  1.00 85.70           H  
ATOM   1863 HD12 LEU A 122     -21.253   8.026  14.947  1.00 85.70           H  
ATOM   1864 HD13 LEU A 122     -21.916   9.361  15.909  1.00 85.70           H  
ATOM   1865  CD2 LEU A 122     -21.148   8.203  18.351  1.00 85.70           C  
ATOM   1866 HD21 LEU A 122     -21.772   9.092  18.441  1.00 85.70           H  
ATOM   1867 HD22 LEU A 122     -20.384   8.245  19.127  1.00 85.70           H  
ATOM   1868 HD23 LEU A 122     -21.763   7.315  18.498  1.00 85.70           H  
ATOM   1869  N   PRO A 123     -18.337   4.199  18.386  1.00 83.76           N  
ATOM   1870  CA  PRO A 123     -18.046   2.795  18.163  1.00 83.76           C  
ATOM   1871  HA  PRO A 123     -17.008   2.675  17.854  1.00 83.76           H  
ATOM   1872  C   PRO A 123     -18.960   2.233  17.071  1.00 83.76           C  
ATOM   1873  CB  PRO A 123     -18.255   2.114  19.517  1.00 83.76           C  
ATOM   1874  HB2 PRO A 123     -17.330   2.162  20.092  1.00 83.76           H  
ATOM   1875  HB3 PRO A 123     -18.584   1.080  19.414  1.00 83.76           H  
ATOM   1876  O   PRO A 123     -20.091   2.689  16.882  1.00 83.76           O  
ATOM   1877  CG  PRO A 123     -19.315   2.982  20.193  1.00 83.76           C  
ATOM   1878  HG2 PRO A 123     -19.235   2.944  21.280  1.00 83.76           H  
ATOM   1879  HG3 PRO A 123     -20.305   2.655  19.875  1.00 83.76           H  
ATOM   1880  CD  PRO A 123     -19.028   4.384  19.656  1.00 83.76           C  
ATOM   1881  HD2 PRO A 123     -18.374   4.917  20.347  1.00 83.76           H  
ATOM   1882  HD3 PRO A 123     -19.965   4.926  19.528  1.00 83.76           H  
ATOM   1883  N   TYR A 124     -18.477   1.209  16.369  1.00 88.59           N  
ATOM   1884  H   TYR A 124     -17.551   0.862  16.569  1.00 88.59           H  
ATOM   1885  CA  TYR A 124     -19.265   0.535  15.344  1.00 88.59           C  
ATOM   1886  HA  TYR A 124     -19.491   1.253  14.557  1.00 88.59           H  
ATOM   1887  C   TYR A 124     -20.582   0.001  15.920  1.00 88.59           C  
ATOM   1888  CB  TYR A 124     -18.451  -0.609  14.747  1.00 88.59           C  
ATOM   1889  HB2 TYR A 124     -18.218  -1.317  15.542  1.00 88.59           H  
ATOM   1890  HB3 TYR A 124     -17.512  -0.220  14.353  1.00 88.59           H  
ATOM   1891  O   TYR A 124     -20.592  -0.653  16.962  1.00 88.59           O  
ATOM   1892  CG  TYR A 124     -19.179  -1.338  13.641  1.00 88.59           C  
ATOM   1893  CD1 TYR A 124     -19.844  -2.548  13.915  1.00 88.59           C  
ATOM   1894  HD1 TYR A 124     -19.827  -2.957  14.915  1.00 88.59           H  
ATOM   1895  CD2 TYR A 124     -19.214  -0.788  12.347  1.00 88.59           C  
ATOM   1896  HD2 TYR A 124     -18.690   0.134  12.138  1.00 88.59           H  
ATOM   1897  CE1 TYR A 124     -20.543  -3.213  12.892  1.00 88.59           C  
ATOM   1898  HE1 TYR A 124     -21.057  -4.139  13.104  1.00 88.59           H  
ATOM   1899  CE2 TYR A 124     -19.908  -1.452  11.320  1.00 88.59           C  
ATOM   1900  HE2 TYR A 124     -19.933  -1.045  10.320  1.00 88.59           H  
ATOM   1901  OH  TYR A 124     -21.269  -3.286  10.606  1.00 88.59           O  
ATOM   1902  HH  TYR A 124     -21.648  -4.116  10.907  1.00 88.59           H  
ATOM   1903  CZ  TYR A 124     -20.578  -2.661  11.593  1.00 88.59           C  
ATOM   1904  N   GLY A 125     -21.687   0.268  15.225  1.00 85.89           N  
ATOM   1905  H   GLY A 125     -21.605   0.820  14.383  1.00 85.89           H  
ATOM   1906  CA  GLY A 125     -23.026  -0.124  15.661  1.00 85.89           C  
ATOM   1907  HA2 GLY A 125     -22.979  -1.097  16.150  1.00 85.89           H  
ATOM   1908  HA3 GLY A 125     -23.667  -0.217  14.784  1.00 85.89           H  
ATOM   1909  C   GLY A 125     -23.698   0.854  16.630  1.00 85.89           C  
ATOM   1910  O   GLY A 125     -24.834   0.600  17.023  1.00 85.89           O  
ATOM   1911  N   ALA A 126     -23.062   1.975  16.995  1.00 82.61           N  
ATOM   1912  H   ALA A 126     -22.111   2.130  16.692  1.00 82.61           H  
ATOM   1913  CA  ALA A 126     -23.700   2.995  17.828  1.00 82.61           C  
ATOM   1914  HA  ALA A 126     -23.968   2.537  18.780  1.00 82.61           H  
ATOM   1915  C   ALA A 126     -24.980   3.533  17.170  1.00 82.61           C  
ATOM   1916  CB  ALA A 126     -22.716   4.135  18.104  1.00 82.61           C  
ATOM   1917  HB1 ALA A 126     -21.825   3.740  18.592  1.00 82.61           H  
ATOM   1918  HB2 ALA A 126     -22.431   4.616  17.168  1.00 82.61           H  
ATOM   1919  HB3 ALA A 126     -23.181   4.872  18.758  1.00 82.61           H  
ATOM   1920  O   ALA A 126     -24.959   3.995  16.027  1.00 82.61           O  
ATOM   1921  N   ASN A 127     -26.096   3.510  17.893  1.00 82.87           N  
ATOM   1922  H   ASN A 127     -26.081   3.124  18.827  1.00 82.87           H  
ATOM   1923  CA  ASN A 127     -27.362   3.984  17.354  1.00 82.87           C  
ATOM   1924  HA  ASN A 127     -27.429   3.652  16.318  1.00 82.87           H  
ATOM   1925  C   ASN A 127     -27.391   5.522  17.364  1.00 82.87           C  
ATOM   1926  CB  ASN A 127     -28.516   3.326  18.129  1.00 82.87           C  
ATOM   1927  HB2 ASN A 127     -28.276   2.280  18.322  1.00 82.87           H  
ATOM   1928  HB3 ASN A 127     -28.662   3.829  19.085  1.00 82.87           H  
ATOM   1929  O   ASN A 127     -27.524   6.142  18.418  1.00 82.87           O  
ATOM   1930  CG  ASN A 127     -29.817   3.345  17.348  1.00 82.87           C  
ATOM   1931  ND2 ASN A 127     -30.883   2.849  17.927  1.00 82.87           N  
ATOM   1932 HD21 ASN A 127     -30.849   2.517  18.880  1.00 82.87           H  
ATOM   1933 HD22 ASN A 127     -31.744   2.895  17.400  1.00 82.87           H  
ATOM   1934  OD1 ASN A 127     -29.886   3.769  16.207  1.00 82.87           O  
ATOM   1935  N   LYS A 128     -27.214   6.144  16.195  1.00 85.60           N  
ATOM   1936  H   LYS A 128     -27.093   5.573  15.371  1.00 85.60           H  
ATOM   1937  CA  LYS A 128     -27.283   7.598  16.018  1.00 85.60           C  
ATOM   1938  HA  LYS A 128     -27.825   8.021  16.863  1.00 85.60           H  
ATOM   1939  C   LYS A 128     -28.065   7.921  14.755  1.00 85.60           C  
ATOM   1940  CB  LYS A 128     -25.869   8.204  15.996  1.00 85.60           C  
ATOM   1941  HB2 LYS A 128     -25.348   7.908  16.907  1.00 85.60           H  
ATOM   1942  HB3 LYS A 128     -25.317   7.814  15.141  1.00 85.60           H  
ATOM   1943  O   LYS A 128     -27.786   7.377  13.688  1.00 85.60           O  
ATOM   1944  CG  LYS A 128     -25.919   9.741  15.927  1.00 85.60           C  
ATOM   1945  HG2 LYS A 128     -26.389  10.050  14.993  1.00 85.60           H  
ATOM   1946  HG3 LYS A 128     -26.514  10.113  16.761  1.00 85.60           H  
ATOM   1947  CD  LYS A 128     -24.522  10.364  15.994  1.00 85.60           C  
ATOM   1948  HD2 LYS A 128     -23.941  10.036  15.132  1.00 85.60           H  
ATOM   1949  HD3 LYS A 128     -24.033  10.041  16.913  1.00 85.60           H  
ATOM   1950  CE  LYS A 128     -24.636  11.890  15.975  1.00 85.60           C  
ATOM   1951  HE2 LYS A 128     -25.079  12.193  15.026  1.00 85.60           H  
ATOM   1952  HE3 LYS A 128     -25.310  12.192  16.776  1.00 85.60           H  
ATOM   1953  NZ  LYS A 128     -23.315  12.535  16.156  1.00 85.60           N  
ATOM   1954  HZ1 LYS A 128     -22.830  12.186  16.970  1.00 85.60           H  
ATOM   1955  HZ2 LYS A 128     -23.373  13.543  16.193  1.00 85.60           H  
ATOM   1956  HZ3 LYS A 128     -22.677  12.316  15.404  1.00 85.60           H  
ATOM   1957  N   GLU A 129     -29.009   8.847  14.872  1.00 84.68           N  
ATOM   1958  H   GLU A 129     -29.214   9.238  15.781  1.00 84.68           H  
ATOM   1959  CA  GLU A 129     -29.802   9.295  13.731  1.00 84.68           C  
ATOM   1960  HA  GLU A 129     -30.353   8.433  13.353  1.00 84.68           H  
ATOM   1961  C   GLU A 129     -28.899   9.834  12.607  1.00 84.68           C  
ATOM   1962  CB  GLU A 129     -30.823  10.346  14.183  1.00 84.68           C  
ATOM   1963  HB2 GLU A 129     -30.304  11.286  14.370  1.00 84.68           H  
ATOM   1964  HB3 GLU A 129     -31.297  10.014  15.106  1.00 84.68           H  
ATOM   1965  O   GLU A 129     -27.955  10.595  12.838  1.00 84.68           O  
ATOM   1966  CG  GLU A 129     -31.909  10.545  13.114  1.00 84.68           C  
ATOM   1967  HG2 GLU A 129     -31.432  10.710  12.149  1.00 84.68           H  
ATOM   1968  HG3 GLU A 129     -32.501   9.633  13.041  1.00 84.68           H  
ATOM   1969  CD  GLU A 129     -32.831  11.738  13.398  1.00 84.68           C  
ATOM   1970  OE1 GLU A 129     -33.479  12.183  12.420  1.00 84.68           O  
ATOM   1971  OE2 GLU A 129     -32.818  12.246  14.540  1.00 84.68           O  
ATOM   1972  N   GLY A 130     -29.179   9.420  11.368  1.00 90.28           N  
ATOM   1973  H   GLY A 130     -29.964   8.797  11.242  1.00 90.28           H  
ATOM   1974  CA  GLY A 130     -28.400   9.817  10.195  1.00 90.28           C  
ATOM   1975  HA2 GLY A 130     -28.221  10.891  10.236  1.00 90.28           H  
ATOM   1976  HA3 GLY A 130     -28.984   9.594   9.302  1.00 90.28           H  
ATOM   1977  C   GLY A 130     -27.045   9.116  10.053  1.00 90.28           C  
ATOM   1978  O   GLY A 130     -26.258   9.532   9.199  1.00 90.28           O  
ATOM   1979  N   ILE A 131     -26.771   8.076  10.848  1.00 92.60           N  
ATOM   1980  H   ILE A 131     -27.436   7.823  11.564  1.00 92.60           H  
ATOM   1981  CA  ILE A 131     -25.593   7.211  10.723  1.00 92.60           C  
ATOM   1982  HA  ILE A 131     -24.963   7.581   9.915  1.00 92.60           H  
ATOM   1983  C   ILE A 131     -26.030   5.800  10.343  1.00 92.60           C  
ATOM   1984  CB  ILE A 131     -24.751   7.219  12.017  1.00 92.60           C  
ATOM   1985  HB  ILE A 131     -25.367   6.833  12.829  1.00 92.60           H  
ATOM   1986  O   ILE A 131     -26.878   5.201  10.996  1.00 92.60           O  
ATOM   1987  CG1 ILE A 131     -24.295   8.641  12.412  1.00 92.60           C  
ATOM   1988 HG12 ILE A 131     -23.730   8.574  13.341  1.00 92.60           H  
ATOM   1989 HG13 ILE A 131     -25.175   9.252  12.615  1.00 92.60           H  
ATOM   1990  CG2 ILE A 131     -23.526   6.296  11.898  1.00 92.60           C  
ATOM   1991 HG21 ILE A 131     -22.924   6.577  11.034  1.00 92.60           H  
ATOM   1992 HG22 ILE A 131     -22.915   6.367  12.797  1.00 92.60           H  
ATOM   1993 HG23 ILE A 131     -23.840   5.257  11.797  1.00 92.60           H  
ATOM   1994  CD1 ILE A 131     -23.424   9.369  11.381  1.00 92.60           C  
ATOM   1995 HD11 ILE A 131     -23.287  10.400  11.709  1.00 92.60           H  
ATOM   1996 HD12 ILE A 131     -22.453   8.881  11.297  1.00 92.60           H  
ATOM   1997 HD13 ILE A 131     -23.912   9.390  10.407  1.00 92.60           H  
ATOM   1998  N   VAL A 132     -25.429   5.260   9.285  1.00 92.95           N  
ATOM   1999  H   VAL A 132     -24.769   5.828   8.774  1.00 92.95           H  
ATOM   2000  CA  VAL A 132     -25.685   3.894   8.814  1.00 92.95           C  
ATOM   2001  HA  VAL A 132     -26.355   3.379   9.502  1.00 92.95           H  
ATOM   2002  C   VAL A 132     -24.366   3.152   8.791  1.00 92.95           C  
ATOM   2003  CB  VAL A 132     -26.360   3.896   7.435  1.00 92.95           C  
ATOM   2004  HB  VAL A 132     -25.742   4.470   6.745  1.00 92.95           H  
ATOM   2005  O   VAL A 132     -23.513   3.424   7.946  1.00 92.95           O  
ATOM   2006  CG1 VAL A 132     -26.540   2.479   6.868  1.00 92.95           C  
ATOM   2007 HG11 VAL A 132     -25.573   2.004   6.706  1.00 92.95           H  
ATOM   2008 HG12 VAL A 132     -27.128   1.872   7.556  1.00 92.95           H  
ATOM   2009 HG13 VAL A 132     -27.058   2.536   5.910  1.00 92.95           H  
ATOM   2010  CG2 VAL A 132     -27.732   4.574   7.517  1.00 92.95           C  
ATOM   2011 HG21 VAL A 132     -28.477   3.884   7.912  1.00 92.95           H  
ATOM   2012 HG22 VAL A 132     -28.023   4.905   6.520  1.00 92.95           H  
ATOM   2013 HG23 VAL A 132     -27.714   5.456   8.157  1.00 92.95           H  
ATOM   2014  N   TRP A 133     -24.200   2.235   9.737  1.00 92.74           N  
ATOM   2015  H   TRP A 133     -24.941   2.090  10.408  1.00 92.74           H  
ATOM   2016  CA  TRP A 133     -23.023   1.382   9.831  1.00 92.74           C  
ATOM   2017  HA  TRP A 133     -22.131   1.998   9.718  1.00 92.74           H  
ATOM   2018  C   TRP A 133     -23.027   0.337   8.723  1.00 92.74           C  
ATOM   2019  CB  TRP A 133     -22.975   0.730  11.212  1.00 92.74           C  
ATOM   2020  HB2 TRP A 133     -23.872   0.129  11.362  1.00 92.74           H  
ATOM   2021  HB3 TRP A 133     -22.115   0.061  11.256  1.00 92.74           H  
ATOM   2022  O   TRP A 133     -24.038  -0.321   8.479  1.00 92.74           O  
ATOM   2023  CG  TRP A 133     -22.851   1.725  12.314  1.00 92.74           C  
ATOM   2024  CD1 TRP A 133     -23.851   2.137  13.121  1.00 92.74           C  
ATOM   2025  HD1 TRP A 133     -24.869   1.778  13.097  1.00 92.74           H  
ATOM   2026  CD2 TRP A 133     -21.677   2.505  12.693  1.00 92.74           C  
ATOM   2027  CE2 TRP A 133     -22.047   3.386  13.747  1.00 92.74           C  
ATOM   2028  CE3 TRP A 133     -20.342   2.563  12.244  1.00 92.74           C  
ATOM   2029  HE3 TRP A 133     -20.034   1.927  11.427  1.00 92.74           H  
ATOM   2030  NE1 TRP A 133     -23.376   3.116  13.964  1.00 92.74           N  
ATOM   2031  HE1 TRP A 133     -23.954   3.571  14.656  1.00 92.74           H  
ATOM   2032  CH2 TRP A 133     -19.820   4.313  13.869  1.00 92.74           C  
ATOM   2033  HH2 TRP A 133     -19.103   4.988  14.312  1.00 92.74           H  
ATOM   2034  CZ2 TRP A 133     -21.145   4.280  14.331  1.00 92.74           C  
ATOM   2035  HZ2 TRP A 133     -21.470   4.932  15.128  1.00 92.74           H  
ATOM   2036  CZ3 TRP A 133     -19.425   3.463  12.821  1.00 92.74           C  
ATOM   2037  HZ3 TRP A 133     -18.412   3.514  12.452  1.00 92.74           H  
ATOM   2038  N   VAL A 134     -21.883   0.187   8.067  1.00 92.10           N  
ATOM   2039  H   VAL A 134     -21.089   0.749   8.340  1.00 92.10           H  
ATOM   2040  CA  VAL A 134     -21.655  -0.821   7.034  1.00 92.10           C  
ATOM   2041  HA  VAL A 134     -22.421  -1.591   7.113  1.00 92.10           H  
ATOM   2042  C   VAL A 134     -20.313  -1.492   7.282  1.00 92.10           C  
ATOM   2043  CB  VAL A 134     -21.733  -0.241   5.608  1.00 92.10           C  
ATOM   2044  HB  VAL A 134     -21.404  -1.009   4.910  1.00 92.10           H  
ATOM   2045  O   VAL A 134     -19.325  -0.847   7.638  1.00 92.10           O  
ATOM   2046  CG1 VAL A 134     -23.162   0.154   5.232  1.00 92.10           C  
ATOM   2047 HG11 VAL A 134     -23.813  -0.714   5.336  1.00 92.10           H  
ATOM   2048 HG12 VAL A 134     -23.181   0.491   4.195  1.00 92.10           H  
ATOM   2049 HG13 VAL A 134     -23.521   0.952   5.882  1.00 92.10           H  
ATOM   2050  CG2 VAL A 134     -20.845   0.989   5.416  1.00 92.10           C  
ATOM   2051 HG21 VAL A 134     -20.804   1.246   4.358  1.00 92.10           H  
ATOM   2052 HG22 VAL A 134     -21.230   1.835   5.985  1.00 92.10           H  
ATOM   2053 HG23 VAL A 134     -19.838   0.755   5.762  1.00 92.10           H  
ATOM   2054  N   ALA A 135     -20.284  -2.799   7.087  1.00 88.48           N  
ATOM   2055  H   ALA A 135     -21.126  -3.274   6.794  1.00 88.48           H  
ATOM   2056  CA  ALA A 135     -19.076  -3.600   7.134  1.00 88.48           C  
ATOM   2057  HA  ALA A 135     -18.218  -2.990   6.851  1.00 88.48           H  
ATOM   2058  C   ALA A 135     -19.231  -4.731   6.129  1.00 88.48           C  
ATOM   2059  CB  ALA A 135     -18.861  -4.144   8.549  1.00 88.48           C  
ATOM   2060  HB1 ALA A 135     -17.938  -4.723   8.580  1.00 88.48           H  
ATOM   2061  HB2 ALA A 135     -18.789  -3.321   9.259  1.00 88.48           H  
ATOM   2062  HB3 ALA A 135     -19.692  -4.791   8.829  1.00 88.48           H  
ATOM   2063  O   ALA A 135     -20.309  -5.331   6.043  1.00 88.48           O  
ATOM   2064  N   THR A 136     -18.174  -5.025   5.382  1.00 81.97           N  
ATOM   2065  H   THR A 136     -17.313  -4.513   5.507  1.00 81.97           H  
ATOM   2066  CA  THR A 136     -18.115  -6.288   4.649  1.00 81.97           C  
ATOM   2067  HA  THR A 136     -19.116  -6.547   4.306  1.00 81.97           H  
ATOM   2068  C   THR A 136     -17.663  -7.402   5.574  1.00 81.97           C  
ATOM   2069  CB  THR A 136     -17.234  -6.230   3.401  1.00 81.97           C  
ATOM   2070  HB  THR A 136     -17.204  -7.215   2.935  1.00 81.97           H  
ATOM   2071  O   THR A 136     -17.063  -7.175   6.628  1.00 81.97           O  
ATOM   2072  CG2 THR A 136     -17.768  -5.232   2.377  1.00 81.97           C  
ATOM   2073 HG21 THR A 136     -17.115  -5.225   1.505  1.00 81.97           H  
ATOM   2074 HG22 THR A 136     -17.790  -4.236   2.819  1.00 81.97           H  
ATOM   2075 HG23 THR A 136     -18.774  -5.521   2.072  1.00 81.97           H  
ATOM   2076  OG1 THR A 136     -15.935  -5.851   3.738  1.00 81.97           O  
ATOM   2077  HG1 THR A 136     -15.532  -6.549   4.259  1.00 81.97           H  
ATOM   2078  N   GLU A 137     -17.953  -8.630   5.171  1.00 73.04           N  
ATOM   2079  H   GLU A 137     -18.424  -8.773   4.288  1.00 73.04           H  
ATOM   2080  CA  GLU A 137     -17.454  -9.806   5.865  1.00 73.04           C  
ATOM   2081  HA  GLU A 137     -17.846  -9.791   6.882  1.00 73.04           H  
ATOM   2082  C   GLU A 137     -15.916  -9.782   5.936  1.00 73.04           C  
ATOM   2083  CB  GLU A 137     -18.009 -11.040   5.155  1.00 73.04           C  
ATOM   2084  HB2 GLU A 137     -17.510 -11.167   4.194  1.00 73.04           H  
ATOM   2085  HB3 GLU A 137     -19.072 -10.874   4.980  1.00 73.04           H  
ATOM   2086  O   GLU A 137     -15.245  -9.431   4.964  1.00 73.04           O  
ATOM   2087  CG  GLU A 137     -17.853 -12.305   6.002  1.00 73.04           C  
ATOM   2088  HG2 GLU A 137     -16.793 -12.541   6.094  1.00 73.04           H  
ATOM   2089  HG3 GLU A 137     -18.244 -12.105   7.000  1.00 73.04           H  
ATOM   2090  CD  GLU A 137     -18.600 -13.506   5.402  1.00 73.04           C  
ATOM   2091  OE1 GLU A 137     -18.633 -14.542   6.099  1.00 73.04           O  
ATOM   2092  OE2 GLU A 137     -19.147 -13.374   4.284  1.00 73.04           O  
ATOM   2093  N   GLY A 138     -15.366 -10.086   7.114  1.00 75.51           N  
ATOM   2094  H   GLY A 138     -15.973 -10.386   7.863  1.00 75.51           H  
ATOM   2095  CA  GLY A 138     -13.927 -10.008   7.395  1.00 75.51           C  
ATOM   2096  HA2 GLY A 138     -13.371 -10.278   6.497  1.00 75.51           H  
ATOM   2097  HA3 GLY A 138     -13.679 -10.734   8.170  1.00 75.51           H  
ATOM   2098  C   GLY A 138     -13.415  -8.639   7.859  1.00 75.51           C  
ATOM   2099  O   GLY A 138     -12.259  -8.536   8.255  1.00 75.51           O  
ATOM   2100  N   ALA A 139     -14.241  -7.588   7.874  1.00 80.59           N  
ATOM   2101  H   ALA A 139     -15.181  -7.678   7.517  1.00 80.59           H  
ATOM   2102  CA  ALA A 139     -13.776  -6.278   8.316  1.00 80.59           C  
ATOM   2103  HA  ALA A 139     -12.842  -6.083   7.789  1.00 80.59           H  
ATOM   2104  C   ALA A 139     -13.483  -6.222   9.831  1.00 80.59           C  
ATOM   2105  CB  ALA A 139     -14.740  -5.200   7.845  1.00 80.59           C  
ATOM   2106  HB1 ALA A 139     -15.656  -5.229   8.435  1.00 80.59           H  
ATOM   2107  HB2 ALA A 139     -14.975  -5.357   6.792  1.00 80.59           H  
ATOM   2108  HB3 ALA A 139     -14.244  -4.235   7.943  1.00 80.59           H  
ATOM   2109  O   ALA A 139     -14.256  -6.696  10.666  1.00 80.59           O  
ATOM   2110  N   LEU A 140     -12.368  -5.589  10.199  1.00 76.46           N  
ATOM   2111  H   LEU A 140     -11.812  -5.180   9.462  1.00 76.46           H  
ATOM   2112  CA  LEU A 140     -11.906  -5.437  11.578  1.00 76.46           C  
ATOM   2113  HA  LEU A 140     -12.189  -6.332  12.132  1.00 76.46           H  
ATOM   2114  C   LEU A 140     -12.571  -4.237  12.252  1.00 76.46           C  
ATOM   2115  CB  LEU A 140     -10.367  -5.313  11.589  1.00 76.46           C  
ATOM   2116  HB2 LEU A 140     -10.056  -4.579  12.332  1.00 76.46           H  
ATOM   2117  HB3 LEU A 140     -10.031  -4.953  10.616  1.00 76.46           H  
ATOM   2118  O   LEU A 140     -12.392  -3.099  11.815  1.00 76.46           O  
ATOM   2119  CG  LEU A 140      -9.672  -6.651  11.894  1.00 76.46           C  
ATOM   2120  HG  LEU A 140     -10.195  -7.469  11.400  1.00 76.46           H  
ATOM   2121  CD1 LEU A 140      -8.226  -6.628  11.423  1.00 76.46           C  
ATOM   2122 HD11 LEU A 140      -7.741  -7.560  11.713  1.00 76.46           H  
ATOM   2123 HD12 LEU A 140      -8.202  -6.614  10.333  1.00 76.46           H  
ATOM   2124 HD13 LEU A 140      -7.699  -5.775  11.850  1.00 76.46           H  
ATOM   2125  CD2 LEU A 140      -9.628  -6.895  13.405  1.00 76.46           C  
ATOM   2126 HD21 LEU A 140     -10.642  -6.924  13.802  1.00 76.46           H  
ATOM   2127 HD22 LEU A 140      -9.162  -7.863  13.593  1.00 76.46           H  
ATOM   2128 HD23 LEU A 140      -9.060  -6.110  13.905  1.00 76.46           H  
ATOM   2129  N   ASN A 141     -13.250  -4.479  13.376  1.00 80.11           N  
ATOM   2130  H   ASN A 141     -13.379  -5.445  13.641  1.00 80.11           H  
ATOM   2131  CA  ASN A 141     -13.857  -3.446  14.223  1.00 80.11           C  
ATOM   2132  HA  ASN A 141     -14.333  -2.712  13.572  1.00 80.11           H  
ATOM   2133  C   ASN A 141     -12.805  -2.663  15.032  1.00 80.11           C  
ATOM   2134  CB  ASN A 141     -14.963  -4.077  15.086  1.00 80.11           C  
ATOM   2135  HB2 ASN A 141     -14.515  -4.746  15.821  1.00 80.11           H  
ATOM   2136  HB3 ASN A 141     -15.636  -4.651  14.450  1.00 80.11           H  
ATOM   2137  O   ASN A 141     -12.765  -2.700  16.260  1.00 80.11           O  
ATOM   2138  CG  ASN A 141     -15.794  -3.033  15.816  1.00 80.11           C  
ATOM   2139  ND2 ASN A 141     -16.676  -3.455  16.691  1.00 80.11           N  
ATOM   2140 HD21 ASN A 141     -17.220  -2.744  17.159  1.00 80.11           H  
ATOM   2141 HD22 ASN A 141     -16.774  -4.440  16.891  1.00 80.11           H  
ATOM   2142  OD1 ASN A 141     -15.696  -1.838  15.599  1.00 80.11           O  
ATOM   2143  N   THR A 142     -11.913  -1.983  14.319  1.00 79.17           N  
ATOM   2144  H   THR A 142     -11.989  -2.032  13.313  1.00 79.17           H  
ATOM   2145  CA  THR A 142     -10.894  -1.089  14.864  1.00 79.17           C  
ATOM   2146  HA  THR A 142     -11.120  -0.916  15.916  1.00 79.17           H  
ATOM   2147  C   THR A 142     -10.928   0.240  14.115  1.00 79.17           C  
ATOM   2148  CB  THR A 142      -9.480  -1.687  14.775  1.00 79.17           C  
ATOM   2149  HB  THR A 142      -8.779  -0.969  15.201  1.00 79.17           H  
ATOM   2150  O   THR A 142     -11.190   0.240  12.909  1.00 79.17           O  
ATOM   2151  CG2 THR A 142      -9.350  -2.990  15.562  1.00 79.17           C  
ATOM   2152 HG21 THR A 142      -9.968  -3.765  15.108  1.00 79.17           H  
ATOM   2153 HG22 THR A 142      -8.309  -3.315  15.553  1.00 79.17           H  
ATOM   2154 HG23 THR A 142      -9.669  -2.834  16.592  1.00 79.17           H  
ATOM   2155  OG1 THR A 142      -9.105  -1.927  13.431  1.00 79.17           O  
ATOM   2156  HG1 THR A 142      -8.957  -1.061  13.045  1.00 79.17           H  
ATOM   2157  N   PRO A 143     -10.606   1.364  14.774  1.00 80.41           N  
ATOM   2158  CA  PRO A 143     -10.422   2.643  14.099  1.00 80.41           C  
ATOM   2159  HA  PRO A 143     -11.389   2.991  13.736  1.00 80.41           H  
ATOM   2160  C   PRO A 143      -9.437   2.519  12.932  1.00 80.41           C  
ATOM   2161  CB  PRO A 143      -9.896   3.607  15.167  1.00 80.41           C  
ATOM   2162  HB2 PRO A 143     -10.282   4.619  15.041  1.00 80.41           H  
ATOM   2163  HB3 PRO A 143      -8.807   3.624  15.156  1.00 80.41           H  
ATOM   2164  O   PRO A 143      -8.401   1.860  13.045  1.00 80.41           O  
ATOM   2165  CG  PRO A 143     -10.367   2.990  16.479  1.00 80.41           C  
ATOM   2166  HG2 PRO A 143     -11.392   3.302  16.679  1.00 80.41           H  
ATOM   2167  HG3 PRO A 143      -9.715   3.261  17.310  1.00 80.41           H  
ATOM   2168  CD  PRO A 143     -10.334   1.494  16.195  1.00 80.41           C  
ATOM   2169  HD2 PRO A 143     -11.090   0.995  16.802  1.00 80.41           H  
ATOM   2170  HD3 PRO A 143      -9.342   1.099  16.415  1.00 80.41           H  
ATOM   2171  N   LYS A 144      -9.778   3.134  11.803  1.00 80.28           N  
ATOM   2172  H   LYS A 144     -10.654   3.637  11.803  1.00 80.28           H  
ATOM   2173  CA  LYS A 144      -9.028   3.127  10.542  1.00 80.28           C  
ATOM   2174  HA  LYS A 144      -8.244   2.370  10.594  1.00 80.28           H  
ATOM   2175  C   LYS A 144      -8.289   4.443  10.359  1.00 80.28           C  
ATOM   2176  CB  LYS A 144      -9.961   2.789   9.372  1.00 80.28           C  
ATOM   2177  HB2 LYS A 144     -10.630   3.638   9.231  1.00 80.28           H  
ATOM   2178  HB3 LYS A 144      -9.358   2.674   8.471  1.00 80.28           H  
ATOM   2179  O   LYS A 144      -8.341   5.087   9.308  1.00 80.28           O  
ATOM   2180  CG  LYS A 144     -10.810   1.521   9.570  1.00 80.28           C  
ATOM   2181  HG2 LYS A 144     -11.383   1.335   8.662  1.00 80.28           H  
ATOM   2182  HG3 LYS A 144     -11.510   1.666  10.393  1.00 80.28           H  
ATOM   2183  CD  LYS A 144      -9.921   0.315   9.864  1.00 80.28           C  
ATOM   2184  HD2 LYS A 144      -9.257   0.203   9.007  1.00 80.28           H  
ATOM   2185  HD3 LYS A 144      -9.328   0.478  10.764  1.00 80.28           H  
ATOM   2186  CE  LYS A 144     -10.731  -0.958  10.057  1.00 80.28           C  
ATOM   2187  HE2 LYS A 144     -11.313  -0.904  10.977  1.00 80.28           H  
ATOM   2188  HE3 LYS A 144     -11.436  -1.051   9.230  1.00 80.28           H  
ATOM   2189  NZ  LYS A 144      -9.831  -2.125  10.077  1.00 80.28           N  
ATOM   2190  HZ1 LYS A 144      -9.145  -2.021   9.343  1.00 80.28           H  
ATOM   2191  HZ2 LYS A 144     -10.371  -2.946   9.846  1.00 80.28           H  
ATOM   2192  HZ3 LYS A 144      -9.388  -2.232  10.978  1.00 80.28           H  
ATOM   2193  N   ASP A 145      -7.608   4.849  11.424  1.00 75.23           N  
ATOM   2194  H   ASP A 145      -7.707   4.302  12.267  1.00 75.23           H  
ATOM   2195  CA  ASP A 145      -6.909   6.129  11.523  1.00 75.23           C  
ATOM   2196  HA  ASP A 145      -7.633   6.936  11.412  1.00 75.23           H  
ATOM   2197  C   ASP A 145      -5.838   6.283  10.431  1.00 75.23           C  
ATOM   2198  CB  ASP A 145      -6.254   6.248  12.910  1.00 75.23           C  
ATOM   2199  HB2 ASP A 145      -5.761   7.218  12.977  1.00 75.23           H  
ATOM   2200  HB3 ASP A 145      -5.486   5.479  12.999  1.00 75.23           H  
ATOM   2201  O   ASP A 145      -5.521   7.403  10.032  1.00 75.23           O  
ATOM   2202  CG  ASP A 145      -7.217   6.118  14.096  1.00 75.23           C  
ATOM   2203  OD1 ASP A 145      -8.444   6.218  13.885  1.00 75.23           O  
ATOM   2204  OD2 ASP A 145      -6.698   5.904  15.215  1.00 75.23           O  
ATOM   2205  N   HIS A 146      -5.311   5.164   9.918  1.00 76.16           N  
ATOM   2206  H   HIS A 146      -5.655   4.276  10.254  1.00 76.16           H  
ATOM   2207  CA  HIS A 146      -4.334   5.116   8.827  1.00 76.16           C  
ATOM   2208  HA  HIS A 146      -3.516   5.800   9.053  1.00 76.16           H  
ATOM   2209  C   HIS A 146      -4.908   5.561   7.480  1.00 76.16           C  
ATOM   2210  CB  HIS A 146      -3.764   3.694   8.727  1.00 76.16           C  
ATOM   2211  HB2 HIS A 146      -2.987   3.680   7.963  1.00 76.16           H  
ATOM   2212  HB3 HIS A 146      -3.297   3.426   9.675  1.00 76.16           H  
ATOM   2213  O   HIS A 146      -4.212   6.221   6.714  1.00 76.16           O  
ATOM   2214  CG  HIS A 146      -4.790   2.638   8.390  1.00 76.16           C  
ATOM   2215  CD2 HIS A 146      -4.799   1.874   7.261  1.00 76.16           C  
ATOM   2216  HD2 HIS A 146      -4.053   1.885   6.480  1.00 76.16           H  
ATOM   2217  ND1 HIS A 146      -5.830   2.229   9.233  1.00 76.16           N  
ATOM   2218  CE1 HIS A 146      -6.392   1.183   8.605  1.00 76.16           C  
ATOM   2219  HE1 HIS A 146      -7.163   0.552   9.022  1.00 76.16           H  
ATOM   2220  NE2 HIS A 146      -5.823   0.969   7.411  1.00 76.16           N  
ATOM   2221  HE2 HIS A 146      -6.036   0.184   6.813  1.00 76.16           H  
ATOM   2222  N   ILE A 147      -6.181   5.269   7.200  1.00 75.76           N  
ATOM   2223  H   ILE A 147      -6.701   4.720   7.870  1.00 75.76           H  
ATOM   2224  CA  ILE A 147      -6.869   5.780   6.004  1.00 75.76           C  
ATOM   2225  HA  ILE A 147      -6.191   5.718   5.153  1.00 75.76           H  
ATOM   2226  C   ILE A 147      -7.229   7.251   6.207  1.00 75.76           C  
ATOM   2227  CB  ILE A 147      -8.131   4.946   5.691  1.00 75.76           C  
ATOM   2228  HB  ILE A 147      -8.830   5.025   6.523  1.00 75.76           H  
ATOM   2229  O   ILE A 147      -7.185   8.059   5.276  1.00 75.76           O  
ATOM   2230  CG1 ILE A 147      -7.754   3.465   5.508  1.00 75.76           C  
ATOM   2231 HG12 ILE A 147      -7.099   3.359   4.643  1.00 75.76           H  
ATOM   2232 HG13 ILE A 147      -7.214   3.116   6.387  1.00 75.76           H  
ATOM   2233  CG2 ILE A 147      -8.808   5.493   4.420  1.00 75.76           C  
ATOM   2234 HG21 ILE A 147      -9.638   4.857   4.111  1.00 75.76           H  
ATOM   2235 HG22 ILE A 147      -8.086   5.551   3.605  1.00 75.76           H  
ATOM   2236 HG23 ILE A 147      -9.219   6.483   4.618  1.00 75.76           H  
ATOM   2237  CD1 ILE A 147      -8.947   2.530   5.345  1.00 75.76           C  
ATOM   2238 HD11 ILE A 147      -9.521   2.761   4.447  1.00 75.76           H  
ATOM   2239 HD12 ILE A 147      -9.600   2.583   6.216  1.00 75.76           H  
ATOM   2240 HD13 ILE A 147      -8.538   1.524   5.243  1.00 75.76           H  
ATOM   2241  N   GLY A 148      -7.608   7.603   7.437  1.00 76.21           N  
ATOM   2242  H   GLY A 148      -7.613   6.885   8.146  1.00 76.21           H  
ATOM   2243  CA  GLY A 148      -7.971   8.958   7.809  1.00 76.21           C  
ATOM   2244  HA2 GLY A 148      -7.084   9.586   7.729  1.00 76.21           H  
ATOM   2245  HA3 GLY A 148      -8.307   8.969   8.846  1.00 76.21           H  
ATOM   2246  C   GLY A 148      -9.081   9.517   6.921  1.00 76.21           C  
ATOM   2247  O   GLY A 148     -10.057   8.844   6.580  1.00 76.21           O  
ATOM   2248  N   THR A 149      -8.933  10.781   6.542  1.00 80.22           N  
ATOM   2249  H   THR A 149      -8.035  11.220   6.686  1.00 80.22           H  
ATOM   2250  CA  THR A 149      -9.909  11.500   5.718  1.00 80.22           C  
ATOM   2251  HA  THR A 149     -10.528  10.785   5.176  1.00 80.22           H  
ATOM   2252  C   THR A 149      -9.226  12.352   4.667  1.00 80.22           C  
ATOM   2253  CB  THR A 149     -10.830  12.367   6.570  1.00 80.22           C  
ATOM   2254  HB  THR A 149     -11.392  13.039   5.921  1.00 80.22           H  
ATOM   2255  O   THR A 149      -8.046  12.685   4.770  1.00 80.22           O  
ATOM   2256  CG2 THR A 149     -11.821  11.522   7.362  1.00 80.22           C  
ATOM   2257 HG21 THR A 149     -12.047  10.597   6.830  1.00 80.22           H  
ATOM   2258 HG22 THR A 149     -12.763  12.062   7.454  1.00 80.22           H  
ATOM   2259 HG23 THR A 149     -11.411  11.276   8.341  1.00 80.22           H  
ATOM   2260  OG1 THR A 149     -10.056  13.114   7.476  1.00 80.22           O  
ATOM   2261  HG1 THR A 149      -9.404  12.515   7.849  1.00 80.22           H  
ATOM   2262  N   ARG A 150      -9.988  12.698   3.636  1.00 77.66           N  
ATOM   2263  H   ARG A 150     -10.971  12.465   3.664  1.00 77.66           H  
ATOM   2264  CA  ARG A 150      -9.509  13.472   2.503  1.00 77.66           C  
ATOM   2265  HA  ARG A 150      -8.495  13.147   2.269  1.00 77.66           H  
ATOM   2266  C   ARG A 150      -9.492  14.956   2.858  1.00 77.66           C  
ATOM   2267  CB  ARG A 150     -10.430  13.153   1.320  1.00 77.66           C  
ATOM   2268  HB2 ARG A 150     -11.419  13.559   1.528  1.00 77.66           H  
ATOM   2269  HB3 ARG A 150     -10.517  12.071   1.224  1.00 77.66           H  
ATOM   2270  O   ARG A 150     -10.487  15.482   3.352  1.00 77.66           O  
ATOM   2271  CG  ARG A 150      -9.901  13.710  -0.004  1.00 77.66           C  
ATOM   2272  HG2 ARG A 150      -8.936  13.242  -0.198  1.00 77.66           H  
ATOM   2273  HG3 ARG A 150      -9.773  14.790   0.066  1.00 77.66           H  
ATOM   2274  CD  ARG A 150     -10.837  13.400  -1.177  1.00 77.66           C  
ATOM   2275  HD2 ARG A 150     -10.398  13.796  -2.093  1.00 77.66           H  
ATOM   2276  HD3 ARG A 150     -10.905  12.319  -1.298  1.00 77.66           H  
ATOM   2277  NE  ARG A 150     -12.190  13.941  -0.955  1.00 77.66           N  
ATOM   2278  HE  ARG A 150     -12.732  13.456  -0.254  1.00 77.66           H  
ATOM   2279  NH1 ARG A 150     -12.341  15.539  -2.603  1.00 77.66           N  
ATOM   2280 HH11 ARG A 150     -12.813  16.338  -3.001  1.00 77.66           H  
ATOM   2281 HH12 ARG A 150     -11.350  15.443  -2.771  1.00 77.66           H  
ATOM   2282  NH2 ARG A 150     -14.045  15.188  -1.264  1.00 77.66           N  
ATOM   2283 HH21 ARG A 150     -14.573  15.862  -1.800  1.00 77.66           H  
ATOM   2284 HH22 ARG A 150     -14.486  14.598  -0.573  1.00 77.66           H  
ATOM   2285  CZ  ARG A 150     -12.837  14.878  -1.614  1.00 77.66           C  
ATOM   2286  N   ASN A 151      -8.415  15.659   2.510  1.00 74.21           N  
ATOM   2287  H   ASN A 151      -7.619  15.169   2.127  1.00 74.21           H  
ATOM   2288  CA  ASN A 151      -8.473  17.113   2.386  1.00 74.21           C  
ATOM   2289  HA  ASN A 151      -9.137  17.498   3.160  1.00 74.21           H  
ATOM   2290  C   ASN A 151      -9.032  17.451   0.990  1.00 74.21           C  
ATOM   2291  CB  ASN A 151      -7.096  17.741   2.647  1.00 74.21           C  
ATOM   2292  HB2 ASN A 151      -6.377  17.387   1.907  1.00 74.21           H  
ATOM   2293  HB3 ASN A 151      -6.753  17.441   3.637  1.00 74.21           H  
ATOM   2294  O   ASN A 151      -8.358  17.162  -0.005  1.00 74.21           O  
ATOM   2295  CG  ASN A 151      -7.134  19.263   2.595  1.00 74.21           C  
ATOM   2296  ND2 ASN A 151      -6.065  19.913   2.978  1.00 74.21           N  
ATOM   2297 HD21 ASN A 151      -6.071  20.911   2.819  1.00 74.21           H  
ATOM   2298 HD22 ASN A 151      -5.213  19.419   3.201  1.00 74.21           H  
ATOM   2299  OD1 ASN A 151      -8.106  19.888   2.201  1.00 74.21           O  
ATOM   2300  N   PRO A 152     -10.235  18.042   0.887  1.00 76.41           N  
ATOM   2301  CA  PRO A 152     -10.877  18.302  -0.398  1.00 76.41           C  
ATOM   2302  HA  PRO A 152     -10.945  17.374  -0.965  1.00 76.41           H  
ATOM   2303  C   PRO A 152     -10.117  19.316  -1.263  1.00 76.41           C  
ATOM   2304  CB  PRO A 152     -12.287  18.789  -0.049  1.00 76.41           C  
ATOM   2305  HB2 PRO A 152     -12.670  19.505  -0.776  1.00 76.41           H  
ATOM   2306  HB3 PRO A 152     -12.955  17.931   0.025  1.00 76.41           H  
ATOM   2307  O   PRO A 152     -10.331  19.330  -2.470  1.00 76.41           O  
ATOM   2308  CG  PRO A 152     -12.121  19.419   1.333  1.00 76.41           C  
ATOM   2309  HG2 PRO A 152     -13.050  19.404   1.903  1.00 76.41           H  
ATOM   2310  HG3 PRO A 152     -11.754  20.440   1.226  1.00 76.41           H  
ATOM   2311  CD  PRO A 152     -11.044  18.557   1.982  1.00 76.41           C  
ATOM   2312  HD2 PRO A 152     -11.497  17.727   2.523  1.00 76.41           H  
ATOM   2313  HD3 PRO A 152     -10.459  19.167   2.670  1.00 76.41           H  
ATOM   2314  N   ASN A 153      -9.223  20.119  -0.673  1.00 68.61           N  
ATOM   2315  H   ASN A 153      -9.112  20.079   0.330  1.00 68.61           H  
ATOM   2316  CA  ASN A 153      -8.378  21.058  -1.415  1.00 68.61           C  
ATOM   2317  HA  ASN A 153      -8.967  21.529  -2.202  1.00 68.61           H  
ATOM   2318  C   ASN A 153      -7.189  20.372  -2.102  1.00 68.61           C  
ATOM   2319  CB  ASN A 153      -7.878  22.151  -0.456  1.00 68.61           C  
ATOM   2320  HB2 ASN A 153      -7.179  22.792  -0.995  1.00 68.61           H  
ATOM   2321  HB3 ASN A 153      -7.336  21.694   0.372  1.00 68.61           H  
ATOM   2322  O   ASN A 153      -6.659  20.910  -3.067  1.00 68.61           O  
ATOM   2323  CG  ASN A 153      -8.978  23.041   0.092  1.00 68.61           C  
ATOM   2324  ND2 ASN A 153      -8.659  23.875   1.052  1.00 68.61           N  
ATOM   2325 HD21 ASN A 153      -7.696  23.968   1.341  1.00 68.61           H  
ATOM   2326 HD22 ASN A 153      -9.393  24.497   1.358  1.00 68.61           H  
ATOM   2327  OD1 ASN A 153     -10.128  23.012  -0.314  1.00 68.61           O  
ATOM   2328  N   ASN A 154      -6.771  19.200  -1.614  1.00 68.33           N  
ATOM   2329  H   ASN A 154      -7.286  18.789  -0.849  1.00 68.33           H  
ATOM   2330  CA  ASN A 154      -5.585  18.506  -2.125  1.00 68.33           C  
ATOM   2331  HA  ASN A 154      -4.975  19.194  -2.710  1.00 68.33           H  
ATOM   2332  C   ASN A 154      -5.963  17.353  -3.054  1.00 68.33           C  
ATOM   2333  CB  ASN A 154      -4.736  17.996  -0.949  1.00 68.33           C  
ATOM   2334  HB2 ASN A 154      -3.922  17.399  -1.360  1.00 68.33           H  
ATOM   2335  HB3 ASN A 154      -5.337  17.347  -0.312  1.00 68.33           H  
ATOM   2336  O   ASN A 154      -5.322  17.140  -4.076  1.00 68.33           O  
ATOM   2337  CG  ASN A 154      -4.118  19.093  -0.098  1.00 68.33           C  
ATOM   2338  ND2 ASN A 154      -3.228  18.734   0.796  1.00 68.33           N  
ATOM   2339 HD21 ASN A 154      -2.722  19.509   1.201  1.00 68.33           H  
ATOM   2340 HD22 ASN A 154      -2.846  17.800   0.758  1.00 68.33           H  
ATOM   2341  OD1 ASN A 154      -4.426  20.267  -0.170  1.00 68.33           O  
ATOM   2342  N   ASN A 155      -7.014  16.614  -2.697  1.00 72.04           N  
ATOM   2343  H   ASN A 155      -7.537  16.883  -1.876  1.00 72.04           H  
ATOM   2344  CA  ASN A 155      -7.417  15.409  -3.406  1.00 72.04           C  
ATOM   2345  HA  ASN A 155      -6.797  15.266  -4.291  1.00 72.04           H  
ATOM   2346  C   ASN A 155      -8.866  15.547  -3.856  1.00 72.04           C  
ATOM   2347  CB  ASN A 155      -7.228  14.198  -2.480  1.00 72.04           C  
ATOM   2348  HB2 ASN A 155      -7.722  13.330  -2.917  1.00 72.04           H  
ATOM   2349  HB3 ASN A 155      -7.686  14.425  -1.518  1.00 72.04           H  
ATOM   2350  O   ASN A 155      -9.727  15.902  -3.052  1.00 72.04           O  
ATOM   2351  CG  ASN A 155      -5.778  13.829  -2.223  1.00 72.04           C  
ATOM   2352  ND2 ASN A 155      -5.544  12.766  -1.497  1.00 72.04           N  
ATOM   2353 HD21 ASN A 155      -4.579  12.467  -1.504  1.00 72.04           H  
ATOM   2354 HD22 ASN A 155      -6.295  12.154  -1.211  1.00 72.04           H  
ATOM   2355  OD1 ASN A 155      -4.836  14.469  -2.640  1.00 72.04           O  
ATOM   2356  N   ALA A 156      -9.157  15.196  -5.109  1.00 75.93           N  
ATOM   2357  H   ALA A 156      -8.402  14.912  -5.717  1.00 75.93           H  
ATOM   2358  CA  ALA A 156     -10.525  15.027  -5.591  1.00 75.93           C  
ATOM   2359  HA  ALA A 156     -11.098  15.911  -5.313  1.00 75.93           H  
ATOM   2360  C   ALA A 156     -11.195  13.800  -4.944  1.00 75.93           C  
ATOM   2361  CB  ALA A 156     -10.512  14.946  -7.120  1.00 75.93           C  
ATOM   2362  HB1 ALA A 156      -9.885  14.115  -7.445  1.00 75.93           H  
ATOM   2363  HB2 ALA A 156     -11.523  14.789  -7.496  1.00 75.93           H  
ATOM   2364  HB3 ALA A 156     -10.120  15.874  -7.537  1.00 75.93           H  
ATOM   2365  O   ALA A 156     -10.524  12.909  -4.426  1.00 75.93           O  
ATOM   2366  N   ALA A 157     -12.528  13.783  -4.920  1.00 81.90           N  
ATOM   2367  H   ALA A 157     -13.034  14.471  -5.461  1.00 81.90           H  
ATOM   2368  CA  ALA A 157     -13.285  12.673  -4.353  1.00 81.90           C  
ATOM   2369  HA  ALA A 157     -12.803  12.326  -3.439  1.00 81.90           H  
ATOM   2370  C   ALA A 157     -13.309  11.530  -5.363  1.00 81.90           C  
ATOM   2371  CB  ALA A 157     -14.713  13.127  -4.026  1.00 81.90           C  
ATOM   2372  HB1 ALA A 157     -15.250  13.331  -4.952  1.00 81.90           H  
ATOM   2373  HB2 ALA A 157     -14.711  14.036  -3.425  1.00 81.90           H  
ATOM   2374  HB3 ALA A 157     -15.227  12.334  -3.482  1.00 81.90           H  
ATOM   2375  O   ALA A 157     -13.542  11.771  -6.549  1.00 81.90           O  
ATOM   2376  N   THR A 158     -13.141  10.298  -4.902  1.00 80.65           N  
ATOM   2377  H   THR A 158     -12.935  10.143  -3.925  1.00 80.65           H  
ATOM   2378  CA  THR A 158     -13.360   9.129  -5.752  1.00 80.65           C  
ATOM   2379  HA  THR A 158     -12.892   9.307  -6.720  1.00 80.65           H  
ATOM   2380  C   THR A 158     -14.858   8.940  -5.951  1.00 80.65           C  
ATOM   2381  CB  THR A 158     -12.719   7.876  -5.147  1.00 80.65           C  
ATOM   2382  HB  THR A 158     -13.232   7.603  -4.224  1.00 80.65           H  
ATOM   2383  O   THR A 158     -15.625   9.029  -4.991  1.00 80.65           O  
ATOM   2384  CG2 THR A 158     -12.733   6.697  -6.117  1.00 80.65           C  
ATOM   2385 HG21 THR A 158     -13.757   6.368  -6.295  1.00 80.65           H  
ATOM   2386 HG22 THR A 158     -12.184   5.861  -5.686  1.00 80.65           H  
ATOM   2387 HG23 THR A 158     -12.271   6.981  -7.063  1.00 80.65           H  
ATOM   2388  OG1 THR A 158     -11.366   8.148  -4.864  1.00 80.65           O  
ATOM   2389  HG1 THR A 158     -11.001   7.371  -4.434  1.00 80.65           H  
ATOM   2390  N   VAL A 159     -15.298   8.686  -7.185  1.00 83.08           N  
ATOM   2391  H   VAL A 159     -14.636   8.616  -7.945  1.00 83.08           H  
ATOM   2392  CA  VAL A 159     -16.711   8.372  -7.437  1.00 83.08           C  
ATOM   2393  HA  VAL A 159     -17.315   9.206  -7.079  1.00 83.08           H  
ATOM   2394  C   VAL A 159     -17.078   7.133  -6.636  1.00 83.08           C  
ATOM   2395  CB  VAL A 159     -17.021   8.172  -8.928  1.00 83.08           C  
ATOM   2396  HB  VAL A 159     -16.368   7.402  -9.338  1.00 83.08           H  
ATOM   2397  O   VAL A 159     -16.422   6.099  -6.753  1.00 83.08           O  
ATOM   2398  CG1 VAL A 159     -18.481   7.756  -9.166  1.00 83.08           C  
ATOM   2399 HG11 VAL A 159     -18.675   6.777  -8.729  1.00 83.08           H  
ATOM   2400 HG12 VAL A 159     -19.160   8.486  -8.726  1.00 83.08           H  
ATOM   2401 HG13 VAL A 159     -18.669   7.688 -10.237  1.00 83.08           H  
ATOM   2402  CG2 VAL A 159     -16.782   9.482  -9.689  1.00 83.08           C  
ATOM   2403 HG21 VAL A 159     -15.735   9.776  -9.616  1.00 83.08           H  
ATOM   2404 HG22 VAL A 159     -17.405  10.274  -9.274  1.00 83.08           H  
ATOM   2405 HG23 VAL A 159     -17.027   9.348 -10.743  1.00 83.08           H  
ATOM   2406  N   LEU A 160     -18.113   7.247  -5.809  1.00 86.53           N  
ATOM   2407  H   LEU A 160     -18.578   8.140  -5.719  1.00 86.53           H  
ATOM   2408  CA  LEU A 160     -18.564   6.140  -4.990  1.00 86.53           C  
ATOM   2409  HA  LEU A 160     -17.697   5.761  -4.448  1.00 86.53           H  
ATOM   2410  C   LEU A 160     -19.100   5.024  -5.885  1.00 86.53           C  
ATOM   2411  CB  LEU A 160     -19.585   6.654  -3.969  1.00 86.53           C  
ATOM   2412  HB2 LEU A 160     -19.182   7.566  -3.529  1.00 86.53           H  
ATOM   2413  HB3 LEU A 160     -20.523   6.918  -4.458  1.00 86.53           H  
ATOM   2414  O   LEU A 160     -20.081   5.201  -6.604  1.00 86.53           O  
ATOM   2415  CG  LEU A 160     -19.819   5.623  -2.855  1.00 86.53           C  
ATOM   2416  HG  LEU A 160     -18.867   5.137  -2.639  1.00 86.53           H  
ATOM   2417  CD1 LEU A 160     -20.241   6.319  -1.569  1.00 86.53           C  
ATOM   2418 HD11 LEU A 160     -21.211   6.796  -1.710  1.00 86.53           H  
ATOM   2419 HD12 LEU A 160     -20.261   5.590  -0.759  1.00 86.53           H  
ATOM   2420 HD13 LEU A 160     -19.512   7.086  -1.309  1.00 86.53           H  
ATOM   2421  CD2 LEU A 160     -20.852   4.556  -3.243  1.00 86.53           C  
ATOM   2422 HD21 LEU A 160     -21.598   4.975  -3.917  1.00 86.53           H  
ATOM   2423 HD22 LEU A 160     -20.349   3.739  -3.762  1.00 86.53           H  
ATOM   2424 HD23 LEU A 160     -21.335   4.134  -2.362  1.00 86.53           H  
ATOM   2425  N   GLN A 161     -18.446   3.871  -5.827  1.00 82.30           N  
ATOM   2426  H   GLN A 161     -17.625   3.805  -5.244  1.00 82.30           H  
ATOM   2427  CA  GLN A 161     -18.865   2.658  -6.516  1.00 82.30           C  
ATOM   2428  HA  GLN A 161     -19.813   2.825  -7.027  1.00 82.30           H  
ATOM   2429  C   GLN A 161     -19.079   1.574  -5.473  1.00 82.30           C  
ATOM   2430  CB  GLN A 161     -17.819   2.256  -7.562  1.00 82.30           C  
ATOM   2431  HB2 GLN A 161     -16.847   2.144  -7.082  1.00 82.30           H  
ATOM   2432  HB3 GLN A 161     -18.111   1.301  -7.999  1.00 82.30           H  
ATOM   2433  O   GLN A 161     -18.315   1.485  -4.518  1.00 82.30           O  
ATOM   2434  CG  GLN A 161     -17.725   3.298  -8.687  1.00 82.30           C  
ATOM   2435  HG2 GLN A 161     -17.450   4.268  -8.274  1.00 82.30           H  
ATOM   2436  HG3 GLN A 161     -18.700   3.397  -9.163  1.00 82.30           H  
ATOM   2437  CD  GLN A 161     -16.696   2.944  -9.753  1.00 82.30           C  
ATOM   2438  NE2 GLN A 161     -16.642   3.696 -10.830  1.00 82.30           N  
ATOM   2439 HE21 GLN A 161     -17.268   4.481 -10.939  1.00 82.30           H  
ATOM   2440 HE22 GLN A 161     -15.949   3.424 -11.512  1.00 82.30           H  
ATOM   2441  OE1 GLN A 161     -15.927   2.004  -9.662  1.00 82.30           O  
ATOM   2442  N   LEU A 162     -20.128   0.777  -5.629  1.00 82.69           N  
ATOM   2443  H   LEU A 162     -20.677   0.848  -6.473  1.00 82.69           H  
ATOM   2444  CA  LEU A 162     -20.364  -0.388  -4.785  1.00 82.69           C  
ATOM   2445  HA  LEU A 162     -19.819  -0.272  -3.848  1.00 82.69           H  
ATOM   2446  C   LEU A 162     -19.838  -1.647  -5.487  1.00 82.69           C  
ATOM   2447  CB  LEU A 162     -21.859  -0.499  -4.466  1.00 82.69           C  
ATOM   2448  HB2 LEU A 162     -22.043  -1.475  -4.016  1.00 82.69           H  
ATOM   2449  HB3 LEU A 162     -22.421  -0.460  -5.399  1.00 82.69           H  
ATOM   2450  O   LEU A 162     -19.849  -1.683  -6.722  1.00 82.69           O  
ATOM   2451  CG  LEU A 162     -22.396   0.559  -3.496  1.00 82.69           C  
ATOM   2452  HG  LEU A 162     -22.242   1.556  -3.910  1.00 82.69           H  
ATOM   2453  CD1 LEU A 162     -23.892   0.328  -3.324  1.00 82.69           C  
ATOM   2454 HD11 LEU A 162     -24.294   1.117  -2.689  1.00 82.69           H  
ATOM   2455 HD12 LEU A 162     -24.068  -0.638  -2.849  1.00 82.69           H  
ATOM   2456 HD13 LEU A 162     -24.386   0.334  -4.295  1.00 82.69           H  
ATOM   2457  CD2 LEU A 162     -21.762   0.482  -2.106  1.00 82.69           C  
ATOM   2458 HD21 LEU A 162     -22.278   1.146  -1.413  1.00 82.69           H  
ATOM   2459 HD22 LEU A 162     -20.719   0.796  -2.151  1.00 82.69           H  
ATOM   2460 HD23 LEU A 162     -21.809  -0.537  -1.722  1.00 82.69           H  
ATOM   2461  N   PRO A 163     -19.367  -2.659  -4.734  1.00 73.33           N  
ATOM   2462  CA  PRO A 163     -18.917  -3.923  -5.305  1.00 73.33           C  
ATOM   2463  HA  PRO A 163     -18.046  -3.740  -5.934  1.00 73.33           H  
ATOM   2464  C   PRO A 163     -19.985  -4.587  -6.186  1.00 73.33           C  
ATOM   2465  CB  PRO A 163     -18.459  -4.796  -4.130  1.00 73.33           C  
ATOM   2466  HB2 PRO A 163     -18.880  -5.800  -4.181  1.00 73.33           H  
ATOM   2467  HB3 PRO A 163     -17.370  -4.854  -4.132  1.00 73.33           H  
ATOM   2468  O   PRO A 163     -21.182  -4.289  -6.114  1.00 73.33           O  
ATOM   2469  CG  PRO A 163     -18.921  -4.082  -2.859  1.00 73.33           C  
ATOM   2470  HG2 PRO A 163     -19.832  -4.549  -2.485  1.00 73.33           H  
ATOM   2471  HG3 PRO A 163     -18.154  -4.114  -2.086  1.00 73.33           H  
ATOM   2472  CD  PRO A 163     -19.206  -2.645  -3.286  1.00 73.33           C  
ATOM   2473  HD2 PRO A 163     -20.102  -2.283  -2.781  1.00 73.33           H  
ATOM   2474  HD3 PRO A 163     -18.356  -2.016  -3.022  1.00 73.33           H  
ATOM   2475  N   GLN A 164     -19.560  -5.510  -7.050  1.00 63.32           N  
ATOM   2476  H   GLN A 164     -18.590  -5.792  -7.038  1.00 63.32           H  
ATOM   2477  CA  GLN A 164     -20.510  -6.265  -7.864  1.00 63.32           C  
ATOM   2478  HA  GLN A 164     -21.108  -5.554  -8.435  1.00 63.32           H  
ATOM   2479  C   GLN A 164     -21.468  -7.057  -6.963  1.00 63.32           C  
ATOM   2480  CB  GLN A 164     -19.788  -7.186  -8.853  1.00 63.32           C  
ATOM   2481  HB2 GLN A 164     -20.528  -7.843  -9.309  1.00 63.32           H  
ATOM   2482  HB3 GLN A 164     -19.061  -7.801  -8.324  1.00 63.32           H  
ATOM   2483  O   GLN A 164     -21.056  -7.648  -5.970  1.00 63.32           O  
ATOM   2484  CG  GLN A 164     -19.091  -6.395  -9.972  1.00 63.32           C  
ATOM   2485  HG2 GLN A 164     -18.265  -5.819  -9.555  1.00 63.32           H  
ATOM   2486  HG3 GLN A 164     -19.804  -5.702 -10.417  1.00 63.32           H  
ATOM   2487  CD  GLN A 164     -18.549  -7.297 -11.078  1.00 63.32           C  
ATOM   2488  NE2 GLN A 164     -18.107  -6.740 -12.182  1.00 63.32           N  
ATOM   2489 HE21 GLN A 164     -18.107  -5.736 -12.297  1.00 63.32           H  
ATOM   2490 HE22 GLN A 164     -17.757  -7.385 -12.875  1.00 63.32           H  
ATOM   2491  OE1 GLN A 164     -18.513  -8.510 -10.989  1.00 63.32           O  
ATOM   2492  N   GLY A 165     -22.758  -7.033  -7.299  1.00 66.56           N  
ATOM   2493  H   GLY A 165     -23.029  -6.509  -8.119  1.00 66.56           H  
ATOM   2494  CA  GLY A 165     -23.827  -7.638  -6.496  1.00 66.56           C  
ATOM   2495  HA2 GLY A 165     -23.440  -8.511  -5.971  1.00 66.56           H  
ATOM   2496  HA3 GLY A 165     -24.627  -7.972  -7.157  1.00 66.56           H  
ATOM   2497  C   GLY A 165     -24.435  -6.698  -5.451  1.00 66.56           C  
ATOM   2498  O   GLY A 165     -25.597  -6.867  -5.095  1.00 66.56           O  
ATOM   2499  N   THR A 166     -23.717  -5.654  -5.028  1.00 69.24           N  
ATOM   2500  H   THR A 166     -22.758  -5.563  -5.331  1.00 69.24           H  
ATOM   2501  CA  THR A 166     -24.306  -4.575  -4.225  1.00 69.24           C  
ATOM   2502  HA  THR A 166     -25.127  -4.985  -3.635  1.00 69.24           H  
ATOM   2503  C   THR A 166     -24.897  -3.498  -5.116  1.00 69.24           C  
ATOM   2504  CB  THR A 166     -23.327  -3.955  -3.226  1.00 69.24           C  
ATOM   2505  HB  THR A 166     -23.659  -2.951  -2.961  1.00 69.24           H  
ATOM   2506  O   THR A 166     -24.190  -2.656  -5.666  1.00 69.24           O  
ATOM   2507  CG2 THR A 166     -23.264  -4.779  -1.964  1.00 69.24           C  
ATOM   2508 HG21 THR A 166     -23.044  -5.820  -2.199  1.00 69.24           H  
ATOM   2509 HG22 THR A 166     -22.506  -4.380  -1.289  1.00 69.24           H  
ATOM   2510 HG23 THR A 166     -24.249  -4.691  -1.507  1.00 69.24           H  
ATOM   2511  OG1 THR A 166     -22.009  -3.908  -3.668  1.00 69.24           O  
ATOM   2512  HG1 THR A 166     -21.988  -3.845  -4.626  1.00 69.24           H  
ATOM   2513  N   THR A 167     -26.219  -3.505  -5.246  1.00 77.58           N  
ATOM   2514  H   THR A 167     -26.755  -4.252  -4.829  1.00 77.58           H  
ATOM   2515  CA  THR A 167     -26.951  -2.400  -5.864  1.00 77.58           C  
ATOM   2516  HA  THR A 167     -26.337  -1.963  -6.651  1.00 77.58           H  
ATOM   2517  C   THR A 167     -27.237  -1.317  -4.837  1.00 77.58           C  
ATOM   2518  CB  THR A 167     -28.255  -2.873  -6.513  1.00 77.58           C  
ATOM   2519  HB  THR A 167     -28.805  -2.009  -6.887  1.00 77.58           H  
ATOM   2520  O   THR A 167     -27.519  -1.608  -3.674  1.00 77.58           O  
ATOM   2521  CG2 THR A 167     -27.968  -3.821  -7.677  1.00 77.58           C  
ATOM   2522 HG21 THR A 167     -28.908  -4.099  -8.154  1.00 77.58           H  
ATOM   2523 HG22 THR A 167     -27.329  -3.329  -8.410  1.00 77.58           H  
ATOM   2524 HG23 THR A 167     -27.480  -4.726  -7.315  1.00 77.58           H  
ATOM   2525  OG1 THR A 167     -29.053  -3.562  -5.581  1.00 77.58           O  
ATOM   2526  HG1 THR A 167     -29.162  -3.009  -4.803  1.00 77.58           H  
ATOM   2527  N   LEU A 168     -27.217  -0.059  -5.275  1.00 83.09           N  
ATOM   2528  H   LEU A 168     -27.019   0.126  -6.248  1.00 83.09           H  
ATOM   2529  CA  LEU A 168     -27.735   1.022  -4.449  1.00 83.09           C  
ATOM   2530  HA  LEU A 168     -27.195   0.984  -3.503  1.00 83.09           H  
ATOM   2531  C   LEU A 168     -29.229   0.789  -4.172  1.00 83.09           C  
ATOM   2532  CB  LEU A 168     -27.502   2.382  -5.130  1.00 83.09           C  
ATOM   2533  HB2 LEU A 168     -28.139   3.132  -4.662  1.00 83.09           H  
ATOM   2534  HB3 LEU A 168     -27.806   2.307  -6.174  1.00 83.09           H  
ATOM   2535  O   LEU A 168     -29.953   0.388  -5.090  1.00 83.09           O  
ATOM   2536  CG  LEU A 168     -26.044   2.857  -5.047  1.00 83.09           C  
ATOM   2537  HG  LEU A 168     -25.378   2.046  -5.345  1.00 83.09           H  
ATOM   2538  CD1 LEU A 168     -25.803   4.033  -5.993  1.00 83.09           C  
ATOM   2539 HD11 LEU A 168     -26.470   4.855  -5.735  1.00 83.09           H  
ATOM   2540 HD12 LEU A 168     -24.766   4.357  -5.917  1.00 83.09           H  
ATOM   2541 HD13 LEU A 168     -26.004   3.718  -7.017  1.00 83.09           H  
ATOM   2542  CD2 LEU A 168     -25.691   3.323  -3.633  1.00 83.09           C  
ATOM   2543 HD21 LEU A 168     -26.239   4.236  -3.398  1.00 83.09           H  
ATOM   2544 HD22 LEU A 168     -24.617   3.499  -3.571  1.00 83.09           H  
ATOM   2545 HD23 LEU A 168     -25.956   2.570  -2.891  1.00 83.09           H  
ATOM   2546  N   PRO A 169     -29.701   1.041  -2.939  1.00 80.79           N  
ATOM   2547  CA  PRO A 169     -31.125   1.022  -2.645  1.00 80.79           C  
ATOM   2548  HA  PRO A 169     -31.515   0.024  -2.848  1.00 80.79           H  
ATOM   2549  C   PRO A 169     -31.880   2.020  -3.529  1.00 80.79           C  
ATOM   2550  CB  PRO A 169     -31.261   1.303  -1.144  1.00 80.79           C  
ATOM   2551  HB2 PRO A 169     -31.376   0.359  -0.612  1.00 80.79           H  
ATOM   2552  HB3 PRO A 169     -32.099   1.962  -0.919  1.00 80.79           H  
ATOM   2553  O   PRO A 169     -31.315   2.982  -4.067  1.00 80.79           O  
ATOM   2554  CG  PRO A 169     -29.928   1.937  -0.751  1.00 80.79           C  
ATOM   2555  HG2 PRO A 169     -29.991   3.019  -0.870  1.00 80.79           H  
ATOM   2556  HG3 PRO A 169     -29.645   1.690   0.272  1.00 80.79           H  
ATOM   2557  CD  PRO A 169     -28.928   1.393  -1.760  1.00 80.79           C  
ATOM   2558  HD2 PRO A 169     -28.454   0.497  -1.359  1.00 80.79           H  
ATOM   2559  HD3 PRO A 169     -28.180   2.157  -1.976  1.00 80.79           H  
ATOM   2560  N   LYS A 170     -33.179   1.775  -3.708  1.00 80.87           N  
ATOM   2561  H   LYS A 170     -33.617   1.064  -3.140  1.00 80.87           H  
ATOM   2562  CA  LYS A 170     -34.013   2.554  -4.622  1.00 80.87           C  
ATOM   2563  HA  LYS A 170     -33.571   2.463  -5.614  1.00 80.87           H  
ATOM   2564  C   LYS A 170     -34.000   4.034  -4.220  1.00 80.87           C  
ATOM   2565  CB  LYS A 170     -35.423   1.949  -4.641  1.00 80.87           C  
ATOM   2566  HB2 LYS A 170     -35.336   0.862  -4.663  1.00 80.87           H  
ATOM   2567  HB3 LYS A 170     -35.946   2.226  -3.726  1.00 80.87           H  
ATOM   2568  O   LYS A 170     -34.071   4.387  -3.051  1.00 80.87           O  
ATOM   2569  CG  LYS A 170     -36.236   2.388  -5.867  1.00 80.87           C  
ATOM   2570  HG2 LYS A 170     -36.380   3.468  -5.844  1.00 80.87           H  
ATOM   2571  HG3 LYS A 170     -35.701   2.114  -6.776  1.00 80.87           H  
ATOM   2572  CD  LYS A 170     -37.602   1.691  -5.849  1.00 80.87           C  
ATOM   2573  HD2 LYS A 170     -38.121   1.968  -4.931  1.00 80.87           H  
ATOM   2574  HD3 LYS A 170     -37.452   0.612  -5.850  1.00 80.87           H  
ATOM   2575  CE  LYS A 170     -38.450   2.091  -7.061  1.00 80.87           C  
ATOM   2576  HE2 LYS A 170     -37.929   1.790  -7.969  1.00 80.87           H  
ATOM   2577  HE3 LYS A 170     -38.552   3.176  -7.068  1.00 80.87           H  
ATOM   2578  NZ  LYS A 170     -39.790   1.453  -6.996  1.00 80.87           N  
ATOM   2579  HZ1 LYS A 170     -40.366   1.723  -7.781  1.00 80.87           H  
ATOM   2580  HZ2 LYS A 170     -39.703   0.447  -6.991  1.00 80.87           H  
ATOM   2581  HZ3 LYS A 170     -40.261   1.718  -6.143  1.00 80.87           H  
ATOM   2582  N   GLY A 171     -33.868   4.917  -5.209  1.00 83.53           N  
ATOM   2583  H   GLY A 171     -33.746   4.565  -6.147  1.00 83.53           H  
ATOM   2584  CA  GLY A 171     -33.792   6.363  -4.975  1.00 83.53           C  
ATOM   2585  HA2 GLY A 171     -34.477   6.633  -4.172  1.00 83.53           H  
ATOM   2586  HA3 GLY A 171     -34.112   6.885  -5.876  1.00 83.53           H  
ATOM   2587  C   GLY A 171     -32.403   6.888  -4.594  1.00 83.53           C  
ATOM   2588  O   GLY A 171     -32.249   8.101  -4.476  1.00 83.53           O  
ATOM   2589  N   PHE A 172     -31.379   6.044  -4.459  1.00 88.38           N  
ATOM   2590  H   PHE A 172     -31.534   5.047  -4.518  1.00 88.38           H  
ATOM   2591  CA  PHE A 172     -30.007   6.499  -4.224  1.00 88.38           C  
ATOM   2592  HA  PHE A 172     -30.034   7.533  -3.879  1.00 88.38           H  
ATOM   2593  C   PHE A 172     -29.171   6.480  -5.504  1.00 88.38           C  
ATOM   2594  CB  PHE A 172     -29.365   5.697  -3.092  1.00 88.38           C  
ATOM   2595  HB2 PHE A 172     -28.303   5.938  -3.047  1.00 88.38           H  
ATOM   2596  HB3 PHE A 172     -29.450   4.630  -3.298  1.00 88.38           H  
ATOM   2597  O   PHE A 172     -29.173   5.505  -6.251  1.00 88.38           O  
ATOM   2598  CG  PHE A 172     -29.988   6.006  -1.747  1.00 88.38           C  
ATOM   2599  CD1 PHE A 172     -29.445   7.025  -0.945  1.00 88.38           C  
ATOM   2600  HD1 PHE A 172     -28.576   7.575  -1.276  1.00 88.38           H  
ATOM   2601  CD2 PHE A 172     -31.133   5.311  -1.314  1.00 88.38           C  
ATOM   2602  HD2 PHE A 172     -31.579   4.548  -1.935  1.00 88.38           H  
ATOM   2603  CE1 PHE A 172     -30.024   7.316   0.300  1.00 88.38           C  
ATOM   2604  HE1 PHE A 172     -29.594   8.077   0.933  1.00 88.38           H  
ATOM   2605  CE2 PHE A 172     -31.713   5.607  -0.070  1.00 88.38           C  
ATOM   2606  HE2 PHE A 172     -32.592   5.073   0.260  1.00 88.38           H  
ATOM   2607  CZ  PHE A 172     -31.159   6.614   0.735  1.00 88.38           C  
ATOM   2608  HZ  PHE A 172     -31.619   6.855   1.681  1.00 88.38           H  
ATOM   2609  N   TYR A 173     -28.413   7.554  -5.736  1.00 85.99           N  
ATOM   2610  H   TYR A 173     -28.488   8.333  -5.098  1.00 85.99           H  
ATOM   2611  CA  TYR A 173     -27.503   7.674  -6.879  1.00 85.99           C  
ATOM   2612  HA  TYR A 173     -27.345   6.689  -7.319  1.00 85.99           H  
ATOM   2613  C   TYR A 173     -26.147   8.216  -6.434  1.00 85.99           C  
ATOM   2614  CB  TYR A 173     -28.107   8.580  -7.961  1.00 85.99           C  
ATOM   2615  HB2 TYR A 173     -27.397   8.659  -8.785  1.00 85.99           H  
ATOM   2616  HB3 TYR A 173     -28.239   9.582  -7.552  1.00 85.99           H  
ATOM   2617  O   TYR A 173     -26.089   9.199  -5.691  1.00 85.99           O  
ATOM   2618  CG  TYR A 173     -29.434   8.101  -8.514  1.00 85.99           C  
ATOM   2619  CD1 TYR A 173     -29.480   7.228  -9.617  1.00 85.99           C  
ATOM   2620  HD1 TYR A 173     -28.566   6.873 -10.068  1.00 85.99           H  
ATOM   2621  CD2 TYR A 173     -30.629   8.515  -7.899  1.00 85.99           C  
ATOM   2622  HD2 TYR A 173     -30.582   9.137  -7.018  1.00 85.99           H  
ATOM   2623  CE1 TYR A 173     -30.724   6.790 -10.112  1.00 85.99           C  
ATOM   2624  HE1 TYR A 173     -30.777   6.104 -10.945  1.00 85.99           H  
ATOM   2625  CE2 TYR A 173     -31.875   8.086  -8.390  1.00 85.99           C  
ATOM   2626  HE2 TYR A 173     -32.785   8.403  -7.903  1.00 85.99           H  
ATOM   2627  OH  TYR A 173     -33.117   6.800  -9.989  1.00 85.99           O  
ATOM   2628  HH  TYR A 173     -33.855   7.147  -9.482  1.00 85.99           H  
ATOM   2629  CZ  TYR A 173     -31.921   7.221  -9.503  1.00 85.99           C  
ATOM   2630  N   ALA A 174     -25.065   7.609  -6.921  1.00 86.79           N  
ATOM   2631  H   ALA A 174     -25.179   6.799  -7.514  1.00 86.79           H  
ATOM   2632  CA  ALA A 174     -23.709   8.087  -6.682  1.00 86.79           C  
ATOM   2633  HA  ALA A 174     -23.620   8.379  -5.636  1.00 86.79           H  
ATOM   2634  C   ALA A 174     -23.391   9.324  -7.533  1.00 86.79           C  
ATOM   2635  CB  ALA A 174     -22.718   6.949  -6.936  1.00 86.79           C  
ATOM   2636  HB1 ALA A 174     -21.704   7.307  -6.760  1.00 86.79           H  
ATOM   2637  HB2 ALA A 174     -22.794   6.602  -7.966  1.00 86.79           H  
ATOM   2638  HB3 ALA A 174     -22.917   6.118  -6.260  1.00 86.79           H  
ATOM   2639  O   ALA A 174     -23.494   9.312  -8.765  1.00 86.79           O  
ATOM   2640  N   GLU A 175     -22.971  10.399  -6.872  1.00 80.23           N  
ATOM   2641  H   GLU A 175     -22.922  10.367  -5.864  1.00 80.23           H  
ATOM   2642  CA  GLU A 175     -22.567  11.633  -7.536  1.00 80.23           C  
ATOM   2643  HA  GLU A 175     -23.365  11.920  -8.220  1.00 80.23           H  
ATOM   2644  C   GLU A 175     -21.287  11.392  -8.363  1.00 80.23           C  
ATOM   2645  CB  GLU A 175     -22.450  12.740  -6.473  1.00 80.23           C  
ATOM   2646  HB2 GLU A 175     -21.638  12.496  -5.788  1.00 80.23           H  
ATOM   2647  HB3 GLU A 175     -23.376  12.748  -5.898  1.00 80.23           H  
ATOM   2648  O   GLU A 175     -20.328  10.782  -7.889  1.00 80.23           O  
ATOM   2649  CG  GLU A 175     -22.245  14.157  -7.030  1.00 80.23           C  
ATOM   2650  HG2 GLU A 175     -23.024  14.358  -7.765  1.00 80.23           H  
ATOM   2651  HG3 GLU A 175     -21.281  14.203  -7.536  1.00 80.23           H  
ATOM   2652  CD  GLU A 175     -22.293  15.232  -5.921  1.00 80.23           C  
ATOM   2653  OE1 GLU A 175     -22.702  16.391  -6.187  1.00 80.23           O  
ATOM   2654  OE2 GLU A 175     -21.943  14.948  -4.752  1.00 80.23           O  
ATOM   2655  N   GLY A 176     -21.282  11.834  -9.624  1.00 67.70           N  
ATOM   2656  H   GLY A 176     -22.090  12.343  -9.952  1.00 67.70           H  
ATOM   2657  CA  GLY A 176     -20.168  11.634 -10.563  1.00 67.70           C  
ATOM   2658  HA2 GLY A 176     -20.143  12.469 -11.263  1.00 67.70           H  
ATOM   2659  HA3 GLY A 176     -19.228  11.643 -10.010  1.00 67.70           H  
ATOM   2660  C   GLY A 176     -20.206  10.337 -11.387  1.00 67.70           C  
ATOM   2661  O   GLY A 176     -19.443  10.218 -12.337  1.00 67.70           O  
ATOM   2662  N   SER A 177     -21.120   9.396 -11.120  1.00 52.86           N  
ATOM   2663  H   SER A 177     -21.702   9.500 -10.301  1.00 52.86           H  
ATOM   2664  CA  SER A 177     -21.227   8.151 -11.911  1.00 52.86           C  
ATOM   2665  HA  SER A 177     -20.222   7.755 -12.055  1.00 52.86           H  
ATOM   2666  C   SER A 177     -21.838   8.331 -13.314  1.00 52.86           C  
ATOM   2667  CB  SER A 177     -22.025   7.102 -11.130  1.00 52.86           C  
ATOM   2668  HB2 SER A 177     -21.583   6.969 -10.142  1.00 52.86           H  
ATOM   2669  HB3 SER A 177     -23.054   7.442 -11.011  1.00 52.86           H  
ATOM   2670  O   SER A 177     -21.896   7.374 -14.087  1.00 52.86           O  
ATOM   2671  OG  SER A 177     -22.013   5.863 -11.810  1.00 52.86           O  
ATOM   2672  HG  SER A 177     -22.058   6.027 -12.755  1.00 52.86           H  
ATOM   2673  N   ARG A 178     -22.338   9.519 -13.675  1.00 43.11           N  
ATOM   2674  H   ARG A 178     -22.180  10.301 -13.056  1.00 43.11           H  
ATOM   2675  CA  ARG A 178     -22.875   9.763 -15.021  1.00 43.11           C  
ATOM   2676  HA  ARG A 178     -23.414   8.880 -15.362  1.00 43.11           H  
ATOM   2677  C   ARG A 178     -21.720   9.985 -15.998  1.00 43.11           C  
ATOM   2678  CB  ARG A 178     -23.848  10.959 -15.025  1.00 43.11           C  
ATOM   2679  HB2 ARG A 178     -23.997  11.274 -16.057  1.00 43.11           H  
ATOM   2680  HB3 ARG A 178     -23.406  11.793 -14.479  1.00 43.11           H  
ATOM   2681  O   ARG A 178     -21.160  11.073 -16.028  1.00 43.11           O  
ATOM   2682  CG  ARG A 178     -25.225  10.619 -14.433  1.00 43.11           C  
ATOM   2683  HG2 ARG A 178     -25.652   9.782 -14.984  1.00 43.11           H  
ATOM   2684  HG3 ARG A 178     -25.116  10.338 -13.385  1.00 43.11           H  
ATOM   2685  CD  ARG A 178     -26.162  11.830 -14.546  1.00 43.11           C  
ATOM   2686  HD2 ARG A 178     -26.182  12.160 -15.584  1.00 43.11           H  
ATOM   2687  HD3 ARG A 178     -25.767  12.638 -13.929  1.00 43.11           H  
ATOM   2688  NE  ARG A 178     -27.538  11.506 -14.118  1.00 43.11           N  
ATOM   2689  HE  ARG A 178     -27.709  10.559 -13.810  1.00 43.11           H  
ATOM   2690  NH1 ARG A 178     -28.474  13.567 -14.521  1.00 43.11           N  
ATOM   2691 HH11 ARG A 178     -29.289  14.162 -14.567  1.00 43.11           H  
ATOM   2692 HH12 ARG A 178     -27.577  13.909 -14.834  1.00 43.11           H  
ATOM   2693  NH2 ARG A 178     -29.757  11.900 -13.778  1.00 43.11           N  
ATOM   2694 HH21 ARG A 178     -30.556  12.516 -13.819  1.00 43.11           H  
ATOM   2695 HH22 ARG A 178     -29.888  10.943 -13.482  1.00 43.11           H  
ATOM   2696  CZ  ARG A 178     -28.578  12.323 -14.140  1.00 43.11           C  
ATOM   2697  N   GLY A 179     -21.469   9.026 -16.889  1.00 35.90           N  
ATOM   2698  H   GLY A 179     -21.895   8.122 -16.745  1.00 35.90           H  
ATOM   2699  CA  GLY A 179     -20.718   9.248 -18.135  1.00 35.90           C  
ATOM   2700  HA2 GLY A 179     -19.769   9.729 -17.900  1.00 35.90           H  
ATOM   2701  HA3 GLY A 179     -20.509   8.289 -18.610  1.00 35.90           H  
ATOM   2702  C   GLY A 179     -21.465  10.134 -19.142  1.00 35.90           C  
ATOM   2703  O   GLY A 179     -21.333   9.942 -20.344  1.00 35.90           O  
ATOM   2704  N   GLY A 180     -22.320  11.049 -18.676  1.00 29.01           N  
ATOM   2705  H   GLY A 180     -22.242  11.299 -17.700  1.00 29.01           H  
ATOM   2706  CA  GLY A 180     -23.142  11.883 -19.537  1.00 29.01           C  
ATOM   2707  HA2 GLY A 180     -23.829  12.476 -18.932  1.00 29.01           H  
ATOM   2708  HA3 GLY A 180     -23.719  11.259 -20.219  1.00 29.01           H  
ATOM   2709  C   GLY A 180     -22.263  12.833 -20.338  1.00 29.01           C  
ATOM   2710  O   GLY A 180     -21.897  13.892 -19.843  1.00 29.01           O  
ATOM   2711  N   SER A 181     -21.963  12.460 -21.582  1.00 28.11           N  
ATOM   2712  H   SER A 181     -22.127  11.498 -21.843  1.00 28.11           H  
ATOM   2713  CA  SER A 181     -21.303  13.309 -22.579  1.00 28.11           C  
ATOM   2714  HA  SER A 181     -20.340  13.650 -22.200  1.00 28.11           H  
ATOM   2715  C   SER A 181     -22.136  14.520 -22.964  1.00 28.11           C  
ATOM   2716  CB  SER A 181     -21.108  12.535 -23.891  1.00 28.11           C  
ATOM   2717  HB2 SER A 181     -22.040  12.539 -24.457  1.00 28.11           H  
ATOM   2718  HB3 SER A 181     -20.339  13.022 -24.492  1.00 28.11           H  
ATOM   2719  O   SER A 181     -21.604  15.437 -23.577  1.00 28.11           O  
ATOM   2720  OG  SER A 181     -20.759  11.188 -23.657  1.00 28.11           O  
ATOM   2721  HG  SER A 181     -19.886  11.149 -23.260  1.00 28.11           H  
ATOM   2722  N   GLN A 182     -23.448  14.467 -22.719  1.00 24.83           N  
ATOM   2723  H   GLN A 182     -23.794  13.675 -22.196  1.00 24.83           H  
ATOM   2724  CA  GLN A 182     -24.429  15.298 -23.400  1.00 24.83           C  
ATOM   2725  HA  GLN A 182     -24.101  15.386 -24.436  1.00 24.83           H  
ATOM   2726  C   GLN A 182     -24.424  16.721 -22.834  1.00 24.83           C  
ATOM   2727  CB  GLN A 182     -25.785  14.565 -23.409  1.00 24.83           C  
ATOM   2728  HB2 GLN A 182     -25.603  13.504 -23.240  1.00 24.83           H  
ATOM   2729  HB3 GLN A 182     -26.428  14.919 -22.602  1.00 24.83           H  
ATOM   2730  O   GLN A 182     -25.357  17.175 -22.175  1.00 24.83           O  
ATOM   2731  CG  GLN A 182     -26.515  14.691 -24.757  1.00 24.83           C  
ATOM   2732  HG2 GLN A 182     -26.878  15.712 -24.877  1.00 24.83           H  
ATOM   2733  HG3 GLN A 182     -25.819  14.476 -25.567  1.00 24.83           H  
ATOM   2734  CD  GLN A 182     -27.690  13.721 -24.873  1.00 24.83           C  
ATOM   2735  NE2 GLN A 182     -28.318  13.628 -26.023  1.00 24.83           N  
ATOM   2736 HE21 GLN A 182     -29.089  12.976 -26.056  1.00 24.83           H  
ATOM   2737 HE22 GLN A 182     -28.052  14.197 -26.813  1.00 24.83           H  
ATOM   2738  OE1 GLN A 182     -28.060  13.022 -23.944  1.00 24.83           O  
ATOM   2739  N   ALA A 183     -23.329  17.434 -23.092  1.00 24.31           N  
ATOM   2740  H   ALA A 183     -22.563  16.962 -23.551  1.00 24.31           H  
ATOM   2741  CA  ALA A 183     -23.331  18.874 -23.130  1.00 24.31           C  
ATOM   2742  HA  ALA A 183     -23.512  19.253 -22.124  1.00 24.31           H  
ATOM   2743  C   ALA A 183     -24.474  19.299 -24.054  1.00 24.31           C  
ATOM   2744  CB  ALA A 183     -21.966  19.374 -23.621  1.00 24.31           C  
ATOM   2745  HB1 ALA A 183     -21.961  20.464 -23.648  1.00 24.31           H  
ATOM   2746  HB2 ALA A 183     -21.182  19.030 -22.947  1.00 24.31           H  
ATOM   2747  HB3 ALA A 183     -21.769  18.993 -24.623  1.00 24.31           H  
ATOM   2748  O   ALA A 183     -24.657  18.752 -25.142  1.00 24.31           O  
ATOM   2749  N   SER A 184     -25.267  20.249 -23.576  1.00 23.86           N  
ATOM   2750  H   SER A 184     -25.066  20.609 -22.653  1.00 23.86           H  
ATOM   2751  CA  SER A 184     -26.387  20.820 -24.308  1.00 23.86           C  
ATOM   2752  HA  SER A 184     -27.059  20.026 -24.632  1.00 23.86           H  
ATOM   2753  C   SER A 184     -25.857  21.541 -25.551  1.00 23.86           C  
ATOM   2754  CB  SER A 184     -27.156  21.750 -23.350  1.00 23.86           C  
ATOM   2755  HB2 SER A 184     -27.832  21.156 -22.734  1.00 23.86           H  
ATOM   2756  HB3 SER A 184     -26.443  22.250 -22.694  1.00 23.86           H  
ATOM   2757  O   SER A 184     -25.584  22.743 -25.502  1.00 23.86           O  
ATOM   2758  OG  SER A 184     -27.881  22.754 -24.028  1.00 23.86           O  
ATOM   2759  HG  SER A 184     -27.264  23.136 -24.657  1.00 23.86           H  
ATOM   2760  N   SER A 185     -25.766  20.843 -26.684  1.00 23.83           N  
ATOM   2761  H   SER A 185     -25.895  19.842 -26.656  1.00 23.83           H  
ATOM   2762  CA  SER A 185     -25.932  21.498 -27.974  1.00 23.83           C  
ATOM   2763  HA  SER A 185     -25.193  22.293 -28.075  1.00 23.83           H  
ATOM   2764  C   SER A 185     -27.328  22.113 -27.953  1.00 23.83           C  
ATOM   2765  CB  SER A 185     -25.735  20.520 -29.144  1.00 23.83           C  
ATOM   2766  HB2 SER A 185     -24.678  20.265 -29.214  1.00 23.83           H  
ATOM   2767  HB3 SER A 185     -26.037  21.008 -30.071  1.00 23.83           H  
ATOM   2768  O   SER A 185     -28.341  21.420 -28.020  1.00 23.83           O  
ATOM   2769  OG  SER A 185     -26.476  19.327 -28.975  1.00 23.83           O  
ATOM   2770  HG  SER A 185     -26.492  18.848 -29.807  1.00 23.83           H  
ATOM   2771  N   ARG A 186     -27.399  23.433 -27.745  1.00 21.55           N  
ATOM   2772  H   ARG A 186     -26.535  23.941 -27.616  1.00 21.55           H  
ATOM   2773  CA  ARG A 186     -28.658  24.170 -27.853  1.00 21.55           C  
ATOM   2774  HA  ARG A 186     -29.427  23.670 -27.264  1.00 21.55           H  
ATOM   2775  C   ARG A 186     -29.096  24.098 -29.313  1.00 21.55           C  
ATOM   2776  CB  ARG A 186     -28.512  25.620 -27.361  1.00 21.55           C  
ATOM   2777  HB2 ARG A 186     -27.580  26.047 -27.734  1.00 21.55           H  
ATOM   2778  HB3 ARG A 186     -29.336  26.202 -27.773  1.00 21.55           H  
ATOM   2779  O   ARG A 186     -28.689  24.917 -30.131  1.00 21.55           O  
ATOM   2780  CG  ARG A 186     -28.572  25.738 -25.832  1.00 21.55           C  
ATOM   2781  HG2 ARG A 186     -29.499  25.288 -25.475  1.00 21.55           H  
ATOM   2782  HG3 ARG A 186     -27.723  25.219 -25.388  1.00 21.55           H  
ATOM   2783  CD  ARG A 186     -28.537  27.219 -25.434  1.00 21.55           C  
ATOM   2784  HD2 ARG A 186     -27.566  27.629 -25.710  1.00 21.55           H  
ATOM   2785  HD3 ARG A 186     -29.310  27.747 -25.993  1.00 21.55           H  
ATOM   2786  NE  ARG A 186     -28.774  27.413 -23.991  1.00 21.55           N  
ATOM   2787  HE  ARG A 186     -28.983  26.586 -23.450  1.00 21.55           H  
ATOM   2788  NH1 ARG A 186     -28.500  29.695 -23.966  1.00 21.55           N  
ATOM   2789 HH11 ARG A 186     -28.505  30.576 -23.472  1.00 21.55           H  
ATOM   2790 HH12 ARG A 186     -28.290  29.676 -24.954  1.00 21.55           H  
ATOM   2791  NH2 ARG A 186     -29.045  28.636 -22.084  1.00 21.55           N  
ATOM   2792 HH21 ARG A 186     -29.051  29.532 -21.616  1.00 21.55           H  
ATOM   2793 HH22 ARG A 186     -29.285  27.799 -21.573  1.00 21.55           H  
ATOM   2794  CZ  ARG A 186     -28.771  28.575 -23.356  1.00 21.55           C  
ATOM   2795  N   SER A 187     -29.895  23.089 -29.636  1.00 24.34           N  
ATOM   2796  H   SER A 187     -30.069  22.375 -28.944  1.00 24.34           H  
ATOM   2797  CA  SER A 187     -30.606  22.980 -30.900  1.00 24.34           C  
ATOM   2798  HA  SER A 187     -29.897  23.033 -31.727  1.00 24.34           H  
ATOM   2799  C   SER A 187     -31.586  24.147 -30.996  1.00 24.34           C  
ATOM   2800  CB  SER A 187     -31.338  21.630 -30.970  1.00 24.34           C  
ATOM   2801  HB2 SER A 187     -30.608  20.822 -31.023  1.00 24.34           H  
ATOM   2802  HB3 SER A 187     -31.963  21.596 -31.861  1.00 24.34           H  
ATOM   2803  O   SER A 187     -32.622  24.153 -30.334  1.00 24.34           O  
ATOM   2804  OG  SER A 187     -32.142  21.449 -29.820  1.00 24.34           O  
ATOM   2805  HG  SER A 187     -32.760  22.183 -29.784  1.00 24.34           H  
ATOM   2806  N   SER A 188     -31.268  25.147 -31.816  1.00 22.14           N  
ATOM   2807  H   SER A 188     -30.358  25.136 -32.255  1.00 22.14           H  
ATOM   2808  CA  SER A 188     -32.286  26.062 -32.335  1.00 22.14           C  
ATOM   2809  HA  SER A 188     -32.903  26.432 -31.517  1.00 22.14           H  
ATOM   2810  C   SER A 188     -33.172  25.271 -33.302  1.00 22.14           C  
ATOM   2811  CB  SER A 188     -31.629  27.265 -33.015  1.00 22.14           C  
ATOM   2812  HB2 SER A 188     -31.052  27.831 -32.284  1.00 22.14           H  
ATOM   2813  HB3 SER A 188     -30.959  26.916 -33.801  1.00 22.14           H  
ATOM   2814  O   SER A 188     -32.873  25.141 -34.486  1.00 22.14           O  
ATOM   2815  OG  SER A 188     -32.615  28.100 -33.587  1.00 22.14           O  
ATOM   2816  HG  SER A 188     -32.180  28.690 -34.206  1.00 22.14           H  
ATOM   2817  N   SER A 189     -34.233  24.664 -32.776  1.00 21.94           N  
ATOM   2818  H   SER A 189     -34.360  24.712 -31.775  1.00 21.94           H  
ATOM   2819  CA  SER A 189     -35.203  23.856 -33.519  1.00 21.94           C  
ATOM   2820  HA  SER A 189     -34.710  23.386 -34.370  1.00 21.94           H  
ATOM   2821  C   SER A 189     -36.354  24.712 -34.064  1.00 21.94           C  
ATOM   2822  CB  SER A 189     -35.721  22.736 -32.606  1.00 21.94           C  
ATOM   2823  HB2 SER A 189     -34.882  22.128 -32.268  1.00 21.94           H  
ATOM   2824  HB3 SER A 189     -36.414  22.101 -33.159  1.00 21.94           H  
ATOM   2825  O   SER A 189     -37.492  24.590 -33.611  1.00 21.94           O  
ATOM   2826  OG  SER A 189     -36.376  23.296 -31.482  1.00 21.94           O  
ATOM   2827  HG  SER A 189     -37.175  23.709 -31.818  1.00 21.94           H  
ATOM   2828  N   ARG A 190     -36.105  25.614 -35.021  1.00 20.77           N  
ATOM   2829  H   ARG A 190     -35.163  25.671 -35.381  1.00 20.77           H  
ATOM   2830  CA  ARG A 190     -37.235  26.197 -35.783  1.00 20.77           C  
ATOM   2831  HA  ARG A 190     -38.058  26.350 -35.085  1.00 20.77           H  
ATOM   2832  C   ARG A 190     -37.828  25.166 -36.783  1.00 20.77           C  
ATOM   2833  CB  ARG A 190     -36.872  27.591 -36.343  1.00 20.77           C  
ATOM   2834  HB2 ARG A 190     -37.381  27.755 -37.292  1.00 20.77           H  
ATOM   2835  HB3 ARG A 190     -35.800  27.649 -36.536  1.00 20.77           H  
ATOM   2836  O   ARG A 190     -37.482  23.995 -36.759  1.00 20.77           O  
ATOM   2837  CG  ARG A 190     -37.293  28.724 -35.382  1.00 20.77           C  
ATOM   2838  HG2 ARG A 190     -36.706  28.667 -34.466  1.00 20.77           H  
ATOM   2839  HG3 ARG A 190     -38.349  28.609 -35.137  1.00 20.77           H  
ATOM   2840  CD  ARG A 190     -37.091  30.095 -36.050  1.00 20.77           C  
ATOM   2841  HD2 ARG A 190     -36.024  30.252 -36.203  1.00 20.77           H  
ATOM   2842  HD3 ARG A 190     -37.582  30.082 -37.023  1.00 20.77           H  
ATOM   2843  NE  ARG A 190     -37.645  31.213 -35.257  1.00 20.77           N  
ATOM   2844  HE  ARG A 190     -38.019  30.994 -34.344  1.00 20.77           H  
ATOM   2845  NH1 ARG A 190     -37.226  32.878 -36.790  1.00 20.77           N  
ATOM   2846 HH11 ARG A 190     -36.796  32.205 -37.409  1.00 20.77           H  
ATOM   2847 HH12 ARG A 190     -37.275  33.850 -37.060  1.00 20.77           H  
ATOM   2848  NH2 ARG A 190     -38.219  33.393 -34.867  1.00 20.77           N  
ATOM   2849 HH21 ARG A 190     -38.618  33.148 -33.972  1.00 20.77           H  
ATOM   2850 HH22 ARG A 190     -38.260  34.355 -35.174  1.00 20.77           H  
ATOM   2851  CZ  ARG A 190     -37.694  32.482 -35.638  1.00 20.77           C  
ATOM   2852  N   SER A 191     -38.757  25.612 -37.637  1.00 19.34           N  
ATOM   2853  H   SER A 191     -38.760  26.617 -37.736  1.00 19.34           H  
ATOM   2854  CA  SER A 191     -40.085  25.004 -37.865  1.00 19.34           C  
ATOM   2855  HA  SER A 191     -40.452  24.688 -36.888  1.00 19.34           H  
ATOM   2856  C   SER A 191     -40.315  23.768 -38.784  1.00 19.34           C  
ATOM   2857  CB  SER A 191     -40.990  26.163 -38.318  1.00 19.34           C  
ATOM   2858  HB2 SER A 191     -40.507  26.691 -39.140  1.00 19.34           H  
ATOM   2859  HB3 SER A 191     -41.109  26.861 -37.489  1.00 19.34           H  
ATOM   2860  O   SER A 191     -41.085  22.918 -38.363  1.00 19.34           O  
ATOM   2861  OG  SER A 191     -42.267  25.766 -38.761  1.00 19.34           O  
ATOM   2862  HG  SER A 191     -42.599  25.049 -38.215  1.00 19.34           H  
ATOM   2863  N   ARG A 192     -39.882  23.721 -40.062  1.00 19.48           N  
ATOM   2864  H   ARG A 192     -39.080  24.294 -40.280  1.00 19.48           H  
ATOM   2865  CA  ARG A 192     -40.858  23.498 -41.183  1.00 19.48           C  
ATOM   2866  HA  ARG A 192     -41.791  23.862 -40.752  1.00 19.48           H  
ATOM   2867  C   ARG A 192     -41.338  22.069 -41.628  1.00 19.48           C  
ATOM   2868  CB  ARG A 192     -40.564  24.483 -42.330  1.00 19.48           C  
ATOM   2869  HB2 ARG A 192     -39.880  24.029 -43.047  1.00 19.48           H  
ATOM   2870  HB3 ARG A 192     -40.076  25.367 -41.919  1.00 19.48           H  
ATOM   2871  O   ARG A 192     -42.283  21.571 -41.038  1.00 19.48           O  
ATOM   2872  CG  ARG A 192     -41.845  24.954 -43.039  1.00 19.48           C  
ATOM   2873  HG2 ARG A 192     -42.517  25.410 -42.312  1.00 19.48           H  
ATOM   2874  HG3 ARG A 192     -42.343  24.098 -43.494  1.00 19.48           H  
ATOM   2875  CD  ARG A 192     -41.507  25.984 -44.125  1.00 19.48           C  
ATOM   2876  HD2 ARG A 192     -40.798  25.535 -44.821  1.00 19.48           H  
ATOM   2877  HD3 ARG A 192     -41.041  26.850 -43.657  1.00 19.48           H  
ATOM   2878  NE  ARG A 192     -42.710  26.416 -44.864  1.00 19.48           N  
ATOM   2879  HE  ARG A 192     -43.599  26.069 -44.535  1.00 19.48           H  
ATOM   2880  NH1 ARG A 192     -41.655  27.733 -46.429  1.00 19.48           N  
ATOM   2881 HH11 ARG A 192     -41.707  28.329 -47.243  1.00 19.48           H  
ATOM   2882 HH12 ARG A 192     -40.759  27.525 -46.012  1.00 19.48           H  
ATOM   2883  NH2 ARG A 192     -43.870  27.501 -46.499  1.00 19.48           N  
ATOM   2884 HH21 ARG A 192     -44.741  27.128 -46.148  1.00 19.48           H  
ATOM   2885 HH22 ARG A 192     -43.891  28.106 -47.308  1.00 19.48           H  
ATOM   2886  CZ  ARG A 192     -42.738  27.211 -45.922  1.00 19.48           C  
ATOM   2887  N   GLY A 193     -40.925  21.530 -42.798  1.00 17.15           N  
ATOM   2888  H   GLY A 193     -40.082  21.907 -43.208  1.00 17.15           H  
ATOM   2889  CA  GLY A 193     -41.644  20.447 -43.567  1.00 17.15           C  
ATOM   2890  HA2 GLY A 193     -41.598  20.677 -44.631  1.00 17.15           H  
ATOM   2891  HA3 GLY A 193     -42.695  20.428 -43.278  1.00 17.15           H  
ATOM   2892  C   GLY A 193     -41.076  19.019 -43.363  1.00 17.15           C  
ATOM   2893  O   GLY A 193     -40.273  18.869 -42.458  1.00 17.15           O  
ATOM   2894  N   ASN A 194     -41.298  17.919 -44.121  1.00 17.94           N  
ATOM   2895  H   ASN A 194     -40.684  17.181 -43.806  1.00 17.94           H  
ATOM   2896  CA  ASN A 194     -42.369  17.341 -44.978  1.00 17.94           C  
ATOM   2897  HA  ASN A 194     -43.335  17.730 -44.657  1.00 17.94           H  
ATOM   2898  C   ASN A 194     -42.379  15.771 -44.767  1.00 17.94           C  
ATOM   2899  CB  ASN A 194     -42.136  17.703 -46.471  1.00 17.94           C  
ATOM   2900  HB2 ASN A 194     -41.984  18.778 -46.562  1.00 17.94           H  
ATOM   2901  HB3 ASN A 194     -41.233  17.202 -46.819  1.00 17.94           H  
ATOM   2902  O   ASN A 194     -41.548  15.266 -44.022  1.00 17.94           O  
ATOM   2903  CG  ASN A 194     -43.300  17.325 -47.391  1.00 17.94           C  
ATOM   2904  ND2 ASN A 194     -43.081  17.189 -48.676  1.00 17.94           N  
ATOM   2905 HD21 ASN A 194     -42.164  17.344 -49.069  1.00 17.94           H  
ATOM   2906 HD22 ASN A 194     -43.882  16.975 -49.254  1.00 17.94           H  
ATOM   2907  OD1 ASN A 194     -44.421  17.119 -46.957  1.00 17.94           O  
ATOM   2908  N   SER A 195     -43.309  15.049 -45.429  1.00 18.27           N  
ATOM   2909  H   SER A 195     -43.917  15.645 -45.972  1.00 18.27           H  
ATOM   2910  CA  SER A 195     -43.718  13.603 -45.511  1.00 18.27           C  
ATOM   2911  HA  SER A 195     -44.338  13.364 -44.648  1.00 18.27           H  
ATOM   2912  C   SER A 195     -42.627  12.490 -45.628  1.00 18.27           C  
ATOM   2913  CB  SER A 195     -44.573  13.557 -46.789  1.00 18.27           C  
ATOM   2914  HB2 SER A 195     -44.727  14.556 -47.197  1.00 18.27           H  
ATOM   2915  HB3 SER A 195     -44.062  12.988 -47.567  1.00 18.27           H  
ATOM   2916  O   SER A 195     -41.451  12.809 -45.636  1.00 18.27           O  
ATOM   2917  OG  SER A 195     -45.845  13.019 -46.520  1.00 18.27           O  
ATOM   2918  HG  SER A 195     -46.364  13.696 -46.079  1.00 18.27           H  
ATOM   2919  N   ARG A 196     -42.818  11.159 -45.822  1.00 18.56           N  
ATOM   2920  H   ARG A 196     -41.901  10.749 -45.922  1.00 18.56           H  
ATOM   2921  CA  ARG A 196     -43.919  10.149 -45.698  1.00 18.56           C  
ATOM   2922  HA  ARG A 196     -44.491  10.348 -44.792  1.00 18.56           H  
ATOM   2923  C   ARG A 196     -43.394   8.686 -45.596  1.00 18.56           C  
ATOM   2924  CB  ARG A 196     -44.866  10.128 -46.936  1.00 18.56           C  
ATOM   2925  HB2 ARG A 196     -44.596   9.309 -47.602  1.00 18.56           H  
ATOM   2926  HB3 ARG A 196     -44.727  11.025 -47.540  1.00 18.56           H  
ATOM   2927  O   ARG A 196     -44.152   7.829 -45.163  1.00 18.56           O  
ATOM   2928  CG  ARG A 196     -46.361   9.980 -46.571  1.00 18.56           C  
ATOM   2929  HG2 ARG A 196     -46.630  10.710 -45.808  1.00 18.56           H  
ATOM   2930  HG3 ARG A 196     -46.528   8.985 -46.158  1.00 18.56           H  
ATOM   2931  CD  ARG A 196     -47.267  10.171 -47.803  1.00 18.56           C  
ATOM   2932  HD2 ARG A 196     -47.021  11.124 -48.270  1.00 18.56           H  
ATOM   2933  HD3 ARG A 196     -47.056   9.370 -48.511  1.00 18.56           H  
ATOM   2934  NE  ARG A 196     -48.706  10.167 -47.454  1.00 18.56           N  
ATOM   2935  HE  ARG A 196     -48.931  10.163 -46.469  1.00 18.56           H  
ATOM   2936  NH1 ARG A 196     -49.555  10.158 -49.593  1.00 18.56           N  
ATOM   2937 HH11 ARG A 196     -48.616  10.117 -49.962  1.00 18.56           H  
ATOM   2938 HH12 ARG A 196     -50.346  10.159 -50.221  1.00 18.56           H  
ATOM   2939  NH2 ARG A 196     -50.954  10.219 -47.862  1.00 18.56           N  
ATOM   2940 HH21 ARG A 196     -51.725  10.217 -48.515  1.00 18.56           H  
ATOM   2941 HH22 ARG A 196     -51.146  10.221 -46.871  1.00 18.56           H  
ATOM   2942  CZ  ARG A 196     -49.726  10.181 -48.300  1.00 18.56           C  
ATOM   2943  N   ASN A 197     -42.213   8.362 -46.151  1.00 17.98           N  
ATOM   2944  H   ASN A 197     -41.584   9.107 -46.415  1.00 17.98           H  
ATOM   2945  CA  ASN A 197     -42.017   7.061 -46.830  1.00 17.98           C  
ATOM   2946  HA  ASN A 197     -42.956   6.875 -47.351  1.00 17.98           H  
ATOM   2947  C   ASN A 197     -41.828   5.813 -45.922  1.00 17.98           C  
ATOM   2948  CB  ASN A 197     -40.923   7.200 -47.913  1.00 17.98           C  
ATOM   2949  HB2 ASN A 197     -39.943   7.038 -47.462  1.00 17.98           H  
ATOM   2950  HB3 ASN A 197     -40.945   8.202 -48.341  1.00 17.98           H  
ATOM   2951  O   ASN A 197     -41.437   5.930 -44.767  1.00 17.98           O  
ATOM   2952  CG  ASN A 197     -41.117   6.224 -49.066  1.00 17.98           C  
ATOM   2953  ND2 ASN A 197     -40.139   6.058 -49.923  1.00 17.98           N  
ATOM   2954 HD21 ASN A 197     -39.261   6.547 -49.823  1.00 17.98           H  
ATOM   2955 HD22 ASN A 197     -40.316   5.408 -50.675  1.00 17.98           H  
ATOM   2956  OD1 ASN A 197     -42.158   5.613 -49.221  1.00 17.98           O  
ATOM   2957  N   SER A 198     -42.109   4.621 -46.474  1.00 18.53           N  
ATOM   2958  H   SER A 198     -42.250   4.617 -47.474  1.00 18.53           H  
ATOM   2959  CA  SER A 198     -42.767   3.478 -45.806  1.00 18.53           C  
ATOM   2960  HA  SER A 198     -43.211   3.822 -44.872  1.00 18.53           H  
ATOM   2961  C   SER A 198     -41.939   2.220 -45.476  1.00 18.53           C  
ATOM   2962  CB  SER A 198     -43.895   3.026 -46.750  1.00 18.53           C  
ATOM   2963  HB2 SER A 198     -44.577   3.858 -46.925  1.00 18.53           H  
ATOM   2964  HB3 SER A 198     -44.459   2.210 -46.298  1.00 18.53           H  
ATOM   2965  O   SER A 198     -42.531   1.217 -45.077  1.00 18.53           O  
ATOM   2966  OG  SER A 198     -43.339   2.608 -47.990  1.00 18.53           O  
ATOM   2967  HG  SER A 198     -44.000   2.101 -48.468  1.00 18.53           H  
ATOM   2968  N   THR A 199     -40.630   2.176 -45.738  1.00 18.65           N  
ATOM   2969  H   THR A 199     -40.134   3.030 -45.952  1.00 18.65           H  
ATOM   2970  CA  THR A 199     -39.976   0.899 -46.100  1.00 18.65           C  
ATOM   2971  HA  THR A 199     -40.608   0.533 -46.909  1.00 18.65           H  
ATOM   2972  C   THR A 199     -39.993  -0.227 -45.026  1.00 18.65           C  
ATOM   2973  CB  THR A 199     -38.573   1.109 -46.699  1.00 18.65           C  
ATOM   2974  HB  THR A 199     -37.950   0.240 -46.490  1.00 18.65           H  
ATOM   2975  O   THR A 199     -39.928   0.059 -43.832  1.00 18.65           O  
ATOM   2976  CG2 THR A 199     -38.648   1.307 -48.214  1.00 18.65           C  
ATOM   2977 HG21 THR A 199     -37.649   1.477 -48.616  1.00 18.65           H  
ATOM   2978 HG22 THR A 199     -39.066   0.418 -48.687  1.00 18.65           H  
ATOM   2979 HG23 THR A 199     -39.279   2.165 -48.445  1.00 18.65           H  
ATOM   2980  OG1 THR A 199     -37.946   2.264 -46.188  1.00 18.65           O  
ATOM   2981  HG1 THR A 199     -37.001   2.178 -46.337  1.00 18.65           H  
ATOM   2982  N   PRO A 200     -40.092  -1.516 -45.449  1.00 18.27           N  
ATOM   2983  CA  PRO A 200     -40.745  -2.624 -44.716  1.00 18.27           C  
ATOM   2984  HA  PRO A 200     -41.491  -2.217 -44.033  1.00 18.27           H  
ATOM   2985  C   PRO A 200     -39.800  -3.539 -43.883  1.00 18.27           C  
ATOM   2986  CB  PRO A 200     -41.472  -3.384 -45.837  1.00 18.27           C  
ATOM   2987  HB2 PRO A 200     -42.358  -2.824 -46.134  1.00 18.27           H  
ATOM   2988  HB3 PRO A 200     -41.756  -4.404 -45.578  1.00 18.27           H  
ATOM   2989  O   PRO A 200     -38.700  -3.145 -43.511  1.00 18.27           O  
ATOM   2990  CG  PRO A 200     -40.449  -3.344 -46.965  1.00 18.27           C  
ATOM   2991  HG2 PRO A 200     -40.917  -3.489 -47.939  1.00 18.27           H  
ATOM   2992  HG3 PRO A 200     -39.677  -4.094 -46.794  1.00 18.27           H  
ATOM   2993  CD  PRO A 200     -39.858  -1.947 -46.826  1.00 18.27           C  
ATOM   2994  HD2 PRO A 200     -40.375  -1.309 -47.542  1.00 18.27           H  
ATOM   2995  HD3 PRO A 200     -38.791  -1.969 -47.047  1.00 18.27           H  
ATOM   2996  N   GLY A 201     -40.237  -4.771 -43.549  1.00 17.96           N  
ATOM   2997  H   GLY A 201     -41.099  -5.079 -43.974  1.00 17.96           H  
ATOM   2998  CA  GLY A 201     -39.839  -5.482 -42.319  1.00 17.96           C  
ATOM   2999  HA2 GLY A 201     -39.228  -4.815 -41.710  1.00 17.96           H  
ATOM   3000  HA3 GLY A 201     -40.745  -5.674 -41.744  1.00 17.96           H  
ATOM   3001  C   GLY A 201     -39.092  -6.821 -42.416  1.00 17.96           C  
ATOM   3002  O   GLY A 201     -39.704  -7.873 -42.264  1.00 17.96           O  
ATOM   3003  N   SER A 202     -37.761  -6.797 -42.552  1.00 19.77           N  
ATOM   3004  H   SER A 202     -37.311  -5.896 -42.630  1.00 19.77           H  
ATOM   3005  CA  SER A 202     -36.929  -8.021 -42.562  1.00 19.77           C  
ATOM   3006  HA  SER A 202     -37.386  -8.702 -43.280  1.00 19.77           H  
ATOM   3007  C   SER A 202     -36.865  -8.786 -41.213  1.00 19.77           C  
ATOM   3008  CB  SER A 202     -35.530  -7.706 -43.098  1.00 19.77           C  
ATOM   3009  HB2 SER A 202     -34.977  -7.122 -42.362  1.00 19.77           H  
ATOM   3010  HB3 SER A 202     -35.620  -7.129 -44.019  1.00 19.77           H  
ATOM   3011  O   SER A 202     -37.139  -8.238 -40.145  1.00 19.77           O  
ATOM   3012  OG  SER A 202     -34.840  -8.910 -43.376  1.00 19.77           O  
ATOM   3013  HG  SER A 202     -34.029  -8.702 -43.846  1.00 19.77           H  
ATOM   3014  N   SER A 203     -36.517 -10.081 -41.294  1.00 18.84           N  
ATOM   3015  H   SER A 203     -36.172 -10.353 -42.203  1.00 18.84           H  
ATOM   3016  CA  SER A 203     -36.801 -11.182 -40.342  1.00 18.84           C  
ATOM   3017  HA  SER A 203     -37.816 -11.024 -39.976  1.00 18.84           H  
ATOM   3018  C   SER A 203     -35.887 -11.316 -39.095  1.00 18.84           C  
ATOM   3019  CB  SER A 203     -36.805 -12.494 -41.136  1.00 18.84           C  
ATOM   3020  HB2 SER A 203     -37.433 -12.386 -42.021  1.00 18.84           H  
ATOM   3021  HB3 SER A 203     -37.211 -13.296 -40.520  1.00 18.84           H  
ATOM   3022  O   SER A 203     -34.738 -10.885 -39.098  1.00 18.84           O  
ATOM   3023  OG  SER A 203     -35.490 -12.835 -41.527  1.00 18.84           O  
ATOM   3024  HG  SER A 203     -34.960 -12.040 -41.610  1.00 18.84           H  
ATOM   3025  N   ARG A 204     -36.401 -11.959 -38.022  1.00 19.73           N  
ATOM   3026  H   ARG A 204     -37.300 -12.395 -38.169  1.00 19.73           H  
ATOM   3027  CA  ARG A 204     -35.931 -11.910 -36.606  1.00 19.73           C  
ATOM   3028  HA  ARG A 204     -35.265 -11.054 -36.496  1.00 19.73           H  
ATOM   3029  C   ARG A 204     -35.119 -13.132 -36.091  1.00 19.73           C  
ATOM   3030  CB  ARG A 204     -37.154 -11.705 -35.676  1.00 19.73           C  
ATOM   3031  HB2 ARG A 204     -36.806 -11.728 -34.644  1.00 19.73           H  
ATOM   3032  HB3 ARG A 204     -37.837 -12.543 -35.815  1.00 19.73           H  
ATOM   3033  O   ARG A 204     -35.419 -13.640 -35.017  1.00 19.73           O  
ATOM   3034  CG  ARG A 204     -37.939 -10.398 -35.807  1.00 19.73           C  
ATOM   3035  HG2 ARG A 204     -37.277  -9.555 -35.607  1.00 19.73           H  
ATOM   3036  HG3 ARG A 204     -38.356 -10.306 -36.810  1.00 19.73           H  
ATOM   3037  CD  ARG A 204     -39.073 -10.436 -34.768  1.00 19.73           C  
ATOM   3038  HD2 ARG A 204     -39.755 -11.246 -35.029  1.00 19.73           H  
ATOM   3039  HD3 ARG A 204     -38.645 -10.645 -33.788  1.00 19.73           H  
ATOM   3040  NE  ARG A 204     -39.817  -9.166 -34.699  1.00 19.73           N  
ATOM   3041  HE  ARG A 204     -39.487  -8.414 -35.287  1.00 19.73           H  
ATOM   3042  NH1 ARG A 204     -41.403  -9.840 -33.176  1.00 19.73           N  
ATOM   3043 HH11 ARG A 204     -42.229  -9.648 -32.628  1.00 19.73           H  
ATOM   3044 HH12 ARG A 204     -41.000 -10.766 -33.175  1.00 19.73           H  
ATOM   3045  NH2 ARG A 204     -41.434  -7.748 -33.951  1.00 19.73           N  
ATOM   3046 HH21 ARG A 204     -42.260  -7.574 -33.396  1.00 19.73           H  
ATOM   3047 HH22 ARG A 204     -41.080  -7.022 -34.557  1.00 19.73           H  
ATOM   3048  CZ  ARG A 204     -40.876  -8.926 -33.944  1.00 19.73           C  
ATOM   3049  N   GLY A 205     -34.149 -13.656 -36.840  1.00 17.95           N  
ATOM   3050  H   GLY A 205     -33.918 -13.177 -37.699  1.00 17.95           H  
ATOM   3051  CA  GLY A 205     -33.528 -14.977 -36.580  1.00 17.95           C  
ATOM   3052  HA2 GLY A 205     -34.256 -15.736 -36.866  1.00 17.95           H  
ATOM   3053  HA3 GLY A 205     -32.675 -15.089 -37.249  1.00 17.95           H  
ATOM   3054  C   GLY A 205     -33.033 -15.324 -35.147  1.00 17.95           C  
ATOM   3055  O   GLY A 205     -32.676 -14.469 -34.339  1.00 17.95           O  
ATOM   3056  N   ASN A 206     -32.968 -16.639 -34.887  1.00 18.32           N  
ATOM   3057  H   ASN A 206     -33.129 -17.241 -35.681  1.00 18.32           H  
ATOM   3058  CA  ASN A 206     -32.967 -17.349 -33.594  1.00 18.32           C  
ATOM   3059  HA  ASN A 206     -33.556 -16.772 -32.880  1.00 18.32           H  
ATOM   3060  C   ASN A 206     -31.538 -17.556 -33.012  1.00 18.32           C  
ATOM   3061  CB  ASN A 206     -33.692 -18.694 -33.910  1.00 18.32           C  
ATOM   3062  HB2 ASN A 206     -32.969 -19.465 -34.177  1.00 18.32           H  
ATOM   3063  HB3 ASN A 206     -34.344 -18.571 -34.775  1.00 18.32           H  
ATOM   3064  O   ASN A 206     -30.859 -18.513 -33.376  1.00 18.32           O  
ATOM   3065  CG  ASN A 206     -34.608 -19.230 -32.830  1.00 18.32           C  
ATOM   3066  ND2 ASN A 206     -34.956 -20.495 -32.896  1.00 18.32           N  
ATOM   3067 HD21 ASN A 206     -35.594 -20.819 -32.183  1.00 18.32           H  
ATOM   3068 HD22 ASN A 206     -34.592 -21.101 -33.617  1.00 18.32           H  
ATOM   3069  OD1 ASN A 206     -35.077 -18.515 -31.965  1.00 18.32           O  
ATOM   3070  N   SER A 207     -31.017 -16.659 -32.164  1.00 18.43           N  
ATOM   3071  H   SER A 207     -31.600 -15.902 -31.836  1.00 18.43           H  
ATOM   3072  CA  SER A 207     -29.604 -16.746 -31.714  1.00 18.43           C  
ATOM   3073  HA  SER A 207     -29.040 -17.131 -32.564  1.00 18.43           H  
ATOM   3074  C   SER A 207     -29.380 -17.713 -30.520  1.00 18.43           C  
ATOM   3075  CB  SER A 207     -29.025 -15.360 -31.438  1.00 18.43           C  
ATOM   3076  HB2 SER A 207     -28.033 -15.459 -30.998  1.00 18.43           H  
ATOM   3077  HB3 SER A 207     -29.668 -14.822 -30.741  1.00 18.43           H  
ATOM   3078  O   SER A 207     -30.212 -17.745 -29.616  1.00 18.43           O  
ATOM   3079  OG  SER A 207     -28.912 -14.642 -32.653  1.00 18.43           O  
ATOM   3080  HG  SER A 207     -29.762 -14.649 -33.099  1.00 18.43           H  
ATOM   3081  N   PRO A 208     -28.271 -18.492 -30.493  1.00 19.00           N  
ATOM   3082  CA  PRO A 208     -28.125 -19.733 -29.705  1.00 19.00           C  
ATOM   3083  HA  PRO A 208     -29.073 -20.270 -29.742  1.00 19.00           H  
ATOM   3084  C   PRO A 208     -27.751 -19.594 -28.207  1.00 19.00           C  
ATOM   3085  CB  PRO A 208     -27.086 -20.562 -30.475  1.00 19.00           C  
ATOM   3086  HB2 PRO A 208     -26.515 -21.235 -29.835  1.00 19.00           H  
ATOM   3087  HB3 PRO A 208     -27.584 -21.128 -31.262  1.00 19.00           H  
ATOM   3088  O   PRO A 208     -27.412 -18.520 -27.708  1.00 19.00           O  
ATOM   3089  CG  PRO A 208     -26.193 -19.499 -31.104  1.00 19.00           C  
ATOM   3090  HG2 PRO A 208     -25.488 -19.124 -30.362  1.00 19.00           H  
ATOM   3091  HG3 PRO A 208     -25.668 -19.876 -31.982  1.00 19.00           H  
ATOM   3092  CD  PRO A 208     -27.188 -18.406 -31.466  1.00 19.00           C  
ATOM   3093  HD2 PRO A 208     -27.574 -18.610 -32.465  1.00 19.00           H  
ATOM   3094  HD3 PRO A 208     -26.705 -17.429 -31.439  1.00 19.00           H  
ATOM   3095  N   ALA A 209     -27.816 -20.734 -27.498  1.00 18.00           N  
ATOM   3096  H   ALA A 209     -28.013 -21.573 -28.024  1.00 18.00           H  
ATOM   3097  CA  ALA A 209     -27.852 -20.894 -26.037  1.00 18.00           C  
ATOM   3098  HA  ALA A 209     -28.617 -20.215 -25.661  1.00 18.00           H  
ATOM   3099  C   ALA A 209     -26.535 -20.578 -25.283  1.00 18.00           C  
ATOM   3100  CB  ALA A 209     -28.326 -22.327 -25.747  1.00 18.00           C  
ATOM   3101  HB1 ALA A 209     -27.598 -23.045 -26.126  1.00 18.00           H  
ATOM   3102  HB2 ALA A 209     -28.434 -22.470 -24.672  1.00 18.00           H  
ATOM   3103  HB3 ALA A 209     -29.291 -22.507 -26.221  1.00 18.00           H  
ATOM   3104  O   ALA A 209     -25.472 -21.125 -25.572  1.00 18.00           O  
ATOM   3105  N   ARG A 210     -26.628 -19.722 -24.250  1.00 18.96           N  
ATOM   3106  H   ARG A 210     -27.551 -19.364 -24.051  1.00 18.96           H  
ATOM   3107  CA  ARG A 210     -25.529 -19.287 -23.360  1.00 18.96           C  
ATOM   3108  HA  ARG A 210     -24.589 -19.286 -23.911  1.00 18.96           H  
ATOM   3109  C   ARG A 210     -25.363 -20.237 -22.163  1.00 18.96           C  
ATOM   3110  CB  ARG A 210     -25.827 -17.866 -22.837  1.00 18.96           C  
ATOM   3111  HB2 ARG A 210     -25.222 -17.701 -21.946  1.00 18.96           H  
ATOM   3112  HB3 ARG A 210     -26.873 -17.809 -22.536  1.00 18.96           H  
ATOM   3113  O   ARG A 210     -26.091 -20.106 -21.183  1.00 18.96           O  
ATOM   3114  CG  ARG A 210     -25.510 -16.725 -23.811  1.00 18.96           C  
ATOM   3115  HG2 ARG A 210     -26.066 -16.857 -24.740  1.00 18.96           H  
ATOM   3116  HG3 ARG A 210     -24.441 -16.728 -24.026  1.00 18.96           H  
ATOM   3117  CD  ARG A 210     -25.909 -15.396 -23.150  1.00 18.96           C  
ATOM   3118  HD2 ARG A 210     -26.997 -15.335 -23.127  1.00 18.96           H  
ATOM   3119  HD3 ARG A 210     -25.538 -15.394 -22.125  1.00 18.96           H  
ATOM   3120  NE  ARG A 210     -25.351 -14.226 -23.854  1.00 18.96           N  
ATOM   3121  HE  ARG A 210     -24.803 -14.416 -24.680  1.00 18.96           H  
ATOM   3122  NH1 ARG A 210     -26.236 -12.618 -22.472  1.00 18.96           N  
ATOM   3123 HH11 ARG A 210     -26.725 -13.344 -21.967  1.00 18.96           H  
ATOM   3124 HH12 ARG A 210     -26.356 -11.649 -22.213  1.00 18.96           H  
ATOM   3125  NH2 ARG A 210     -24.897 -12.013 -24.153  1.00 18.96           N  
ATOM   3126 HH21 ARG A 210     -24.342 -12.243 -24.965  1.00 18.96           H  
ATOM   3127 HH22 ARG A 210     -25.028 -11.048 -23.887  1.00 18.96           H  
ATOM   3128  CZ  ARG A 210     -25.497 -12.963 -23.491  1.00 18.96           C  
ATOM   3129  N   MET A 211     -24.412 -21.169 -22.208  1.00 17.07           N  
ATOM   3130  H   MET A 211     -23.867 -21.265 -23.052  1.00 17.07           H  
ATOM   3131  CA  MET A 211     -24.193 -22.129 -21.111  1.00 17.07           C  
ATOM   3132  HA  MET A 211     -25.176 -22.430 -20.750  1.00 17.07           H  
ATOM   3133  C   MET A 211     -23.438 -21.495 -19.917  1.00 17.07           C  
ATOM   3134  CB  MET A 211     -23.520 -23.389 -21.679  1.00 17.07           C  
ATOM   3135  HB2 MET A 211     -23.951 -23.593 -22.659  1.00 17.07           H  
ATOM   3136  HB3 MET A 211     -22.451 -23.219 -21.808  1.00 17.07           H  
ATOM   3137  O   MET A 211     -22.437 -20.805 -20.105  1.00 17.07           O  
ATOM   3138  CG  MET A 211     -23.749 -24.634 -20.817  1.00 17.07           C  
ATOM   3139  HG2 MET A 211     -24.793 -24.668 -20.504  1.00 17.07           H  
ATOM   3140  HG3 MET A 211     -23.119 -24.579 -19.929  1.00 17.07           H  
ATOM   3141  SD  MET A 211     -23.390 -26.165 -21.719  1.00 17.07           S  
ATOM   3142  CE  MET A 211     -23.680 -27.398 -20.423  1.00 17.07           C  
ATOM   3143  HE1 MET A 211     -23.497 -28.395 -20.825  1.00 17.07           H  
ATOM   3144  HE2 MET A 211     -23.005 -27.220 -19.586  1.00 17.07           H  
ATOM   3145  HE3 MET A 211     -24.712 -27.335 -20.079  1.00 17.07           H  
ATOM   3146  N   ALA A 212     -23.936 -21.707 -18.691  1.00 17.62           N  
ATOM   3147  H   ALA A 212     -24.743 -22.309 -18.613  1.00 17.62           H  
ATOM   3148  CA  ALA A 212     -23.546 -21.001 -17.462  1.00 17.62           C  
ATOM   3149  HA  ALA A 212     -23.052 -20.065 -17.726  1.00 17.62           H  
ATOM   3150  C   ALA A 212     -22.571 -21.815 -16.581  1.00 17.62           C  
ATOM   3151  CB  ALA A 212     -24.845 -20.655 -16.712  1.00 17.62           C  
ATOM   3152  HB1 ALA A 212     -24.604 -20.110 -15.799  1.00 17.62           H  
ATOM   3153  HB2 ALA A 212     -25.483 -20.032 -17.340  1.00 17.62           H  
ATOM   3154  HB3 ALA A 212     -25.381 -21.565 -16.445  1.00 17.62           H  
ATOM   3155  O   ALA A 212     -23.004 -22.571 -15.715  1.00 17.62           O  
ATOM   3156  N   SER A 213     -21.255 -21.695 -16.791  1.00 18.87           N  
ATOM   3157  H   SER A 213     -20.932 -21.064 -17.510  1.00 18.87           H  
ATOM   3158  CA  SER A 213     -20.264 -22.416 -15.962  1.00 18.87           C  
ATOM   3159  HA  SER A 213     -20.623 -23.437 -15.836  1.00 18.87           H  
ATOM   3160  C   SER A 213     -20.110 -21.810 -14.547  1.00 18.87           C  
ATOM   3161  CB  SER A 213     -18.923 -22.511 -16.690  1.00 18.87           C  
ATOM   3162  HB2 SER A 213     -19.089 -22.834 -17.718  1.00 18.87           H  
ATOM   3163  HB3 SER A 213     -18.435 -21.536 -16.690  1.00 18.87           H  
ATOM   3164  O   SER A 213     -20.219 -20.594 -14.385  1.00 18.87           O  
ATOM   3165  OG  SER A 213     -18.111 -23.462 -16.034  1.00 18.87           O  
ATOM   3166  HG  SER A 213     -17.247 -23.486 -16.451  1.00 18.87           H  
ATOM   3167  N   GLY A 214     -19.891 -22.656 -13.525  1.00 20.62           N  
ATOM   3168  H   GLY A 214     -19.694 -23.614 -13.778  1.00 20.62           H  
ATOM   3169  CA  GLY A 214     -20.029 -22.357 -12.081  1.00 20.62           C  
ATOM   3170  HA2 GLY A 214     -20.913 -21.732 -11.953  1.00 20.62           H  
ATOM   3171  HA3 GLY A 214     -20.213 -23.290 -11.549  1.00 20.62           H  
ATOM   3172  C   GLY A 214     -18.847 -21.645 -11.383  1.00 20.62           C  
ATOM   3173  O   GLY A 214     -17.721 -21.662 -11.870  1.00 20.62           O  
ATOM   3174  N   GLY A 215     -19.107 -21.012 -10.222  1.00 22.94           N  
ATOM   3175  H   GLY A 215     -20.042 -21.110  -9.853  1.00 22.94           H  
ATOM   3176  CA  GLY A 215     -18.293 -19.916  -9.647  1.00 22.94           C  
ATOM   3177  HA2 GLY A 215     -18.933 -19.039  -9.544  1.00 22.94           H  
ATOM   3178  HA3 GLY A 215     -17.512 -19.653 -10.360  1.00 22.94           H  
ATOM   3179  C   GLY A 215     -17.598 -20.135  -8.286  1.00 22.94           C  
ATOM   3180  O   GLY A 215     -17.612 -19.233  -7.454  1.00 22.94           O  
ATOM   3181  N   GLY A 216     -16.995 -21.298  -8.021  1.00 23.35           N  
ATOM   3182  H   GLY A 216     -16.976 -21.999  -8.747  1.00 23.35           H  
ATOM   3183  CA  GLY A 216     -16.498 -21.661  -6.676  1.00 23.35           C  
ATOM   3184  HA2 GLY A 216     -17.287 -21.459  -5.952  1.00 23.35           H  
ATOM   3185  HA3 GLY A 216     -16.311 -22.735  -6.660  1.00 23.35           H  
ATOM   3186  C   GLY A 216     -15.218 -20.973  -6.148  1.00 23.35           C  
ATOM   3187  O   GLY A 216     -14.799 -21.273  -5.035  1.00 23.35           O  
ATOM   3188  N   GLU A 217     -14.546 -20.093  -6.899  1.00 24.37           N  
ATOM   3189  H   GLU A 217     -14.948 -19.824  -7.785  1.00 24.37           H  
ATOM   3190  CA  GLU A 217     -13.146 -19.696  -6.612  1.00 24.37           C  
ATOM   3191  HA  GLU A 217     -12.623 -20.585  -6.260  1.00 24.37           H  
ATOM   3192  C   GLU A 217     -12.934 -18.645  -5.495  1.00 24.37           C  
ATOM   3193  CB  GLU A 217     -12.434 -19.244  -7.902  1.00 24.37           C  
ATOM   3194  HB2 GLU A 217     -12.898 -18.334  -8.281  1.00 24.37           H  
ATOM   3195  HB3 GLU A 217     -11.396 -19.027  -7.651  1.00 24.37           H  
ATOM   3196  O   GLU A 217     -11.815 -18.174  -5.293  1.00 24.37           O  
ATOM   3197  CG  GLU A 217     -12.442 -20.316  -8.999  1.00 24.37           C  
ATOM   3198  HG2 GLU A 217     -13.422 -20.330  -9.476  1.00 24.37           H  
ATOM   3199  HG3 GLU A 217     -12.281 -21.287  -8.531  1.00 24.37           H  
ATOM   3200  CD  GLU A 217     -11.354 -20.110 -10.062  1.00 24.37           C  
ATOM   3201  OE1 GLU A 217     -11.070 -21.085 -10.791  1.00 24.37           O  
ATOM   3202  OE2 GLU A 217     -10.666 -19.064 -10.112  1.00 24.37           O  
ATOM   3203  N   THR A 218     -13.976 -18.228  -4.773  1.00 26.03           N  
ATOM   3204  H   THR A 218     -14.864 -18.693  -4.897  1.00 26.03           H  
ATOM   3205  CA  THR A 218     -13.966 -16.982  -3.977  1.00 26.03           C  
ATOM   3206  HA  THR A 218     -13.408 -16.228  -4.531  1.00 26.03           H  
ATOM   3207  C   THR A 218     -13.300 -17.067  -2.595  1.00 26.03           C  
ATOM   3208  CB  THR A 218     -15.400 -16.459  -3.801  1.00 26.03           C  
ATOM   3209  HB  THR A 218     -15.399 -15.623  -3.101  1.00 26.03           H  
ATOM   3210  O   THR A 218     -12.776 -16.061  -2.117  1.00 26.03           O  
ATOM   3211  CG2 THR A 218     -16.012 -15.991  -5.122  1.00 26.03           C  
ATOM   3212 HG21 THR A 218     -15.381 -15.221  -5.566  1.00 26.03           H  
ATOM   3213 HG22 THR A 218     -16.102 -16.827  -5.817  1.00 26.03           H  
ATOM   3214 HG23 THR A 218     -17.001 -15.572  -4.940  1.00 26.03           H  
ATOM   3215  OG1 THR A 218     -16.221 -17.491  -3.303  1.00 26.03           O  
ATOM   3216  HG1 THR A 218     -17.105 -17.137  -3.178  1.00 26.03           H  
ATOM   3217  N   ALA A 219     -13.307 -18.226  -1.929  1.00 24.25           N  
ATOM   3218  H   ALA A 219     -13.766 -19.007  -2.376  1.00 24.25           H  
ATOM   3219  CA  ALA A 219     -13.085 -18.294  -0.476  1.00 24.25           C  
ATOM   3220  HA  ALA A 219     -13.722 -17.547  -0.002  1.00 24.25           H  
ATOM   3221  C   ALA A 219     -11.642 -17.997  -0.014  1.00 24.25           C  
ATOM   3222  CB  ALA A 219     -13.547 -19.673   0.011  1.00 24.25           C  
ATOM   3223  HB1 ALA A 219     -13.446 -19.729   1.095  1.00 24.25           H  
ATOM   3224  HB2 ALA A 219     -12.946 -20.459  -0.445  1.00 24.25           H  
ATOM   3225  HB3 ALA A 219     -14.595 -19.825  -0.247  1.00 24.25           H  
ATOM   3226  O   ALA A 219     -11.425 -17.253   0.942  1.00 24.25           O  
ATOM   3227  N   LEU A 220     -10.635 -18.566  -0.682  1.00 26.18           N  
ATOM   3228  H   LEU A 220     -10.869 -19.142  -1.478  1.00 26.18           H  
ATOM   3229  CA  LEU A 220      -9.240 -18.542  -0.209  1.00 26.18           C  
ATOM   3230  HA  LEU A 220      -9.218 -18.879   0.828  1.00 26.18           H  
ATOM   3231  C   LEU A 220      -8.597 -17.146  -0.204  1.00 26.18           C  
ATOM   3232  CB  LEU A 220      -8.428 -19.522  -1.071  1.00 26.18           C  
ATOM   3233  HB2 LEU A 220      -8.841 -19.531  -2.080  1.00 26.18           H  
ATOM   3234  HB3 LEU A 220      -7.398 -19.175  -1.155  1.00 26.18           H  
ATOM   3235  O   LEU A 220      -7.662 -16.903   0.558  1.00 26.18           O  
ATOM   3236  CG  LEU A 220      -8.427 -20.944  -0.476  1.00 26.18           C  
ATOM   3237  HG  LEU A 220      -9.314 -21.092   0.141  1.00 26.18           H  
ATOM   3238  CD1 LEU A 220      -8.474 -21.976  -1.599  1.00 26.18           C  
ATOM   3239 HD11 LEU A 220      -7.857 -21.645  -2.435  1.00 26.18           H  
ATOM   3240 HD12 LEU A 220      -9.501 -22.072  -1.952  1.00 26.18           H  
ATOM   3241 HD13 LEU A 220      -8.136 -22.947  -1.238  1.00 26.18           H  
ATOM   3242  CD2 LEU A 220      -7.189 -21.152   0.398  1.00 26.18           C  
ATOM   3243 HD21 LEU A 220      -6.282 -21.053  -0.198  1.00 26.18           H  
ATOM   3244 HD22 LEU A 220      -7.178 -20.419   1.204  1.00 26.18           H  
ATOM   3245 HD23 LEU A 220      -7.216 -22.147   0.843  1.00 26.18           H  
ATOM   3246  N   ALA A 221      -9.087 -16.221  -1.030  1.00 28.27           N  
ATOM   3247  H   ALA A 221      -9.895 -16.455  -1.591  1.00 28.27           H  
ATOM   3248  CA  ALA A 221      -8.527 -14.875  -1.135  1.00 28.27           C  
ATOM   3249  HA  ALA A 221      -7.448 -14.956  -1.263  1.00 28.27           H  
ATOM   3250  C   ALA A 221      -8.771 -14.016   0.122  1.00 28.27           C  
ATOM   3251  CB  ALA A 221      -9.114 -14.216  -2.389  1.00 28.27           C  
ATOM   3252  HB1 ALA A 221      -8.690 -13.220  -2.510  1.00 28.27           H  
ATOM   3253  HB2 ALA A 221      -8.878 -14.814  -3.269  1.00 28.27           H  
ATOM   3254  HB3 ALA A 221     -10.197 -14.132  -2.293  1.00 28.27           H  
ATOM   3255  O   ALA A 221      -7.945 -13.159   0.436  1.00 28.27           O  
ATOM   3256  N   LEU A 222      -9.876 -14.249   0.842  1.00 28.29           N  
ATOM   3257  H   LEU A 222     -10.485 -15.001   0.552  1.00 28.29           H  
ATOM   3258  CA  LEU A 222     -10.296 -13.435   1.992  1.00 28.29           C  
ATOM   3259  HA  LEU A 222     -10.287 -12.382   1.713  1.00 28.29           H  
ATOM   3260  C   LEU A 222      -9.360 -13.579   3.186  1.00 28.29           C  
ATOM   3261  CB  LEU A 222     -11.718 -13.852   2.411  1.00 28.29           C  
ATOM   3262  HB2 LEU A 222     -11.877 -13.607   3.461  1.00 28.29           H  
ATOM   3263  HB3 LEU A 222     -11.815 -14.934   2.317  1.00 28.29           H  
ATOM   3264  O   LEU A 222      -8.932 -12.583   3.763  1.00 28.29           O  
ATOM   3265  CG  LEU A 222     -12.816 -13.161   1.591  1.00 28.29           C  
ATOM   3266  HG  LEU A 222     -12.540 -13.159   0.537  1.00 28.29           H  
ATOM   3267  CD1 LEU A 222     -14.132 -13.920   1.742  1.00 28.29           C  
ATOM   3268 HD11 LEU A 222     -14.913 -13.427   1.164  1.00 28.29           H  
ATOM   3269 HD12 LEU A 222     -14.434 -13.947   2.789  1.00 28.29           H  
ATOM   3270 HD13 LEU A 222     -14.017 -14.940   1.375  1.00 28.29           H  
ATOM   3271  CD2 LEU A 222     -13.025 -11.719   2.063  1.00 28.29           C  
ATOM   3272 HD21 LEU A 222     -12.108 -11.140   1.951  1.00 28.29           H  
ATOM   3273 HD22 LEU A 222     -13.328 -11.705   3.110  1.00 28.29           H  
ATOM   3274 HD23 LEU A 222     -13.810 -11.250   1.470  1.00 28.29           H  
ATOM   3275  N   LEU A 223      -9.029 -14.826   3.525  1.00 28.06           N  
ATOM   3276  H   LEU A 223      -9.426 -15.576   2.977  1.00 28.06           H  
ATOM   3277  CA  LEU A 223      -8.284 -15.165   4.732  1.00 28.06           C  
ATOM   3278  HA  LEU A 223      -8.889 -14.899   5.599  1.00 28.06           H  
ATOM   3279  C   LEU A 223      -6.999 -14.339   4.825  1.00 28.06           C  
ATOM   3280  CB  LEU A 223      -8.037 -16.689   4.713  1.00 28.06           C  
ATOM   3281  HB2 LEU A 223      -6.978 -16.908   4.850  1.00 28.06           H  
ATOM   3282  HB3 LEU A 223      -8.299 -17.087   3.732  1.00 28.06           H  
ATOM   3283  O   LEU A 223      -6.717 -13.735   5.847  1.00 28.06           O  
ATOM   3284  CG  LEU A 223      -8.847 -17.440   5.782  1.00 28.06           C  
ATOM   3285  HG  LEU A 223      -9.857 -17.033   5.823  1.00 28.06           H  
ATOM   3286  CD1 LEU A 223      -8.945 -18.918   5.411  1.00 28.06           C  
ATOM   3287 HD11 LEU A 223      -9.519 -19.450   6.169  1.00 28.06           H  
ATOM   3288 HD12 LEU A 223      -9.457 -19.028   4.455  1.00 28.06           H  
ATOM   3289 HD13 LEU A 223      -7.951 -19.362   5.339  1.00 28.06           H  
ATOM   3290  CD2 LEU A 223      -8.197 -17.325   7.164  1.00 28.06           C  
ATOM   3291 HD21 LEU A 223      -8.821 -17.834   7.898  1.00 28.06           H  
ATOM   3292 HD22 LEU A 223      -8.117 -16.276   7.447  1.00 28.06           H  
ATOM   3293 HD23 LEU A 223      -7.207 -17.781   7.158  1.00 28.06           H  
ATOM   3294  N   LEU A 224      -6.262 -14.239   3.723  1.00 30.89           N  
ATOM   3295  H   LEU A 224      -6.637 -14.668   2.890  1.00 30.89           H  
ATOM   3296  CA  LEU A 224      -4.941 -13.617   3.652  1.00 30.89           C  
ATOM   3297  HA  LEU A 224      -4.247 -14.133   4.316  1.00 30.89           H  
ATOM   3298  C   LEU A 224      -4.833 -12.176   4.079  1.00 30.89           C  
ATOM   3299  CB  LEU A 224      -4.513 -13.735   2.195  1.00 30.89           C  
ATOM   3300  HB2 LEU A 224      -4.022 -12.827   1.846  1.00 30.89           H  
ATOM   3301  HB3 LEU A 224      -5.386 -13.870   1.556  1.00 30.89           H  
ATOM   3302  O   LEU A 224      -3.778 -11.758   4.564  1.00 30.89           O  
ATOM   3303  CG  LEU A 224      -3.567 -14.919   2.137  1.00 30.89           C  
ATOM   3304  HG  LEU A 224      -3.824 -15.653   2.901  1.00 30.89           H  
ATOM   3305  CD1 LEU A 224      -3.812 -15.599   0.791  1.00 30.89           C  
ATOM   3306 HD11 LEU A 224      -4.876 -15.813   0.686  1.00 30.89           H  
ATOM   3307 HD12 LEU A 224      -3.335 -16.577   0.745  1.00 30.89           H  
ATOM   3308 HD13 LEU A 224      -3.522 -14.946  -0.032  1.00 30.89           H  
ATOM   3309  CD2 LEU A 224      -2.193 -14.303   2.460  1.00 30.89           C  
ATOM   3310 HD21 LEU A 224      -2.282 -13.550   3.244  1.00 30.89           H  
ATOM   3311 HD22 LEU A 224      -1.812 -13.800   1.571  1.00 30.89           H  
ATOM   3312 HD23 LEU A 224      -1.506 -15.036   2.882  1.00 30.89           H  
ATOM   3313  N   LEU A 225      -5.896 -11.429   3.862  1.00 31.06           N  
ATOM   3314  H   LEU A 225      -6.758 -11.866   3.568  1.00 31.06           H  
ATOM   3315  CA  LEU A 225      -5.882 -10.011   4.121  1.00 31.06           C  
ATOM   3316  HA  LEU A 225      -4.928  -9.597   3.794  1.00 31.06           H  
ATOM   3317  C   LEU A 225      -5.965  -9.730   5.629  1.00 31.06           C  
ATOM   3318  CB  LEU A 225      -6.978  -9.396   3.267  1.00 31.06           C  
ATOM   3319  HB2 LEU A 225      -7.081  -8.372   3.626  1.00 31.06           H  
ATOM   3320  HB3 LEU A 225      -7.900  -9.951   3.443  1.00 31.06           H  
ATOM   3321  O   LEU A 225      -5.196  -8.894   6.098  1.00 31.06           O  
ATOM   3322  CG  LEU A 225      -6.616  -9.388   1.759  1.00 31.06           C  
ATOM   3323  HG  LEU A 225      -5.942 -10.224   1.569  1.00 31.06           H  
ATOM   3324  CD1 LEU A 225      -7.768  -9.563   0.760  1.00 31.06           C  
ATOM   3325 HD11 LEU A 225      -8.292  -8.625   0.574  1.00 31.06           H  
ATOM   3326 HD12 LEU A 225      -7.360  -9.913  -0.188  1.00 31.06           H  
ATOM   3327 HD13 LEU A 225      -8.457 -10.325   1.125  1.00 31.06           H  
ATOM   3328  CD2 LEU A 225      -5.849  -8.112   1.391  1.00 31.06           C  
ATOM   3329 HD21 LEU A 225      -6.492  -7.233   1.421  1.00 31.06           H  
ATOM   3330 HD22 LEU A 225      -5.449  -8.221   0.383  1.00 31.06           H  
ATOM   3331 HD23 LEU A 225      -5.020  -7.971   2.084  1.00 31.06           H  
ATOM   3332  N   ASP A 226      -6.689 -10.558   6.392  1.00 29.25           N  
ATOM   3333  H   ASP A 226      -7.296 -11.220   5.931  1.00 29.25           H  
ATOM   3334  CA  ASP A 226      -6.846 -10.429   7.854  1.00 29.25           C  
ATOM   3335  HA  ASP A 226      -7.338  -9.485   8.086  1.00 29.25           H  
ATOM   3336  C   ASP A 226      -5.493 -10.460   8.599  1.00 29.25           C  
ATOM   3337  CB  ASP A 226      -7.801 -11.536   8.327  1.00 29.25           C  
ATOM   3338  HB2 ASP A 226      -8.676 -11.552   7.677  1.00 29.25           H  
ATOM   3339  HB3 ASP A 226      -7.298 -12.499   8.239  1.00 29.25           H  
ATOM   3340  O   ASP A 226      -5.228  -9.787   9.609  1.00 29.25           O  
ATOM   3341  CG  ASP A 226      -8.287 -11.340   9.769  1.00 29.25           C  
ATOM   3342  OD1 ASP A 226      -8.469 -10.184  10.206  1.00 29.25           O  
ATOM   3343  OD2 ASP A 226      -8.404 -12.375  10.466  1.00 29.25           O  
ATOM   3344  N   ARG A 227      -4.522 -11.212   8.055  1.00 28.56           N  
ATOM   3345  H   ARG A 227      -4.741 -11.676   7.185  1.00 28.56           H  
ATOM   3346  CA  ARG A 227      -3.185 -11.302   8.663  1.00 28.56           C  
ATOM   3347  HA  ARG A 227      -3.394 -11.384   9.730  1.00 28.56           H  
ATOM   3348  C   ARG A 227      -2.313 -10.086   8.526  1.00 28.56           C  
ATOM   3349  CB  ARG A 227      -2.361 -12.479   8.158  1.00 28.56           C  
ATOM   3350  HB2 ARG A 227      -2.993 -13.195   7.633  1.00 28.56           H  
ATOM   3351  HB3 ARG A 227      -1.633 -12.150   7.416  1.00 28.56           H  
ATOM   3352  O   ARG A 227      -1.204 -10.071   9.066  1.00 28.56           O  
ATOM   3353  CG  ARG A 227      -1.637 -13.180   9.297  1.00 28.56           C  
ATOM   3354  HG2 ARG A 227      -0.841 -12.549   9.692  1.00 28.56           H  
ATOM   3355  HG3 ARG A 227      -1.180 -14.074   8.871  1.00 28.56           H  
ATOM   3356  CD  ARG A 227      -2.625 -13.557  10.395  1.00 28.56           C  
ATOM   3357  HD2 ARG A 227      -3.601 -13.778   9.962  1.00 28.56           H  
ATOM   3358  HD3 ARG A 227      -2.769 -12.723  11.082  1.00 28.56           H  
ATOM   3359  NE  ARG A 227      -2.146 -14.697  11.127  1.00 28.56           N  
ATOM   3360  HE  ARG A 227      -1.236 -15.059  10.879  1.00 28.56           H  
ATOM   3361  NH1 ARG A 227      -4.135 -15.136  12.171  1.00 28.56           N  
ATOM   3362 HH11 ARG A 227      -4.590 -14.365  11.703  1.00 28.56           H  
ATOM   3363 HH12 ARG A 227      -4.740 -15.855  12.541  1.00 28.56           H  
ATOM   3364  NH2 ARG A 227      -2.343 -16.438  12.444  1.00 28.56           N  
ATOM   3365 HH21 ARG A 227      -2.966 -17.063  12.935  1.00 28.56           H  
ATOM   3366 HH22 ARG A 227      -1.480 -16.780  12.045  1.00 28.56           H  
ATOM   3367  CZ  ARG A 227      -2.888 -15.400  11.933  1.00 28.56           C  
ATOM   3368  N   LEU A 228      -2.761  -9.075   7.828  1.00 29.75           N  
ATOM   3369  H   LEU A 228      -3.676  -9.124   7.404  1.00 29.75           H  
ATOM   3370  CA  LEU A 228      -1.957  -7.900   7.643  1.00 29.75           C  
ATOM   3371  HA  LEU A 228      -0.911  -8.110   7.869  1.00 29.75           H  
ATOM   3372  C   LEU A 228      -2.336  -6.809   8.638  1.00 29.75           C  
ATOM   3373  CB  LEU A 228      -2.024  -7.565   6.167  1.00 29.75           C  
ATOM   3374  HB2 LEU A 228      -1.931  -6.479   6.133  1.00 29.75           H  
ATOM   3375  HB3 LEU A 228      -2.987  -7.840   5.738  1.00 29.75           H  
ATOM   3376  O   LEU A 228      -1.438  -6.322   9.330  1.00 29.75           O  
ATOM   3377  CG  LEU A 228      -0.874  -8.250   5.410  1.00 29.75           C  
ATOM   3378  HG  LEU A 228      -0.640  -9.181   5.926  1.00 29.75           H  
ATOM   3379  CD1 LEU A 228      -1.186  -8.682   3.978  1.00 29.75           C  
ATOM   3380 HD11 LEU A 228      -0.351  -9.257   3.578  1.00 29.75           H  
ATOM   3381 HD12 LEU A 228      -2.070  -9.320   3.987  1.00 29.75           H  
ATOM   3382 HD13 LEU A 228      -1.374  -7.834   3.319  1.00 29.75           H  
ATOM   3383  CD2 LEU A 228       0.351  -7.334   5.501  1.00 29.75           C  
ATOM   3384 HD21 LEU A 228       0.085  -6.290   5.339  1.00 29.75           H  
ATOM   3385 HD22 LEU A 228       1.090  -7.600   4.745  1.00 29.75           H  
ATOM   3386 HD23 LEU A 228       0.754  -7.379   6.513  1.00 29.75           H  
ATOM   3387  N   ASN A 229      -3.620  -6.583   8.910  1.00 28.36           N  
ATOM   3388  H   ASN A 229      -4.333  -7.013   8.339  1.00 28.36           H  
ATOM   3389  CA  ASN A 229      -4.044  -5.447   9.733  1.00 28.36           C  
ATOM   3390  HA  ASN A 229      -3.728  -4.529   9.239  1.00 28.36           H  
ATOM   3391  C   ASN A 229      -3.478  -5.367  11.152  1.00 28.36           C  
ATOM   3392  CB  ASN A 229      -5.563  -5.459   9.816  1.00 28.36           C  
ATOM   3393  HB2 ASN A 229      -5.864  -5.009  10.762  1.00 28.36           H  
ATOM   3394  HB3 ASN A 229      -5.950  -6.478   9.791  1.00 28.36           H  
ATOM   3395  O   ASN A 229      -3.055  -4.305  11.599  1.00 28.36           O  
ATOM   3396  CG  ASN A 229      -6.147  -4.605   8.715  1.00 28.36           C  
ATOM   3397  ND2 ASN A 229      -7.196  -3.897   9.043  1.00 28.36           N  
ATOM   3398 HD21 ASN A 229      -7.460  -3.184   8.378  1.00 28.36           H  
ATOM   3399 HD22 ASN A 229      -7.705  -4.133   9.883  1.00 28.36           H  
ATOM   3400  OD1 ASN A 229      -5.598  -4.434   7.642  1.00 28.36           O  
ATOM   3401  N   GLN A 230      -3.423  -6.473  11.891  1.00 26.42           N  
ATOM   3402  H   GLN A 230      -3.920  -7.276  11.531  1.00 26.42           H  
ATOM   3403  CA  GLN A 230      -3.007  -6.463  13.310  1.00 26.42           C  
ATOM   3404  HA  GLN A 230      -3.715  -5.846  13.863  1.00 26.42           H  
ATOM   3405  C   GLN A 230      -1.585  -5.871  13.547  1.00 26.42           C  
ATOM   3406  CB  GLN A 230      -3.105  -7.907  13.828  1.00 26.42           C  
ATOM   3407  HB2 GLN A 230      -3.649  -8.466  13.065  1.00 26.42           H  
ATOM   3408  HB3 GLN A 230      -2.090  -8.278  13.973  1.00 26.42           H  
ATOM   3409  O   GLN A 230      -1.263  -5.494  14.672  1.00 26.42           O  
ATOM   3410  CG  GLN A 230      -3.905  -8.329  15.052  1.00 26.42           C  
ATOM   3411  HG2 GLN A 230      -3.477  -7.886  15.951  1.00 26.42           H  
ATOM   3412  HG3 GLN A 230      -4.938  -7.997  14.945  1.00 26.42           H  
ATOM   3413  CD  GLN A 230      -3.860  -9.864  15.167  1.00 26.42           C  
ATOM   3414  NE2 GLN A 230      -4.893 -10.515  15.644  1.00 26.42           N  
ATOM   3415 HE21 GLN A 230      -4.789 -11.514  15.745  1.00 26.42           H  
ATOM   3416 HE22 GLN A 230      -5.741 -10.037  15.914  1.00 26.42           H  
ATOM   3417  OE1 GLN A 230      -2.892 -10.511  14.798  1.00 26.42           O  
ATOM   3418  N   LEU A 231      -0.720  -5.763  12.524  1.00 26.32           N  
ATOM   3419  H   LEU A 231      -1.092  -5.911  11.597  1.00 26.32           H  
ATOM   3420  CA  LEU A 231       0.657  -5.264  12.638  1.00 26.32           C  
ATOM   3421  HA  LEU A 231       1.051  -5.525  13.620  1.00 26.32           H  
ATOM   3422  C   LEU A 231       0.722  -3.737  12.557  1.00 26.32           C  
ATOM   3423  CB  LEU A 231       1.551  -5.895  11.547  1.00 26.32           C  
ATOM   3424  HB2 LEU A 231       0.948  -6.068  10.656  1.00 26.32           H  
ATOM   3425  HB3 LEU A 231       2.329  -5.186  11.262  1.00 26.32           H  
ATOM   3426  O   LEU A 231       1.655  -3.150  13.102  1.00 26.32           O  
ATOM   3427  CG  LEU A 231       2.243  -7.199  11.981  1.00 26.32           C  
ATOM   3428  HG  LEU A 231       1.522  -7.837  12.493  1.00 26.32           H  
ATOM   3429  CD1 LEU A 231       2.745  -7.947  10.752  1.00 26.32           C  
ATOM   3430 HD11 LEU A 231       3.217  -8.885  11.046  1.00 26.32           H  
ATOM   3431 HD12 LEU A 231       1.906  -8.165  10.092  1.00 26.32           H  
ATOM   3432 HD13 LEU A 231       3.467  -7.337  10.209  1.00 26.32           H  
ATOM   3433  CD2 LEU A 231       3.429  -6.954  12.915  1.00 26.32           C  
ATOM   3434 HD21 LEU A 231       4.169  -6.329  12.416  1.00 26.32           H  
ATOM   3435 HD22 LEU A 231       3.887  -7.905  13.187  1.00 26.32           H  
ATOM   3436 HD23 LEU A 231       3.092  -6.453  13.822  1.00 26.32           H  
ATOM   3437  N   GLU A 232      -0.251  -3.092  11.915  1.00 26.24           N  
ATOM   3438  H   GLU A 232      -1.028  -3.606  11.523  1.00 26.24           H  
ATOM   3439  CA  GLU A 232      -0.237  -1.642  11.714  1.00 26.24           C  
ATOM   3440  HA  GLU A 232       0.750  -1.357  11.350  1.00 26.24           H  
ATOM   3441  C   GLU A 232      -0.476  -0.874  13.027  1.00 26.24           C  
ATOM   3442  CB  GLU A 232      -1.262  -1.299  10.624  1.00 26.24           C  
ATOM   3443  HB2 GLU A 232      -1.199  -2.060   9.845  1.00 26.24           H  
ATOM   3444  HB3 GLU A 232      -2.267  -1.308  11.046  1.00 26.24           H  
ATOM   3445  O   GLU A 232       0.099   0.195  13.250  1.00 26.24           O  
ATOM   3446  CG  GLU A 232      -0.960   0.063   9.984  1.00 26.24           C  
ATOM   3447  HG2 GLU A 232      -1.133   0.847  10.722  1.00 26.24           H  
ATOM   3448  HG3 GLU A 232       0.095   0.090   9.712  1.00 26.24           H  
ATOM   3449  CD  GLU A 232      -1.800   0.345   8.731  1.00 26.24           C  
ATOM   3450  OE1 GLU A 232      -1.405   1.283   7.999  1.00 26.24           O  
ATOM   3451  OE2 GLU A 232      -2.783  -0.389   8.509  1.00 26.24           O  
ATOM   3452  N   SER A 233      -1.229  -1.471  13.957  1.00 25.69           N  
ATOM   3453  H   SER A 233      -1.656  -2.348  13.693  1.00 25.69           H  
ATOM   3454  CA  SER A 233      -1.667  -0.833  15.208  1.00 25.69           C  
ATOM   3455  HA  SER A 233      -2.358  -0.030  14.954  1.00 25.69           H  
ATOM   3456  C   SER A 233      -0.542  -0.214  16.051  1.00 25.69           C  
ATOM   3457  CB  SER A 233      -2.420  -1.853  16.071  1.00 25.69           C  
ATOM   3458  HB2 SER A 233      -3.256  -2.264  15.504  1.00 25.69           H  
ATOM   3459  HB3 SER A 233      -2.816  -1.346  16.950  1.00 25.69           H  
ATOM   3460  O   SER A 233      -0.707   0.864  16.624  1.00 25.69           O  
ATOM   3461  OG  SER A 233      -1.559  -2.906  16.489  1.00 25.69           O  
ATOM   3462  HG  SER A 233      -1.698  -3.669  15.923  1.00 25.69           H  
ATOM   3463  N   LYS A 234       0.630  -0.856  16.142  1.00 24.23           N  
ATOM   3464  H   LYS A 234       0.711  -1.730  15.643  1.00 24.23           H  
ATOM   3465  CA  LYS A 234       1.677  -0.436  17.094  1.00 24.23           C  
ATOM   3466  HA  LYS A 234       1.191  -0.198  18.041  1.00 24.23           H  
ATOM   3467  C   LYS A 234       2.396   0.849  16.714  1.00 24.23           C  
ATOM   3468  CB  LYS A 234       2.689  -1.568  17.321  1.00 24.23           C  
ATOM   3469  HB2 LYS A 234       3.659  -1.148  17.585  1.00 24.23           H  
ATOM   3470  HB3 LYS A 234       2.809  -2.158  16.412  1.00 24.23           H  
ATOM   3471  O   LYS A 234       3.171   1.380  17.509  1.00 24.23           O  
ATOM   3472  CG  LYS A 234       2.230  -2.456  18.480  1.00 24.23           C  
ATOM   3473  HG2 LYS A 234       2.045  -1.835  19.357  1.00 24.23           H  
ATOM   3474  HG3 LYS A 234       1.305  -2.962  18.205  1.00 24.23           H  
ATOM   3475  CD  LYS A 234       3.301  -3.493  18.832  1.00 24.23           C  
ATOM   3476  HD2 LYS A 234       3.457  -4.150  17.976  1.00 24.23           H  
ATOM   3477  HD3 LYS A 234       4.234  -2.985  19.078  1.00 24.23           H  
ATOM   3478  CE  LYS A 234       2.819  -4.304  20.039  1.00 24.23           C  
ATOM   3479  HE2 LYS A 234       2.659  -3.624  20.875  1.00 24.23           H  
ATOM   3480  HE3 LYS A 234       1.855  -4.748  19.792  1.00 24.23           H  
ATOM   3481  NZ  LYS A 234       3.782  -5.368  20.420  1.00 24.23           N  
ATOM   3482  HZ1 LYS A 234       4.675  -4.973  20.676  1.00 24.23           H  
ATOM   3483  HZ2 LYS A 234       3.426  -5.887  21.210  1.00 24.23           H  
ATOM   3484  HZ3 LYS A 234       3.909  -6.020  19.659  1.00 24.23           H  
ATOM   3485  N   VAL A 235       2.214   1.337  15.495  1.00 24.97           N  
ATOM   3486  H   VAL A 235       1.547   0.890  14.882  1.00 24.97           H  
ATOM   3487  CA  VAL A 235       3.101   2.374  14.979  1.00 24.97           C  
ATOM   3488  HA  VAL A 235       4.103   2.196  15.370  1.00 24.97           H  
ATOM   3489  C   VAL A 235       2.694   3.750  15.463  1.00 24.97           C  
ATOM   3490  CB  VAL A 235       3.206   2.289  13.457  1.00 24.97           C  
ATOM   3491  HB  VAL A 235       2.213   2.422  13.027  1.00 24.97           H  
ATOM   3492  O   VAL A 235       3.559   4.613  15.487  1.00 24.97           O  
ATOM   3493  CG1 VAL A 235       4.142   3.356  12.872  1.00 24.97           C  
ATOM   3494 HG11 VAL A 235       4.201   3.205  11.794  1.00 24.97           H  
ATOM   3495 HG12 VAL A 235       5.131   3.297  13.326  1.00 24.97           H  
ATOM   3496 HG13 VAL A 235       3.703   4.344  13.008  1.00 24.97           H  
ATOM   3497  CG2 VAL A 235       3.726   0.896  13.080  1.00 24.97           C  
ATOM   3498 HG21 VAL A 235       4.773   0.783  13.359  1.00 24.97           H  
ATOM   3499 HG22 VAL A 235       3.565   0.745  12.012  1.00 24.97           H  
ATOM   3500 HG23 VAL A 235       3.146   0.105  13.554  1.00 24.97           H  
ATOM   3501  N   SER A 236       1.457   3.993  15.905  1.00 24.14           N  
ATOM   3502  H   SER A 236       0.799   3.227  15.915  1.00 24.14           H  
ATOM   3503  CA  SER A 236       0.958   5.335  16.255  1.00 24.14           C  
ATOM   3504  HA  SER A 236       1.273   5.995  15.447  1.00 24.14           H  
ATOM   3505  C   SER A 236       1.546   5.940  17.552  1.00 24.14           C  
ATOM   3506  CB  SER A 236      -0.574   5.380  16.224  1.00 24.14           C  
ATOM   3507  HB2 SER A 236      -0.987   4.991  17.155  1.00 24.14           H  
ATOM   3508  HB3 SER A 236      -0.942   4.779  15.392  1.00 24.14           H  
ATOM   3509  O   SER A 236       0.850   6.496  18.389  1.00 24.14           O  
ATOM   3510  OG  SER A 236      -0.974   6.722  16.022  1.00 24.14           O  
ATOM   3511  HG  SER A 236      -1.932   6.736  15.953  1.00 24.14           H  
ATOM   3512  N   GLY A 237       2.867   5.884  17.754  1.00 21.29           N  
ATOM   3513  H   GLY A 237       3.406   5.232  17.202  1.00 21.29           H  
ATOM   3514  CA  GLY A 237       3.548   6.731  18.734  1.00 21.29           C  
ATOM   3515  HA2 GLY A 237       3.181   6.495  19.733  1.00 21.29           H  
ATOM   3516  HA3 GLY A 237       4.621   6.544  18.710  1.00 21.29           H  
ATOM   3517  C   GLY A 237       3.298   8.214  18.436  1.00 21.29           C  
ATOM   3518  O   GLY A 237       3.750   8.718  17.404  1.00 21.29           O  
ATOM   3519  N   LYS A 238       2.560   8.899  19.310  1.00 24.92           N  
ATOM   3520  H   LYS A 238       2.161   8.391  20.087  1.00 24.92           H  
ATOM   3521  CA  LYS A 238       2.307  10.342  19.220  1.00 24.92           C  
ATOM   3522  HA  LYS A 238       1.717  10.547  18.327  1.00 24.92           H  
ATOM   3523  C   LYS A 238       3.636  11.088  19.095  1.00 24.92           C  
ATOM   3524  CB  LYS A 238       1.523  10.818  20.457  1.00 24.92           C  
ATOM   3525  HB2 LYS A 238       1.601  11.903  20.525  1.00 24.92           H  
ATOM   3526  HB3 LYS A 238       1.966  10.392  21.358  1.00 24.92           H  
ATOM   3527  O   LYS A 238       4.519  10.939  19.936  1.00 24.92           O  
ATOM   3528  CG  LYS A 238       0.032  10.451  20.377  1.00 24.92           C  
ATOM   3529  HG2 LYS A 238      -0.073   9.376  20.234  1.00 24.92           H  
ATOM   3530  HG3 LYS A 238      -0.411  10.962  19.523  1.00 24.92           H  
ATOM   3531  CD  LYS A 238      -0.713  10.859  21.657  1.00 24.92           C  
ATOM   3532  HD2 LYS A 238      -0.328  10.274  22.492  1.00 24.92           H  
ATOM   3533  HD3 LYS A 238      -0.538  11.917  21.855  1.00 24.92           H  
ATOM   3534  CE  LYS A 238      -2.222  10.614  21.501  1.00 24.92           C  
ATOM   3535  HE2 LYS A 238      -2.593  11.238  20.688  1.00 24.92           H  
ATOM   3536  HE3 LYS A 238      -2.377   9.575  21.212  1.00 24.92           H  
ATOM   3537  NZ  LYS A 238      -2.970  10.907  22.752  1.00 24.92           N  
ATOM   3538  HZ1 LYS A 238      -2.657  10.313  23.506  1.00 24.92           H  
ATOM   3539  HZ2 LYS A 238      -2.850  11.870  23.030  1.00 24.92           H  
ATOM   3540  HZ3 LYS A 238      -3.957  10.740  22.618  1.00 24.92           H  
ATOM   3541  N   GLY A 239       3.775  11.875  18.032  1.00 24.04           N  
ATOM   3542  H   GLY A 239       3.008  11.945  17.379  1.00 24.04           H  
ATOM   3543  CA  GLY A 239       4.871  12.824  17.895  1.00 24.04           C  
ATOM   3544  HA2 GLY A 239       5.825  12.343  18.115  1.00 24.04           H  
ATOM   3545  HA3 GLY A 239       4.897  13.224  16.882  1.00 24.04           H  
ATOM   3546  C   GLY A 239       4.641  13.972  18.866  1.00 24.04           C  
ATOM   3547  O   GLY A 239       3.959  14.933  18.533  1.00 24.04           O  
ATOM   3548  N   GLN A 240       5.161  13.852  20.082  1.00 22.11           N  
ATOM   3549  H   GLN A 240       5.638  12.998  20.331  1.00 22.11           H  
ATOM   3550  CA  GLN A 240       5.295  15.003  20.962  1.00 22.11           C  
ATOM   3551  HA  GLN A 240       4.349  15.544  20.973  1.00 22.11           H  
ATOM   3552  C   GLN A 240       6.384  15.905  20.357  1.00 22.11           C  
ATOM   3553  CB  GLN A 240       5.592  14.496  22.382  1.00 22.11           C  
ATOM   3554  HB2 GLN A 240       5.022  13.579  22.535  1.00 22.11           H  
ATOM   3555  HB3 GLN A 240       6.650  14.255  22.480  1.00 22.11           H  
ATOM   3556  O   GLN A 240       7.482  15.427  20.066  1.00 22.11           O  
ATOM   3557  CG  GLN A 240       5.175  15.480  23.486  1.00 22.11           C  
ATOM   3558  HG2 GLN A 240       4.153  15.814  23.308  1.00 22.11           H  
ATOM   3559  HG3 GLN A 240       5.831  16.351  23.460  1.00 22.11           H  
ATOM   3560  CD  GLN A 240       5.232  14.854  24.881  1.00 22.11           C  
ATOM   3561  NE2 GLN A 240       4.929  15.600  25.920  1.00 22.11           N  
ATOM   3562 HE21 GLN A 240       4.988  15.146  26.820  1.00 22.11           H  
ATOM   3563 HE22 GLN A 240       4.692  16.577  25.822  1.00 22.11           H  
ATOM   3564  OE1 GLN A 240       5.527  13.686  25.067  1.00 22.11           O  
ATOM   3565  N   GLN A 241       6.069  17.180  20.113  1.00 23.56           N  
ATOM   3566  H   GLN A 241       5.132  17.490  20.325  1.00 23.56           H  
ATOM   3567  CA  GLN A 241       7.001  18.199  19.607  1.00 23.56           C  
ATOM   3568  HA  GLN A 241       7.534  17.815  18.737  1.00 23.56           H  
ATOM   3569  C   GLN A 241       8.049  18.551  20.681  1.00 23.56           C  
ATOM   3570  CB  GLN A 241       6.224  19.472  19.203  1.00 23.56           C  
ATOM   3571  HB2 GLN A 241       6.934  20.290  19.083  1.00 23.56           H  
ATOM   3572  HB3 GLN A 241       5.550  19.737  20.018  1.00 23.56           H  
ATOM   3573  O   GLN A 241       8.027  19.643  21.241  1.00 23.56           O  
ATOM   3574  CG  GLN A 241       5.436  19.405  17.891  1.00 23.56           C  
ATOM   3575  HG2 GLN A 241       4.746  18.562  17.916  1.00 23.56           H  
ATOM   3576  HG3 GLN A 241       6.129  19.267  17.061  1.00 23.56           H  
ATOM   3577  CD  GLN A 241       4.626  20.687  17.689  1.00 23.56           C  
ATOM   3578  NE2 GLN A 241       4.715  21.344  16.553  1.00 23.56           N  
ATOM   3579 HE21 GLN A 241       4.186  22.203  16.509  1.00 23.56           H  
ATOM   3580 HE22 GLN A 241       5.354  21.056  15.826  1.00 23.56           H  
ATOM   3581  OE1 GLN A 241       3.884  21.119  18.553  1.00 23.56           O  
ATOM   3582  N   GLN A 242       8.939  17.628  21.048  1.00 24.10           N  
ATOM   3583  H   GLN A 242       8.924  16.722  20.603  1.00 24.10           H  
ATOM   3584  CA  GLN A 242      10.066  17.995  21.907  1.00 24.10           C  
ATOM   3585  HA  GLN A 242       9.689  18.638  22.703  1.00 24.10           H  
ATOM   3586  C   GLN A 242      11.083  18.847  21.132  1.00 24.10           C  
ATOM   3587  CB  GLN A 242      10.696  16.767  22.580  1.00 24.10           C  
ATOM   3588  HB2 GLN A 242      11.743  16.978  22.796  1.00 24.10           H  
ATOM   3589  HB3 GLN A 242      10.650  15.909  21.910  1.00 24.10           H  
ATOM   3590  O   GLN A 242      11.285  18.662  19.931  1.00 24.10           O  
ATOM   3591  CG  GLN A 242       9.990  16.456  23.911  1.00 24.10           C  
ATOM   3592  HG2 GLN A 242       8.942  16.218  23.725  1.00 24.10           H  
ATOM   3593  HG3 GLN A 242      10.033  17.338  24.550  1.00 24.10           H  
ATOM   3594  CD  GLN A 242      10.627  15.289  24.661  1.00 24.10           C  
ATOM   3595  NE2 GLN A 242      10.450  15.201  25.961  1.00 24.10           N  
ATOM   3596 HE21 GLN A 242       9.943  15.909  26.473  1.00 24.10           H  
ATOM   3597 HE22 GLN A 242      10.915  14.427  26.412  1.00 24.10           H  
ATOM   3598  OE1 GLN A 242      11.274  14.425  24.096  1.00 24.10           O  
ATOM   3599  N   GLN A 243      11.699  19.795  21.844  1.00 24.59           N  
ATOM   3600  H   GLN A 243      11.465  19.866  22.824  1.00 24.59           H  
ATOM   3601  CA  GLN A 243      12.756  20.687  21.357  1.00 24.59           C  
ATOM   3602  HA  GLN A 243      12.360  21.295  20.544  1.00 24.59           H  
ATOM   3603  C   GLN A 243      13.967  19.908  20.814  1.00 24.59           C  
ATOM   3604  CB  GLN A 243      13.197  21.604  22.514  1.00 24.59           C  
ATOM   3605  HB2 GLN A 243      13.346  20.993  23.404  1.00 24.59           H  
ATOM   3606  HB3 GLN A 243      14.152  22.066  22.264  1.00 24.59           H  
ATOM   3607  O   GLN A 243      14.197  18.760  21.195  1.00 24.59           O  
ATOM   3608  CG  GLN A 243      12.198  22.736  22.810  1.00 24.59           C  
ATOM   3609  HG2 GLN A 243      11.198  22.324  22.942  1.00 24.59           H  
ATOM   3610  HG3 GLN A 243      12.176  23.421  21.962  1.00 24.59           H  
ATOM   3611  CD  GLN A 243      12.555  23.514  24.078  1.00 24.59           C  
ATOM   3612  NE2 GLN A 243      12.178  24.768  24.186  1.00 24.59           N  
ATOM   3613 HE21 GLN A 243      12.446  25.234  25.042  1.00 24.59           H  
ATOM   3614 HE22 GLN A 243      11.680  25.242  23.446  1.00 24.59           H  
ATOM   3615  OE1 GLN A 243      13.157  22.999  25.003  1.00 24.59           O  
ATOM   3616  N   GLY A 244      14.763  20.557  19.955  1.00 27.59           N  
ATOM   3617  H   GLY A 244      14.518  21.507  19.714  1.00 27.59           H  
ATOM   3618  CA  GLY A 244      15.975  20.011  19.329  1.00 27.59           C  
ATOM   3619  HA2 GLY A 244      16.319  20.693  18.551  1.00 27.59           H  
ATOM   3620  HA3 GLY A 244      15.736  19.054  18.865  1.00 27.59           H  
ATOM   3621  C   GLY A 244      17.129  19.789  20.310  1.00 27.59           C  
ATOM   3622  O   GLY A 244      18.173  20.420  20.191  1.00 27.59           O  
ATOM   3623  N   GLN A 245      16.939  18.923  21.307  1.00 29.86           N  
ATOM   3624  H   GLN A 245      16.042  18.464  21.373  1.00 29.86           H  
ATOM   3625  CA  GLN A 245      17.998  18.545  22.234  1.00 29.86           C  
ATOM   3626  HA  GLN A 245      18.404  19.452  22.682  1.00 29.86           H  
ATOM   3627  C   GLN A 245      19.138  17.848  21.493  1.00 29.86           C  
ATOM   3628  CB  GLN A 245      17.463  17.640  23.353  1.00 29.86           C  
ATOM   3629  HB2 GLN A 245      16.817  16.870  22.930  1.00 29.86           H  
ATOM   3630  HB3 GLN A 245      18.307  17.150  23.838  1.00 29.86           H  
ATOM   3631  O   GLN A 245      18.917  17.050  20.584  1.00 29.86           O  
ATOM   3632  CG  GLN A 245      16.703  18.434  24.425  1.00 29.86           C  
ATOM   3633  HG2 GLN A 245      15.805  18.872  23.988  1.00 29.86           H  
ATOM   3634  HG3 GLN A 245      17.338  19.243  24.787  1.00 29.86           H  
ATOM   3635  CD  GLN A 245      16.295  17.573  25.618  1.00 29.86           C  
ATOM   3636  NE2 GLN A 245      15.897  18.176  26.716  1.00 29.86           N  
ATOM   3637 HE21 GLN A 245      15.856  19.184  26.770  1.00 29.86           H  
ATOM   3638 HE22 GLN A 245      15.646  17.575  27.487  1.00 29.86           H  
ATOM   3639  OE1 GLN A 245      16.327  16.354  25.599  1.00 29.86           O  
ATOM   3640  N   THR A 246      20.366  18.119  21.928  1.00 32.23           N  
ATOM   3641  H   THR A 246      20.488  18.864  22.599  1.00 32.23           H  
ATOM   3642  CA  THR A 246      21.593  17.485  21.451  1.00 32.23           C  
ATOM   3643  HA  THR A 246      21.697  17.708  20.389  1.00 32.23           H  
ATOM   3644  C   THR A 246      21.500  15.971  21.648  1.00 32.23           C  
ATOM   3645  CB  THR A 246      22.814  18.063  22.195  1.00 32.23           C  
ATOM   3646  HB  THR A 246      22.965  17.535  23.136  1.00 32.23           H  
ATOM   3647  O   THR A 246      21.648  15.447  22.751  1.00 32.23           O  
ATOM   3648  CG2 THR A 246      24.085  17.973  21.354  1.00 32.23           C  
ATOM   3649 HG21 THR A 246      24.287  16.931  21.103  1.00 32.23           H  
ATOM   3650 HG22 THR A 246      24.928  18.369  21.920  1.00 32.23           H  
ATOM   3651 HG23 THR A 246      23.966  18.549  20.437  1.00 32.23           H  
ATOM   3652  OG1 THR A 246      22.607  19.426  22.492  1.00 32.23           O  
ATOM   3653  HG1 THR A 246      23.425  19.797  22.829  1.00 32.23           H  
ATOM   3654  N   VAL A 247      21.215  15.260  20.563  1.00 37.86           N  
ATOM   3655  H   VAL A 247      20.980  15.793  19.738  1.00 37.86           H  
ATOM   3656  CA  VAL A 247      21.040  13.806  20.469  1.00 37.86           C  
ATOM   3657  HA  VAL A 247      20.288  13.484  21.190  1.00 37.86           H  
ATOM   3658  C   VAL A 247      22.377  13.126  20.845  1.00 37.86           C  
ATOM   3659  CB  VAL A 247      20.478  13.564  19.036  1.00 37.86           C  
ATOM   3660  HB  VAL A 247      21.038  14.206  18.356  1.00 37.86           H  
ATOM   3661  O   VAL A 247      23.245  12.878  20.023  1.00 37.86           O  
ATOM   3662  CG1 VAL A 247      20.487  12.188  18.386  1.00 37.86           C  
ATOM   3663 HG11 VAL A 247      20.315  12.313  17.317  1.00 37.86           H  
ATOM   3664 HG12 VAL A 247      21.474  11.736  18.483  1.00 37.86           H  
ATOM   3665 HG13 VAL A 247      19.680  11.561  18.765  1.00 37.86           H  
ATOM   3666  CG2 VAL A 247      19.000  13.986  18.974  1.00 37.86           C  
ATOM   3667 HG21 VAL A 247      18.901  15.048  19.199  1.00 37.86           H  
ATOM   3668 HG22 VAL A 247      18.407  13.416  19.689  1.00 37.86           H  
ATOM   3669 HG23 VAL A 247      18.604  13.835  17.969  1.00 37.86           H  
ATOM   3670  N   THR A 248      22.637  12.899  22.139  1.00 38.40           N  
ATOM   3671  H   THR A 248      21.991  13.295  22.806  1.00 38.40           H  
ATOM   3672  CA  THR A 248      23.874  12.238  22.630  1.00 38.40           C  
ATOM   3673  HA  THR A 248      24.730  12.702  22.140  1.00 38.40           H  
ATOM   3674  C   THR A 248      23.888  10.744  22.281  1.00 38.40           C  
ATOM   3675  CB  THR A 248      24.049  12.395  24.149  1.00 38.40           C  
ATOM   3676  HB  THR A 248      24.947  11.852  24.445  1.00 38.40           H  
ATOM   3677  O   THR A 248      22.862  10.214  21.884  1.00 38.40           O  
ATOM   3678  CG2 THR A 248      24.221  13.842  24.597  1.00 38.40           C  
ATOM   3679 HG21 THR A 248      25.044  14.304  24.051  1.00 38.40           H  
ATOM   3680 HG22 THR A 248      24.447  13.872  25.663  1.00 38.40           H  
ATOM   3681 HG23 THR A 248      23.312  14.414  24.413  1.00 38.40           H  
ATOM   3682  OG1 THR A 248      22.953  11.836  24.835  1.00 38.40           O  
ATOM   3683  HG1 THR A 248      22.343  12.554  25.020  1.00 38.40           H  
ATOM   3684  N   LYS A 249      24.991   9.995  22.478  1.00 45.65           N  
ATOM   3685  H   LYS A 249      25.823  10.471  22.795  1.00 45.65           H  
ATOM   3686  CA  LYS A 249      25.078   8.534  22.186  1.00 45.65           C  
ATOM   3687  HA  LYS A 249      25.104   8.394  21.105  1.00 45.65           H  
ATOM   3688  C   LYS A 249      23.884   7.688  22.676  1.00 45.65           C  
ATOM   3689  CB  LYS A 249      26.356   7.933  22.804  1.00 45.65           C  
ATOM   3690  HB2 LYS A 249      26.252   6.848  22.817  1.00 45.65           H  
ATOM   3691  HB3 LYS A 249      26.449   8.269  23.836  1.00 45.65           H  
ATOM   3692  O   LYS A 249      23.560   6.685  22.045  1.00 45.65           O  
ATOM   3693  CG  LYS A 249      27.645   8.257  22.034  1.00 45.65           C  
ATOM   3694  HG2 LYS A 249      27.546   7.908  21.006  1.00 45.65           H  
ATOM   3695  HG3 LYS A 249      27.807   9.335  22.029  1.00 45.65           H  
ATOM   3696  CD  LYS A 249      28.848   7.559  22.695  1.00 45.65           C  
ATOM   3697  HD2 LYS A 249      28.666   6.485  22.728  1.00 45.65           H  
ATOM   3698  HD3 LYS A 249      28.954   7.930  23.715  1.00 45.65           H  
ATOM   3699  CE  LYS A 249      30.145   7.827  21.917  1.00 45.65           C  
ATOM   3700  HE2 LYS A 249      30.036   7.426  20.909  1.00 45.65           H  
ATOM   3701  HE3 LYS A 249      30.280   8.905  21.829  1.00 45.65           H  
ATOM   3702  NZ  LYS A 249      31.332   7.225  22.581  1.00 45.65           N  
ATOM   3703  HZ1 LYS A 249      32.171   7.419  22.053  1.00 45.65           H  
ATOM   3704  HZ2 LYS A 249      31.462   7.610  23.506  1.00 45.65           H  
ATOM   3705  HZ3 LYS A 249      31.238   6.223  22.662  1.00 45.65           H  
ATOM   3706  N   LYS A 250      23.223   8.079  23.776  1.00 47.57           N  
ATOM   3707  H   LYS A 250      23.506   8.949  24.204  1.00 47.57           H  
ATOM   3708  CA  LYS A 250      22.003   7.415  24.281  1.00 47.57           C  
ATOM   3709  HA  LYS A 250      22.213   6.364  24.478  1.00 47.57           H  
ATOM   3710  C   LYS A 250      20.857   7.422  23.262  1.00 47.57           C  
ATOM   3711  CB  LYS A 250      21.543   8.094  25.584  1.00 47.57           C  
ATOM   3712  HB2 LYS A 250      21.596   9.177  25.480  1.00 47.57           H  
ATOM   3713  HB3 LYS A 250      20.500   7.828  25.762  1.00 47.57           H  
ATOM   3714  O   LYS A 250      20.104   6.458  23.167  1.00 47.57           O  
ATOM   3715  CG  LYS A 250      22.359   7.638  26.804  1.00 47.57           C  
ATOM   3716  HG2 LYS A 250      22.291   6.553  26.890  1.00 47.57           H  
ATOM   3717  HG3 LYS A 250      23.404   7.918  26.673  1.00 47.57           H  
ATOM   3718  CD  LYS A 250      21.817   8.277  28.093  1.00 47.57           C  
ATOM   3719  HD2 LYS A 250      20.749   8.072  28.169  1.00 47.57           H  
ATOM   3720  HD3 LYS A 250      21.961   9.356  28.041  1.00 47.57           H  
ATOM   3721  CE  LYS A 250      22.527   7.716  29.334  1.00 47.57           C  
ATOM   3722  HE2 LYS A 250      23.597   7.900  29.239  1.00 47.57           H  
ATOM   3723  HE3 LYS A 250      22.374   6.637  29.364  1.00 47.57           H  
ATOM   3724  NZ  LYS A 250      22.018   8.333  30.588  1.00 47.57           N  
ATOM   3725  HZ1 LYS A 250      22.482   7.949  31.399  1.00 47.57           H  
ATOM   3726  HZ2 LYS A 250      22.168   9.332  30.590  1.00 47.57           H  
ATOM   3727  HZ3 LYS A 250      21.026   8.172  30.694  1.00 47.57           H  
ATOM   3728  N   SER A 251      20.771   8.465  22.451  1.00 56.98           N  
ATOM   3729  H   SER A 251      21.460   9.198  22.545  1.00 56.98           H  
ATOM   3730  CA  SER A 251      19.696   8.677  21.487  1.00 56.98           C  
ATOM   3731  HA  SER A 251      18.738   8.642  22.007  1.00 56.98           H  
ATOM   3732  C   SER A 251      19.662   7.662  20.340  1.00 56.98           C  
ATOM   3733  CB  SER A 251      19.858  10.055  20.884  1.00 56.98           C  
ATOM   3734  HB2 SER A 251      19.924  10.815  21.662  1.00 56.98           H  
ATOM   3735  HB3 SER A 251      18.994  10.256  20.250  1.00 56.98           H  
ATOM   3736  O   SER A 251      18.578   7.311  19.893  1.00 56.98           O  
ATOM   3737  OG  SER A 251      21.044  10.016  20.121  1.00 56.98           O  
ATOM   3738  HG  SER A 251      21.785  10.233  20.692  1.00 56.98           H  
ATOM   3739  N   ALA A 252      20.803   7.133  19.879  1.00 61.19           N  
ATOM   3740  H   ALA A 252      21.676   7.513  20.216  1.00 61.19           H  
ATOM   3741  CA  ALA A 252      20.824   6.116  18.824  1.00 61.19           C  
ATOM   3742  HA  ALA A 252      20.261   6.482  17.966  1.00 61.19           H  
ATOM   3743  C   ALA A 252      20.160   4.816  19.307  1.00 61.19           C  
ATOM   3744  CB  ALA A 252      22.276   5.886  18.391  1.00 61.19           C  
ATOM   3745  HB1 ALA A 252      22.310   5.126  17.610  1.00 61.19           H  
ATOM   3746  HB2 ALA A 252      22.693   6.811  17.994  1.00 61.19           H  
ATOM   3747  HB3 ALA A 252      22.876   5.555  19.238  1.00 61.19           H  
ATOM   3748  O   ALA A 252      19.436   4.155  18.559  1.00 61.19           O  
ATOM   3749  N   ALA A 253      20.353   4.482  20.588  1.00 64.83           N  
ATOM   3750  H   ALA A 253      20.913   5.095  21.163  1.00 64.83           H  
ATOM   3751  CA  ALA A 253      19.682   3.360  21.233  1.00 64.83           C  
ATOM   3752  HA  ALA A 253      19.777   2.483  20.592  1.00 64.83           H  
ATOM   3753  C   ALA A 253      18.180   3.618  21.437  1.00 64.83           C  
ATOM   3754  CB  ALA A 253      20.391   3.059  22.557  1.00 64.83           C  
ATOM   3755  HB1 ALA A 253      21.452   2.880  22.379  1.00 64.83           H  
ATOM   3756  HB2 ALA A 253      20.277   3.895  23.247  1.00 64.83           H  
ATOM   3757  HB3 ALA A 253      19.954   2.168  23.008  1.00 64.83           H  
ATOM   3758  O   ALA A 253      17.385   2.685  21.412  1.00 64.83           O  
ATOM   3759  N   GLU A 254      17.759   4.868  21.620  1.00 72.14           N  
ATOM   3760  H   GLU A 254      18.439   5.608  21.717  1.00 72.14           H  
ATOM   3761  CA  GLU A 254      16.335   5.216  21.678  1.00 72.14           C  
ATOM   3762  HA  GLU A 254      15.798   4.459  22.251  1.00 72.14           H  
ATOM   3763  C   GLU A 254      15.688   5.251  20.291  1.00 72.14           C  
ATOM   3764  CB  GLU A 254      16.150   6.555  22.388  1.00 72.14           C  
ATOM   3765  HB2 GLU A 254      15.112   6.869  22.277  1.00 72.14           H  
ATOM   3766  HB3 GLU A 254      16.795   7.302  21.924  1.00 72.14           H  
ATOM   3767  O   GLU A 254      14.564   4.782  20.115  1.00 72.14           O  
ATOM   3768  CG  GLU A 254      16.465   6.428  23.883  1.00 72.14           C  
ATOM   3769  HG2 GLU A 254      17.494   6.092  24.011  1.00 72.14           H  
ATOM   3770  HG3 GLU A 254      15.811   5.669  24.311  1.00 72.14           H  
ATOM   3771  CD  GLU A 254      16.278   7.749  24.633  1.00 72.14           C  
ATOM   3772  OE1 GLU A 254      16.260   7.670  25.880  1.00 72.14           O  
ATOM   3773  OE2 GLU A 254      16.183   8.798  23.959  1.00 72.14           O  
ATOM   3774  N   ALA A 255      16.403   5.736  19.277  1.00 72.89           N  
ATOM   3775  H   ALA A 255      17.302   6.149  19.484  1.00 72.89           H  
ATOM   3776  CA  ALA A 255      15.953   5.741  17.893  1.00 72.89           C  
ATOM   3777  HA  ALA A 255      14.985   6.238  17.843  1.00 72.89           H  
ATOM   3778  C   ALA A 255      15.770   4.311  17.372  1.00 72.89           C  
ATOM   3779  CB  ALA A 255      16.954   6.534  17.048  1.00 72.89           C  
ATOM   3780  HB1 ALA A 255      16.605   6.590  16.016  1.00 72.89           H  
ATOM   3781  HB2 ALA A 255      17.057   7.545  17.442  1.00 72.89           H  
ATOM   3782  HB3 ALA A 255      17.930   6.048  17.064  1.00 72.89           H  
ATOM   3783  O   ALA A 255      14.768   4.020  16.723  1.00 72.89           O  
ATOM   3784  N   SER A 256      16.669   3.387  17.718  1.00 75.48           N  
ATOM   3785  H   SER A 256      17.489   3.667  18.237  1.00 75.48           H  
ATOM   3786  CA  SER A 256      16.542   1.984  17.317  1.00 75.48           C  
ATOM   3787  HA  SER A 256      16.381   1.962  16.239  1.00 75.48           H  
ATOM   3788  C   SER A 256      15.344   1.272  17.959  1.00 75.48           C  
ATOM   3789  CB  SER A 256      17.848   1.242  17.593  1.00 75.48           C  
ATOM   3790  HB2 SER A 256      18.667   1.770  17.105  1.00 75.48           H  
ATOM   3791  HB3 SER A 256      17.786   0.232  17.188  1.00 75.48           H  
ATOM   3792  O   SER A 256      14.791   0.358  17.344  1.00 75.48           O  
ATOM   3793  OG  SER A 256      18.094   1.176  18.977  1.00 75.48           O  
ATOM   3794  HG  SER A 256      19.036   1.063  19.122  1.00 75.48           H  
ATOM   3795  N   LYS A 257      14.865   1.727  19.127  1.00 77.98           N  
ATOM   3796  H   LYS A 257      15.392   2.446  19.601  1.00 77.98           H  
ATOM   3797  CA  LYS A 257      13.618   1.230  19.743  1.00 77.98           C  
ATOM   3798  HA  LYS A 257      13.612   0.140  19.712  1.00 77.98           H  
ATOM   3799  C   LYS A 257      12.365   1.680  18.996  1.00 77.98           C  
ATOM   3800  CB  LYS A 257      13.519   1.682  21.206  1.00 77.98           C  
ATOM   3801  HB2 LYS A 257      12.530   1.432  21.589  1.00 77.98           H  
ATOM   3802  HB3 LYS A 257      13.632   2.765  21.256  1.00 77.98           H  
ATOM   3803  O   LYS A 257      11.325   1.031  19.102  1.00 77.98           O  
ATOM   3804  CG  LYS A 257      14.560   1.009  22.107  1.00 77.98           C  
ATOM   3805  HG2 LYS A 257      15.554   1.108  21.671  1.00 77.98           H  
ATOM   3806  HG3 LYS A 257      14.330  -0.053  22.191  1.00 77.98           H  
ATOM   3807  CD  LYS A 257      14.535   1.650  23.499  1.00 77.98           C  
ATOM   3808  HD2 LYS A 257      14.656   2.729  23.400  1.00 77.98           H  
ATOM   3809  HD3 LYS A 257      13.574   1.443  23.969  1.00 77.98           H  
ATOM   3810  CE  LYS A 257      15.672   1.101  24.364  1.00 77.98           C  
ATOM   3811  HE2 LYS A 257      16.617   1.346  23.878  1.00 77.98           H  
ATOM   3812  HE3 LYS A 257      15.587   0.015  24.407  1.00 77.98           H  
ATOM   3813  NZ  LYS A 257      15.630   1.675  25.734  1.00 77.98           N  
ATOM   3814  HZ1 LYS A 257      14.764   1.442  26.197  1.00 77.98           H  
ATOM   3815  HZ2 LYS A 257      16.393   1.324  26.294  1.00 77.98           H  
ATOM   3816  HZ3 LYS A 257      15.706   2.682  25.698  1.00 77.98           H  
ATOM   3817  N   LYS A 258      12.438   2.777  18.238  1.00 79.19           N  
ATOM   3818  H   LYS A 258      13.327   3.250  18.161  1.00 79.19           H  
ATOM   3819  CA  LYS A 258      11.303   3.241  17.438  1.00 79.19           C  
ATOM   3820  HA  LYS A 258      10.433   3.215  18.093  1.00 79.19           H  
ATOM   3821  C   LYS A 258      11.057   2.285  16.262  1.00 79.19           C  
ATOM   3822  CB  LYS A 258      11.492   4.692  16.962  1.00 79.19           C  
ATOM   3823  HB2 LYS A 258      12.391   4.765  16.350  1.00 79.19           H  
ATOM   3824  HB3 LYS A 258      10.643   4.973  16.338  1.00 79.19           H  
ATOM   3825  O   LYS A 258      12.017   1.739  15.700  1.00 79.19           O  
ATOM   3826  CG  LYS A 258      11.579   5.674  18.139  1.00 79.19           C  
ATOM   3827  HG2 LYS A 258      12.428   5.408  18.770  1.00 79.19           H  
ATOM   3828  HG3 LYS A 258      10.667   5.606  18.732  1.00 79.19           H  
ATOM   3829  CD  LYS A 258      11.762   7.120  17.660  1.00 79.19           C  
ATOM   3830  HD2 LYS A 258      12.659   7.181  17.044  1.00 79.19           H  
ATOM   3831  HD3 LYS A 258      10.901   7.419  17.062  1.00 79.19           H  
ATOM   3832  CE  LYS A 258      11.905   8.048  18.875  1.00 79.19           C  
ATOM   3833  HE2 LYS A 258      12.737   7.694  19.485  1.00 79.19           H  
ATOM   3834  HE3 LYS A 258      11.003   7.973  19.482  1.00 79.19           H  
ATOM   3835  NZ  LYS A 258      12.137   9.463  18.484  1.00 79.19           N  
ATOM   3836  HZ1 LYS A 258      12.996   9.557  17.961  1.00 79.19           H  
ATOM   3837  HZ2 LYS A 258      12.219  10.047  19.304  1.00 79.19           H  
ATOM   3838  HZ3 LYS A 258      11.379   9.818  17.918  1.00 79.19           H  
ATOM   3839  N   PRO A 259       9.788   2.127  15.838  1.00 84.79           N  
ATOM   3840  CA  PRO A 259       9.456   1.471  14.577  1.00 84.79           C  
ATOM   3841  HA  PRO A 259       9.664   0.405  14.659  1.00 84.79           H  
ATOM   3842  C   PRO A 259      10.261   2.085  13.427  1.00 84.79           C  
ATOM   3843  CB  PRO A 259       7.952   1.700  14.379  1.00 84.79           C  
ATOM   3844  HB2 PRO A 259       7.467   0.827  13.942  1.00 84.79           H  
ATOM   3845  HB3 PRO A 259       7.785   2.580  13.758  1.00 84.79           H  
ATOM   3846  O   PRO A 259      10.481   3.295  13.425  1.00 84.79           O  
ATOM   3847  CG  PRO A 259       7.416   1.990  15.775  1.00 84.79           C  
ATOM   3848  HG2 PRO A 259       6.539   2.637  15.748  1.00 84.79           H  
ATOM   3849  HG3 PRO A 259       7.184   1.052  16.278  1.00 84.79           H  
ATOM   3850  CD  PRO A 259       8.592   2.661  16.472  1.00 84.79           C  
ATOM   3851  HD2 PRO A 259       8.562   2.425  17.536  1.00 84.79           H  
ATOM   3852  HD3 PRO A 259       8.545   3.740  16.321  1.00 84.79           H  
ATOM   3853  N   ARG A 260      10.686   1.281  12.443  1.00 84.92           N  
ATOM   3854  H   ARG A 260      10.396   0.314  12.478  1.00 84.92           H  
ATOM   3855  CA  ARG A 260      11.567   1.713  11.338  1.00 84.92           C  
ATOM   3856  HA  ARG A 260      12.543   1.964  11.754  1.00 84.92           H  
ATOM   3857  C   ARG A 260      11.071   2.983  10.637  1.00 84.92           C  
ATOM   3858  CB  ARG A 260      11.742   0.541  10.353  1.00 84.92           C  
ATOM   3859  HB2 ARG A 260      12.129  -0.317  10.902  1.00 84.92           H  
ATOM   3860  HB3 ARG A 260      10.768   0.272   9.943  1.00 84.92           H  
ATOM   3861  O   ARG A 260      11.860   3.873  10.364  1.00 84.92           O  
ATOM   3862  CG  ARG A 260      12.704   0.849   9.190  1.00 84.92           C  
ATOM   3863  HG2 ARG A 260      13.669   1.164   9.586  1.00 84.92           H  
ATOM   3864  HG3 ARG A 260      12.286   1.655   8.588  1.00 84.92           H  
ATOM   3865  CD  ARG A 260      12.897  -0.385   8.292  1.00 84.92           C  
ATOM   3866  HD2 ARG A 260      11.913  -0.790   8.055  1.00 84.92           H  
ATOM   3867  HD3 ARG A 260      13.460  -1.140   8.841  1.00 84.92           H  
ATOM   3868  NE  ARG A 260      13.600  -0.061   7.029  1.00 84.92           N  
ATOM   3869  HE  ARG A 260      14.062   0.834   6.960  1.00 84.92           H  
ATOM   3870  NH1 ARG A 260      13.055  -1.948   5.834  1.00 84.92           N  
ATOM   3871 HH11 ARG A 260      12.565  -2.336   6.627  1.00 84.92           H  
ATOM   3872 HH12 ARG A 260      13.019  -2.399   4.930  1.00 84.92           H  
ATOM   3873  NH2 ARG A 260      14.162  -0.380   4.821  1.00 84.92           N  
ATOM   3874 HH21 ARG A 260      14.980   0.205   4.914  1.00 84.92           H  
ATOM   3875 HH22 ARG A 260      14.035  -0.939   3.989  1.00 84.92           H  
ATOM   3876  CZ  ARG A 260      13.603  -0.784   5.917  1.00 84.92           C  
ATOM   3877  N   GLN A 261       9.769   3.092  10.416  1.00 85.96           N  
ATOM   3878  H   GLN A 261       9.200   2.310  10.710  1.00 85.96           H  
ATOM   3879  CA  GLN A 261       9.082   4.227   9.795  1.00 85.96           C  
ATOM   3880  HA  GLN A 261       9.641   4.513   8.904  1.00 85.96           H  
ATOM   3881  C   GLN A 261       8.996   5.492  10.670  1.00 85.96           C  
ATOM   3882  CB  GLN A 261       7.680   3.784   9.340  1.00 85.96           C  
ATOM   3883  HB2 GLN A 261       7.247   4.605   8.768  1.00 85.96           H  
ATOM   3884  HB3 GLN A 261       7.766   2.935   8.662  1.00 85.96           H  
ATOM   3885  O   GLN A 261       8.568   6.533  10.191  1.00 85.96           O  
ATOM   3886  CG  GLN A 261       6.699   3.436  10.473  1.00 85.96           C  
ATOM   3887  HG2 GLN A 261       5.695   3.598  10.080  1.00 85.96           H  
ATOM   3888  HG3 GLN A 261       6.823   4.108  11.322  1.00 85.96           H  
ATOM   3889  CD  GLN A 261       6.794   1.989  10.954  1.00 85.96           C  
ATOM   3890  NE2 GLN A 261       5.728   1.249  10.927  1.00 85.96           N  
ATOM   3891 HE21 GLN A 261       5.822   0.281  11.200  1.00 85.96           H  
ATOM   3892 HE22 GLN A 261       4.857   1.600  10.553  1.00 85.96           H  
ATOM   3893  OE1 GLN A 261       7.822   1.464  11.345  1.00 85.96           O  
ATOM   3894  N   LYS A 262       9.369   5.412  11.953  1.00 86.95           N  
ATOM   3895  H   LYS A 262       9.700   4.518  12.289  1.00 86.95           H  
ATOM   3896  CA  LYS A 262       9.430   6.545  12.896  1.00 86.95           C  
ATOM   3897  HA  LYS A 262       9.040   7.437  12.406  1.00 86.95           H  
ATOM   3898  C   LYS A 262      10.855   6.926  13.284  1.00 86.95           C  
ATOM   3899  CB  LYS A 262       8.576   6.253  14.138  1.00 86.95           C  
ATOM   3900  HB2 LYS A 262       8.706   7.068  14.851  1.00 86.95           H  
ATOM   3901  HB3 LYS A 262       8.888   5.321  14.608  1.00 86.95           H  
ATOM   3902  O   LYS A 262      11.057   7.727  14.198  1.00 86.95           O  
ATOM   3903  CG  LYS A 262       7.104   6.173  13.744  1.00 86.95           C  
ATOM   3904  HG2 LYS A 262       6.926   6.910  12.960  1.00 86.95           H  
ATOM   3905  HG3 LYS A 262       6.884   5.184  13.343  1.00 86.95           H  
ATOM   3906  CD  LYS A 262       6.163   6.465  14.914  1.00 86.95           C  
ATOM   3907  HD2 LYS A 262       6.046   5.580  15.538  1.00 86.95           H  
ATOM   3908  HD3 LYS A 262       6.532   7.303  15.506  1.00 86.95           H  
ATOM   3909  CE  LYS A 262       4.850   6.864  14.244  1.00 86.95           C  
ATOM   3910  HE2 LYS A 262       5.042   7.711  13.585  1.00 86.95           H  
ATOM   3911  HE3 LYS A 262       4.507   6.035  13.624  1.00 86.95           H  
ATOM   3912  NZ  LYS A 262       3.801   7.229  15.206  1.00 86.95           N  
ATOM   3913  HZ1 LYS A 262       3.536   6.401  15.720  1.00 86.95           H  
ATOM   3914  HZ2 LYS A 262       4.102   7.937  15.860  1.00 86.95           H  
ATOM   3915  HZ3 LYS A 262       2.979   7.575  14.732  1.00 86.95           H  
ATOM   3916  N   ARG A 263      11.844   6.313  12.638  1.00 87.43           N  
ATOM   3917  H   ARG A 263      11.601   5.714  11.862  1.00 87.43           H  
ATOM   3918  CA  ARG A 263      13.252   6.635  12.842  1.00 87.43           C  
ATOM   3919  HA  ARG A 263      13.411   6.904  13.886  1.00 87.43           H  
ATOM   3920  C   ARG A 263      13.621   7.843  11.998  1.00 87.43           C  
ATOM   3921  CB  ARG A 263      14.132   5.429  12.505  1.00 87.43           C  
ATOM   3922  HB2 ARG A 263      15.180   5.719  12.585  1.00 87.43           H  
ATOM   3923  HB3 ARG A 263      13.942   5.110  11.480  1.00 87.43           H  
ATOM   3924  O   ARG A 263      13.163   7.977  10.869  1.00 87.43           O  
ATOM   3925  CG  ARG A 263      13.851   4.279  13.473  1.00 87.43           C  
ATOM   3926  HG2 ARG A 263      12.797   4.005  13.427  1.00 87.43           H  
ATOM   3927  HG3 ARG A 263      14.090   4.607  14.485  1.00 87.43           H  
ATOM   3928  CD  ARG A 263      14.684   3.059  13.111  1.00 87.43           C  
ATOM   3929  HD2 ARG A 263      14.494   2.823  12.064  1.00 87.43           H  
ATOM   3930  HD3 ARG A 263      15.739   3.306  13.227  1.00 87.43           H  
ATOM   3931  NE  ARG A 263      14.350   1.897  13.950  1.00 87.43           N  
ATOM   3932  HE  ARG A 263      13.694   2.031  14.706  1.00 87.43           H  
ATOM   3933  NH1 ARG A 263      15.689   0.399  12.845  1.00 87.43           N  
ATOM   3934 HH11 ARG A 263      15.925   1.115  12.173  1.00 87.43           H  
ATOM   3935 HH12 ARG A 263      16.151  -0.498  12.797  1.00 87.43           H  
ATOM   3936  NH2 ARG A 263      14.557  -0.247  14.657  1.00 87.43           N  
ATOM   3937 HH21 ARG A 263      14.969  -1.167  14.590  1.00 87.43           H  
ATOM   3938 HH22 ARG A 263      14.131   0.023  15.532  1.00 87.43           H  
ATOM   3939  CZ  ARG A 263      14.864   0.692  13.814  1.00 87.43           C  
ATOM   3940  N   THR A 264      14.510   8.658  12.543  1.00 89.41           N  
ATOM   3941  H   THR A 264      14.845   8.465  13.476  1.00 89.41           H  
ATOM   3942  CA  THR A 264      15.174   9.739  11.820  1.00 89.41           C  
ATOM   3943  HA  THR A 264      14.770   9.823  10.811  1.00 89.41           H  
ATOM   3944  C   THR A 264      16.644   9.379  11.743  1.00 89.41           C  
ATOM   3945  CB  THR A 264      14.974  11.086  12.522  1.00 89.41           C  
ATOM   3946  HB  THR A 264      15.475  11.079  13.489  1.00 89.41           H  
ATOM   3947  O   THR A 264      17.246   9.075  12.772  1.00 89.41           O  
ATOM   3948  CG2 THR A 264      15.501  12.248  11.687  1.00 89.41           C  
ATOM   3949 HG21 THR A 264      15.010  12.267  10.714  1.00 89.41           H  
ATOM   3950 HG22 THR A 264      15.315  13.191  12.203  1.00 89.41           H  
ATOM   3951 HG23 THR A 264      16.577  12.154  11.545  1.00 89.41           H  
ATOM   3952  OG1 THR A 264      13.597  11.313  12.719  1.00 89.41           O  
ATOM   3953  HG1 THR A 264      13.472  12.264  12.741  1.00 89.41           H  
ATOM   3954  N   ALA A 265      17.199   9.355  10.534  1.00 91.37           N  
ATOM   3955  H   ALA A 265      16.672   9.685   9.738  1.00 91.37           H  
ATOM   3956  CA  ALA A 265      18.622   9.124  10.353  1.00 91.37           C  
ATOM   3957  HA  ALA A 265      18.958   8.426  11.119  1.00 91.37           H  
ATOM   3958  C   ALA A 265      19.384  10.439  10.515  1.00 91.37           C  
ATOM   3959  CB  ALA A 265      18.875   8.489   8.988  1.00 91.37           C  
ATOM   3960  HB1 ALA A 265      18.381   7.518   8.943  1.00 91.37           H  
ATOM   3961  HB2 ALA A 265      19.949   8.354   8.856  1.00 91.37           H  
ATOM   3962  HB3 ALA A 265      18.498   9.140   8.199  1.00 91.37           H  
ATOM   3963  O   ALA A 265      19.011  11.430   9.902  1.00 91.37           O  
ATOM   3964  N   THR A 266      20.458  10.427  11.288  1.00 90.52           N  
ATOM   3965  H   THR A 266      20.736   9.546  11.696  1.00 90.52           H  
ATOM   3966  CA  THR A 266      21.356  11.569  11.511  1.00 90.52           C  
ATOM   3967  HA  THR A 266      21.175  12.351  10.774  1.00 90.52           H  
ATOM   3968  C   THR A 266      22.800  11.106  11.353  1.00 90.52           C  
ATOM   3969  CB  THR A 266      21.156  12.181  12.911  1.00 90.52           C  
ATOM   3970  HB  THR A 266      21.760  13.085  12.985  1.00 90.52           H  
ATOM   3971  O   THR A 266      23.063   9.911  11.183  1.00 90.52           O  
ATOM   3972  CG2 THR A 266      19.704  12.552  13.211  1.00 90.52           C  
ATOM   3973 HG21 THR A 266      19.657  13.108  14.148  1.00 90.52           H  
ATOM   3974 HG22 THR A 266      19.323  13.190  12.414  1.00 90.52           H  
ATOM   3975 HG23 THR A 266      19.086  11.658  13.286  1.00 90.52           H  
ATOM   3976  OG1 THR A 266      21.578  11.278  13.920  1.00 90.52           O  
ATOM   3977  HG1 THR A 266      21.450  11.742  14.750  1.00 90.52           H  
ATOM   3978  N   LYS A 267      23.770  12.010  11.488  1.00 88.07           N  
ATOM   3979  H   LYS A 267      23.516  12.985  11.551  1.00 88.07           H  
ATOM   3980  CA  LYS A 267      25.195  11.662  11.470  1.00 88.07           C  
ATOM   3981  HA  LYS A 267      25.417  11.181  10.517  1.00 88.07           H  
ATOM   3982  C   LYS A 267      25.584  10.659  12.567  1.00 88.07           C  
ATOM   3983  CB  LYS A 267      25.976  12.979  11.563  1.00 88.07           C  
ATOM   3984  HB2 LYS A 267      25.615  13.646  10.780  1.00 88.07           H  
ATOM   3985  HB3 LYS A 267      25.775  13.448  12.526  1.00 88.07           H  
ATOM   3986  O   LYS A 267      26.538   9.903  12.400  1.00 88.07           O  
ATOM   3987  CG  LYS A 267      27.489  12.805  11.383  1.00 88.07           C  
ATOM   3988  HG2 LYS A 267      27.688  12.324  10.425  1.00 88.07           H  
ATOM   3989  HG3 LYS A 267      27.890  12.188  12.187  1.00 88.07           H  
ATOM   3990  CD  LYS A 267      28.171  14.177  11.421  1.00 88.07           C  
ATOM   3991  HD2 LYS A 267      27.776  14.791  10.611  1.00 88.07           H  
ATOM   3992  HD3 LYS A 267      27.939  14.663  12.369  1.00 88.07           H  
ATOM   3993  CE  LYS A 267      29.689  14.036  11.271  1.00 88.07           C  
ATOM   3994  HE2 LYS A 267      29.899  13.533  10.327  1.00 88.07           H  
ATOM   3995  HE3 LYS A 267      30.062  13.406  12.079  1.00 88.07           H  
ATOM   3996  NZ  LYS A 267      30.357  15.364  11.304  1.00 88.07           N  
ATOM   3997  HZ1 LYS A 267      31.358  15.279  11.198  1.00 88.07           H  
ATOM   3998  HZ2 LYS A 267      30.011  15.955  10.562  1.00 88.07           H  
ATOM   3999  HZ3 LYS A 267      30.170  15.839  12.176  1.00 88.07           H  
ATOM   4000  N   GLN A 268      24.860  10.635  13.690  1.00 84.49           N  
ATOM   4001  H   GLN A 268      24.076  11.269  13.743  1.00 84.49           H  
ATOM   4002  CA  GLN A 268      25.111   9.726  14.822  1.00 84.49           C  
ATOM   4003  HA  GLN A 268      26.171   9.478  14.871  1.00 84.49           H  
ATOM   4004  C   GLN A 268      24.335   8.407  14.721  1.00 84.49           C  
ATOM   4005  CB  GLN A 268      24.706  10.427  16.119  1.00 84.49           C  
ATOM   4006  HB2 GLN A 268      24.795   9.734  16.955  1.00 84.49           H  
ATOM   4007  HB3 GLN A 268      23.652  10.688  16.018  1.00 84.49           H  
ATOM   4008  O   GLN A 268      24.746   7.408  15.311  1.00 84.49           O  
ATOM   4009  CG  GLN A 268      25.557  11.673  16.431  1.00 84.49           C  
ATOM   4010  HG2 GLN A 268      25.859  12.181  15.515  1.00 84.49           H  
ATOM   4011  HG3 GLN A 268      26.459  11.363  16.960  1.00 84.49           H  
ATOM   4012  CD  GLN A 268      24.792  12.683  17.273  1.00 84.49           C  
ATOM   4013  NE2 GLN A 268      25.457  13.547  18.004  1.00 84.49           N  
ATOM   4014 HE21 GLN A 268      26.464  13.616  17.987  1.00 84.49           H  
ATOM   4015 HE22 GLN A 268      24.859  14.125  18.577  1.00 84.49           H  
ATOM   4016  OE1 GLN A 268      23.578  12.734  17.263  1.00 84.49           O  
ATOM   4017  N   TYR A 269      23.217   8.407  13.995  1.00 89.56           N  
ATOM   4018  H   TYR A 269      22.942   9.268  13.545  1.00 89.56           H  
ATOM   4019  CA  TYR A 269      22.388   7.234  13.743  1.00 89.56           C  
ATOM   4020  HA  TYR A 269      22.947   6.337  14.007  1.00 89.56           H  
ATOM   4021  C   TYR A 269      22.080   7.164  12.250  1.00 89.56           C  
ATOM   4022  CB  TYR A 269      21.129   7.289  14.614  1.00 89.56           C  
ATOM   4023  HB2 TYR A 269      20.544   8.169  14.350  1.00 89.56           H  
ATOM   4024  HB3 TYR A 269      21.430   7.395  15.656  1.00 89.56           H  
ATOM   4025  O   TYR A 269      21.060   7.665  11.780  1.00 89.56           O  
ATOM   4026  CG  TYR A 269      20.276   6.042  14.494  1.00 89.56           C  
ATOM   4027  CD1 TYR A 269      18.959   6.124  14.007  1.00 89.56           C  
ATOM   4028  HD1 TYR A 269      18.560   7.081  13.705  1.00 89.56           H  
ATOM   4029  CD2 TYR A 269      20.810   4.795  14.869  1.00 89.56           C  
ATOM   4030  HD2 TYR A 269      21.827   4.734  15.229  1.00 89.56           H  
ATOM   4031  CE1 TYR A 269      18.168   4.963  13.922  1.00 89.56           C  
ATOM   4032  HE1 TYR A 269      17.154   5.028  13.557  1.00 89.56           H  
ATOM   4033  CE2 TYR A 269      20.033   3.628  14.759  1.00 89.56           C  
ATOM   4034  HE2 TYR A 269      20.452   2.675  15.046  1.00 89.56           H  
ATOM   4035  OH  TYR A 269      17.972   2.577  14.152  1.00 89.56           O  
ATOM   4036  HH  TYR A 269      18.546   1.807  14.164  1.00 89.56           H  
ATOM   4037  CZ  TYR A 269      18.709   3.712  14.287  1.00 89.56           C  
ATOM   4038  N   ASN A 270      23.024   6.607  11.497  1.00 89.07           N  
ATOM   4039  H   ASN A 270      23.798   6.161  11.969  1.00 89.07           H  
ATOM   4040  CA  ASN A 270      23.071   6.774  10.049  1.00 89.07           C  
ATOM   4041  HA  ASN A 270      22.938   7.836   9.843  1.00 89.07           H  
ATOM   4042  C   ASN A 270      21.917   6.057   9.322  1.00 89.07           C  
ATOM   4043  CB  ASN A 270      24.483   6.405   9.566  1.00 89.07           C  
ATOM   4044  HB2 ASN A 270      24.625   6.765   8.547  1.00 89.07           H  
ATOM   4045  HB3 ASN A 270      25.206   6.939  10.183  1.00 89.07           H  
ATOM   4046  O   ASN A 270      21.194   5.233   9.889  1.00 89.07           O  
ATOM   4047  CG  ASN A 270      24.816   4.926   9.582  1.00 89.07           C  
ATOM   4048  ND2 ASN A 270      26.083   4.596   9.595  1.00 89.07           N  
ATOM   4049 HD21 ASN A 270      26.314   3.612   9.605  1.00 89.07           H  
ATOM   4050 HD22 ASN A 270      26.782   5.324   9.636  1.00 89.07           H  
ATOM   4051  OD1 ASN A 270      23.978   4.042   9.533  1.00 89.07           O  
ATOM   4052  N   VAL A 271      21.756   6.343   8.027  1.00 92.99           N  
ATOM   4053  H   VAL A 271      22.401   6.990   7.596  1.00 92.99           H  
ATOM   4054  CA  VAL A 271      20.646   5.811   7.213  1.00 92.99           C  
ATOM   4055  HA  VAL A 271      19.701   6.132   7.652  1.00 92.99           H  
ATOM   4056  C   VAL A 271      20.637   4.281   7.202  1.00 92.99           C  
ATOM   4057  CB  VAL A 271      20.740   6.376   5.786  1.00 92.99           C  
ATOM   4058  HB  VAL A 271      21.726   6.125   5.396  1.00 92.99           H  
ATOM   4059  O   VAL A 271      19.568   3.674   7.268  1.00 92.99           O  
ATOM   4060  CG1 VAL A 271      19.707   5.826   4.797  1.00 92.99           C  
ATOM   4061 HG11 VAL A 271      18.712   6.167   5.086  1.00 92.99           H  
ATOM   4062 HG12 VAL A 271      19.945   6.221   3.810  1.00 92.99           H  
ATOM   4063 HG13 VAL A 271      19.745   4.738   4.760  1.00 92.99           H  
ATOM   4064  CG2 VAL A 271      20.560   7.899   5.793  1.00 92.99           C  
ATOM   4065 HG21 VAL A 271      19.590   8.171   6.210  1.00 92.99           H  
ATOM   4066 HG22 VAL A 271      20.625   8.293   4.779  1.00 92.99           H  
ATOM   4067 HG23 VAL A 271      21.347   8.377   6.378  1.00 92.99           H  
ATOM   4068  N   THR A 272      21.810   3.646   7.180  1.00 89.51           N  
ATOM   4069  H   THR A 272      22.654   4.201   7.146  1.00 89.51           H  
ATOM   4070  CA  THR A 272      21.938   2.182   7.182  1.00 89.51           C  
ATOM   4071  HA  THR A 272      21.265   1.783   6.424  1.00 89.51           H  
ATOM   4072  C   THR A 272      21.543   1.564   8.526  1.00 89.51           C  
ATOM   4073  CB  THR A 272      23.368   1.762   6.813  1.00 89.51           C  
ATOM   4074  HB  THR A 272      24.054   2.061   7.605  1.00 89.51           H  
ATOM   4075  O   THR A 272      20.932   0.499   8.557  1.00 89.51           O  
ATOM   4076  CG2 THR A 272      23.497   0.259   6.560  1.00 89.51           C  
ATOM   4077 HG21 THR A 272      23.308  -0.292   7.481  1.00 89.51           H  
ATOM   4078 HG22 THR A 272      24.505   0.031   6.215  1.00 89.51           H  
ATOM   4079 HG23 THR A 272      22.775  -0.045   5.802  1.00 89.51           H  
ATOM   4080  OG1 THR A 272      23.750   2.393   5.614  1.00 89.51           O  
ATOM   4081  HG1 THR A 272      24.707   2.468   5.592  1.00 89.51           H  
ATOM   4082  N   GLN A 273      21.845   2.217   9.646  1.00 86.15           N  
ATOM   4083  H   GLN A 273      22.345   3.092   9.574  1.00 86.15           H  
ATOM   4084  CA  GLN A 273      21.437   1.779  10.984  1.00 86.15           C  
ATOM   4085  HA  GLN A 273      21.638   0.714  11.102  1.00 86.15           H  
ATOM   4086  C   GLN A 273      19.938   1.998  11.216  1.00 86.15           C  
ATOM   4087  CB  GLN A 273      22.237   2.562  12.031  1.00 86.15           C  
ATOM   4088  HB2 GLN A 273      21.796   2.393  13.013  1.00 86.15           H  
ATOM   4089  HB3 GLN A 273      22.156   3.626  11.804  1.00 86.15           H  
ATOM   4090  O   GLN A 273      19.271   1.153  11.818  1.00 86.15           O  
ATOM   4091  CG  GLN A 273      23.714   2.150  12.107  1.00 86.15           C  
ATOM   4092  HG2 GLN A 273      23.779   1.161  12.561  1.00 86.15           H  
ATOM   4093  HG3 GLN A 273      24.149   2.086  11.110  1.00 86.15           H  
ATOM   4094  CD  GLN A 273      24.545   3.130  12.932  1.00 86.15           C  
ATOM   4095  NE2 GLN A 273      25.740   2.759  13.335  1.00 86.15           N  
ATOM   4096 HE21 GLN A 273      26.239   3.449  13.878  1.00 86.15           H  
ATOM   4097 HE22 GLN A 273      26.110   1.843  13.124  1.00 86.15           H  
ATOM   4098  OE1 GLN A 273      24.153   4.243  13.234  1.00 86.15           O  
ATOM   4099  N   ALA A 274      19.401   3.113  10.715  1.00 90.76           N  
ATOM   4100  H   ALA A 274      20.022   3.804  10.319  1.00 90.76           H  
ATOM   4101  CA  ALA A 274      17.990   3.454  10.823  1.00 90.76           C  
ATOM   4102  HA  ALA A 274      17.665   3.323  11.855  1.00 90.76           H  
ATOM   4103  C   ALA A 274      17.110   2.544   9.965  1.00 90.76           C  
ATOM   4104  CB  ALA A 274      17.821   4.933  10.459  1.00 90.76           C  
ATOM   4105  HB1 ALA A 274      18.142   5.104   9.432  1.00 90.76           H  
ATOM   4106  HB2 ALA A 274      18.429   5.553  11.118  1.00 90.76           H  
ATOM   4107  HB3 ALA A 274      16.775   5.226  10.558  1.00 90.76           H  
ATOM   4108  O   ALA A 274      16.117   1.995  10.454  1.00 90.76           O  
ATOM   4109  N   PHE A 275      17.487   2.357   8.699  1.00 90.36           N  
ATOM   4110  H   PHE A 275      18.308   2.849   8.379  1.00 90.36           H  
ATOM   4111  CA  PHE A 275      16.618   1.778   7.678  1.00 90.36           C  
ATOM   4112  HA  PHE A 275      15.700   1.441   8.159  1.00 90.36           H  
ATOM   4113  C   PHE A 275      17.200   0.548   6.976  1.00 90.36           C  
ATOM   4114  CB  PHE A 275      16.236   2.864   6.664  1.00 90.36           C  
ATOM   4115  HB2 PHE A 275      15.453   2.480   6.011  1.00 90.36           H  
ATOM   4116  HB3 PHE A 275      17.106   3.068   6.039  1.00 90.36           H  
ATOM   4117  O   PHE A 275      16.545   0.018   6.084  1.00 90.36           O  
ATOM   4118  CG  PHE A 275      15.746   4.166   7.271  1.00 90.36           C  
ATOM   4119  CD1 PHE A 275      14.563   4.213   8.032  1.00 90.36           C  
ATOM   4120  HD1 PHE A 275      13.985   3.318   8.209  1.00 90.36           H  
ATOM   4121  CD2 PHE A 275      16.480   5.346   7.063  1.00 90.36           C  
ATOM   4122  HD2 PHE A 275      17.407   5.305   6.509  1.00 90.36           H  
ATOM   4123  CE1 PHE A 275      14.115   5.437   8.558  1.00 90.36           C  
ATOM   4124  HE1 PHE A 275      13.197   5.494   9.124  1.00 90.36           H  
ATOM   4125  CE2 PHE A 275      16.024   6.571   7.574  1.00 90.36           C  
ATOM   4126  HE2 PHE A 275      16.575   7.481   7.386  1.00 90.36           H  
ATOM   4127  CZ  PHE A 275      14.839   6.616   8.324  1.00 90.36           C  
ATOM   4128  HZ  PHE A 275      14.476   7.558   8.708  1.00 90.36           H  
ATOM   4129  N   GLY A 276      18.374   0.061   7.373  1.00 85.64           N  
ATOM   4130  H   GLY A 276      18.903   0.563   8.071  1.00 85.64           H  
ATOM   4131  CA  GLY A 276      19.025  -1.087   6.747  1.00 85.64           C  
ATOM   4132  HA2 GLY A 276      18.277  -1.837   6.485  1.00 85.64           H  
ATOM   4133  HA3 GLY A 276      19.713  -1.535   7.464  1.00 85.64           H  
ATOM   4134  C   GLY A 276      19.812  -0.731   5.485  1.00 85.64           C  
ATOM   4135  O   GLY A 276      19.843   0.414   5.033  1.00 85.64           O  
ATOM   4136  N   ARG A 277      20.477  -1.742   4.915  1.00 81.15           N  
ATOM   4137  H   ARG A 277      20.355  -2.669   5.297  1.00 81.15           H  
ATOM   4138  CA  ARG A 277      21.241  -1.586   3.672  1.00 81.15           C  
ATOM   4139  HA  ARG A 277      21.929  -0.749   3.793  1.00 81.15           H  
ATOM   4140  C   ARG A 277      20.323  -1.218   2.510  1.00 81.15           C  
ATOM   4141  CB  ARG A 277      22.047  -2.853   3.349  1.00 81.15           C  
ATOM   4142  HB2 ARG A 277      21.414  -3.733   3.459  1.00 81.15           H  
ATOM   4143  HB3 ARG A 277      22.375  -2.799   2.311  1.00 81.15           H  
ATOM   4144  O   ARG A 277      19.214  -1.740   2.387  1.00 81.15           O  
ATOM   4145  CG  ARG A 277      23.291  -2.979   4.239  1.00 81.15           C  
ATOM   4146  HG2 ARG A 277      22.998  -3.071   5.284  1.00 81.15           H  
ATOM   4147  HG3 ARG A 277      23.902  -2.084   4.118  1.00 81.15           H  
ATOM   4148  CD  ARG A 277      24.114  -4.205   3.826  1.00 81.15           C  
ATOM   4149  HD2 ARG A 277      24.250  -4.181   2.745  1.00 81.15           H  
ATOM   4150  HD3 ARG A 277      23.565  -5.109   4.089  1.00 81.15           H  
ATOM   4151  NE  ARG A 277      25.439  -4.214   4.473  1.00 81.15           N  
ATOM   4152  HE  ARG A 277      25.614  -3.512   5.177  1.00 81.15           H  
ATOM   4153  NH1 ARG A 277      26.359  -5.929   3.244  1.00 81.15           N  
ATOM   4154 HH11 ARG A 277      27.176  -6.442   2.946  1.00 81.15           H  
ATOM   4155 HH12 ARG A 277      25.486  -6.050   2.750  1.00 81.15           H  
ATOM   4156  NH2 ARG A 277      27.624  -4.820   4.697  1.00 81.15           N  
ATOM   4157 HH21 ARG A 277      27.790  -4.037   5.314  1.00 81.15           H  
ATOM   4158 HH22 ARG A 277      28.414  -5.340   4.343  1.00 81.15           H  
ATOM   4159  CZ  ARG A 277      26.461  -4.988   4.140  1.00 81.15           C  
ATOM   4160  N   ARG A 278      20.824  -0.328   1.657  1.00 87.85           N  
ATOM   4161  H   ARG A 278      21.760   0.015   1.821  1.00 87.85           H  
ATOM   4162  CA  ARG A 278      20.185   0.023   0.389  1.00 87.85           C  
ATOM   4163  HA  ARG A 278      19.108   0.083   0.545  1.00 87.85           H  
ATOM   4164  C   ARG A 278      20.398  -1.087  -0.628  1.00 87.85           C  
ATOM   4165  CB  ARG A 278      20.681   1.394  -0.097  1.00 87.85           C  
ATOM   4166  HB2 ARG A 278      20.194   1.633  -1.042  1.00 87.85           H  
ATOM   4167  HB3 ARG A 278      21.758   1.372  -0.260  1.00 87.85           H  
ATOM   4168  O   ARG A 278      21.379  -1.825  -0.535  1.00 87.85           O  
ATOM   4169  CG  ARG A 278      20.337   2.453   0.964  1.00 87.85           C  
ATOM   4170  HG2 ARG A 278      19.567   2.054   1.625  1.00 87.85           H  
ATOM   4171  HG3 ARG A 278      21.217   2.659   1.573  1.00 87.85           H  
ATOM   4172  CD  ARG A 278      19.788   3.760   0.398  1.00 87.85           C  
ATOM   4173  HD2 ARG A 278      19.087   3.541  -0.407  1.00 87.85           H  
ATOM   4174  HD3 ARG A 278      20.603   4.349  -0.022  1.00 87.85           H  
ATOM   4175  NE  ARG A 278      19.132   4.509   1.490  1.00 87.85           N  
ATOM   4176  HE  ARG A 278      19.750   4.886   2.194  1.00 87.85           H  
ATOM   4177  NH1 ARG A 278      16.996   4.569   0.656  1.00 87.85           N  
ATOM   4178 HH11 ARG A 278      16.122   5.075   0.656  1.00 87.85           H  
ATOM   4179 HH12 ARG A 278      17.420   4.310  -0.223  1.00 87.85           H  
ATOM   4180  NH2 ARG A 278      17.407   5.499   2.616  1.00 87.85           N  
ATOM   4181 HH21 ARG A 278      16.462   5.856   2.610  1.00 87.85           H  
ATOM   4182 HH22 ARG A 278      18.070   5.853   3.291  1.00 87.85           H  
ATOM   4183  CZ  ARG A 278      17.855   4.837   1.590  1.00 87.85           C  
ATOM   4184  N   GLY A 279      19.469  -1.223  -1.562  1.00 78.20           N  
ATOM   4185  H   GLY A 279      18.693  -0.578  -1.607  1.00 78.20           H  
ATOM   4186  CA  GLY A 279      19.544  -2.272  -2.564  1.00 78.20           C  
ATOM   4187  HA2 GLY A 279      19.707  -3.229  -2.068  1.00 78.20           H  
ATOM   4188  HA3 GLY A 279      20.414  -2.092  -3.195  1.00 78.20           H  
ATOM   4189  C   GLY A 279      18.308  -2.352  -3.459  1.00 78.20           C  
ATOM   4190  O   GLY A 279      17.442  -1.479  -3.398  1.00 78.20           O  
ATOM   4191  N   PRO A 280      18.239  -3.385  -4.316  1.00 72.96           N  
ATOM   4192  CA  PRO A 280      17.226  -3.511  -5.362  1.00 72.96           C  
ATOM   4193  HA  PRO A 280      16.995  -2.533  -5.786  1.00 72.96           H  
ATOM   4194  C   PRO A 280      15.912  -4.136  -4.880  1.00 72.96           C  
ATOM   4195  CB  PRO A 280      17.902  -4.392  -6.419  1.00 72.96           C  
ATOM   4196  HB2 PRO A 280      18.554  -3.784  -7.045  1.00 72.96           H  
ATOM   4197  HB3 PRO A 280      17.186  -4.930  -7.040  1.00 72.96           H  
ATOM   4198  O   PRO A 280      15.004  -4.353  -5.683  1.00 72.96           O  
ATOM   4199  CG  PRO A 280      18.752  -5.341  -5.574  1.00 72.96           C  
ATOM   4200  HG2 PRO A 280      18.128  -6.138  -5.170  1.00 72.96           H  
ATOM   4201  HG3 PRO A 280      19.586  -5.753  -6.143  1.00 72.96           H  
ATOM   4202  CD  PRO A 280      19.235  -4.443  -4.439  1.00 72.96           C  
ATOM   4203  HD2 PRO A 280      19.320  -5.015  -3.515  1.00 72.96           H  
ATOM   4204  HD3 PRO A 280      20.199  -4.008  -4.703  1.00 72.96           H  
ATOM   4205  N   GLU A 281      15.819  -4.555  -3.618  1.00 67.28           N  
ATOM   4206  H   GLU A 281      16.554  -4.317  -2.967  1.00 67.28           H  
ATOM   4207  CA  GLU A 281      14.589  -5.137  -3.084  1.00 67.28           C  
ATOM   4208  HA  GLU A 281      14.112  -5.726  -3.867  1.00 67.28           H  
ATOM   4209  C   GLU A 281      13.606  -4.035  -2.699  1.00 67.28           C  
ATOM   4210  CB  GLU A 281      14.871  -6.088  -1.911  1.00 67.28           C  
ATOM   4211  HB2 GLU A 281      13.924  -6.497  -1.561  1.00 67.28           H  
ATOM   4212  HB3 GLU A 281      15.327  -5.530  -1.094  1.00 67.28           H  
ATOM   4213  O   GLU A 281      13.992  -2.978  -2.224  1.00 67.28           O  
ATOM   4214  CG  GLU A 281      15.785  -7.250  -2.342  1.00 67.28           C  
ATOM   4215  HG2 GLU A 281      15.291  -7.778  -3.158  1.00 67.28           H  
ATOM   4216  HG3 GLU A 281      16.725  -6.854  -2.727  1.00 67.28           H  
ATOM   4217  CD  GLU A 281      16.113  -8.267  -1.237  1.00 67.28           C  
ATOM   4218  OE1 GLU A 281      16.753  -9.292  -1.597  1.00 67.28           O  
ATOM   4219  OE2 GLU A 281      15.736  -8.039  -0.067  1.00 67.28           O  
ATOM   4220  N   GLN A 282      12.311  -4.285  -2.856  1.00 70.07           N  
ATOM   4221  H   GLN A 282      12.010  -5.178  -3.219  1.00 70.07           H  
ATOM   4222  CA  GLN A 282      11.295  -3.265  -2.593  1.00 70.07           C  
ATOM   4223  HA  GLN A 282      11.574  -2.355  -3.125  1.00 70.07           H  
ATOM   4224  C   GLN A 282      11.161  -2.903  -1.103  1.00 70.07           C  
ATOM   4225  CB  GLN A 282       9.991  -3.801  -3.162  1.00 70.07           C  
ATOM   4226  HB2 GLN A 282      10.199  -4.253  -4.132  1.00 70.07           H  
ATOM   4227  HB3 GLN A 282       9.589  -4.567  -2.499  1.00 70.07           H  
ATOM   4228  O   GLN A 282      10.661  -1.840  -0.752  1.00 70.07           O  
ATOM   4229  CG  GLN A 282       8.954  -2.696  -3.371  1.00 70.07           C  
ATOM   4230  HG2 GLN A 282       9.362  -1.914  -4.011  1.00 70.07           H  
ATOM   4231  HG3 GLN A 282       8.678  -2.259  -2.411  1.00 70.07           H  
ATOM   4232  CD  GLN A 282       7.709  -3.263  -4.011  1.00 70.07           C  
ATOM   4233  NE2 GLN A 282       6.678  -2.486  -4.247  1.00 70.07           N  
ATOM   4234 HE21 GLN A 282       5.806  -2.986  -4.342  1.00 70.07           H  
ATOM   4235 HE22 GLN A 282       6.672  -1.583  -3.795  1.00 70.07           H  
ATOM   4236  OE1 GLN A 282       7.661  -4.406  -4.397  1.00 70.07           O  
ATOM   4237  N   THR A 283      11.632  -3.786  -0.221  1.00 73.64           N  
ATOM   4238  H   THR A 283      12.009  -4.653  -0.575  1.00 73.64           H  
ATOM   4239  CA  THR A 283      11.738  -3.567   1.229  1.00 73.64           C  
ATOM   4240  HA  THR A 283      10.880  -2.986   1.569  1.00 73.64           H  
ATOM   4241  C   THR A 283      13.009  -2.791   1.616  1.00 73.64           C  
ATOM   4242  CB  THR A 283      11.719  -4.925   1.942  1.00 73.64           C  
ATOM   4243  HB  THR A 283      11.785  -4.772   3.019  1.00 73.64           H  
ATOM   4244  O   THR A 283      13.167  -2.344   2.765  1.00 73.64           O  
ATOM   4245  CG2 THR A 283      10.463  -5.738   1.627  1.00 73.64           C  
ATOM   4246 HG21 THR A 283      10.439  -6.043   0.581  1.00 73.64           H  
ATOM   4247 HG22 THR A 283      10.436  -6.633   2.249  1.00 73.64           H  
ATOM   4248 HG23 THR A 283       9.574  -5.142   1.836  1.00 73.64           H  
ATOM   4249  OG1 THR A 283      12.819  -5.691   1.510  1.00 73.64           O  
ATOM   4250  HG1 THR A 283      12.530  -6.604   1.449  1.00 73.64           H  
ATOM   4251  N   GLN A 284      13.924  -2.623   0.656  1.00 79.01           N  
ATOM   4252  H   GLN A 284      13.688  -2.922  -0.280  1.00 79.01           H  
ATOM   4253  CA  GLN A 284      15.130  -1.819   0.759  1.00 79.01           C  
ATOM   4254  HA  GLN A 284      15.391  -1.696   1.811  1.00 79.01           H  
ATOM   4255  C   GLN A 284      14.856  -0.441   0.170  1.00 79.01           C  
ATOM   4256  CB  GLN A 284      16.317  -2.500   0.061  1.00 79.01           C  
ATOM   4257  HB2 GLN A 284      17.181  -1.837   0.099  1.00 79.01           H  
ATOM   4258  HB3 GLN A 284      16.075  -2.668  -0.989  1.00 79.01           H  
ATOM   4259  O   GLN A 284      14.118  -0.268  -0.795  1.00 79.01           O  
ATOM   4260  CG  GLN A 284      16.694  -3.829   0.734  1.00 79.01           C  
ATOM   4261  HG2 GLN A 284      15.802  -4.425   0.923  1.00 79.01           H  
ATOM   4262  HG3 GLN A 284      17.162  -3.615   1.695  1.00 79.01           H  
ATOM   4263  CD  GLN A 284      17.644  -4.686  -0.097  1.00 79.01           C  
ATOM   4264  NE2 GLN A 284      18.176  -5.741   0.472  1.00 79.01           N  
ATOM   4265 HE21 GLN A 284      17.774  -6.077   1.336  1.00 79.01           H  
ATOM   4266 HE22 GLN A 284      18.654  -6.372  -0.155  1.00 79.01           H  
ATOM   4267  OE1 GLN A 284      17.880  -4.484  -1.278  1.00 79.01           O  
ATOM   4268  N   GLY A 285      15.459   0.571   0.778  1.00 86.58           N  
ATOM   4269  H   GLY A 285      16.127   0.377   1.510  1.00 86.58           H  
ATOM   4270  CA  GLY A 285      15.426   1.893   0.187  1.00 86.58           C  
ATOM   4271  HA2 GLY A 285      14.438   2.098  -0.225  1.00 86.58           H  
ATOM   4272  HA3 GLY A 285      15.625   2.623   0.972  1.00 86.58           H  
ATOM   4273  C   GLY A 285      16.469   1.990  -0.924  1.00 86.58           C  
ATOM   4274  O   GLY A 285      17.586   1.503  -0.764  1.00 86.58           O  
ATOM   4275  N   ASN A 286      16.144   2.689  -2.006  1.00 88.16           N  
ATOM   4276  H   ASN A 286      15.184   2.972  -2.146  1.00 88.16           H  
ATOM   4277  CA  ASN A 286      17.057   2.910  -3.128  1.00 88.16           C  
ATOM   4278  HA  ASN A 286      17.892   2.213  -3.060  1.00 88.16           H  
ATOM   4279  C   ASN A 286      17.669   4.322  -3.173  1.00 88.16           C  
ATOM   4280  CB  ASN A 286      16.310   2.576  -4.416  1.00 88.16           C  
ATOM   4281  HB2 ASN A 286      15.861   1.584  -4.361  1.00 88.16           H  
ATOM   4282  HB3 ASN A 286      17.062   2.565  -5.205  1.00 88.16           H  
ATOM   4283  O   ASN A 286      18.614   4.551  -3.915  1.00 88.16           O  
ATOM   4284  CG  ASN A 286      15.246   3.588  -4.790  1.00 88.16           C  
ATOM   4285  ND2 ASN A 286      15.104   3.857  -6.063  1.00 88.16           N  
ATOM   4286 HD21 ASN A 286      15.733   3.422  -6.724  1.00 88.16           H  
ATOM   4287 HD22 ASN A 286      14.417   4.541  -6.345  1.00 88.16           H  
ATOM   4288  OD1 ASN A 286      14.572   4.145  -3.932  1.00 88.16           O  
ATOM   4289  N   PHE A 287      17.145   5.246  -2.364  1.00 93.33           N  
ATOM   4290  H   PHE A 287      16.242   5.027  -1.969  1.00 93.33           H  
ATOM   4291  CA  PHE A 287      17.536   6.656  -2.369  1.00 93.33           C  
ATOM   4292  HA  PHE A 287      17.868   6.924  -3.372  1.00 93.33           H  
ATOM   4293  C   PHE A 287      18.664   7.011  -1.383  1.00 93.33           C  
ATOM   4294  CB  PHE A 287      16.281   7.480  -2.067  1.00 93.33           C  
ATOM   4295  HB2 PHE A 287      15.967   7.315  -1.036  1.00 93.33           H  
ATOM   4296  HB3 PHE A 287      15.471   7.147  -2.716  1.00 93.33           H  
ATOM   4297  O   PHE A 287      18.501   6.840  -0.177  1.00 93.33           O  
ATOM   4298  CG  PHE A 287      16.492   8.957  -2.293  1.00 93.33           C  
ATOM   4299  CD1 PHE A 287      17.010   9.769  -1.267  1.00 93.33           C  
ATOM   4300  HD1 PHE A 287      17.242   9.352  -0.298  1.00 93.33           H  
ATOM   4301  CD2 PHE A 287      16.223   9.506  -3.559  1.00 93.33           C  
ATOM   4302  HD2 PHE A 287      15.842   8.886  -4.357  1.00 93.33           H  
ATOM   4303  CE1 PHE A 287      17.262  11.128  -1.515  1.00 93.33           C  
ATOM   4304  HE1 PHE A 287      17.698  11.743  -0.742  1.00 93.33           H  
ATOM   4305  CE2 PHE A 287      16.454  10.870  -3.797  1.00 93.33           C  
ATOM   4306  HE2 PHE A 287      16.257  11.291  -4.772  1.00 93.33           H  
ATOM   4307  CZ  PHE A 287      16.972  11.682  -2.774  1.00 93.33           C  
ATOM   4308  HZ  PHE A 287      17.175  12.725  -2.965  1.00 93.33           H  
ATOM   4309  N   GLY A 288      19.767   7.575  -1.860  1.00 93.51           N  
ATOM   4310  H   GLY A 288      19.872   7.628  -2.863  1.00 93.51           H  
ATOM   4311  CA  GLY A 288      20.836   8.143  -1.036  1.00 93.51           C  
ATOM   4312  HA2 GLY A 288      20.780   9.231  -1.088  1.00 93.51           H  
ATOM   4313  HA3 GLY A 288      20.727   7.843   0.006  1.00 93.51           H  
ATOM   4314  C   GLY A 288      22.214   7.688  -1.494  1.00 93.51           C  
ATOM   4315  O   GLY A 288      22.437   6.491  -1.665  1.00 93.51           O  
ATOM   4316  N   ASP A 289      23.126   8.645  -1.656  1.00 88.34           N  
ATOM   4317  H   ASP A 289      22.938   9.557  -1.266  1.00 88.34           H  
ATOM   4318  CA  ASP A 289      24.540   8.389  -1.941  1.00 88.34           C  
ATOM   4319  HA  ASP A 289      24.621   7.492  -2.555  1.00 88.34           H  
ATOM   4320  C   ASP A 289      25.303   8.121  -0.631  1.00 88.34           C  
ATOM   4321  CB  ASP A 289      25.134   9.556  -2.760  1.00 88.34           C  
ATOM   4322  HB2 ASP A 289      26.124   9.262  -3.110  1.00 88.34           H  
ATOM   4323  HB3 ASP A 289      24.512   9.719  -3.640  1.00 88.34           H  
ATOM   4324  O   ASP A 289      24.707   8.056   0.448  1.00 88.34           O  
ATOM   4325  CG  ASP A 289      25.261  10.881  -1.995  1.00 88.34           C  
ATOM   4326  OD1 ASP A 289      24.774  10.938  -0.844  1.00 88.34           O  
ATOM   4327  OD2 ASP A 289      25.778  11.853  -2.584  1.00 88.34           O  
ATOM   4328  N   GLN A 290      26.622   7.937  -0.700  1.00 86.93           N  
ATOM   4329  H   GLN A 290      27.096   8.047  -1.586  1.00 86.93           H  
ATOM   4330  CA  GLN A 290      27.415   7.650   0.498  1.00 86.93           C  
ATOM   4331  HA  GLN A 290      27.003   6.762   0.979  1.00 86.93           H  
ATOM   4332  C   GLN A 290      27.359   8.777   1.540  1.00 86.93           C  
ATOM   4333  CB  GLN A 290      28.869   7.360   0.121  1.00 86.93           C  
ATOM   4334  HB2 GLN A 290      29.266   8.169  -0.493  1.00 86.93           H  
ATOM   4335  HB3 GLN A 290      29.449   7.317   1.043  1.00 86.93           H  
ATOM   4336  O   GLN A 290      27.252   8.489   2.736  1.00 86.93           O  
ATOM   4337  CG  GLN A 290      29.031   6.020  -0.609  1.00 86.93           C  
ATOM   4338  HG2 GLN A 290      28.648   6.104  -1.626  1.00 86.93           H  
ATOM   4339  HG3 GLN A 290      28.464   5.251  -0.085  1.00 86.93           H  
ATOM   4340  CD  GLN A 290      30.491   5.587  -0.670  1.00 86.93           C  
ATOM   4341  NE2 GLN A 290      30.765   4.318  -0.858  1.00 86.93           N  
ATOM   4342 HE21 GLN A 290      31.751   4.121  -0.953  1.00 86.93           H  
ATOM   4343 HE22 GLN A 290      30.031   3.658  -1.070  1.00 86.93           H  
ATOM   4344  OE1 GLN A 290      31.416   6.356  -0.515  1.00 86.93           O  
ATOM   4345  N   ASP A 291      27.373  10.041   1.110  1.00 92.32           N  
ATOM   4346  H   ASP A 291      27.425  10.230   0.119  1.00 92.32           H  
ATOM   4347  CA  ASP A 291      27.330  11.190   2.015  1.00 92.32           C  
ATOM   4348  HA  ASP A 291      28.080  11.052   2.794  1.00 92.32           H  
ATOM   4349  C   ASP A 291      25.987  11.320   2.718  1.00 92.32           C  
ATOM   4350  CB  ASP A 291      27.627  12.487   1.259  1.00 92.32           C  
ATOM   4351  HB2 ASP A 291      27.097  12.492   0.306  1.00 92.32           H  
ATOM   4352  HB3 ASP A 291      27.266  13.325   1.855  1.00 92.32           H  
ATOM   4353  O   ASP A 291      25.945  11.430   3.948  1.00 92.32           O  
ATOM   4354  CG  ASP A 291      29.118  12.705   1.049  1.00 92.32           C  
ATOM   4355  OD1 ASP A 291      29.861  12.426   2.023  1.00 92.32           O  
ATOM   4356  OD2 ASP A 291      29.457  13.227  -0.029  1.00 92.32           O  
ATOM   4357  N   LEU A 292      24.884  11.242   1.971  1.00 94.32           N  
ATOM   4358  H   LEU A 292      24.978  11.163   0.968  1.00 94.32           H  
ATOM   4359  CA  LEU A 292      23.545  11.264   2.545  1.00 94.32           C  
ATOM   4360  HA  LEU A 292      23.453  12.160   3.158  1.00 94.32           H  
ATOM   4361  C   LEU A 292      23.334  10.055   3.456  1.00 94.32           C  
ATOM   4362  CB  LEU A 292      22.519  11.353   1.405  1.00 94.32           C  
ATOM   4363  HB2 LEU A 292      22.808  12.206   0.792  1.00 94.32           H  
ATOM   4364  HB3 LEU A 292      22.574  10.462   0.779  1.00 94.32           H  
ATOM   4365  O   LEU A 292      22.742  10.187   4.524  1.00 94.32           O  
ATOM   4366  CG  LEU A 292      21.071  11.572   1.887  1.00 94.32           C  
ATOM   4367  HG  LEU A 292      21.071  12.192   2.783  1.00 94.32           H  
ATOM   4368  CD1 LEU A 292      20.274  12.295   0.805  1.00 94.32           C  
ATOM   4369 HD11 LEU A 292      20.239  11.700  -0.108  1.00 94.32           H  
ATOM   4370 HD12 LEU A 292      20.758  13.244   0.572  1.00 94.32           H  
ATOM   4371 HD13 LEU A 292      19.263  12.501   1.154  1.00 94.32           H  
ATOM   4372  CD2 LEU A 292      20.318  10.264   2.172  1.00 94.32           C  
ATOM   4373 HD21 LEU A 292      20.807   9.705   2.969  1.00 94.32           H  
ATOM   4374 HD22 LEU A 292      19.303  10.498   2.494  1.00 94.32           H  
ATOM   4375 HD23 LEU A 292      20.277   9.656   1.269  1.00 94.32           H  
ATOM   4376  N   ILE A 293      23.856   8.877   3.101  1.00 92.61           N  
ATOM   4377  H   ILE A 293      24.326   8.805   2.210  1.00 92.61           H  
ATOM   4378  CA  ILE A 293      23.767   7.701   3.973  1.00 92.61           C  
ATOM   4379  HA  ILE A 293      22.715   7.580   4.232  1.00 92.61           H  
ATOM   4380  C   ILE A 293      24.512   7.919   5.290  1.00 92.61           C  
ATOM   4381  CB  ILE A 293      24.224   6.426   3.237  1.00 92.61           C  
ATOM   4382  HB  ILE A 293      25.139   6.649   2.689  1.00 92.61           H  
ATOM   4383  O   ILE A 293      24.005   7.515   6.341  1.00 92.61           O  
ATOM   4384  CG1 ILE A 293      23.113   6.016   2.246  1.00 92.61           C  
ATOM   4385 HG12 ILE A 293      22.222   5.708   2.792  1.00 92.61           H  
ATOM   4386 HG13 ILE A 293      22.838   6.867   1.623  1.00 92.61           H  
ATOM   4387  CG2 ILE A 293      24.525   5.256   4.199  1.00 92.61           C  
ATOM   4388 HG21 ILE A 293      25.347   5.516   4.866  1.00 92.61           H  
ATOM   4389 HG22 ILE A 293      23.640   5.008   4.786  1.00 92.61           H  
ATOM   4390 HG23 ILE A 293      24.846   4.379   3.637  1.00 92.61           H  
ATOM   4391  CD1 ILE A 293      23.545   4.877   1.325  1.00 92.61           C  
ATOM   4392 HD11 ILE A 293      23.535   3.928   1.861  1.00 92.61           H  
ATOM   4393 HD12 ILE A 293      22.856   4.809   0.483  1.00 92.61           H  
ATOM   4394 HD13 ILE A 293      24.551   5.081   0.959  1.00 92.61           H  
ATOM   4395  N   ARG A 294      25.691   8.553   5.249  1.00 90.42           N  
ATOM   4396  H   ARG A 294      26.043   8.829   4.344  1.00 90.42           H  
ATOM   4397  CA  ARG A 294      26.513   8.833   6.433  1.00 90.42           C  
ATOM   4398  HA  ARG A 294      26.559   7.932   7.044  1.00 90.42           H  
ATOM   4399  C   ARG A 294      25.913   9.926   7.316  1.00 90.42           C  
ATOM   4400  CB  ARG A 294      27.937   9.202   5.977  1.00 90.42           C  
ATOM   4401  HB2 ARG A 294      28.282   8.457   5.261  1.00 90.42           H  
ATOM   4402  HB3 ARG A 294      27.922  10.170   5.477  1.00 90.42           H  
ATOM   4403  O   ARG A 294      26.022   9.824   8.533  1.00 90.42           O  
ATOM   4404  CG  ARG A 294      28.931   9.236   7.150  1.00 90.42           C  
ATOM   4405  HG2 ARG A 294      28.967   8.241   7.593  1.00 90.42           H  
ATOM   4406  HG3 ARG A 294      28.601   9.938   7.916  1.00 90.42           H  
ATOM   4407  CD  ARG A 294      30.351   9.615   6.704  1.00 90.42           C  
ATOM   4408  HD2 ARG A 294      31.052   9.236   7.447  1.00 90.42           H  
ATOM   4409  HD3 ARG A 294      30.568   9.132   5.751  1.00 90.42           H  
ATOM   4410  NE  ARG A 294      30.537  11.076   6.586  1.00 90.42           N  
ATOM   4411  HE  ARG A 294      29.719  11.657   6.699  1.00 90.42           H  
ATOM   4412  NH1 ARG A 294      32.747  11.041   5.936  1.00 90.42           N  
ATOM   4413 HH11 ARG A 294      32.705  10.038   5.823  1.00 90.42           H  
ATOM   4414 HH12 ARG A 294      33.547  11.532   5.563  1.00 90.42           H  
ATOM   4415  NH2 ARG A 294      31.714  12.993   6.192  1.00 90.42           N  
ATOM   4416 HH21 ARG A 294      32.543  13.416   5.800  1.00 90.42           H  
ATOM   4417 HH22 ARG A 294      30.863  13.536   6.169  1.00 90.42           H  
ATOM   4418  CZ  ARG A 294      31.660  11.692   6.243  1.00 90.42           C  
ATOM   4419  N   GLN A 295      25.329  10.962   6.719  1.00 93.90           N  
ATOM   4420  H   GLN A 295      25.330  10.979   5.709  1.00 93.90           H  
ATOM   4421  CA  GLN A 295      24.896  12.178   7.419  1.00 93.90           C  
ATOM   4422  HA  GLN A 295      25.410  12.248   8.377  1.00 93.90           H  
ATOM   4423  C   GLN A 295      23.393  12.188   7.741  1.00 93.90           C  
ATOM   4424  CB  GLN A 295      25.305  13.406   6.586  1.00 93.90           C  
ATOM   4425  HB2 GLN A 295      24.806  13.368   5.617  1.00 93.90           H  
ATOM   4426  HB3 GLN A 295      24.973  14.305   7.106  1.00 93.90           H  
ATOM   4427  O   GLN A 295      22.970  12.840   8.692  1.00 93.90           O  
ATOM   4428  CG  GLN A 295      26.829  13.493   6.370  1.00 93.90           C  
ATOM   4429  HG2 GLN A 295      27.323  13.559   7.339  1.00 93.90           H  
ATOM   4430  HG3 GLN A 295      27.188  12.593   5.871  1.00 93.90           H  
ATOM   4431  CD  GLN A 295      27.253  14.700   5.537  1.00 93.90           C  
ATOM   4432  NE2 GLN A 295      28.309  14.602   4.755  1.00 93.90           N  
ATOM   4433 HE21 GLN A 295      28.489  15.426   4.200  1.00 93.90           H  
ATOM   4434 HE22 GLN A 295      28.612  13.710   4.393  1.00 93.90           H  
ATOM   4435  OE1 GLN A 295      26.678  15.767   5.599  1.00 93.90           O  
ATOM   4436  N   GLY A 296      22.572  11.448   6.995  1.00 93.99           N  
ATOM   4437  H   GLY A 296      22.944  10.983   6.179  1.00 93.99           H  
ATOM   4438  CA  GLY A 296      21.121  11.450   7.158  1.00 93.99           C  
ATOM   4439  HA2 GLY A 296      20.874  11.101   8.160  1.00 93.99           H  
ATOM   4440  HA3 GLY A 296      20.670  10.778   6.428  1.00 93.99           H  
ATOM   4441  C   GLY A 296      20.534  12.845   6.941  1.00 93.99           C  
ATOM   4442  O   GLY A 296      20.817  13.491   5.934  1.00 93.99           O  
ATOM   4443  N   THR A 297      19.741  13.320   7.901  1.00 92.99           N  
ATOM   4444  H   THR A 297      19.556  12.756   8.718  1.00 92.99           H  
ATOM   4445  CA  THR A 297      19.149  14.666   7.881  1.00 92.99           C  
ATOM   4446  HA  THR A 297      18.640  14.808   6.928  1.00 92.99           H  
ATOM   4447  C   THR A 297      20.169  15.794   8.000  1.00 92.99           C  
ATOM   4448  CB  THR A 297      18.123  14.843   9.007  1.00 92.99           C  
ATOM   4449  HB  THR A 297      17.756  15.870   8.996  1.00 92.99           H  
ATOM   4450  O   THR A 297      19.837  16.930   7.684  1.00 92.99           O  
ATOM   4451  CG2 THR A 297      16.921  13.908   8.857  1.00 92.99           C  
ATOM   4452 HG21 THR A 297      16.487  14.014   7.863  1.00 92.99           H  
ATOM   4453 HG22 THR A 297      16.173  14.177   9.602  1.00 92.99           H  
ATOM   4454 HG23 THR A 297      17.219  12.869   8.998  1.00 92.99           H  
ATOM   4455  OG1 THR A 297      18.699  14.571  10.266  1.00 92.99           O  
ATOM   4456  HG1 THR A 297      19.359  15.242  10.454  1.00 92.99           H  
ATOM   4457  N   ASP A 298      21.397  15.495   8.435  1.00 91.73           N  
ATOM   4458  H   ASP A 298      21.611  14.541   8.689  1.00 91.73           H  
ATOM   4459  CA  ASP A 298      22.471  16.487   8.561  1.00 91.73           C  
ATOM   4460  HA  ASP A 298      22.033  17.430   8.888  1.00 91.73           H  
ATOM   4461  C   ASP A 298      23.167  16.759   7.213  1.00 91.73           C  
ATOM   4462  CB  ASP A 298      23.479  16.048   9.641  1.00 91.73           C  
ATOM   4463  HB2 ASP A 298      24.199  16.851   9.797  1.00 91.73           H  
ATOM   4464  HB3 ASP A 298      24.029  15.180   9.279  1.00 91.73           H  
ATOM   4465  O   ASP A 298      24.092  17.566   7.137  1.00 91.73           O  
ATOM   4466  CG  ASP A 298      22.836  15.712  10.993  1.00 91.73           C  
ATOM   4467  OD1 ASP A 298      21.840  16.363  11.371  1.00 91.73           O  
ATOM   4468  OD2 ASP A 298      23.332  14.761  11.648  1.00 91.73           O  
ATOM   4469  N   TYR A 299      22.744  16.076   6.141  1.00 93.49           N  
ATOM   4470  H   TYR A 299      21.960  15.449   6.256  1.00 93.49           H  
ATOM   4471  CA  TYR A 299      23.257  16.296   4.795  1.00 93.49           C  
ATOM   4472  HA  TYR A 299      24.341  16.191   4.829  1.00 93.49           H  
ATOM   4473  C   TYR A 299      22.930  17.712   4.300  1.00 93.49           C  
ATOM   4474  CB  TYR A 299      22.691  15.224   3.854  1.00 93.49           C  
ATOM   4475  HB2 TYR A 299      22.955  14.241   4.245  1.00 93.49           H  
ATOM   4476  HB3 TYR A 299      21.603  15.288   3.845  1.00 93.49           H  
ATOM   4477  O   TYR A 299      21.789  18.162   4.389  1.00 93.49           O  
ATOM   4478  CG  TYR A 299      23.210  15.322   2.435  1.00 93.49           C  
ATOM   4479  CD1 TYR A 299      22.339  15.623   1.368  1.00 93.49           C  
ATOM   4480  HD1 TYR A 299      21.286  15.775   1.549  1.00 93.49           H  
ATOM   4481  CD2 TYR A 299      24.576  15.091   2.188  1.00 93.49           C  
ATOM   4482  HD2 TYR A 299      25.241  14.846   3.002  1.00 93.49           H  
ATOM   4483  CE1 TYR A 299      22.837  15.671   0.050  1.00 93.49           C  
ATOM   4484  HE1 TYR A 299      22.177  15.821  -0.791  1.00 93.49           H  
ATOM   4485  CE2 TYR A 299      25.075  15.156   0.875  1.00 93.49           C  
ATOM   4486  HE2 TYR A 299      26.121  14.971   0.680  1.00 93.49           H  
ATOM   4487  OH  TYR A 299      24.701  15.463  -1.459  1.00 93.49           O  
ATOM   4488  HH  TYR A 299      25.576  15.068  -1.466  1.00 93.49           H  
ATOM   4489  CZ  TYR A 299      24.206  15.440  -0.196  1.00 93.49           C  
ATOM   4490  N   LYS A 300      23.917  18.402   3.710  1.00 90.22           N  
ATOM   4491  H   LYS A 300      24.830  17.970   3.704  1.00 90.22           H  
ATOM   4492  CA  LYS A 300      23.812  19.815   3.289  1.00 90.22           C  
ATOM   4493  HA  LYS A 300      23.709  20.429   4.183  1.00 90.22           H  
ATOM   4494  C   LYS A 300      22.580  20.119   2.425  1.00 90.22           C  
ATOM   4495  CB  LYS A 300      25.112  20.209   2.563  1.00 90.22           C  
ATOM   4496  HB2 LYS A 300      25.230  19.587   1.676  1.00 90.22           H  
ATOM   4497  HB3 LYS A 300      25.953  20.020   3.230  1.00 90.22           H  
ATOM   4498  O   LYS A 300      21.941  21.147   2.621  1.00 90.22           O  
ATOM   4499  CG  LYS A 300      25.143  21.690   2.143  1.00 90.22           C  
ATOM   4500  HG2 LYS A 300      25.011  22.319   3.023  1.00 90.22           H  
ATOM   4501  HG3 LYS A 300      24.333  21.887   1.441  1.00 90.22           H  
ATOM   4502  CD  LYS A 300      26.470  22.043   1.457  1.00 90.22           C  
ATOM   4503  HD2 LYS A 300      27.293  21.868   2.149  1.00 90.22           H  
ATOM   4504  HD3 LYS A 300      26.594  21.404   0.582  1.00 90.22           H  
ATOM   4505  CE  LYS A 300      26.463  23.513   1.017  1.00 90.22           C  
ATOM   4506  HE2 LYS A 300      25.594  23.675   0.380  1.00 90.22           H  
ATOM   4507  HE3 LYS A 300      26.351  24.144   1.898  1.00 90.22           H  
ATOM   4508  NZ  LYS A 300      27.702  23.874   0.278  1.00 90.22           N  
ATOM   4509  HZ1 LYS A 300      27.660  24.832  -0.040  1.00 90.22           H  
ATOM   4510  HZ2 LYS A 300      27.812  23.285  -0.535  1.00 90.22           H  
ATOM   4511  HZ3 LYS A 300      28.519  23.770   0.862  1.00 90.22           H  
ATOM   4512  N   HIS A 301      22.231  19.228   1.497  1.00 92.66           N  
ATOM   4513  H   HIS A 301      22.796  18.397   1.398  1.00 92.66           H  
ATOM   4514  CA  HIS A 301      21.078  19.402   0.603  1.00 92.66           C  
ATOM   4515  HA  HIS A 301      20.817  20.460   0.580  1.00 92.66           H  
ATOM   4516  C   HIS A 301      19.814  18.680   1.094  1.00 92.66           C  
ATOM   4517  CB  HIS A 301      21.456  19.026  -0.834  1.00 92.66           C  
ATOM   4518  HB2 HIS A 301      21.686  17.962  -0.895  1.00 92.66           H  
ATOM   4519  HB3 HIS A 301      20.601  19.226  -1.480  1.00 92.66           H  
ATOM   4520  O   HIS A 301      18.837  18.566   0.355  1.00 92.66           O  
ATOM   4521  CG  HIS A 301      22.613  19.825  -1.365  1.00 92.66           C  
ATOM   4522  CD2 HIS A 301      23.934  19.466  -1.367  1.00 92.66           C  
ATOM   4523  HD2 HIS A 301      24.339  18.533  -1.003  1.00 92.66           H  
ATOM   4524  ND1 HIS A 301      22.524  21.077  -1.923  1.00 92.66           N  
ATOM   4525  HD1 HIS A 301      21.671  21.542  -2.199  1.00 92.66           H  
ATOM   4526  CE1 HIS A 301      23.767  21.470  -2.245  1.00 92.66           C  
ATOM   4527  HE1 HIS A 301      24.006  22.390  -2.759  1.00 92.66           H  
ATOM   4528  NE2 HIS A 301      24.667  20.533  -1.897  1.00 92.66           N  
ATOM   4529  N   TRP A 302      19.791  18.200   2.342  1.00 94.28           N  
ATOM   4530  H   TRP A 302      20.585  18.347   2.948  1.00 94.28           H  
ATOM   4531  CA  TRP A 302      18.617  17.539   2.910  1.00 94.28           C  
ATOM   4532  HA  TRP A 302      18.418  16.650   2.311  1.00 94.28           H  
ATOM   4533  C   TRP A 302      17.341  18.392   2.843  1.00 94.28           C  
ATOM   4534  CB  TRP A 302      18.881  17.070   4.344  1.00 94.28           C  
ATOM   4535  HB2 TRP A 302      19.113  17.917   4.990  1.00 94.28           H  
ATOM   4536  HB3 TRP A 302      19.746  16.405   4.349  1.00 94.28           H  
ATOM   4537  O   TRP A 302      16.320  17.833   2.449  1.00 94.28           O  
ATOM   4538  CG  TRP A 302      17.728  16.321   4.920  1.00 94.28           C  
ATOM   4539  CD1 TRP A 302      16.835  16.804   5.811  1.00 94.28           C  
ATOM   4540  HD1 TRP A 302      16.874  17.795   6.238  1.00 94.28           H  
ATOM   4541  CD2 TRP A 302      17.297  14.967   4.601  1.00 94.28           C  
ATOM   4542  CE2 TRP A 302      16.106  14.694   5.335  1.00 94.28           C  
ATOM   4543  CE3 TRP A 302      17.797  13.943   3.769  1.00 94.28           C  
ATOM   4544  HE3 TRP A 302      18.703  14.121   3.208  1.00 94.28           H  
ATOM   4545  NE1 TRP A 302      15.864  15.851   6.048  1.00 94.28           N  
ATOM   4546  HE1 TRP A 302      15.068  16.016   6.646  1.00 94.28           H  
ATOM   4547  CH2 TRP A 302      15.966  12.461   4.414  1.00 94.28           C  
ATOM   4548  HH2 TRP A 302      15.458  11.512   4.324  1.00 94.28           H  
ATOM   4549  CZ2 TRP A 302      15.444  13.460   5.254  1.00 94.28           C  
ATOM   4550  HZ2 TRP A 302      14.538  13.292   5.818  1.00 94.28           H  
ATOM   4551  CZ3 TRP A 302      17.136  12.704   3.673  1.00 94.28           C  
ATOM   4552  HZ3 TRP A 302      17.527  11.941   3.017  1.00 94.28           H  
ATOM   4553  N   PRO A 303      17.345  19.714   3.124  1.00 90.98           N  
ATOM   4554  CA  PRO A 303      16.133  20.531   2.994  1.00 90.98           C  
ATOM   4555  HA  PRO A 303      15.379  20.155   3.686  1.00 90.98           H  
ATOM   4556  C   PRO A 303      15.550  20.518   1.573  1.00 90.98           C  
ATOM   4557  CB  PRO A 303      16.546  21.946   3.421  1.00 90.98           C  
ATOM   4558  HB2 PRO A 303      16.867  22.526   2.555  1.00 90.98           H  
ATOM   4559  HB3 PRO A 303      15.738  22.460   3.940  1.00 90.98           H  
ATOM   4560  O   PRO A 303      14.338  20.413   1.394  1.00 90.98           O  
ATOM   4561  CG  PRO A 303      17.746  21.711   4.337  1.00 90.98           C  
ATOM   4562  HG2 PRO A 303      17.402  21.439   5.335  1.00 90.98           H  
ATOM   4563  HG3 PRO A 303      18.404  22.579   4.377  1.00 90.98           H  
ATOM   4564  CD  PRO A 303      18.429  20.515   3.684  1.00 90.98           C  
ATOM   4565  HD2 PRO A 303      19.011  19.971   4.428  1.00 90.98           H  
ATOM   4566  HD3 PRO A 303      19.080  20.863   2.882  1.00 90.98           H  
ATOM   4567  N   GLN A 304      16.426  20.540   0.565  1.00 89.09           N  
ATOM   4568  H   GLN A 304      17.411  20.558   0.788  1.00 89.09           H  
ATOM   4569  CA  GLN A 304      16.064  20.530  -0.852  1.00 89.09           C  
ATOM   4570  HA  GLN A 304      15.268  21.258  -1.014  1.00 89.09           H  
ATOM   4571  C   GLN A 304      15.551  19.159  -1.321  1.00 89.09           C  
ATOM   4572  CB  GLN A 304      17.307  20.972  -1.636  1.00 89.09           C  
ATOM   4573  HB2 GLN A 304      17.771  21.807  -1.111  1.00 89.09           H  
ATOM   4574  HB3 GLN A 304      18.024  20.152  -1.675  1.00 89.09           H  
ATOM   4575  O   GLN A 304      14.772  19.075  -2.263  1.00 89.09           O  
ATOM   4576  CG  GLN A 304      16.991  21.443  -3.059  1.00 89.09           C  
ATOM   4577  HG2 GLN A 304      16.584  20.613  -3.636  1.00 89.09           H  
ATOM   4578  HG3 GLN A 304      16.246  22.237  -3.022  1.00 89.09           H  
ATOM   4579  CD  GLN A 304      18.227  21.973  -3.783  1.00 89.09           C  
ATOM   4580  NE2 GLN A 304      18.043  22.562  -4.941  1.00 89.09           N  
ATOM   4581 HE21 GLN A 304      18.849  22.911  -5.439  1.00 89.09           H  
ATOM   4582 HE22 GLN A 304      17.134  22.513  -5.378  1.00 89.09           H  
ATOM   4583  OE1 GLN A 304      19.359  21.859  -3.322  1.00 89.09           O  
ATOM   4584  N   ILE A 305      15.944  18.073  -0.653  1.00 92.72           N  
ATOM   4585  H   ILE A 305      16.645  18.194   0.064  1.00 92.72           H  
ATOM   4586  CA  ILE A 305      15.396  16.727  -0.887  1.00 92.72           C  
ATOM   4587  HA  ILE A 305      15.188  16.601  -1.949  1.00 92.72           H  
ATOM   4588  C   ILE A 305      14.072  16.554  -0.135  1.00 92.72           C  
ATOM   4589  CB  ILE A 305      16.436  15.667  -0.465  1.00 92.72           C  
ATOM   4590  HB  ILE A 305      16.746  15.881   0.558  1.00 92.72           H  
ATOM   4591  O   ILE A 305      13.113  15.992  -0.663  1.00 92.72           O  
ATOM   4592  CG1 ILE A 305      17.674  15.761  -1.384  1.00 92.72           C  
ATOM   4593 HG12 ILE A 305      18.002  16.799  -1.435  1.00 92.72           H  
ATOM   4594 HG13 ILE A 305      17.413  15.446  -2.394  1.00 92.72           H  
ATOM   4595  CG2 ILE A 305      15.848  14.246  -0.491  1.00 92.72           C  
ATOM   4596 HG21 ILE A 305      16.595  13.536  -0.137  1.00 92.72           H  
ATOM   4597 HG22 ILE A 305      14.995  14.166   0.183  1.00 92.72           H  
ATOM   4598 HG23 ILE A 305      15.531  13.988  -1.501  1.00 92.72           H  
ATOM   4599  CD1 ILE A 305      18.874  14.951  -0.895  1.00 92.72           C  
ATOM   4600 HD11 ILE A 305      19.750  15.238  -1.477  1.00 92.72           H  
ATOM   4601 HD12 ILE A 305      19.066  15.164   0.156  1.00 92.72           H  
ATOM   4602 HD13 ILE A 305      18.693  13.885  -1.035  1.00 92.72           H  
ATOM   4603  N   ALA A 306      14.008  17.043   1.104  1.00 91.92           N  
ATOM   4604  H   ALA A 306      14.828  17.502   1.475  1.00 91.92           H  
ATOM   4605  CA  ALA A 306      12.877  16.866   2.002  1.00 91.92           C  
ATOM   4606  HA  ALA A 306      12.659  15.800   2.072  1.00 91.92           H  
ATOM   4607  C   ALA A 306      11.601  17.552   1.497  1.00 91.92           C  
ATOM   4608  CB  ALA A 306      13.275  17.368   3.394  1.00 91.92           C  
ATOM   4609  HB1 ALA A 306      13.514  18.431   3.350  1.00 91.92           H  
ATOM   4610  HB2 ALA A 306      14.144  16.817   3.751  1.00 91.92           H  
ATOM   4611  HB3 ALA A 306      12.447  17.218   4.087  1.00 91.92           H  
ATOM   4612  O   ALA A 306      10.514  17.073   1.809  1.00 91.92           O  
ATOM   4613  N   GLN A 307      11.706  18.603   0.676  1.00 87.89           N  
ATOM   4614  H   GLN A 307      12.618  19.005   0.512  1.00 87.89           H  
ATOM   4615  CA  GLN A 307      10.538  19.233   0.041  1.00 87.89           C  
ATOM   4616  HA  GLN A 307       9.857  19.546   0.833  1.00 87.89           H  
ATOM   4617  C   GLN A 307       9.748  18.276  -0.871  1.00 87.89           C  
ATOM   4618  CB  GLN A 307      10.973  20.496  -0.720  1.00 87.89           C  
ATOM   4619  HB2 GLN A 307      11.618  21.091  -0.073  1.00 87.89           H  
ATOM   4620  HB3 GLN A 307      10.087  21.087  -0.947  1.00 87.89           H  
ATOM   4621  O   GLN A 307       8.550  18.460  -1.067  1.00 87.89           O  
ATOM   4622  CG  GLN A 307      11.709  20.198  -2.036  1.00 87.89           C  
ATOM   4623  HG2 GLN A 307      12.485  19.457  -1.840  1.00 87.89           H  
ATOM   4624  HG3 GLN A 307      11.016  19.770  -2.761  1.00 87.89           H  
ATOM   4625  CD  GLN A 307      12.321  21.447  -2.663  1.00 87.89           C  
ATOM   4626  NE2 GLN A 307      13.378  21.321  -3.432  1.00 87.89           N  
ATOM   4627 HE21 GLN A 307      13.728  22.166  -3.860  1.00 87.89           H  
ATOM   4628 HE22 GLN A 307      13.822  20.420  -3.540  1.00 87.89           H  
ATOM   4629  OE1 GLN A 307      11.861  22.555  -2.462  1.00 87.89           O  
ATOM   4630  N   PHE A 308      10.395  17.230  -1.398  1.00 90.12           N  
ATOM   4631  H   PHE A 308      11.384  17.134  -1.215  1.00 90.12           H  
ATOM   4632  CA  PHE A 308       9.758  16.202  -2.226  1.00 90.12           C  
ATOM   4633  HA  PHE A 308       8.939  16.653  -2.785  1.00 90.12           H  
ATOM   4634  C   PHE A 308       9.151  15.061  -1.407  1.00 90.12           C  
ATOM   4635  CB  PHE A 308      10.794  15.662  -3.218  1.00 90.12           C  
ATOM   4636  HB2 PHE A 308      11.607  15.196  -2.662  1.00 90.12           H  
ATOM   4637  HB3 PHE A 308      10.342  14.879  -3.827  1.00 90.12           H  
ATOM   4638  O   PHE A 308       8.439  14.214  -1.950  1.00 90.12           O  
ATOM   4639  CG  PHE A 308      11.352  16.727  -4.134  1.00 90.12           C  
ATOM   4640  CD1 PHE A 308      10.481  17.481  -4.943  1.00 90.12           C  
ATOM   4641  HD1 PHE A 308       9.419  17.290  -4.936  1.00 90.12           H  
ATOM   4642  CD2 PHE A 308      12.728  17.016  -4.122  1.00 90.12           C  
ATOM   4643  HD2 PHE A 308      13.397  16.463  -3.480  1.00 90.12           H  
ATOM   4644  CE1 PHE A 308      10.982  18.535  -5.718  1.00 90.12           C  
ATOM   4645  HE1 PHE A 308      10.313  19.151  -6.300  1.00 90.12           H  
ATOM   4646  CE2 PHE A 308      13.234  18.056  -4.919  1.00 90.12           C  
ATOM   4647  HE2 PHE A 308      14.286  18.297  -4.896  1.00 90.12           H  
ATOM   4648  CZ  PHE A 308      12.353  18.820  -5.702  1.00 90.12           C  
ATOM   4649  HZ  PHE A 308      12.711  19.667  -6.268  1.00 90.12           H  
ATOM   4650  N   ALA A 309       9.426  15.006  -0.102  1.00 89.67           N  
ATOM   4651  H   ALA A 309       9.923  15.774   0.327  1.00 89.67           H  
ATOM   4652  CA  ALA A 309       8.805  14.023   0.762  1.00 89.67           C  
ATOM   4653  HA  ALA A 309       8.877  13.058   0.260  1.00 89.67           H  
ATOM   4654  C   ALA A 309       7.330  14.403   0.976  1.00 89.67           C  
ATOM   4655  CB  ALA A 309       9.578  13.908   2.079  1.00 89.67           C  
ATOM   4656  HB1 ALA A 309       9.155  13.103   2.680  1.00 89.67           H  
ATOM   4657  HB2 ALA A 309      10.628  13.697   1.875  1.00 89.67           H  
ATOM   4658  HB3 ALA A 309       9.499  14.841   2.637  1.00 89.67           H  
ATOM   4659  O   ALA A 309       7.036  15.504   1.449  1.00 89.67           O  
ATOM   4660  N   PRO A 310       6.379  13.507   0.671  1.00 87.50           N  
ATOM   4661  CA  PRO A 310       4.984  13.786   0.948  1.00 87.50           C  
ATOM   4662  HA  PRO A 310       4.696  14.728   0.483  1.00 87.50           H  
ATOM   4663  C   PRO A 310       4.762  13.881   2.462  1.00 87.50           C  
ATOM   4664  CB  PRO A 310       4.208  12.641   0.296  1.00 87.50           C  
ATOM   4665  HB2 PRO A 310       3.297  12.402   0.845  1.00 87.50           H  
ATOM   4666  HB3 PRO A 310       3.976  12.902  -0.737  1.00 87.50           H  
ATOM   4667  O   PRO A 310       5.337  13.123   3.249  1.00 87.50           O  
ATOM   4668  CG  PRO A 310       5.197  11.477   0.319  1.00 87.50           C  
ATOM   4669  HG2 PRO A 310       5.168  10.990   1.294  1.00 87.50           H  
ATOM   4670  HG3 PRO A 310       4.996  10.758  -0.476  1.00 87.50           H  
ATOM   4671  CD  PRO A 310       6.548  12.164   0.135  1.00 87.50           C  
ATOM   4672  HD2 PRO A 310       7.318  11.611   0.673  1.00 87.50           H  
ATOM   4673  HD3 PRO A 310       6.793  12.226  -0.925  1.00 87.50           H  
ATOM   4674  N   SER A 311       3.870  14.780   2.879  1.00 84.05           N  
ATOM   4675  H   SER A 311       3.442  15.388   2.197  1.00 84.05           H  
ATOM   4676  CA  SER A 311       3.332  14.758   4.241  1.00 84.05           C  
ATOM   4677  HA  SER A 311       4.162  14.862   4.940  1.00 84.05           H  
ATOM   4678  C   SER A 311       2.625  13.425   4.515  1.00 84.05           C  
ATOM   4679  CB  SER A 311       2.365  15.928   4.443  1.00 84.05           C  
ATOM   4680  HB2 SER A 311       2.122  16.015   5.502  1.00 84.05           H  
ATOM   4681  HB3 SER A 311       2.839  16.853   4.115  1.00 84.05           H  
ATOM   4682  O   SER A 311       2.258  12.712   3.584  1.00 84.05           O  
ATOM   4683  OG  SER A 311       1.174  15.709   3.711  1.00 84.05           O  
ATOM   4684  HG  SER A 311       0.598  16.472   3.807  1.00 84.05           H  
ATOM   4685  N   ALA A 312       2.352  13.092   5.780  1.00 82.16           N  
ATOM   4686  H   ALA A 312       2.705  13.667   6.532  1.00 82.16           H  
ATOM   4687  CA  ALA A 312       1.613  11.866   6.103  1.00 82.16           C  
ATOM   4688  HA  ALA A 312       2.208  11.009   5.789  1.00 82.16           H  
ATOM   4689  C   ALA A 312       0.263  11.782   5.361  1.00 82.16           C  
ATOM   4690  CB  ALA A 312       1.421  11.796   7.622  1.00 82.16           C  
ATOM   4691  HB1 ALA A 312       0.832  12.645   7.969  1.00 82.16           H  
ATOM   4692  HB2 ALA A 312       0.898  10.874   7.877  1.00 82.16           H  
ATOM   4693  HB3 ALA A 312       2.391  11.797   8.119  1.00 82.16           H  
ATOM   4694  O   ALA A 312      -0.100  10.726   4.851  1.00 82.16           O  
ATOM   4695  N   SER A 313      -0.448  12.906   5.226  1.00 85.45           N  
ATOM   4696  H   SER A 313      -0.069  13.776   5.569  1.00 85.45           H  
ATOM   4697  CA  SER A 313      -1.707  12.950   4.476  1.00 85.45           C  
ATOM   4698  HA  SER A 313      -2.326  12.110   4.792  1.00 85.45           H  
ATOM   4699  C   SER A 313      -1.504  12.804   2.967  1.00 85.45           C  
ATOM   4700  CB  SER A 313      -2.476  14.234   4.794  1.00 85.45           C  
ATOM   4701  HB2 SER A 313      -3.397  14.248   4.212  1.00 85.45           H  
ATOM   4702  HB3 SER A 313      -2.737  14.234   5.852  1.00 85.45           H  
ATOM   4703  O   SER A 313      -2.256  12.076   2.325  1.00 85.45           O  
ATOM   4704  OG  SER A 313      -1.716  15.395   4.504  1.00 85.45           O  
ATOM   4705  HG  SER A 313      -2.252  16.160   4.728  1.00 85.45           H  
ATOM   4706  N   ALA A 314      -0.481  13.443   2.391  1.00 84.73           N  
ATOM   4707  H   ALA A 314       0.117  14.027   2.958  1.00 84.73           H  
ATOM   4708  CA  ALA A 314      -0.148  13.278   0.977  1.00 84.73           C  
ATOM   4709  HA  ALA A 314      -1.043  13.445   0.378  1.00 84.73           H  
ATOM   4710  C   ALA A 314       0.345  11.855   0.675  1.00 84.73           C  
ATOM   4711  CB  ALA A 314       0.890  14.334   0.591  1.00 84.73           C  
ATOM   4712  HB1 ALA A 314       1.784  14.220   1.204  1.00 84.73           H  
ATOM   4713  HB2 ALA A 314       0.478  15.332   0.740  1.00 84.73           H  
ATOM   4714  HB3 ALA A 314       1.160  14.217  -0.458  1.00 84.73           H  
ATOM   4715  O   ALA A 314       0.029  11.303  -0.369  1.00 84.73           O  
ATOM   4716  N   PHE A 315       1.053  11.220   1.607  1.00 87.45           N  
ATOM   4717  H   PHE A 315       1.307  11.732   2.439  1.00 87.45           H  
ATOM   4718  CA  PHE A 315       1.570   9.866   1.462  1.00 87.45           C  
ATOM   4719  HA  PHE A 315       2.191   9.817   0.568  1.00 87.45           H  
ATOM   4720  C   PHE A 315       0.434   8.860   1.289  1.00 87.45           C  
ATOM   4721  CB  PHE A 315       2.437   9.530   2.678  1.00 87.45           C  
ATOM   4722  HB2 PHE A 315       1.877   9.720   3.593  1.00 87.45           H  
ATOM   4723  HB3 PHE A 315       3.309  10.185   2.687  1.00 87.45           H  
ATOM   4724  O   PHE A 315       0.377   8.181   0.265  1.00 87.45           O  
ATOM   4725  CG  PHE A 315       2.901   8.095   2.685  1.00 87.45           C  
ATOM   4726  CD1 PHE A 315       2.293   7.152   3.535  1.00 87.45           C  
ATOM   4727  HD1 PHE A 315       1.492   7.452   4.194  1.00 87.45           H  
ATOM   4728  CD2 PHE A 315       3.920   7.696   1.807  1.00 87.45           C  
ATOM   4729  HD2 PHE A 315       4.386   8.413   1.148  1.00 87.45           H  
ATOM   4730  CE1 PHE A 315       2.708   5.811   3.514  1.00 87.45           C  
ATOM   4731  HE1 PHE A 315       2.224   5.089   4.154  1.00 87.45           H  
ATOM   4732  CE2 PHE A 315       4.347   6.361   1.802  1.00 87.45           C  
ATOM   4733  HE2 PHE A 315       5.157   6.073   1.148  1.00 87.45           H  
ATOM   4734  CZ  PHE A 315       3.741   5.417   2.649  1.00 87.45           C  
ATOM   4735  HZ  PHE A 315       4.066   4.387   2.641  1.00 87.45           H  
ATOM   4736  N   PHE A 316      -0.504   8.823   2.236  1.00 79.87           N  
ATOM   4737  H   PHE A 316      -0.400   9.404   3.055  1.00 79.87           H  
ATOM   4738  CA  PHE A 316      -1.679   7.956   2.137  1.00 79.87           C  
ATOM   4739  HA  PHE A 316      -1.357   6.949   1.869  1.00 79.87           H  
ATOM   4740  C   PHE A 316      -2.643   8.402   1.028  1.00 79.87           C  
ATOM   4741  CB  PHE A 316      -2.366   7.885   3.508  1.00 79.87           C  
ATOM   4742  HB2 PHE A 316      -3.370   7.484   3.376  1.00 79.87           H  
ATOM   4743  HB3 PHE A 316      -2.470   8.888   3.923  1.00 79.87           H  
ATOM   4744  O   PHE A 316      -3.342   7.577   0.447  1.00 79.87           O  
ATOM   4745  CG  PHE A 316      -1.640   6.986   4.493  1.00 79.87           C  
ATOM   4746  CD1 PHE A 316      -1.778   5.593   4.381  1.00 79.87           C  
ATOM   4747  HD1 PHE A 316      -2.443   5.182   3.636  1.00 79.87           H  
ATOM   4748  CD2 PHE A 316      -0.851   7.518   5.530  1.00 79.87           C  
ATOM   4749  HD2 PHE A 316      -0.788   8.587   5.666  1.00 79.87           H  
ATOM   4750  CE1 PHE A 316      -1.099   4.734   5.263  1.00 79.87           C  
ATOM   4751  HE1 PHE A 316      -1.239   3.665   5.195  1.00 79.87           H  
ATOM   4752  CE2 PHE A 316      -0.170   6.662   6.416  1.00 79.87           C  
ATOM   4753  HE2 PHE A 316       0.420   7.076   7.221  1.00 79.87           H  
ATOM   4754  CZ  PHE A 316      -0.289   5.268   6.277  1.00 79.87           C  
ATOM   4755  HZ  PHE A 316       0.197   4.602   6.975  1.00 79.87           H  
ATOM   4756  N   GLY A 317      -2.665   9.697   0.694  1.00 81.08           N  
ATOM   4757  H   GLY A 317      -2.121  10.344   1.246  1.00 81.08           H  
ATOM   4758  CA  GLY A 317      -3.553  10.245  -0.328  1.00 81.08           C  
ATOM   4759  HA2 GLY A 317      -4.524   9.755  -0.253  1.00 81.08           H  
ATOM   4760  HA3 GLY A 317      -3.677  11.308  -0.124  1.00 81.08           H  
ATOM   4761  C   GLY A 317      -3.085  10.090  -1.776  1.00 81.08           C  
ATOM   4762  O   GLY A 317      -3.930  10.075  -2.665  1.00 81.08           O  
ATOM   4763  N   MET A 318      -1.777  10.001  -2.027  1.00 79.10           N  
ATOM   4764  H   MET A 318      -1.143  10.109  -1.248  1.00 79.10           H  
ATOM   4765  CA  MET A 318      -1.187   9.975  -3.376  1.00 79.10           C  
ATOM   4766  HA  MET A 318      -1.969  10.122  -4.121  1.00 79.10           H  
ATOM   4767  C   MET A 318      -0.504   8.646  -3.709  1.00 79.10           C  
ATOM   4768  CB  MET A 318      -0.163  11.110  -3.537  1.00 79.10           C  
ATOM   4769  HB2 MET A 318       0.656  10.964  -2.833  1.00 79.10           H  
ATOM   4770  HB3 MET A 318       0.251  11.053  -4.543  1.00 79.10           H  
ATOM   4771  O   MET A 318      -0.210   8.386  -4.877  1.00 79.10           O  
ATOM   4772  CG  MET A 318      -0.757  12.510  -3.339  1.00 79.10           C  
ATOM   4773  HG2 MET A 318      -1.512  12.685  -4.106  1.00 79.10           H  
ATOM   4774  HG3 MET A 318      -1.249  12.557  -2.368  1.00 79.10           H  
ATOM   4775  SD  MET A 318       0.461  13.855  -3.400  1.00 79.10           S  
ATOM   4776  CE  MET A 318       1.098  13.666  -5.088  1.00 79.10           C  
ATOM   4777  HE1 MET A 318       1.670  12.741  -5.163  1.00 79.10           H  
ATOM   4778  HE2 MET A 318       0.271  13.645  -5.797  1.00 79.10           H  
ATOM   4779  HE3 MET A 318       1.751  14.506  -5.324  1.00 79.10           H  
ATOM   4780  N   SER A 319      -0.223   7.808  -2.710  1.00 82.21           N  
ATOM   4781  H   SER A 319      -0.499   8.044  -1.767  1.00 82.21           H  
ATOM   4782  CA  SER A 319       0.472   6.542  -2.933  1.00 82.21           C  
ATOM   4783  HA  SER A 319       1.097   6.642  -3.820  1.00 82.21           H  
ATOM   4784  C   SER A 319      -0.504   5.406  -3.180  1.00 82.21           C  
ATOM   4785  CB  SER A 319       1.412   6.174  -1.786  1.00 82.21           C  
ATOM   4786  HB2 SER A 319       0.833   5.911  -0.900  1.00 82.21           H  
ATOM   4787  HB3 SER A 319       2.011   5.313  -2.082  1.00 82.21           H  
ATOM   4788  O   SER A 319      -1.508   5.250  -2.489  1.00 82.21           O  
ATOM   4789  OG  SER A 319       2.266   7.256  -1.488  1.00 82.21           O  
ATOM   4790  HG  SER A 319       1.761   7.796  -0.875  1.00 82.21           H  
ATOM   4791  N   ARG A 320      -0.145   4.529  -4.115  1.00 73.15           N  
ATOM   4792  H   ARG A 320       0.678   4.735  -4.662  1.00 73.15           H  
ATOM   4793  CA  ARG A 320      -0.702   3.182  -4.169  1.00 73.15           C  
ATOM   4794  HA  ARG A 320      -1.779   3.221  -4.008  1.00 73.15           H  
ATOM   4795  C   ARG A 320      -0.092   2.374  -3.045  1.00 73.15           C  
ATOM   4796  CB  ARG A 320      -0.416   2.531  -5.517  1.00 73.15           C  
ATOM   4797  HB2 ARG A 320       0.649   2.586  -5.742  1.00 73.15           H  
ATOM   4798  HB3 ARG A 320      -0.713   1.483  -5.465  1.00 73.15           H  
ATOM   4799  O   ARG A 320       1.080   2.006  -3.125  1.00 73.15           O  
ATOM   4800  CG  ARG A 320      -1.215   3.227  -6.613  1.00 73.15           C  
ATOM   4801  HG2 ARG A 320      -2.273   3.242  -6.350  1.00 73.15           H  
ATOM   4802  HG3 ARG A 320      -0.856   4.248  -6.746  1.00 73.15           H  
ATOM   4803  CD  ARG A 320      -1.022   2.442  -7.901  1.00 73.15           C  
ATOM   4804  HD2 ARG A 320      -1.396   1.429  -7.748  1.00 73.15           H  
ATOM   4805  HD3 ARG A 320       0.042   2.404  -8.133  1.00 73.15           H  
ATOM   4806  NE  ARG A 320      -1.743   3.078  -9.010  1.00 73.15           N  
ATOM   4807  HE  ARG A 320      -2.148   3.985  -8.832  1.00 73.15           H  
ATOM   4808  NH1 ARG A 320      -1.366   1.404 -10.503  1.00 73.15           N  
ATOM   4809 HH11 ARG A 320      -0.878   0.898  -9.778  1.00 73.15           H  
ATOM   4810 HH12 ARG A 320      -1.418   1.062 -11.452  1.00 73.15           H  
ATOM   4811  NH2 ARG A 320      -2.468   3.232 -11.163  1.00 73.15           N  
ATOM   4812 HH21 ARG A 320      -2.492   2.861 -12.102  1.00 73.15           H  
ATOM   4813 HH22 ARG A 320      -2.865   4.139 -10.966  1.00 73.15           H  
ATOM   4814  CZ  ARG A 320      -1.856   2.576 -10.220  1.00 73.15           C  
ATOM   4815  N   ILE A 321      -0.880   2.139  -2.010  1.00 70.43           N  
ATOM   4816  H   ILE A 321      -1.816   2.518  -2.012  1.00 70.43           H  
ATOM   4817  CA  ILE A 321      -0.477   1.320  -0.876  1.00 70.43           C  
ATOM   4818  HA  ILE A 321       0.611   1.338  -0.811  1.00 70.43           H  
ATOM   4819  C   ILE A 321      -0.880  -0.126  -1.141  1.00 70.43           C  
ATOM   4820  CB  ILE A 321      -0.999   1.917   0.443  1.00 70.43           C  
ATOM   4821  HB  ILE A 321      -2.088   1.956   0.418  1.00 70.43           H  
ATOM   4822  O   ILE A 321      -1.964  -0.409  -1.643  1.00 70.43           O  
ATOM   4823  CG1 ILE A 321      -0.449   3.365   0.552  1.00 70.43           C  
ATOM   4824 HG12 ILE A 321       0.523   3.430   0.065  1.00 70.43           H  
ATOM   4825 HG13 ILE A 321      -1.130   4.031   0.023  1.00 70.43           H  
ATOM   4826  CG2 ILE A 321      -0.586   1.025   1.624  1.00 70.43           C  
ATOM   4827 HG21 ILE A 321      -0.998   1.427   2.550  1.00 70.43           H  
ATOM   4828 HG22 ILE A 321       0.500   0.967   1.695  1.00 70.43           H  
ATOM   4829 HG23 ILE A 321      -1.001   0.023   1.514  1.00 70.43           H  
ATOM   4830  CD1 ILE A 321      -0.260   3.906   1.967  1.00 70.43           C  
ATOM   4831 HD11 ILE A 321      -0.030   4.971   1.923  1.00 70.43           H  
ATOM   4832 HD12 ILE A 321       0.564   3.393   2.464  1.00 70.43           H  
ATOM   4833 HD13 ILE A 321      -1.181   3.751   2.528  1.00 70.43           H  
ATOM   4834  N   GLY A 322       0.030  -1.040  -0.844  1.00 65.76           N  
ATOM   4835  H   GLY A 322       0.893  -0.725  -0.424  1.00 65.76           H  
ATOM   4836  CA  GLY A 322      -0.176  -2.474  -0.954  1.00 65.76           C  
ATOM   4837  HA2 GLY A 322       0.235  -2.836  -1.896  1.00 65.76           H  
ATOM   4838  HA3 GLY A 322      -1.240  -2.705  -0.919  1.00 65.76           H  
ATOM   4839  C   GLY A 322       0.518  -3.180   0.193  1.00 65.76           C  
ATOM   4840  O   GLY A 322       1.367  -2.604   0.870  1.00 65.76           O  
ATOM   4841  N   MET A 323       0.198  -4.446   0.402  1.00 62.17           N  
ATOM   4842  H   MET A 323      -0.469  -4.906  -0.202  1.00 62.17           H  
ATOM   4843  CA  MET A 323       0.801  -5.225   1.470  1.00 62.17           C  
ATOM   4844  HA  MET A 323       1.592  -4.648   1.950  1.00 62.17           H  
ATOM   4845  C   MET A 323       1.449  -6.488   0.928  1.00 62.17           C  
ATOM   4846  CB  MET A 323      -0.240  -5.511   2.535  1.00 62.17           C  
ATOM   4847  HB2 MET A 323      -1.137  -5.923   2.073  1.00 62.17           H  
ATOM   4848  HB3 MET A 323       0.201  -6.247   3.207  1.00 62.17           H  
ATOM   4849  O   MET A 323       0.839  -7.244   0.178  1.00 62.17           O  
ATOM   4850  CG  MET A 323      -0.576  -4.234   3.314  1.00 62.17           C  
ATOM   4851  HG2 MET A 323      -1.057  -3.531   2.634  1.00 62.17           H  
ATOM   4852  HG3 MET A 323       0.353  -3.780   3.657  1.00 62.17           H  
ATOM   4853  SD  MET A 323      -1.647  -4.414   4.750  1.00 62.17           S  
ATOM   4854  CE  MET A 323      -3.028  -5.399   4.092  1.00 62.17           C  
ATOM   4855  HE1 MET A 323      -2.701  -6.376   3.738  1.00 62.17           H  
ATOM   4856  HE2 MET A 323      -3.771  -5.537   4.878  1.00 62.17           H  
ATOM   4857  HE3 MET A 323      -3.498  -4.856   3.272  1.00 62.17           H  
ATOM   4858  N   GLU A 324       2.697  -6.704   1.323  1.00 59.85           N  
ATOM   4859  H   GLU A 324       3.114  -6.032   1.952  1.00 59.85           H  
ATOM   4860  CA  GLU A 324       3.561  -7.758   0.820  1.00 59.85           C  
ATOM   4861  HA  GLU A 324       3.015  -8.346   0.083  1.00 59.85           H  
ATOM   4862  C   GLU A 324       3.980  -8.690   1.963  1.00 59.85           C  
ATOM   4863  CB  GLU A 324       4.749  -7.105   0.095  1.00 59.85           C  
ATOM   4864  HB2 GLU A 324       4.358  -6.505  -0.726  1.00 59.85           H  
ATOM   4865  HB3 GLU A 324       5.300  -6.459   0.778  1.00 59.85           H  
ATOM   4866  O   GLU A 324       4.635  -8.281   2.921  1.00 59.85           O  
ATOM   4867  CG  GLU A 324       5.686  -8.169  -0.470  1.00 59.85           C  
ATOM   4868  HG2 GLU A 324       6.127  -8.722   0.359  1.00 59.85           H  
ATOM   4869  HG3 GLU A 324       5.042  -8.867  -1.005  1.00 59.85           H  
ATOM   4870  CD  GLU A 324       6.819  -7.622  -1.368  1.00 59.85           C  
ATOM   4871  OE1 GLU A 324       7.649  -8.435  -1.838  1.00 59.85           O  
ATOM   4872  OE2 GLU A 324       6.850  -6.401  -1.640  1.00 59.85           O  
ATOM   4873  N   VAL A 325       3.603  -9.967   1.879  1.00 54.03           N  
ATOM   4874  H   VAL A 325       3.070 -10.267   1.075  1.00 54.03           H  
ATOM   4875  CA  VAL A 325       4.028 -10.985   2.848  1.00 54.03           C  
ATOM   4876  HA  VAL A 325       4.178 -10.519   3.821  1.00 54.03           H  
ATOM   4877  C   VAL A 325       5.348 -11.580   2.387  1.00 54.03           C  
ATOM   4878  CB  VAL A 325       2.995 -12.112   3.023  1.00 54.03           C  
ATOM   4879  HB  VAL A 325       2.920 -12.665   2.087  1.00 54.03           H  
ATOM   4880  O   VAL A 325       5.408 -12.265   1.372  1.00 54.03           O  
ATOM   4881  CG1 VAL A 325       3.442 -13.085   4.127  1.00 54.03           C  
ATOM   4882 HG11 VAL A 325       3.576 -12.557   5.071  1.00 54.03           H  
ATOM   4883 HG12 VAL A 325       2.685 -13.859   4.255  1.00 54.03           H  
ATOM   4884 HG13 VAL A 325       4.379 -13.570   3.853  1.00 54.03           H  
ATOM   4885  CG2 VAL A 325       1.585 -11.620   3.372  1.00 54.03           C  
ATOM   4886 HG21 VAL A 325       0.873 -12.422   3.179  1.00 54.03           H  
ATOM   4887 HG22 VAL A 325       1.500 -11.355   4.426  1.00 54.03           H  
ATOM   4888 HG23 VAL A 325       1.301 -10.766   2.757  1.00 54.03           H  
ATOM   4889  N   THR A 326       6.396 -11.387   3.174  1.00 54.79           N  
ATOM   4890  H   THR A 326       6.273 -10.852   4.022  1.00 54.79           H  
ATOM   4891  CA  THR A 326       7.736 -11.882   2.867  1.00 54.79           C  
ATOM   4892  HA  THR A 326       7.712 -12.409   1.914  1.00 54.79           H  
ATOM   4893  C   THR A 326       8.234 -12.844   3.948  1.00 54.79           C  
ATOM   4894  CB  THR A 326       8.717 -10.723   2.724  1.00 54.79           C  
ATOM   4895  HB  THR A 326       9.624 -11.145   2.291  1.00 54.79           H  
ATOM   4896  O   THR A 326       7.700 -12.857   5.060  1.00 54.79           O  
ATOM   4897  CG2 THR A 326       8.239  -9.579   1.838  1.00 54.79           C  
ATOM   4898 HG21 THR A 326       8.953  -8.755   1.871  1.00 54.79           H  
ATOM   4899 HG22 THR A 326       7.276  -9.196   2.178  1.00 54.79           H  
ATOM   4900 HG23 THR A 326       8.136  -9.926   0.810  1.00 54.79           H  
ATOM   4901  OG1 THR A 326       9.058 -10.238   3.993  1.00 54.79           O  
ATOM   4902  HG1 THR A 326       8.237  -9.994   4.428  1.00 54.79           H  
ATOM   4903  N   PRO A 327       9.319 -13.605   3.702  1.00 50.23           N  
ATOM   4904  CA  PRO A 327       9.934 -14.437   4.736  1.00 50.23           C  
ATOM   4905  HA  PRO A 327       9.218 -15.198   5.045  1.00 50.23           H  
ATOM   4906  C   PRO A 327      10.390 -13.661   5.981  1.00 50.23           C  
ATOM   4907  CB  PRO A 327      11.130 -15.111   4.057  1.00 50.23           C  
ATOM   4908  HB2 PRO A 327      12.030 -14.513   4.200  1.00 50.23           H  
ATOM   4909  HB3 PRO A 327      11.287 -16.123   4.431  1.00 50.23           H  
ATOM   4910  O   PRO A 327      10.454 -14.247   7.058  1.00 50.23           O  
ATOM   4911  CG  PRO A 327      10.758 -15.106   2.576  1.00 50.23           C  
ATOM   4912  HG2 PRO A 327      10.095 -15.944   2.361  1.00 50.23           H  
ATOM   4913  HG3 PRO A 327      11.639 -15.136   1.936  1.00 50.23           H  
ATOM   4914  CD  PRO A 327       9.993 -13.797   2.428  1.00 50.23           C  
ATOM   4915  HD2 PRO A 327      10.703 -12.985   2.269  1.00 50.23           H  
ATOM   4916  HD3 PRO A 327       9.291 -13.865   1.597  1.00 50.23           H  
ATOM   4917  N   SER A 328      10.701 -12.366   5.851  1.00 52.44           N  
ATOM   4918  H   SER A 328      10.553 -11.904   4.966  1.00 52.44           H  
ATOM   4919  CA  SER A 328      11.116 -11.511   6.971  1.00 52.44           C  
ATOM   4920  HA  SER A 328      11.629 -12.128   7.709  1.00 52.44           H  
ATOM   4921  C   SER A 328       9.945 -10.856   7.707  1.00 52.44           C  
ATOM   4922  CB  SER A 328      12.117 -10.454   6.492  1.00 52.44           C  
ATOM   4923  HB2 SER A 328      13.012 -10.958   6.127  1.00 52.44           H  
ATOM   4924  HB3 SER A 328      12.396  -9.813   7.328  1.00 52.44           H  
ATOM   4925  O   SER A 328      10.160 -10.197   8.721  1.00 52.44           O  
ATOM   4926  OG  SER A 328      11.574  -9.666   5.449  1.00 52.44           O  
ATOM   4927  HG  SER A 328      12.249  -9.067   5.122  1.00 52.44           H  
ATOM   4928  N   GLY A 329       8.717 -11.045   7.224  1.00 58.64           N  
ATOM   4929  H   GLY A 329       8.604 -11.599   6.387  1.00 58.64           H  
ATOM   4930  CA  GLY A 329       7.508 -10.483   7.807  1.00 58.64           C  
ATOM   4931  HA2 GLY A 329       6.934 -11.278   8.281  1.00 58.64           H  
ATOM   4932  HA3 GLY A 329       7.760  -9.744   8.568  1.00 58.64           H  
ATOM   4933  C   GLY A 329       6.629  -9.813   6.767  1.00 58.64           C  
ATOM   4934  O   GLY A 329       6.850  -9.918   5.559  1.00 58.64           O  
ATOM   4935  N   THR A 330       5.608  -9.131   7.256  1.00 60.92           N  
ATOM   4936  H   THR A 330       5.438  -9.119   8.251  1.00 60.92           H  
ATOM   4937  CA  THR A 330       4.631  -8.448   6.423  1.00 60.92           C  
ATOM   4938  HA  THR A 330       4.688  -8.875   5.422  1.00 60.92           H
[truncated: 219,520 more chars]
