# Supplementary material for: Human cytokine and coronavirus nucleocapsid protein interactivity using large-scale virtual screens
Source: Front Bioinform. 2024 May 24;4:1397968. doi: 10.3389/fbinf.2024.1397968 (PMC11157076; doi:10.3389/fbinf.2024.1397968)
Supplement: Supplementary file 2 [file DataSheet1.ZIP › OC43-N_CXCL12beta_relaxed_model_1_multimer_v3_pred_0.pdb]

ATOM      1  N   MET A   1     -30.964  48.429 -76.602  1.00 17.15           N  
ATOM      2  H   MET A   1     -30.026  48.220 -76.291  1.00 17.15           H  
ATOM      3  H2  MET A   1     -31.532  48.551 -75.776  1.00 17.15           H  
ATOM      4  H3  MET A   1     -31.322  47.664 -77.156  1.00 17.15           H  
ATOM      5  CA  MET A   1     -30.940  49.693 -77.383  1.00 17.15           C  
ATOM      6  HA  MET A   1     -30.342  49.536 -78.281  1.00 17.15           H  
ATOM      7  C   MET A   1     -30.191  50.760 -76.579  1.00 17.15           C  
ATOM      8  CB  MET A   1     -32.347  50.107 -77.836  1.00 17.15           C  
ATOM      9  HB2 MET A   1     -33.035  50.099 -76.990  1.00 17.15           H  
ATOM     10  HB3 MET A   1     -32.313  51.116 -78.248  1.00 17.15           H  
ATOM     11  O   MET A   1     -29.616  50.395 -75.563  1.00 17.15           O  
ATOM     12  CG  MET A   1     -32.854  49.167 -78.938  1.00 17.15           C  
ATOM     13  HG2 MET A   1     -32.973  48.161 -78.536  1.00 17.15           H  
ATOM     14  HG3 MET A   1     -32.115  49.136 -79.739  1.00 17.15           H  
ATOM     15  SD  MET A   1     -34.430  49.689 -79.652  1.00 17.15           S  
ATOM     16  CE  MET A   1     -34.607  48.485 -80.998  1.00 17.15           C  
ATOM     17  HE1 MET A   1     -33.769  48.576 -81.691  1.00 17.15           H  
ATOM     18  HE2 MET A   1     -35.535  48.679 -81.536  1.00 17.15           H  
ATOM     19  HE3 MET A   1     -34.637  47.475 -80.591  1.00 17.15           H  
ATOM     20  N   SER A   2     -30.043  51.992 -77.085  1.00 15.60           N  
ATOM     21  H   SER A   2     -30.704  52.254 -77.802  1.00 15.60           H  
ATOM     22  CA  SER A   2     -28.673  52.381 -77.473  1.00 15.60           C  
ATOM     23  HA  SER A   2     -27.999  51.556 -77.240  1.00 15.60           H  
ATOM     24  C   SER A   2     -28.007  53.629 -76.852  1.00 15.60           C  
ATOM     25  CB  SER A   2     -28.637  52.551 -79.006  1.00 15.60           C  
ATOM     26  HB2 SER A   2     -28.872  53.586 -79.255  1.00 15.60           H  
ATOM     27  HB3 SER A   2     -27.632  52.336 -79.367  1.00 15.60           H  
ATOM     28  O   SER A   2     -26.797  53.590 -76.686  1.00 15.60           O  
ATOM     29  OG  SER A   2     -29.584  51.716 -79.668  1.00 15.60           O  
ATOM     30  HG  SER A   2     -29.472  51.852 -80.612  1.00 15.60           H  
ATOM     31  N   PHE A   3     -28.696  54.768 -76.668  1.00 15.41           N  
ATOM     32  H   PHE A   3     -29.700  54.686 -76.588  1.00 15.41           H  
ATOM     33  CA  PHE A   3     -28.226  55.975 -77.397  1.00 15.41           C  
ATOM     34  HA  PHE A   3     -27.433  55.602 -78.046  1.00 15.41           H  
ATOM     35  C   PHE A   3     -27.479  57.157 -76.692  1.00 15.41           C  
ATOM     36  CB  PHE A   3     -29.338  56.430 -78.371  1.00 15.41           C  
ATOM     37  HB2 PHE A   3     -30.243  55.853 -78.184  1.00 15.41           H  
ATOM     38  HB3 PHE A   3     -29.608  57.468 -78.179  1.00 15.41           H  
ATOM     39  O   PHE A   3     -26.285  57.312 -76.918  1.00 15.41           O  
ATOM     40  CG  PHE A   3     -28.976  56.294 -79.843  1.00 15.41           C  
ATOM     41  CD1 PHE A   3     -27.758  56.811 -80.330  1.00 15.41           C  
ATOM     42  HD1 PHE A   3     -27.074  57.320 -79.667  1.00 15.41           H  
ATOM     43  CD2 PHE A   3     -29.852  55.638 -80.731  1.00 15.41           C  
ATOM     44  HD2 PHE A   3     -30.800  55.258 -80.379  1.00 15.41           H  
ATOM     45  CE1 PHE A   3     -27.414  56.660 -81.684  1.00 15.41           C  
ATOM     46  HE1 PHE A   3     -26.478  57.056 -82.051  1.00 15.41           H  
ATOM     47  CE2 PHE A   3     -29.506  55.485 -82.086  1.00 15.41           C  
ATOM     48  HE2 PHE A   3     -30.184  54.994 -82.768  1.00 15.41           H  
ATOM     49  CZ  PHE A   3     -28.286  55.995 -82.563  1.00 15.41           C  
ATOM     50  HZ  PHE A   3     -28.023  55.887 -83.604  1.00 15.41           H  
ATOM     51  N   THR A   4     -28.157  58.093 -76.008  1.00 15.31           N  
ATOM     52  H   THR A   4     -29.116  57.877 -75.777  1.00 15.31           H  
ATOM     53  CA  THR A   4     -27.829  59.566 -75.998  1.00 15.31           C  
ATOM     54  HA  THR A   4     -26.829  59.737 -76.397  1.00 15.31           H  
ATOM     55  C   THR A   4     -27.905  60.242 -74.597  1.00 15.31           C  
ATOM     56  CB  THR A   4     -28.875  60.250 -76.907  1.00 15.31           C  
ATOM     57  HB  THR A   4     -28.954  61.306 -76.647  1.00 15.31           H  
ATOM     58  O   THR A   4     -28.313  59.531 -73.681  1.00 15.31           O  
ATOM     59  CG2 THR A   4     -28.513  60.190 -78.389  1.00 15.31           C  
ATOM     60 HG21 THR A   4     -27.640  60.816 -78.574  1.00 15.31           H  
ATOM     61 HG22 THR A   4     -29.347  60.559 -78.986  1.00 15.31           H  
ATOM     62 HG23 THR A   4     -28.277  59.169 -78.689  1.00 15.31           H  
ATOM     63  OG1 THR A   4     -30.167  59.697 -76.735  1.00 15.31           O  
ATOM     64  HG1 THR A   4     -30.465  59.888 -75.843  1.00 15.31           H  
ATOM     65  N   PRO A   5     -27.718  61.586 -74.368  1.00 15.72           N  
ATOM     66  CA  PRO A   5     -27.025  62.710 -75.067  1.00 15.72           C  
ATOM     67  HA  PRO A   5     -26.450  62.337 -75.914  1.00 15.72           H  
ATOM     68  C   PRO A   5     -26.043  63.533 -74.129  1.00 15.72           C  
ATOM     69  CB  PRO A   5     -28.194  63.581 -75.580  1.00 15.72           C  
ATOM     70  HB2 PRO A   5     -28.497  63.268 -76.579  1.00 15.72           H  
ATOM     71  HB3 PRO A   5     -27.968  64.645 -75.641  1.00 15.72           H  
ATOM     72  O   PRO A   5     -25.306  62.925 -73.365  1.00 15.72           O  
ATOM     73  CG  PRO A   5     -29.324  63.318 -74.575  1.00 15.72           C  
ATOM     74  HG2 PRO A   5     -30.194  62.918 -75.095  1.00 15.72           H  
ATOM     75  HG3 PRO A   5     -29.591  64.226 -74.033  1.00 15.72           H  
ATOM     76  CD  PRO A   5     -28.757  62.271 -73.611  1.00 15.72           C  
ATOM     77  HD2 PRO A   5     -29.553  61.602 -73.281  1.00 15.72           H  
ATOM     78  HD3 PRO A   5     -28.315  62.758 -72.742  1.00 15.72           H  
ATOM     79  N   GLY A   6     -25.965  64.890 -74.215  1.00 16.01           N  
ATOM     80  H   GLY A   6     -26.642  65.332 -74.819  1.00 16.01           H  
ATOM     81  CA  GLY A   6     -24.972  65.813 -73.565  1.00 16.01           C  
ATOM     82  HA2 GLY A   6     -24.650  66.537 -74.314  1.00 16.01           H  
ATOM     83  HA3 GLY A   6     -24.090  65.234 -73.290  1.00 16.01           H  
ATOM     84  C   GLY A   6     -25.413  66.599 -72.286  1.00 16.01           C  
ATOM     85  O   GLY A   6     -26.228  66.088 -71.532  1.00 16.01           O  
ATOM     86  N   LYS A   7     -24.962  67.845 -71.960  1.00 15.02           N  
ATOM     87  H   LYS A   7     -25.285  68.140 -71.049  1.00 15.02           H  
ATOM     88  CA  LYS A   7     -24.198  68.839 -72.773  1.00 15.02           C  
ATOM     89  HA  LYS A   7     -23.504  68.264 -73.386  1.00 15.02           H  
ATOM     90  C   LYS A   7     -23.275  69.924 -72.097  1.00 15.02           C  
ATOM     91  CB  LYS A   7     -25.196  69.533 -73.729  1.00 15.02           C  
ATOM     92  HB2 LYS A   7     -25.876  68.783 -74.134  1.00 15.02           H  
ATOM     93  HB3 LYS A   7     -25.794  70.255 -73.172  1.00 15.02           H  
ATOM     94  O   LYS A   7     -22.139  69.995 -72.541  1.00 15.02           O  
ATOM     95  CG  LYS A   7     -24.512  70.235 -74.918  1.00 15.02           C  
ATOM     96  HG2 LYS A   7     -23.914  69.502 -75.459  1.00 15.02           H  
ATOM     97  HG3 LYS A   7     -23.853  71.023 -74.553  1.00 15.02           H  
ATOM     98  CD  LYS A   7     -25.539  70.854 -75.879  1.00 15.02           C  
ATOM     99  HD2 LYS A   7     -26.074  71.652 -75.363  1.00 15.02           H  
ATOM    100  HD3 LYS A   7     -26.253  70.087 -76.181  1.00 15.02           H  
ATOM    101  CE  LYS A   7     -24.837  71.415 -77.124  1.00 15.02           C  
ATOM    102  HE2 LYS A   7     -24.110  72.162 -76.805  1.00 15.02           H  
ATOM    103  HE3 LYS A   7     -24.286  70.606 -77.605  1.00 15.02           H  
ATOM    104  NZ  LYS A   7     -25.799  72.015 -78.085  1.00 15.02           N  
ATOM    105  HZ1 LYS A   7     -25.315  72.378 -78.894  1.00 15.02           H  
ATOM    106  HZ2 LYS A   7     -26.310  72.772 -77.654  1.00 15.02           H  
ATOM    107  HZ3 LYS A   7     -26.464  71.324 -78.404  1.00 15.02           H  
ATOM    108  N   GLN A   8     -23.725  70.872 -71.235  1.00 14.25           N  
ATOM    109  H   GLN A   8     -24.611  70.694 -70.784  1.00 14.25           H  
ATOM    110  CA  GLN A   8     -23.362  72.326 -71.423  1.00 14.25           C  
ATOM    111  HA  GLN A   8     -22.832  72.299 -72.375  1.00 14.25           H  
ATOM    112  C   GLN A   8     -22.283  73.118 -70.574  1.00 14.25           C  
ATOM    113  CB  GLN A   8     -24.634  73.131 -71.766  1.00 14.25           C  
ATOM    114  HB2 GLN A   8     -25.403  72.440 -72.113  1.00 14.25           H  
ATOM    115  HB3 GLN A   8     -25.018  73.636 -70.880  1.00 14.25           H  
ATOM    116  O   GLN A   8     -21.113  73.026 -70.918  1.00 14.25           O  
ATOM    117  CG  GLN A   8     -24.383  74.153 -72.895  1.00 14.25           C  
ATOM    118  HG2 GLN A   8     -23.750  74.959 -72.522  1.00 14.25           H  
ATOM    119  HG3 GLN A   8     -23.857  73.666 -73.716  1.00 14.25           H  
ATOM    120  CD  GLN A   8     -25.664  74.753 -73.474  1.00 14.25           C  
ATOM    121  NE2 GLN A   8     -25.575  75.574 -74.497  1.00 14.25           N  
ATOM    122 HE21 GLN A   8     -24.679  75.924 -74.805  1.00 14.25           H  
ATOM    123 HE22 GLN A   8     -26.445  76.008 -74.768  1.00 14.25           H  
ATOM    124  OE1 GLN A   8     -26.770  74.472 -73.057  1.00 14.25           O  
ATOM    125  N   SER A   9     -22.620  74.062 -69.656  1.00 14.90           N  
ATOM    126  H   SER A   9     -23.547  74.008 -69.258  1.00 14.90           H  
ATOM    127  CA  SER A   9     -21.838  75.328 -69.352  1.00 14.90           C  
ATOM    128  HA  SER A   9     -20.946  75.336 -69.978  1.00 14.90           H  
ATOM    129  C   SER A   9     -21.337  75.496 -67.870  1.00 14.90           C  
ATOM    130  CB  SER A   9     -22.737  76.498 -69.785  1.00 14.90           C  
ATOM    131  HB2 SER A   9     -23.453  76.151 -70.530  1.00 14.90           H  
ATOM    132  HB3 SER A   9     -23.308  76.860 -68.930  1.00 14.90           H  
ATOM    133  O   SER A   9     -21.660  74.623 -67.076  1.00 14.90           O  
ATOM    134  OG  SER A   9     -22.004  77.556 -70.371  1.00 14.90           O  
ATOM    135  HG  SER A   9     -21.527  77.219 -71.133  1.00 14.90           H  
ATOM    136  N   SER A  10     -20.590  76.518 -67.353  1.00 14.44           N  
ATOM    137  H   SER A  10     -20.296  76.302 -66.411  1.00 14.44           H  
ATOM    138  CA  SER A  10     -20.237  77.905 -67.800  1.00 14.44           C  
ATOM    139  HA  SER A  10     -20.136  77.880 -68.885  1.00 14.44           H  
ATOM    140  C   SER A  10     -18.868  78.516 -67.298  1.00 14.44           C  
ATOM    141  CB  SER A  10     -21.397  78.858 -67.460  1.00 14.44           C  
ATOM    142  HB2 SER A  10     -21.443  79.013 -66.382  1.00 14.44           H  
ATOM    143  HB3 SER A  10     -22.346  78.425 -67.775  1.00 14.44           H  
ATOM    144  O   SER A  10     -17.831  78.120 -67.817  1.00 14.44           O  
ATOM    145  OG  SER A  10     -21.222  80.101 -68.117  1.00 14.44           O  
ATOM    146  HG  SER A  10     -21.563  80.005 -69.009  1.00 14.44           H  
ATOM    147  N   SER A  11     -18.828  79.541 -66.407  1.00 14.64           N  
ATOM    148  H   SER A  11     -19.694  79.779 -65.945  1.00 14.64           H  
ATOM    149  CA  SER A  11     -17.673  80.450 -66.070  1.00 14.64           C  
ATOM    150  HA  SER A  11     -16.745  79.883 -66.136  1.00 14.64           H  
ATOM    151  C   SER A  11     -17.772  81.025 -64.616  1.00 14.64           C  
ATOM    152  CB  SER A  11     -17.624  81.564 -67.123  1.00 14.64           C  
ATOM    153  HB2 SER A  11     -17.500  81.115 -68.108  1.00 14.64           H  
ATOM    154  HB3 SER A  11     -16.763  82.205 -66.932  1.00 14.64           H  
ATOM    155  O   SER A  11     -18.686  80.589 -63.924  1.00 14.64           O  
ATOM    156  OG  SER A  11     -18.807  82.343 -67.121  1.00 14.64           O  
ATOM    157  HG  SER A  11     -19.542  81.769 -67.347  1.00 14.64           H  
ATOM    158  N   ARG A  12     -16.969  81.939 -63.997  1.00 14.37           N  
ATOM    159  H   ARG A  12     -17.187  81.927 -63.011  1.00 14.37           H  
ATOM    160  CA  ARG A  12     -15.918  82.986 -64.301  1.00 14.37           C  
ATOM    161  HA  ARG A  12     -15.222  82.613 -65.051  1.00 14.37           H  
ATOM    162  C   ARG A  12     -15.112  83.262 -62.951  1.00 14.37           C  
ATOM    163  CB  ARG A  12     -16.706  84.214 -64.833  1.00 14.37           C  
ATOM    164  HB2 ARG A  12     -17.674  83.876 -65.204  1.00 14.37           H  
ATOM    165  HB3 ARG A  12     -16.941  84.884 -64.006  1.00 14.37           H  
ATOM    166  O   ARG A  12     -15.330  82.483 -62.035  1.00 14.37           O  
ATOM    167  CG  ARG A  12     -16.063  84.988 -65.999  1.00 14.37           C  
ATOM    168  HG2 ARG A  12     -15.890  84.308 -66.832  1.00 14.37           H  
ATOM    169  HG3 ARG A  12     -15.108  85.416 -65.695  1.00 14.37           H  
ATOM    170  CD  ARG A  12     -16.992  86.122 -66.465  1.00 14.37           C  
ATOM    171  HD2 ARG A  12     -17.164  86.798 -65.628  1.00 14.37           H  
ATOM    172  HD3 ARG A  12     -17.945  85.689 -66.768  1.00 14.37           H  
ATOM    173  NE  ARG A  12     -16.418  86.880 -67.598  1.00 14.37           N  
ATOM    174  HE  ARG A  12     -15.528  86.563 -67.954  1.00 14.37           H  
ATOM    175  NH1 ARG A  12     -18.113  88.420 -67.835  1.00 14.37           N  
ATOM    176 HH11 ARG A  12     -18.509  89.219 -68.308  1.00 14.37           H  
ATOM    177 HH12 ARG A  12     -18.612  87.984 -67.073  1.00 14.37           H  
ATOM    178  NH2 ARG A  12     -16.351  88.510 -69.194  1.00 14.37           N  
ATOM    179 HH21 ARG A  12     -15.454  88.174 -69.514  1.00 14.37           H  
ATOM    180 HH22 ARG A  12     -16.770  89.310 -69.647  1.00 14.37           H  
ATOM    181  CZ  ARG A  12     -16.961  87.927 -68.200  1.00 14.37           C  
ATOM    182  N   ALA A  13     -14.216  84.232 -62.619  1.00 13.64           N  
ATOM    183  H   ALA A  13     -13.878  84.065 -61.682  1.00 13.64           H  
ATOM    184  CA  ALA A  13     -13.650  85.458 -63.242  1.00 13.64           C  
ATOM    185  HA  ALA A  13     -13.560  85.262 -64.311  1.00 13.64           H  
ATOM    186  C   ALA A  13     -12.212  85.940 -62.785  1.00 13.64           C  
ATOM    187  CB  ALA A  13     -14.635  86.628 -63.037  1.00 13.64           C  
ATOM    188  HB1 ALA A  13     -14.456  87.391 -63.795  1.00 13.64           H  
ATOM    189  HB2 ALA A  13     -14.496  87.080 -62.055  1.00 13.64           H  
ATOM    190  HB3 ALA A  13     -15.673  86.301 -63.099  1.00 13.64           H  
ATOM    191  O   ALA A  13     -11.333  85.983 -63.639  1.00 13.64           O  
ATOM    192  N   SER A  14     -11.966  86.402 -61.531  1.00 13.51           N  
ATOM    193  H   SER A  14     -12.700  86.312 -60.843  1.00 13.51           H  
ATOM    194  CA  SER A  14     -10.809  87.276 -61.097  1.00 13.51           C  
ATOM    195  HA  SER A  14      -9.870  86.887 -61.493  1.00 13.51           H  
ATOM    196  C   SER A  14     -10.701  87.412 -59.544  1.00 13.51           C  
ATOM    197  CB  SER A  14     -11.063  88.681 -61.664  1.00 13.51           C  
ATOM    198  HB2 SER A  14     -11.056  88.638 -62.753  1.00 13.51           H  
ATOM    199  HB3 SER A  14     -10.270  89.359 -61.348  1.00 13.51           H  
ATOM    200  O   SER A  14     -11.696  87.062 -58.918  1.00 13.51           O  
ATOM    201  OG  SER A  14     -12.319  89.188 -61.238  1.00 13.51           O  
ATOM    202  HG  SER A  14     -12.414  89.052 -60.292  1.00 13.51           H  
ATOM    203  N   SER A  15      -9.694  87.940 -58.795  1.00 13.82           N  
ATOM    204  H   SER A  15      -9.930  87.831 -57.819  1.00 13.82           H  
ATOM    205  CA  SER A  15      -8.325  88.570 -58.914  1.00 13.82           C  
ATOM    206  HA  SER A  15      -7.790  88.148 -59.765  1.00 13.82           H  
ATOM    207  C   SER A  15      -7.509  88.232 -57.603  1.00 13.82           C  
ATOM    208  CB  SER A  15      -8.457  90.088 -59.111  1.00 13.82           C  
ATOM    209  HB2 SER A  15      -7.467  90.536 -59.193  1.00 13.82           H  
ATOM    210  HB3 SER A  15      -8.990  90.290 -60.040  1.00 13.82           H  
ATOM    211  O   SER A  15      -7.850  87.211 -57.016  1.00 13.82           O  
ATOM    212  OG  SER A  15      -9.164  90.680 -58.039  1.00 13.82           O  
ATOM    213  HG  SER A  15      -9.415  91.576 -58.275  1.00 13.82           H  
ATOM    214  N   GLY A  16      -6.470  88.872 -56.997  1.00 13.93           N  
ATOM    215  H   GLY A  16      -6.276  88.386 -56.133  1.00 13.93           H  
ATOM    216  CA  GLY A  16      -5.615  90.100 -57.102  1.00 13.93           C  
ATOM    217  HA2 GLY A  16      -4.799  89.924 -57.803  1.00 13.93           H  
ATOM    218  HA3 GLY A  16      -6.211  90.942 -57.455  1.00 13.93           H  
ATOM    219  C   GLY A  16      -5.015  90.476 -55.689  1.00 13.93           C  
ATOM    220  O   GLY A  16      -5.565  90.012 -54.700  1.00 13.93           O  
ATOM    221  N   ASN A  17      -3.962  91.294 -55.415  1.00 14.45           N  
ATOM    222  H   ASN A  17      -3.855  91.415 -54.418  1.00 14.45           H  
ATOM    223  CA  ASN A  17      -2.905  91.907 -56.258  1.00 14.45           C  
ATOM    224  HA  ASN A  17      -2.476  91.096 -56.847  1.00 14.45           H  
ATOM    225  C   ASN A  17      -1.665  92.626 -55.554  1.00 14.45           C  
ATOM    226  CB  ASN A  17      -3.594  92.898 -57.231  1.00 14.45           C  
ATOM    227  HB2 ASN A  17      -4.672  92.740 -57.263  1.00 14.45           H  
ATOM    228  HB3 ASN A  17      -3.436  93.928 -56.911  1.00 14.45           H  
ATOM    229  O   ASN A  17      -1.011  93.418 -56.235  1.00 14.45           O  
ATOM    230  CG  ASN A  17      -3.085  92.737 -58.651  1.00 14.45           C  
ATOM    231  ND2 ASN A  17      -1.863  93.124 -58.927  1.00 14.45           N  
ATOM    232 HD21 ASN A  17      -1.541  92.984 -59.874  1.00 14.45           H  
ATOM    233 HD22 ASN A  17      -1.269  93.467 -58.185  1.00 14.45           H  
ATOM    234  OD1 ASN A  17      -3.778  92.226 -59.510  1.00 14.45           O  
ATOM    235  N   ARG A  18      -1.314  92.474 -54.248  1.00 14.78           N  
ATOM    236  H   ARG A  18      -1.792  91.771 -53.703  1.00 14.78           H  
ATOM    237  CA  ARG A  18      -0.220  93.240 -53.521  1.00 14.78           C  
ATOM    238  HA  ARG A  18       0.577  93.504 -54.216  1.00 14.78           H  
ATOM    239  C   ARG A  18       0.424  92.445 -52.340  1.00 14.78           C  
ATOM    240  CB  ARG A  18      -0.831  94.518 -52.891  1.00 14.78           C  
ATOM    241  HB2 ARG A  18      -0.095  94.953 -52.214  1.00 14.78           H  
ATOM    242  HB3 ARG A  18      -1.684  94.224 -52.280  1.00 14.78           H  
ATOM    243  O   ARG A  18      -0.283  91.594 -51.821  1.00 14.78           O  
ATOM    244  CG  ARG A  18      -1.281  95.629 -53.856  1.00 14.78           C  
ATOM    245  HG2 ARG A  18      -0.437  95.929 -54.477  1.00 14.78           H  
ATOM    246  HG3 ARG A  18      -2.084  95.260 -54.495  1.00 14.78           H  
ATOM    247  CD  ARG A  18      -1.791  96.841 -53.054  1.00 14.78           C  
ATOM    248  HD2 ARG A  18      -1.004  97.163 -52.373  1.00 14.78           H  
ATOM    249  HD3 ARG A  18      -2.654  96.528 -52.465  1.00 14.78           H  
ATOM    250  NE  ARG A  18      -2.175  97.977 -53.920  1.00 14.78           N  
ATOM    251  HE  ARG A  18      -2.087  97.837 -54.917  1.00 14.78           H  
ATOM    252  NH1 ARG A  18      -2.781  99.450 -52.255  1.00 14.78           N  
ATOM    253 HH11 ARG A  18      -2.583  98.743 -51.561  1.00 14.78           H  
ATOM    254 HH12 ARG A  18      -3.120 100.357 -51.970  1.00 14.78           H  
ATOM    255  NH2 ARG A  18      -2.897 100.093 -54.385  1.00 14.78           N  
ATOM    256 HH21 ARG A  18      -2.774  99.928 -55.374  1.00 14.78           H  
ATOM    257 HH22 ARG A  18      -3.238 100.990 -54.072  1.00 14.78           H  
ATOM    258  CZ  ARG A  18      -2.614  99.161 -53.517  1.00 14.78           C  
ATOM    259  N   SER A  19       1.632  92.702 -51.773  1.00 14.67           N  
ATOM    260  H   SER A  19       1.757  92.155 -50.934  1.00 14.67           H  
ATOM    261  CA  SER A  19       2.900  93.337 -52.255  1.00 14.67           C  
ATOM    262  HA  SER A  19       3.053  92.956 -53.264  1.00 14.67           H  
ATOM    263  C   SER A  19       4.202  92.889 -51.485  1.00 14.67           C  
ATOM    264  CB  SER A  19       2.827  94.866 -52.412  1.00 14.67           C  
ATOM    265  HB2 SER A  19       2.045  95.118 -53.128  1.00 14.67           H  
ATOM    266  HB3 SER A  19       3.776  95.220 -52.815  1.00 14.67           H  
ATOM    267  O   SER A  19       4.671  91.798 -51.781  1.00 14.67           O  
ATOM    268  OG  SER A  19       2.571  95.528 -51.189  1.00 14.67           O  
ATOM    269  HG  SER A  19       2.716  96.470 -51.300  1.00 14.67           H  
ATOM    270  N   GLY A  20       4.842  93.690 -50.595  1.00 14.19           N  
ATOM    271  H   GLY A  20       4.339  94.512 -50.294  1.00 14.19           H  
ATOM    272  CA  GLY A  20       6.234  93.495 -50.043  1.00 14.19           C  
ATOM    273  HA2 GLY A  20       6.832  94.367 -50.304  1.00 14.19           H  
ATOM    274  HA3 GLY A  20       6.696  92.636 -50.530  1.00 14.19           H  
ATOM    275  C   GLY A  20       6.366  93.271 -48.505  1.00 14.19           C  
ATOM    276  O   GLY A  20       5.347  93.040 -47.867  1.00 14.19           O  
ATOM    277  N   ASN A  21       7.530  93.347 -47.807  1.00 14.79           N  
ATOM    278  H   ASN A  21       7.408  93.069 -46.844  1.00 14.79           H  
ATOM    279  CA  ASN A  21       8.928  93.717 -48.171  1.00 14.79           C  
ATOM    280  HA  ASN A  21       9.088  93.408 -49.204  1.00 14.79           H  
ATOM    281  C   ASN A  21      10.049  92.953 -47.350  1.00 14.79           C  
ATOM    282  CB  ASN A  21       9.056  95.259 -48.127  1.00 14.79           C  
ATOM    283  HB2 ASN A  21       8.227  95.703 -48.680  1.00 14.79           H  
ATOM    284  HB3 ASN A  21       8.992  95.603 -47.095  1.00 14.79           H  
ATOM    285  O   ASN A  21      10.187  91.754 -47.560  1.00 14.79           O  
ATOM    286  CG  ASN A  21      10.342  95.787 -48.750  1.00 14.79           C  
ATOM    287  ND2 ASN A  21      10.590  97.072 -48.670  1.00 14.79           N  
ATOM    288 HD21 ASN A  21      11.446  97.379 -49.109  1.00 14.79           H  
ATOM    289 HD22 ASN A  21       9.943  97.707 -48.224  1.00 14.79           H  
ATOM    290  OD1 ASN A  21      11.143  95.064 -49.308  1.00 14.79           O  
ATOM    291  N   GLY A  22      10.880  93.590 -46.483  1.00 15.16           N  
ATOM    292  H   GLY A  22      10.699  94.567 -46.305  1.00 15.16           H  
ATOM    293  CA  GLY A  22      12.109  93.007 -45.834  1.00 15.16           C  
ATOM    294  HA2 GLY A  22      12.919  93.729 -45.941  1.00 15.16           H  
ATOM    295  HA3 GLY A  22      12.412  92.118 -46.387  1.00 15.16           H  
ATOM    296  C   GLY A  22      11.977  92.590 -44.336  1.00 15.16           C  
ATOM    297  O   GLY A  22      10.851  92.368 -43.909  1.00 15.16           O  
ATOM    298  N   ILE A  23      12.991  92.494 -43.433  1.00 15.52           N  
ATOM    299  H   ILE A  23      12.633  92.219 -42.529  1.00 15.52           H  
ATOM    300  CA  ILE A  23      14.486  92.668 -43.404  1.00 15.52           C  
ATOM    301  HA  ILE A  23      14.924  92.000 -44.146  1.00 15.52           H  
ATOM    302  C   ILE A  23      15.015  92.220 -41.967  1.00 15.52           C  
ATOM    303  CB  ILE A  23      14.768  94.150 -43.789  1.00 15.52           C  
ATOM    304  HB  ILE A  23      13.871  94.539 -44.272  1.00 15.52           H  
ATOM    305  O   ILE A  23      14.161  92.070 -41.101  1.00 15.52           O  
ATOM    306  CG1 ILE A  23      15.835  94.203 -44.901  1.00 15.52           C  
ATOM    307 HG12 ILE A  23      15.464  93.635 -45.754  1.00 15.52           H  
ATOM    308 HG13 ILE A  23      16.749  93.712 -44.566  1.00 15.52           H  
ATOM    309  CG2 ILE A  23      14.962  95.137 -42.628  1.00 15.52           C  
ATOM    310 HG21 ILE A  23      14.328  94.866 -41.784  1.00 15.52           H  
ATOM    311 HG22 ILE A  23      14.674  96.137 -42.953  1.00 15.52           H  
ATOM    312 HG23 ILE A  23      16.008  95.183 -42.324  1.00 15.52           H  
ATOM    313  CD1 ILE A  23      16.153  95.621 -45.395  1.00 15.52           C  
ATOM    314 HD11 ILE A  23      16.843  95.563 -46.237  1.00 15.52           H  
ATOM    315 HD12 ILE A  23      16.616  96.208 -44.602  1.00 15.52           H  
ATOM    316 HD13 ILE A  23      15.237  96.113 -45.722  1.00 15.52           H  
ATOM    317  N   LEU A  24      16.276  91.953 -41.511  1.00 15.49           N  
ATOM    318  H   LEU A  24      16.209  91.588 -40.572  1.00 15.49           H  
ATOM    319  CA  LEU A  24      17.678  92.151 -41.987  1.00 15.49           C  
ATOM    320  HA  LEU A  24      17.661  92.089 -43.075  1.00 15.49           H  
ATOM    321  C   LEU A  24      18.812  91.165 -41.481  1.00 15.49           C  
ATOM    322  CB  LEU A  24      18.161  93.566 -41.556  1.00 15.49           C  
ATOM    323  HB2 LEU A  24      18.846  93.469 -40.714  1.00 15.49           H  
ATOM    324  HB3 LEU A  24      17.326  94.131 -41.142  1.00 15.49           H  
ATOM    325  O   LEU A  24      19.607  90.749 -42.318  1.00 15.49           O  
ATOM    326  CG  LEU A  24      18.864  94.427 -42.631  1.00 15.49           C  
ATOM    327  HG  LEU A  24      18.117  94.795 -43.335  1.00 15.49           H  
ATOM    328  CD1 LEU A  24      19.495  95.654 -41.969  1.00 15.49           C  
ATOM    329 HD11 LEU A  24      18.725  96.218 -41.443  1.00 15.49           H  
ATOM    330 HD12 LEU A  24      19.928  96.296 -42.736  1.00 15.49           H  
ATOM    331 HD13 LEU A  24      20.270  95.348 -41.266  1.00 15.49           H  
ATOM    332  CD2 LEU A  24      19.953  93.712 -43.433  1.00 15.49           C  
ATOM    333 HD21 LEU A  24      20.418  94.408 -44.131  1.00 15.49           H  
ATOM    334 HD22 LEU A  24      20.716  93.294 -42.776  1.00 15.49           H  
ATOM    335 HD23 LEU A  24      19.518  92.902 -44.019  1.00 15.49           H  
ATOM    336  N   LYS A  25      19.043  90.917 -40.159  1.00 15.57           N  
ATOM    337  H   LYS A  25      18.302  91.126 -39.505  1.00 15.57           H  
ATOM    338  CA  LYS A  25      20.416  90.654 -39.571  1.00 15.57           C  
ATOM    339  HA  LYS A  25      21.083  90.487 -40.417  1.00 15.57           H  
ATOM    340  C   LYS A  25      20.658  89.370 -38.711  1.00 15.57           C  
ATOM    341  CB  LYS A  25      20.911  91.930 -38.838  1.00 15.57           C  
ATOM    342  HB2 LYS A  25      20.059  92.511 -38.484  1.00 15.57           H  
ATOM    343  HB3 LYS A  25      21.504  91.662 -37.964  1.00 15.57           H  
ATOM    344  O   LYS A  25      19.726  88.638 -38.420  1.00 15.57           O  
ATOM    345  CG  LYS A  25      21.784  92.795 -39.763  1.00 15.57           C  
ATOM    346  HG2 LYS A  25      21.176  93.134 -40.602  1.00 15.57           H  
ATOM    347  HG3 LYS A  25      22.597  92.183 -40.153  1.00 15.57           H  
ATOM    348  CD  LYS A  25      22.392  94.018 -39.061  1.00 15.57           C  
ATOM    349  HD2 LYS A  25      21.591  94.645 -38.668  1.00 15.57           H  
ATOM    350  HD3 LYS A  25      23.021  93.680 -38.238  1.00 15.57           H  
ATOM    351  CE  LYS A  25      23.235  94.816 -40.069  1.00 15.57           C  
ATOM    352  HE2 LYS A  25      22.582  95.172 -40.866  1.00 15.57           H  
ATOM    353  HE3 LYS A  25      23.961  94.139 -40.520  1.00 15.57           H  
ATOM    354  NZ  LYS A  25      23.943  95.959 -39.436  1.00 15.57           N  
ATOM    355  HZ1 LYS A  25      24.571  95.634 -38.715  1.00 15.57           H  
ATOM    356  HZ2 LYS A  25      24.491  96.458 -40.122  1.00 15.57           H  
ATOM    357  HZ3 LYS A  25      23.287  96.606 -39.023  1.00 15.57           H  
ATOM    358  N   TRP A  26      21.937  89.124 -38.341  1.00 16.78           N  
ATOM    359  H   TRP A  26      22.584  89.873 -38.543  1.00 16.78           H  
ATOM    360  CA  TRP A  26      22.607  87.795 -38.213  1.00 16.78           C  
ATOM    361  HA  TRP A  26      21.937  87.009 -38.561  1.00 16.78           H  
ATOM    362  C   TRP A  26      23.178  87.291 -36.847  1.00 16.78           C  
ATOM    363  CB  TRP A  26      23.835  87.851 -39.161  1.00 16.78           C  
ATOM    364  HB2 TRP A  26      24.195  88.877 -39.233  1.00 16.78           H  
ATOM    365  HB3 TRP A  26      24.662  87.303 -38.710  1.00 16.78           H  
ATOM    366  O   TRP A  26      23.538  86.125 -36.794  1.00 16.78           O  
ATOM    367  CG  TRP A  26      23.722  87.307 -40.552  1.00 16.78           C  
ATOM    368  CD1 TRP A  26      22.735  87.544 -41.446  1.00 16.78           C  
ATOM    369  HD1 TRP A  26      21.854  88.143 -41.264  1.00 16.78           H  
ATOM    370  CD2 TRP A  26      24.681  86.435 -41.235  1.00 16.78           C  
ATOM    371  CE2 TRP A  26      24.217  86.208 -42.565  1.00 16.78           C  
ATOM    372  CE3 TRP A  26      25.896  85.812 -40.868  1.00 16.78           C  
ATOM    373  HE3 TRP A  26      26.273  85.930 -39.863  1.00 16.78           H  
ATOM    374  NE1 TRP A  26      23.025  86.898 -42.633  1.00 16.78           N  
ATOM    375  HE1 TRP A  26      22.417  86.910 -43.439  1.00 16.78           H  
ATOM    376  CH2 TRP A  26      26.132  84.822 -43.090  1.00 16.78           C  
ATOM    377  HH2 TRP A  26      26.687  84.203 -43.779  1.00 16.78           H  
ATOM    378  CZ2 TRP A  26      24.924  85.420 -43.487  1.00 16.78           C  
ATOM    379  HZ2 TRP A  26      24.540  85.267 -44.485  1.00 16.78           H  
ATOM    380  CZ3 TRP A  26      26.612  85.015 -41.782  1.00 16.78           C  
ATOM    381  HZ3 TRP A  26      27.530  84.540 -41.470  1.00 16.78           H  
ATOM    382  N   ALA A  27      23.404  88.132 -35.826  1.00 16.66           N  
ATOM    383  H   ALA A  27      22.937  89.027 -35.861  1.00 16.66           H  
ATOM    384  CA  ALA A  27      24.557  88.028 -34.883  1.00 16.66           C  
ATOM    385  HA  ALA A  27      25.447  88.202 -35.487  1.00 16.66           H  
ATOM    386  C   ALA A  27      24.858  86.693 -34.118  1.00 16.66           C  
ATOM    387  CB  ALA A  27      24.450  89.204 -33.901  1.00 16.66           C  
ATOM    388  HB1 ALA A  27      24.364  90.145 -34.444  1.00 16.66           H  
ATOM    389  HB2 ALA A  27      25.338  89.243 -33.270  1.00 16.66           H  
ATOM    390  HB3 ALA A  27      23.575  89.068 -33.265  1.00 16.66           H  
ATOM    391  O   ALA A  27      23.977  85.883 -33.858  1.00 16.66           O  
ATOM    392  N   ASP A  28      26.124  86.546 -33.675  1.00 16.31           N  
ATOM    393  H   ASP A  28      26.703  87.370 -33.754  1.00 16.31           H  
ATOM    394  CA  ASP A  28      26.933  85.302 -33.783  1.00 16.31           C  
ATOM    395  HA  ASP A  28      26.295  84.475 -34.096  1.00 16.31           H  
ATOM    396  C   ASP A  28      27.699  84.847 -32.494  1.00 16.31           C  
ATOM    397  CB  ASP A  28      27.926  85.618 -34.929  1.00 16.31           C  
ATOM    398  HB2 ASP A  28      28.616  86.386 -34.578  1.00 16.31           H  
ATOM    399  HB3 ASP A  28      27.369  86.048 -35.761  1.00 16.31           H  
ATOM    400  O   ASP A  28      28.648  84.075 -32.563  1.00 16.31           O  
ATOM    401  CG  ASP A  28      28.730  84.443 -35.499  1.00 16.31           C  
ATOM    402  OD1 ASP A  28      28.102  83.400 -35.782  1.00 16.31           O  
ATOM    403  OD2 ASP A  28      29.931  84.670 -35.774  1.00 16.31           O  
ATOM    404  N   GLN A  29      27.391  85.380 -31.301  1.00 16.63           N  
ATOM    405  H   GLN A  29      26.547  85.930 -31.237  1.00 16.63           H  
ATOM    406  CA  GLN A  29      28.309  85.323 -30.130  1.00 16.63           C  
ATOM    407  HA  GLN A  29      29.304  85.540 -30.519  1.00 16.63           H  
ATOM    408  C   GLN A  29      28.484  83.952 -29.415  1.00 16.63           C  
ATOM    409  CB  GLN A  29      27.964  86.443 -29.135  1.00 16.63           C  
ATOM    410  HB2 GLN A  29      28.485  86.261 -28.195  1.00 16.63           H  
ATOM    411  HB3 GLN A  29      26.892  86.446 -28.937  1.00 16.63           H  
ATOM    412  O   GLN A  29      27.617  83.083 -29.461  1.00 16.63           O  
ATOM    413  CG  GLN A  29      28.413  87.814 -29.665  1.00 16.63           C  
ATOM    414  HG2 GLN A  29      29.469  87.758 -29.929  1.00 16.63           H  
ATOM    415  HG3 GLN A  29      27.850  88.067 -30.563  1.00 16.63           H  
ATOM    416  CD  GLN A  29      28.226  88.934 -28.645  1.00 16.63           C  
ATOM    417  NE2 GLN A  29      29.106  89.910 -28.616  1.00 16.63           N  
ATOM    418 HE21 GLN A  29      28.966  90.605 -27.897  1.00 16.63           H  
ATOM    419 HE22 GLN A  29      29.927  89.876 -29.204  1.00 16.63           H  
ATOM    420  OE1 GLN A  29      27.289  88.974 -27.867  1.00 16.63           O  
ATOM    421  N   SER A  30      29.620  83.789 -28.709  1.00 16.97           N  
ATOM    422  H   SER A  30      30.206  84.610 -28.646  1.00 16.97           H  
ATOM    423  CA  SER A  30      30.444  82.563 -28.787  1.00 16.97           C  
ATOM    424  HA  SER A  30      29.930  81.835 -29.415  1.00 16.97           H  
ATOM    425  C   SER A  30      30.862  81.808 -27.497  1.00 16.97           C  
ATOM    426  CB  SER A  30      31.738  82.976 -29.518  1.00 16.97           C  
ATOM    427  HB2 SER A  30      32.514  82.222 -29.384  1.00 16.97           H  
ATOM    428  HB3 SER A  30      31.517  83.055 -30.582  1.00 16.97           H  
ATOM    429  O   SER A  30      30.930  80.583 -27.524  1.00 16.97           O  
ATOM    430  OG  SER A  30      32.199  84.249 -29.066  1.00 16.97           O  
ATOM    431  HG  SER A  30      32.892  84.144 -28.409  1.00 16.97           H  
ATOM    432  N   ASP A  31      31.244  82.479 -26.401  1.00 16.53           N  
ATOM    433  H   ASP A  31      31.088  83.476 -26.447  1.00 16.53           H  
ATOM    434  CA  ASP A  31      32.479  82.074 -25.676  1.00 16.53           C  
ATOM    435  HA  ASP A  31      33.193  81.779 -26.445  1.00 16.53           H  
ATOM    436  C   ASP A  31      32.495  80.873 -24.684  1.00 16.53           C  
ATOM    437  CB  ASP A  31      33.102  83.296 -24.977  1.00 16.53           C  
ATOM    438  HB2 ASP A  31      32.370  83.712 -24.284  1.00 16.53           H  
ATOM    439  HB3 ASP A  31      33.968  82.965 -24.405  1.00 16.53           H  
ATOM    440  O   ASP A  31      33.101  79.838 -24.962  1.00 16.53           O  
ATOM    441  CG  ASP A  31      33.585  84.400 -25.910  1.00 16.53           C  
ATOM    442  OD1 ASP A  31      33.862  84.095 -27.090  1.00 16.53           O  
ATOM    443  OD2 ASP A  31      33.668  85.539 -25.406  1.00 16.53           O  
ATOM    444  N   GLN A  32      32.118  81.076 -23.408  1.00 17.63           N  
ATOM    445  H   GLN A  32      31.568  81.904 -23.227  1.00 17.63           H  
ATOM    446  CA  GLN A  32      32.975  80.572 -22.306  1.00 17.63           C  
ATOM    447  HA  GLN A  32      33.992  80.561 -22.700  1.00 17.63           H  
ATOM    448  C   GLN A  32      32.742  79.122 -21.813  1.00 17.63           C  
ATOM    449  CB  GLN A  32      33.015  81.559 -21.122  1.00 17.63           C  
ATOM    450  HB2 GLN A  32      32.002  81.828 -20.822  1.00 17.63           H  
ATOM    451  HB3 GLN A  32      33.499  81.058 -20.284  1.00 17.63           H  
ATOM    452  O   GLN A  32      31.973  78.863 -20.884  1.00 17.63           O  
ATOM    453  CG  GLN A  32      33.827  82.827 -21.439  1.00 17.63           C  
ATOM    454  HG2 GLN A  32      33.254  83.454 -22.123  1.00 17.63           H  
ATOM    455  HG3 GLN A  32      34.758  82.548 -21.932  1.00 17.63           H  
ATOM    456  CD  GLN A  32      34.185  83.672 -20.217  1.00 17.63           C  
ATOM    457  NE2 GLN A  32      34.895  84.759 -20.421  1.00 17.63           N  
ATOM    458 HE21 GLN A  32      35.111  85.048 -21.365  1.00 17.63           H  
ATOM    459 HE22 GLN A  32      35.083  85.350 -19.624  1.00 17.63           H  
ATOM    460  OE1 GLN A  32      33.869  83.375 -19.071  1.00 17.63           O  
ATOM    461  N   PHE A  33      33.570  78.196 -22.310  1.00 19.88           N  
ATOM    462  H   PHE A  33      34.070  78.464 -23.146  1.00 19.88           H  
ATOM    463  CA  PHE A  33      33.732  76.800 -21.858  1.00 19.88           C  
ATOM    464  HA  PHE A  33      32.751  76.324 -21.860  1.00 19.88           H  
ATOM    465  C   PHE A  33      34.317  76.639 -20.425  1.00 19.88           C  
ATOM    466  CB  PHE A  33      34.623  76.061 -22.880  1.00 19.88           C  
ATOM    467  HB2 PHE A  33      34.917  75.100 -22.457  1.00 19.88           H  
ATOM    468  HB3 PHE A  33      35.540  76.630 -23.033  1.00 19.88           H  
ATOM    469  O   PHE A  33      35.438  76.154 -20.246  1.00 19.88           O  
ATOM    470  CG  PHE A  33      33.996  75.767 -24.228  1.00 19.88           C  
ATOM    471  CD1 PHE A  33      33.413  74.506 -24.463  1.00 19.88           C  
ATOM    472  HD1 PHE A  33      33.390  73.763 -23.679  1.00 19.88           H  
ATOM    473  CD2 PHE A  33      34.032  76.721 -25.262  1.00 19.88           C  
ATOM    474  HD2 PHE A  33      34.484  77.689 -25.105  1.00 19.88           H  
ATOM    475  CE1 PHE A  33      32.864  74.204 -25.721  1.00 19.88           C  
ATOM    476  HE1 PHE A  33      32.415  73.239 -25.902  1.00 19.88           H  
ATOM    477  CE2 PHE A  33      33.470  76.424 -26.515  1.00 19.88           C  
ATOM    478  HE2 PHE A  33      33.475  77.170 -27.295  1.00 19.88           H  
ATOM    479  CZ  PHE A  33      32.889  75.165 -26.747  1.00 19.88           C  
ATOM    480  HZ  PHE A  33      32.455  74.945 -27.711  1.00 19.88           H  
ATOM    481  N   ARG A  34      33.597  77.024 -19.357  1.00 18.25           N  
ATOM    482  H   ARG A  34      32.709  77.471 -19.532  1.00 18.25           H  
ATOM    483  CA  ARG A  34      34.109  76.876 -17.971  1.00 18.25           C  
ATOM    484  HA  ARG A  34      35.110  77.308 -17.973  1.00 18.25           H  
ATOM    485  C   ARG A  34      34.309  75.404 -17.551  1.00 18.25           C  
ATOM    486  CB  ARG A  34      33.270  77.672 -16.952  1.00 18.25           C  
ATOM    487  HB2 ARG A  34      33.268  77.137 -16.002  1.00 18.25           H  
ATOM    488  HB3 ARG A  34      32.239  77.761 -17.295  1.00 18.25           H  
ATOM    489  O   ARG A  34      33.369  74.680 -17.237  1.00 18.25           O  
ATOM    490  CG  ARG A  34      33.877  79.065 -16.711  1.00 18.25           C  
ATOM    491  HG2 ARG A  34      34.933  78.954 -16.465  1.00 18.25           H  
ATOM    492  HG3 ARG A  34      33.789  79.661 -17.620  1.00 18.25           H  
ATOM    493  CD  ARG A  34      33.187  79.793 -15.550  1.00 18.25           C  
ATOM    494  HD2 ARG A  34      32.161  80.020 -15.838  1.00 18.25           H  
ATOM    495  HD3 ARG A  34      33.175  79.131 -14.685  1.00 18.25           H  
ATOM    496  NE  ARG A  34      33.897  81.042 -15.206  1.00 18.25           N  
ATOM    497  HE  ARG A  34      34.492  81.429 -15.925  1.00 18.25           H  
ATOM    498  NH1 ARG A  34      32.928  81.422 -13.156  1.00 18.25           N  
ATOM    499 HH11 ARG A  34      32.825  82.000 -12.334  1.00 18.25           H  
ATOM    500 HH12 ARG A  34      32.308  80.642 -13.319  1.00 18.25           H  
ATOM    501  NH2 ARG A  34      34.503  82.811 -13.905  1.00 18.25           N  
ATOM    502 HH21 ARG A  34      35.126  83.127 -14.635  1.00 18.25           H  
ATOM    503 HH22 ARG A  34      34.390  83.373 -13.073  1.00 18.25           H  
ATOM    504  CZ  ARG A  34      33.775  81.748 -14.094  1.00 18.25           C  
ATOM    505  N   ASN A  35      35.578  75.005 -17.480  1.00 19.33           N  
ATOM    506  H   ASN A  35      36.253  75.662 -17.846  1.00 19.33           H  
ATOM    507  CA  ASN A  35      36.081  73.647 -17.242  1.00 19.33           C  
ATOM    508  HA  ASN A  35      35.502  72.949 -17.848  1.00 19.33           H  
ATOM    509  C   ASN A  35      35.959  73.187 -15.766  1.00 19.33           C  
ATOM    510  CB  ASN A  35      37.532  73.655 -17.769  1.00 19.33           C  
ATOM    511  HB2 ASN A  35      38.135  74.322 -17.153  1.00 19.33           H  
ATOM    512  HB3 ASN A  35      37.541  74.032 -18.792  1.00 19.33           H  
ATOM    513  O   ASN A  35      36.952  73.119 -15.038  1.00 19.33           O  
ATOM    514  CG  ASN A  35      38.204  72.295 -17.791  1.00 19.33           C  
ATOM    515  ND2 ASN A  35      39.489  72.260 -18.060  1.00 19.33           N  
ATOM    516 HD21 ASN A  35      39.993  73.109 -18.270  1.00 19.33           H  
ATOM    517 HD22 ASN A  35      39.901  71.341 -18.140  1.00 19.33           H  
ATOM    518  OD1 ASN A  35      37.600  71.254 -17.601  1.00 19.33           O  
ATOM    519  N   VAL A  36      34.739  72.919 -15.281  1.00 20.18           N  
ATOM    520  H   VAL A  36      33.948  73.047 -15.896  1.00 20.18           H  
ATOM    521  CA  VAL A  36      34.499  72.551 -13.868  1.00 20.18           C  
ATOM    522  HA  VAL A  36      35.077  73.243 -13.256  1.00 20.18           H  
ATOM    523  C   VAL A  36      35.017  71.138 -13.557  1.00 20.18           C  
ATOM    524  CB  VAL A  36      33.027  72.738 -13.446  1.00 20.18           C  
ATOM    525  HB  VAL A  36      32.388  72.079 -14.034  1.00 20.18           H  
ATOM    526  O   VAL A  36      34.369  70.124 -13.819  1.00 20.18           O  
ATOM    527  CG1 VAL A  36      32.833  72.427 -11.952  1.00 20.18           C  
ATOM    528 HG11 VAL A  36      33.481  73.062 -11.347  1.00 20.18           H  
ATOM    529 HG12 VAL A  36      33.059  71.380 -11.750  1.00 20.18           H  
ATOM    530 HG13 VAL A  36      31.795  72.606 -11.673  1.00 20.18           H  
ATOM    531  CG2 VAL A  36      32.574  74.190 -13.658  1.00 20.18           C  
ATOM    532 HG21 VAL A  36      33.221  74.874 -13.108  1.00 20.18           H  
ATOM    533 HG22 VAL A  36      31.546  74.311 -13.316  1.00 20.18           H  
ATOM    534 HG23 VAL A  36      32.602  74.441 -14.718  1.00 20.18           H  
ATOM    535  N   GLN A  37      36.199  71.090 -12.944  1.00 19.65           N  
ATOM    536  H   GLN A  37      36.683  71.973 -12.865  1.00 19.65           H  
ATOM    537  CA  GLN A  37      37.000  69.894 -12.667  1.00 19.65           C  
ATOM    538  HA  GLN A  37      37.009  69.286 -13.571  1.00 19.65           H  
ATOM    539  C   GLN A  37      36.423  69.024 -11.524  1.00 19.65           C  
ATOM    540  CB  GLN A  37      38.437  70.390 -12.412  1.00 19.65           C  
ATOM    541  HB2 GLN A  37      38.694  71.126 -13.173  1.00 19.65           H  
ATOM    542  HB3 GLN A  37      38.476  70.889 -11.443  1.00 19.65           H  
ATOM    543  O   GLN A  37      36.988  68.928 -10.433  1.00 19.65           O  
ATOM    544  CG  GLN A  37      39.504  69.289 -12.466  1.00 19.65           C  
ATOM    545  HG2 GLN A  37      39.498  68.837 -13.458  1.00 19.65           H  
ATOM    546  HG3 GLN A  37      39.283  68.515 -11.731  1.00 19.65           H  
ATOM    547  CD  GLN A  37      40.889  69.856 -12.165  1.00 19.65           C  
ATOM    548  NE2 GLN A  37      41.862  69.671 -13.030  1.00 19.65           N  
ATOM    549 HE21 GLN A  37      41.690  69.224 -13.920  1.00 19.65           H  
ATOM    550 HE22 GLN A  37      42.741  70.113 -12.802  1.00 19.65           H  
ATOM    551  OE1 GLN A  37      41.130  70.467 -11.139  1.00 19.65           O  
ATOM    552  N   THR A  38      35.265  68.393 -11.749  1.00 20.20           N  
ATOM    553  H   THR A  38      34.813  68.556 -12.637  1.00 20.20           H  
ATOM    554  CA  THR A  38      34.582  67.575 -10.728  1.00 20.20           C  
ATOM    555  HA  THR A  38      34.442  68.216  -9.857  1.00 20.20           H  
ATOM    556  C   THR A  38      35.445  66.386 -10.275  1.00 20.20           C  
ATOM    557  CB  THR A  38      33.176  67.120 -11.152  1.00 20.20           C  
ATOM    558  HB  THR A  38      32.787  66.452 -10.384  1.00 20.20           H  
ATOM    559  O   THR A  38      35.790  65.481 -11.033  1.00 20.20           O  
ATOM    560  CG2 THR A  38      32.211  68.295 -11.294  1.00 20.20           C  
ATOM    561 HG21 THR A  38      32.539  68.966 -12.088  1.00 20.20           H  
ATOM    562 HG22 THR A  38      32.156  68.848 -10.356  1.00 20.20           H  
ATOM    563 HG23 THR A  38      31.217  67.920 -11.537  1.00 20.20           H  
ATOM    564  OG1 THR A  38      33.180  66.435 -12.377  1.00 20.20           O  
ATOM    565  HG1 THR A  38      33.188  67.079 -13.089  1.00 20.20           H  
ATOM    566  N   ARG A  39      35.844  66.406  -8.997  1.00 22.11           N  
ATOM    567  H   ARG A  39      35.555  67.204  -8.449  1.00 22.11           H  
ATOM    568  CA  ARG A  39      36.904  65.551  -8.441  1.00 22.11           C  
ATOM    569  HA  ARG A  39      37.699  65.500  -9.186  1.00 22.11           H  
ATOM    570  C   ARG A  39      36.419  64.115  -8.202  1.00 22.11           C  
ATOM    571  CB  ARG A  39      37.471  66.252  -7.191  1.00 22.11           C  
ATOM    572  HB2 ARG A  39      37.554  67.317  -7.409  1.00 22.11           H  
ATOM    573  HB3 ARG A  39      36.776  66.140  -6.359  1.00 22.11           H  
ATOM    574  O   ARG A  39      36.082  63.747  -7.078  1.00 22.11           O  
ATOM    575  CG  ARG A  39      38.867  65.762  -6.775  1.00 22.11           C  
ATOM    576  HG2 ARG A  39      39.558  65.926  -7.602  1.00 22.11           H  
ATOM    577  HG3 ARG A  39      38.837  64.699  -6.534  1.00 22.11           H  
ATOM    578  CD  ARG A  39      39.335  66.560  -5.548  1.00 22.11           C  
ATOM    579  HD2 ARG A  39      38.742  66.251  -4.687  1.00 22.11           H  
ATOM    580  HD3 ARG A  39      39.152  67.619  -5.732  1.00 22.11           H  
ATOM    581  NE  ARG A  39      40.774  66.382  -5.265  1.00 22.11           N  
ATOM    582  HE  ARG A  39      41.326  65.926  -5.977  1.00 22.11           H  
ATOM    583  NH1 ARG A  39      40.829  67.528  -3.269  1.00 22.11           N  
ATOM    584 HH11 ARG A  39      39.838  67.705  -3.346  1.00 22.11           H  
ATOM    585 HH12 ARG A  39      41.360  67.949  -2.520  1.00 22.11           H  
ATOM    586  NH2 ARG A  39      42.727  66.757  -4.142  1.00 22.11           N  
ATOM    587 HH21 ARG A  39      43.253  66.328  -4.890  1.00 22.11           H  
ATOM    588 HH22 ARG A  39      43.227  67.180  -3.374  1.00 22.11           H  
ATOM    589  CZ  ARG A  39      41.432  66.884  -4.231  1.00 22.11           C  
ATOM    590  N   GLY A  40      36.392  63.307  -9.263  1.00 21.35           N  
ATOM    591  H   GLY A  40      36.547  63.747 -10.159  1.00 21.35           H  
ATOM    592  CA  GLY A  40      35.947  61.908  -9.257  1.00 21.35           C  
ATOM    593  HA2 GLY A  40      34.883  61.873  -9.024  1.00 21.35           H  
ATOM    594  HA3 GLY A  40      36.085  61.491 -10.255  1.00 21.35           H  
ATOM    595  C   GLY A  40      36.710  61.026  -8.262  1.00 21.35           C  
ATOM    596  O   GLY A  40      37.744  60.440  -8.586  1.00 21.35           O  
ATOM    597  N   ARG A  41      36.191  60.911  -7.033  1.00 24.67           N  
ATOM    598  H   ARG A  41      35.398  61.499  -6.819  1.00 24.67           H  
ATOM    599  CA  ARG A  41      36.763  60.084  -5.964  1.00 24.67           C  
ATOM    600  HA  ARG A  41      37.824  60.319  -5.878  1.00 24.67           H  
ATOM    601  C   ARG A  41      36.632  58.609  -6.343  1.00 24.67           C  
ATOM    602  CB  ARG A  41      36.071  60.431  -4.628  1.00 24.67           C  
ATOM    603  HB2 ARG A  41      36.123  61.510  -4.483  1.00 24.67           H  
ATOM    604  HB3 ARG A  41      35.019  60.149  -4.678  1.00 24.67           H  
ATOM    605  O   ARG A  41      35.586  58.013  -6.105  1.00 24.67           O  
ATOM    606  CG  ARG A  41      36.728  59.747  -3.415  1.00 24.67           C  
ATOM    607  HG2 ARG A  41      37.771  60.058  -3.359  1.00 24.67           H  
ATOM    608  HG3 ARG A  41      36.687  58.664  -3.532  1.00 24.67           H  
ATOM    609  CD  ARG A  41      36.013  60.138  -2.111  1.00 24.67           C  
ATOM    610  HD2 ARG A  41      35.007  59.719  -2.126  1.00 24.67           H  
ATOM    611  HD3 ARG A  41      35.937  61.225  -2.070  1.00 24.67           H  
ATOM    612  NE  ARG A  41      36.740  59.658  -0.916  1.00 24.67           N  
ATOM    613  HE  ARG A  41      37.569  59.105  -1.081  1.00 24.67           H  
ATOM    614  NH1 ARG A  41      35.365  60.581   0.682  1.00 24.67           N  
ATOM    615 HH11 ARG A  41      34.749  60.916  -0.045  1.00 24.67           H  
ATOM    616 HH12 ARG A  41      35.154  60.771   1.651  1.00 24.67           H  
ATOM    617  NH2 ARG A  41      37.201  59.488   1.313  1.00 24.67           N  
ATOM    618 HH21 ARG A  41      36.972  59.701   2.273  1.00 24.67           H  
ATOM    619 HH22 ARG A  41      38.044  58.970   1.111  1.00 24.67           H  
ATOM    620  CZ  ARG A  41      36.432  59.909   0.348  1.00 24.67           C  
ATOM    621  N   ARG A  42      37.694  58.030  -6.922  1.00 21.83           N  
ATOM    622  H   ARG A  42      38.442  58.646  -7.208  1.00 21.83           H  
ATOM    623  CA  ARG A  42      37.792  56.595  -7.247  1.00 21.83           C  
ATOM    624  HA  ARG A  42      37.112  56.363  -8.067  1.00 21.83           H  
ATOM    625  C   ARG A  42      37.353  55.762  -6.039  1.00 21.83           C  
ATOM    626  CB  ARG A  42      39.232  56.216  -7.663  1.00 21.83           C  
ATOM    627  HB2 ARG A  42      39.946  56.728  -7.018  1.00 21.83           H  
ATOM    628  HB3 ARG A  42      39.360  55.144  -7.512  1.00 21.83           H  
ATOM    629  O   ARG A  42      38.086  55.660  -5.056  1.00 21.83           O  
ATOM    630  CG  ARG A  42      39.554  56.514  -9.137  1.00 21.83           C  
ATOM    631  HG2 ARG A  42      38.850  55.970  -9.765  1.00 21.83           H  
ATOM    632  HG3 ARG A  42      39.448  57.582  -9.331  1.00 21.83           H  
ATOM    633  CD  ARG A  42      40.988  56.070  -9.483  1.00 21.83           C  
ATOM    634  HD2 ARG A  42      41.143  55.059  -9.104  1.00 21.83           H  
ATOM    635  HD3 ARG A  42      41.689  56.739  -8.984  1.00 21.83           H  
ATOM    636  NE  ARG A  42      41.240  56.069 -10.940  1.00 21.83           N  
ATOM    637  HE  ARG A  42      40.441  56.219 -11.541  1.00 21.83           H  
ATOM    638  NH1 ARG A  42      43.513  55.690 -10.891  1.00 21.83           N  
ATOM    639 HH11 ARG A  42      44.382  55.540 -11.383  1.00 21.83           H  
ATOM    640 HH12 ARG A  42      43.503  55.719  -9.881  1.00 21.83           H  
ATOM    641  NH2 ARG A  42      42.463  55.806 -12.849  1.00 21.83           N  
ATOM    642 HH21 ARG A  42      41.635  55.922 -13.415  1.00 21.83           H  
ATOM    643 HH22 ARG A  42      43.348  55.648 -13.309  1.00 21.83           H  
ATOM    644  CZ  ARG A  42      42.399  55.857 -11.548  1.00 21.83           C  
ATOM    645  N   ALA A  43      36.161  55.175  -6.120  1.00 23.05           N  
ATOM    646  H   ALA A  43      35.569  55.379  -6.912  1.00 23.05           H  
ATOM    647  CA  ALA A  43      35.709  54.175  -5.168  1.00 23.05           C  
ATOM    648  HA  ALA A  43      35.800  54.567  -4.155  1.00 23.05           H  
ATOM    649  C   ALA A  43      36.631  52.963  -5.323  1.00 23.05           C  
ATOM    650  CB  ALA A  43      34.234  53.851  -5.439  1.00 23.05           C  
ATOM    651  HB1 ALA A  43      33.624  54.742  -5.287  1.00 23.05           H  
ATOM    652  HB2 ALA A  43      33.901  53.070  -4.755  1.00 23.05           H  
ATOM    653  HB3 ALA A  43      34.107  53.498  -6.462  1.00 23.05           H  
ATOM    654  O   ALA A  43      36.575  52.262  -6.332  1.00 23.05           O  
ATOM    655  N   GLN A  44      37.541  52.780  -4.366  1.00 23.03           N  
ATOM    656  H   GLN A  44      37.593  53.441  -3.604  1.00 23.03           H  
ATOM    657  CA  GLN A  44      38.529  51.710  -4.420  1.00 23.03           C  
ATOM    658  HA  GLN A  44      39.135  51.863  -5.313  1.00 23.03           H  
ATOM    659  C   GLN A  44      37.782  50.371  -4.503  1.00 23.03           C  
ATOM    660  CB  GLN A  44      39.439  51.814  -3.189  1.00 23.03           C  
ATOM    661  HB2 GLN A  44      38.861  51.604  -2.290  1.00 23.03           H  
ATOM    662  HB3 GLN A  44      39.806  52.839  -3.128  1.00 23.03           H  
ATOM    663  O   GLN A  44      36.945  50.108  -3.631  1.00 23.03           O  
ATOM    664  CG  GLN A  44      40.654  50.874  -3.244  1.00 23.03           C  
ATOM    665  HG2 GLN A  44      40.319  49.838  -3.210  1.00 23.03           H  
ATOM    666  HG3 GLN A  44      41.192  51.034  -4.179  1.00 23.03           H  
ATOM    667  CD  GLN A  44      41.622  51.117  -2.085  1.00 23.03           C  
ATOM    668  NE2 GLN A  44      42.761  50.461  -2.062  1.00 23.03           N  
ATOM    669 HE21 GLN A  44      43.366  50.653  -1.277  1.00 23.03           H  
ATOM    670 HE22 GLN A  44      42.998  49.784  -2.773  1.00 23.03           H  
ATOM    671  OE1 GLN A  44      41.381  51.903  -1.185  1.00 23.03           O  
ATOM    672  N   PRO A  45      38.022  49.545  -5.540  1.00 24.22           N  
ATOM    673  CA  PRO A  45      37.302  48.294  -5.690  1.00 24.22           C  
ATOM    674  HA  PRO A  45      36.228  48.475  -5.730  1.00 24.22           H  
ATOM    675  C   PRO A  45      37.635  47.427  -4.482  1.00 24.22           C  
ATOM    676  CB  PRO A  45      37.766  47.690  -7.020  1.00 24.22           C  
ATOM    677  HB2 PRO A  45      37.100  48.019  -7.818  1.00 24.22           H  
ATOM    678  HB3 PRO A  45      37.807  46.601  -6.988  1.00 24.22           H  
ATOM    679  O   PRO A  45      38.788  47.037  -4.288  1.00 24.22           O  
ATOM    680  CG  PRO A  45      39.151  48.303  -7.230  1.00 24.22           C  
ATOM    681  HG2 PRO A  45      39.897  47.725  -6.686  1.00 24.22           H  
ATOM    682  HG3 PRO A  45      39.411  48.365  -8.287  1.00 24.22           H  
ATOM    683  CD  PRO A  45      39.012  49.689  -6.598  1.00 24.22           C  
ATOM    684  HD2 PRO A  45      38.644  50.397  -7.340  1.00 24.22           H  
ATOM    685  HD3 PRO A  45      39.975  50.014  -6.206  1.00 24.22           H  
ATOM    686  N   LYS A  46      36.631  47.146  -3.644  1.00 23.58           N  
ATOM    687  H   LYS A  46      35.721  47.545  -3.828  1.00 23.58           H  
ATOM    688  CA  LYS A  46      36.789  46.145  -2.596  1.00 23.58           C  
ATOM    689  HA  LYS A  46      37.635  46.415  -1.963  1.00 23.58           H  
ATOM    690  C   LYS A  46      37.131  44.842  -3.297  1.00 23.58           C  
ATOM    691  CB  LYS A  46      35.526  45.988  -1.730  1.00 23.58           C  
ATOM    692  HB2 LYS A  46      35.525  44.982  -1.311  1.00 23.58           H  
ATOM    693  HB3 LYS A  46      34.632  46.099  -2.343  1.00 23.58           H  
ATOM    694  O   LYS A  46      36.275  44.264  -3.962  1.00 23.58           O  
ATOM    695  CG  LYS A  46      35.503  46.985  -0.563  1.00 23.58           C  
ATOM    696  HG2 LYS A  46      35.400  47.999  -0.950  1.00 23.58           H  
ATOM    697  HG3 LYS A  46      36.444  46.911  -0.018  1.00 23.58           H  
ATOM    698  CD  LYS A  46      34.348  46.674   0.399  1.00 23.58           C  
ATOM    699  HD2 LYS A  46      33.400  46.848  -0.110  1.00 23.58           H  
ATOM    700  HD3 LYS A  46      34.406  45.627   0.697  1.00 23.58           H  
ATOM    701  CE  LYS A  46      34.452  47.563   1.645  1.00 23.58           C  
ATOM    702  HE2 LYS A  46      34.379  48.605   1.335  1.00 23.58           H  
ATOM    703  HE3 LYS A  46      35.437  47.418   2.088  1.00 23.58           H  
ATOM    704  NZ  LYS A  46      33.397  47.244   2.640  1.00 23.58           N  
ATOM    705  HZ1 LYS A  46      33.475  46.281   2.937  1.00 23.58           H  
ATOM    706  HZ2 LYS A  46      33.493  47.833   3.455  1.00 23.58           H  
ATOM    707  HZ3 LYS A  46      32.479  47.388   2.244  1.00 23.58           H  
ATOM    708  N   GLN A  47      38.363  44.382  -3.107  1.00 22.85           N  
ATOM    709  H   GLN A  47      39.040  44.987  -2.666  1.00 22.85           H  
ATOM    710  CA  GLN A  47      38.714  42.987  -3.301  1.00 22.85           C  
ATOM    711  HA  GLN A  47      38.436  42.666  -4.305  1.00 22.85           H  
ATOM    712  C   GLN A  47      37.887  42.195  -2.289  1.00 22.85           C  
ATOM    713  CB  GLN A  47      40.227  42.791  -3.114  1.00 22.85           C  
ATOM    714  HB2 GLN A  47      40.440  41.723  -3.065  1.00 22.85           H  
ATOM    715  HB3 GLN A  47      40.532  43.244  -2.171  1.00 22.85           H  
ATOM    716  O   GLN A  47      38.300  41.961  -1.155  1.00 22.85           O  
ATOM    717  CG  GLN A  47      41.049  43.395  -4.267  1.00 22.85           C  
ATOM    718  HG2 GLN A  47      40.812  44.453  -4.379  1.00 22.85           H  
ATOM    719  HG3 GLN A  47      40.788  42.884  -5.194  1.00 22.85           H  
ATOM    720  CD  GLN A  47      42.556  43.270  -4.041  1.00 22.85           C  
ATOM    721  NE2 GLN A  47      43.366  43.391  -5.068  1.00 22.85           N  
ATOM    722 HE21 GLN A  47      43.017  43.513  -6.008  1.00 22.85           H  
ATOM    723 HE22 GLN A  47      44.347  43.271  -4.860  1.00 22.85           H  
ATOM    724  OE1 GLN A  47      43.037  43.085  -2.939  1.00 22.85           O  
ATOM    725  N   THR A  48      36.660  41.845  -2.675  1.00 23.42           N  
ATOM    726  H   THR A  48      36.319  42.175  -3.566  1.00 23.42           H  
ATOM    727  CA  THR A  48      35.896  40.794  -2.020  1.00 23.42           C  
ATOM    728  HA  THR A  48      35.794  41.001  -0.955  1.00 23.42           H  
ATOM    729  C   THR A  48      36.724  39.542  -2.209  1.00 23.42           C  
ATOM    730  CB  THR A  48      34.501  40.621  -2.644  1.00 23.42           C  
ATOM    731  HB  THR A  48      34.064  39.686  -2.292  1.00 23.42           H  
ATOM    732  O   THR A  48      36.697  38.957  -3.288  1.00 23.42           O  
ATOM    733  CG2 THR A  48      33.574  41.770  -2.253  1.00 23.42           C  
ATOM    734 HG21 THR A  48      32.593  41.604  -2.698  1.00 23.42           H  
ATOM    735 HG22 THR A  48      33.975  42.714  -2.622  1.00 23.42           H  
ATOM    736 HG23 THR A  48      33.472  41.811  -1.169  1.00 23.42           H  
ATOM    737  OG1 THR A  48      34.572  40.602  -4.050  1.00 23.42           O  
ATOM    738  HG1 THR A  48      35.150  39.872  -4.284  1.00 23.42           H  
ATOM    739  N   ALA A  49      37.530  39.206  -1.201  1.00 23.32           N  
ATOM    740  H   ALA A  49      37.625  39.839  -0.420  1.00 23.32           H  
ATOM    741  CA  ALA A  49      38.349  38.012  -1.214  1.00 23.32           C  
ATOM    742  HA  ALA A  49      39.089  38.087  -2.011  1.00 23.32           H  
ATOM    743  C   ALA A  49      37.416  36.837  -1.498  1.00 23.32           C  
ATOM    744  CB  ALA A  49      39.079  37.887   0.131  1.00 23.32           C  
ATOM    745  HB1 ALA A  49      39.731  38.748   0.279  1.00 23.32           H  
ATOM    746  HB2 ALA A  49      39.686  36.982   0.133  1.00 23.32           H  
ATOM    747  HB3 ALA A  49      38.360  37.833   0.949  1.00 23.32           H  
ATOM    748  O   ALA A  49      36.588  36.482  -0.654  1.00 23.32           O  
ATOM    749  N   THR A  50      37.493  36.306  -2.721  1.00 24.82           N  
ATOM    750  H   THR A  50      38.061  36.773  -3.414  1.00 24.82           H  
ATOM    751  CA  THR A  50      36.673  35.186  -3.170  1.00 24.82           C  
ATOM    752  HA  THR A  50      35.640  35.360  -2.870  1.00 24.82           H  
ATOM    753  C   THR A  50      37.192  33.963  -2.447  1.00 24.82           C  
ATOM    754  CB  THR A  50      36.688  35.015  -4.696  1.00 24.82           C  
ATOM    755  HB  THR A  50      37.696  34.781  -5.038  1.00 24.82           H  
ATOM    756  O   THR A  50      38.015  33.213  -2.964  1.00 24.82           O  
ATOM    757  CG2 THR A  50      35.713  33.934  -5.167  1.00 24.82           C  
ATOM    758 HG21 THR A  50      35.734  33.870  -6.254  1.00 24.82           H  
ATOM    759 HG22 THR A  50      36.000  32.965  -4.759  1.00 24.82           H  
ATOM    760 HG23 THR A  50      34.701  34.176  -4.839  1.00 24.82           H  
ATOM    761  OG1 THR A  50      36.262  36.214  -5.295  1.00 24.82           O  
ATOM    762  HG1 THR A  50      36.359  36.119  -6.245  1.00 24.82           H  
ATOM    763  N   SER A  51      36.738  33.823  -1.204  1.00 25.08           N  
ATOM    764  H   SER A  51      36.197  34.589  -0.829  1.00 25.08           H  
ATOM    765  CA  SER A  51      36.967  32.673  -0.357  1.00 25.08           C  
ATOM    766  HA  SER A  51      38.039  32.504  -0.252  1.00 25.08           H  
ATOM    767  C   SER A  51      36.337  31.478  -1.049  1.00 25.08           C  
ATOM    768  CB  SER A  51      36.374  32.913   1.034  1.00 25.08           C  
ATOM    769  HB2 SER A  51      36.810  33.816   1.462  1.00 25.08           H  
ATOM    770  HB3 SER A  51      35.295  33.043   0.956  1.00 25.08           H  
ATOM    771  O   SER A  51      35.174  31.142  -0.831  1.00 25.08           O  
ATOM    772  OG  SER A  51      36.661  31.816   1.875  1.00 25.08           O  
ATOM    773  HG  SER A  51      36.106  31.876   2.656  1.00 25.08           H  
ATOM    774  N   GLN A  52      37.136  30.828  -1.891  1.00 24.07           N  
ATOM    775  H   GLN A  52      38.012  31.269  -2.135  1.00 24.07           H  
ATOM    776  CA  GLN A  52      36.944  29.450  -2.296  1.00 24.07           C  
ATOM    777  HA  GLN A  52      35.899  29.300  -2.568  1.00 24.07           H  
ATOM    778  C   GLN A  52      37.231  28.551  -1.083  1.00 24.07           C  
ATOM    779  CB  GLN A  52      37.817  29.113  -3.521  1.00 24.07           C  
ATOM    780  HB2 GLN A  52      38.863  29.296  -3.276  1.00 24.07           H  
ATOM    781  HB3 GLN A  52      37.700  28.052  -3.741  1.00 24.07           H  
ATOM    782  O   GLN A  52      38.057  27.646  -1.143  1.00 24.07           O  
ATOM    783  CG  GLN A  52      37.453  29.903  -4.791  1.00 24.07           C  
ATOM    784  HG2 GLN A  52      36.398  29.751  -5.016  1.00 24.07           H  
ATOM    785  HG3 GLN A  52      37.623  30.966  -4.622  1.00 24.07           H  
ATOM    786  CD  GLN A  52      38.279  29.470  -6.005  1.00 24.07           C  
ATOM    787  NE2 GLN A  52      37.994  29.977  -7.184  1.00 24.07           N  
ATOM    788 HE21 GLN A  52      37.246  30.644  -7.308  1.00 24.07           H  
ATOM    789 HE22 GLN A  52      38.574  29.641  -7.940  1.00 24.07           H  
ATOM    790  OE1 GLN A  52      39.190  28.667  -5.935  1.00 24.07           O  
ATOM    791  N   GLN A  53      36.512  28.772   0.029  1.00 25.52           N  
ATOM    792  H   GLN A  53      35.875  29.556   0.010  1.00 25.52           H  
ATOM    793  CA  GLN A  53      36.117  27.647   0.864  1.00 25.52           C  
ATOM    794  HA  GLN A  53      37.002  27.215   1.331  1.00 25.52           H  
ATOM    795  C   GLN A  53      35.471  26.657  -0.110  1.00 25.52           C  
ATOM    796  CB  GLN A  53      35.104  28.074   1.942  1.00 25.52           C  
ATOM    797  HB2 GLN A  53      34.456  28.861   1.557  1.00 25.52           H  
ATOM    798  HB3 GLN A  53      34.484  27.215   2.198  1.00 25.52           H  
ATOM    799  O   GLN A  53      34.476  27.035  -0.739  1.00 25.52           O  
ATOM    800  CG  GLN A  53      35.805  28.540   3.223  1.00 25.52           C  
ATOM    801  HG2 GLN A  53      36.482  27.753   3.557  1.00 25.52           H  
ATOM    802  HG3 GLN A  53      36.402  29.429   3.015  1.00 25.52           H  
ATOM    803  CD  GLN A  53      34.826  28.854   4.353  1.00 25.52           C  
ATOM    804  NE2 GLN A  53      35.165  28.529   5.581  1.00 25.52           N  
ATOM    805 HE21 GLN A  53      34.501  28.770   6.304  1.00 25.52           H  
ATOM    806 HE22 GLN A  53      36.053  28.088   5.770  1.00 25.52           H  
ATOM    807  OE1 GLN A  53      33.752  29.404   4.173  1.00 25.52           O  
ATOM    808  N   PRO A  54      36.067  25.469  -0.327  1.00 26.96           N  
ATOM    809  CA  PRO A  54      35.638  24.566  -1.384  1.00 26.96           C  
ATOM    810  HA  PRO A  54      35.781  25.032  -2.359  1.00 26.96           H  
ATOM    811  C   PRO A  54      34.162  24.278  -1.152  1.00 26.96           C  
ATOM    812  CB  PRO A  54      36.532  23.326  -1.269  1.00 26.96           C  
ATOM    813  HB2 PRO A  54      35.986  22.403  -1.466  1.00 26.96           H  
ATOM    814  HB3 PRO A  54      37.370  23.421  -1.960  1.00 26.96           H  
ATOM    815  O   PRO A  54      33.820  23.755  -0.090  1.00 26.96           O  
ATOM    816  CG  PRO A  54      37.057  23.376   0.167  1.00 26.96           C  
ATOM    817  HG2 PRO A  54      36.331  22.921   0.841  1.00 26.96           H  
ATOM    818  HG3 PRO A  54      38.028  22.888   0.262  1.00 26.96           H  
ATOM    819  CD  PRO A  54      37.148  24.873   0.442  1.00 26.96           C  
ATOM    820  HD2 PRO A  54      37.035  25.056   1.510  1.00 26.96           H  
ATOM    821  HD3 PRO A  54      38.104  25.258   0.087  1.00 26.96           H  
ATOM    822  N   SER A  55      33.313  24.745  -2.081  1.00 27.90           N  
ATOM    823  H   SER A  55      33.721  25.197  -2.887  1.00 27.90           H  
ATOM    824  CA  SER A  55      31.873  24.939  -1.855  1.00 27.90           C  
ATOM    825  HA  SER A  55      31.732  25.786  -1.184  1.00 27.90           H  
ATOM    826  C   SER A  55      31.297  23.688  -1.222  1.00 27.90           C  
ATOM    827  CB  SER A  55      31.148  25.236  -3.168  1.00 27.90           C  
ATOM    828  HB2 SER A  55      31.281  24.402  -3.857  1.00 27.90           H  
ATOM    829  HB3 SER A  55      31.565  26.138  -3.616  1.00 27.90           H  
ATOM    830  O   SER A  55      31.254  22.654  -1.886  1.00 27.90           O  
ATOM    831  OG  SER A  55      29.769  25.433  -2.916  1.00 27.90           O  
ATOM    832  HG  SER A  55      29.297  25.339  -3.747  1.00 27.90           H  
ATOM    833  N   GLY A  56      30.986  23.787   0.080  1.00 30.00           N  
ATOM    834  H   GLY A  56      31.076  24.707   0.485  1.00 30.00           H  
ATOM    835  CA  GLY A  56      31.017  22.661   1.014  1.00 30.00           C  
ATOM    836  HA2 GLY A  56      32.040  22.301   1.122  1.00 30.00           H  
ATOM    837  HA3 GLY A  56      30.657  22.987   1.990  1.00 30.00           H  
ATOM    838  C   GLY A  56      30.134  21.535   0.529  1.00 30.00           C  
ATOM    839  O   GLY A  56      28.925  21.589   0.752  1.00 30.00           O  
ATOM    840  N   GLY A  57      30.750  20.586  -0.184  1.00 30.14           N  
ATOM    841  H   GLY A  57      31.744  20.700  -0.325  1.00 30.14           H  
ATOM    842  CA  GLY A  57      30.049  19.813  -1.194  1.00 30.14           C  
ATOM    843  HA2 GLY A  57      30.701  19.030  -1.582  1.00 30.14           H  
ATOM    844  HA3 GLY A  57      29.755  20.465  -2.016  1.00 30.14           H  
ATOM    845  C   GLY A  57      28.829  19.170  -0.580  1.00 30.14           C  
ATOM    846  O   GLY A  57      28.960  18.341   0.320  1.00 30.14           O  
ATOM    847  N   ASN A  58      27.639  19.536  -1.056  1.00 37.54           N  
ATOM    848  H   ASN A  58      27.591  20.269  -1.749  1.00 37.54           H  
ATOM    849  CA  ASN A  58      26.452  18.744  -0.777  1.00 37.54           C  
ATOM    850  HA  ASN A  58      26.479  18.411   0.260  1.00 37.54           H  
ATOM    851  C   ASN A  58      26.560  17.506  -1.668  1.00 37.54           C  
ATOM    852  CB  ASN A  58      25.186  19.592  -0.961  1.00 37.54           C  
ATOM    853  HB2 ASN A  58      25.271  20.502  -0.368  1.00 37.54           H  
ATOM    854  HB3 ASN A  58      25.057  19.864  -2.008  1.00 37.54           H  
ATOM    855  O   ASN A  58      25.873  17.432  -2.687  1.00 37.54           O  
ATOM    856  CG  ASN A  58      23.971  18.826  -0.472  1.00 37.54           C  
ATOM    857  ND2 ASN A  58      23.325  18.079  -1.333  1.00 37.54           N  
ATOM    858 HD21 ASN A  58      23.767  17.896  -2.222  1.00 37.54           H  
ATOM    859 HD22 ASN A  58      22.596  17.484  -0.968  1.00 37.54           H  
ATOM    860  OD1 ASN A  58      23.619  18.860   0.695  1.00 37.54           O  
ATOM    861  N   VAL A  59      27.535  16.647  -1.319  1.00 42.67           N  
ATOM    862  H   VAL A  59      28.046  16.866  -0.476  1.00 42.67           H  
ATOM    863  CA  VAL A  59      28.026  15.507  -2.095  1.00 42.67           C  
ATOM    864  HA  VAL A  59      28.623  15.864  -2.935  1.00 42.67           H  
ATOM    865  C   VAL A  59      26.799  14.805  -2.611  1.00 42.67           C  
ATOM    866  CB  VAL A  59      28.881  14.538  -1.247  1.00 42.67           C  
ATOM    867  HB  VAL A  59      28.299  14.185  -0.396  1.00 42.67           H  
ATOM    868  O   VAL A  59      25.980  14.366  -1.803  1.00 42.67           O  
ATOM    869  CG1 VAL A  59      29.337  13.322  -2.067  1.00 42.67           C  
ATOM    870 HG11 VAL A  59      29.956  12.669  -1.452  1.00 42.67           H  
ATOM    871 HG12 VAL A  59      29.911  13.641  -2.936  1.00 42.67           H  
ATOM    872 HG13 VAL A  59      28.477  12.743  -2.401  1.00 42.67           H  
ATOM    873  CG2 VAL A  59      30.144  15.226  -0.711  1.00 42.67           C  
ATOM    874 HG21 VAL A  59      29.875  16.009  -0.002  1.00 42.67           H  
ATOM    875 HG22 VAL A  59      30.764  14.499  -0.186  1.00 42.67           H  
ATOM    876 HG23 VAL A  59      30.717  15.655  -1.533  1.00 42.67           H  
ATOM    877  N   VAL A  60      26.642  14.825  -3.936  1.00 50.96           N  
ATOM    878  H   VAL A  60      27.375  15.214  -4.512  1.00 50.96           H  
ATOM    879  CA  VAL A  60      25.479  14.254  -4.605  1.00 50.96           C  
ATOM    880  HA  VAL A  60      24.585  14.795  -4.296  1.00 50.96           H  
ATOM    881  C   VAL A  60      25.428  12.810  -4.126  1.00 50.96           C  
ATOM    882  CB  VAL A  60      25.614  14.357  -6.134  1.00 50.96           C  
ATOM    883  HB  VAL A  60      26.530  13.864  -6.460  1.00 50.96           H  
ATOM    884  O   VAL A  60      26.360  12.060  -4.422  1.00 50.96           O  
ATOM    885  CG1 VAL A  60      24.422  13.706  -6.831  1.00 50.96           C  
ATOM    886 HG11 VAL A  60      24.392  12.643  -6.592  1.00 50.96           H  
ATOM    887 HG12 VAL A  60      24.526  13.802  -7.912  1.00 50.96           H  
ATOM    888 HG13 VAL A  60      23.492  14.179  -6.514  1.00 50.96           H  
ATOM    889  CG2 VAL A  60      25.668  15.828  -6.573  1.00 50.96           C  
ATOM    890 HG21 VAL A  60      26.548  16.318  -6.156  1.00 50.96           H  
ATOM    891 HG22 VAL A  60      25.731  15.881  -7.660  1.00 50.96           H  
ATOM    892 HG23 VAL A  60      24.772  16.352  -6.240  1.00 50.96           H  
ATOM    893  N   PRO A  61      24.462  12.455  -3.260  1.00 65.38           N  
ATOM    894  CA  PRO A  61      24.510  11.162  -2.618  1.00 65.38           C  
ATOM    895  HA  PRO A  61      25.470  11.010  -2.125  1.00 65.38           H  
ATOM    896  C   PRO A  61      24.324  10.139  -3.723  1.00 65.38           C  
ATOM    897  CB  PRO A  61      23.375  11.160  -1.590  1.00 65.38           C  
ATOM    898  HB2 PRO A  61      22.945  10.168  -1.457  1.00 65.38           H  
ATOM    899  HB3 PRO A  61      23.748  11.547  -0.642  1.00 65.38           H  
ATOM    900  O   PRO A  61      23.470  10.338  -4.588  1.00 65.38           O  
ATOM    901  CG  PRO A  61      22.365  12.146  -2.182  1.00 65.38           C  
ATOM    902  HG2 PRO A  61      21.739  11.634  -2.913  1.00 65.38           H  
ATOM    903  HG3 PRO A  61      21.751  12.610  -1.410  1.00 65.38           H  
ATOM    904  CD  PRO A  61      23.249  13.172  -2.895  1.00 65.38           C  
ATOM    905  HD2 PRO A  61      22.739  13.552  -3.780  1.00 65.38           H  
ATOM    906  HD3 PRO A  61      23.493  13.987  -2.214  1.00 65.38           H  
ATOM    907  N   TYR A  62      25.084   9.046  -3.678  1.00 83.19           N  
ATOM    908  H   TYR A  62      25.834   8.971  -3.006  1.00 83.19           H  
ATOM    909  CA  TYR A  62      24.710   7.865  -4.443  1.00 83.19           C  
ATOM    910  HA  TYR A  62      24.875   8.047  -5.505  1.00 83.19           H  
ATOM    911  C   TYR A  62      23.225   7.615  -4.191  1.00 83.19           C  
ATOM    912  CB  TYR A  62      25.530   6.658  -4.008  1.00 83.19           C  
ATOM    913  HB2 TYR A  62      25.406   6.506  -2.935  1.00 83.19           H  
ATOM    914  HB3 TYR A  62      25.119   5.785  -4.514  1.00 83.19           H  
ATOM    915  O   TYR A  62      22.767   7.619  -3.043  1.00 83.19           O  
ATOM    916  CG  TYR A  62      27.005   6.753  -4.338  1.00 83.19           C  
ATOM    917  CD1 TYR A  62      27.475   6.231  -5.559  1.00 83.19           C  
ATOM    918  HD1 TYR A  62      26.799   5.762  -6.258  1.00 83.19           H  
ATOM    919  CD2 TYR A  62      27.910   7.323  -3.419  1.00 83.19           C  
ATOM    920  HD2 TYR A  62      27.555   7.700  -2.471  1.00 83.19           H  
ATOM    921  CE1 TYR A  62      28.847   6.279  -5.863  1.00 83.19           C  
ATOM    922  HE1 TYR A  62      29.210   5.855  -6.787  1.00 83.19           H  
ATOM    923  CE2 TYR A  62      29.284   7.371  -3.722  1.00 83.19           C  
ATOM    924  HE2 TYR A  62      29.983   7.796  -3.016  1.00 83.19           H  
ATOM    925  OH  TYR A  62      31.085   6.872  -5.228  1.00 83.19           O  
ATOM    926  HH  TYR A  62      31.600   7.153  -4.468  1.00 83.19           H  
ATOM    927  CZ  TYR A  62      29.756   6.842  -4.945  1.00 83.19           C  
ATOM    928  N   TYR A  63      22.439   7.510  -5.252  1.00 87.94           N  
ATOM    929  H   TYR A  63      22.835   7.513  -6.181  1.00 87.94           H  
ATOM    930  CA  TYR A  63      21.000   7.464  -5.095  1.00 87.94           C  
ATOM    931  HA  TYR A  63      20.714   8.042  -4.216  1.00 87.94           H  
ATOM    932  C   TYR A  63      20.598   6.023  -4.842  1.00 87.94           C  
ATOM    933  CB  TYR A  63      20.312   8.129  -6.283  1.00 87.94           C  
ATOM    934  HB2 TYR A  63      20.753   7.739  -7.201  1.00 87.94           H  
ATOM    935  HB3 TYR A  63      19.253   7.870  -6.285  1.00 87.94           H  
ATOM    936  O   TYR A  63      20.419   5.239  -5.767  1.00 87.94           O  
ATOM    937  CG  TYR A  63      20.449   9.637  -6.255  1.00 87.94           C  
ATOM    938  CD1 TYR A  63      19.603  10.408  -5.433  1.00 87.94           C  
ATOM    939  HD1 TYR A  63      18.851   9.915  -4.834  1.00 87.94           H  
ATOM    940  CD2 TYR A  63      21.450  10.263  -7.019  1.00 87.94           C  
ATOM    941  HD2 TYR A  63      22.102   9.671  -7.644  1.00 87.94           H  
ATOM    942  CE1 TYR A  63      19.748  11.808  -5.385  1.00 87.94           C  
ATOM    943  HE1 TYR A  63      19.095  12.400  -4.761  1.00 87.94           H  
ATOM    944  CE2 TYR A  63      21.603  11.660  -6.970  1.00 87.94           C  
ATOM    945  HE2 TYR A  63      22.352  12.140  -7.582  1.00 87.94           H  
ATOM    946  OH  TYR A  63      20.870  13.789  -6.134  1.00 87.94           O  
ATOM    947  HH  TYR A  63      20.177  14.195  -5.608  1.00 87.94           H  
ATOM    948  CZ  TYR A  63      20.755  12.435  -6.154  1.00 87.94           C  
ATOM    949  N   SER A  64      20.425   5.689  -3.562  1.00 92.90           N  
ATOM    950  H   SER A  64      20.778   6.321  -2.857  1.00 92.90           H  
ATOM    951  CA  SER A  64      19.819   4.422  -3.157  1.00 92.90           C  
ATOM    952  HA  SER A  64      20.546   3.622  -3.297  1.00 92.90           H  
ATOM    953  C   SER A  64      18.583   4.142  -4.011  1.00 92.90           C  
ATOM    954  CB  SER A  64      19.420   4.479  -1.684  1.00 92.90           C  
ATOM    955  HB2 SER A  64      18.766   5.335  -1.519  1.00 92.90           H  
ATOM    956  HB3 SER A  64      20.323   4.599  -1.084  1.00 92.90           H  
ATOM    957  O   SER A  64      17.731   5.023  -4.202  1.00 92.90           O  
ATOM    958  OG  SER A  64      18.743   3.303  -1.289  1.00 92.90           O  
ATOM    959  HG  SER A  64      19.396   2.601  -1.244  1.00 92.90           H  
ATOM    960  N   TRP A  65      18.474   2.910  -4.507  1.00 90.55           N  
ATOM    961  H   TRP A  65      19.250   2.273  -4.395  1.00 90.55           H  
ATOM    962  CA  TRP A  65      17.283   2.423  -5.202  1.00 90.55           C  
ATOM    963  HA  TRP A  65      17.099   3.049  -6.075  1.00 90.55           H  
ATOM    964  C   TRP A  65      16.022   2.497  -4.342  1.00 90.55           C  
ATOM    965  CB  TRP A  65      17.528   0.991  -5.699  1.00 90.55           C  
ATOM    966  HB2 TRP A  65      16.577   0.462  -5.759  1.00 90.55           H  
ATOM    967  HB3 TRP A  65      18.160   0.447  -4.999  1.00 90.55           H  
ATOM    968  O   TRP A  65      14.923   2.442  -4.886  1.00 90.55           O  
ATOM    969  CG  TRP A  65      18.132   0.960  -7.063  1.00 90.55           C  
ATOM    970  CD1 TRP A  65      19.430   0.730  -7.362  1.00 90.55           C  
ATOM    971  HD1 TRP A  65      20.214   0.500  -6.656  1.00 90.55           H  
ATOM    972  CD2 TRP A  65      17.470   1.247  -8.335  1.00 90.55           C  
ATOM    973  CE2 TRP A  65      18.451   1.219  -9.368  1.00 90.55           C  
ATOM    974  CE3 TRP A  65      16.147   1.573  -8.713  1.00 90.55           C  
ATOM    975  HE3 TRP A  65      15.373   1.594  -7.960  1.00 90.55           H  
ATOM    976  NE1 TRP A  65      19.611   0.861  -8.723  1.00 90.55           N  
ATOM    977  HE1 TRP A  65      20.496   0.722  -9.189  1.00 90.55           H  
ATOM    978  CH2 TRP A  65      16.833   1.884 -11.041  1.00 90.55           C  
ATOM    979  HH2 TRP A  65      16.588   2.143 -12.060  1.00 90.55           H  
ATOM    980  CZ2 TRP A  65      18.152   1.536 -10.700  1.00 90.55           C  
ATOM    981  HZ2 TRP A  65      18.933   1.521 -11.445  1.00 90.55           H  
ATOM    982  CZ3 TRP A  65      15.834   1.892 -10.050  1.00 90.55           C  
ATOM    983  HZ3 TRP A  65      14.822   2.153 -10.325  1.00 90.55           H  
ATOM    984  N   PHE A  66      16.163   2.669  -3.024  1.00 91.00           N  
ATOM    985  H   PHE A  66      17.091   2.805  -2.650  1.00 91.00           H  
ATOM    986  CA  PHE A  66      15.087   2.501  -2.065  1.00 91.00           C  
ATOM    987  HA  PHE A  66      14.163   2.339  -2.620  1.00 91.00           H  
ATOM    988  C   PHE A  66      14.870   3.708  -1.149  1.00 91.00           C  
ATOM    989  CB  PHE A  66      15.352   1.240  -1.245  1.00 91.00           C  
ATOM    990  HB2 PHE A  66      14.510   1.109  -0.565  1.00 91.00           H  
ATOM    991  HB3 PHE A  66      16.253   1.376  -0.646  1.00 91.00           H  
ATOM    992  O   PHE A  66      15.754   4.533  -0.902  1.00 91.00           O  
ATOM    993  CG  PHE A  66      15.476  -0.022  -2.065  1.00 91.00           C  
ATOM    994  CD1 PHE A  66      14.325  -0.761  -2.393  1.00 91.00           C  
ATOM    995  HD1 PHE A  66      13.352  -0.417  -2.077  1.00 91.00           H  
ATOM    996  CD2 PHE A  66      16.741  -0.455  -2.501  1.00 91.00           C  
ATOM    997  HD2 PHE A  66      17.620   0.127  -2.267  1.00 91.00           H  
ATOM    998  CE1 PHE A  66      14.446  -1.956  -3.119  1.00 91.00           C  
ATOM    999  HE1 PHE A  66      13.567  -2.536  -3.359  1.00 91.00           H  
ATOM   1000  CE2 PHE A  66      16.860  -1.650  -3.229  1.00 91.00           C  
ATOM   1001  HE2 PHE A  66      17.830  -2.008  -3.542  1.00 91.00           H  
ATOM   1002  CZ  PHE A  66      15.715  -2.412  -3.513  1.00 91.00           C  
ATOM   1003  HZ  PHE A  66      15.820  -3.361  -4.017  1.00 91.00           H  
ATOM   1004  N   SER A  67      13.667   3.797  -0.584  1.00 89.79           N  
ATOM   1005  H   SER A  67      12.969   3.115  -0.841  1.00 89.79           H  
ATOM   1006  CA  SER A  67      13.384   4.721   0.511  1.00 89.79           C  
ATOM   1007  HA  SER A  67      13.765   5.700   0.221  1.00 89.79           H  
ATOM   1008  C   SER A  67      14.106   4.293   1.797  1.00 89.79           C  
ATOM   1009  CB  SER A  67      11.877   4.863   0.716  1.00 89.79           C  
ATOM   1010  HB2 SER A  67      11.415   5.174  -0.220  1.00 89.79           H  
ATOM   1011  HB3 SER A  67      11.692   5.629   1.469  1.00 89.79           H  
ATOM   1012  O   SER A  67      14.188   3.112   2.129  1.00 89.79           O  
ATOM   1013  OG  SER A  67      11.303   3.647   1.139  1.00 89.79           O  
ATOM   1014  HG  SER A  67      10.761   3.841   1.907  1.00 89.79           H  
ATOM   1015  N   GLY A  68      14.655   5.259   2.534  1.00 92.76           N  
ATOM   1016  H   GLY A  68      14.604   6.211   2.201  1.00 92.76           H  
ATOM   1017  CA  GLY A  68      15.466   4.961   3.716  1.00 92.76           C  
ATOM   1018  HA2 GLY A  68      16.193   4.196   3.444  1.00 92.76           H  
ATOM   1019  HA3 GLY A  68      16.026   5.849   4.012  1.00 92.76           H  
ATOM   1020  C   GLY A  68      14.678   4.451   4.929  1.00 92.76           C  
ATOM   1021  O   GLY A  68      13.451   4.497   4.972  1.00 92.76           O  
ATOM   1022  N   ILE A  69      15.397   4.029   5.965  1.00 91.73           N  
ATOM   1023  H   ILE A  69      16.400   3.998   5.850  1.00 91.73           H  
ATOM   1024  CA  ILE A  69      14.846   3.623   7.262  1.00 91.73           C  
ATOM   1025  HA  ILE A  69      13.759   3.693   7.234  1.00 91.73           H  
ATOM   1026  C   ILE A  69      15.344   4.599   8.332  1.00 91.73           C  
ATOM   1027  CB  ILE A  69      15.203   2.151   7.564  1.00 91.73           C  
ATOM   1028  HB  ILE A  69      16.287   2.043   7.581  1.00 91.73           H  
ATOM   1029  O   ILE A  69      16.543   4.708   8.577  1.00 91.73           O  
ATOM   1030  CG1 ILE A  69      14.630   1.224   6.472  1.00 91.73           C  
ATOM   1031 HG12 ILE A  69      13.550   1.361   6.414  1.00 91.73           H  
ATOM   1032 HG13 ILE A  69      15.048   1.504   5.505  1.00 91.73           H  
ATOM   1033  CG2 ILE A  69      14.646   1.773   8.943  1.00 91.73           C  
ATOM   1034 HG21 ILE A  69      15.112   2.402   9.701  1.00 91.73           H  
ATOM   1035 HG22 ILE A  69      13.564   1.898   8.966  1.00 91.73           H  
ATOM   1036 HG23 ILE A  69      14.888   0.740   9.194  1.00 91.73           H  
ATOM   1037  CD1 ILE A  69      14.938  -0.260   6.682  1.00 91.73           C  
ATOM   1038 HD11 ILE A  69      14.619  -0.802   5.792  1.00 91.73           H  
ATOM   1039 HD12 ILE A  69      16.010  -0.406   6.822  1.00 91.73           H  
ATOM   1040 HD13 ILE A  69      14.392  -0.657   7.538  1.00 91.73           H  
ATOM   1041  N   THR A  70      14.441   5.347   8.963  1.00 89.30           N  
ATOM   1042  H   THR A  70      13.464   5.141   8.807  1.00 89.30           H  
ATOM   1043  CA  THR A  70      14.784   6.374   9.960  1.00 89.30           C  
ATOM   1044  HA  THR A  70      15.829   6.661   9.841  1.00 89.30           H  
ATOM   1045  C   THR A  70      14.619   5.842  11.378  1.00 89.30           C  
ATOM   1046  CB  THR A  70      13.952   7.644   9.759  1.00 89.30           C  
ATOM   1047  HB  THR A  70      12.899   7.368   9.696  1.00 89.30           H  
ATOM   1048  O   THR A  70      13.578   5.292  11.734  1.00 89.30           O  
ATOM   1049  CG2 THR A  70      14.139   8.699  10.851  1.00 89.30           C  
ATOM   1050 HG21 THR A  70      13.612   9.613  10.579  1.00 89.30           H  
ATOM   1051 HG22 THR A  70      13.710   8.333  11.784  1.00 89.30           H  
ATOM   1052 HG23 THR A  70      15.200   8.903  11.000  1.00 89.30           H  
ATOM   1053  OG1 THR A  70      14.321   8.311   8.576  1.00 89.30           O  
ATOM   1054  HG1 THR A  70      13.485   8.494   8.142  1.00 89.30           H  
ATOM   1055  N   GLN A  71      15.620   6.085  12.220  1.00 89.29           N  
ATOM   1056  H   GLN A  71      16.439   6.568  11.879  1.00 89.29           H  
ATOM   1057  CA  GLN A  71      15.548   5.805  13.650  1.00 89.29           C  
ATOM   1058  HA  GLN A  71      15.170   4.792  13.790  1.00 89.29           H  
ATOM   1059  C   GLN A  71      14.598   6.791  14.352  1.00 89.29           C  
ATOM   1060  CB  GLN A  71      16.973   5.865  14.211  1.00 89.29           C  
ATOM   1061  HB2 GLN A  71      17.629   5.283  13.563  1.00 89.29           H  
ATOM   1062  HB3 GLN A  71      17.340   6.891  14.171  1.00 89.29           H  
ATOM   1063  O   GLN A  71      14.653   7.998  14.112  1.00 89.29           O  
ATOM   1064  CG  GLN A  71      17.078   5.317  15.640  1.00 89.29           C  
ATOM   1065  HG2 GLN A  71      16.601   6.010  16.333  1.00 89.29           H  
ATOM   1066  HG3 GLN A  71      16.553   4.363  15.692  1.00 89.29           H  
ATOM   1067  CD  GLN A  71      18.522   5.087  16.084  1.00 89.29           C  
ATOM   1068  NE2 GLN A  71      18.717   4.325  17.136  1.00 89.29           N  
ATOM   1069 HE21 GLN A  71      19.564   3.776  17.127  1.00 89.29           H  
ATOM   1070 HE22 GLN A  71      17.901   3.900  17.551  1.00 89.29           H  
ATOM   1071  OE1 GLN A  71      19.469   5.593  15.499  1.00 89.29           O  
ATOM   1072  N   PHE A  72      13.735   6.294  15.239  1.00 80.51           N  
ATOM   1073  H   PHE A  72      13.710   5.292  15.357  1.00 80.51           H  
ATOM   1074  CA  PHE A  72      12.855   7.109  16.090  1.00 80.51           C  
ATOM   1075  HA  PHE A  72      13.106   8.158  15.931  1.00 80.51           H  
ATOM   1076  C   PHE A  72      13.053   6.874  17.597  1.00 80.51           C  
ATOM   1077  CB  PHE A  72      11.389   6.955  15.659  1.00 80.51           C  
ATOM   1078  HB2 PHE A  72      10.826   7.774  16.106  1.00 80.51           H  
ATOM   1079  HB3 PHE A  72      11.329   7.090  14.579  1.00 80.51           H  
ATOM   1080  O   PHE A  72      12.724   7.763  18.381  1.00 80.51           O  
ATOM   1081  CG  PHE A  72      10.704   5.655  16.045  1.00 80.51           C  
ATOM   1082  CD1 PHE A  72      10.677   4.566  15.155  1.00 80.51           C  
ATOM   1083  HD1 PHE A  72      11.194   4.624  14.208  1.00 80.51           H  
ATOM   1084  CD2 PHE A  72      10.050   5.550  17.288  1.00 80.51           C  
ATOM   1085  HD2 PHE A  72      10.065   6.380  17.978  1.00 80.51           H  
ATOM   1086  CE1 PHE A  72       9.999   3.384  15.504  1.00 80.51           C  
ATOM   1087  HE1 PHE A  72       9.974   2.547  14.822  1.00 80.51           H  
ATOM   1088  CE2 PHE A  72       9.385   4.361  17.641  1.00 80.51           C  
ATOM   1089  HE2 PHE A  72       8.891   4.278  18.598  1.00 80.51           H  
ATOM   1090  CZ  PHE A  72       9.359   3.278  16.748  1.00 80.51           C  
ATOM   1091  HZ  PHE A  72       8.849   2.364  17.016  1.00 80.51           H  
ATOM   1092  N   GLN A  73      13.637   5.742  18.009  1.00 81.15           N  
ATOM   1093  H   GLN A  73      13.846   5.030  17.324  1.00 81.15           H  
ATOM   1094  CA  GLN A  73      14.141   5.529  19.372  1.00 81.15           C  
ATOM   1095  HA  GLN A  73      13.797   6.333  20.023  1.00 81.15           H  
ATOM   1096  C   GLN A  73      15.672   5.546  19.370  1.00 81.15           C  
ATOM   1097  CB  GLN A  73      13.621   4.210  19.960  1.00 81.15           C  
ATOM   1098  HB2 GLN A  73      14.116   4.032  20.914  1.00 81.15           H  
ATOM   1099  HB3 GLN A  73      13.888   3.395  19.286  1.00 81.15           H  
ATOM   1100  O   GLN A  73      16.305   4.785  18.643  1.00 81.15           O  
ATOM   1101  CG  GLN A  73      12.104   4.222  20.203  1.00 81.15           C  
ATOM   1102  HG2 GLN A  73      11.590   4.452  19.269  1.00 81.15           H  
ATOM   1103  HG3 GLN A  73      11.869   5.004  20.925  1.00 81.15           H  
ATOM   1104  CD  GLN A  73      11.559   2.892  20.723  1.00 81.15           C  
ATOM   1105  NE2 GLN A  73      10.347   2.871  21.232  1.00 81.15           N  
ATOM   1106 HE21 GLN A  73      10.040   1.976  21.587  1.00 81.15           H  
ATOM   1107 HE22 GLN A  73       9.802   3.715  21.329  1.00 81.15           H  
ATOM   1108  OE1 GLN A  73      12.189   1.850  20.676  1.00 81.15           O  
ATOM   1109  N   LYS A  74      16.272   6.417  20.188  1.00 82.71           N  
ATOM   1110  H   LYS A  74      15.686   6.955  20.810  1.00 82.71           H  
ATOM   1111  CA  LYS A  74      17.726   6.463  20.408  1.00 82.71           C  
ATOM   1112  HA  LYS A  74      18.229   6.351  19.448  1.00 82.71           H  
ATOM   1113  C   LYS A  74      18.150   5.290  21.304  1.00 82.71           C  
ATOM   1114  CB  LYS A  74      18.089   7.825  21.030  1.00 82.71           C  
ATOM   1115  HB2 LYS A  74      17.620   8.615  20.444  1.00 82.71           H  
ATOM   1116  HB3 LYS A  74      17.694   7.870  22.044  1.00 82.71           H  
ATOM   1117  O   LYS A  74      17.423   4.970  22.238  1.00 82.71           O  
ATOM   1118  CG  LYS A  74      19.605   8.072  21.061  1.00 82.71           C  
ATOM   1119  HG2 LYS A  74      20.086   7.288  21.645  1.00 82.71           H  
ATOM   1120  HG3 LYS A  74      19.990   8.034  20.042  1.00 82.71           H  
ATOM   1121  CD  LYS A  74      19.958   9.428  21.686  1.00 82.71           C  
ATOM   1122  HD2 LYS A  74      19.581   9.458  22.708  1.00 82.71           H  
ATOM   1123  HD3 LYS A  74      19.499  10.228  21.105  1.00 82.71           H  
ATOM   1124  CE  LYS A  74      21.484   9.588  21.687  1.00 82.71           C  
ATOM   1125  HE2 LYS A  74      21.917   8.734  22.209  1.00 82.71           H  
ATOM   1126  HE3 LYS A  74      21.841   9.550  20.658  1.00 82.71           H  
ATOM   1127  NZ  LYS A  74      21.927  10.847  22.336  1.00 82.71           N  
ATOM   1128  HZ1 LYS A  74      21.581  11.654  21.837  1.00 82.71           H  
ATOM   1129  HZ2 LYS A  74      22.936  10.892  22.346  1.00 82.71           H  
ATOM   1130  HZ3 LYS A  74      21.610  10.882  23.295  1.00 82.71           H  
ATOM   1131  N   GLY A  75      19.322   4.701  21.053  1.00 82.50           N  
ATOM   1132  H   GLY A  75      19.859   4.990  20.248  1.00 82.50           H  
ATOM   1133  CA  GLY A  75      19.813   3.547  21.826  1.00 82.50           C  
ATOM   1134  HA2 GLY A  75      19.639   3.707  22.890  1.00 82.50           H  
ATOM   1135  HA3 GLY A  75      20.886   3.442  21.666  1.00 82.50           H  
ATOM   1136  C   GLY A  75      19.161   2.217  21.432  1.00 82.50           C  
ATOM   1137  O   GLY A  75      19.106   1.296  22.238  1.00 82.50           O  
ATOM   1138  N   LYS A  76      18.633   2.142  20.208  1.00 87.20           N  
ATOM   1139  H   LYS A  76      18.755   2.943  19.605  1.00 87.20           H  
ATOM   1140  CA  LYS A  76      18.314   0.889  19.522  1.00 87.20           C  
ATOM   1141  HA  LYS A  76      18.408   0.051  20.213  1.00 87.20           H  
ATOM   1142  C   LYS A  76      19.351   0.661  18.428  1.00 87.20           C  
ATOM   1143  CB  LYS A  76      16.892   0.939  18.939  1.00 87.20           C  
ATOM   1144  HB2 LYS A  76      16.759   1.874  18.396  1.00 87.20           H  
ATOM   1145  HB3 LYS A  76      16.790   0.126  18.221  1.00 87.20           H  
ATOM   1146  O   LYS A  76      19.724   1.631  17.763  1.00 87.20           O  
ATOM   1147  CG  LYS A  76      15.786   0.810  19.999  1.00 87.20           C  
ATOM   1148  HG2 LYS A  76      15.972   1.503  20.820  1.00 87.20           H  
ATOM   1149  HG3 LYS A  76      14.831   1.069  19.541  1.00 87.20           H  
ATOM   1150  CD  LYS A  76      15.692  -0.626  20.534  1.00 87.20           C  
ATOM   1151  HD2 LYS A  76      16.634  -0.903  21.008  1.00 87.20           H  
ATOM   1152  HD3 LYS A  76      15.515  -1.300  19.696  1.00 87.20           H  
ATOM   1153  CE  LYS A  76      14.565  -0.765  21.559  1.00 87.20           C  
ATOM   1154  HE2 LYS A  76      13.632  -0.419  21.116  1.00 87.20           H  
ATOM   1155  HE3 LYS A  76      14.800  -0.121  22.407  1.00 87.20           H  
ATOM   1156  NZ  LYS A  76      14.438  -2.174  22.009  1.00 87.20           N  
ATOM   1157  HZ1 LYS A  76      15.340  -2.572  22.228  1.00 87.20           H  
ATOM   1158  HZ2 LYS A  76      14.019  -2.752  21.295  1.00 87.20           H  
ATOM   1159  HZ3 LYS A  76      13.834  -2.258  22.815  1.00 87.20           H  
ATOM   1160  N   GLU A  77      19.770  -0.588  18.270  1.00 90.74           N  
ATOM   1161  H   GLU A  77      19.413  -1.315  18.874  1.00 90.74           H  
ATOM   1162  CA  GLU A  77      20.655  -1.037  17.196  1.00 90.74           C  
ATOM   1163  HA  GLU A  77      21.465  -0.317  17.075  1.00 90.74           H  
ATOM   1164  C   GLU A  77      19.915  -1.103  15.858  1.00 90.74           C  
ATOM   1165  CB  GLU A  77      21.257  -2.413  17.545  1.00 90.74           C  
ATOM   1166  HB2 GLU A  77      21.781  -2.800  16.670  1.00 90.74           H  
ATOM   1167  HB3 GLU A  77      20.452  -3.109  17.782  1.00 90.74           H  
ATOM   1168  O   GLU A  77      18.702  -1.324  15.810  1.00 90.74           O  
ATOM   1169  CG  GLU A  77      22.244  -2.363  18.724  1.00 90.74           C  
ATOM   1170  HG2 GLU A  77      21.687  -2.139  19.633  1.00 90.74           H  
ATOM   1171  HG3 GLU A  77      22.701  -3.345  18.846  1.00 90.74           H  
ATOM   1172  CD  GLU A  77      23.341  -1.308  18.508  1.00 90.74           C  
ATOM   1173  OE1 GLU A  77      23.617  -0.559  19.474  1.00 90.74           O  
ATOM   1174  OE2 GLU A  77      23.785  -1.146  17.349  1.00 90.74           O  
ATOM   1175  N   PHE A  78      20.652  -0.909  14.763  1.00 93.82           N  
ATOM   1176  H   PHE A  78      21.653  -0.850  14.879  1.00 93.82           H  
ATOM   1177  CA  PHE A  78      20.143  -1.172  13.421  1.00 93.82           C  
ATOM   1178  HA  PHE A  78      19.053  -1.179  13.433  1.00 93.82           H  
ATOM   1179  C   PHE A  78      20.622  -2.552  12.987  1.00 93.82           C  
ATOM   1180  CB  PHE A  78      20.586  -0.082  12.446  1.00 93.82           C  
ATOM   1181  HB2 PHE A  78      20.287   0.893  12.831  1.00 93.82           H  
ATOM   1182  HB3 PHE A  78      21.674  -0.093  12.374  1.00 93.82           H  
ATOM   1183  O   PHE A  78      21.776  -2.718  12.607  1.00 93.82           O  
ATOM   1184  CG  PHE A  78      19.990  -0.263  11.065  1.00 93.82           C  
ATOM   1185  CD1 PHE A  78      20.696  -0.975  10.081  1.00 93.82           C  
ATOM   1186  HD1 PHE A  78      21.665  -1.395  10.307  1.00 93.82           H  
ATOM   1187  CD2 PHE A  78      18.699   0.218  10.783  1.00 93.82           C  
ATOM   1188  HD2 PHE A  78      18.126   0.697  11.563  1.00 93.82           H  
ATOM   1189  CE1 PHE A  78      20.117  -1.189   8.821  1.00 93.82           C  
ATOM   1190  HE1 PHE A  78      20.642  -1.797   8.098  1.00 93.82           H  
ATOM   1191  CE2 PHE A  78      18.139   0.044   9.506  1.00 93.82           C  
ATOM   1192  HE2 PHE A  78      17.145   0.409   9.294  1.00 93.82           H  
ATOM   1193  CZ  PHE A  78      18.854  -0.654   8.519  1.00 93.82           C  
ATOM   1194  HZ  PHE A  78      18.416  -0.820   7.546  1.00 93.82           H  
ATOM   1195  N   GLU A  79      19.729  -3.529  13.071  1.00 93.45           N  
ATOM   1196  H   GLU A  79      18.808  -3.321  13.430  1.00 93.45           H  
ATOM   1197  CA  GLU A  79      20.039  -4.943  12.890  1.00 93.45           C  
ATOM   1198  HA  GLU A  79      20.979  -5.028  12.343  1.00 93.45           H  
ATOM   1199  C   GLU A  79      18.961  -5.656  12.063  1.00 93.45           C  
ATOM   1200  CB  GLU A  79      20.248  -5.600  14.270  1.00 93.45           C  
ATOM   1201  HB2 GLU A  79      21.035  -5.054  14.790  1.00 93.45           H  
ATOM   1202  HB3 GLU A  79      20.584  -6.627  14.124  1.00 93.45           H  
ATOM   1203  O   GLU A  79      17.793  -5.257  12.044  1.00 93.45           O  
ATOM   1204  CG  GLU A  79      18.975  -5.604  15.140  1.00 93.45           C  
ATOM   1205  HG2 GLU A  79      18.247  -6.282  14.694  1.00 93.45           H  
ATOM   1206  HG3 GLU A  79      18.536  -4.606  15.135  1.00 93.45           H  
ATOM   1207  CD  GLU A  79      19.201  -6.015  16.605  1.00 93.45           C  
ATOM   1208  OE1 GLU A  79      18.265  -5.760  17.405  1.00 93.45           O  
ATOM   1209  OE2 GLU A  79      20.272  -6.575  16.922  1.00 93.45           O  
ATOM   1210  N   PHE A  80      19.354  -6.739  11.400  1.00 94.74           N  
ATOM   1211  H   PHE A  80      20.322  -7.020  11.472  1.00 94.74           H  
ATOM   1212  CA  PHE A  80      18.462  -7.718  10.789  1.00 94.74           C  
ATOM   1213  HA  PHE A  80      17.459  -7.608  11.202  1.00 94.74           H  
ATOM   1214  C   PHE A  80      18.961  -9.124  11.136  1.00 94.74           C  
ATOM   1215  CB  PHE A  80      18.399  -7.516   9.268  1.00 94.74           C  
ATOM   1216  HB2 PHE A  80      19.412  -7.518   8.866  1.00 94.74           H  
ATOM   1217  HB3 PHE A  80      17.884  -8.369   8.825  1.00 94.74           H  
ATOM   1218  O   PHE A  80      20.133  -9.320  11.445  1.00 94.74           O  
ATOM   1219  CG  PHE A  80      17.676  -6.259   8.819  1.00 94.74           C  
ATOM   1220  CD1 PHE A  80      16.269  -6.244   8.759  1.00 94.74           C  
ATOM   1221  HD1 PHE A  80      15.714  -7.114   9.076  1.00 94.74           H  
ATOM   1222  CD2 PHE A  80      18.401  -5.126   8.409  1.00 94.74           C  
ATOM   1223  HD2 PHE A  80      19.479  -5.128   8.462  1.00 94.74           H  
ATOM   1224  CE1 PHE A  80      15.589  -5.107   8.287  1.00 94.74           C  
ATOM   1225  HE1 PHE A  80      14.510  -5.109   8.244  1.00 94.74           H  
ATOM   1226  CE2 PHE A  80      17.722  -3.993   7.927  1.00 94.74           C  
ATOM   1227  HE2 PHE A  80      18.292  -3.136   7.600  1.00 94.74           H  
ATOM   1228  CZ  PHE A  80      16.318  -3.979   7.869  1.00 94.74           C  
ATOM   1229  HZ  PHE A  80      15.803  -3.103   7.504  1.00 94.74           H  
ATOM   1230  N   VAL A  81      18.081 -10.123  11.060  1.00 91.14           N  
ATOM   1231  H   VAL A  81      17.135  -9.923  10.770  1.00 91.14           H  
ATOM   1232  CA  VAL A  81      18.521 -11.525  11.112  1.00 91.14           C  
ATOM   1233  HA  VAL A  81      19.184 -11.650  11.968  1.00 91.14           H  
ATOM   1234  C   VAL A  81      19.327 -11.832   9.844  1.00 91.14           C  
ATOM   1235  CB  VAL A  81      17.325 -12.481  11.286  1.00 91.14           C  
ATOM   1236  HB  VAL A  81      16.670 -12.388  10.419  1.00 91.14           H  
ATOM   1237  O   VAL A  81      19.001 -11.330   8.765  1.00 91.14           O  
ATOM   1238  CG1 VAL A  81      17.749 -13.948  11.419  1.00 91.14           C  
ATOM   1239 HG11 VAL A  81      18.222 -14.289  10.498  1.00 91.14           H  
ATOM   1240 HG12 VAL A  81      18.450 -14.065  12.246  1.00 91.14           H  
ATOM   1241 HG13 VAL A  81      16.876 -14.576  11.596  1.00 91.14           H  
ATOM   1242  CG2 VAL A  81      16.512 -12.133  12.542  1.00 91.14           C  
ATOM   1243 HG21 VAL A  81      17.147 -12.199  13.425  1.00 91.14           H  
ATOM   1244 HG22 VAL A  81      15.676 -12.825  12.647  1.00 91.14           H  
ATOM   1245 HG23 VAL A  81      16.111 -11.122  12.468  1.00 91.14           H  
ATOM   1246  N   GLU A  82      20.364 -12.662   9.961  1.00 90.80           N  
ATOM   1247  H   GLU A  82      20.606 -13.025  10.871  1.00 90.80           H  
ATOM   1248  CA  GLU A  82      21.136 -13.149   8.814  1.00 90.80           C  
ATOM   1249  HA  GLU A  82      21.659 -12.299   8.376  1.00 90.80           H  
ATOM   1250  C   GLU A  82      20.210 -13.754   7.739  1.00 90.80           C  
ATOM   1251  CB  GLU A  82      22.189 -14.151   9.308  1.00 90.80           C  
ATOM   1252  HB2 GLU A  82      21.684 -15.038   9.691  1.00 90.80           H  
ATOM   1253  HB3 GLU A  82      22.747 -13.687  10.122  1.00 90.80           H  
ATOM   1254  O   GLU A  82      19.188 -14.375   8.047  1.00 90.80           O  
ATOM   1255  CG  GLU A  82      23.178 -14.552   8.204  1.00 90.80           C  
ATOM   1256  HG2 GLU A  82      22.637 -15.078   7.417  1.00 90.80           H  
ATOM   1257  HG3 GLU A  82      23.599 -13.644   7.772  1.00 90.80           H  
ATOM   1258  CD  GLU A  82      24.315 -15.452   8.709  1.00 90.80           C  
ATOM   1259  OE1 GLU A  82      25.300 -15.583   7.951  1.00 90.80           O  
ATOM   1260  OE2 GLU A  82      24.183 -16.013   9.821  1.00 90.80           O  
ATOM   1261  N   GLY A  83      20.516 -13.504   6.463  1.00 92.49           N  
ATOM   1262  H   GLY A  83      21.384 -13.036   6.247  1.00 92.49           H  
ATOM   1263  CA  GLY A  83      19.634 -13.860   5.347  1.00 92.49           C  
ATOM   1264  HA2 GLY A  83      20.230 -13.998   4.445  1.00 92.49           H  
ATOM   1265  HA3 GLY A  83      19.155 -14.808   5.588  1.00 92.49           H  
ATOM   1266  C   GLY A  83      18.504 -12.865   5.055  1.00 92.49           C  
ATOM   1267  O   GLY A  83      17.789 -13.018   4.060  1.00 92.49           O  
ATOM   1268  N   GLN A  84      18.307 -11.859   5.914  1.00 93.41           N  
ATOM   1269  H   GLN A  84      18.910 -11.805   6.723  1.00 93.41           H  
ATOM   1270  CA  GLN A  84      17.240 -10.863   5.804  1.00 93.41           C  
ATOM   1271  HA  GLN A  84      16.623 -11.106   4.938  1.00 93.41           H  
ATOM   1272  C   GLN A  84      17.792  -9.447   5.556  1.00 93.41           C  
ATOM   1273  CB  GLN A  84      16.321 -10.921   7.041  1.00 93.41           C  
ATOM   1274  HB2 GLN A  84      15.420 -10.357   6.800  1.00 93.41           H  
ATOM   1275  HB3 GLN A  84      16.806 -10.432   7.886  1.00 93.41           H  
ATOM   1276  O   GLN A  84      18.950  -9.247   5.199  1.00 93.41           O  
ATOM   1277  CG  GLN A  84      15.886 -12.335   7.463  1.00 93.41           C  
ATOM   1278  HG2 GLN A  84      15.538 -12.876   6.583  1.00 93.41           H  
ATOM   1279  HG3 GLN A  84      16.736 -12.874   7.882  1.00 93.41           H  
ATOM   1280  CD  GLN A  84      14.764 -12.319   8.498  1.00 93.41           C  
ATOM   1281  NE2 GLN A  84      14.103 -13.432   8.721  1.00 93.41           N  
ATOM   1282 HE21 GLN A  84      14.428 -14.298   8.315  1.00 93.41           H  
ATOM   1283 HE22 GLN A  84      13.325 -13.394   9.364  1.00 93.41           H  
ATOM   1284  OE1 GLN A  84      14.409 -11.304   9.083  1.00 93.41           O  
ATOM   1285  N   GLY A  85      16.932  -8.432   5.681  1.00 95.50           N  
ATOM   1286  H   GLY A  85      15.995  -8.640   5.995  1.00 95.50           H  
ATOM   1287  CA  GLY A  85      17.334  -7.026   5.605  1.00 95.50           C  
ATOM   1288  HA2 GLY A  85      16.543  -6.410   6.033  1.00 95.50           H  
ATOM   1289  HA3 GLY A  85      18.232  -6.894   6.210  1.00 95.50           H  
ATOM   1290  C   GLY A  85      17.631  -6.483   4.207  1.00 95.50           C  
ATOM   1291  O   GLY A  85      17.803  -5.275   4.068  1.00 95.50           O  
ATOM   1292  N   VAL A  86      17.615  -7.302   3.155  1.00 95.93           N  
ATOM   1293  H   VAL A  86      17.570  -8.298   3.319  1.00 95.93           H  
ATOM   1294  CA  VAL A  86      17.648  -6.806   1.769  1.00 95.93           C  
ATOM   1295  HA  VAL A  86      18.295  -5.929   1.753  1.00 95.93           H  
ATOM   1296  C   VAL A  86      16.231  -6.408   1.318  1.00 95.93           C  
ATOM   1297  CB  VAL A  86      18.288  -7.815   0.805  1.00 95.93           C  
ATOM   1298  HB  VAL A  86      17.687  -8.723   0.763  1.00 95.93           H  
ATOM   1299  O   VAL A  86      15.308  -7.224   1.417  1.00 95.93           O  
ATOM   1300  CG1 VAL A  86      18.392  -7.212  -0.601  1.00 95.93           C  
ATOM   1301 HG11 VAL A  86      18.918  -6.258  -0.566  1.00 95.93           H  
ATOM   1302 HG12 VAL A  86      17.402  -7.068  -1.032  1.00 95.93           H  
ATOM   1303 HG13 VAL A  86      18.953  -7.887  -1.247  1.00 95.93           H  
ATOM   1304  CG2 VAL A  86      19.700  -8.174   1.276  1.00 95.93           C  
ATOM   1305 HG21 VAL A  86      20.169  -8.841   0.554  1.00 95.93           H  
ATOM   1306 HG22 VAL A  86      20.311  -7.276   1.374  1.00 95.93           H  
ATOM   1307 HG23 VAL A  86      19.664  -8.696   2.232  1.00 95.93           H  
ATOM   1308  N   PRO A  87      16.009  -5.167   0.845  1.00 93.44           N  
ATOM   1309  CA  PRO A  87      14.699  -4.723   0.376  1.00 93.44           C  
ATOM   1310  HA  PRO A  87      13.934  -5.043   1.083  1.00 93.44           H  
ATOM   1311  C   PRO A  87      14.353  -5.299  -1.009  1.00 93.44           C  
ATOM   1312  CB  PRO A  87      14.769  -3.196   0.391  1.00 93.44           C  
ATOM   1313  HB2 PRO A  87      14.528  -2.833   1.390  1.00 93.44           H  
ATOM   1314  HB3 PRO A  87      14.110  -2.743  -0.350  1.00 93.44           H  
ATOM   1315  O   PRO A  87      15.209  -5.482  -1.872  1.00 93.44           O  
ATOM   1316  CG  PRO A  87      16.243  -2.917   0.101  1.00 93.44           C  
ATOM   1317  HG2 PRO A  87      16.558  -1.950   0.491  1.00 93.44           H  
ATOM   1318  HG3 PRO A  87      16.424  -2.982  -0.972  1.00 93.44           H  
ATOM   1319  CD  PRO A  87      16.969  -4.074   0.780  1.00 93.44           C  
ATOM   1320  HD2 PRO A  87      17.270  -3.786   1.787  1.00 93.44           H  
ATOM   1321  HD3 PRO A  87      17.843  -4.351   0.191  1.00 93.44           H  
ATOM   1322  N   ILE A  88      13.066  -5.567  -1.240  1.00 86.13           N  
ATOM   1323  H   ILE A  88      12.408  -5.382  -0.495  1.00 86.13           H  
ATOM   1324  CA  ILE A  88      12.558  -6.157  -2.486  1.00 86.13           C  
ATOM   1325  HA  ILE A  88      13.243  -6.946  -2.797  1.00 86.13           H  
ATOM   1326  C   ILE A  88      12.503  -5.098  -3.595  1.00 86.13           C  
ATOM   1327  CB  ILE A  88      11.157  -6.790  -2.281  1.00 86.13           C  
ATOM   1328  HB  ILE A  88      10.467  -5.997  -1.992  1.00 86.13           H  
ATOM   1329  O   ILE A  88      11.629  -4.227  -3.571  1.00 86.13           O  
ATOM   1330  CG1 ILE A  88      11.139  -7.861  -1.166  1.00 86.13           C  
ATOM   1331 HG12 ILE A  88      11.637  -7.479  -0.275  1.00 86.13           H  
ATOM   1332 HG13 ILE A  88      11.686  -8.743  -1.500  1.00 86.13           H  
ATOM   1333  CG2 ILE A  88      10.662  -7.410  -3.607  1.00 86.13           C  
ATOM   1334 HG21 ILE A  88      11.343  -8.199  -3.927  1.00 86.13           H  
ATOM   1335 HG22 ILE A  88       9.660  -7.826  -3.501  1.00 86.13           H  
ATOM   1336 HG23 ILE A  88      10.608  -6.658  -4.394  1.00 86.13           H  
ATOM   1337  CD1 ILE A  88       9.719  -8.270  -0.750  1.00 86.13           C  
ATOM   1338 HD11 ILE A  88       9.169  -8.700  -1.588  1.00 86.13           H  
ATOM   1339 HD12 ILE A  88       9.181  -7.406  -0.360  1.00 86.13           H  
ATOM   1340 HD13 ILE A  88       9.784  -9.036   0.022  1.00 86.13           H  
ATOM   1341  N   ALA A  89      13.348  -5.235  -4.618  1.00 82.41           N  
ATOM   1342  H   ALA A  89      14.075  -5.933  -4.549  1.00 82.41           H  
ATOM   1343  CA  ALA A  89      13.133  -4.610  -5.924  1.00 82.41           C  
ATOM   1344  HA  ALA A  89      12.517  -3.722  -5.782  1.00 82.41           H  
ATOM   1345  C   ALA A  89      12.405  -5.580  -6.880  1.00 82.41           C  
ATOM   1346  CB  ALA A  89      14.463  -4.139  -6.512  1.00 82.41           C  
ATOM   1347  HB1 ALA A  89      15.196  -4.944  -6.455  1.00 82.41           H  
ATOM   1348  HB2 ALA A  89      14.329  -3.848  -7.554  1.00 82.41           H  
ATOM   1349  HB3 ALA A  89      14.831  -3.270  -5.967  1.00 82.41           H  
ATOM   1350  O   ALA A  89      12.752  -6.763  -6.942  1.00 82.41           O  
ATOM   1351  N   PRO A  90      11.400  -5.122  -7.650  1.00 74.01           N  
ATOM   1352  CA  PRO A  90      10.686  -5.976  -8.591  1.00 74.01           C  
ATOM   1353  HA  PRO A  90      10.359  -6.887  -8.089  1.00 74.01           H  
ATOM   1354  C   PRO A  90      11.582  -6.352  -9.781  1.00 74.01           C  
ATOM   1355  CB  PRO A  90       9.452  -5.170  -9.011  1.00 74.01           C  
ATOM   1356  HB2 PRO A  90       8.640  -5.358  -8.309  1.00 74.01           H  
ATOM   1357  HB3 PRO A  90       9.132  -5.400 -10.028  1.00 74.01           H  
ATOM   1358  O   PRO A  90      11.988  -5.496 -10.561  1.00 74.01           O  
ATOM   1359  CG  PRO A  90       9.912  -3.717  -8.876  1.00 74.01           C  
ATOM   1360  HG2 PRO A  90      10.444  -3.412  -9.777  1.00 74.01           H  
ATOM   1361  HG3 PRO A  90       9.075  -3.045  -8.683  1.00 74.01           H  
ATOM   1362  CD  PRO A  90      10.883  -3.762  -7.697  1.00 74.01           C  
ATOM   1363  HD2 PRO A  90      10.354  -3.541  -6.770  1.00 74.01           H  
ATOM   1364  HD3 PRO A  90      11.687  -3.043  -7.858  1.00 74.01           H  
ATOM   1365  N   GLY A  91      11.846  -7.650  -9.944  1.00 70.57           N  
ATOM   1366  H   GLY A  91      11.562  -8.285  -9.211  1.00 70.57           H  
ATOM   1367  CA  GLY A  91      12.645  -8.197 -11.049  1.00 70.57           C  
ATOM   1368  HA2 GLY A  91      12.204  -9.142 -11.366  1.00 70.57           H  
ATOM   1369  HA3 GLY A  91      12.620  -7.509 -11.894  1.00 70.57           H  
ATOM   1370  C   GLY A  91      14.117  -8.464 -10.722  1.00 70.57           C  
ATOM   1371  O   GLY A  91      14.786  -9.089 -11.539  1.00 70.57           O  
ATOM   1372  N   VAL A  92      14.599  -8.063  -9.541  1.00 79.59           N  
ATOM   1373  H   VAL A  92      13.985  -7.591  -8.893  1.00 79.59           H  
ATOM   1374  CA  VAL A  92      15.955  -8.390  -9.071  1.00 79.59           C  
ATOM   1375  HA  VAL A  92      16.634  -8.297  -9.919  1.00 79.59           H  
ATOM   1376  C   VAL A  92      15.990  -9.836  -8.539  1.00 79.59           C  
ATOM   1377  CB  VAL A  92      16.435  -7.365  -8.025  1.00 79.59           C  
ATOM   1378  HB  VAL A  92      15.728  -7.322  -7.197  1.00 79.59           H  
ATOM   1379  O   VAL A  92      15.127 -10.188  -7.728  1.00 79.59           O  
ATOM   1380  CG1 VAL A  92      17.819  -7.708  -7.472  1.00 79.59           C  
ATOM   1381 HG11 VAL A  92      17.782  -8.630  -6.892  1.00 79.59           H  
ATOM   1382 HG12 VAL A  92      18.180  -6.911  -6.821  1.00 79.59           H  
ATOM   1383 HG13 VAL A  92      18.523  -7.827  -8.296  1.00 79.59           H  
ATOM   1384  CG2 VAL A  92      16.527  -5.978  -8.680  1.00 79.59           C  
ATOM   1385 HG21 VAL A  92      16.968  -5.260  -7.989  1.00 79.59           H  
ATOM   1386 HG22 VAL A  92      17.154  -6.028  -9.570  1.00 79.59           H  
ATOM   1387 HG23 VAL A  92      15.536  -5.625  -8.967  1.00 79.59           H  
ATOM   1388  N   PRO A  93      16.931 -10.695  -8.983  1.00 81.82           N  
ATOM   1389  CA  PRO A  93      17.070 -12.064  -8.480  1.00 81.82           C  
ATOM   1390  HA  PRO A  93      16.118 -12.579  -8.603  1.00 81.82           H  
ATOM   1391  C   PRO A  93      17.505 -12.138  -7.010  1.00 81.82           C  
ATOM   1392  CB  PRO A  93      18.127 -12.732  -9.368  1.00 81.82           C  
ATOM   1393  HB2 PRO A  93      17.886 -13.775  -9.577  1.00 81.82           H  
ATOM   1394  HB3 PRO A  93      19.104 -12.657  -8.891  1.00 81.82           H  
ATOM   1395  O   PRO A  93      18.139 -11.224  -6.488  1.00 81.82           O  
ATOM   1396  CG  PRO A  93      18.148 -11.889 -10.637  1.00 81.82           C  
ATOM   1397  HG2 PRO A  93      17.355 -12.215 -11.310  1.00 81.82           H  
ATOM   1398  HG3 PRO A  93      19.118 -11.924 -11.133  1.00 81.82           H  
ATOM   1399  CD  PRO A  93      17.833 -10.493 -10.110  1.00 81.82           C  
ATOM   1400  HD2 PRO A  93      18.745 -10.005  -9.766  1.00 81.82           H  
ATOM   1401  HD3 PRO A  93      17.375  -9.913 -10.911  1.00 81.82           H  
ATOM   1402  N   ALA A  94      17.262 -13.282  -6.363  1.00 82.88           N  
ATOM   1403  H   ALA A  94      16.755 -14.018  -6.833  1.00 82.88           H  
ATOM   1404  CA  ALA A  94      17.776 -13.552  -5.016  1.00 82.88           C  
ATOM   1405  HA  ALA A  94      17.506 -12.716  -4.372  1.00 82.88           H  
ATOM   1406  C   ALA A  94      19.315 -13.677  -4.960  1.00 82.88           C  
ATOM   1407  CB  ALA A  94      17.086 -14.809  -4.474  1.00 82.88           C  
ATOM   1408  HB1 ALA A  94      16.004 -14.676  -4.478  1.00 82.88           H  
ATOM   1409  HB2 ALA A  94      17.351 -15.674  -5.082  1.00 82.88           H  
ATOM   1410  HB3 ALA A  94      17.414 -14.988  -3.450  1.00 82.88           H  
ATOM   1411  O   ALA A  94      19.892 -13.467  -3.898  1.00 82.88           O  
ATOM   1412  N   THR A  95      19.982 -13.950  -6.088  1.00 88.13           N  
ATOM   1413  H   THR A  95      19.470 -14.116  -6.943  1.00 88.13           H  
ATOM   1414  CA  THR A  95      21.454 -13.936  -6.206  1.00 88.13           C  
ATOM   1415  HA  THR A  95      21.878 -14.519  -5.388  1.00 88.13           H  
ATOM   1416  C   THR A  95      22.037 -12.523  -6.111  1.00 88.13           C  
ATOM   1417  CB  THR A  95      21.911 -14.570  -7.529  1.00 88.13           C  
ATOM   1418  HB  THR A  95      22.996 -14.501  -7.608  1.00 88.13           H  
ATOM   1419  O   THR A  95      23.120 -12.329  -5.567  1.00 88.13           O  
ATOM   1420  CG2 THR A  95      21.505 -16.042  -7.632  1.00 88.13           C  
ATOM   1421 HG21 THR A  95      21.892 -16.453  -8.565  1.00 88.13           H  
ATOM   1422 HG22 THR A  95      21.938 -16.598  -6.800  1.00 88.13           H  
ATOM   1423 HG23 THR A  95      20.421 -16.147  -7.615  1.00 88.13           H  
ATOM   1424  OG1 THR A  95      21.320 -13.903  -8.620  1.00 88.13           O  
ATOM   1425  HG1 THR A  95      21.958 -13.238  -8.889  1.00 88.13           H  
ATOM   1426  N   GLU A  96      21.277 -11.523  -6.566  1.00 87.68           N  
ATOM   1427  H   GLU A  96      20.409 -11.762  -7.024  1.00 87.68           H  
ATOM   1428  CA  GLU A  96      21.653 -10.104  -6.529  1.00 87.68           C  
ATOM   1429  HA  GLU A  96      22.739 -10.027  -6.480  1.00 87.68           H  
ATOM   1430  C   GLU A  96      21.111  -9.400  -5.278  1.00 87.68           C  
ATOM   1431  CB  GLU A  96      21.198  -9.395  -7.816  1.00 87.68           C  
ATOM   1432  HB2 GLU A  96      21.617  -8.389  -7.824  1.00 87.68           H  
ATOM   1433  HB3 GLU A  96      20.112  -9.312  -7.799  1.00 87.68           H  
ATOM   1434  O   GLU A  96      21.358  -8.216  -5.056  1.00 87.68           O  
ATOM   1435  CG  GLU A  96      21.594 -10.101  -9.123  1.00 87.68           C  
ATOM   1436  HG2 GLU A  96      21.551  -9.384  -9.943  1.00 87.68           H  
ATOM   1437  HG3 GLU A  96      20.857 -10.878  -9.328  1.00 87.68           H  
ATOM   1438  CD  GLU A  96      22.986 -10.734  -9.043  1.00 87.68           C  
ATOM   1439  OE1 GLU A  96      23.036 -11.985  -9.128  1.00 87.68           O  
ATOM   1440  OE2 GLU A  96      23.954  -9.982  -8.782  1.00 87.68           O  
ATOM   1441  N   ALA A  97      20.391 -10.126  -4.418  1.00 93.09           N  
ATOM   1442  H   ALA A  97      20.247 -11.101  -4.639  1.00 93.09           H  
ATOM   1443  CA  ALA A  97      19.923  -9.644  -3.128  1.00 93.09           C  
ATOM   1444  HA  ALA A  97      19.594  -8.613  -3.259  1.00 93.09           H  
ATOM   1445  C   ALA A  97      21.079  -9.628  -2.106  1.00 93.09           C  
ATOM   1446  CB  ALA A  97      18.702 -10.470  -2.700  1.00 93.09           C  
ATOM   1447  HB1 ALA A  97      18.992 -11.511  -2.555  1.00 93.09           H  
ATOM   1448  HB2 ALA A  97      17.932 -10.414  -3.470  1.00 93.09           H  
ATOM   1449  HB3 ALA A  97      18.301 -10.087  -1.762  1.00 93.09           H  
ATOM   1450  O   ALA A  97      21.083 -10.391  -1.143  1.00 93.09           O  
ATOM   1451  N   LYS A  98      22.062  -8.753  -2.339  1.00 94.77           N  
ATOM   1452  H   LYS A  98      21.990  -8.226  -3.198  1.00 94.77           H  
ATOM   1453  CA  LYS A  98      23.285  -8.550  -1.546  1.00 94.77           C  
ATOM   1454  HA  LYS A  98      23.096  -8.840  -0.512  1.00 94.77           H  
ATOM   1455  C   LYS A  98      23.677  -7.076  -1.538  1.00 94.77           C  
ATOM   1456  CB  LYS A  98      24.439  -9.424  -2.083  1.00 94.77           C  
ATOM   1457  HB2 LYS A  98      25.372  -9.115  -1.612  1.00 94.77           H  
ATOM   1458  HB3 LYS A  98      24.253 -10.455  -1.781  1.00 94.77           H  
ATOM   1459  O   LYS A  98      23.575  -6.394  -2.558  1.00 94.77           O  
ATOM   1460  CG  LYS A  98      24.603  -9.365  -3.617  1.00 94.77           C  
ATOM   1461  HG2 LYS A  98      24.811  -8.338  -3.915  1.00 94.77           H  
ATOM   1462  HG3 LYS A  98      23.679  -9.692  -4.094  1.00 94.77           H  
ATOM   1463  CD  LYS A  98      25.727 -10.263  -4.136  1.00 94.77           C  
ATOM   1464  HD2 LYS A  98      26.686  -9.894  -3.773  1.00 94.77           H  
ATOM   1465  HD3 LYS A  98      25.578 -11.279  -3.770  1.00 94.77           H  
ATOM   1466  CE  LYS A  98      25.722 -10.282  -5.669  1.00 94.77           C  
ATOM   1467  HE2 LYS A  98      24.818 -10.779  -6.022  1.00 94.77           H  
ATOM   1468  HE3 LYS A  98      25.706  -9.256  -6.035  1.00 94.77           H  
ATOM   1469  NZ  LYS A  98      26.910 -10.972  -6.212  1.00 94.77           N  
ATOM   1470  HZ1 LYS A  98      26.888 -11.030  -7.220  1.00 94.77           H  
ATOM   1471  HZ2 LYS A  98      27.043 -11.887  -5.807  1.00 94.77           H  
ATOM   1472  HZ3 LYS A  98      27.757 -10.477  -5.970  1.00 94.77           H  
ATOM   1473  N   GLY A  99      24.128  -6.574  -0.394  1.00 96.72           N  
ATOM   1474  H   GLY A  99      24.109  -7.151   0.435  1.00 96.72           H  
ATOM   1475  CA  GLY A  99      24.496  -5.172  -0.238  1.00 96.72           C  
ATOM   1476  HA2 GLY A  99      25.447  -4.977  -0.734  1.00 96.72           H  
ATOM   1477  HA3 GLY A  99      23.725  -4.562  -0.711  1.00 96.72           H  
ATOM   1478  C   GLY A  99      24.631  -4.741   1.214  1.00 96.72           C  
ATOM   1479  O   GLY A  99      25.001  -5.531   2.082  1.00 96.72           O  
ATOM   1480  N   TYR A 100      24.346  -3.470   1.474  1.00 96.58           N  
ATOM   1481  H   TYR A 100      24.063  -2.874   0.710  1.00 96.58           H  
ATOM   1482  CA  TYR A 100      24.472  -2.868   2.796  1.00 96.58           C  
ATOM   1483  HA  TYR A 100      24.241  -3.626   3.545  1.00 96.58           H  
ATOM   1484  C   TYR A 100      23.507  -1.704   2.994  1.00 96.58           C  
ATOM   1485  CB  TYR A 100      25.911  -2.387   3.028  1.00 96.58           C  
ATOM   1486  HB2 TYR A 100      26.578  -3.248   2.978  1.00 96.58           H  
ATOM   1487  HB3 TYR A 100      25.983  -1.994   4.042  1.00 96.58           H  
ATOM   1488  O   TYR A 100      23.114  -1.009   2.057  1.00 96.58           O  
ATOM   1489  CG  TYR A 100      26.397  -1.337   2.043  1.00 96.58           C  
ATOM   1490  CD1 TYR A 100      26.865  -1.734   0.774  1.00 96.58           C  
ATOM   1491  HD1 TYR A 100      26.911  -2.783   0.522  1.00 96.58           H  
ATOM   1492  CD2 TYR A 100      26.362   0.031   2.383  1.00 96.58           C  
ATOM   1493  HD2 TYR A 100      26.020   0.334   3.361  1.00 96.58           H  
ATOM   1494  CE1 TYR A 100      27.266  -0.773  -0.171  1.00 96.58           C  
ATOM   1495  HE1 TYR A 100      27.607  -1.077  -1.149  1.00 96.58           H  
ATOM   1496  CE2 TYR A 100      26.786   0.994   1.447  1.00 96.58           C  
ATOM   1497  HE2 TYR A 100      26.782   2.047   1.687  1.00 96.58           H  
ATOM   1498  OH  TYR A 100      27.574   1.531  -0.740  1.00 96.58           O  
ATOM   1499  HH  TYR A 100      27.707   1.126  -1.600  1.00 96.58           H  
ATOM   1500  CZ  TYR A 100      27.224   0.592   0.170  1.00 96.58           C  
ATOM   1501  N   TRP A 101      23.177  -1.439   4.252  1.00 97.06           N  
ATOM   1502  H   TRP A 101      23.519  -2.067   4.965  1.00 97.06           H  
ATOM   1503  CA  TRP A 101      22.556  -0.196   4.682  1.00 97.06           C  
ATOM   1504  HA  TRP A 101      22.008   0.242   3.848  1.00 97.06           H  
ATOM   1505  C   TRP A 101      23.623   0.798   5.137  1.00 97.06           C  
ATOM   1506  CB  TRP A 101      21.556  -0.489   5.795  1.00 97.06           C  
ATOM   1507  HB2 TRP A 101      21.227   0.456   6.229  1.00 97.06           H  
ATOM   1508  HB3 TRP A 101      22.062  -1.057   6.575  1.00 97.06           H  
ATOM   1509  O   TRP A 101      24.465   0.474   5.968  1.00 97.06           O  
ATOM   1510  CG  TRP A 101      20.338  -1.224   5.345  1.00 97.06           C  
ATOM   1511  CD1 TRP A 101      20.206  -2.566   5.307  1.00 97.06           C  
ATOM   1512  HD1 TRP A 101      20.963  -3.272   5.617  1.00 97.06           H  
ATOM   1513  CD2 TRP A 101      19.090  -0.680   4.817  1.00 97.06           C  
ATOM   1514  CE2 TRP A 101      18.260  -1.766   4.420  1.00 97.06           C  
ATOM   1515  CE3 TRP A 101      18.584   0.622   4.612  1.00 97.06           C  
ATOM   1516  HE3 TRP A 101      19.191   1.460   4.918  1.00 97.06           H  
ATOM   1517  NE1 TRP A 101      18.978  -2.885   4.770  1.00 97.06           N  
ATOM   1518  HE1 TRP A 101      18.674  -3.835   4.611  1.00 97.06           H  
ATOM   1519  CH2 TRP A 101      16.561  -0.265   3.571  1.00 97.06           C  
ATOM   1520  HH2 TRP A 101      15.621  -0.103   3.065  1.00 97.06           H  
ATOM   1521  CZ2 TRP A 101      17.022  -1.573   3.794  1.00 97.06           C  
ATOM   1522  HZ2 TRP A 101      16.451  -2.427   3.460  1.00 97.06           H  
ATOM   1523  CZ3 TRP A 101      17.334   0.832   3.995  1.00 97.06           C  
ATOM   1524  HZ3 TRP A 101      16.972   1.835   3.827  1.00 97.06           H  
ATOM   1525  N   TYR A 102      23.551   2.029   4.637  1.00 95.02           N  
ATOM   1526  H   TYR A 102      22.886   2.188   3.893  1.00 95.02           H  
ATOM   1527  CA  TYR A 102      24.448   3.126   4.996  1.00 95.02           C  
ATOM   1528  HA  TYR A 102      25.308   2.731   5.537  1.00 95.02           H  
ATOM   1529  C   TYR A 102      23.757   4.174   5.872  1.00 95.02           C  
ATOM   1530  CB  TYR A 102      24.969   3.773   3.719  1.00 95.02           C  
ATOM   1531  HB2 TYR A 102      24.108   4.063   3.116  1.00 95.02           H  
ATOM   1532  HB3 TYR A 102      25.546   3.037   3.159  1.00 95.02           H  
ATOM   1533  O   TYR A 102      22.734   4.753   5.486  1.00 95.02           O  
ATOM   1534  CG  TYR A 102      25.828   4.992   3.966  1.00 95.02           C  
ATOM   1535  CD1 TYR A 102      25.323   6.284   3.712  1.00 95.02           C  
ATOM   1536  HD1 TYR A 102      24.323   6.403   3.322  1.00 95.02           H  
ATOM   1537  CD2 TYR A 102      27.123   4.829   4.487  1.00 95.02           C  
ATOM   1538  HD2 TYR A 102      27.510   3.844   4.703  1.00 95.02           H  
ATOM   1539  CE1 TYR A 102      26.129   7.413   3.961  1.00 95.02           C  
ATOM   1540  HE1 TYR A 102      25.770   8.410   3.753  1.00 95.02           H  
ATOM   1541  CE2 TYR A 102      27.933   5.952   4.726  1.00 95.02           C  
ATOM   1542  HE2 TYR A 102      28.934   5.808   5.104  1.00 95.02           H  
ATOM   1543  OH  TYR A 102      28.221   8.330   4.691  1.00 95.02           O  
ATOM   1544  HH  TYR A 102      29.098   8.044   4.956  1.00 95.02           H  
ATOM   1545  CZ  TYR A 102      27.438   7.245   4.461  1.00 95.02           C  
ATOM   1546  N   ARG A 103      24.343   4.460   7.035  1.00 92.80           N  
ATOM   1547  H   ARG A 103      25.171   3.924   7.251  1.00 92.80           H  
ATOM   1548  CA  ARG A 103      23.841   5.361   8.078  1.00 92.80           C  
ATOM   1549  HA  ARG A 103      22.765   5.215   8.169  1.00 92.80           H  
ATOM   1550  C   ARG A 103      24.105   6.831   7.746  1.00 92.80           C  
ATOM   1551  CB  ARG A 103      24.499   4.938   9.398  1.00 92.80           C  
ATOM   1552  HB2 ARG A 103      25.560   5.184   9.349  1.00 92.80           H  
ATOM   1553  HB3 ARG A 103      24.423   3.855   9.503  1.00 92.80           H  
ATOM   1554  O   ARG A 103      25.030   7.461   8.260  1.00 92.80           O  
ATOM   1555  CG  ARG A 103      23.860   5.582  10.637  1.00 92.80           C  
ATOM   1556  HG2 ARG A 103      22.823   5.258  10.719  1.00 92.80           H  
ATOM   1557  HG3 ARG A 103      23.882   6.668  10.546  1.00 92.80           H  
ATOM   1558  CD  ARG A 103      24.620   5.175  11.904  1.00 92.80           C  
ATOM   1559  HD2 ARG A 103      24.680   4.088  11.955  1.00 92.80           H  
ATOM   1560  HD3 ARG A 103      24.082   5.540  12.779  1.00 92.80           H  
ATOM   1561  NE  ARG A 103      25.972   5.751  11.885  1.00 92.80           N  
ATOM   1562  HE  ARG A 103      26.138   6.490  11.217  1.00 92.80           H  
ATOM   1563  NH1 ARG A 103      27.026   4.402  13.440  1.00 92.80           N  
ATOM   1564 HH11 ARG A 103      26.225   3.806  13.588  1.00 92.80           H  
ATOM   1565 HH12 ARG A 103      27.938   4.080  13.731  1.00 92.80           H  
ATOM   1566  NH2 ARG A 103      28.151   5.971  12.342  1.00 92.80           N  
ATOM   1567 HH21 ARG A 103      28.959   5.637  12.848  1.00 92.80           H  
ATOM   1568 HH22 ARG A 103      28.390   6.298  11.417  1.00 92.80           H  
ATOM   1569  CZ  ARG A 103      27.032   5.360  12.563  1.00 92.80           C  
ATOM   1570  N   HIS A 104      23.223   7.434   6.955  1.00 87.99           N  
ATOM   1571  H   HIS A 104      22.473   6.878   6.570  1.00 87.99           H  
ATOM   1572  CA  HIS A 104      23.246   8.873   6.707  1.00 87.99           C  
ATOM   1573  HA  HIS A 104      24.264   9.143   6.427  1.00 87.99           H  
ATOM   1574  C   HIS A 104      22.894   9.663   7.990  1.00 87.99           C  
ATOM   1575  CB  HIS A 104      22.357   9.209   5.500  1.00 87.99           C  
ATOM   1576  HB2 HIS A 104      22.740   8.687   4.624  1.00 87.99           H  
ATOM   1577  HB3 HIS A 104      21.340   8.863   5.682  1.00 87.99           H  
ATOM   1578  O   HIS A 104      21.724   9.887   8.337  1.00 87.99           O  
ATOM   1579  CG  HIS A 104      22.302  10.685   5.210  1.00 87.99           C  
ATOM   1580  CD2 HIS A 104      22.959  11.368   4.222  1.00 87.99           C  
ATOM   1581  HD2 HIS A 104      23.608  10.941   3.472  1.00 87.99           H  
ATOM   1582  ND1 HIS A 104      21.618  11.608   5.962  1.00 87.99           N  
ATOM   1583  HD1 HIS A 104      21.177  11.390   6.845  1.00 87.99           H  
ATOM   1584  CE1 HIS A 104      21.859  12.823   5.449  1.00 87.99           C  
ATOM   1585  HE1 HIS A 104      21.504  13.759   5.855  1.00 87.99           H  
ATOM   1586  NE2 HIS A 104      22.657  12.727   4.380  1.00 87.99           N  
ATOM   1587  N   ASN A 105      23.932  10.137   8.684  1.00 82.33           N  
ATOM   1588  H   ASN A 105      24.845   9.807   8.405  1.00 82.33           H  
ATOM   1589  CA  ASN A 105      23.843  10.970   9.884  1.00 82.33           C  
ATOM   1590  HA  ASN A 105      23.162  10.487  10.585  1.00 82.33           H  
ATOM   1591  C   ASN A 105      23.249  12.357   9.565  1.00 82.33           C  
ATOM   1592  CB  ASN A 105      25.239  11.039  10.542  1.00 82.33           C  
ATOM   1593  HB2 ASN A 105      25.282  11.898  11.211  1.00 82.33           H  
ATOM   1594  HB3 ASN A 105      26.005  11.172   9.777  1.00 82.33           H  
ATOM   1595  O   ASN A 105      23.899  13.248   9.015  1.00 82.33           O  
ATOM   1596  CG  ASN A 105      25.560   9.810  11.383  1.00 82.33           C  
ATOM   1597  ND2 ASN A 105      26.818   9.511  11.611  1.00 82.33           N  
ATOM   1598 HD21 ASN A 105      27.575  10.019  11.177  1.00 82.33           H  
ATOM   1599 HD22 ASN A 105      27.006   8.724  12.215  1.00 82.33           H  
ATOM   1600  OD1 ASN A 105      24.676   9.137  11.885  1.00 82.33           O  
ATOM   1601  N   ARG A 106      21.972  12.553   9.913  1.00 73.87           N  
ATOM   1602  H   ARG A 106      21.505  11.800  10.397  1.00 73.87           H  
ATOM   1603  CA  ARG A 106      21.208  13.770   9.598  1.00 73.87           C  
ATOM   1604  HA  ARG A 106      21.460  14.083   8.585  1.00 73.87           H  
ATOM   1605  C   ARG A 106      21.597  14.913  10.542  1.00 73.87           C  
ATOM   1606  CB  ARG A 106      19.702  13.459   9.663  1.00 73.87           C  
ATOM   1607  HB2 ARG A 106      19.140  14.388   9.566  1.00 73.87           H  
ATOM   1608  HB3 ARG A 106      19.480  13.014  10.633  1.00 73.87           H  
ATOM   1609  O   ARG A 106      21.357  14.841  11.745  1.00 73.87           O  
ATOM   1610  CG  ARG A 106      19.259  12.494   8.551  1.00 73.87           C  
ATOM   1611  HG2 ARG A 106      19.317  12.992   7.583  1.00 73.87           H  
ATOM   1612  HG3 ARG A 106      19.932  11.637   8.533  1.00 73.87           H  
ATOM   1613  CD  ARG A 106      17.850  11.936   8.766  1.00 73.87           C  
ATOM   1614  HD2 ARG A 106      17.784  11.523   9.773  1.00 73.87           H  
ATOM   1615  HD3 ARG A 106      17.710  11.121   8.056  1.00 73.87           H  
ATOM   1616  NE  ARG A 106      16.782  12.929   8.549  1.00 73.87           N  
ATOM   1617  HE  ARG A 106      17.056  13.825   8.172  1.00 73.87           H  
ATOM   1618  NH1 ARG A 106      15.059  11.568   9.223  1.00 73.87           N  
ATOM   1619 HH11 ARG A 106      14.080  11.317   9.229  1.00 73.87           H  
ATOM   1620 HH12 ARG A 106      15.725  10.876   9.534  1.00 73.87           H  
ATOM   1621  NH2 ARG A 106      14.604  13.569   8.354  1.00 73.87           N  
ATOM   1622 HH21 ARG A 106      14.892  14.424   7.900  1.00 73.87           H  
ATOM   1623 HH22 ARG A 106      13.626  13.325   8.426  1.00 73.87           H  
ATOM   1624  CZ  ARG A 106      15.493  12.688   8.716  1.00 73.87           C  
ATOM   1625  N   ARG A 107      22.151  16.003   9.995  1.00 62.32           N  
ATOM   1626  H   ARG A 107      22.371  15.973   9.010  1.00 62.32           H  
ATOM   1627  CA  ARG A 107      22.465  17.221  10.770  1.00 62.32           C  
ATOM   1628  HA  ARG A 107      23.150  16.933  11.567  1.00 62.32           H  
ATOM   1629  C   ARG A 107      21.214  17.780  11.463  1.00 62.32           C  
ATOM   1630  CB  ARG A 107      23.153  18.287   9.896  1.00 62.32           C  
ATOM   1631  HB2 ARG A 107      23.230  19.210  10.471  1.00 62.32           H  
ATOM   1632  HB3 ARG A 107      22.545  18.486   9.013  1.00 62.32           H  
ATOM   1633  O   ARG A 107      20.096  17.654  10.962  1.00 62.32           O  
ATOM   1634  CG  ARG A 107      24.570  17.866   9.467  1.00 62.32           C  
ATOM   1635  HG2 ARG A 107      25.145  17.594  10.353  1.00 62.32           H  
ATOM   1636  HG3 ARG A 107      24.509  16.998   8.811  1.00 62.32           H  
ATOM   1637  CD  ARG A 107      25.301  19.003   8.735  1.00 62.32           C  
ATOM   1638  HD2 ARG A 107      25.353  19.869   9.395  1.00 62.32           H  
ATOM   1639  HD3 ARG A 107      24.732  19.270   7.844  1.00 62.32           H  
ATOM   1640  NE  ARG A 107      26.668  18.602   8.342  1.00 62.32           N  
ATOM   1641  HE  ARG A 107      26.920  17.635   8.492  1.00 62.32           H  
ATOM   1642  NH1 ARG A 107      27.391  20.616   7.490  1.00 62.32           N  
ATOM   1643 HH11 ARG A 107      28.106  21.145   7.012  1.00 62.32           H  
ATOM   1644 HH12 ARG A 107      26.483  21.021   7.672  1.00 62.32           H  
ATOM   1645  NH2 ARG A 107      28.754  18.856   7.459  1.00 62.32           N  
ATOM   1646 HH21 ARG A 107      28.957  17.881   7.623  1.00 62.32           H  
ATOM   1647 HH22 ARG A 107      29.452  19.417   6.991  1.00 62.32           H  
ATOM   1648  CZ  ARG A 107      27.593  19.358   7.770  1.00 62.32           C  
ATOM   1649  N   SER A 108      21.415  18.400  12.623  1.00 59.80           N  
ATOM   1650  H   SER A 108      22.362  18.550  12.939  1.00 59.80           H  
ATOM   1651  CA  SER A 108      20.349  19.002  13.425  1.00 59.80           C  
ATOM   1652  HA  SER A 108      19.608  18.232  13.640  1.00 59.80           H  
ATOM   1653  C   SER A 108      19.637  20.140  12.684  1.00 59.80           C  
ATOM   1654  CB  SER A 108      20.925  19.505  14.757  1.00 59.80           C  
ATOM   1655  HB2 SER A 108      20.141  20.016  15.317  1.00 59.80           H  
ATOM   1656  HB3 SER A 108      21.284  18.658  15.341  1.00 59.80           H  
ATOM   1657  O   SER A 108      20.254  20.898  11.934  1.00 59.80           O  
ATOM   1658  OG  SER A 108      22.013  20.380  14.526  1.00 59.80           O  
ATOM   1659  HG  SER A 108      22.446  20.613  15.350  1.00 59.80           H  
ATOM   1660  N   PHE A 109      18.335  20.305  12.931  1.00 55.76           N  
ATOM   1661  H   PHE A 109      17.891  19.691  13.599  1.00 55.76           H  
ATOM   1662  CA  PHE A 109      17.617  21.513  12.521  1.00 55.76           C  
ATOM   1663  HA  PHE A 109      18.234  22.063  11.811  1.00 55.76           H  
ATOM   1664  C   PHE A 109      17.404  22.427  13.726  1.00 55.76           C  
ATOM   1665  CB  PHE A 109      16.314  21.184  11.775  1.00 55.76           C  
ATOM   1666  HB2 PHE A 109      15.949  22.109  11.329  1.00 55.76           H  
ATOM   1667  HB3 PHE A 109      16.552  20.510  10.952  1.00 55.76           H  
ATOM   1668  O   PHE A 109      16.985  21.971  14.788  1.00 55.76           O  
ATOM   1669  CG  PHE A 109      15.182  20.581  12.593  1.00 55.76           C  
ATOM   1670  CD1 PHE A 109      15.015  19.186  12.644  1.00 55.76           C  
ATOM   1671  HD1 PHE A 109      15.728  18.547  12.144  1.00 55.76           H  
ATOM   1672  CD2 PHE A 109      14.259  21.409  13.261  1.00 55.76           C  
ATOM   1673  HD2 PHE A 109      14.387  22.481  13.256  1.00 55.76           H  
ATOM   1674  CE1 PHE A 109      13.935  18.624  13.349  1.00 55.76           C  
ATOM   1675  HE1 PHE A 109      13.824  17.551  13.404  1.00 55.76           H  
ATOM   1676  CE2 PHE A 109      13.164  20.850  13.943  1.00 55.76           C  
ATOM   1677  HE2 PHE A 109      12.453  21.491  14.441  1.00 55.76           H  
ATOM   1678  CZ  PHE A 109      13.002  19.455  13.988  1.00 55.76           C  
ATOM   1679  HZ  PHE A 109      12.168  19.021  14.520  1.00 55.76           H  
ATOM   1680  N   LYS A 110      17.638  23.732  13.556  1.00 57.26           N  
ATOM   1681  H   LYS A 110      17.985  24.054  12.665  1.00 57.26           H  
ATOM   1682  CA  LYS A 110      17.150  24.727  14.520  1.00 57.26           C  
ATOM   1683  HA  LYS A 110      17.428  24.420  15.528  1.00 57.26           H  
ATOM   1684  C   LYS A 110      15.619  24.764  14.468  1.00 57.26           C  
ATOM   1685  CB  LYS A 110      17.766  26.114  14.261  1.00 57.26           C  
ATOM   1686  HB2 LYS A 110      17.284  26.825  14.932  1.00 57.26           H  
ATOM   1687  HB3 LYS A 110      17.570  26.424  13.235  1.00 57.26           H  
ATOM   1688  O   LYS A 110      15.052  24.831  13.372  1.00 57.26           O  
ATOM   1689  CG  LYS A 110      19.281  26.130  14.533  1.00 57.26           C  
ATOM   1690  HG2 LYS A 110      19.463  25.690  15.514  1.00 57.26           H  
ATOM   1691  HG3 LYS A 110      19.797  25.532  13.782  1.00 57.26           H  
ATOM   1692  CD  LYS A 110      19.847  27.559  14.526  1.00 57.26           C  
ATOM   1693  HD2 LYS A 110      19.751  27.984  13.527  1.00 57.26           H  
ATOM   1694  HD3 LYS A 110      19.272  28.163  15.228  1.00 57.26           H  
ATOM   1695  CE  LYS A 110      21.320  27.549  14.961  1.00 57.26           C  
ATOM   1696  HE2 LYS A 110      21.386  27.023  15.913  1.00 57.26           H  
ATOM   1697  HE3 LYS A 110      21.902  26.992  14.226  1.00 57.26           H  
ATOM   1698  NZ  LYS A 110      21.866  28.921  15.118  1.00 57.26           N  
ATOM   1699  HZ1 LYS A 110      21.821  29.437  14.251  1.00 57.26           H  
ATOM   1700  HZ2 LYS A 110      21.340  29.426  15.818  1.00 57.26           H  
ATOM   1701  HZ3 LYS A 110      22.827  28.892  15.427  1.00 57.26           H  
ATOM   1702  N   THR A 111      14.956  24.685  15.620  1.00 54.74           N  
ATOM   1703  H   THR A 111      15.481  24.573  16.475  1.00 54.74           H  
ATOM   1704  CA  THR A 111      13.536  25.047  15.753  1.00 54.74           C  
ATOM   1705  HA  THR A 111      12.979  24.593  14.934  1.00 54.74           H  
ATOM   1706  C   THR A 111      13.373  26.567  15.622  1.00 54.74           C  
ATOM   1707  CB  THR A 111      12.917  24.539  17.074  1.00 54.74           C  
ATOM   1708  HB  THR A 111      11.858  24.795  17.073  1.00 54.74           H  
ATOM   1709  O   THR A 111      14.362  27.295  15.506  1.00 54.74           O  
ATOM   1710  CG2 THR A 111      13.026  23.023  17.236  1.00 54.74           C  
ATOM   1711 HG21 THR A 111      12.477  22.530  16.433  1.00 54.74           H  
ATOM   1712 HG22 THR A 111      14.072  22.718  17.215  1.00 54.74           H  
ATOM   1713 HG23 THR A 111      12.587  22.738  18.192  1.00 54.74           H  
ATOM   1714  OG1 THR A 111      13.502  25.130  18.203  1.00 54.74           O  
ATOM   1715  HG1 THR A 111      12.775  25.450  18.743  1.00 54.74           H  
ATOM   1716  N   ALA A 112      12.131  27.063  15.628  1.00 54.39           N  
ATOM   1717  H   ALA A 112      11.344  26.446  15.778  1.00 54.39           H  
ATOM   1718  CA  ALA A 112      11.872  28.505  15.684  1.00 54.39           C  
ATOM   1719  HA  ALA A 112      12.303  28.984  14.805  1.00 54.39           H  
ATOM   1720  C   ALA A 112      12.522  29.144  16.928  1.00 54.39           C  
ATOM   1721  CB  ALA A 112      10.353  28.715  15.670  1.00 54.39           C  
ATOM   1722  HB1 ALA A 112      10.137  29.783  15.689  1.00 54.39           H  
ATOM   1723  HB2 ALA A 112       9.902  28.255  16.549  1.00 54.39           H  
ATOM   1724  HB3 ALA A 112       9.920  28.284  14.767  1.00 54.39           H  
ATOM   1725  O   ALA A 112      13.102  30.221  16.849  1.00 54.39           O  
ATOM   1726  N   ASP A 113      12.530  28.403  18.036  1.00 56.16           N  
ATOM   1727  H   ASP A 113      11.984  27.553  18.018  1.00 56.16           H  
ATOM   1728  CA  ASP A 113      13.113  28.737  19.344  1.00 56.16           C  
ATOM   1729  HA  ASP A 113      12.879  29.782  19.547  1.00 56.16           H  
ATOM   1730  C   ASP A 113      14.655  28.604  19.370  1.00 56.16           C  
ATOM   1731  CB  ASP A 113      12.441  27.885  20.450  1.00 56.16           C  
ATOM   1732  HB2 ASP A 113      13.118  27.089  20.759  1.00 56.16           H  
ATOM   1733  HB3 ASP A 113      12.249  28.513  21.320  1.00 56.16           H  
ATOM   1734  O   ASP A 113      15.268  28.489  20.428  1.00 56.16           O  
ATOM   1735  CG  ASP A 113      11.143  27.227  19.980  1.00 56.16           C  
ATOM   1736  OD1 ASP A 113      10.080  27.869  20.069  1.00 56.16           O  
ATOM   1737  OD2 ASP A 113      11.272  26.131  19.372  1.00 56.16           O  
ATOM   1738  N   GLY A 114      15.304  28.544  18.201  1.00 57.87           N  
ATOM   1739  H   GLY A 114      14.738  28.625  17.368  1.00 57.87           H  
ATOM   1740  CA  GLY A 114      16.759  28.465  18.028  1.00 57.87           C  
ATOM   1741  HA2 GLY A 114      16.998  28.713  16.994  1.00 57.87           H  
ATOM   1742  HA3 GLY A 114      17.219  29.209  18.677  1.00 57.87           H  
ATOM   1743  C   GLY A 114      17.397  27.108  18.357  1.00 57.87           C  
ATOM   1744  O   GLY A 114      18.428  26.771  17.767  1.00 57.87           O  
ATOM   1745  N   ASN A 115      16.780  26.319  19.240  1.00 58.18           N  
ATOM   1746  H   ASN A 115      15.980  26.717  19.711  1.00 58.18           H  
ATOM   1747  CA  ASN A 115      17.274  25.023  19.701  1.00 58.18           C  
ATOM   1748  HA  ASN A 115      18.237  25.184  20.186  1.00 58.18           H  
ATOM   1749  C   ASN A 115      17.510  24.044  18.544  1.00 58.18           C  
ATOM   1750  CB  ASN A 115      16.288  24.440  20.735  1.00 58.18           C  
ATOM   1751  HB2 ASN A 115      16.415  23.359  20.789  1.00 58.18           H  
ATOM   1752  HB3 ASN A 115      15.263  24.645  20.425  1.00 58.18           H  
ATOM   1753  O   ASN A 115      16.615  23.750  17.750  1.00 58.18           O  
ATOM   1754  CG  ASN A 115      16.522  24.975  22.137  1.00 58.18           C  
ATOM   1755  ND2 ASN A 115      15.509  25.025  22.968  1.00 58.18           N  
ATOM   1756 HD21 ASN A 115      15.713  25.426  23.872  1.00 58.18           H  
ATOM   1757 HD22 ASN A 115      14.565  24.851  22.655  1.00 58.18           H  
ATOM   1758  OD1 ASN A 115      17.628  25.313  22.515  1.00 58.18           O  
ATOM   1759  N   GLN A 116      18.722  23.491  18.465  1.00 62.05           N  
ATOM   1760  H   GLN A 116      19.409  23.733  19.164  1.00 62.05           H  
ATOM   1761  CA  GLN A 116      19.045  22.435  17.511  1.00 62.05           C  
ATOM   1762  HA  GLN A 116      18.617  22.684  16.540  1.00 62.05           H  
ATOM   1763  C   GLN A 116      18.431  21.105  17.960  1.00 62.05           C  
ATOM   1764  CB  GLN A 116      20.566  22.311  17.347  1.00 62.05           C  
ATOM   1765  HB2 GLN A 116      20.782  21.312  16.968  1.00 62.05           H  
ATOM   1766  HB3 GLN A 116      21.058  22.407  18.315  1.00 62.05           H  
ATOM   1767  O   GLN A 116      18.983  20.410  18.811  1.00 62.05           O  
ATOM   1768  CG  GLN A 116      21.152  23.332  16.358  1.00 62.05           C  
ATOM   1769  HG2 GLN A 116      20.564  23.322  15.441  1.00 62.05           H  
ATOM   1770  HG3 GLN A 116      21.105  24.329  16.796  1.00 62.05           H  
ATOM   1771  CD  GLN A 116      22.602  23.012  15.995  1.00 62.05           C  
ATOM   1772  NE2 GLN A 116      23.209  23.732  15.080  1.00 62.05           N  
ATOM   1773 HE21 GLN A 116      22.717  24.432  14.542  1.00 62.05           H  
ATOM   1774 HE22 GLN A 116      24.154  23.438  14.876  1.00 62.05           H  
ATOM   1775  OE1 GLN A 116      23.205  22.068  16.472  1.00 62.05           O  
ATOM   1776  N   ARG A 117      17.321  20.695  17.338  1.00 63.75           N  
ATOM   1777  H   ARG A 117      16.931  21.292  16.624  1.00 63.75           H  
ATOM   1778  CA  ARG A 117      16.870  19.302  17.424  1.00 63.75           C  
ATOM   1779  HA  ARG A 117      17.016  18.945  18.444  1.00 63.75           H  
ATOM   1780  C   ARG A 117      17.764  18.453  16.528  1.00 63.75           C  
ATOM   1781  CB  ARG A 117      15.377  19.166  17.084  1.00 63.75           C  
ATOM   1782  HB2 ARG A 117      15.159  18.114  16.897  1.00 63.75           H  
ATOM   1783  HB3 ARG A 117      15.145  19.735  16.184  1.00 63.75           H  
ATOM   1784  O   ARG A 117      17.712  18.564  15.301  1.00 63.75           O  
ATOM   1785  CG  ARG A 117      14.509  19.646  18.259  1.00 63.75           C  
ATOM   1786  HG2 ARG A 117      14.643  20.719  18.393  1.00 63.75           H  
ATOM   1787  HG3 ARG A 117      14.830  19.141  19.170  1.00 63.75           H  
ATOM   1788  CD  ARG A 117      13.026  19.335  18.027  1.00 63.75           C  
ATOM   1789  HD2 ARG A 117      12.918  18.258  17.896  1.00 63.75           H  
ATOM   1790  HD3 ARG A 117      12.699  19.837  17.116  1.00 63.75           H  
ATOM   1791  NE  ARG A 117      12.199  19.790  19.164  1.00 63.75           N  
ATOM   1792  HE  ARG A 117      12.608  20.493  19.762  1.00 63.75           H  
ATOM   1793  NH1 ARG A 117      10.337  18.488  18.792  1.00 63.75           N  
ATOM   1794 HH11 ARG A 117       9.418  18.184  19.083  1.00 63.75           H  
ATOM   1795 HH12 ARG A 117      10.808  18.037  18.021  1.00 63.75           H  
ATOM   1796  NH2 ARG A 117      10.365  19.903  20.512  1.00 63.75           N  
ATOM   1797 HH21 ARG A 117       9.435  19.602  20.764  1.00 63.75           H  
ATOM   1798 HH22 ARG A 117      10.812  20.614  21.074  1.00 63.75           H  
ATOM   1799  CZ  ARG A 117      10.977  19.392  19.482  1.00 63.75           C  
ATOM   1800  N   GLN A 118      18.602  17.625  17.150  1.00 66.49           N  
ATOM   1801  H   GLN A 118      18.643  17.651  18.159  1.00 66.49           H  
ATOM   1802  CA  GLN A 118      19.337  16.569  16.461  1.00 66.49           C  
ATOM   1803  HA  GLN A 118      19.974  17.018  15.698  1.00 66.49           H  
ATOM   1804  C   GLN A 118      18.331  15.644  15.769  1.00 66.49           C  
ATOM   1805  CB  GLN A 118      20.237  15.825  17.464  1.00 66.49           C  
ATOM   1806  HB2 GLN A 118      20.817  16.559  18.022  1.00 66.49           H  
ATOM   1807  HB3 GLN A 118      19.615  15.272  18.168  1.00 66.49           H  
ATOM   1808  O   GLN A 118      17.387  15.164  16.397  1.00 66.49           O  
ATOM   1809  CG  GLN A 118      21.220  14.859  16.779  1.00 66.49           C  
ATOM   1810  HG2 GLN A 118      21.804  15.411  16.043  1.00 66.49           H  
ATOM   1811  HG3 GLN A 118      20.666  14.078  16.258  1.00 66.49           H  
ATOM   1812  CD  GLN A 118      22.183  14.184  17.759  1.00 66.49           C  
ATOM   1813  NE2 GLN A 118      23.297  13.671  17.285  1.00 66.49           N  
ATOM   1814 HE21 GLN A 118      23.499  13.676  16.295  1.00 66.49           H  
ATOM   1815 HE22 GLN A 118      23.924  13.246  17.953  1.00 66.49           H  
ATOM   1816  OE1 GLN A 118      21.954  14.093  18.955  1.00 66.49           O  
ATOM   1817  N   LEU A 119      18.507  15.429  14.466  1.00 77.64           N  
ATOM   1818  H   LEU A 119      19.337  15.786  14.015  1.00 77.64           H  
ATOM   1819  CA  LEU A 119      17.770  14.393  13.759  1.00 77.64           C  
ATOM   1820  HA  LEU A 119      16.761  14.317  14.164  1.00 77.64           H  
ATOM   1821  C   LEU A 119      18.470  13.064  14.025  1.00 77.64           C  
ATOM   1822  CB  LEU A 119      17.691  14.719  12.259  1.00 77.64           C  
ATOM   1823  HB2 LEU A 119      17.417  13.815  11.716  1.00 77.64           H  
ATOM   1824  HB3 LEU A 119      18.682  15.027  11.924  1.00 77.64           H  
ATOM   1825  O   LEU A 119      19.690  12.968  13.905  1.00 77.64           O  
ATOM   1826  CG  LEU A 119      16.680  15.825  11.921  1.00 77.64           C  
ATOM   1827  HG  LEU A 119      16.872  16.694  12.549  1.00 77.64           H  
ATOM   1828  CD1 LEU A 119      16.817  16.241  10.455  1.00 77.64           C  
ATOM   1829 HD11 LEU A 119      16.619  15.389   9.806  1.00 77.64           H  
ATOM   1830 HD12 LEU A 119      17.831  16.601  10.277  1.00 77.64           H  
ATOM   1831 HD13 LEU A 119      16.122  17.049  10.228  1.00 77.64           H  
ATOM   1832  CD2 LEU A 119      15.234  15.356  12.121  1.00 77.64           C  
ATOM   1833 HD21 LEU A 119      15.033  15.220  13.183  1.00 77.64           H  
ATOM   1834 HD22 LEU A 119      14.541  16.100  11.729  1.00 77.64           H  
ATOM   1835 HD23 LEU A 119      15.072  14.410  11.603  1.00 77.64           H  
ATOM   1836  N   LEU A 120      17.694  12.046  14.381  1.00 82.26           N  
ATOM   1837  H   LEU A 120      16.698  12.185  14.474  1.00 82.26           H  
ATOM   1838  CA  LEU A 120      18.208  10.686  14.450  1.00 82.26           C  
ATOM   1839  HA  LEU A 120      19.119  10.708  15.049  1.00 82.26           H  
ATOM   1840  C   LEU A 120      18.587  10.195  13.032  1.00 82.26           C  
ATOM   1841  CB  LEU A 120      17.176   9.786  15.145  1.00 82.26           C  
ATOM   1842  HB2 LEU A 120      17.523   8.755  15.081  1.00 82.26           H  
ATOM   1843  HB3 LEU A 120      16.236   9.869  14.600  1.00 82.26           H  
ATOM   1844  O   LEU A 120      18.037  10.710  12.045  1.00 82.26           O  
ATOM   1845  CG  LEU A 120      16.927  10.094  16.633  1.00 82.26           C  
ATOM   1846  HG  LEU A 120      16.658  11.143  16.749  1.00 82.26           H  
ATOM   1847  CD1 LEU A 120      15.768   9.244  17.153  1.00 82.26           C  
ATOM   1848 HD11 LEU A 120      14.870   9.465  16.577  1.00 82.26           H  
ATOM   1849 HD12 LEU A 120      16.005   8.185  17.054  1.00 82.26           H  
ATOM   1850 HD13 LEU A 120      15.574   9.471  18.202  1.00 82.26           H  
ATOM   1851  CD2 LEU A 120      18.152   9.796  17.501  1.00 82.26           C  
ATOM   1852 HD21 LEU A 120      17.915   9.995  18.545  1.00 82.26           H  
ATOM   1853 HD22 LEU A 120      18.986  10.435  17.211  1.00 82.26           H  
ATOM   1854 HD23 LEU A 120      18.443   8.751  17.389  1.00 82.26           H  
ATOM   1855  N   PRO A 121      19.535   9.247  12.903  1.00 89.79           N  
ATOM   1856  CA  PRO A 121      20.020   8.779  11.609  1.00 89.79           C  
ATOM   1857  HA  PRO A 121      20.500   9.616  11.103  1.00 89.79           H  
ATOM   1858  C   PRO A 121      18.921   8.216  10.703  1.00 89.79           C  
ATOM   1859  CB  PRO A 121      21.082   7.716  11.909  1.00 89.79           C  
ATOM   1860  HB2 PRO A 121      20.628   6.725  11.941  1.00 89.79           H  
ATOM   1861  HB3 PRO A 121      21.888   7.745  11.176  1.00 89.79           H  
ATOM   1862  O   PRO A 121      17.871   7.750  11.156  1.00 89.79           O  
ATOM   1863  CG  PRO A 121      21.575   8.087  13.303  1.00 89.79           C  
ATOM   1864  HG2 PRO A 121      21.979   7.225  13.835  1.00 89.79           H  
ATOM   1865  HG3 PRO A 121      22.318   8.882  13.234  1.00 89.79           H  
ATOM   1866  CD  PRO A 121      20.311   8.625  13.970  1.00 89.79           C  
ATOM   1867  HD2 PRO A 121      19.739   7.800  14.396  1.00 89.79           H  
ATOM   1868  HD3 PRO A 121      20.595   9.329  14.752  1.00 89.79           H  
ATOM   1869  N   ARG A 122      19.197   8.229   9.397  1.00 90.83           N  
ATOM   1870  H   ARG A 122      20.095   8.586   9.103  1.00 90.83           H  
ATOM   1871  CA  ARG A 122      18.433   7.475   8.401  1.00 90.83           C  
ATOM   1872  HA  ARG A 122      17.726   6.817   8.907  1.00 90.83           H  
ATOM   1873  C   ARG A 122      19.389   6.587   7.625  1.00 90.83           C  
ATOM   1874  CB  ARG A 122      17.650   8.426   7.491  1.00 90.83           C  
ATOM   1875  HB2 ARG A 122      16.971   9.013   8.109  1.00 90.83           H  
ATOM   1876  HB3 ARG A 122      18.356   9.094   6.999  1.00 90.83           H  
ATOM   1877  O   ARG A 122      20.393   7.072   7.119  1.00 90.83           O  
ATOM   1878  CG  ARG A 122      16.830   7.686   6.421  1.00 90.83           C  
ATOM   1879  HG2 ARG A 122      16.043   7.091   6.884  1.00 90.83           H  
ATOM   1880  HG3 ARG A 122      17.481   7.019   5.856  1.00 90.83           H  
ATOM   1881  CD  ARG A 122      16.229   8.674   5.422  1.00 90.83           C  
ATOM   1882  HD2 ARG A 122      15.824   8.105   4.585  1.00 90.83           H  
ATOM   1883  HD3 ARG A 122      17.036   9.309   5.057  1.00 90.83           H  
ATOM   1884  NE  ARG A 122      15.162   9.517   5.990  1.00 90.83           N  
ATOM   1885  HE  ARG A 122      14.765   9.210   6.867  1.00 90.83           H  
ATOM   1886  NH1 ARG A 122      14.883  10.842   4.135  1.00 90.83           N  
ATOM   1887 HH11 ARG A 122      15.617  10.328   3.668  1.00 90.83           H  
ATOM   1888 HH12 ARG A 122      14.324  11.495   3.605  1.00 90.83           H  
ATOM   1889  NH2 ARG A 122      13.501  11.075   5.855  1.00 90.83           N  
ATOM   1890 HH21 ARG A 122      13.029  10.523   6.557  1.00 90.83           H  
ATOM   1891 HH22 ARG A 122      12.839  11.489   5.214  1.00 90.83           H  
ATOM   1892  CZ  ARG A 122      14.527  10.473   5.334  1.00 90.83           C  
ATOM   1893  N   TRP A 123      19.050   5.318   7.521  1.00 93.75           N  
ATOM   1894  H   TRP A 123      18.194   5.008   7.959  1.00 93.75           H  
ATOM   1895  CA  TRP A 123      19.781   4.324   6.759  1.00 93.75           C  
ATOM   1896  HA  TRP A 123      20.832   4.612   6.723  1.00 93.75           H  
ATOM   1897  C   TRP A 123      19.236   4.253   5.330  1.00 93.75           C  
ATOM   1898  CB  TRP A 123      19.706   2.995   7.511  1.00 93.75           C  
ATOM   1899  HB2 TRP A 123      20.218   2.238   6.918  1.00 93.75           H  
ATOM   1900  HB3 TRP A 123      18.664   2.688   7.608  1.00 93.75           H  
ATOM   1901  O   TRP A 123      18.037   4.442   5.131  1.00 93.75           O  
ATOM   1902  CG  TRP A 123      20.336   3.024   8.872  1.00 93.75           C  
ATOM   1903  CD1 TRP A 123      19.776   3.530   9.995  1.00 93.75           C  
ATOM   1904  HD1 TRP A 123      18.787   3.960  10.044  1.00 93.75           H  
ATOM   1905  CD2 TRP A 123      21.625   2.471   9.287  1.00 93.75           C  
ATOM   1906  CE2 TRP A 123      21.769   2.663  10.693  1.00 93.75           C  
ATOM   1907  CE3 TRP A 123      22.672   1.793   8.631  1.00 93.75           C  
ATOM   1908  HE3 TRP A 123      22.616   1.618   7.567  1.00 93.75           H  
ATOM   1909  NE1 TRP A 123      20.638   3.356  11.061  1.00 93.75           N  
ATOM   1910  HE1 TRP A 123      20.406   3.573  12.020  1.00 93.75           H  
ATOM   1911  CH2 TRP A 123      23.866   1.459  10.737  1.00 93.75           C  
ATOM   1912  HH2 TRP A 123      24.691   1.019  11.276  1.00 93.75           H  
ATOM   1913  CZ2 TRP A 123      22.865   2.173  11.417  1.00 93.75           C  
ATOM   1914  HZ2 TRP A 123      22.914   2.279  12.491  1.00 93.75           H  
ATOM   1915  CZ3 TRP A 123      23.773   1.285   9.345  1.00 93.75           C  
ATOM   1916  HZ3 TRP A 123      24.541   0.734   8.823  1.00 93.75           H  
ATOM   1917  N   TYR A 124      20.082   3.987   4.340  1.00 94.14           N  
ATOM   1918  H   TYR A 124      21.064   3.894   4.558  1.00 94.14           H  
ATOM   1919  CA  TYR A 124      19.679   3.756   2.946  1.00 94.14           C  
ATOM   1920  HA  TYR A 124      18.606   3.576   2.884  1.00 94.14           H  
ATOM   1921  C   TYR A 124      20.399   2.526   2.391  1.00 94.14           C  
ATOM   1922  CB  TYR A 124      20.026   4.974   2.085  1.00 94.14           C  
ATOM   1923  HB2 TYR A 124      21.087   5.195   2.201  1.00 94.14           H  
ATOM   1924  HB3 TYR A 124      19.874   4.696   1.042  1.00 94.14           H  
ATOM   1925  O   TYR A 124      21.589   2.376   2.648  1.00 94.14           O  
ATOM   1926  CG  TYR A 124      19.225   6.235   2.341  1.00 94.14           C  
ATOM   1927  CD1 TYR A 124      17.963   6.404   1.736  1.00 94.14           C  
ATOM   1928  HD1 TYR A 124      17.547   5.609   1.136  1.00 94.14           H  
ATOM   1929  CD2 TYR A 124      19.794   7.282   3.091  1.00 94.14           C  
ATOM   1930  HD2 TYR A 124      20.762   7.141   3.550  1.00 94.14           H  
ATOM   1931  CE1 TYR A 124      17.281   7.631   1.858  1.00 94.14           C  
ATOM   1932  HE1 TYR A 124      16.341   7.779   1.347  1.00 94.14           H  
ATOM   1933  CE2 TYR A 124      19.134   8.520   3.188  1.00 94.14           C  
ATOM   1934  HE2 TYR A 124      19.605   9.331   3.725  1.00 94.14           H  
ATOM   1935  OH  TYR A 124      17.277   9.917   2.620  1.00 94.14           O  
ATOM   1936  HH  TYR A 124      17.951  10.580   2.789  1.00 94.14           H  
ATOM   1937  CZ  TYR A 124      17.884   8.699   2.556  1.00 94.14           C  
ATOM   1938  N   PHE A 125      19.699   1.672   1.642  1.00 95.86           N  
ATOM   1939  H   PHE A 125      18.725   1.856   1.447  1.00 95.86           H  
ATOM   1940  CA  PHE A 125      20.279   0.453   1.074  1.00 95.86           C  
ATOM   1941  HA  PHE A 125      20.995   0.044   1.786  1.00 95.86           H  
ATOM   1942  C   PHE A 125      21.022   0.725  -0.239  1.00 95.86           C  
ATOM   1943  CB  PHE A 125      19.193  -0.608   0.873  1.00 95.86           C  
ATOM   1944  HB2 PHE A 125      18.398  -0.195   0.252  1.00 95.86           H  
ATOM   1945  HB3 PHE A 125      18.761  -0.855   1.844  1.00 95.86           H  
ATOM   1946  O   PHE A 125      20.509   1.437  -1.107  1.00 95.86           O  
ATOM   1947  CG  PHE A 125      19.701  -1.887   0.234  1.00 95.86           C  
ATOM   1948  CD1 PHE A 125      19.693  -2.016  -1.168  1.00 95.86           C  
ATOM   1949  HD1 PHE A 125      19.336  -1.206  -1.787  1.00 95.86           H  
ATOM   1950  CD2 PHE A 125      20.228  -2.928   1.022  1.00 95.86           C  
ATOM   1951  HD2 PHE A 125      20.265  -2.835   2.097  1.00 95.86           H  
ATOM   1952  CE1 PHE A 125      20.192  -3.174  -1.780  1.00 95.86           C  
ATOM   1953  HE1 PHE A 125      20.199  -3.261  -2.857  1.00 95.86           H  
ATOM   1954  CE2 PHE A 125      20.729  -4.089   0.402  1.00 95.86           C  
ATOM   1955  HE2 PHE A 125      21.142  -4.893   0.992  1.00 95.86           H  
ATOM   1956  CZ  PHE A 125      20.716  -4.211  -0.996  1.00 95.86           C  
ATOM   1957  HZ  PHE A 125      21.121  -5.093  -1.471  1.00 95.86           H  
ATOM   1958  N   TYR A 126      22.173   0.091  -0.410  1.00 94.52           N  
ATOM   1959  H   TYR A 126      22.522  -0.481   0.346  1.00 94.52           H  
ATOM   1960  CA  TYR A 126      22.932   0.026  -1.654  1.00 94.52           C  
ATOM   1961  HA  TYR A 126      22.334   0.411  -2.481  1.00 94.52           H  
ATOM   1962  C   TYR A 126      23.270  -1.432  -1.943  1.00 94.52           C  
ATOM   1963  CB  TYR A 126      24.197   0.877  -1.531  1.00 94.52           C  
ATOM   1964  HB2 TYR A 126      24.785   0.482  -0.703  1.00 94.52           H  
ATOM   1965  HB3 TYR A 126      24.793   0.786  -2.440  1.00 94.52           H  
ATOM   1966  O   TYR A 126      23.565  -2.197  -1.024  1.00 94.52           O  
ATOM   1967  CG  TYR A 126      23.898   2.336  -1.275  1.00 94.52           C  
ATOM   1968  CD1 TYR A 126      23.651   3.203  -2.355  1.00 94.52           C  
ATOM   1969  HD1 TYR A 126      23.755   2.845  -3.368  1.00 94.52           H  
ATOM   1970  CD2 TYR A 126      23.768   2.795   0.049  1.00 94.52           C  
ATOM   1971  HD2 TYR A 126      23.937   2.111   0.867  1.00 94.52           H  
ATOM   1972  CE1 TYR A 126      23.252   4.527  -2.107  1.00 94.52           C  
ATOM   1973  HE1 TYR A 126      23.054   5.186  -2.940  1.00 94.52           H  
ATOM   1974  CE2 TYR A 126      23.355   4.115   0.294  1.00 94.52           C  
ATOM   1975  HE2 TYR A 126      23.194   4.452   1.307  1.00 94.52           H  
ATOM   1976  OH  TYR A 126      22.640   6.232  -0.507  1.00 94.52           O  
ATOM   1977  HH  TYR A 126      22.659   6.403   0.437  1.00 94.52           H  
ATOM   1978  CZ  TYR A 126      23.091   4.981  -0.782  1.00 94.52           C  
ATOM   1979  N   TYR A 127      23.225  -1.815  -3.215  1.00 94.41           N  
ATOM   1980  H   TYR A 127      23.110  -1.109  -3.928  1.00 94.41           H  
ATOM   1981  CA  TYR A 127      23.655  -3.137  -3.656  1.00 94.41           C  
ATOM   1982  HA  TYR A 127      23.194  -3.891  -3.018  1.00 94.41           H  
ATOM   1983  C   TYR A 127      25.176  -3.285  -3.520  1.00 94.41           C  
ATOM   1984  CB  TYR A 127      23.176  -3.370  -5.093  1.00 94.41           C  
ATOM   1985  HB2 TYR A 127      23.414  -2.506  -5.713  1.00 94.41           H  
ATOM   1986  HB3 TYR A 127      23.721  -4.222  -5.501  1.00 94.41           H  
ATOM   1987  O   TYR A 127      25.913  -2.295  -3.565  1.00 94.41           O  
ATOM   1988  CG  TYR A 127      21.698  -3.685  -5.180  1.00 94.41           C  
ATOM   1989  CD1 TYR A 127      21.260  -4.982  -4.858  1.00 94.41           C  
ATOM   1990  HD1 TYR A 127      21.979  -5.742  -4.588  1.00 94.41           H  
ATOM   1991  CD2 TYR A 127      20.765  -2.700  -5.560  1.00 94.41           C  
ATOM   1992  HD2 TYR A 127      21.111  -1.715  -5.837  1.00 94.41           H  
ATOM   1993  CE1 TYR A 127      19.893  -5.302  -4.909  1.00 94.41           C  
ATOM   1994  HE1 TYR A 127      19.575  -6.307  -4.675  1.00 94.41           H  
ATOM   1995  CE2 TYR A 127      19.392  -3.017  -5.620  1.00 94.41           C  
ATOM   1996  HE2 TYR A 127      18.669  -2.281  -5.942  1.00 94.41           H  
ATOM   1997  OH  TYR A 127      17.639  -4.637  -5.327  1.00 94.41           O  
ATOM   1998  HH  TYR A 127      17.517  -5.554  -5.071  1.00 94.41           H  
ATOM   1999  CZ  TYR A 127      18.958  -4.320  -5.291  1.00 94.41           C  
ATOM   2000  N   LEU A 128      25.663  -4.514  -3.349  1.00 94.07           N  
ATOM   2001  H   LEU A 128      25.019  -5.292  -3.331  1.00 94.07           H  
ATOM   2002  CA  LEU A 128      27.097  -4.779  -3.234  1.00 94.07           C  
ATOM   2003  HA  LEU A 128      27.477  -4.174  -2.411  1.00 94.07           H  
ATOM   2004  C   LEU A 128      27.813  -4.347  -4.526  1.00 94.07           C  
ATOM   2005  CB  LEU A 128      27.304  -6.268  -2.903  1.00 94.07           C  
ATOM   2006  HB2 LEU A 128      26.966  -6.864  -3.750  1.00 94.07           H  
ATOM   2007  HB3 LEU A 128      26.689  -6.528  -2.042  1.00 94.07           H  
ATOM   2008  O   LEU A 128      27.379  -4.711  -5.613  1.00 94.07           O  
ATOM   2009  CG  LEU A 128      28.762  -6.646  -2.586  1.00 94.07           C  
ATOM   2010  HG  LEU A 128      29.391  -6.440  -3.453  1.00 94.07           H  
ATOM   2011  CD1 LEU A 128      29.315  -5.895  -1.374  1.00 94.07           C  
ATOM   2012 HD11 LEU A 128      30.318  -6.258  -1.146  1.00 94.07           H  
ATOM   2013 HD12 LEU A 128      29.399  -4.828  -1.579  1.00 94.07           H  
ATOM   2014 HD13 LEU A 128      28.676  -6.064  -0.508  1.00 94.07           H  
ATOM   2015  CD2 LEU A 128      28.834  -8.132  -2.264  1.00 94.07           C  
ATOM   2016 HD21 LEU A 128      29.873  -8.408  -2.084  1.00 94.07           H  
ATOM   2017 HD22 LEU A 128      28.240  -8.373  -1.383  1.00 94.07           H  
ATOM   2018 HD23 LEU A 128      28.480  -8.713  -3.116  1.00 94.07           H  
ATOM   2019  N   GLY A 129      28.880  -3.552  -4.417  1.00 92.52           N  
ATOM   2020  H   GLY A 129      29.228  -3.321  -3.497  1.00 92.52           H  
ATOM   2021  CA  GLY A 129      29.527  -2.915  -5.574  1.00 92.52           C  
ATOM   2022  HA2 GLY A 129      29.453  -3.573  -6.440  1.00 92.52           H  
ATOM   2023  HA3 GLY A 129      30.587  -2.781  -5.357  1.00 92.52           H  
ATOM   2024  C   GLY A 129      28.948  -1.551  -5.989  1.00 92.52           C  
ATOM   2025  O   GLY A 129      29.488  -0.923  -6.894  1.00 92.52           O  
ATOM   2026  N   THR A 130      27.895  -1.059  -5.324  1.00 90.89           N  
ATOM   2027  H   THR A 130      27.492  -1.624  -4.591  1.00 90.89           H  
ATOM   2028  CA  THR A 130      27.278   0.264  -5.576  1.00 90.89           C  
ATOM   2029  HA  THR A 130      27.807   0.756  -6.392  1.00 90.89           H  
ATOM   2030  C   THR A 130      27.390   1.180  -4.354  1.00 90.89           C  
ATOM   2031  CB  THR A 130      25.802   0.155  -6.009  1.00 90.89           C  
ATOM   2032  HB  THR A 130      25.483   1.127  -6.384  1.00 90.89           H  
ATOM   2033  O   THR A 130      27.698   0.724  -3.248  1.00 90.89           O  
ATOM   2034  CG2 THR A 130      25.560  -0.875  -7.107  1.00 90.89           C  
ATOM   2035 HG21 THR A 130      26.199  -0.657  -7.963  1.00 90.89           H  
ATOM   2036 HG22 THR A 130      24.520  -0.820  -7.430  1.00 90.89           H  
ATOM   2037 HG23 THR A 130      25.770  -1.884  -6.753  1.00 90.89           H  
ATOM   2038  OG1 THR A 130      24.974  -0.186  -4.919  1.00 90.89           O  
ATOM   2039  HG1 THR A 130      25.389  -0.940  -4.494  1.00 90.89           H  
ATOM   2040  N   GLY A 131      27.104   2.474  -4.516  1.00 90.30           N  
ATOM   2041  H   GLY A 131      26.844   2.803  -5.435  1.00 90.30           H  
ATOM   2042  CA  GLY A 131      26.983   3.398  -3.386  1.00 90.30           C  
ATOM   2043  HA2 GLY A 131      26.416   4.268  -3.718  1.00 90.30           H  
ATOM   2044  HA3 GLY A 131      26.389   2.905  -2.617  1.00 90.30           H  
ATOM   2045  C   GLY A 131      28.301   3.883  -2.748  1.00 90.30           C  
ATOM   2046  O   GLY A 131      29.386   3.677  -3.293  1.00 90.30           O  
ATOM   2047  N   PRO A 132      28.240   4.539  -1.568  1.00 89.63           N  
ATOM   2048  CA  PRO A 132      29.415   5.130  -0.914  1.00 89.63           C  
ATOM   2049  HA  PRO A 132      29.883   5.846  -1.590  1.00 89.63           H  
ATOM   2050  C   PRO A 132      30.502   4.121  -0.511  1.00 89.63           C  
ATOM   2051  CB  PRO A 132      28.865   5.879   0.307  1.00 89.63           C  
ATOM   2052  HB2 PRO A 132      29.547   5.842   1.157  1.00 89.63           H  
ATOM   2053  HB3 PRO A 132      28.661   6.914   0.033  1.00 89.63           H  
ATOM   2054  O   PRO A 132      31.668   4.501  -0.458  1.00 89.63           O  
ATOM   2055  CG  PRO A 132      27.548   5.166   0.613  1.00 89.63           C  
ATOM   2056  HG2 PRO A 132      26.844   5.817   1.132  1.00 89.63           H  
ATOM   2057  HG3 PRO A 132      27.742   4.265   1.195  1.00 89.63           H  
ATOM   2058  CD  PRO A 132      27.043   4.778  -0.772  1.00 89.63           C  
ATOM   2059  HD2 PRO A 132      26.477   5.604  -1.202  1.00 89.63           H  
ATOM   2060  HD3 PRO A 132      26.413   3.891  -0.700  1.00 89.63           H  
ATOM   2061  N   HIS A 133      30.128   2.862  -0.271  1.00 92.42           N  
ATOM   2062  H   HIS A 133      29.149   2.635  -0.370  1.00 92.42           H  
ATOM   2063  CA  HIS A 133      31.008   1.751   0.111  1.00 92.42           C  
ATOM   2064  HA  HIS A 133      32.020   2.134   0.247  1.00 92.42           H  
ATOM   2065  C   HIS A 133      31.121   0.691  -1.001  1.00 92.42           C  
ATOM   2066  CB  HIS A 133      30.564   1.202   1.476  1.00 92.42           C  
ATOM   2067  HB2 HIS A 133      29.514   0.911   1.451  1.00 92.42           H  
ATOM   2068  HB3 HIS A 133      31.144   0.311   1.715  1.00 92.42           H  
ATOM   2069  O   HIS A 133      31.332  -0.490  -0.746  1.00 92.42           O  
ATOM   2070  CG  HIS A 133      30.794   2.206   2.573  1.00 92.42           C  
ATOM   2071  CD2 HIS A 133      29.900   3.092   3.103  1.00 92.42           C  
ATOM   2072  HD2 HIS A 133      28.857   3.164   2.832  1.00 92.42           H  
ATOM   2073  ND1 HIS A 133      32.005   2.455   3.156  1.00 92.42           N  
ATOM   2074  HD1 HIS A 133      32.856   1.978   2.896  1.00 92.42           H  
ATOM   2075  CE1 HIS A 133      31.851   3.460   4.031  1.00 92.42           C  
ATOM   2076  HE1 HIS A 133      32.646   3.868   4.637  1.00 92.42           H  
ATOM   2077  NE2 HIS A 133      30.576   3.899   4.029  1.00 92.42           N  
ATOM   2078  N   ALA A 134      31.004   1.111  -2.269  1.00 90.73           N  
ATOM   2079  H   ALA A 134      30.768   2.080  -2.426  1.00 90.73           H  
ATOM   2080  CA  ALA A 134      31.098   0.251  -3.457  1.00 90.73           C  
ATOM   2081  HA  ALA A 134      30.252  -0.436  -3.462  1.00 90.73           H  
ATOM   2082  C   ALA A 134      32.386  -0.597  -3.563  1.00 90.73           C  
ATOM   2083  CB  ALA A 134      31.008   1.165  -4.686  1.00 90.73           C  
ATOM   2084  HB1 ALA A 134      31.137   0.578  -5.595  1.00 90.73           H  
ATOM   2085  HB2 ALA A 134      30.034   1.653  -4.727  1.00 90.73           H  
ATOM   2086  HB3 ALA A 134      31.788   1.926  -4.649  1.00 90.73           H  
ATOM   2087  O   ALA A 134      32.429  -1.541  -4.347  1.00 90.73           O  
ATOM   2088  N   LYS A 135      33.446  -0.239  -2.828  1.00 90.33           N  
ATOM   2089  H   LYS A 135      33.306   0.496  -2.149  1.00 90.33           H  
ATOM   2090  CA  LYS A 135      34.760  -0.904  -2.863  1.00 90.33           C  
ATOM   2091  HA  LYS A 135      34.787  -1.618  -3.686  1.00 90.33           H  
ATOM   2092  C   LYS A 135      35.072  -1.730  -1.615  1.00 90.33           C  
ATOM   2093  CB  LYS A 135      35.863   0.141  -3.075  1.00 90.33           C  
ATOM   2094  HB2 LYS A 135      36.829  -0.362  -3.044  1.00 90.33           H  
ATOM   2095  HB3 LYS A 135      35.830   0.867  -2.263  1.00 90.33           H  
ATOM   2096  O   LYS A 135      36.103  -2.394  -1.591  1.00 90.33           O  
ATOM   2097  CG  LYS A 135      35.733   0.860  -4.421  1.00 90.33           C  
ATOM   2098  HG2 LYS A 135      35.713   0.122  -5.223  1.00 90.33           H  
ATOM   2099  HG3 LYS A 135      34.811   1.440  -4.446  1.00 90.33           H  
ATOM   2100  CD  LYS A 135      36.926   1.795  -4.619  1.00 90.33           C  
ATOM   2101  HD2 LYS A 135      37.845   1.210  -4.584  1.00 90.33           H  
ATOM   2102  HD3 LYS A 135      36.939   2.535  -3.818  1.00 90.33           H  
ATOM   2103  CE  LYS A 135      36.802   2.489  -5.975  1.00 90.33           C  
ATOM   2104  HE2 LYS A 135      36.713   1.723  -6.745  1.00 90.33           H  
ATOM   2105  HE3 LYS A 135      35.883   3.075  -5.982  1.00 90.33           H  
ATOM   2106  NZ  LYS A 135      37.977   3.350  -6.237  1.00 90.33           N  
ATOM   2107  HZ1 LYS A 135      37.888   3.799  -7.137  1.00 90.33           H  
ATOM   2108  HZ2 LYS A 135      38.057   4.055  -5.518  1.00 90.33           H  
ATOM   2109  HZ3 LYS A 135      38.818   2.790  -6.234  1.00 90.33           H  
ATOM   2110  N   ASP A 136      34.231  -1.653  -0.590  1.00 92.18           N  
ATOM   2111  H   ASP A 136      33.339  -1.193  -0.707  1.00 92.18           H  
ATOM   2112  CA  ASP A 136      34.467  -2.328   0.680  1.00 92.18           C  
ATOM   2113  HA  ASP A 136      35.540  -2.356   0.869  1.00 92.18           H  
ATOM   2114  C   ASP A 136      33.967  -3.776   0.607  1.00 92.18           C  
ATOM   2115  CB  ASP A 136      33.833  -1.523   1.819  1.00 92.18           C  
ATOM   2116  HB2 ASP A 136      32.763  -1.417   1.638  1.00 92.18           H  
ATOM   2117  HB3 ASP A 136      33.966  -2.073   2.750  1.00 92.18           H  
ATOM   2118  O   ASP A 136      32.926  -4.062   0.010  1.00 92.18           O  
ATOM   2119  CG  ASP A 136      34.484  -0.140   1.955  1.00 92.18           C  
ATOM   2120  OD1 ASP A 136      35.702  -0.088   2.222  1.00 92.18           O  
ATOM   2121  OD2 ASP A 136      33.774   0.878   1.777  1.00 92.18           O  
ATOM   2122  N   GLN A 137      34.719  -4.709   1.194  1.00 91.61           N  
ATOM   2123  H   GLN A 137      35.551  -4.431   1.694  1.00 91.61           H  
ATOM   2124  CA  GLN A 137      34.362  -6.126   1.163  1.00 91.61           C  
ATOM   2125  HA  GLN A 137      34.073  -6.371   0.141  1.00 91.61           H  
ATOM   2126  C   GLN A 137      33.149  -6.395   2.068  1.00 91.61           C  
ATOM   2127  CB  GLN A 137      35.596  -6.977   1.512  1.00 91.61           C  
ATOM   2128  HB2 GLN A 137      36.394  -6.722   0.814  1.00 91.61           H  
ATOM   2129  HB3 GLN A 137      35.936  -6.741   2.520  1.00 91.61           H  
ATOM   2130  O   GLN A 137      33.073  -5.895   3.194  1.00 91.61           O  
ATOM   2131  CG  GLN A 137      35.326  -8.489   1.410  1.00 91.61           C  
ATOM   2132  HG2 GLN A 137      34.933  -8.715   0.419  1.00 91.61           H  
ATOM   2133  HG3 GLN A 137      34.580  -8.776   2.150  1.00 91.61           H  
ATOM   2134  CD  GLN A 137      36.566  -9.353   1.635  1.00 91.61           C  
ATOM   2135  NE2 GLN A 137      36.424 -10.660   1.591  1.00 91.61           N  
ATOM   2136 HE21 GLN A 137      35.518 -11.077   1.432  1.00 91.61           H  
ATOM   2137 HE22 GLN A 137      37.261 -11.204   1.745  1.00 91.61           H  
ATOM   2138  OE1 GLN A 137      37.679  -8.895   1.833  1.00 91.61           O  
ATOM   2139  N   TYR A 138      32.211  -7.221   1.598  1.00 93.85           N  
ATOM   2140  H   TYR A 138      32.313  -7.598   0.666  1.00 93.85           H  
ATOM   2141  CA  TYR A 138      31.044  -7.622   2.381  1.00 93.85           C  
ATOM   2142  HA  TYR A 138      30.439  -6.734   2.562  1.00 93.85           H  
ATOM   2143  C   TYR A 138      31.448  -8.216   3.741  1.00 93.85           C  
ATOM   2144  CB  TYR A 138      30.211  -8.622   1.574  1.00 93.85           C  
ATOM   2145  HB2 TYR A 138      29.968  -8.180   0.608  1.00 93.85           H  
ATOM   2146  HB3 TYR A 138      30.811  -9.513   1.386  1.00 93.85           H  
ATOM   2147  O   TYR A 138      32.328  -9.072   3.815  1.00 93.85           O  
ATOM   2148  CG  TYR A 138      28.925  -9.028   2.268  1.00 93.85           C  
ATOM   2149  CD1 TYR A 138      28.941 -10.047   3.242  1.00 93.85           C  
ATOM   2150  HD1 TYR A 138      29.865 -10.556   3.475  1.00 93.85           H  
ATOM   2151  CD2 TYR A 138      27.719  -8.377   1.950  1.00 93.85           C  
ATOM   2152  HD2 TYR A 138      27.707  -7.602   1.198  1.00 93.85           H  
ATOM   2153  CE1 TYR A 138      27.761 -10.388   3.928  1.00 93.85           C  
ATOM   2154  HE1 TYR A 138      27.783 -11.156   4.687  1.00 93.85           H  
ATOM   2155  CE2 TYR A 138      26.534  -8.726   2.623  1.00 93.85           C  
ATOM   2156  HE2 TYR A 138      25.607  -8.221   2.396  1.00 93.85           H  
ATOM   2157  OH  TYR A 138      25.424 -10.018   4.312  1.00 93.85           O  
ATOM   2158  HH  TYR A 138      25.585 -10.691   4.978  1.00 93.85           H  
ATOM   2159  CZ  TYR A 138      26.556  -9.721   3.625  1.00 93.85           C  
ATOM   2160  N   GLY A 139      30.790  -7.773   4.815  1.00 93.31           N  
ATOM   2161  H   GLY A 139      30.092  -7.055   4.688  1.00 93.31           H  
ATOM   2162  CA  GLY A 139      31.070  -8.209   6.187  1.00 93.31           C  
ATOM   2163  HA2 GLY A 139      30.166  -8.088   6.784  1.00 93.31           H  
ATOM   2164  HA3 GLY A 139      31.330  -9.268   6.185  1.00 93.31           H  
ATOM   2165  C   GLY A 139      32.199  -7.447   6.894  1.00 93.31           C  
ATOM   2166  O   GLY A 139      32.418  -7.686   8.078  1.00 93.31           O  
ATOM   2167  N   THR A 140      32.888  -6.511   6.228  1.00 90.98           N  
ATOM   2168  H   THR A 140      32.711  -6.392   5.240  1.00 90.98           H  
ATOM   2169  CA  THR A 140      33.895  -5.645   6.877  1.00 90.98           C  
ATOM   2170  HA  THR A 140      34.629  -6.283   7.370  1.00 90.98           H  
ATOM   2171  C   THR A 140      33.247  -4.737   7.926  1.00 90.98           C  
ATOM   2172  CB  THR A 140      34.641  -4.762   5.862  1.00 90.98           C  
ATOM   2173  HB  THR A 140      33.966  -4.008   5.458  1.00 90.98           H  
ATOM   2174  O   THR A 140      32.297  -4.021   7.607  1.00 90.98           O  
ATOM   2175  CG2 THR A 140      35.863  -4.073   6.472  1.00 90.98           C  
ATOM   2176 HG21 THR A 140      35.552  -3.340   7.217  1.00 90.98           H  
ATOM   2177 HG22 THR A 140      36.420  -3.559   5.689  1.00 90.98           H  
ATOM   2178 HG23 THR A 140      36.510  -4.811   6.946  1.00 90.98           H  
ATOM   2179  OG1 THR A 140      35.123  -5.543   4.801  1.00 90.98           O  
ATOM   2180  HG1 THR A 140      34.370  -5.710   4.229  1.00 90.98           H  
ATOM   2181  N   ASP A 141      33.762  -4.709   9.157  1.00 90.30           N  
ATOM   2182  H   ASP A 141      34.523  -5.329   9.397  1.00 90.30           H  
ATOM   2183  CA  ASP A 141      33.276  -3.779  10.185  1.00 90.30           C  
ATOM   2184  HA  ASP A 141      32.189  -3.853  10.220  1.00 90.30           H  
ATOM   2185  C   ASP A 141      33.641  -2.323   9.830  1.00 90.30           C  
ATOM   2186  CB  ASP A 141      33.797  -4.191  11.571  1.00 90.30           C  
ATOM   2187  HB2 ASP A 141      33.525  -5.230  11.756  1.00 90.30           H  
ATOM   2188  HB3 ASP A 141      34.885  -4.117  11.582  1.00 90.30           H  
ATOM   2189  O   ASP A 141      34.816  -1.953   9.767  1.00 90.30           O  
ATOM   2190  CG  ASP A 141      33.216  -3.327  12.702  1.00 90.30           C  
ATOM   2191  OD1 ASP A 141      32.186  -2.653  12.462  1.00 90.30           O  
ATOM   2192  OD2 ASP A 141      33.804  -3.357  13.805  1.00 90.30           O  
ATOM   2193  N   ILE A 142      32.623  -1.506   9.539  1.00 90.65           N  
ATOM   2194  H   ILE A 142      31.692  -1.875   9.669  1.00 90.65           H  
ATOM   2195  CA  ILE A 142      32.747  -0.100   9.136  1.00 90.65           C  
ATOM   2196  HA  ILE A 142      33.700   0.285   9.499  1.00 90.65           H  
ATOM   2197  C   ILE A 142      31.615   0.690   9.803  1.00 90.65           C  
ATOM   2198  CB  ILE A 142      32.715   0.060   7.591  1.00 90.65           C  
ATOM   2199  HB  ILE A 142      31.756  -0.313   7.231  1.00 90.65           H  
ATOM   2200  O   ILE A 142      30.435   0.425   9.570  1.00 90.65           O  
ATOM   2201  CG1 ILE A 142      33.822  -0.758   6.886  1.00 90.65           C  
ATOM   2202 HG12 ILE A 142      34.800  -0.418   7.226  1.00 90.65           H  
ATOM   2203 HG13 ILE A 142      33.715  -1.807   7.164  1.00 90.65           H  
ATOM   2204  CG2 ILE A 142      32.831   1.550   7.204  1.00 90.65           C  
ATOM   2205 HG21 ILE A 142      33.809   1.934   7.497  1.00 90.65           H  
ATOM   2206 HG22 ILE A 142      32.705   1.665   6.128  1.00 90.65           H  
ATOM   2207 HG23 ILE A 142      32.050   2.139   7.684  1.00 90.65           H  
ATOM   2208  CD1 ILE A 142      33.782  -0.715   5.354  1.00 90.65           C  
ATOM   2209 HD11 ILE A 142      34.051   0.276   4.988  1.00 90.65           H  
ATOM   2210 HD12 ILE A 142      34.507  -1.430   4.964  1.00 90.65           H  
ATOM   2211 HD13 ILE A 142      32.788  -0.983   4.998  1.00 90.65           H  
ATOM   2212  N   ASP A 143      31.957   1.704  10.604  1.00 89.65           N  
ATOM   2213  H   ASP A 143      32.940   1.848  10.788  1.00 89.65           H  
ATOM   2214  CA  ASP A 143      30.980   2.463  11.395  1.00 89.65           C  
ATOM   2215  HA  ASP A 143      30.485   1.755  12.060  1.00 89.65           H  
ATOM   2216  C   ASP A 143      29.888   3.131  10.533  1.00 89.65           C  
ATOM   2217  CB  ASP A 143      31.687   3.492  12.294  1.00 89.65           C  
ATOM   2218  HB2 ASP A 143      32.311   2.970  13.020  1.00 89.65           H  
ATOM   2219  HB3 ASP A 143      32.328   4.126  11.682  1.00 89.65           H  
ATOM   2220  O   ASP A 143      30.106   4.124   9.833  1.00 89.65           O  
ATOM   2221  CG  ASP A 143      30.669   4.366  13.036  1.00 89.65           C  
ATOM   2222  OD1 ASP A 143      29.650   3.841  13.540  1.00 89.65           O  
ATOM   2223  OD2 ASP A 143      30.762   5.613  13.001  1.00 89.65           O  
ATOM   2224  N   GLY A 144      28.661   2.616  10.644  1.00 93.83           N  
ATOM   2225  H   GLY A 144      28.577   1.764  11.180  1.00 93.83           H  
ATOM   2226  CA  GLY A 144      27.514   3.079   9.866  1.00 93.83           C  
ATOM   2227  HA2 GLY A 144      26.618   2.955  10.474  1.00 93.83           H  
ATOM   2228  HA3 GLY A 144      27.637   4.136   9.631  1.00 93.83           H  
ATOM   2229  C   GLY A 144      27.283   2.333   8.551  1.00 93.83           C  
ATOM   2230  O   GLY A 144      26.446   2.780   7.767  1.00 93.83           O  
ATOM   2231  N   VAL A 145      27.960   1.210   8.321  1.00 94.42           N  
ATOM   2232  H   VAL A 145      28.688   0.938   8.967  1.00 94.42           H  
ATOM   2233  CA  VAL A 145      27.622   0.215   7.296  1.00 94.42           C  
ATOM   2234  HA  VAL A 145      26.877   0.626   6.615  1.00 94.42           H  
ATOM   2235  C   VAL A 145      27.030  -1.006   7.996  1.00 94.42           C  
ATOM   2236  CB  VAL A 145      28.860  -0.174   6.467  1.00 94.42           C  
ATOM   2237  HB  VAL A 145      29.593  -0.649   7.119  1.00 94.42           H  
ATOM   2238  O   VAL A 145      27.584  -1.488   8.977  1.00 94.42           O  
ATOM   2239  CG1 VAL A 145      28.512  -1.148   5.339  1.00 94.42           C  
ATOM   2240 HG11 VAL A 145      28.137  -2.088   5.746  1.00 94.42           H  
ATOM   2241 HG12 VAL A 145      29.408  -1.372   4.760  1.00 94.42           H  
ATOM   2242 HG13 VAL A 145      27.770  -0.702   4.677  1.00 94.42           H  
ATOM   2243  CG2 VAL A 145      29.488   1.063   5.811  1.00 94.42           C  
ATOM   2244 HG21 VAL A 145      28.754   1.566   5.181  1.00 94.42           H  
ATOM   2245 HG22 VAL A 145      30.341   0.762   5.203  1.00 94.42           H  
ATOM   2246 HG23 VAL A 145      29.848   1.755   6.572  1.00 94.42           H  
ATOM   2247  N   TYR A 146      25.896  -1.507   7.511  1.00 96.08           N  
ATOM   2248  H   TYR A 146      25.439  -1.020   6.753  1.00 96.08           H  
ATOM   2249  CA  TYR A 146      25.310  -2.758   7.992  1.00 96.08           C  
ATOM   2250  HA  TYR A 146      26.021  -3.264   8.645  1.00 96.08           H  
ATOM   2251  C   TYR A 146      25.037  -3.688   6.810  1.00 96.08           C  
ATOM   2252  CB  TYR A 146      24.063  -2.473   8.837  1.00 96.08           C  
ATOM   2253  HB2 TYR A 146      23.275  -2.058   8.209  1.00 96.08           H  
ATOM   2254  HB3 TYR A 146      24.312  -1.730   9.595  1.00 96.08           H  
ATOM   2255  O   TYR A 146      24.128  -3.440   6.011  1.00 96.08           O  
ATOM   2256  CG  TYR A 146      23.559  -3.717   9.535  1.00 96.08           C  
ATOM   2257  CD1 TYR A 146      22.631  -4.560   8.897  1.00 96.08           C  
ATOM   2258  HD1 TYR A 146      22.256  -4.307   7.916  1.00 96.08           H  
ATOM   2259  CD2 TYR A 146      24.086  -4.068  10.793  1.00 96.08           C  
ATOM   2260  HD2 TYR A 146      24.802  -3.425  11.283  1.00 96.08           H  
ATOM   2261  CE1 TYR A 146      22.232  -5.759   9.518  1.00 96.08           C  
ATOM   2262  HE1 TYR A 146      21.553  -6.440   9.027  1.00 96.08           H  
ATOM   2263  CE2 TYR A 146      23.685  -5.262  11.419  1.00 96.08           C  
ATOM   2264  HE2 TYR A 146      24.080  -5.522  12.389  1.00 96.08           H  
ATOM   2265  OH  TYR A 146      22.340  -7.247  11.382  1.00 96.08           O  
ATOM   2266  HH  TYR A 146      22.830  -7.448  12.183  1.00 96.08           H  
ATOM   2267  CZ  TYR A 146      22.760  -6.110  10.776  1.00 96.08           C  
ATOM   2268  N   TRP A 147      25.869  -4.719   6.672  1.00 96.70           N  
ATOM   2269  H   TRP A 147      26.578  -4.859   7.377  1.00 96.70           H  
ATOM   2270  CA  TRP A 147      25.843  -5.669   5.560  1.00 96.70           C  
ATOM   2271  HA  TRP A 147      25.785  -5.111   4.626  1.00 96.70           H  
ATOM   2272  C   TRP A 147      24.627  -6.595   5.632  1.00 96.70           C  
ATOM   2273  CB  TRP A 147      27.152  -6.461   5.548  1.00 96.70           C  
ATOM   2274  HB2 TRP A 147      27.125  -7.170   4.720  1.00 96.70           H  
ATOM   2275  HB3 TRP A 147      27.234  -7.035   6.470  1.00 96.70           H  
ATOM   2276  O   TRP A 147      24.257  -7.070   6.702  1.00 96.70           O  
ATOM   2277  CG  TRP A 147      28.375  -5.615   5.385  1.00 96.70           C  
ATOM   2278  CD1 TRP A 147      29.221  -5.259   6.375  1.00 96.70           C  
ATOM   2279  HD1 TRP A 147      29.140  -5.549   7.412  1.00 96.70           H  
ATOM   2280  CD2 TRP A 147      28.895  -4.988   4.171  1.00 96.70           C  
ATOM   2281  CE2 TRP A 147      30.081  -4.269   4.506  1.00 96.70           C  
ATOM   2282  CE3 TRP A 147      28.494  -4.965   2.817  1.00 96.70           C  
ATOM   2283  HE3 TRP A 147      27.604  -5.503   2.525  1.00 96.70           H  
ATOM   2284  NE1 TRP A 147      30.223  -4.468   5.858  1.00 96.70           N  
ATOM   2285  HE1 TRP A 147      30.979  -4.111   6.423  1.00 96.70           H  
ATOM   2286  CH2 TRP A 147      30.401  -3.552   2.221  1.00 96.70           C  
ATOM   2287  HH2 TRP A 147      30.970  -3.022   1.472  1.00 96.70           H  
ATOM   2288  CZ2 TRP A 147      30.834  -3.567   3.557  1.00 96.70           C  
ATOM   2289  HZ2 TRP A 147      31.740  -3.056   3.847  1.00 96.70           H  
ATOM   2290  CZ3 TRP A 147      29.232  -4.242   1.858  1.00 96.70           C  
ATOM   2291  HZ3 TRP A 147      28.912  -4.218   0.827  1.00 96.70           H  
ATOM   2292  N   VAL A 148      23.998  -6.834   4.483  1.00 96.65           N  
ATOM   2293  H   VAL A 148      24.384  -6.436   3.638  1.00 96.65           H  
ATOM   2294  CA  VAL A 148      22.785  -7.650   4.344  1.00 96.65           C  
ATOM   2295  HA  VAL A 148      22.767  -8.394   5.140  1.00 96.65           H  
ATOM   2296  C   VAL A 148      22.802  -8.403   3.015  1.00 96.65           C  
ATOM   2297  CB  VAL A 148      21.496  -6.802   4.452  1.00 96.65           C  
ATOM   2298  HB  VAL A 148      20.677  -7.364   4.003  1.00 96.65           H  
ATOM   2299  O   VAL A 148      23.015  -7.818   1.950  1.00 96.65           O  
ATOM   2300  CG1 VAL A 148      21.108  -6.517   5.905  1.00 96.65           C  
ATOM   2301 HG11 VAL A 148      20.210  -5.899   5.940  1.00 96.65           H  
ATOM   2302 HG12 VAL A 148      20.918  -7.458   6.421  1.00 96.65           H  
ATOM   2303 HG13 VAL A 148      21.921  -5.997   6.410  1.00 96.65           H  
ATOM   2304  CG2 VAL A 148      21.598  -5.451   3.730  1.00 96.65           C  
ATOM   2305 HG21 VAL A 148      22.224  -4.766   4.303  1.00 96.65           H  
ATOM   2306 HG22 VAL A 148      20.603  -5.025   3.602  1.00 96.65           H  
ATOM   2307 HG23 VAL A 148      22.062  -5.599   2.755  1.00 96.65           H  
ATOM   2308  N   ALA A 149      22.537  -9.704   3.065  1.00 95.47           N  
ATOM   2309  H   ALA A 149      22.380 -10.137   3.964  1.00 95.47           H  
ATOM   2310  CA  ALA A 149      22.441 -10.570   1.899  1.00 95.47           C  
ATOM   2311  HA  ALA A 149      22.122  -9.975   1.043  1.00 95.47           H  
ATOM   2312  C   ALA A 149      21.391 -11.661   2.123  1.00 95.47           C  
ATOM   2313  CB  ALA A 149      23.817 -11.170   1.584  1.00 95.47           C  
ATOM   2314  HB1 ALA A 149      24.171 -11.759   2.430  1.00 95.47           H  
ATOM   2315  HB2 ALA A 149      24.531 -10.373   1.376  1.00 95.47           H  
ATOM   2316  HB3 ALA A 149      23.750 -11.817   0.709  1.00 95.47           H  
ATOM   2317  O   ALA A 149      21.125 -12.060   3.256  1.00 95.47           O  
ATOM   2318  N   SER A 150      20.809 -12.151   1.033  1.00 92.89           N  
ATOM   2319  H   SER A 150      21.081 -11.753   0.146  1.00 92.89           H  
ATOM   2320  CA  SER A 150      20.026 -13.383   1.014  1.00 92.89           C  
ATOM   2321  HA  SER A 150      19.403 -13.425   1.907  1.00 92.89           H  
ATOM   2322  C   SER A 150      20.952 -14.601   0.992  1.00 92.89           C  
ATOM   2323  CB  SER A 150      19.132 -13.395  -0.228  1.00 92.89           C  
ATOM   2324  HB2 SER A 150      19.749 -13.472  -1.123  1.00 92.89           H  
ATOM   2325  HB3 SER A 150      18.562 -12.467  -0.272  1.00 92.89           H  
ATOM   2326  O   SER A 150      22.006 -14.564   0.365  1.00 92.89           O  
ATOM   2327  OG  SER A 150      18.234 -14.487  -0.173  1.00 92.89           O  
ATOM   2328  HG  SER A 150      17.651 -14.352   0.577  1.00 92.89           H  
ATOM   2329  N   ASN A 151      20.516 -15.726   1.567  1.00 88.18           N  
ATOM   2330  H   ASN A 151      19.715 -15.661   2.178  1.00 88.18           H  
ATOM   2331  CA  ASN A 151      21.246 -17.005   1.571  1.00 88.18           C  
ATOM   2332  HA  ASN A 151      22.211 -16.843   2.052  1.00 88.18           H  
ATOM   2333  C   ASN A 151      21.536 -17.577   0.163  1.00 88.18           C  
ATOM   2334  CB  ASN A 151      20.458 -18.064   2.381  1.00 88.18           C  
ATOM   2335  HB2 ASN A 151      19.546 -18.321   1.843  1.00 88.18           H  
ATOM   2336  HB3 ASN A 151      21.071 -18.963   2.441  1.00 88.18           H  
ATOM   2337  O   ASN A 151      22.194 -18.607   0.053  1.00 88.18           O  
ATOM   2338  CG  ASN A 151      20.061 -17.671   3.793  1.00 88.18           C  
ATOM   2339  ND2 ASN A 151      19.975 -18.603   4.709  1.00 88.18           N  
ATOM   2340 HD21 ASN A 151      19.789 -18.269   5.644  1.00 88.18           H  
ATOM   2341 HD22 ASN A 151      20.311 -19.538   4.525  1.00 88.18           H  
ATOM   2342  OD1 ASN A 151      19.742 -16.538   4.083  1.00 88.18           O  
ATOM   2343  N   GLN A 152      21.003 -16.970  -0.904  1.00 87.86           N  
ATOM   2344  H   GLN A 152      20.474 -16.125  -0.740  1.00 87.86           H  
ATOM   2345  CA  GLN A 152      21.261 -17.344  -2.301  1.00 87.86           C  
ATOM   2346  HA  GLN A 152      21.742 -18.321  -2.324  1.00 87.86           H  
ATOM   2347  C   GLN A 152      22.233 -16.397  -3.027  1.00 87.86           C  
ATOM   2348  CB  GLN A 152      19.929 -17.459  -3.063  1.00 87.86           C  
ATOM   2349  HB2 GLN A 152      19.399 -16.507  -3.031  1.00 87.86           H  
ATOM   2350  HB3 GLN A 152      20.143 -17.702  -4.103  1.00 87.86           H  
ATOM   2351  O   GLN A 152      22.508 -16.608  -4.206  1.00 87.86           O  
ATOM   2352  CG  GLN A 152      19.044 -18.570  -2.480  1.00 87.86           C  
ATOM   2353  HG2 GLN A 152      18.629 -18.248  -1.525  1.00 87.86           H  
ATOM   2354  HG3 GLN A 152      19.662 -19.450  -2.302  1.00 87.86           H  
ATOM   2355  CD  GLN A 152      17.897 -18.977  -3.399  1.00 87.86           C  
ATOM   2356  NE2 GLN A 152      17.358 -20.163  -3.219  1.00 87.86           N  
ATOM   2357 HE21 GLN A 152      16.621 -20.413  -3.862  1.00 87.86           H  
ATOM   2358 HE22 GLN A 152      17.726 -20.789  -2.518  1.00 87.86           H  
ATOM   2359  OE1 GLN A 152      17.449 -18.266  -4.283  1.00 87.86           O  
ATOM   2360  N   ALA A 153      22.736 -15.360  -2.356  1.00 89.12           N  
ATOM   2361  H   ALA A 153      22.534 -15.258  -1.372  1.00 89.12           H  
ATOM   2362  CA  ALA A 153      23.601 -14.352  -2.950  1.00 89.12           C  
ATOM   2363  HA  ALA A 153      23.471 -14.354  -4.033  1.00 89.12           H  
ATOM   2364  C   ALA A 153      25.082 -14.639  -2.668  1.00 89.12           C  
ATOM   2365  CB  ALA A 153      23.147 -12.983  -2.436  1.00 89.12           C  
ATOM   2366  HB1 ALA A 153      22.077 -12.855  -2.598  1.00 89.12           H  
ATOM   2367  HB2 ALA A 153      23.366 -12.892  -1.373  1.00 89.12           H  
ATOM   2368  HB3 ALA A 153      23.675 -12.207  -2.990  1.00 89.12           H  
ATOM   2369  O   ALA A 153      25.498 -14.703  -1.512  1.00 89.12           O  
ATOM   2370  N   ASP A 154      25.898 -14.764  -3.719  1.00 88.03           N  
ATOM   2371  H   ASP A 154      25.515 -14.706  -4.652  1.00 88.03           H  
ATOM   2372  CA  ASP A 154      27.355 -14.786  -3.561  1.00 88.03           C  
ATOM   2373  HA  ASP A 154      27.615 -15.454  -2.740  1.00 88.03           H  
ATOM   2374  C   ASP A 154      27.860 -13.382  -3.212  1.00 88.03           C  
ATOM   2375  CB  ASP A 154      28.062 -15.315  -4.817  1.00 88.03           C  
ATOM   2376  HB2 ASP A 154      27.655 -14.819  -5.698  1.00 88.03           H  
ATOM   2377  HB3 ASP A 154      27.894 -16.388  -4.908  1.00 88.03           H  
ATOM   2378  O   ASP A 154      27.810 -12.474  -4.040  1.00 88.03           O  
ATOM   2379  CG  ASP A 154      29.566 -15.029  -4.717  1.00 88.03           C  
ATOM   2380  OD1 ASP A 154      30.145 -15.295  -3.639  1.00 88.03           O  
ATOM   2381  OD2 ASP A 154      30.116 -14.414  -5.654  1.00 88.03           O  
ATOM   2382  N   VAL A 155      28.368 -13.219  -1.993  1.00 90.77           N  
ATOM   2383  H   VAL A 155      28.357 -14.015  -1.373  1.00 90.77           H  
ATOM   2384  CA  VAL A 155      28.884 -11.946  -1.470  1.00 90.77           C  
ATOM   2385  HA  VAL A 155      28.314 -11.140  -1.931  1.00 90.77           H  
ATOM   2386  C   VAL A 155      30.347 -11.662  -1.841  1.00 90.77           C  
ATOM   2387  CB  VAL A 155      28.651 -11.844   0.048  1.00 90.77           C  
ATOM   2388  HB  VAL A 155      29.048 -10.887   0.383  1.00 90.77           H  
ATOM   2389  O   VAL A 155      30.882 -10.630  -1.442  1.00 90.77           O  
ATOM   2390  CG1 VAL A 155      27.152 -11.854   0.376  1.00 90.77           C  
ATOM   2391 HG11 VAL A 155      26.654 -11.045  -0.159  1.00 90.77           H  
ATOM   2392 HG12 VAL A 155      27.012 -11.705   1.447  1.00 90.77           H  
ATOM   2393 HG13 VAL A 155      26.701 -12.805   0.093  1.00 90.77           H  
ATOM   2394  CG2 VAL A 155      29.350 -12.957   0.841  1.00 90.77           C  
ATOM   2395 HG21 VAL A 155      29.201 -12.790   1.907  1.00 90.77           H  
ATOM   2396 HG22 VAL A 155      28.942 -13.933   0.578  1.00 90.77           H  
ATOM   2397 HG23 VAL A 155      30.420 -12.944   0.636  1.00 90.77           H  
ATOM   2398  N   ASN A 156      31.002 -12.543  -2.605  1.00 87.78           N  
ATOM   2399  H   ASN A 156      30.532 -13.392  -2.886  1.00 87.78           H  
ATOM   2400  CA  ASN A 156      32.354 -12.307  -3.125  1.00 87.78           C  
ATOM   2401  HA  ASN A 156      32.920 -11.725  -2.397  1.00 87.78           H  
ATOM   2402  C   ASN A 156      32.338 -11.497  -4.433  1.00 87.78           C  
ATOM   2403  CB  ASN A 156      33.069 -13.652  -3.315  1.00 87.78           C  
ATOM   2404  HB2 ASN A 156      34.090 -13.470  -3.651  1.00 87.78           H  
ATOM   2405  HB3 ASN A 156      32.558 -14.234  -4.081  1.00 87.78           H  
ATOM   2406  O   ASN A 156      33.279 -10.758  -4.720  1.00 87.78           O  
ATOM   2407  CG  ASN A 156      33.136 -14.455  -2.031  1.00 87.78           C  
ATOM   2408  ND2 ASN A 156      32.258 -15.411  -1.857  1.00 87.78           N  
ATOM   2409 HD21 ASN A 156      32.286 -15.919  -0.984  1.00 87.78           H  
ATOM   2410 HD22 ASN A 156      31.524 -15.530  -2.541  1.00 87.78           H  
ATOM   2411  OD1 ASN A 156      33.961 -14.219  -1.165  1.00 87.78           O  
ATOM   2412  N   THR A 157      31.266 -11.612  -5.220  1.00 87.87           N  
ATOM   2413  H   THR A 157      30.564 -12.292  -4.966  1.00 87.87           H  
ATOM   2414  CA  THR A 157      31.033 -10.815  -6.432  1.00 87.87           C  
ATOM   2415  HA  THR A 157      31.998 -10.461  -6.795  1.00 87.87           H  
ATOM   2416  C   THR A 157      30.155  -9.588  -6.147  1.00 87.87           C  
ATOM   2417  CB  THR A 157      30.402 -11.665  -7.548  1.00 87.87           C  
ATOM   2418  HB  THR A 157      30.070 -11.002  -8.347  1.00 87.87           H  
ATOM   2419  O   THR A 157      29.244  -9.666  -5.318  1.00 87.87           O  
ATOM   2420  CG2 THR A 157      31.399 -12.658  -8.141  1.00 87.87           C  
ATOM   2421 HG21 THR A 157      31.782 -13.320  -7.366  1.00 87.87           H  
ATOM   2422 HG22 THR A 157      32.231 -12.117  -8.593  1.00 87.87           H  
ATOM   2423 HG23 THR A 157      30.903 -13.254  -8.908  1.00 87.87           H  
ATOM   2424  OG1 THR A 157      29.290 -12.395  -7.084  1.00 87.87           O  
ATOM   2425  HG1 THR A 157      29.632 -13.158  -6.612  1.00 87.87           H  
ATOM   2426  N   PRO A 158      30.338  -8.455  -6.857  1.00 89.85           N  
ATOM   2427  CA  PRO A 158      29.359  -7.365  -6.839  1.00 89.85           C  
ATOM   2428  HA  PRO A 158      29.226  -6.992  -5.824  1.00 89.85           H  
ATOM   2429  C   PRO A 158      27.998  -7.846  -7.371  1.00 89.85           C  
ATOM   2430  CB  PRO A 158      29.962  -6.261  -7.713  1.00 89.85           C  
ATOM   2431  HB2 PRO A 158      29.201  -5.652  -8.201  1.00 89.85           H  
ATOM   2432  HB3 PRO A 158      30.618  -5.637  -7.106  1.00 89.85           H  
ATOM   2433  O   PRO A 158      27.904  -8.898  -8.005  1.00 89.85           O  
ATOM   2434  CG  PRO A 158      30.798  -7.047  -8.722  1.00 89.85           C  
ATOM   2435  HG2 PRO A 158      31.602  -6.442  -9.142  1.00 89.85           H  
ATOM   2436  HG3 PRO A 158      30.153  -7.431  -9.512  1.00 89.85           H  
ATOM   2437  CD  PRO A 158      31.338  -8.209  -7.888  1.00 89.85           C  
ATOM   2438  HD2 PRO A 158      31.486  -9.080  -8.526  1.00 89.85           H  
ATOM   2439  HD3 PRO A 158      32.278  -7.922  -7.416  1.00 89.85           H  
ATOM   2440  N   ALA A 159      26.933  -7.096  -7.098  1.00 90.12           N  
ATOM   2441  H   ALA A 159      27.073  -6.207  -6.639  1.00 90.12           H  
ATOM   2442  CA  ALA A 159      25.629  -7.330  -7.709  1.00 90.12           C  
ATOM   2443  HA  ALA A 159      25.453  -8.403  -7.790  1.00 90.12           H  
ATOM   2444  C   ALA A 159      25.583  -6.743  -9.125  1.00 90.12           C  
ATOM   2445  CB  ALA A 159      24.545  -6.717  -6.819  1.00 90.12           C  
ATOM   2446  HB1 ALA A 159      24.672  -5.635  -6.820  1.00 90.12           H  
ATOM   2447  HB2 ALA A 159      24.627  -7.098  -5.801  1.00 90.12           H  
ATOM   2448  HB3 ALA A 159      23.562  -6.965  -7.219  1.00 90.12           H  
ATOM   2449  O   ALA A 159      26.089  -5.641  -9.345  1.00 90.12           O  
ATOM   2450  N   ASP A 160      24.920  -7.426 -10.059  1.00 85.19           N  
ATOM   2451  H   ASP A 160      24.556  -8.337  -9.819  1.00 85.19           H  
ATOM   2452  CA  ASP A 160      24.694  -6.910 -11.422  1.00 85.19           C  
ATOM   2453  HA  ASP A 160      25.590  -6.365 -11.717  1.00 85.19           H  
ATOM   2454  C   ASP A 160      23.538  -5.887 -11.454  1.00 85.19           C  
ATOM   2455  CB  ASP A 160      24.544  -8.067 -12.425  1.00 85.19           C  
ATOM   2456  HB2 ASP A 160      23.604  -8.588 -12.238  1.00 85.19           H  
ATOM   2457  HB3 ASP A 160      25.357  -8.775 -12.267  1.00 85.19           H  
ATOM   2458  O   ASP A 160      22.491  -6.086 -12.073  1.00 85.19           O  
ATOM   2459  CG  ASP A 160      24.600  -7.598 -13.890  1.00 85.19           C  
ATOM   2460  OD1 ASP A 160      25.200  -6.528 -14.151  1.00 85.19           O  
ATOM   2461  OD2 ASP A 160      24.080  -8.340 -14.757  1.00 85.19           O  
ATOM   2462  N   ILE A 161      23.697  -4.799 -10.690  1.00 85.84           N  
ATOM   2463  H   ILE A 161      24.576  -4.719 -10.199  1.00 85.84           H  
ATOM   2464  CA  ILE A 161      22.718  -3.719 -10.527  1.00 85.84           C  
ATOM   2465  HA  ILE A 161      21.988  -3.787 -11.334  1.00 85.84           H  
ATOM   2466  C   ILE A 161      23.431  -2.367 -10.645  1.00 85.84           C  
ATOM   2467  CB  ILE A 161      21.963  -3.834  -9.178  1.00 85.84           C  
ATOM   2468  HB  ILE A 161      22.688  -3.706  -8.375  1.00 85.84           H  
ATOM   2469  O   ILE A 161      24.274  -2.020  -9.822  1.00 85.84           O  
ATOM   2470  CG1 ILE A 161      21.277  -5.200  -8.940  1.00 85.84           C  
ATOM   2471 HG12 ILE A 161      20.929  -5.239  -7.908  1.00 85.84           H  
ATOM   2472 HG13 ILE A 161      22.009  -6.000  -9.053  1.00 85.84           H  
ATOM   2473  CG2 ILE A 161      20.928  -2.696  -9.066  1.00 85.84           C  
ATOM   2474 HG21 ILE A 161      21.439  -1.746  -8.910  1.00 85.84           H  
ATOM   2475 HG22 ILE A 161      20.329  -2.634  -9.975  1.00 85.84           H  
ATOM   2476 HG23 ILE A 161      20.265  -2.875  -8.220  1.00 85.84           H  
ATOM   2477  CD1 ILE A 161      20.079  -5.499  -9.853  1.00 85.84           C  
ATOM   2478 HD11 ILE A 161      20.341  -5.343 -10.899  1.00 85.84           H  
ATOM   2479 HD12 ILE A 161      19.779  -6.539  -9.722  1.00 85.84           H  
ATOM   2480 HD13 ILE A 161      19.243  -4.850  -9.594  1.00 85.84           H  
ATOM   2481  N   VAL A 162      23.055  -1.574 -11.649  1.00 79.22           N  
ATOM   2482  H   VAL A 162      22.367  -1.928 -12.298  1.00 79.22           H  
ATOM   2483  CA  VAL A 162      23.537  -0.192 -11.827  1.00 79.22           C  
ATOM   2484  HA  VAL A 162      24.624  -0.203 -11.741  1.00 79.22           H  
ATOM   2485  C   VAL A 162      23.018   0.749 -10.731  1.00 79.22           C  
ATOM   2486  CB  VAL A 162      23.176   0.357 -13.223  1.00 79.22           C  
ATOM   2487  HB  VAL A 162      23.431   1.416 -13.252  1.00 79.22           H  
ATOM   2488  O   VAL A 162      21.927   0.545 -10.200  1.00 79.22           O  
ATOM   2489  CG1 VAL A 162      24.003  -0.341 -14.309  1.00 79.22           C  
ATOM   2490 HG11 VAL A 162      23.788   0.103 -15.281  1.00 79.22           H  
ATOM   2491 HG12 VAL A 162      25.066  -0.221 -14.096  1.00 79.22           H  
ATOM   2492 HG13 VAL A 162      23.770  -1.405 -14.342  1.00 79.22           H  
ATOM   2493  CG2 VAL A 162      21.687   0.214 -13.579  1.00 79.22           C  
ATOM   2494 HG21 VAL A 162      21.404  -0.836 -13.655  1.00 79.22           H  
ATOM   2495 HG22 VAL A 162      21.494   0.703 -14.534  1.00 79.22           H  
ATOM   2496 HG23 VAL A 162      21.080   0.700 -12.815  1.00 79.22           H  
ATOM   2497  N   ASP A 163      23.762   1.815 -10.415  1.00 80.19           N  
ATOM   2498  H   ASP A 163      24.664   1.928 -10.855  1.00 80.19           H  
ATOM   2499  CA  ASP A 163      23.271   2.917  -9.568  1.00 80.19           C  
ATOM   2500  HA  ASP A 163      23.011   2.514  -8.589  1.00 80.19           H  
ATOM   2501  C   ASP A 163      21.997   3.557 -10.163  1.00 80.19           C  
ATOM   2502  CB  ASP A 163      24.360   3.997  -9.385  1.00 80.19           C  
ATOM   2503  HB2 ASP A 163      24.951   4.077 -10.298  1.00 80.19           H  
ATOM   2504  HB3 ASP A 163      23.873   4.960  -9.235  1.00 80.19           H  
ATOM   2505  O   ASP A 163      21.832   3.635 -11.383  1.00 80.19           O  
ATOM   2506  CG  ASP A 163      25.283   3.782  -8.176  1.00 80.19           C  
ATOM   2507  OD1 ASP A 163      24.764   3.489  -7.074  1.00 80.19           O  
ATOM   2508  OD2 ASP A 163      26.502   4.016  -8.318  1.00 80.19           O  
ATOM   2509  N   ARG A 164      21.091   4.053  -9.308  1.00 83.31           N  
ATOM   2510  H   ARG A 164      21.290   4.013  -8.318  1.00 83.31           H  
ATOM   2511  CA  ARG A 164      19.866   4.733  -9.763  1.00 83.31           C  
ATOM   2512  HA  ARG A 164      19.471   4.178 -10.613  1.00 83.31           H  
ATOM   2513  C   ARG A 164      20.175   6.154 -10.231  1.00 83.31           C  
ATOM   2514  CB  ARG A 164      18.808   4.739  -8.646  1.00 83.31           C  
ATOM   2515  HB2 ARG A 164      18.704   3.731  -8.245  1.00 83.31           H  
ATOM   2516  HB3 ARG A 164      19.143   5.399  -7.846  1.00 83.31           H  
ATOM   2517  O   ARG A 164      20.670   6.962  -9.448  1.00 83.31           O  
ATOM   2518  CG  ARG A 164      17.439   5.231  -9.146  1.00 83.31           C  
ATOM   2519  HG2 ARG A 164      17.167   4.653 -10.029  1.00 83.31           H  
ATOM   2520  HG3 ARG A 164      17.508   6.281  -9.428  1.00 83.31           H  
ATOM   2521  CD  ARG A 164      16.322   5.068  -8.105  1.00 83.31           C  
ATOM   2522  HD2 ARG A 164      16.186   4.004  -7.909  1.00 83.31           H  
ATOM   2523  HD3 ARG A 164      15.386   5.434  -8.526  1.00 83.31           H  
ATOM   2524  NE  ARG A 164      16.626   5.745  -6.831  1.00 83.31           N  
ATOM   2525  HE  ARG A 164      17.162   5.218  -6.157  1.00 83.31           H  
ATOM   2526  NH1 ARG A 164      15.740   7.826  -7.282  1.00 83.31           N  
ATOM   2527 HH11 ARG A 164      15.642   8.808  -7.068  1.00 83.31           H  
ATOM   2528 HH12 ARG A 164      15.458   7.510  -8.199  1.00 83.31           H  
ATOM   2529  NH2 ARG A 164      16.728   7.408  -5.326  1.00 83.31           N  
ATOM   2530 HH21 ARG A 164      16.562   8.363  -5.043  1.00 83.31           H  
ATOM   2531 HH22 ARG A 164      17.171   6.723  -4.731  1.00 83.31           H  
ATOM   2532  CZ  ARG A 164      16.360   6.990  -6.501  1.00 83.31           C  
ATOM   2533  N   ASP A 165      19.767   6.516 -11.444  1.00 76.58           N  
ATOM   2534  H   ASP A 165      19.389   5.819 -12.070  1.00 76.58           H  
ATOM   2535  CA  ASP A 165      19.653   7.926 -11.827  1.00 76.58           C  
ATOM   2536  HA  ASP A 165      20.487   8.466 -11.378  1.00 76.58           H  
ATOM   2537  C   ASP A 165      18.317   8.486 -11.284  1.00 76.58           C  
ATOM   2538  CB  ASP A 165      19.819   8.092 -13.347  1.00 76.58           C  
ATOM   2539  HB2 ASP A 165      19.004   7.583 -13.859  1.00 76.58           H  
ATOM   2540  HB3 ASP A 165      20.753   7.616 -13.644  1.00 76.58           H  
ATOM   2541  O   ASP A 165      17.242   8.003 -11.652  1.00 76.58           O  
ATOM   2542  CG  ASP A 165      19.855   9.559 -13.801  1.00 76.58           C  
ATOM   2543  OD1 ASP A 165      19.258  10.427 -13.119  1.00 76.58           O  
ATOM   2544  OD2 ASP A 165      20.462   9.845 -14.849  1.00 76.58           O  
ATOM   2545  N   PRO A 166      18.326   9.495 -10.391  1.00 77.45           N  
ATOM   2546  CA  PRO A 166      17.106  10.069  -9.823  1.00 77.45           C  
ATOM   2547  HA  PRO A 166      16.469   9.272  -9.438  1.00 77.45           H  
ATOM   2548  C   PRO A 166      16.281  10.890 -10.829  1.00 77.45           C  
ATOM   2549  CB  PRO A 166      17.599  10.960  -8.681  1.00 77.45           C  
ATOM   2550  HB2 PRO A 166      17.802  10.354  -7.797  1.00 77.45           H  
ATOM   2551  HB3 PRO A 166      16.905  11.766  -8.445  1.00 77.45           H  
ATOM   2552  O   PRO A 166      15.192  11.342 -10.476  1.00 77.45           O  
ATOM   2553  CG  PRO A 166      18.907  11.486  -9.266  1.00 77.45           C  
ATOM   2554  HG2 PRO A 166      19.560  11.906  -8.500  1.00 77.45           H  
ATOM   2555  HG3 PRO A 166      18.703  12.235 -10.031  1.00 77.45           H  
ATOM   2556  CD  PRO A 166      19.486  10.233  -9.915  1.00 77.45           C  
ATOM   2557  HD2 PRO A 166      20.155  10.511 -10.730  1.00 77.45           H  
ATOM   2558  HD3 PRO A 166      20.017   9.631  -9.178  1.00 77.45           H  
ATOM   2559  N   SER A 167      16.804  11.141 -12.034  1.00 72.63           N  
ATOM   2560  H   SER A 167      17.719  10.769 -12.246  1.00 72.63           H  
ATOM   2561  CA  SER A 167      16.100  11.808 -13.129  1.00 72.63           C  
ATOM   2562  HA  SER A 167      15.352  12.473 -12.698  1.00 72.63           H  
ATOM   2563  C   SER A 167      15.336  10.834 -14.034  1.00 72.63           C  
ATOM   2564  CB  SER A 167      17.069  12.686 -13.931  1.00 72.63           C  
ATOM   2565  HB2 SER A 167      17.681  13.273 -13.246  1.00 72.63           H  
ATOM   2566  HB3 SER A 167      16.484  13.374 -14.541  1.00 72.63           H  
ATOM   2567  O   SER A 167      14.355  11.253 -14.653  1.00 72.63           O  
ATOM   2568  OG  SER A 167      17.907  11.947 -14.789  1.00 72.63           O  
ATOM   2569  HG  SER A 167      18.512  11.408 -14.273  1.00 72.63           H  
ATOM   2570  N   SER A 168      15.715   9.546 -14.068  1.00 71.02           N  
ATOM   2571  H   SER A 168      16.536   9.263 -13.553  1.00 71.02           H  
ATOM   2572  CA  SER A 168      14.962   8.489 -14.760  1.00 71.02           C  
ATOM   2573  HA  SER A 168      14.357   8.946 -15.543  1.00 71.02           H  
ATOM   2574  C   SER A 168      13.999   7.751 -13.830  1.00 71.02           C  
ATOM   2575  CB  SER A 168      15.907   7.495 -15.453  1.00 71.02           C  
ATOM   2576  HB2 SER A 168      16.593   8.051 -16.092  1.00 71.02           H  
ATOM   2577  HB3 SER A 168      15.321   6.821 -16.078  1.00 71.02           H  
ATOM   2578  O   SER A 168      12.840   7.537 -14.192  1.00 71.02           O  
ATOM   2579  OG  SER A 168      16.660   6.724 -14.538  1.00 71.02           O  
ATOM   2580  HG  SER A 168      16.193   5.907 -14.346  1.00 71.02           H  
ATOM   2581  N   ASP A 169      14.456   7.396 -12.625  1.00 75.96           N  
ATOM   2582  H   ASP A 169      15.425   7.594 -12.420  1.00 75.96           H  
ATOM   2583  CA  ASP A 169      13.780   6.438 -11.751  1.00 75.96           C  
ATOM   2584  HA  ASP A 169      12.798   6.210 -12.165  1.00 75.96           H  
ATOM   2585  C   ASP A 169      13.560   6.981 -10.335  1.00 75.96           C  
ATOM   2586  CB  ASP A 169      14.566   5.121 -11.734  1.00 75.96           C  
ATOM   2587  HB2 ASP A 169      14.189   4.491 -10.928  1.00 75.96           H  
ATOM   2588  HB3 ASP A 169      15.620   5.326 -11.547  1.00 75.96           H  
ATOM   2589  O   ASP A 169      14.463   7.495  -9.671  1.00 75.96           O  
ATOM   2590  CG  ASP A 169      14.401   4.381 -13.061  1.00 75.96           C  
ATOM   2591  OD1 ASP A 169      13.352   3.711 -13.211  1.00 75.96           O  
ATOM   2592  OD2 ASP A 169      15.295   4.529 -13.926  1.00 75.96           O  
ATOM   2593  N   GLU A 170      12.335   6.824  -9.829  1.00 77.39           N  
ATOM   2594  H   GLU A 170      11.657   6.336 -10.396  1.00 77.39           H  
ATOM   2595  CA  GLU A 170      11.971   7.162  -8.450  1.00 77.39           C  
ATOM   2596  HA  GLU A 170      12.492   8.082  -8.188  1.00 77.39           H  
ATOM   2597  C   GLU A 170      12.437   6.067  -7.469  1.00 77.39           C  
ATOM   2598  CB  GLU A 170      10.458   7.451  -8.369  1.00 77.39           C  
ATOM   2599  HB2 GLU A 170      10.202   8.159  -9.157  1.00 77.39           H  
ATOM   2600  HB3 GLU A 170       9.905   6.528  -8.541  1.00 77.39           H  
ATOM   2601  O   GLU A 170      12.571   4.898  -7.830  1.00 77.39           O  
ATOM   2602  CG  GLU A 170      10.038   8.063  -7.021  1.00 77.39           C  
ATOM   2603  HG2 GLU A 170      10.166   7.316  -6.237  1.00 77.39           H  
ATOM   2604  HG3 GLU A 170      10.706   8.895  -6.799  1.00 77.39           H  
ATOM   2605  CD  GLU A 170       8.581   8.558  -6.982  1.00 77.39           C  
ATOM   2606  OE1 GLU A 170       8.312   9.453  -6.148  1.00 77.39           O  
ATOM   2607  OE2 GLU A 170       7.733   8.026  -7.740  1.00 77.39           O  
ATOM   2608  N   ALA A 171      12.686   6.431  -6.207  1.00 86.76           N  
ATOM   2609  H   ALA A 171      12.474   7.377  -5.926  1.00 86.76           H  
ATOM   2610  CA  ALA A 171      13.076   5.466  -5.181  1.00 86.76           C  
ATOM   2611  HA  ALA A 171      13.926   4.896  -5.556  1.00 86.76           H  
ATOM   2612  C   ALA A 171      11.935   4.476  -4.877  1.00 86.76           C  
ATOM   2613  CB  ALA A 171      13.520   6.216  -3.920  1.00 86.76           C  
ATOM   2614  HB1 ALA A 171      13.887   5.498  -3.186  1.00 86.76           H  
ATOM   2615  HB2 ALA A 171      12.676   6.761  -3.497  1.00 86.76           H  
ATOM   2616  HB3 ALA A 171      14.321   6.914  -4.162  1.00 86.76           H  
ATOM   2617  O   ALA A 171      10.824   4.873  -4.517  1.00 86.76           O  
ATOM   2618  N   ILE A 172      12.236   3.182  -4.950  1.00 82.06           N  
ATOM   2619  H   ILE A 172      13.178   2.932  -5.215  1.00 82.06           H  
ATOM   2620  CA  ILE A 172      11.327   2.087  -4.609  1.00 82.06           C  
ATOM   2621  HA  ILE A 172      10.426   2.193  -5.213  1.00 82.06           H  
ATOM   2622  C   ILE A 172      10.981   2.182  -3.110  1.00 82.06           C  
ATOM   2623  CB  ILE A 172      11.983   0.727  -4.961  1.00 82.06           C  
ATOM   2624  HB  ILE A 172      12.908   0.642  -4.392  1.00 82.06           H  
ATOM   2625  O   ILE A 172      11.887   2.237  -2.275  1.00 82.06           O  
ATOM   2626  CG1 ILE A 172      12.332   0.638  -6.469  1.00 82.06           C  
ATOM   2627 HG12 ILE A 172      12.844   1.546  -6.789  1.00 82.06           H  
ATOM   2628 HG13 ILE A 172      11.416   0.552  -7.053  1.00 82.06           H  
ATOM   2629  CG2 ILE A 172      11.059  -0.442  -4.560  1.00 82.06           C  
ATOM   2630 HG21 ILE A 172      10.119  -0.388  -5.110  1.00 82.06           H  
ATOM   2631 HG22 ILE A 172      10.859  -0.425  -3.489  1.00 82.06           H  
ATOM   2632 HG23 ILE A 172      11.543  -1.395  -4.771  1.00 82.06           H  
ATOM   2633  CD1 ILE A 172      13.265  -0.529  -6.816  1.00 82.06           C  
ATOM   2634 HD11 ILE A 172      14.179  -0.461  -6.225  1.00 82.06           H  
ATOM   2635 HD12 ILE A 172      13.525  -0.482  -7.873  1.00 82.06           H  
ATOM   2636 HD13 ILE A 172      12.778  -1.484  -6.619  1.00 82.06           H  
ATOM   2637  N   PRO A 173       9.696   2.174  -2.709  1.00 83.77           N  
ATOM   2638  CA  PRO A 173       9.342   2.111  -1.296  1.00 83.77           C  
ATOM   2639  HA  PRO A 173       9.769   2.978  -0.793  1.00 83.77           H  
ATOM   2640  C   PRO A 173       9.882   0.821  -0.666  1.00 83.77           C  
ATOM   2641  CB  PRO A 173       7.811   2.207  -1.242  1.00 83.77           C  
ATOM   2642  HB2 PRO A 173       7.477   2.776  -0.374  1.00 83.77           H  
ATOM   2643  HB3 PRO A 173       7.361   1.214  -1.242  1.00 83.77           H  
ATOM   2644  O   PRO A 173       9.471  -0.272  -1.060  1.00 83.77           O  
ATOM   2645  CG  PRO A 173       7.461   2.915  -2.551  1.00 83.77           C  
ATOM   2646  HG2 PRO A 173       6.449   2.681  -2.882  1.00 83.77           H  
ATOM   2647  HG3 PRO A 173       7.589   3.991  -2.432  1.00 83.77           H  
ATOM   2648  CD  PRO A 173       8.512   2.381  -3.522  1.00 83.77           C  
ATOM   2649  HD2 PRO A 173       8.190   1.429  -3.944  1.00 83.77           H  
ATOM   2650  HD3 PRO A 173       8.689   3.111  -4.312  1.00 83.77           H  
ATOM   2651  N   THR A 174      10.787   0.947   0.310  1.00 91.19           N  
ATOM   2652  H   THR A 174      11.119   1.875   0.530  1.00 91.19           H  
ATOM   2653  CA  THR A 174      11.400  -0.182   1.020  1.00 91.19           C  
ATOM   2654  HA  THR A 174      12.016  -0.734   0.311  1.00 91.19           H  
ATOM   2655  C   THR A 174      10.324  -1.120   1.548  1.00 91.19           C  
ATOM   2656  CB  THR A 174      12.320   0.296   2.154  1.00 91.19           C  
ATOM   2657  HB  THR A 174      11.897   1.188   2.614  1.00 91.19           H  
ATOM   2658  O   THR A 174       9.422  -0.737   2.298  1.00 91.19           O  
ATOM   2659  CG2 THR A 174      12.647  -0.741   3.232  1.00 91.19           C  
ATOM   2660 HG21 THR A 174      11.752  -1.019   3.788  1.00 91.19           H  
ATOM   2661 HG22 THR A 174      13.081  -1.632   2.780  1.00 91.19           H  
ATOM   2662 HG23 THR A 174      13.362  -0.311   3.933  1.00 91.19           H  
ATOM   2663  OG1 THR A 174      13.559   0.612   1.595  1.00 91.19           O  
ATOM   2664  HG1 THR A 174      13.776   1.518   1.826  1.00 91.19           H  
ATOM   2665  N   ARG A 175      10.428  -2.379   1.136  1.00 86.64           N  
ATOM   2666  H   ARG A 175      11.187  -2.601   0.508  1.00 86.64           H  
ATOM   2667  CA  ARG A 175       9.539  -3.474   1.508  1.00 86.64           C  
ATOM   2668  HA  ARG A 175       9.039  -3.245   2.449  1.00 86.64           H  
ATOM   2669  C   ARG A 175      10.388  -4.716   1.687  1.00 86.64           C  
ATOM   2670  CB  ARG A 175       8.508  -3.702   0.394  1.00 86.64           C  
ATOM   2671  HB2 ARG A 175       9.028  -3.717  -0.563  1.00 86.64           H  
ATOM   2672  HB3 ARG A 175       8.043  -4.678   0.536  1.00 86.64           H  
ATOM   2673  O   ARG A 175      11.262  -4.981   0.871  1.00 86.64           O  
ATOM   2674  CG  ARG A 175       7.396  -2.642   0.359  1.00 86.64           C  
ATOM   2675  HG2 ARG A 175       6.739  -2.784   1.216  1.00 86.64           H  
ATOM   2676  HG3 ARG A 175       7.813  -1.635   0.391  1.00 86.64           H  
ATOM   2677  CD  ARG A 175       6.611  -2.808  -0.944  1.00 86.64           C  
ATOM   2678  HD2 ARG A 175       6.420  -3.872  -1.082  1.00 86.64           H  
ATOM   2679  HD3 ARG A 175       7.238  -2.467  -1.768  1.00 86.64           H  
ATOM   2680  NE  ARG A 175       5.342  -2.048  -0.947  1.00 86.64           N  
ATOM   2681  HE  ARG A 175       5.372  -1.110  -0.573  1.00 86.64           H  
ATOM   2682  NH1 ARG A 175       4.087  -3.657  -1.982  1.00 86.64           N  
ATOM   2683 HH11 ARG A 175       4.910  -4.214  -2.161  1.00 86.64           H  
ATOM   2684 HH12 ARG A 175       3.178  -3.954  -2.308  1.00 86.64           H  
ATOM   2685  NH2 ARG A 175       3.094  -1.795  -1.410  1.00 86.64           N  
ATOM   2686 HH21 ARG A 175       2.283  -2.250  -1.802  1.00 86.64           H  
ATOM   2687 HH22 ARG A 175       3.064  -0.859  -1.031  1.00 86.64           H  
ATOM   2688  CZ  ARG A 175       4.193  -2.486  -1.438  1.00 86.64           C  
ATOM   2689  N   PHE A 176      10.080  -5.489   2.716  1.00 89.23           N  
ATOM   2690  H   PHE A 176       9.356  -5.193   3.353  1.00 89.23           H  
ATOM   2691  CA  PHE A 176      10.771  -6.737   3.013  1.00 89.23           C  
ATOM   2692  HA  PHE A 176      11.640  -6.825   2.359  1.00 89.23           H  
ATOM   2693  C   PHE A 176       9.873  -7.957   2.762  1.00 89.23           C  
ATOM   2694  CB  PHE A 176      11.296  -6.670   4.447  1.00 89.23           C  
ATOM   2695  HB2 PHE A 176      11.778  -7.620   4.680  1.00 89.23           H  
ATOM   2696  HB3 PHE A 176      10.465  -6.540   5.140  1.00 89.23           H  
ATOM   2697  O   PHE A 176       8.635  -7.804   2.705  1.00 89.23           O  
ATOM   2698  CG  PHE A 176      12.319  -5.572   4.643  1.00 89.23           C  
ATOM   2699  CD1 PHE A 176      13.584  -5.698   4.044  1.00 89.23           C  
ATOM   2700  HD1 PHE A 176      13.832  -6.574   3.463  1.00 89.23           H  
ATOM   2701  CD2 PHE A 176      12.004  -4.416   5.382  1.00 89.23           C  
ATOM   2702  HD2 PHE A 176      11.025  -4.302   5.822  1.00 89.23           H  
ATOM   2703  CE1 PHE A 176      14.533  -4.679   4.200  1.00 89.23           C  
ATOM   2704  HE1 PHE A 176      15.497  -4.764   3.721  1.00 89.23           H  
ATOM   2705  CE2 PHE A 176      12.974  -3.417   5.575  1.00 89.23           C  
ATOM   2706  HE2 PHE A 176      12.754  -2.549   6.178  1.00 89.23           H  
ATOM   2707  CZ  PHE A 176      14.243  -3.559   4.990  1.00 89.23           C  
ATOM   2708  HZ  PHE A 176      15.009  -2.814   5.149  1.00 89.23           H  
ATOM   2709  N   PRO A 177      10.473  -9.152   2.600  1.00 79.79           N  
ATOM   2710  CA  PRO A 177       9.751 -10.419   2.579  1.00 79.79           C  
ATOM   2711  HA  PRO A 177       9.180 -10.463   1.652  1.00 79.79           H  
ATOM   2712  C   PRO A 177       8.813 -10.598   3.788  1.00 79.79           C  
ATOM   2713  CB  PRO A 177      10.829 -11.508   2.544  1.00 79.79           C  
ATOM   2714  HB2 PRO A 177      11.125 -11.776   3.558  1.00 79.79           H  
ATOM   2715  HB3 PRO A 177      10.494 -12.392   2.001  1.00 79.79           H  
ATOM   2716  O   PRO A 177       9.043 -10.021   4.856  1.00 79.79           O  
ATOM   2717  CG  PRO A 177      11.998 -10.821   1.841  1.00 79.79           C  
ATOM   2718  HG2 PRO A 177      11.840 -10.832   0.763  1.00 79.79           H  
ATOM   2719  HG3 PRO A 177      12.953 -11.279   2.098  1.00 79.79           H  
ATOM   2720  CD  PRO A 177      11.897  -9.391   2.363  1.00 79.79           C  
ATOM   2721  HD2 PRO A 177      12.311  -8.706   1.623  1.00 79.79           H  
ATOM   2722  HD3 PRO A 177      12.453  -9.303   3.297  1.00 79.79           H  
ATOM   2723  N   PRO A 178       7.737 -11.393   3.655  1.00 79.74           N  
ATOM   2724  CA  PRO A 178       7.002 -11.895   4.813  1.00 79.74           C  
ATOM   2725  HA  PRO A 178       6.534 -11.057   5.330  1.00 79.74           H  
ATOM   2726  C   PRO A 178       7.955 -12.632   5.765  1.00 79.74           C  
ATOM   2727  CB  PRO A 178       5.921 -12.827   4.250  1.00 79.74           C  
ATOM   2728  HB2 PRO A 178       6.264 -13.862   4.281  1.00 79.74           H  
ATOM   2729  HB3 PRO A 178       4.980 -12.726   4.791  1.00 79.74           H  
ATOM   2730  O   PRO A 178       8.823 -13.372   5.310  1.00 79.74           O  
ATOM   2731  CG  PRO A 178       5.783 -12.392   2.790  1.00 79.74           C  
ATOM   2732  HG2 PRO A 178       5.115 -11.532   2.724  1.00 79.74           H  
ATOM   2733  HG3 PRO A 178       5.430 -13.205   2.156  1.00 79.74           H  
ATOM   2734  CD  PRO A 178       7.204 -11.968   2.431  1.00 79.74           C  
ATOM   2735  HD2 PRO A 178       7.794 -12.841   2.153  1.00 79.74           H  
ATOM   2736  HD3 PRO A 178       7.180 -11.245   1.616  1.00 79.74           H  
ATOM   2737  N   GLY A 179       7.808 -12.422   7.074  1.00 81.02           N  
ATOM   2738  H   GLY A 179       7.075 -11.806   7.396  1.00 81.02           H  
ATOM   2739  CA  GLY A 179       8.692 -13.017   8.085  1.00 81.02           C  
ATOM   2740  HA2 GLY A 179       8.165 -13.047   9.039  1.00 81.02           H  
ATOM   2741  HA3 GLY A 179       8.926 -14.043   7.801  1.00 81.02           H  
ATOM   2742  C   GLY A 179      10.024 -12.287   8.318  1.00 81.02           C  
ATOM   2743  O   GLY A 179      10.779 -12.704   9.193  1.00 81.02           O  
ATOM   2744  N   THR A 180      10.323 -11.192   7.604  1.00 87.51           N  
ATOM   2745  H   THR A 180       9.732 -10.907   6.836  1.00 87.51           H  
ATOM   2746  CA  THR A 180      11.485 -10.358   7.950  1.00 87.51           C  
ATOM   2747  HA  THR A 180      12.333 -11.032   8.077  1.00 87.51           H  
ATOM   2748  C   THR A 180      11.270  -9.622   9.271  1.00 87.51           C  
ATOM   2749  CB  THR A 180      11.859  -9.368   6.843  1.00 87.51           C  
ATOM   2750  HB  THR A 180      10.996  -8.744   6.607  1.00 87.51           H  
ATOM   2751  O   THR A 180      10.322  -8.845   9.410  1.00 87.51           O  
ATOM   2752  CG2 THR A 180      13.039  -8.464   7.212  1.00 87.51           C  
ATOM   2753 HG21 THR A 180      12.710  -7.700   7.916  1.00 87.51           H  
ATOM   2754 HG22 THR A 180      13.830  -9.045   7.686  1.00 87.51           H  
ATOM   2755 HG23 THR A 180      13.435  -7.970   6.324  1.00 87.51           H  
ATOM   2756  OG1 THR A 180      12.237 -10.081   5.689  1.00 87.51           O  
ATOM   2757  HG1 THR A 180      12.784 -10.817   5.973  1.00 87.51           H  
ATOM   2758  N   VAL A 181      12.185  -9.828  10.219  1.00 86.38           N  
ATOM   2759  H   VAL A 181      12.961 -10.436  10.003  1.00 86.38           H  
ATOM   2760  CA  VAL A 181      12.232  -9.096  11.489  1.00 86.38           C  
ATOM   2761  HA  VAL A 181      11.223  -9.041  11.899  1.00 86.38           H  
ATOM   2762  C   VAL A 181      12.732  -7.679  11.210  1.00 86.38           C  
ATOM   2763  CB  VAL A 181      13.132  -9.816  12.513  1.00 86.38           C  
ATOM   2764  HB  VAL A 181      14.158  -9.825  12.144  1.00 86.38           H  
ATOM   2765  O   VAL A 181      13.770  -7.501  10.580  1.00 86.38           O  
ATOM   2766  CG1 VAL A 181      13.105  -9.107  13.874  1.00 86.38           C  
ATOM   2767 HG11 VAL A 181      13.502  -8.097  13.783  1.00 86.38           H  
ATOM   2768 HG12 VAL A 181      13.737  -9.648  14.579  1.00 86.38           H  
ATOM   2769 HG13 VAL A 181      12.087  -9.069  14.263  1.00 86.38           H  
ATOM   2770  CG2 VAL A 181      12.680 -11.267  12.737  1.00 86.38           C  
ATOM   2771 HG21 VAL A 181      11.640 -11.294  13.060  1.00 86.38           H  
ATOM   2772 HG22 VAL A 181      12.788 -11.842  11.818  1.00 86.38           H  
ATOM   2773 HG23 VAL A 181      13.306 -11.734  13.498  1.00 86.38           H  
ATOM   2774  N   LEU A 182      11.988  -6.662  11.649  1.00 87.75           N  
ATOM   2775  H   LEU A 182      11.171  -6.871  12.206  1.00 87.75           H  
ATOM   2776  CA  LEU A 182      12.368  -5.257  11.471  1.00 87.75           C  
ATOM   2777  HA  LEU A 182      13.075  -5.197  10.643  1.00 87.75           H  
ATOM   2778  C   LEU A 182      13.062  -4.724  12.736  1.00 87.75           C  
ATOM   2779  CB  LEU A 182      11.136  -4.401  11.116  1.00 87.75           C  
ATOM   2780  HB2 LEU A 182      11.474  -3.378  10.949  1.00 87.75           H  
ATOM   2781  HB3 LEU A 182      10.466  -4.394  11.975  1.00 87.75           H  
ATOM   2782  O   LEU A 182      12.553  -4.981  13.832  1.00 87.75           O  
ATOM   2783  CG  LEU A 182      10.338  -4.866   9.884  1.00 87.75           C  
ATOM   2784  HG  LEU A 182       9.914  -5.852  10.075  1.00 87.75           H  
ATOM   2785  CD1 LEU A 182       9.186  -3.891   9.621  1.00 87.75           C  
ATOM   2786 HD11 LEU A 182       9.578  -2.895   9.416  1.00 87.75           H  
ATOM   2787 HD12 LEU A 182       8.601  -4.241   8.770  1.00 87.75           H  
ATOM   2788 HD13 LEU A 182       8.540  -3.854  10.498  1.00 87.75           H  
ATOM   2789  CD2 LEU A 182      11.186  -4.930   8.616  1.00 87.75           C  
ATOM   2790 HD21 LEU A 182      11.608  -3.952   8.387  1.00 87.75           H  
ATOM   2791 HD22 LEU A 182      11.996  -5.647   8.752  1.00 87.75           H  
ATOM   2792 HD23 LEU A 182      10.567  -5.288   7.793  1.00 87.75           H  
ATOM   2793  N   PRO A 183      14.149  -3.934  12.618  1.00 89.36           N  
ATOM   2794  CA  PRO A 183      14.844  -3.379  13.776  1.00 89.36           C  
ATOM   2795  HA  PRO A 183      15.210  -4.200  14.392  1.00 89.36           H  
ATOM   2796  C   PRO A 183      13.919  -2.496  14.623  1.00 89.36           C  
ATOM   2797  CB  PRO A 183      16.057  -2.615  13.232  1.00 89.36           C  
ATOM   2798  HB2 PRO A 183      16.234  -1.681  13.765  1.00 89.36           H  
ATOM   2799  HB3 PRO A 183      16.940  -3.249  13.314  1.00 89.36           H  
ATOM   2800  O   PRO A 183      13.260  -1.570  14.132  1.00 89.36           O  
ATOM   2801  CG  PRO A 183      15.730  -2.374  11.759  1.00 89.36           C  
ATOM   2802  HG2 PRO A 183      16.631  -2.340  11.146  1.00 89.36           H  
ATOM   2803  HG3 PRO A 183      15.159  -1.450  11.657  1.00 89.36           H  
ATOM   2804  CD  PRO A 183      14.845  -3.564  11.393  1.00 89.36           C  
ATOM   2805  HD2 PRO A 183      15.469  -4.398  11.070  1.00 89.36           H  
ATOM   2806  HD3 PRO A 183      14.153  -3.281  10.600  1.00 89.36           H  
ATOM   2807  N   GLN A 184      13.864  -2.780  15.925  1.00 84.85           N  
ATOM   2808  H   GLN A 184      14.461  -3.517  16.273  1.00 84.85           H  
ATOM   2809  CA  GLN A 184      12.999  -2.056  16.855  1.00 84.85           C  
ATOM   2810  HA  GLN A 184      11.977  -2.101  16.478  1.00 84.85           H  
ATOM   2811  C   GLN A 184      13.410  -0.587  16.969  1.00 84.85           C  
ATOM   2812  CB  GLN A 184      13.040  -2.680  18.252  1.00 84.85           C  
ATOM   2813  HB2 GLN A 184      14.077  -2.758  18.578  1.00 84.85           H  
ATOM   2814  HB3 GLN A 184      12.516  -2.007  18.930  1.00 84.85           H  
ATOM   2815  O   GLN A 184      14.587  -0.265  17.076  1.00 84.85           O  
ATOM   2816  CG  GLN A 184      12.383  -4.063  18.348  1.00 84.85           C  
ATOM   2817  HG2 GLN A 184      12.961  -4.783  17.768  1.00 84.85           H  
ATOM   2818  HG3 GLN A 184      11.374  -4.018  17.938  1.00 84.85           H  
ATOM   2819  CD  GLN A 184      12.300  -4.542  19.796  1.00 84.85           C  
ATOM   2820  NE2 GLN A 184      11.809  -5.736  20.032  1.00 84.85           N  
ATOM   2821 HE21 GLN A 184      11.582  -6.354  19.266  1.00 84.85           H  
ATOM   2822 HE22 GLN A 184      11.818  -6.066  20.986  1.00 84.85           H  
ATOM   2823  OE1 GLN A 184      12.660  -3.844  20.740  1.00 84.85           O  
ATOM   2824  N   GLY A 185      12.438   0.325  17.024  1.00 86.08           N  
ATOM   2825  H   GLY A 185      11.479   0.020  16.942  1.00 86.08           H  
ATOM   2826  CA  GLY A 185      12.736   1.754  17.149  1.00 86.08           C  
ATOM   2827  HA2 GLY A 185      11.867   2.266  17.563  1.00 86.08           H  
ATOM   2828  HA3 GLY A 185      13.570   1.878  17.840  1.00 86.08           H  
ATOM   2829  C   GLY A 185      13.123   2.440  15.836  1.00 86.08           C  
ATOM   2830  O   GLY A 185      13.546   3.598  15.869  1.00 86.08           O  
ATOM   2831  N   TYR A 186      12.928   1.772  14.695  1.00 89.99           N  
ATOM   2832  H   TYR A 186      12.660   0.800  14.750  1.00 89.99           H  
ATOM   2833  CA  TYR A 186      13.082   2.320  13.347  1.00 89.99           C  
ATOM   2834  HA  TYR A 186      13.413   3.356  13.412  1.00 89.99           H  
ATOM   2835  C   TYR A 186      11.753   2.304  12.580  1.00 89.99           C  
ATOM   2836  CB  TYR A 186      14.155   1.533  12.590  1.00 89.99           C  
ATOM   2837  HB2 TYR A 186      14.135   1.861  11.550  1.00 89.99           H  
ATOM   2838  HB3 TYR A 186      13.907   0.472  12.599  1.00 89.99           H  
ATOM   2839  O   TYR A 186      10.902   1.446  12.803  1.00 89.99           O  
ATOM   2840  CG  TYR A 186      15.554   1.727  13.136  1.00 89.99           C  
ATOM   2841  CD1 TYR A 186      16.460   2.601  12.504  1.00 89.99           C  
ATOM   2842  HD1 TYR A 186      16.180   3.113  11.595  1.00 89.99           H  
ATOM   2843  CD2 TYR A 186      15.939   1.048  14.304  1.00 89.99           C  
ATOM   2844  HD2 TYR A 186      15.269   0.341  14.770  1.00 89.99           H  
ATOM   2845  CE1 TYR A 186      17.747   2.786  13.046  1.00 89.99           C  
ATOM   2846  HE1 TYR A 186      18.452   3.440  12.554  1.00 89.99           H  
ATOM   2847  CE2 TYR A 186      17.198   1.277  14.875  1.00 89.99           C  
ATOM   2848  HE2 TYR A 186      17.487   0.768  15.783  1.00 89.99           H  
ATOM   2849  OH  TYR A 186      19.329   2.341  14.807  1.00 89.99           O  
ATOM   2850  HH  TYR A 186      19.958   2.824  14.266  1.00 89.99           H  
ATOM   2851  CZ  TYR A 186      18.115   2.131  14.242  1.00 89.99           C  
ATOM   2852  N   TYR A 187      11.560   3.259  11.667  1.00 86.08           N  
ATOM   2853  H   TYR A 187      12.287   3.946  11.526  1.00 86.08           H  
ATOM   2854  CA  TYR A 187      10.440   3.258  10.724  1.00 86.08           C  
ATOM   2855  HA  TYR A 187       9.938   2.293  10.794  1.00 86.08           H  
ATOM   2856  C   TYR A 187      10.929   3.395   9.286  1.00 86.08           C  
ATOM   2857  CB  TYR A 187       9.393   4.329  11.069  1.00 86.08           C  
ATOM   2858  HB2 TYR A 187       8.480   4.091  10.521  1.00 86.08           H  
ATOM   2859  HB3 TYR A 187       9.154   4.256  12.130  1.00 86.08           H  
ATOM   2860  O   TYR A 187      11.881   4.119   8.990  1.00 86.08           O  
ATOM   2861  CG  TYR A 187       9.778   5.761  10.735  1.00 86.08           C  
ATOM   2862  CD1 TYR A 187      10.427   6.546  11.703  1.00 86.08           C  
ATOM   2863  HD1 TYR A 187      10.667   6.110  12.662  1.00 86.08           H  
ATOM   2864  CD2 TYR A 187       9.491   6.311   9.467  1.00 86.08           C  
ATOM   2865  HD2 TYR A 187       9.010   5.708   8.711  1.00 86.08           H  
ATOM   2866  CE1 TYR A 187      10.780   7.876  11.424  1.00 86.08           C  
ATOM   2867  HE1 TYR A 187      11.283   8.462  12.180  1.00 86.08           H  
ATOM   2868  CE2 TYR A 187       9.859   7.640   9.173  1.00 86.08           C  
ATOM   2869  HE2 TYR A 187       9.664   8.065   8.199  1.00 86.08           H  
ATOM   2870  OH  TYR A 187      10.851   9.714   9.908  1.00 86.08           O  
ATOM   2871  HH  TYR A 187      11.262  10.088  10.691  1.00 86.08           H  
ATOM   2872  CZ  TYR A 187      10.499   8.425  10.155  1.00 86.08           C  
ATOM   2873  N   ILE A 188      10.240   2.714   8.378  1.00 86.05           N  
ATOM   2874  H   ILE A 188       9.463   2.145   8.683  1.00 86.05           H  
ATOM   2875  CA  ILE A 188      10.540   2.744   6.950  1.00 86.05           C  
ATOM   2876  HA  ILE A 188      11.620   2.783   6.812  1.00 86.05           H  
ATOM   2877  C   ILE A 188       9.927   4.019   6.343  1.00 86.05           C  
ATOM   2878  CB  ILE A 188      10.026   1.440   6.300  1.00 86.05           C  
ATOM   2879  HB  ILE A 188       8.948   1.382   6.447  1.00 86.05           H  
ATOM   2880  O   ILE A 188       8.723   4.248   6.460  1.00 86.05           O  
ATOM   2881  CG1 ILE A 188      10.664   0.170   6.922  1.00 86.05           C  
ATOM   2882 HG12 ILE A 188      10.627   0.227   8.010  1.00 86.05           H  
ATOM   2883 HG13 ILE A 188      11.712   0.103   6.629  1.00 86.05           H  
ATOM   2884  CG2 ILE A 188      10.316   1.499   4.799  1.00 86.05           C  
ATOM   2885 HG21 ILE A 188       9.741   2.295   4.325  1.00 86.05           H  
ATOM   2886 HG22 ILE A 188      11.380   1.673   4.639  1.00 86.05           H  
ATOM   2887 HG23 ILE A 188      10.022   0.565   4.320  1.00 86.05           H  
ATOM   2888  CD1 ILE A 188       9.958  -1.134   6.526  1.00 86.05           C  
ATOM   2889 HD11 ILE A 188      10.404  -1.963   7.075  1.00 86.05           H  
ATOM   2890 HD12 ILE A 188      10.068  -1.328   5.459  1.00 86.05           H  
ATOM   2891 HD13 ILE A 188       8.899  -1.072   6.777  1.00 86.05           H  
ATOM   2892  N   GLU A 189      10.728   4.859   5.692  1.00 80.14           N  
ATOM   2893  H   GLU A 189      11.698   4.600   5.579  1.00 80.14           H  
ATOM   2894  CA  GLU A 189      10.251   6.016   4.917  1.00 80.14           C  
ATOM   2895  HA  GLU A 189       9.583   6.624   5.526  1.00 80.14           H  
ATOM   2896  C   GLU A 189       9.490   5.534   3.679  1.00 80.14           C  
ATOM   2897  CB  GLU A 189      11.435   6.873   4.446  1.00 80.14           C  
ATOM   2898  HB2 GLU A 189      11.069   7.687   3.821  1.00 80.14           H  
ATOM   2899  HB3 GLU A 189      12.067   6.261   3.803  1.00 80.14           H  
ATOM   2900  O   GLU A 189       9.844   4.510   3.102  1.00 80.14           O  
ATOM   2901  CG  GLU A 189      12.303   7.436   5.581  1.00 80.14           C  
ATOM   2902  HG2 GLU A 189      13.280   7.665   5.155  1.00 80.14           H  
ATOM   2903  HG3 GLU A 189      12.464   6.686   6.356  1.00 80.14           H  
ATOM   2904  CD  GLU A 189      11.765   8.720   6.216  1.00 80.14           C  
ATOM   2905  OE1 GLU A 189      12.319   9.112   7.270  1.00 80.14           O  
ATOM   2906  OE2 GLU A 189      11.045   9.505   5.567  1.00 80.14           O  
ATOM   2907  N   GLY A 190       8.438   6.227   3.240  1.00 56.13           N  
ATOM   2908  H   GLY A 190       8.105   7.022   3.767  1.00 56.13           H  
ATOM   2909  CA  GLY A 190       7.630   5.775   2.096  1.00 56.13           C  
ATOM   2910  HA2 GLY A 190       8.286   5.577   1.248  1.00 56.13           H  
ATOM   2911  HA3 GLY A 190       6.938   6.571   1.821  1.00 56.13           H  
ATOM   2912  C   GLY A 190       6.800   4.505   2.358  1.00 56.13           C  
ATOM   2913  O   GLY A 190       5.888   4.211   1.591  1.00 56.13           O  
ATOM   2914  N   SER A 191       7.022   3.813   3.483  1.00 46.38           N  
ATOM   2915  H   SER A 191       7.864   4.051   3.987  1.00 46.38           H  
ATOM   2916  CA  SER A 191       5.906   3.316   4.290  1.00 46.38           C  
ATOM   2917  HA  SER A 191       5.157   2.897   3.618  1.00 46.38           H  
ATOM   2918  C   SER A 191       5.274   4.500   5.028  1.00 46.38           C  
ATOM   2919  CB  SER A 191       6.330   2.199   5.252  1.00 46.38           C  
ATOM   2920  HB2 SER A 191       5.512   1.483   5.330  1.00 46.38           H  
ATOM   2921  HB3 SER A 191       7.195   1.676   4.844  1.00 46.38           H  
ATOM   2922  O   SER A 191       5.917   5.528   5.231  1.00 46.38           O  
ATOM   2923  OG  SER A 191       6.606   2.683   6.554  1.00 46.38           O  
ATOM   2924  HG  SER A 191       7.338   3.301   6.503  1.00 46.38           H  
ATOM   2925  N   GLY A 192       4.012   4.348   5.418  1.00 35.04           N  
ATOM   2926  H   GLY A 192       3.637   3.420   5.284  1.00 35.04           H  
ATOM   2927  CA  GLY A 192       3.007   5.400   5.576  1.00 35.04           C  
ATOM   2928  HA2 GLY A 192       2.473   5.499   4.630  1.00 35.04           H  
ATOM   2929  HA3 GLY A 192       2.276   5.007   6.282  1.00 35.04           H  
ATOM   2930  C   GLY A 192       3.324   6.829   6.060  1.00 35.04           C  
ATOM   2931  O   GLY A 192       2.442   7.645   5.831  1.00 35.04           O  
ATOM   2932  N   ARG A 193       4.432   7.171   6.754  1.00 31.71           N  
ATOM   2933  H   ARG A 193       5.211   6.532   6.680  1.00 31.71           H  
ATOM   2934  CA  ARG A 193       4.477   8.255   7.779  1.00 31.71           C  
ATOM   2935  HA  ARG A 193       3.499   8.731   7.696  1.00 31.71           H  
ATOM   2936  C   ARG A 193       5.426   9.488   7.641  1.00 31.71           C  
ATOM   2937  CB  ARG A 193       4.526   7.619   9.191  1.00 31.71           C  
ATOM   2938  HB2 ARG A 193       4.873   6.588   9.128  1.00 31.71           H  
ATOM   2939  HB3 ARG A 193       5.222   8.160   9.832  1.00 31.71           H  
ATOM   2940  O   ARG A 193       5.455  10.297   8.570  1.00 31.71           O  
ATOM   2941  CG  ARG A 193       3.130   7.653   9.832  1.00 31.71           C  
ATOM   2942  HG2 ARG A 193       2.469   7.028   9.231  1.00 31.71           H  
ATOM   2943  HG3 ARG A 193       2.769   8.681   9.826  1.00 31.71           H  
ATOM   2944  CD  ARG A 193       3.087   7.139  11.274  1.00 31.71           C  
ATOM   2945  HD2 ARG A 193       3.414   6.100  11.287  1.00 31.71           H  
ATOM   2946  HD3 ARG A 193       3.784   7.732  11.866  1.00 31.71           H  
ATOM   2947  NE  ARG A 193       1.720   7.238  11.839  1.00 31.71           N  
ATOM   2948  HE  ARG A 193       0.950   7.205  11.186  1.00 31.71           H  
ATOM   2949  NH1 ARG A 193       2.294   7.229  14.066  1.00 31.71           N  
ATOM   2950 HH11 ARG A 193       2.023   7.200  15.039  1.00 31.71           H  
ATOM   2951 HH12 ARG A 193       3.259   7.076  13.810  1.00 31.71           H  
ATOM   2952  NH2 ARG A 193       0.155   7.382  13.487  1.00 31.71           N  
ATOM   2953 HH21 ARG A 193      -0.087   7.338  14.466  1.00 31.71           H  
ATOM   2954 HH22 ARG A 193      -0.560   7.258  12.785  1.00 31.71           H  
ATOM   2955  CZ  ARG A 193       1.400   7.287  13.121  1.00 31.71           C  
ATOM   2956  N   SER A 194       6.130   9.730   6.532  1.00 28.81           N  
ATOM   2957  H   SER A 194       6.026   9.093   5.755  1.00 28.81           H  
ATOM   2958  CA  SER A 194       7.012  10.909   6.296  1.00 28.81           C  
ATOM   2959  HA  SER A 194       7.564  11.093   7.218  1.00 28.81           H  
ATOM   2960  C   SER A 194       6.350  12.270   5.902  1.00 28.81           C  
ATOM   2961  CB  SER A 194       8.060  10.500   5.253  1.00 28.81           C  
ATOM   2962  HB2 SER A 194       8.687  11.355   4.999  1.00 28.81           H  
ATOM   2963  HB3 SER A 194       8.680   9.719   5.693  1.00 28.81           H  
ATOM   2964  O   SER A 194       6.191  12.610   4.731  1.00 28.81           O  
ATOM   2965  OG  SER A 194       7.457   9.973   4.088  1.00 28.81           O  
ATOM   2966  HG  SER A 194       8.121   9.899   3.399  1.00 28.81           H  
ATOM   2967  N   ALA A 195       6.032  13.135   6.875  1.00 26.88           N  
ATOM   2968  H   ALA A 195       6.137  12.824   7.830  1.00 26.88           H  
ATOM   2969  CA  ALA A 195       5.335  14.414   6.621  1.00 26.88           C  
ATOM   2970  HA  ALA A 195       4.395  14.144   6.140  1.00 26.88           H  
ATOM   2971  C   ALA A 195       6.065  15.433   5.689  1.00 26.88           C  
ATOM   2972  CB  ALA A 195       4.995  15.062   7.969  1.00 26.88           C  
ATOM   2973  HB1 ALA A 195       5.912  15.332   8.492  1.00 26.88           H  
ATOM   2974  HB2 ALA A 195       4.399  15.959   7.802  1.00 26.88           H  
ATOM   2975  HB3 ALA A 195       4.420  14.364   8.579  1.00 26.88           H  
ATOM   2976  O   ALA A 195       7.254  15.707   5.898  1.00 26.88           O  
ATOM   2977  N   PRO A 196       5.363  16.097   4.735  1.00 27.30           N  
ATOM   2978  CA  PRO A 196       5.928  17.118   3.860  1.00 27.30           C  
ATOM   2979  HA  PRO A 196       6.865  16.761   3.432  1.00 27.30           H  
ATOM   2980  C   PRO A 196       6.186  18.405   4.647  1.00 27.30           C  
ATOM   2981  CB  PRO A 196       4.912  17.318   2.726  1.00 27.30           C  
ATOM   2982  HB2 PRO A 196       5.097  16.585   1.941  1.00 27.30           H  
ATOM   2983  HB3 PRO A 196       4.939  18.327   2.316  1.00 27.30           H  
ATOM   2984  O   PRO A 196       5.276  19.162   4.985  1.00 27.30           O  
ATOM   2985  CG  PRO A 196       3.579  17.012   3.400  1.00 27.30           C  
ATOM   2986  HG2 PRO A 196       2.833  16.667   2.684  1.00 27.30           H  
ATOM   2987  HG3 PRO A 196       3.217  17.887   3.940  1.00 27.30           H  
ATOM   2988  CD  PRO A 196       3.967  15.912   4.386  1.00 27.30           C  
ATOM   2989  HD2 PRO A 196       3.875  14.949   3.884  1.00 27.30           H  
ATOM   2990  HD3 PRO A 196       3.335  15.972   5.272  1.00 27.30           H  
ATOM   2991  N   ASN A 197       7.459  18.672   4.930  1.00 22.97           N  
ATOM   2992  H   ASN A 197       8.148  17.985   4.659  1.00 22.97           H  
ATOM   2993  CA  ASN A 197       7.903  19.914   5.558  1.00 22.97           C  
ATOM   2994  HA  ASN A 197       7.224  20.156   6.376  1.00 22.97           H  
ATOM   2995  C   ASN A 197       7.820  21.082   4.557  1.00 22.97           C  
ATOM   2996  CB  ASN A 197       9.321  19.715   6.141  1.00 22.97           C  
ATOM   2997  HB2 ASN A 197       9.910  20.623   6.006  1.00 22.97           H  
ATOM   2998  HB3 ASN A 197       9.844  18.919   5.610  1.00 22.97           H  
ATOM   2999  O   ASN A 197       8.830  21.484   3.980  1.00 22.97           O  
ATOM   3000  CG  ASN A 197       9.319  19.450   7.631  1.00 22.97           C  
ATOM   3001  ND2 ASN A 197       9.792  18.308   8.063  1.00 22.97           N  
ATOM   3002 HD21 ASN A 197       9.976  17.571   7.397  1.00 22.97           H  
ATOM   3003 HD22 ASN A 197       9.669  18.118   9.047  1.00 22.97           H  
ATOM   3004  OD1 ASN A 197       8.952  20.289   8.437  1.00 22.97           O  
ATOM   3005  N   SER A 198       6.633  21.669   4.386  1.00 20.84           N  
ATOM   3006  H   SER A 198       5.821  21.239   4.805  1.00 20.84           H  
ATOM   3007  CA  SER A 198       6.426  22.922   3.645  1.00 20.84           C  
ATOM   3008  HA  SER A 198       6.973  22.855   2.704  1.00 20.84           H  
ATOM   3009  C   SER A 198       6.996  24.126   4.416  1.00 20.84           C  
ATOM   3010  CB  SER A 198       4.942  23.095   3.291  1.00 20.84           C  
ATOM   3011  HB2 SER A 198       4.812  23.995   2.691  1.00 20.84           H  
ATOM   3012  HB3 SER A 198       4.609  22.235   2.709  1.00 20.84           H  
ATOM   3013  O   SER A 198       6.270  25.011   4.867  1.00 20.84           O  
ATOM   3014  OG  SER A 198       4.162  23.193   4.464  1.00 20.84           O  
ATOM   3015  HG  SER A 198       4.406  24.015   4.894  1.00 20.84           H  
ATOM   3016  N   ARG A 199       8.320  24.147   4.614  1.00 22.11           N  
ATOM   3017  H   ARG A 199       8.845  23.374   4.230  1.00 22.11           H  
ATOM   3018  CA  ARG A 199       9.052  25.233   5.277  1.00 22.11           C  
ATOM   3019  HA  ARG A 199       8.460  25.596   6.117  1.00 22.11           H  
ATOM   3020  C   ARG A 199       9.220  26.426   4.336  1.00 22.11           C  
ATOM   3021  CB  ARG A 199      10.406  24.737   5.813  1.00 22.11           C  
ATOM   3022  HB2 ARG A 199      10.931  24.186   5.033  1.00 22.11           H  
ATOM   3023  HB3 ARG A 199      11.005  25.609   6.073  1.00 22.11           H  
ATOM   3024  O   ARG A 199      10.312  26.698   3.847  1.00 22.11           O  
ATOM   3025  CG  ARG A 199      10.292  23.876   7.074  1.00 22.11           C  
ATOM   3026  HG2 ARG A 199       9.683  24.393   7.815  1.00 22.11           H  
ATOM   3027  HG3 ARG A 199       9.831  22.919   6.830  1.00 22.11           H  
ATOM   3028  CD  ARG A 199      11.701  23.660   7.638  1.00 22.11           C  
ATOM   3029  HD2 ARG A 199      12.306  23.151   6.887  1.00 22.11           H  
ATOM   3030  HD3 ARG A 199      12.145  24.633   7.846  1.00 22.11           H  
ATOM   3031  NE  ARG A 199      11.672  22.857   8.870  1.00 22.11           N  
ATOM   3032  HE  ARG A 199      10.809  22.370   9.067  1.00 22.11           H  
ATOM   3033  NH1 ARG A 199      13.844  23.230   9.534  1.00 22.11           N  
ATOM   3034 HH11 ARG A 199      13.989  23.802   8.715  1.00 22.11           H  
ATOM   3035 HH12 ARG A 199      14.552  23.171  10.252  1.00 22.11           H  
ATOM   3036  NH2 ARG A 199      12.498  21.944  10.771  1.00 22.11           N  
ATOM   3037 HH21 ARG A 199      13.259  21.761  11.409  1.00 22.11           H  
ATOM   3038 HH22 ARG A 199      11.602  21.507  10.929  1.00 22.11           H  
ATOM   3039  CZ  ARG A 199      12.672  22.686   9.716  1.00 22.11           C  
ATOM   3040  N   SER A 200       8.144  27.176   4.124  1.00 21.60           N  
ATOM   3041  H   SER A 200       7.257  26.867   4.495  1.00 21.60           H  
ATOM   3042  CA  SER A 200       8.205  28.520   3.545  1.00 21.60           C  
ATOM   3043  HA  SER A 200       8.830  28.500   2.653  1.00 21.60           H  
ATOM   3044  C   SER A 200       8.842  29.489   4.554  1.00 21.60           C  
ATOM   3045  CB  SER A 200       6.798  28.961   3.119  1.00 21.60           C  
ATOM   3046  HB2 SER A 200       6.828  29.986   2.750  1.00 21.60           H  
ATOM   3047  HB3 SER A 200       6.446  28.310   2.318  1.00 21.60           H  
ATOM   3048  O   SER A 200       8.144  30.181   5.292  1.00 21.60           O  
ATOM   3049  OG  SER A 200       5.904  28.871   4.210  1.00 21.60           O  
ATOM   3050  HG  SER A 200       6.211  29.487   4.881  1.00 21.60           H  
ATOM   3051  N   THR A 201      10.176  29.503   4.638  1.00 22.42           N  
ATOM   3052  H   THR A 201      10.695  28.858   4.060  1.00 22.42           H  
ATOM   3053  CA  THR A 201      10.945  30.309   5.605  1.00 22.42           C  
ATOM   3054  HA  THR A 201      10.411  30.305   6.556  1.00 22.42           H  
ATOM   3055  C   THR A 201      11.049  31.779   5.180  1.00 22.42           C  
ATOM   3056  CB  THR A 201      12.341  29.712   5.867  1.00 22.42           C  
ATOM   3057  HB  THR A 201      12.871  30.354   6.571  1.00 22.42           H  
ATOM   3058  O   THR A 201      12.142  32.280   4.901  1.00 22.42           O  
ATOM   3059  CG2 THR A 201      12.294  28.302   6.449  1.00 22.42           C  
ATOM   3060 HG21 THR A 201      11.932  27.609   5.690  1.00 22.42           H  
ATOM   3061 HG22 THR A 201      13.300  28.006   6.746  1.00 22.42           H  
ATOM   3062 HG23 THR A 201      11.637  28.281   7.319  1.00 22.42           H  
ATOM   3063  OG1 THR A 201      13.074  29.637   4.669  1.00 22.42           O  
ATOM   3064  HG1 THR A 201      13.152  30.540   4.351  1.00 22.42           H  
ATOM   3065  N   SER A 202       9.916  32.479   5.094  1.00 21.18           N  
ATOM   3066  H   SER A 202       9.049  32.039   5.366  1.00 21.18           H  
ATOM   3067  CA  SER A 202       9.897  33.932   4.897  1.00 21.18           C  
ATOM   3068  HA  SER A 202      10.397  34.151   3.953  1.00 21.18           H  
ATOM   3069  C   SER A 202      10.683  34.625   6.020  1.00 21.18           C  
ATOM   3070  CB  SER A 202       8.459  34.457   4.791  1.00 21.18           C  
ATOM   3071  HB2 SER A 202       8.039  34.147   3.834  1.00 21.18           H  
ATOM   3072  HB3 SER A 202       8.464  35.546   4.834  1.00 21.18           H  
ATOM   3073  O   SER A 202      10.581  34.264   7.191  1.00 21.18           O  
ATOM   3074  OG  SER A 202       7.650  33.940   5.828  1.00 21.18           O  
ATOM   3075  HG  SER A 202       6.791  34.369   5.813  1.00 21.18           H  
ATOM   3076  N   ARG A 203      11.550  35.580   5.656  1.00 21.97           N  
ATOM   3077  H   ARG A 203      11.569  35.861   4.686  1.00 21.97           H  
ATOM   3078  CA  ARG A 203      12.549  36.145   6.577  1.00 21.97           C  
ATOM   3079  HA  ARG A 203      13.094  35.326   7.045  1.00 21.97           H  
ATOM   3080  C   ARG A 203      11.901  36.949   7.709  1.00 21.97           C  
ATOM   3081  CB  ARG A 203      13.550  37.037   5.819  1.00 21.97           C  
ATOM   3082  HB2 ARG A 203      14.081  37.649   6.548  1.00 21.97           H  
ATOM   3083  HB3 ARG A 203      13.003  37.709   5.157  1.00 21.97           H  
ATOM   3084  O   ARG A 203      11.403  38.047   7.477  1.00 21.97           O  
ATOM   3085  CG  ARG A 203      14.600  36.256   5.014  1.00 21.97           C  
ATOM   3086  HG2 ARG A 203      14.110  35.618   4.279  1.00 21.97           H  
ATOM   3087  HG3 ARG A 203      15.182  35.638   5.697  1.00 21.97           H  
ATOM   3088  CD  ARG A 203      15.529  37.250   4.299  1.00 21.97           C  
ATOM   3089  HD2 ARG A 203      15.886  37.981   5.024  1.00 21.97           H  
ATOM   3090  HD3 ARG A 203      14.951  37.772   3.536  1.00 21.97           H  
ATOM   3091  NE  ARG A 203      16.696  36.586   3.683  1.00 21.97           N  
ATOM   3092  HE  ARG A 203      16.869  35.629   3.954  1.00 21.97           H  
ATOM   3093  NH1 ARG A 203      17.417  38.357   2.402  1.00 21.97           N  
ATOM   3094 HH11 ARG A 203      18.078  38.752   1.748  1.00 21.97           H  
ATOM   3095 HH12 ARG A 203      16.622  38.900   2.706  1.00 21.97           H  
ATOM   3096  NH2 ARG A 203      18.590  36.464   2.418  1.00 21.97           N  
ATOM   3097 HH21 ARG A 203      19.235  36.885   1.765  1.00 21.97           H  
ATOM   3098 HH22 ARG A 203      18.738  35.510   2.712  1.00 21.97           H  
ATOM   3099  CZ  ARG A 203      17.557  37.137   2.841  1.00 21.97           C  
ATOM   3100  N   THR A 204      12.027  36.457   8.939  1.00 21.97           N  
ATOM   3101  H   THR A 204      12.278  35.485   9.053  1.00 21.97           H  
ATOM   3102  CA  THR A 204      11.824  37.249  10.160  1.00 21.97           C  
ATOM   3103  HA  THR A 204      10.793  37.601  10.182  1.00 21.97           H  
ATOM   3104  C   THR A 204      12.775  38.448  10.170  1.00 21.97           C  
ATOM   3105  CB  THR A 204      12.086  36.392  11.412  1.00 21.97           C  
ATOM   3106  HB  THR A 204      13.152  36.182  11.497  1.00 21.97           H  
ATOM   3107  O   THR A 204      13.982  38.274   9.988  1.00 21.97           O  
ATOM   3108  CG2 THR A 204      11.611  37.070  12.698  1.00 21.97           C  
ATOM   3109 HG21 THR A 204      12.369  37.777  13.035  1.00 21.97           H  
ATOM   3110 HG22 THR A 204      10.679  37.607  12.525  1.00 21.97           H  
ATOM   3111 HG23 THR A 204      11.455  36.333  13.486  1.00 21.97           H  
ATOM   3112  OG1 THR A 204      11.416  35.159  11.302  1.00 21.97           O  
ATOM   3113  HG1 THR A 204      11.438  34.734  12.163  1.00 21.97           H  
ATOM   3114  N   SER A 205      12.262  39.662  10.389  1.00 20.57           N  
ATOM   3115  H   SER A 205      11.272  39.764  10.561  1.00 20.57           H  
ATOM   3116  CA  SER A 205      13.109  40.848  10.566  1.00 20.57           C  
ATOM   3117  HA  SER A 205      13.963  40.745   9.896  1.00 20.57           H  
ATOM   3118  C   SER A 205      13.667  40.920  11.994  1.00 20.57           C  
ATOM   3119  CB  SER A 205      12.386  42.128  10.133  1.00 20.57           C  
ATOM   3120  HB2 SER A 205      12.030  42.004   9.110  1.00 20.57           H  
ATOM   3121  HB3 SER A 205      13.085  42.964  10.159  1.00 20.57           H  
ATOM   3122  O   SER A 205      13.038  40.502  12.964  1.00 20.57           O  
ATOM   3123  OG  SER A 205      11.291  42.414  10.977  1.00 20.57           O  
ATOM   3124  HG  SER A 205      10.705  43.032  10.535  1.00 20.57           H  
ATOM   3125  N   SER A 206      14.893  41.419  12.130  1.00 19.00           N  
ATOM   3126  H   SER A 206      15.362  41.784  11.314  1.00 19.00           H  
ATOM   3127  CA  SER A 206      15.749  41.215  13.307  1.00 19.00           C  
ATOM   3128  HA  SER A 206      15.500  40.251  13.752  1.00 19.00           H  
ATOM   3129  C   SER A 206      15.573  42.269  14.412  1.00 19.00           C  
ATOM   3130  CB  SER A 206      17.200  41.137  12.818  1.00 19.00           C  
ATOM   3131  HB2 SER A 206      17.298  40.307  12.118  1.00 19.00           H  
ATOM   3132  HB3 SER A 206      17.875  40.967  13.657  1.00 19.00           H  
ATOM   3133  O   SER A 206      16.563  42.811  14.905  1.00 19.00           O  
ATOM   3134  OG  SER A 206      17.539  42.344  12.158  1.00 19.00           O  
ATOM   3135  HG  SER A 206      17.745  42.986  12.840  1.00 19.00           H  
ATOM   3136  N   ARG A 207      14.338  42.648  14.770  1.00 21.03           N  
ATOM   3137  H   ARG A 207      13.554  42.137  14.390  1.00 21.03           H  
ATOM   3138  CA  ARG A 207      14.106  43.779  15.694  1.00 21.03           C  
ATOM   3139  HA  ARG A 207      14.819  44.554  15.412  1.00 21.03           H  
ATOM   3140  C   ARG A 207      14.442  43.388  17.147  1.00 21.03           C  
ATOM   3141  CB  ARG A 207      12.690  44.361  15.493  1.00 21.03           C  
ATOM   3142  HB2 ARG A 207      11.987  43.904  16.190  1.00 21.03           H  
ATOM   3143  HB3 ARG A 207      12.354  44.145  14.479  1.00 21.03           H  
ATOM   3144  O   ARG A 207      13.676  42.693  17.800  1.00 21.03           O  
ATOM   3145  CG  ARG A 207      12.704  45.890  15.671  1.00 21.03           C  
ATOM   3146  HG2 ARG A 207      13.008  46.135  16.689  1.00 21.03           H  
ATOM   3147  HG3 ARG A 207      13.433  46.310  14.978  1.00 21.03           H  
ATOM   3148  CD  ARG A 207      11.337  46.528  15.384  1.00 21.03           C  
ATOM   3149  HD2 ARG A 207      10.951  46.126  14.447  1.00 21.03           H  
ATOM   3150  HD3 ARG A 207      10.652  46.263  16.188  1.00 21.03           H  
ATOM   3151  NE  ARG A 207      11.446  47.999  15.267  1.00 21.03           N  
ATOM   3152  HE  ARG A 207      12.377  48.388  15.293  1.00 21.03           H  
ATOM   3153  NH1 ARG A 207       9.204  48.487  15.095  1.00 21.03           N  
ATOM   3154 HH11 ARG A 207       8.463  49.165  14.988  1.00 21.03           H  
ATOM   3155 HH12 ARG A 207       8.982  47.512  15.236  1.00 21.03           H  
ATOM   3156  NH2 ARG A 207      10.700  50.132  14.962  1.00 21.03           N  
ATOM   3157 HH21 ARG A 207      11.648  50.481  14.977  1.00 21.03           H  
ATOM   3158 HH22 ARG A 207       9.939  50.788  14.856  1.00 21.03           H  
ATOM   3159  CZ  ARG A 207      10.453  48.861  15.110  1.00 21.03           C  
ATOM   3160  N   ALA A 208      15.610  43.822  17.626  1.00 18.81           N  
ATOM   3161  H   ALA A 208      16.180  44.357  16.987  1.00 18.81           H  
ATOM   3162  CA  ALA A 208      16.354  43.176  18.720  1.00 18.81           C  
ATOM   3163  HA  ALA A 208      15.899  42.205  18.917  1.00 18.81           H  
ATOM   3164  C   ALA A 208      16.363  43.921  20.080  1.00 18.81           C  
ATOM   3165  CB  ALA A 208      17.775  42.915  18.190  1.00 18.81           C  
ATOM   3166  HB1 ALA A 208      18.287  43.859  18.004  1.00 18.81           H  
ATOM   3167  HB2 ALA A 208      17.733  42.336  17.267  1.00 18.81           H  
ATOM   3168  HB3 ALA A 208      18.343  42.345  18.925  1.00 18.81           H  
ATOM   3169  O   ALA A 208      17.363  43.886  20.792  1.00 18.81           O  
ATOM   3170  N   SER A 209      15.302  44.651  20.441  1.00 19.55           N  
ATOM   3171  H   SER A 209      14.451  44.580  19.900  1.00 19.55           H  
ATOM   3172  CA  SER A 209      15.286  45.501  21.651  1.00 19.55           C  
ATOM   3173  HA  SER A 209      16.108  46.212  21.567  1.00 19.55           H  
ATOM   3174  C   SER A 209      15.486  44.716  22.961  1.00 19.55           C  
ATOM   3175  CB  SER A 209      13.987  46.307  21.718  1.00 19.55           C  
ATOM   3176  HB2 SER A 209      13.924  46.828  22.673  1.00 19.55           H  
ATOM   3177  HB3 SER A 209      13.978  47.044  20.915  1.00 19.55           H  
ATOM   3178  O   SER A 209      14.809  43.721  23.200  1.00 19.55           O  
ATOM   3179  OG  SER A 209      12.876  45.448  21.564  1.00 19.55           O  
ATOM   3180  HG  SER A 209      12.993  44.693  22.146  1.00 19.55           H  
ATOM   3181  N   SER A 210      16.374  45.205  23.831  1.00 18.37           N  
ATOM   3182  H   SER A 210      16.815  46.087  23.612  1.00 18.37           H  
ATOM   3183  CA  SER A 210      17.102  44.426  24.853  1.00 18.37           C  
ATOM   3184  HA  SER A 210      17.211  43.399  24.502  1.00 18.37           H  
ATOM   3185  C   SER A 210      16.507  44.353  26.273  1.00 18.37           C  
ATOM   3186  CB  SER A 210      18.502  45.050  24.959  1.00 18.37           C  
ATOM   3187  HB2 SER A 210      19.068  44.573  25.759  1.00 18.37           H  
ATOM   3188  HB3 SER A 210      19.035  44.897  24.021  1.00 18.37           H  
ATOM   3189  O   SER A 210      17.118  43.761  27.157  1.00 18.37           O  
ATOM   3190  OG  SER A 210      18.386  46.446  25.207  1.00 18.37           O  
ATOM   3191  HG  SER A 210      19.240  46.772  25.501  1.00 18.37           H  
ATOM   3192  N   ALA A 211      15.382  45.015  26.547  1.00 16.90           N  
ATOM   3193  H   ALA A 211      14.882  45.390  25.754  1.00 16.90           H  
ATOM   3194  CA  ALA A 211      15.227  45.738  27.819  1.00 16.90           C  
ATOM   3195  HA  ALA A 211      16.128  46.334  27.963  1.00 16.90           H  
ATOM   3196  C   ALA A 211      15.049  44.930  29.135  1.00 16.90           C  
ATOM   3197  CB  ALA A 211      14.061  46.718  27.629  1.00 16.90           C  
ATOM   3198  HB1 ALA A 211      14.253  47.369  26.776  1.00 16.90           H  
ATOM   3199  HB2 ALA A 211      13.957  47.337  28.520  1.00 16.90           H  
ATOM   3200  HB3 ALA A 211      13.132  46.171  27.467  1.00 16.90           H  
ATOM   3201  O   ALA A 211      15.549  45.352  30.179  1.00 16.90           O  
ATOM   3202  N   GLY A 212      14.267  43.845  29.152  1.00 18.13           N  
ATOM   3203  H   GLY A 212      13.957  43.471  28.266  1.00 18.13           H  
ATOM   3204  CA  GLY A 212      13.645  43.322  30.387  1.00 18.13           C  
ATOM   3205  HA2 GLY A 212      12.771  42.734  30.108  1.00 18.13           H  
ATOM   3206  HA3 GLY A 212      13.293  44.161  30.988  1.00 18.13           H  
ATOM   3207  C   GLY A 212      14.527  42.434  31.282  1.00 18.13           C  
ATOM   3208  O   GLY A 212      14.365  41.222  31.256  1.00 18.13           O  
ATOM   3209  N   SER A 213      15.420  43.017  32.095  1.00 18.64           N  
ATOM   3210  H   SER A 213      15.541  44.011  31.966  1.00 18.64           H  
ATOM   3211  CA  SER A 213      16.488  42.278  32.819  1.00 18.64           C  
ATOM   3212  HA  SER A 213      16.668  41.339  32.294  1.00 18.64           H  
ATOM   3213  C   SER A 213      16.227  41.882  34.303  1.00 18.64           C  
ATOM   3214  CB  SER A 213      17.770  43.113  32.675  1.00 18.64           C  
ATOM   3215  HB2 SER A 213      17.967  43.270  31.615  1.00 18.64           H  
ATOM   3216  HB3 SER A 213      17.622  44.085  33.147  1.00 18.64           H  
ATOM   3217  O   SER A 213      16.875  40.983  34.834  1.00 18.64           O  
ATOM   3218  OG  SER A 213      18.894  42.492  33.256  1.00 18.64           O  
ATOM   3219  HG  SER A 213      19.696  42.852  32.872  1.00 18.64           H  
ATOM   3220  N   ARG A 214      15.292  42.530  35.017  1.00 17.45           N  
ATOM   3221  H   ARG A 214      14.689  43.155  34.501  1.00 17.45           H  
ATOM   3222  CA  ARG A 214      15.002  42.294  36.464  1.00 17.45           C  
ATOM   3223  HA  ARG A 214      15.932  42.338  37.031  1.00 17.45           H  
ATOM   3224  C   ARG A 214      14.363  40.902  36.715  1.00 17.45           C  
ATOM   3225  CB  ARG A 214      14.013  43.383  36.934  1.00 17.45           C  
ATOM   3226  HB2 ARG A 214      13.097  43.282  36.351  1.00 17.45           H  
ATOM   3227  HB3 ARG A 214      13.747  43.193  37.974  1.00 17.45           H  
ATOM   3228  O   ARG A 214      13.637  40.453  35.841  1.00 17.45           O  
ATOM   3229  CG  ARG A 214      14.494  44.841  36.833  1.00 17.45           C  
ATOM   3230  HG2 ARG A 214      15.395  44.968  37.432  1.00 17.45           H  
ATOM   3231  HG3 ARG A 214      14.713  45.089  35.794  1.00 17.45           H  
ATOM   3232  CD  ARG A 214      13.388  45.773  37.358  1.00 17.45           C  
ATOM   3233  HD2 ARG A 214      13.184  45.513  38.397  1.00 17.45           H  
ATOM   3234  HD3 ARG A 214      12.482  45.602  36.776  1.00 17.45           H  
ATOM   3235  NE  ARG A 214      13.753  47.204  37.274  1.00 17.45           N  
ATOM   3236  HE  ARG A 214      14.624  47.428  36.814  1.00 17.45           H  
ATOM   3237  NH1 ARG A 214      11.914  48.048  38.374  1.00 17.45           N  
ATOM   3238 HH11 ARG A 214      11.398  48.837  38.737  1.00 17.45           H  
ATOM   3239 HH12 ARG A 214      11.561  47.111  38.503  1.00 17.45           H  
ATOM   3240  NH2 ARG A 214      13.472  49.445  37.615  1.00 17.45           N  
ATOM   3241 HH21 ARG A 214      12.933  50.212  37.991  1.00 17.45           H  
ATOM   3242 HH22 ARG A 214      14.349  49.639  37.153  1.00 17.45           H  
ATOM   3243  CZ  ARG A 214      13.048  48.220  37.752  1.00 17.45           C  
ATOM   3244  N   SER A 215      14.386  40.218  37.878  1.00 17.51           N  
ATOM   3245  H   SER A 215      13.725  39.456  37.816  1.00 17.51           H  
ATOM   3246  CA  SER A 215      15.148  40.186  39.169  1.00 17.51           C  
ATOM   3247  HA  SER A 215      16.178  39.872  39.001  1.00 17.51           H  
ATOM   3248  C   SER A 215      14.423  39.168  40.112  1.00 17.51           C  
ATOM   3249  CB  SER A 215      15.103  41.549  39.877  1.00 17.51           C  
ATOM   3250  HB2 SER A 215      15.599  42.302  39.265  1.00 17.51           H  
ATOM   3251  HB3 SER A 215      15.637  41.486  40.825  1.00 17.51           H  
ATOM   3252  O   SER A 215      13.231  38.985  39.906  1.00 17.51           O  
ATOM   3253  OG  SER A 215      13.772  41.953  40.138  1.00 17.51           O  
ATOM   3254  HG  SER A 215      13.189  41.197  40.038  1.00 17.51           H  
ATOM   3255  N   ARG A 216      14.908  38.531  41.202  1.00 17.47           N  
ATOM   3256  H   ARG A 216      14.149  38.038  41.650  1.00 17.47           H  
ATOM   3257  CA  ARG A 216      16.259  38.133  41.676  1.00 17.47           C  
ATOM   3258  HA  ARG A 216      16.869  37.859  40.815  1.00 17.47           H  
ATOM   3259  C   ARG A 216      16.253  36.875  42.599  1.00 17.47           C  
ATOM   3260  CB  ARG A 216      16.963  39.286  42.439  1.00 17.47           C  
ATOM   3261  HB2 ARG A 216      17.000  40.167  41.797  1.00 17.47           H  
ATOM   3262  HB3 ARG A 216      16.384  39.533  43.330  1.00 17.47           H  
ATOM   3263  O   ARG A 216      17.183  36.094  42.473  1.00 17.47           O  
ATOM   3264  CG  ARG A 216      18.416  38.950  42.856  1.00 17.47           C  
ATOM   3265  HG2 ARG A 216      18.995  38.745  41.955  1.00 17.47           H  
ATOM   3266  HG3 ARG A 216      18.432  38.060  43.485  1.00 17.47           H  
ATOM   3267  CD  ARG A 216      19.103  40.071  43.653  1.00 17.47           C  
ATOM   3268  HD2 ARG A 216      18.602  40.168  44.616  1.00 17.47           H  
ATOM   3269  HD3 ARG A 216      19.000  41.008  43.106  1.00 17.47           H  
ATOM   3270  NE  ARG A 216      20.542  39.784  43.853  1.00 17.47           N  
ATOM   3271  HE  ARG A 216      20.941  39.066  43.266  1.00 17.47           H  
ATOM   3272  NH1 ARG A 216      20.980  41.276  45.555  1.00 17.47           N  
ATOM   3273 HH11 ARG A 216      20.001  41.520  45.601  1.00 17.47           H  
ATOM   3274 HH12 ARG A 216      21.636  41.697  46.197  1.00 17.47           H  
ATOM   3275  NH2 ARG A 216      22.643  40.074  44.694  1.00 17.47           N  
ATOM   3276 HH21 ARG A 216      23.273  40.516  45.347  1.00 17.47           H  
ATOM   3277 HH22 ARG A 216      23.004  39.372  44.063  1.00 17.47           H  
ATOM   3278  CZ  ARG A 216      21.375  40.377  44.697  1.00 17.47           C  
ATOM   3279  N   ALA A 217      15.332  36.738  43.573  1.00 15.69           N  
ATOM   3280  H   ALA A 217      14.526  37.345  43.536  1.00 15.69           H  
ATOM   3281  CA  ALA A 217      15.691  36.246  44.932  1.00 15.69           C  
ATOM   3282  HA  ALA A 217      16.780  36.222  44.965  1.00 15.69           H  
ATOM   3283  C   ALA A 217      15.316  34.799  45.410  1.00 15.69           C  
ATOM   3284  CB  ALA A 217      15.298  37.339  45.943  1.00 15.69           C  
ATOM   3285  HB1 ALA A 217      15.755  38.288  45.664  1.00 15.69           H  
ATOM   3286  HB2 ALA A 217      14.215  37.458  45.974  1.00 15.69           H  
ATOM   3287  HB3 ALA A 217      15.656  37.065  46.936  1.00 15.69           H  
ATOM   3288  O   ALA A 217      16.049  33.862  45.121  1.00 15.69           O  
ATOM   3289  N   ASN A 218      14.300  34.652  46.281  1.00 16.10           N  
ATOM   3290  H   ASN A 218      13.658  35.428  46.355  1.00 16.10           H  
ATOM   3291  CA  ASN A 218      14.207  33.654  47.387  1.00 16.10           C  
ATOM   3292  HA  ASN A 218      15.206  33.292  47.625  1.00 16.10           H  
ATOM   3293  C   ASN A 218      13.334  32.397  47.105  1.00 16.10           C  
ATOM   3294  CB  ASN A 218      13.610  34.417  48.602  1.00 16.10           C  
ATOM   3295  HB2 ASN A 218      13.016  35.268  48.269  1.00 16.10           H  
ATOM   3296  HB3 ASN A 218      12.918  33.763  49.133  1.00 16.10           H  
ATOM   3297  O   ASN A 218      12.512  32.441  46.198  1.00 16.10           O  
ATOM   3298  CG  ASN A 218      14.624  34.905  49.619  1.00 16.10           C  
ATOM   3299  ND2 ASN A 218      14.168  35.375  50.756  1.00 16.10           N  
ATOM   3300 HD21 ASN A 218      13.176  35.432  50.936  1.00 16.10           H  
ATOM   3301 HD22 ASN A 218      14.861  35.686  51.421  1.00 16.10           H  
ATOM   3302  OD1 ASN A 218      15.825  34.841  49.436  1.00 16.10           O  
ATOM   3303  N   SER A 219      13.348  31.302  47.898  1.00 16.64           N  
ATOM   3304  H   SER A 219      12.620  30.646  47.653  1.00 16.64           H  
ATOM   3305  CA  SER A 219      14.345  30.782  48.876  1.00 16.64           C  
ATOM   3306  HA  SER A 219      15.333  30.904  48.432  1.00 16.64           H  
ATOM   3307  C   SER A 219      14.193  29.261  49.146  1.00 16.64           C  
ATOM   3308  CB  SER A 219      14.372  31.517  50.231  1.00 16.64           C  
ATOM   3309  HB2 SER A 219      14.840  32.493  50.099  1.00 16.64           H  
ATOM   3310  HB3 SER A 219      15.004  30.959  50.923  1.00 16.64           H  
ATOM   3311  O   SER A 219      14.884  28.466  48.517  1.00 16.64           O  
ATOM   3312  OG  SER A 219      13.083  31.671  50.802  1.00 16.64           O  
ATOM   3313  HG  SER A 219      13.172  32.085  51.664  1.00 16.64           H  
ATOM   3314  N   GLY A 220      13.347  28.852  50.107  1.00 16.20           N  
ATOM   3315  H   GLY A 220      12.774  29.570  50.526  1.00 16.20           H  
ATOM   3316  CA  GLY A 220      13.162  27.463  50.584  1.00 16.20           C  
ATOM   3317  HA2 GLY A 220      13.275  27.449  51.668  1.00 16.20           H  
ATOM   3318  HA3 GLY A 220      13.927  26.815  50.157  1.00 16.20           H  
ATOM   3319  C   GLY A 220      11.784  26.874  50.232  1.00 16.20           C  
ATOM   3320  O   GLY A 220      11.098  27.407  49.370  1.00 16.20           O  
ATOM   3321  N   ASN A 221      11.305  25.787  50.850  1.00 17.61           N  
ATOM   3322  H   ASN A 221      10.387  25.510  50.532  1.00 17.61           H  
ATOM   3323  CA  ASN A 221      11.971  24.803  51.718  1.00 17.61           C  
ATOM   3324  HA  ASN A 221      13.049  24.872  51.574  1.00 17.61           H  
ATOM   3325  C   ASN A 221      11.527  23.380  51.278  1.00 17.61           C  
ATOM   3326  CB  ASN A 221      11.647  25.101  53.200  1.00 17.61           C  
ATOM   3327  HB2 ASN A 221      10.597  24.881  53.391  1.00 17.61           H  
ATOM   3328  HB3 ASN A 221      11.818  26.158  53.407  1.00 17.61           H  
ATOM   3329  O   ASN A 221      10.434  23.218  50.744  1.00 17.61           O  
ATOM   3330  CG  ASN A 221      12.502  24.297  54.170  1.00 17.61           C  
ATOM   3331  ND2 ASN A 221      12.212  24.344  55.448  1.00 17.61           N  
ATOM   3332 HD21 ASN A 221      11.425  24.879  55.786  1.00 17.61           H  
ATOM   3333 HD22 ASN A 221      12.800  23.805  56.068  1.00 17.61           H  
ATOM   3334  OD1 ASN A 221      13.445  23.625  53.784  1.00 17.61           O  
ATOM   3335  N   ARG A 222      12.380  22.359  51.433  1.00 19.48           N  
ATOM   3336  H   ARG A 222      13.168  22.524  52.043  1.00 19.48           H  
ATOM   3337  CA  ARG A 222      12.361  21.097  50.645  1.00 19.48           C  
ATOM   3338  HA  ARG A 222      11.810  21.277  49.722  1.00 19.48           H  
ATOM   3339  C   ARG A 222      11.618  19.891  51.274  1.00 19.48           C  
ATOM   3340  CB  ARG A 222      13.819  20.727  50.282  1.00 19.48           C  
ATOM   3341  HB2 ARG A 222      13.890  19.661  50.064  1.00 19.48           H  
ATOM   3342  HB3 ARG A 222      14.462  20.914  51.142  1.00 19.48           H  
ATOM   3343  O   ARG A 222      11.955  18.752  50.968  1.00 19.48           O  
ATOM   3344  CG  ARG A 222      14.392  21.435  49.047  1.00 19.48           C  
ATOM   3345  HG2 ARG A 222      13.733  21.268  48.195  1.00 19.48           H  
ATOM   3346  HG3 ARG A 222      14.491  22.504  49.235  1.00 19.48           H  
ATOM   3347  CD  ARG A 222      15.767  20.807  48.768  1.00 19.48           C  
ATOM   3348  HD2 ARG A 222      16.435  21.050  49.594  1.00 19.48           H  
ATOM   3349  HD3 ARG A 222      15.650  19.724  48.728  1.00 19.48           H  
ATOM   3350  NE  ARG A 222      16.368  21.258  47.500  1.00 19.48           N  
ATOM   3351  HE  ARG A 222      15.898  22.005  47.008  1.00 19.48           H  
ATOM   3352  NH1 ARG A 222      18.142  19.793  47.519  1.00 19.48           N  
ATOM   3353 HH11 ARG A 222      18.979  19.420  47.095  1.00 19.48           H  
ATOM   3354 HH12 ARG A 222      17.807  19.409  48.392  1.00 19.48           H  
ATOM   3355  NH2 ARG A 222      17.915  21.219  45.823  1.00 19.48           N  
ATOM   3356 HH21 ARG A 222      18.756  20.831  45.420  1.00 19.48           H  
ATOM   3357 HH22 ARG A 222      17.425  21.963  45.349  1.00 19.48           H  
ATOM   3358  CZ  ARG A 222      17.466  20.757  46.956  1.00 19.48           C  
ATOM   3359  N   THR A 223      10.692  20.093  52.208  1.00 17.61           N  
ATOM   3360  H   THR A 223      10.329  21.025  52.350  1.00 17.61           H  
ATOM   3361  CA  THR A 223      10.227  19.028  53.130  1.00 17.61           C  
ATOM   3362  HA  THR A 223      11.132  18.612  53.573  1.00 17.61           H  
ATOM   3363  C   THR A 223       9.517  17.822  52.459  1.00 17.61           C  
ATOM   3364  CB  THR A 223       9.401  19.636  54.276  1.00 17.61           C  
ATOM   3365  HB  THR A 223       8.786  18.870  54.749  1.00 17.61           H  
ATOM   3366  O   THR A 223       8.900  17.995  51.411  1.00 17.61           O  
ATOM   3367  CG2 THR A 223      10.331  20.247  55.325  1.00 17.61           C  
ATOM   3368 HG21 THR A 223       9.734  20.681  56.127  1.00 17.61           H  
ATOM   3369 HG22 THR A 223      10.973  19.475  55.750  1.00 17.61           H  
ATOM   3370 HG23 THR A 223      10.947  21.027  54.878  1.00 17.61           H  
ATOM   3371  OG1 THR A 223       8.581  20.692  53.832  1.00 17.61           O  
ATOM   3372  HG1 THR A 223       7.666  20.402  53.871  1.00 17.61           H  
ATOM   3373  N   PRO A 224       9.637  16.582  53.005  1.00 18.96           N  
ATOM   3374  CA  PRO A 224      10.149  15.502  52.142  1.00 18.96           C  
ATOM   3375  HA  PRO A 224      10.327  15.883  51.137  1.00 18.96           H  
ATOM   3376  C   PRO A 224       9.340  14.192  51.977  1.00 18.96           C  
ATOM   3377  CB  PRO A 224      11.510  15.185  52.776  1.00 18.96           C  
ATOM   3378  HB2 PRO A 224      11.840  14.167  52.565  1.00 18.96           H  
ATOM   3379  HB3 PRO A 224      12.247  15.893  52.397  1.00 18.96           H  
ATOM   3380  O   PRO A 224       9.433  13.574  50.923  1.00 18.96           O  
ATOM   3381  CG  PRO A 224      11.314  15.423  54.278  1.00 18.96           C  
ATOM   3382  HG2 PRO A 224      12.181  15.936  54.695  1.00 18.96           H  
ATOM   3383  HG3 PRO A 224      11.145  14.487  54.811  1.00 18.96           H  
ATOM   3384  CD  PRO A 224      10.066  16.297  54.374  1.00 18.96           C  
ATOM   3385  HD2 PRO A 224      10.292  17.193  54.952  1.00 18.96           H  
ATOM   3386  HD3 PRO A 224       9.278  15.746  54.888  1.00 18.96           H  
ATOM   3387  N   THR A 225       8.633  13.689  52.996  1.00 17.99           N  
ATOM   3388  H   THR A 225       8.552  14.249  53.832  1.00 17.99           H  
ATOM   3389  CA  THR A 225       8.493  12.225  53.232  1.00 17.99           C  
ATOM   3390  HA  THR A 225       9.116  11.702  52.506  1.00 17.99           H  
ATOM   3391  C   THR A 225       7.094  11.612  53.025  1.00 17.99           C  
ATOM   3392  CB  THR A 225       9.046  11.869  54.636  1.00 17.99           C  
ATOM   3393  HB  THR A 225       8.595  10.959  55.030  1.00 17.99           H  
ATOM   3394  O   THR A 225       6.761  10.633  53.689  1.00 17.99           O  
ATOM   3395  CG2 THR A 225      10.552  11.620  54.614  1.00 17.99           C  
ATOM   3396 HG21 THR A 225      11.067  12.410  54.067  1.00 17.99           H  
ATOM   3397 HG22 THR A 225      10.937  11.561  55.632  1.00 17.99           H  
ATOM   3398 HG23 THR A 225      10.748  10.672  54.113  1.00 17.99           H  
ATOM   3399  OG1 THR A 225       8.791  12.918  55.551  1.00 17.99           O  
ATOM   3400  HG1 THR A 225       8.760  12.521  56.425  1.00 17.99           H  
ATOM   3401  N   SER A 226       6.244  12.155  52.145  1.00 19.17           N  
ATOM   3402  H   SER A 226       6.578  12.892  51.540  1.00 19.17           H  
ATOM   3403  CA  SER A 226       4.849  11.684  51.974  1.00 19.17           C  
ATOM   3404  HA  SER A 226       4.302  11.929  52.884  1.00 19.17           H  
ATOM   3405  C   SER A 226       4.741  10.160  51.757  1.00 19.17           C  
ATOM   3406  CB  SER A 226       4.166  12.424  50.819  1.00 19.17           C  
ATOM   3407  HB2 SER A 226       3.165  12.018  50.668  1.00 19.17           H  
ATOM   3408  HB3 SER A 226       4.080  13.482  51.066  1.00 19.17           H  
ATOM   3409  O   SER A 226       5.270   9.639  50.776  1.00 19.17           O  
ATOM   3410  OG  SER A 226       4.917  12.289  49.632  1.00 19.17           O  
ATOM   3411  HG  SER A 226       5.132  11.358  49.534  1.00 19.17           H  
ATOM   3412  N   GLY A 227       4.084   9.467  52.697  1.00 18.87           N  
ATOM   3413  H   GLY A 227       3.654   9.992  53.446  1.00 18.87           H  
ATOM   3414  CA  GLY A 227       4.177   8.014  52.888  1.00 18.87           C  
ATOM   3415  HA2 GLY A 227       5.223   7.725  52.780  1.00 18.87           H  
ATOM   3416  HA3 GLY A 227       3.881   7.780  53.911  1.00 18.87           H  
ATOM   3417  C   GLY A 227       3.354   7.123  51.944  1.00 18.87           C  
ATOM   3418  O   GLY A 227       2.641   7.587  51.063  1.00 18.87           O  
ATOM   3419  N   VAL A 228       3.478   5.809  52.163  1.00 24.00           N  
ATOM   3420  H   VAL A 228       4.030   5.538  52.965  1.00 24.00           H  
ATOM   3421  CA  VAL A 228       3.203   4.729  51.185  1.00 24.00           C  
ATOM   3422  HA  VAL A 228       3.339   5.133  50.182  1.00 24.00           H  
ATOM   3423  C   VAL A 228       1.768   4.158  51.234  1.00 24.00           C  
ATOM   3424  CB  VAL A 228       4.256   3.596  51.395  1.00 24.00           C  
ATOM   3425  HB  VAL A 228       4.053   3.112  52.350  1.00 24.00           H  
ATOM   3426  O   VAL A 228       1.453   3.264  50.461  1.00 24.00           O  
ATOM   3427  CG1 VAL A 228       4.285   2.508  50.308  1.00 24.00           C  
ATOM   3428 HG11 VAL A 228       3.403   1.870  50.376  1.00 24.00           H  
ATOM   3429 HG12 VAL A 228       4.322   2.967  49.320  1.00 24.00           H  
ATOM   3430 HG13 VAL A 228       5.149   1.857  50.436  1.00 24.00           H  
ATOM   3431  CG2 VAL A 228       5.694   4.148  51.455  1.00 24.00           C  
ATOM   3432 HG21 VAL A 228       5.916   4.700  50.542  1.00 24.00           H  
ATOM   3433 HG22 VAL A 228       6.408   3.331  51.559  1.00 24.00           H  
ATOM   3434 HG23 VAL A 228       5.829   4.802  52.316  1.00 24.00           H  
ATOM   3435  N   THR A 229       0.917   4.602  52.167  1.00 21.26           N  
ATOM   3436  H   THR A 229       1.136   5.476  52.622  1.00 21.26           H  
ATOM   3437  CA  THR A 229      -0.201   3.810  52.744  1.00 21.26           C  
ATOM   3438  HA  THR A 229       0.265   3.091  53.416  1.00 21.26           H  
ATOM   3439  C   THR A 229      -1.076   3.026  51.739  1.00 21.26           C  
ATOM   3440  CB  THR A 229      -1.123   4.682  53.606  1.00 21.26           C  
ATOM   3441  HB  THR A 229      -2.034   4.132  53.840  1.00 21.26           H  
ATOM   3442  O   THR A 229      -1.548   3.613  50.763  1.00 21.26           O  
ATOM   3443  CG2 THR A 229      -0.445   5.085  54.916  1.00 21.26           C  
ATOM   3444 HG21 THR A 229      -0.191   4.194  55.490  1.00 21.26           H  
ATOM   3445 HG22 THR A 229       0.455   5.667  54.718  1.00 21.26           H  
ATOM   3446 HG23 THR A 229      -1.139   5.689  55.501  1.00 21.26           H  
ATOM   3447  OG1 THR A 229      -1.448   5.866  52.918  1.00 21.26           O  
ATOM   3448  HG1 THR A 229      -1.815   5.600  52.072  1.00 21.26           H  
ATOM   3449  N   PRO A 230      -1.334   1.722  51.984  1.00 22.86           N  
ATOM   3450  CA  PRO A 230      -1.689   0.758  50.933  1.00 22.86           C  
ATOM   3451  HA  PRO A 230      -1.096   0.961  50.042  1.00 22.86           H  
ATOM   3452  C   PRO A 230      -3.166   0.722  50.502  1.00 22.86           C  
ATOM   3453  CB  PRO A 230      -1.272  -0.603  51.507  1.00 22.86           C  
ATOM   3454  HB2 PRO A 230      -0.210  -0.767  51.323  1.00 22.86           H  
ATOM   3455  HB3 PRO A 230      -1.856  -1.426  51.096  1.00 22.86           H  
ATOM   3456  O   PRO A 230      -3.460   0.187  49.436  1.00 22.86           O  
ATOM   3457  CG  PRO A 230      -1.512  -0.433  53.005  1.00 22.86           C  
ATOM   3458  HG2 PRO A 230      -2.574  -0.537  53.226  1.00 22.86           H  
ATOM   3459  HG3 PRO A 230      -0.925  -1.137  53.595  1.00 22.86           H  
ATOM   3460  CD  PRO A 230      -1.068   1.008  53.232  1.00 22.86           C  
ATOM   3461  HD2 PRO A 230      -1.624   1.444  54.062  1.00 22.86           H  
ATOM   3462  HD3 PRO A 230       0.001   1.012  53.443  1.00 22.86           H  
ATOM   3463  N   ASP A 231      -4.095   1.271  51.291  1.00 21.84           N  
ATOM   3464  H   ASP A 231      -3.775   1.664  52.164  1.00 21.84           H  
ATOM   3465  CA  ASP A 231      -5.536   0.936  51.241  1.00 21.84           C  
ATOM   3466  HA  ASP A 231      -5.624  -0.150  51.285  1.00 21.84           H  
ATOM   3467  C   ASP A 231      -6.300   1.390  49.975  1.00 21.84           C  
ATOM   3468  CB  ASP A 231      -6.228   1.498  52.497  1.00 21.84           C  
ATOM   3469  HB2 ASP A 231      -7.257   1.140  52.529  1.00 21.84           H  
ATOM   3470  HB3 ASP A 231      -6.251   2.585  52.421  1.00 21.84           H  
ATOM   3471  O   ASP A 231      -7.500   1.157  49.840  1.00 21.84           O  
ATOM   3472  CG  ASP A 231      -5.536   1.098  53.803  1.00 21.84           C  
ATOM   3473  OD1 ASP A 231      -5.084  -0.064  53.898  1.00 21.84           O  
ATOM   3474  OD2 ASP A 231      -5.376   1.994  54.660  1.00 21.84           O  
ATOM   3475  N   MET A 232      -5.637   2.042  49.015  1.00 23.15           N  
ATOM   3476  H   MET A 232      -4.635   2.109  49.127  1.00 23.15           H  
ATOM   3477  CA  MET A 232      -6.272   2.648  47.832  1.00 23.15           C  
ATOM   3478  HA  MET A 232      -7.137   3.214  48.178  1.00 23.15           H  
ATOM   3479  C   MET A 232      -6.835   1.650  46.797  1.00 23.15           C  
ATOM   3480  CB  MET A 232      -5.298   3.640  47.174  1.00 23.15           C  
ATOM   3481  HB2 MET A 232      -5.698   3.942  46.206  1.00 23.15           H  
ATOM   3482  HB3 MET A 232      -4.338   3.153  47.001  1.00 23.15           H  
ATOM   3483  O   MET A 232      -7.358   2.081  45.768  1.00 23.15           O  
ATOM   3484  CG  MET A 232      -5.092   4.905  48.022  1.00 23.15           C  
ATOM   3485  HG2 MET A 232      -5.703   4.838  48.922  1.00 23.15           H  
ATOM   3486  HG3 MET A 232      -4.050   4.949  48.341  1.00 23.15           H  
ATOM   3487  SD  MET A 232      -5.517   6.460  47.179  1.00 23.15           S  
ATOM   3488  CE  MET A 232      -4.201   6.521  45.936  1.00 23.15           C  
ATOM   3489  HE1 MET A 232      -4.296   7.437  45.353  1.00 23.15           H  
ATOM   3490  HE2 MET A 232      -4.281   5.661  45.271  1.00 23.15           H  
ATOM   3491  HE3 MET A 232      -3.231   6.507  46.432  1.00 23.15           H  
ATOM   3492  N   ALA A 233      -6.748   0.339  47.039  1.00 22.26           N  
ATOM   3493  H   ALA A 233      -6.366   0.050  47.928  1.00 22.26           H  
ATOM   3494  CA  ALA A 233      -7.234  -0.692  46.121  1.00 22.26           C  
ATOM   3495  HA  ALA A 233      -6.829  -0.487  45.130  1.00 22.26           H  
ATOM   3496  C   ALA A 233      -8.772  -0.703  45.983  1.00 22.26           C  
ATOM   3497  CB  ALA A 233      -6.686  -2.049  46.585  1.00 22.26           C  
ATOM   3498  HB1 ALA A 233      -7.010  -2.828  45.896  1.00 22.26           H  
ATOM   3499  HB2 ALA A 233      -5.596  -2.023  46.608  1.00 22.26           H  
ATOM   3500  HB3 ALA A 233      -7.059  -2.286  47.581  1.00 22.26           H  
ATOM   3501  O   ALA A 233      -9.296  -0.552  44.878  1.00 22.26           O  
ATOM   3502  N   ASP A 234      -9.499  -0.845  47.096  1.00 22.57           N  
ATOM   3503  H   ASP A 234      -9.007  -1.002  47.964  1.00 22.57           H  
ATOM   3504  CA  ASP A 234     -10.939  -1.151  47.081  1.00 22.57           C  
ATOM   3505  HA  ASP A 234     -11.115  -2.028  46.459  1.00 22.57           H  
ATOM   3506  C   ASP A 234     -11.802  -0.006  46.535  1.00 22.57           C  
ATOM   3507  CB  ASP A 234     -11.414  -1.461  48.513  1.00 22.57           C  
ATOM   3508  HB2 ASP A 234     -12.504  -1.495  48.514  1.00 22.57           H  
ATOM   3509  HB3 ASP A 234     -11.108  -0.650  49.175  1.00 22.57           H  
ATOM   3510  O   ASP A 234     -12.762  -0.216  45.786  1.00 22.57           O  
ATOM   3511  CG  ASP A 234     -10.913  -2.793  49.077  1.00 22.57           C  
ATOM   3512  OD1 ASP A 234     -10.399  -3.612  48.282  1.00 22.57           O  
ATOM   3513  OD2 ASP A 234     -11.082  -2.974  50.301  1.00 22.57           O  
ATOM   3514  N   GLN A 235     -11.476   1.232  46.917  1.00 24.39           N  
ATOM   3515  H   GLN A 235     -10.659   1.329  47.502  1.00 24.39           H  
ATOM   3516  CA  GLN A 235     -12.393   2.365  46.766  1.00 24.39           C  
ATOM   3517  HA  GLN A 235     -13.326   2.094  47.260  1.00 24.39           H  
ATOM   3518  C   GLN A 235     -12.730   2.669  45.295  1.00 24.39           C  
ATOM   3519  CB  GLN A 235     -11.801   3.582  47.496  1.00 24.39           C  
ATOM   3520  HB2 GLN A 235     -11.466   3.274  48.487  1.00 24.39           H  
ATOM   3521  HB3 GLN A 235     -10.942   3.962  46.944  1.00 24.39           H  
ATOM   3522  O   GLN A 235     -13.855   3.084  44.990  1.00 24.39           O  
ATOM   3523  CG  GLN A 235     -12.841   4.699  47.667  1.00 24.39           C  
ATOM   3524  HG2 GLN A 235     -13.725   4.301  48.164  1.00 24.39           H  
ATOM   3525  HG3 GLN A 235     -13.138   5.079  46.690  1.00 24.39           H  
ATOM   3526  CD  GLN A 235     -12.287   5.865  48.479  1.00 24.39           C  
ATOM   3527  NE2 GLN A 235     -12.678   6.025  49.724  1.00 24.39           N  
ATOM   3528 HE21 GLN A 235     -13.262   5.335  50.174  1.00 24.39           H  
ATOM   3529 HE22 GLN A 235     -12.213   6.764  50.233  1.00 24.39           H  
ATOM   3530  OE1 GLN A 235     -11.496   6.660  48.004  1.00 24.39           O  
ATOM   3531  N   ILE A 236     -11.793   2.404  44.377  1.00 25.81           N  
ATOM   3532  H   ILE A 236     -10.940   1.973  44.704  1.00 25.81           H  
ATOM   3533  CA  ILE A 236     -11.924   2.679  42.938  1.00 25.81           C  
ATOM   3534  HA  ILE A 236     -12.175   3.733  42.817  1.00 25.81           H  
ATOM   3535  C   ILE A 236     -13.076   1.875  42.309  1.00 25.81           C  
ATOM   3536  CB  ILE A 236     -10.568   2.425  42.225  1.00 25.81           C  
ATOM   3537  HB  ILE A 236     -10.285   1.384  42.381  1.00 25.81           H  
ATOM   3538  O   ILE A 236     -13.767   2.391  41.427  1.00 25.81           O  
ATOM   3539  CG1 ILE A 236      -9.463   3.328  42.834  1.00 25.81           C  
ATOM   3540 HG12 ILE A 236      -9.752   4.374  42.728  1.00 25.81           H  
ATOM   3541 HG13 ILE A 236      -9.371   3.115  43.899  1.00 25.81           H  
ATOM   3542  CG2 ILE A 236     -10.682   2.670  40.706  1.00 25.81           C  
ATOM   3543 HG21 ILE A 236     -10.961   3.706  40.513  1.00 25.81           H  
ATOM   3544 HG22 ILE A 236     -11.428   2.007  40.266  1.00 25.81           H  
ATOM   3545 HG23 ILE A 236      -9.736   2.447  40.213  1.00 25.81           H  
ATOM   3546  CD1 ILE A 236      -8.065   3.142  42.230  1.00 25.81           C  
ATOM   3547 HD11 ILE A 236      -7.795   2.086  42.241  1.00 25.81           H  
ATOM   3548 HD12 ILE A 236      -7.341   3.695  42.829  1.00 25.81           H  
ATOM   3549 HD13 ILE A 236      -8.031   3.523  41.210  1.00 25.81           H  
ATOM   3550  N   ALA A 237     -13.346   0.655  42.788  1.00 23.16           N  
ATOM   3551  H   ALA A 237     -12.800   0.301  43.560  1.00 23.16           H  
ATOM   3552  CA  ALA A 237     -14.410  -0.195  42.248  1.00 23.16           C  
ATOM   3553  HA  ALA A 237     -14.254  -0.310  41.175  1.00 23.16           H  
ATOM   3554  C   ALA A 237     -15.815   0.410  42.449  1.00 23.16           C  
ATOM   3555  CB  ALA A 237     -14.292  -1.576  42.906  1.00 23.16           C  
ATOM   3556  HB1 ALA A 237     -14.434  -1.497  43.984  1.00 23.16           H  
ATOM   3557  HB2 ALA A 237     -13.305  -1.998  42.711  1.00 23.16           H  
ATOM   3558  HB3 ALA A 237     -15.048  -2.245  42.495  1.00 23.16           H  
ATOM   3559  O   ALA A 237     -16.663   0.352  41.555  1.00 23.16           O  
ATOM   3560  N   SER A 238     -16.057   1.034  43.607  1.00 24.92           N  
ATOM   3561  H   SER A 238     -15.303   1.066  44.278  1.00 24.92           H  
ATOM   3562  CA  SER A 238     -17.385   1.528  44.008  1.00 24.92           C  
ATOM   3563  HA  SER A 238     -18.089   0.698  43.943  1.00 24.92           H  
ATOM   3564  C   SER A 238     -17.929   2.658  43.117  1.00 24.92           C  
ATOM   3565  CB  SER A 238     -17.331   1.985  45.472  1.00 24.92           C  
ATOM   3566  HB2 SER A 238     -18.347   2.188  45.811  1.00 24.92           H  
ATOM   3567  HB3 SER A 238     -16.916   1.189  46.091  1.00 24.92           H  
ATOM   3568  O   SER A 238     -19.120   2.697  42.794  1.00 24.92           O  
ATOM   3569  OG  SER A 238     -16.558   3.164  45.627  1.00 24.92           O  
ATOM   3570  HG  SER A 238     -15.626   2.987  45.475  1.00 24.92           H  
ATOM   3571  N   LEU A 239     -17.052   3.568  42.677  1.00 24.99           N  
ATOM   3572  H   LEU A 239     -16.091   3.453  42.967  1.00 24.99           H  
ATOM   3573  CA  LEU A 239     -17.426   4.805  41.983  1.00 24.99           C  
ATOM   3574  HA  LEU A 239     -18.216   5.285  42.561  1.00 24.99           H  
ATOM   3575  C   LEU A 239     -18.011   4.584  40.581  1.00 24.99           C  
ATOM   3576  CB  LEU A 239     -16.194   5.730  41.931  1.00 24.99           C  
ATOM   3577  HB2 LEU A 239     -16.243   6.356  41.040  1.00 24.99           H  
ATOM   3578  HB3 LEU A 239     -15.295   5.121  41.846  1.00 24.99           H  
ATOM   3579  O   LEU A 239     -18.738   5.447  40.084  1.00 24.99           O  
ATOM   3580  CG  LEU A 239     -16.085   6.649  43.161  1.00 24.99           C  
ATOM   3581  HG  LEU A 239     -16.260   6.072  44.069  1.00 24.99           H  
ATOM   3582  CD1 LEU A 239     -14.687   7.262  43.234  1.00 24.99           C  
ATOM   3583 HD11 LEU A 239     -14.611   7.905  44.111  1.00 24.99           H  
ATOM   3584 HD12 LEU A 239     -14.474   7.839  42.335  1.00 24.99           H  
ATOM   3585 HD13 LEU A 239     -13.950   6.466  43.334  1.00 24.99           H  
ATOM   3586  CD2 LEU A 239     -17.097   7.800  43.085  1.00 24.99           C  
ATOM   3587 HD21 LEU A 239     -18.113   7.406  43.075  1.00 24.99           H  
ATOM   3588 HD22 LEU A 239     -16.925   8.392  42.186  1.00 24.99           H  
ATOM   3589 HD23 LEU A 239     -16.985   8.434  43.965  1.00 24.99           H  
ATOM   3590  N   VAL A 240     -17.722   3.441  39.953  1.00 26.19           N  
ATOM   3591  H   VAL A 240     -17.127   2.779  40.431  1.00 26.19           H  
ATOM   3592  CA  VAL A 240     -18.224   3.095  38.613  1.00 26.19           C  
ATOM   3593  HA  VAL A 240     -18.084   3.954  37.957  1.00 26.19           H  
ATOM   3594  C   VAL A 240     -19.727   2.791  38.642  1.00 26.19           C  
ATOM   3595  CB  VAL A 240     -17.426   1.910  38.027  1.00 26.19           C  
ATOM   3596  HB  VAL A 240     -17.591   1.029  38.646  1.00 26.19           H  
ATOM   3597  O   VAL A 240     -20.449   3.183  37.726  1.00 26.19           O  
ATOM   3598  CG1 VAL A 240     -17.856   1.584  36.590  1.00 26.19           C  
ATOM   3599 HG11 VAL A 240     -18.896   1.259  36.571  1.00 26.19           H  
ATOM   3600 HG12 VAL A 240     -17.742   2.463  35.954  1.00 26.19           H  
ATOM   3601 HG13 VAL A 240     -17.243   0.773  36.197  1.00 26.19           H  
ATOM   3602  CG2 VAL A 240     -15.918   2.208  37.994  1.00 26.19           C  
ATOM   3603 HG21 VAL A 240     -15.535   2.350  39.005  1.00 26.19           H  
ATOM   3604 HG22 VAL A 240     -15.720   3.102  37.403  1.00 26.19           H  
ATOM   3605 HG23 VAL A 240     -15.385   1.362  37.560  1.00 26.19           H  
ATOM   3606  N   LEU A 241     -20.216   2.143  39.706  1.00 24.42           N  
ATOM   3607  H   LEU A 241     -19.575   1.902  40.448  1.00 24.42           H  
ATOM   3608  CA  LEU A 241     -21.620   1.734  39.842  1.00 24.42           C  
ATOM   3609  HA  LEU A 241     -21.959   1.304  38.899  1.00 24.42           H  
ATOM   3610  C   LEU A 241     -22.553   2.914  40.146  1.00 24.42           C  
ATOM   3611  CB  LEU A 241     -21.724   0.672  40.956  1.00 24.42           C  
ATOM   3612  HB2 LEU A 241     -22.762   0.589  41.276  1.00 24.42           H  
ATOM   3613  HB3 LEU A 241     -21.147   1.013  41.816  1.00 24.42           H  
ATOM   3614  O   LEU A 241     -23.569   3.103  39.478  1.00 24.42           O  
ATOM   3615  CG  LEU A 241     -21.237  -0.729  40.544  1.00 24.42           C  
ATOM   3616  HG  LEU A 241     -20.293  -0.647  40.004  1.00 24.42           H  
ATOM   3617  CD1 LEU A 241     -21.011  -1.590  41.786  1.00 24.42           C  
ATOM   3618 HD11 LEU A 241     -20.246  -1.134  42.416  1.00 24.42           H  
ATOM   3619 HD12 LEU A 241     -21.935  -1.687  42.355  1.00 24.42           H  
ATOM   3620 HD13 LEU A 241     -20.665  -2.581  41.492  1.00 24.42           H  
ATOM   3621  CD2 LEU A 241     -22.267  -1.434  39.658  1.00 24.42           C  
ATOM   3622 HD21 LEU A 241     -23.214  -1.536  40.188  1.00 24.42           H  
ATOM   3623 HD22 LEU A 241     -22.425  -0.871  38.738  1.00 24.42           H  
ATOM   3624 HD23 LEU A 241     -21.901  -2.426  39.395  1.00 24.42           H  
ATOM   3625  N   ALA A 242     -22.225   3.711  41.166  1.00 24.10           N  
ATOM   3626  H   ALA A 242     -21.363   3.510  41.653  1.00 24.10           H  
ATOM   3627  CA  ALA A 242     -23.203   4.576  41.834  1.00 24.10           C  
ATOM   3628  HA  ALA A 242     -23.994   3.946  42.242  1.00 24.10           H  
ATOM   3629  C   ALA A 242     -23.882   5.609  40.912  1.00 24.10           C  
ATOM   3630  CB  ALA A 242     -22.491   5.265  43.003  1.00 24.10           C  
ATOM   3631  HB1 ALA A 242     -22.082   4.516  43.681  1.00 24.10           H  
ATOM   3632  HB2 ALA A 242     -21.681   5.894  42.636  1.00 24.10           H  
ATOM   3633  HB3 ALA A 242     -23.203   5.880  43.554  1.00 24.10           H  
ATOM   3634  O   ALA A 242     -25.059   5.928  41.082  1.00 24.10           O  
ATOM   3635  N   LYS A 243     -23.167   6.134  39.908  1.00 25.37           N  
ATOM   3636  H   LYS A 243     -22.235   5.772  39.763  1.00 25.37           H  
ATOM   3637  CA  LYS A 243     -23.665   7.237  39.066  1.00 25.37           C  
ATOM   3638  HA  LYS A 243     -24.250   7.876  39.727  1.00 25.37           H  
ATOM   3639  C   LYS A 243     -24.668   6.810  37.982  1.00 25.37           C  
ATOM   3640  CB  LYS A 243     -22.479   8.061  38.535  1.00 25.37           C  
ATOM   3641  HB2 LYS A 243     -21.612   7.871  39.168  1.00 25.37           H  
ATOM   3642  HB3 LYS A 243     -22.230   7.743  37.523  1.00 25.37           H  
ATOM   3643  O   LYS A 243     -25.162   7.679  37.264  1.00 25.37           O  
ATOM   3644  CG  LYS A 243     -22.771   9.572  38.564  1.00 25.37           C  
ATOM   3645  HG2 LYS A 243     -23.142   9.844  39.552  1.00 25.37           H  
ATOM   3646  HG3 LYS A 243     -23.524   9.824  37.818  1.00 25.37           H  
ATOM   3647  CD  LYS A 243     -21.481  10.358  38.294  1.00 25.37           C  
ATOM   3648  HD2 LYS A 243     -20.707   9.989  38.966  1.00 25.37           H  
ATOM   3649  HD3 LYS A 243     -21.162  10.182  37.266  1.00 25.37           H  
ATOM   3650  CE  LYS A 243     -21.675  11.858  38.539  1.00 25.37           C  
ATOM   3651  HE2 LYS A 243     -22.337  12.256  37.770  1.00 25.37           H  
ATOM   3652  HE3 LYS A 243     -22.155  11.983  39.510  1.00 25.37           H  
ATOM   3653  NZ  LYS A 243     -20.368  12.563  38.533  1.00 25.37           N  
ATOM   3654  HZ1 LYS A 243     -19.767  12.177  39.248  1.00 25.37           H  
ATOM   3655  HZ2 LYS A 243     -19.899  12.440  37.647  1.00 25.37           H  
ATOM   3656  HZ3 LYS A 243     -20.475  13.550  38.719  1.00 25.37           H  
ATOM   3657  N   LEU A 244     -24.991   5.515  37.893  1.00 26.06           N  
ATOM   3658  H   LEU A 244     -24.510   4.869  38.503  1.00 26.06           H  
ATOM   3659  CA  LEU A 244     -26.072   4.972  37.060  1.00 26.06           C  
ATOM   3660  HA  LEU A 244     -25.920   5.271  36.022  1.00 26.06           H  
ATOM   3661  C   LEU A 244     -27.460   5.489  37.479  1.00 26.06           C  
ATOM   3662  CB  LEU A 244     -26.058   3.431  37.168  1.00 26.06           C  
ATOM   3663  HB2 LEU A 244     -26.996   3.042  36.774  1.00 26.06           H  
ATOM   3664  HB3 LEU A 244     -26.019   3.161  38.224  1.00 26.06           H  
ATOM   3665  O   LEU A 244     -28.287   5.785  36.622  1.00 26.06           O  
ATOM   3666  CG  LEU A 244     -24.903   2.726  36.431  1.00 26.06           C  
ATOM   3667  HG  LEU A 244     -23.957   3.208  36.678  1.00 26.06           H  
ATOM   3668  CD1 LEU A 244     -24.830   1.256  36.848  1.00 26.06           C  
ATOM   3669 HD11 LEU A 244     -24.656   1.189  37.922  1.00 26.06           H  
ATOM   3670 HD12 LEU A 244     -25.761   0.745  36.605  1.00 26.06           H  
ATOM   3671 HD13 LEU A 244     -24.001   0.767  36.336  1.00 26.06           H  
ATOM   3672  CD2 LEU A 244     -25.106   2.768  34.913  1.00 26.06           C  
ATOM   3673 HD21 LEU A 244     -26.051   2.295  34.647  1.00 26.06           H  
ATOM   3674 HD22 LEU A 244     -25.103   3.800  34.563  1.00 26.06           H  
ATOM   3675 HD23 LEU A 244     -24.289   2.236  34.425  1.00 26.06           H  
ATOM   3676  N   GLY A 245     -27.717   5.607  38.785  1.00 24.48           N  
ATOM   3677  H   GLY A 245     -26.970   5.399  39.432  1.00 24.48           H  
ATOM   3678  CA  GLY A 245     -29.066   5.761  39.350  1.00 24.48           C  
ATOM   3679  HA2 GLY A 245     -29.739   5.082  38.828  1.00 24.48           H  
ATOM   3680  HA3 GLY A 245     -29.041   5.459  40.397  1.00 24.48           H  
ATOM   3681  C   GLY A 245     -29.694   7.159  39.286  1.00 24.48           C  
ATOM   3682  O   GLY A 245     -30.482   7.490  40.164  1.00 24.48           O  
ATOM   3683  N   LYS A 246     -29.334   8.017  38.321  1.00 26.71           N  
ATOM   3684  H   LYS A 246     -28.793   7.649  37.552  1.00 26.71           H  
ATOM   3685  CA  LYS A 246     -29.898   9.380  38.247  1.00 26.71           C  
ATOM   3686  HA  LYS A 246     -29.961   9.757  39.268  1.00 26.71           H  
ATOM   3687  C   LYS A 246     -31.342   9.397  37.735  1.00 26.71           C  
ATOM   3688  CB  LYS A 246     -29.011  10.325  37.425  1.00 26.71           C  
ATOM   3689  HB2 LYS A 246     -28.585   9.801  36.569  1.00 26.71           H  
ATOM   3690  HB3 LYS A 246     -29.646  11.126  37.047  1.00 26.71           H  
ATOM   3691  O   LYS A 246     -31.653   8.782  36.720  1.00 26.71           O  
ATOM   3692  CG  LYS A 246     -27.899  10.941  38.288  1.00 26.71           C  
ATOM   3693  HG2 LYS A 246     -28.300  11.159  39.278  1.00 26.71           H  
ATOM   3694  HG3 LYS A 246     -27.073  10.237  38.393  1.00 26.71           H  
ATOM   3695  CD  LYS A 246     -27.405  12.259  37.678  1.00 26.71           C  
ATOM   3696  HD2 LYS A 246     -28.275  12.858  37.409  1.00 26.71           H  
ATOM   3697  HD3 LYS A 246     -26.819  12.058  36.781  1.00 26.71           H  
ATOM   3698  CE  LYS A 246     -26.574  13.025  38.713  1.00 26.71           C  
ATOM   3699  HE2 LYS A 246     -25.558  12.630  38.719  1.00 26.71           H  
ATOM   3700  HE3 LYS A 246     -27.008  12.837  39.695  1.00 26.71           H  
ATOM   3701  NZ  LYS A 246     -26.596  14.484  38.445  1.00 26.71           N  
ATOM   3702  HZ1 LYS A 246     -26.083  14.987  39.155  1.00 26.71           H  
ATOM   3703  HZ2 LYS A 246     -27.552  14.811  38.480  1.00 26.71           H  
ATOM   3704  HZ3 LYS A 246     -26.225  14.695  37.530  1.00 26.71           H  
ATOM   3705  N   ASP A 247     -32.181  10.185  38.408  1.00 24.79           N  
ATOM   3706  H   ASP A 247     -31.861  10.579  39.280  1.00 24.79           H  
ATOM   3707  CA  ASP A 247     -33.626  10.271  38.179  1.00 24.79           C  
ATOM   3708  HA  ASP A 247     -34.068   9.319  38.472  1.00 24.79           H  
ATOM   3709  C   ASP A 247     -34.060  10.579  36.743  1.00 24.79           C  
ATOM   3710  CB  ASP A 247     -34.218  11.361  39.075  1.00 24.79           C  
ATOM   3711  HB2 ASP A 247     -33.674  12.294  38.927  1.00 24.79           H  
ATOM   3712  HB3 ASP A 247     -35.261  11.530  38.804  1.00 24.79           H  
ATOM   3713  O   ASP A 247     -33.496  11.436  36.054  1.00 24.79           O  
ATOM   3714  CG  ASP A 247     -34.162  10.942  40.531  1.00 24.79           C  
ATOM   3715  OD1 ASP A 247     -35.012  10.104  40.892  1.00 24.79           O  
ATOM   3716  OD2 ASP A 247     -33.242  11.443  41.214  1.00 24.79           O  
ATOM   3717  N   ALA A 248     -35.202   9.990  36.370  1.00 28.12           N  
ATOM   3718  H   ALA A 248     -35.606   9.340  37.030  1.00 28.12           H  
ATOM   3719  CA  ALA A 248     -35.932  10.189  35.115  1.00 28.12           C  
ATOM   3720  HA  ALA A 248     -35.209  10.112  34.303  1.00 28.12           H  
ATOM   3721  C   ALA A 248     -36.598  11.583  34.978  1.00 28.12           C  
ATOM   3722  CB  ALA A 248     -36.931   9.031  34.973  1.00 28.12           C  
ATOM   3723  HB1 ALA A 248     -37.425   9.087  34.003  1.00 28.12           H  
ATOM   3724  HB2 ALA A 248     -36.407   8.077  35.044  1.00 28.12           H  
ATOM   3725  HB3 ALA A 248     -37.683   9.088  35.759  1.00 28.12           H  
ATOM   3726  O   ALA A 248     -37.664  11.727  34.375  1.00 28.12           O  
ATOM   3727  N   THR A 249     -35.982  12.621  35.550  1.00 28.89           N  
ATOM   3728  H   THR A 249     -35.093  12.419  35.986  1.00 28.89           H  
ATOM   3729  CA  THR A 249     -36.402  14.024  35.424  1.00 28.89           C  
ATOM   3730  HA  THR A 249     -37.361  14.131  35.931  1.00 28.89           H  
ATOM   3731  C   THR A 249     -36.598  14.408  33.958  1.00 28.89           C  
ATOM   3732  CB  THR A 249     -35.402  14.989  36.086  1.00 28.89           C  
ATOM   3733  HB  THR A 249     -35.681  16.010  35.824  1.00 28.89           H  
ATOM   3734  O   THR A 249     -35.811  14.000  33.104  1.00 28.89           O  
ATOM   3735  CG2 THR A 249     -35.436  14.875  37.607  1.00 28.89           C  
ATOM   3736 HG21 THR A 249     -36.428  15.130  37.978  1.00 28.89           H  
ATOM   3737 HG22 THR A 249     -34.710  15.562  38.042  1.00 28.89           H  
ATOM   3738 HG23 THR A 249     -35.191  13.859  37.916  1.00 28.89           H  
ATOM   3739  OG1 THR A 249     -34.072  14.771  35.668  1.00 28.89           O  
ATOM   3740  HG1 THR A 249     -33.848  13.849  35.814  1.00 28.89           H  
ATOM   3741  N   LYS A 250     -37.670  15.170  33.666  1.00 30.46           N  
ATOM   3742  H   LYS A 250     -38.251  15.456  34.442  1.00 30.46           H  
ATOM   3743  CA  LYS A 250     -38.129  15.494  32.300  1.00 30.46           C  
ATOM   3744  HA  LYS A 250     -38.624  14.613  31.890  1.00 30.46           H  
ATOM   3745  C   LYS A 250     -36.935  15.857  31.406  1.00 30.46           C  
ATOM   3746  CB  LYS A 250     -39.130  16.667  32.310  1.00 30.46           C  
ATOM   3747  HB2 LYS A 250     -38.765  17.451  32.974  1.00 30.46           H  
ATOM   3748  HB3 LYS A 250     -39.185  17.080  31.303  1.00 30.46           H  
ATOM   3749  O   LYS A 250     -36.399  16.957  31.569  1.00 30.46           O  
ATOM   3750  CG  LYS A 250     -40.551  16.255  32.720  1.00 30.46           C  
ATOM   3751  HG2 LYS A 250     -40.533  15.846  33.730  1.00 30.46           H  
ATOM   3752  HG3 LYS A 250     -40.910  15.487  32.035  1.00 30.46           H  
ATOM   3753  CD  LYS A 250     -41.503  17.462  32.674  1.00 30.46           C  
ATOM   3754  HD2 LYS A 250     -41.165  18.204  33.397  1.00 30.46           H  
ATOM   3755  HD3 LYS A 250     -41.483  17.902  31.677  1.00 30.46           H  
ATOM   3756  CE  LYS A 250     -42.935  17.022  33.012  1.00 30.46           C  
ATOM   3757  HE2 LYS A 250     -42.914  16.489  33.963  1.00 30.46           H  
ATOM   3758  HE3 LYS A 250     -43.274  16.320  32.251  1.00 30.46           H  
ATOM   3759  NZ  LYS A 250     -43.871  18.173  33.106  1.00 30.46           N  
ATOM   3760  HZ1 LYS A 250     -43.580  18.810  33.833  1.00 30.46           H  
ATOM   3761  HZ2 LYS A 250     -44.800  17.852  33.338  1.00 30.46           H  
ATOM   3762  HZ3 LYS A 250     -43.918  18.678  32.233  1.00 30.46           H  
ATOM   3763  N   PRO A 251     -36.512  14.977  30.476  1.00 29.54           N  
ATOM   3764  CA  PRO A 251     -35.314  15.230  29.701  1.00 29.54           C  
ATOM   3765  HA  PRO A 251     -34.466  15.383  30.369  1.00 29.54           H  
ATOM   3766  C   PRO A 251     -35.556  16.488  28.878  1.00 29.54           C  
ATOM   3767  CB  PRO A 251     -35.077  13.975  28.853  1.00 29.54           C  
ATOM   3768  HB2 PRO A 251     -34.671  14.212  27.870  1.00 29.54           H  
ATOM   3769  HB3 PRO A 251     -34.407  13.301  29.387  1.00 29.54           H  
ATOM   3770  O   PRO A 251     -36.559  16.574  28.161  1.00 29.54           O  
ATOM   3771  CG  PRO A 251     -36.463  13.335  28.758  1.00 29.54           C  
ATOM   3772  HG2 PRO A 251     -36.404  12.255  28.622  1.00 29.54           H  
ATOM   3773  HG3 PRO A 251     -37.024  13.796  27.945  1.00 29.54           H  
ATOM   3774  CD  PRO A 251     -37.103  13.701  30.097  1.00 29.54           C  
ATOM   3775  HD2 PRO A 251     -36.852  12.950  30.846  1.00 29.54           H  
ATOM   3776  HD3 PRO A 251     -38.184  13.775  29.978  1.00 29.54           H  
ATOM   3777  N   GLN A 252     -34.649  17.466  28.988  1.00 30.47           N  
ATOM   3778  H   GLN A 252     -33.883  17.355  29.636  1.00 30.47           H  
ATOM   3779  CA  GLN A 252     -34.659  18.608  28.080  1.00 30.47           C  
ATOM   3780  HA  GLN A 252     -35.534  19.224  28.288  1.00 30.47           H  
ATOM   3781  C   GLN A 252     -34.770  18.065  26.659  1.00 30.47           C  
ATOM   3782  CB  GLN A 252     -33.387  19.461  28.213  1.00 30.47           C  
ATOM   3783  HB2 GLN A 252     -33.274  20.049  27.302  1.00 30.47           H  
ATOM   3784  HB3 GLN A 252     -32.517  18.811  28.305  1.00 30.47           H  
ATOM   3785  O   GLN A 252     -34.080  17.105  26.304  1.00 30.47           O  
ATOM   3786  CG  GLN A 252     -33.441  20.443  29.393  1.00 30.47           C  
ATOM   3787  HG2 GLN A 252     -34.355  21.032  29.323  1.00 30.47           H  
ATOM   3788  HG3 GLN A 252     -33.458  19.891  30.333  1.00 30.47           H  
ATOM   3789  CD  GLN A 252     -32.247  21.398  29.406  1.00 30.47           C  
ATOM   3790  NE2 GLN A 252     -32.368  22.556  30.017  1.00 30.47           N  
ATOM   3791 HE21 GLN A 252     -33.219  22.809  30.499  1.00 30.47           H  
ATOM   3792 HE22 GLN A 252     -31.546  23.143  30.016  1.00 30.47           H  
ATOM   3793  OE1 GLN A 252     -31.187  21.130  28.868  1.00 30.47           O  
ATOM   3794  N   GLN A 253     -35.655  18.656  25.856  1.00 28.58           N  
ATOM   3795  H   GLN A 253     -36.208  19.422  26.212  1.00 28.58           H  
ATOM   3796  CA  GLN A 253     -35.792  18.292  24.453  1.00 28.58           C  
ATOM   3797  HA  GLN A 253     -35.834  17.206  24.369  1.00 28.58           H  
ATOM   3798  C   GLN A 253     -34.537  18.762  23.714  1.00 28.58           C  
ATOM   3799  CB  GLN A 253     -37.085  18.869  23.852  1.00 28.58           C  
ATOM   3800  HB2 GLN A 253     -37.123  19.944  24.028  1.00 28.58           H  
ATOM   3801  HB3 GLN A 253     -37.059  18.700  22.775  1.00 28.58           H  
ATOM   3802  O   GLN A 253     -34.550  19.807  23.068  1.00 28.58           O  
ATOM   3803  CG  GLN A 253     -38.359  18.214  24.410  1.00 28.58           C  
ATOM   3804  HG2 GLN A 253     -38.280  17.131  24.307  1.00 28.58           H  
ATOM   3805  HG3 GLN A 253     -38.458  18.451  25.469  1.00 28.58           H  
ATOM   3806  CD  GLN A 253     -39.623  18.676  23.683  1.00 28.58           C  
ATOM   3807  NE2 GLN A 253     -40.776  18.136  24.010  1.00 28.58           N  
ATOM   3808 HE21 GLN A 253     -40.850  17.481  24.775  1.00 28.58           H  
ATOM   3809 HE22 GLN A 253     -41.580  18.514  23.529  1.00 28.58           H  
ATOM   3810  OE1 GLN A 253     -39.609  19.506  22.793  1.00 28.58           O  
ATOM   3811  N   VAL A 254     -33.450  17.986  23.842  1.00 34.36           N  
ATOM   3812  H   VAL A 254     -33.505  17.240  24.522  1.00 34.36           H  
ATOM   3813  CA  VAL A 254     -32.221  18.103  23.056  1.00 34.36           C  
ATOM   3814  HA  VAL A 254     -31.672  18.994  23.359  1.00 34.36           H  
ATOM   3815  C   VAL A 254     -32.687  18.242  21.628  1.00 34.36           C  
ATOM   3816  CB  VAL A 254     -31.318  16.861  23.201  1.00 34.36           C  
ATOM   3817  HB  VAL A 254     -31.885  15.965  22.949  1.00 34.36           H  
ATOM   3818  O   VAL A 254     -33.308  17.313  21.100  1.00 34.36           O  
ATOM   3819  CG1 VAL A 254     -30.096  16.940  22.274  1.00 34.36           C  
ATOM   3820 HG11 VAL A 254     -30.408  16.944  21.230  1.00 34.36           H  
ATOM   3821 HG12 VAL A 254     -29.526  17.846  22.483  1.00 34.36           H  
ATOM   3822 HG13 VAL A 254     -29.456  16.072  22.435  1.00 34.36           H  
ATOM   3823  CG2 VAL A 254     -30.808  16.715  24.639  1.00 34.36           C  
ATOM   3824 HG21 VAL A 254     -30.254  17.606  24.935  1.00 34.36           H  
ATOM   3825 HG22 VAL A 254     -31.644  16.575  25.324  1.00 34.36           H  
ATOM   3826 HG23 VAL A 254     -30.156  15.845  24.718  1.00 34.36           H  
ATOM   3827  N   THR A 255     -32.498  19.440  21.073  1.00 35.90           N  
ATOM   3828  H   THR A 255     -31.982  20.149  21.574  1.00 35.90           H  
ATOM   3829  CA  THR A 255     -33.185  19.858  19.858  1.00 35.90           C  
ATOM   3830  HA  THR A 255     -34.257  19.855  20.055  1.00 35.90           H  
ATOM   3831  C   THR A 255     -32.889  18.822  18.798  1.00 35.90           C  
ATOM   3832  CB  THR A 255     -32.789  21.276  19.412  1.00 35.90           C  
ATOM   3833  HB  THR A 255     -32.973  21.388  18.344  1.00 35.90           H  
ATOM   3834  O   THR A 255     -31.739  18.633  18.395  1.00 35.90           O  
ATOM   3835  CG2 THR A 255     -33.614  22.322  20.160  1.00 35.90           C  
ATOM   3836 HG21 THR A 255     -34.672  22.185  19.939  1.00 35.90           H  
ATOM   3837 HG22 THR A 255     -33.461  22.222  21.235  1.00 35.90           H  
ATOM   3838 HG23 THR A 255     -33.321  23.323  19.845  1.00 35.90           H  
ATOM   3839  OG1 THR A 255     -31.436  21.559  19.692  1.00 35.90           O  
ATOM   3840  HG1 THR A 255     -31.263  22.460  19.408  1.00 35.90           H  
ATOM   3841  N   LYS A 256     -33.930  18.062  18.434  1.00 36.03           N  
ATOM   3842  H   LYS A 256     -34.816  18.226  18.891  1.00 36.03           H  
ATOM   3843  CA  LYS A 256     -33.815  16.941  17.509  1.00 36.03           C  
ATOM   3844  HA  LYS A 256     -32.944  16.343  17.774  1.00 36.03           H  
ATOM   3845  C   LYS A 256     -33.562  17.532  16.136  1.00 36.03           C  
ATOM   3846  CB  LYS A 256     -35.067  16.039  17.526  1.00 36.03           C  
ATOM   3847  HB2 LYS A 256     -35.959  16.662  17.457  1.00 36.03           H  
ATOM   3848  HB3 LYS A 256     -35.034  15.401  16.644  1.00 36.03           H  
ATOM   3849  O   LYS A 256     -34.494  17.633  15.343  1.00 36.03           O  
ATOM   3850  CG  LYS A 256     -35.172  15.125  18.756  1.00 36.03           C  
ATOM   3851  HG2 LYS A 256     -35.250  15.733  19.656  1.00 36.03           H  
ATOM   3852  HG3 LYS A 256     -34.280  14.503  18.822  1.00 36.03           H  
ATOM   3853  CD  LYS A 256     -36.416  14.227  18.631  1.00 36.03           C  
ATOM   3854  HD2 LYS A 256     -36.344  13.636  17.718  1.00 36.03           H  
ATOM   3855  HD3 LYS A 256     -37.299  14.864  18.571  1.00 36.03           H  
ATOM   3856  CE  LYS A 256     -36.543  13.291  19.839  1.00 36.03           C  
ATOM   3857  HE2 LYS A 256     -35.679  12.628  19.861  1.00 36.03           H  
ATOM   3858  HE3 LYS A 256     -36.515  13.896  20.745  1.00 36.03           H  
ATOM   3859  NZ  LYS A 256     -37.803  12.501  19.800  1.00 36.03           N  
ATOM   3860  HZ1 LYS A 256     -38.605  13.115  19.806  1.00 36.03           H  
ATOM   3861  HZ2 LYS A 256     -37.845  11.924  18.972  1.00 36.03           H  
ATOM   3862  HZ3 LYS A 256     -37.869  11.902  20.610  1.00 36.03           H  
ATOM   3863  N   HIS A 257     -32.299  17.883  15.877  1.00 44.81           N  
ATOM   3864  H   HIS A 257     -31.664  17.940  16.660  1.00 44.81           H  
ATOM   3865  CA  HIS A 257     -31.764  18.027  14.540  1.00 44.81           C  
ATOM   3866  HA  HIS A 257     -32.142  18.946  14.092  1.00 44.81           H  
ATOM   3867  C   HIS A 257     -32.294  16.826  13.776  1.00 44.81           C  
ATOM   3868  CB  HIS A 257     -30.227  18.024  14.550  1.00 44.81           C  
ATOM   3869  HB2 HIS A 257     -29.885  17.817  13.536  1.00 44.81           H  
ATOM   3870  HB3 HIS A 257     -29.873  17.216  15.191  1.00 44.81           H  
ATOM   3871  O   HIS A 257     -31.965  15.676  14.088  1.00 44.81           O  
ATOM   3872  CG  HIS A 257     -29.578  19.317  14.967  1.00 44.81           C  
ATOM   3873  CD2 HIS A 257     -28.462  19.444  15.749  1.00 44.81           C  
ATOM   3874  HD2 HIS A 257     -27.946  18.633  16.242  1.00 44.81           H  
ATOM   3875  ND1 HIS A 257     -29.896  20.573  14.507  1.00 44.81           N  
ATOM   3876  HD1 HIS A 257     -30.681  20.808  13.917  1.00 44.81           H  
ATOM   3877  CE1 HIS A 257     -28.997  21.436  15.009  1.00 44.81           C  
ATOM   3878  HE1 HIS A 257     -29.011  22.501  14.834  1.00 44.81           H  
ATOM   3879  NE2 HIS A 257     -28.063  20.786  15.733  1.00 44.81           N  
ATOM   3880  N   THR A 258     -33.227  17.092  12.872  1.00 59.38           N  
ATOM   3881  H   THR A 258     -33.501  18.055  12.740  1.00 59.38           H  
ATOM   3882  CA  THR A 258     -33.991  16.050  12.204  1.00 59.38           C  
ATOM   3883  HA  THR A 258     -34.530  15.480  12.960  1.00 59.38           H  
ATOM   3884  C   THR A 258     -33.030  15.106  11.489  1.00 59.38           C  
ATOM   3885  CB  THR A 258     -35.011  16.664  11.233  1.00 59.38           C  
ATOM   3886  HB  THR A 258     -35.436  15.865  10.626  1.00 59.38           H  
ATOM   3887  O   THR A 258     -31.893  15.472  11.177  1.00 59.38           O  
ATOM   3888  CG2 THR A 258     -36.156  17.367  11.959  1.00 59.38           C  
ATOM   3889 HG21 THR A 258     -36.695  16.654  12.582  1.00 59.38           H  
ATOM   3890 HG22 THR A 258     -35.773  18.166  12.594  1.00 59.38           H  
ATOM   3891 HG23 THR A 258     -36.845  17.795  11.231  1.00 59.38           H  
ATOM   3892  OG1 THR A 258     -34.387  17.593  10.378  1.00 59.38           O  
ATOM   3893  HG1 THR A 258     -34.253  18.387  10.901  1.00 59.38           H  
ATOM   3894  N   ALA A 259     -33.463  13.885  11.162  1.00 64.38           N  
ATOM   3895  H   ALA A 259     -34.372  13.572  11.473  1.00 64.38           H  
ATOM   3896  CA  ALA A 259     -32.628  12.987  10.356  1.00 64.38           C  
ATOM   3897  HA  ALA A 259     -31.742  12.724  10.935  1.00 64.38           H  
ATOM   3898  C   ALA A 259     -32.138  13.682   9.062  1.00 64.38           C  
ATOM   3899  CB  ALA A 259     -33.419  11.707  10.068  1.00 64.38           C  
ATOM   3900  HB1 ALA A 259     -34.315  11.936   9.492  1.00 64.38           H  
ATOM   3901  HB2 ALA A 259     -32.797  11.018   9.497  1.00 64.38           H  
ATOM   3902  HB3 ALA A 259     -33.703  11.226  11.004  1.00 64.38           H  
ATOM   3903  O   ALA A 259     -31.016  13.448   8.621  1.00 64.38           O  
ATOM   3904  N   LYS A 260     -32.939  14.623   8.532  1.00 73.42           N  
ATOM   3905  H   LYS A 260     -33.819  14.778   9.002  1.00 73.42           H  
ATOM   3906  CA  LYS A 260     -32.580  15.565   7.464  1.00 73.42           C  
ATOM   3907  HA  LYS A 260     -32.213  14.990   6.614  1.00 73.42           H  
ATOM   3908  C   LYS A 260     -31.441  16.520   7.859  1.00 73.42           C  
ATOM   3909  CB  LYS A 260     -33.856  16.314   7.038  1.00 73.42           C  
ATOM   3910  HB2 LYS A 260     -34.644  15.583   6.854  1.00 73.42           H  
ATOM   3911  HB3 LYS A 260     -34.182  16.963   7.851  1.00 73.42           H  
ATOM   3912  O   LYS A 260     -30.452  16.569   7.138  1.00 73.42           O  
ATOM   3913  CG  LYS A 260     -33.680  17.159   5.767  1.00 73.42           C  
ATOM   3914  HG2 LYS A 260     -32.902  17.905   5.928  1.00 73.42           H  
ATOM   3915  HG3 LYS A 260     -33.386  16.512   4.942  1.00 73.42           H  
ATOM   3916  CD  LYS A 260     -34.995  17.874   5.415  1.00 73.42           C  
ATOM   3917  HD2 LYS A 260     -35.782  17.133   5.272  1.00 73.42           H  
ATOM   3918  HD3 LYS A 260     -35.273  18.526   6.243  1.00 73.42           H  
ATOM   3919  CE  LYS A 260     -34.841  18.710   4.136  1.00 73.42           C  
ATOM   3920  HE2 LYS A 260     -34.593  18.045   3.309  1.00 73.42           H  
ATOM   3921  HE3 LYS A 260     -34.005  19.396   4.272  1.00 73.42           H  
ATOM   3922  NZ  LYS A 260     -36.075  19.479   3.823  1.00 73.42           N  
ATOM   3923  HZ1 LYS A 260     -35.952  20.033   2.988  1.00 73.42           H  
ATOM   3924  HZ2 LYS A 260     -36.302  20.113   4.576  1.00 73.42           H  
ATOM   3925  HZ3 LYS A 260     -36.865  18.866   3.680  1.00 73.42           H  
ATOM   3926  N   GLU A 261     -31.527  17.244   8.976  1.00 76.84           N  
ATOM   3927  H   GLU A 261     -32.352  17.156   9.552  1.00 76.84           H  
ATOM   3928  CA  GLU A 261     -30.458  18.149   9.441  1.00 76.84           C  
ATOM   3929  HA  GLU A 261     -30.225  18.871   8.658  1.00 76.84           H  
ATOM   3930  C   GLU A 261     -29.156  17.432   9.804  1.00 76.84           C  
ATOM   3931  CB  GLU A 261     -30.887  18.914  10.689  1.00 76.84           C  
ATOM   3932  HB2 GLU A 261     -31.288  18.191  11.400  1.00 76.84           H  
ATOM   3933  HB3 GLU A 261     -30.013  19.375  11.149  1.00 76.84           H  
ATOM   3934  O   GLU A 261     -28.092  17.912   9.426  1.00 76.84           O  
ATOM   3935  CG  GLU A 261     -31.909  20.016  10.428  1.00 76.84           C  
ATOM   3936  HG2 GLU A 261     -32.631  19.691   9.679  1.00 76.84           H  
ATOM   3937  HG3 GLU A 261     -31.405  20.910  10.062  1.00 76.84           H  
ATOM   3938  CD  GLU A 261     -32.607  20.278  11.754  1.00 76.84           C  
ATOM   3939  OE1 GLU A 261     -33.697  19.682  11.914  1.00 76.84           O  
ATOM   3940  OE2 GLU A 261     -31.961  20.865  12.651  1.00 76.84           O  
ATOM   3941  N   VAL A 262     -29.194  16.291  10.505  1.00 78.05           N  
ATOM   3942  H   VAL A 262     -30.087  15.946  10.825  1.00 78.05           H  
ATOM   3943  CA  VAL A 262     -27.954  15.566  10.846  1.00 78.05           C  
ATOM   3944  HA  VAL A 262     -27.258  16.283  11.280  1.00 78.05           H  
ATOM   3945  C   VAL A 262     -27.299  15.024   9.578  1.00 78.05           C  
ATOM   3946  CB  VAL A 262     -28.161  14.444  11.880  1.00 78.05           C  
ATOM   3947  HB  VAL A 262     -28.820  13.679  11.471  1.00 78.05           H  
ATOM   3948  O   VAL A 262     -26.095  15.203   9.385  1.00 78.05           O  
ATOM   3949  CG1 VAL A 262     -26.812  13.810  12.248  1.00 78.05           C  
ATOM   3950 HG11 VAL A 262     -26.932  13.151  13.107  1.00 78.05           H  
ATOM   3951 HG12 VAL A 262     -26.087  14.582  12.505  1.00 78.05           H  
ATOM   3952 HG13 VAL A 262     -26.433  13.217  11.415  1.00 78.05           H  
ATOM   3953  CG2 VAL A 262     -28.772  14.989  13.172  1.00 78.05           C  
ATOM   3954 HG21 VAL A 262     -28.129  15.754  13.607  1.00 78.05           H  
ATOM   3955 HG22 VAL A 262     -29.750  15.420  12.956  1.00 78.05           H  
ATOM   3956 HG23 VAL A 262     -28.914  14.181  13.890  1.00 78.05           H  
ATOM   3957  N   ARG A 263     -28.092  14.465   8.654  1.00 83.70           N  
ATOM   3958  H   ARG A 263     -29.073  14.346   8.863  1.00 83.70           H  
ATOM   3959  CA  ARG A 263     -27.615  14.088   7.320  1.00 83.70           C  
ATOM   3960  HA  ARG A 263     -26.799  13.374   7.436  1.00 83.70           H  
ATOM   3961  C   ARG A 263     -27.036  15.289   6.573  1.00 83.70           C  
ATOM   3962  CB  ARG A 263     -28.756  13.403   6.558  1.00 83.70           C  
ATOM   3963  HB2 ARG A 263     -29.598  14.090   6.473  1.00 83.70           H  
ATOM   3964  HB3 ARG A 263     -29.075  12.530   7.128  1.00 83.70           H  
ATOM   3965  O   ARG A 263     -25.950  15.163   6.018  1.00 83.70           O  
ATOM   3966  CG  ARG A 263     -28.351  12.947   5.155  1.00 83.70           C  
ATOM   3967  HG2 ARG A 263     -27.466  12.312   5.210  1.00 83.70           H  
ATOM   3968  HG3 ARG A 263     -28.129  13.825   4.549  1.00 83.70           H  
ATOM   3969  CD  ARG A 263     -29.497  12.168   4.507  1.00 83.70           C  
ATOM   3970  HD2 ARG A 263     -30.422  12.724   4.657  1.00 83.70           H  
ATOM   3971  HD3 ARG A 263     -29.586  11.199   4.998  1.00 83.70           H  
ATOM   3972  NE  ARG A 263     -29.262  11.993   3.061  1.00 83.70           N  
ATOM   3973  HE  ARG A 263     -28.338  12.224   2.724  1.00 83.70           H  
ATOM   3974  NH1 ARG A 263     -31.342  11.202   2.518  1.00 83.70           N  
ATOM   3975 HH11 ARG A 263     -31.530  11.103   3.505  1.00 83.70           H  
ATOM   3976 HH12 ARG A 263     -32.020  10.900   1.833  1.00 83.70           H  
ATOM   3977  NH2 ARG A 263     -29.857  11.600   0.899  1.00 83.70           N  
ATOM   3978 HH21 ARG A 263     -30.557  11.344   0.218  1.00 83.70           H  
ATOM   3979 HH22 ARG A 263     -28.957  11.938   0.588  1.00 83.70           H  
ATOM   3980  CZ  ARG A 263     -30.152  11.600   2.169  1.00 83.70           C  
ATOM   3981  N   GLN A 264     -27.675  16.459   6.612  1.00 84.52           N  
ATOM   3982  H   GLN A 264     -28.585  16.497   7.050  1.00 84.52           H  
ATOM   3983  CA  GLN A 264     -27.151  17.680   5.991  1.00 84.52           C  
ATOM   3984  HA  GLN A 264     -26.932  17.448   4.949  1.00 84.52           H  
ATOM   3985  C   GLN A 264     -25.840  18.142   6.648  1.00 84.52           C  
ATOM   3986  CB  GLN A 264     -28.216  18.791   6.024  1.00 84.52           C  
ATOM   3987  HB2 GLN A 264     -29.187  18.378   5.750  1.00 84.52           H  
ATOM   3988  HB3 GLN A 264     -28.293  19.196   7.034  1.00 84.52           H  
ATOM   3989  O   GLN A 264     -24.888  18.470   5.949  1.00 84.52           O  
ATOM   3990  CG  GLN A 264     -27.884  19.931   5.047  1.00 84.52           C  
ATOM   3991  HG2 GLN A 264     -28.613  20.732   5.175  1.00 84.52           H  
ATOM   3992  HG3 GLN A 264     -26.899  20.338   5.277  1.00 84.52           H  
ATOM   3993  CD  GLN A 264     -27.933  19.480   3.588  1.00 84.52           C  
ATOM   3994  NE2 GLN A 264     -26.985  19.864   2.765  1.00 84.52           N  
ATOM   3995 HE21 GLN A 264     -26.174  20.366   3.097  1.00 84.52           H  
ATOM   3996 HE22 GLN A 264     -27.085  19.599   1.796  1.00 84.52           H  
ATOM   3997  OE1 GLN A 264     -28.811  18.744   3.167  1.00 84.52           O  
ATOM   3998  N   LYS A 265     -25.731  18.088   7.979  1.00 83.53           N  
ATOM   3999  H   LYS A 265     -26.561  17.836   8.497  1.00 83.53           H  
ATOM   4000  CA  LYS A 265     -24.519  18.429   8.746  1.00 83.53           C  
ATOM   4001  HA  LYS A 265     -24.193  19.422   8.439  1.00 83.53           H  
ATOM   4002  C   LYS A 265     -23.353  17.475   8.463  1.00 83.53           C  
ATOM   4003  CB  LYS A 265     -24.896  18.471  10.239  1.00 83.53           C  
ATOM   4004  HB2 LYS A 265     -25.811  19.056  10.334  1.00 83.53           H  
ATOM   4005  HB3 LYS A 265     -25.109  17.460  10.586  1.00 83.53           H  
ATOM   4006  O   LYS A 265     -22.199  17.874   8.612  1.00 83.53           O  
ATOM   4007  CG  LYS A 265     -23.833  19.108  11.154  1.00 83.53           C  
ATOM   4008  HG2 LYS A 265     -23.569  20.090  10.762  1.00 83.53           H  
ATOM   4009  HG3 LYS A 265     -22.941  18.482  11.184  1.00 83.53           H  
ATOM   4010  CD  LYS A 265     -24.400  19.267  12.577  1.00 83.53           C  
ATOM   4011  HD2 LYS A 265     -25.349  19.800  12.510  1.00 83.53           H  
ATOM   4012  HD3 LYS A 265     -24.594  18.280  12.997  1.00 83.53           H  
ATOM   4013  CE  LYS A 265     -23.467  20.053  13.511  1.00 83.53           C  
ATOM   4014  HE2 LYS A 265     -22.554  19.480  13.671  1.00 83.53           H  
ATOM   4015  HE3 LYS A 265     -23.199  20.987  13.018  1.00 83.53           H  
ATOM   4016  NZ  LYS A 265     -24.130  20.353  14.812  1.00 83.53           N  
ATOM   4017  HZ1 LYS A 265     -24.995  20.857  14.673  1.00 83.53           H  
ATOM   4018  HZ2 LYS A 265     -24.368  19.511  15.317  1.00 83.53           H  
ATOM   4019  HZ3 LYS A 265     -23.547  20.925  15.406  1.00 83.53           H  
ATOM   4020  N   ILE A 266     -23.626  16.240   8.033  1.00 84.56           N  
ATOM   4021  H   ILE A 266     -24.593  15.948   8.034  1.00 84.56           H  
ATOM   4022  CA  ILE A 266     -22.605  15.312   7.527  1.00 84.56           C  
ATOM   4023  HA  ILE A 266     -21.675  15.508   8.062  1.00 84.56           H  
ATOM   4024  C   ILE A 266     -22.309  15.581   6.042  1.00 84.56           C  
ATOM   4025  CB  ILE A 266     -22.981  13.837   7.810  1.00 84.56           C  
ATOM   4026  HB  ILE A 266     -23.904  13.601   7.281  1.00 84.56           H  
ATOM   4027  O   ILE A 266     -21.142  15.662   5.673  1.00 84.56           O  
ATOM   4028  CG1 ILE A 266     -23.174  13.561   9.322  1.00 84.56           C  
ATOM   4029 HG12 ILE A 266     -22.201  13.513   9.812  1.00 84.56           H  
ATOM   4030 HG13 ILE A 266     -23.727  14.376   9.789  1.00 84.56           H  
ATOM   4031  CG2 ILE A 266     -21.849  12.931   7.290  1.00 84.56           C  
ATOM   4032 HG21 ILE A 266     -20.893  13.233   7.719  1.00 84.56           H  
ATOM   4033 HG22 ILE A 266     -22.039  11.893   7.564  1.00 84.56           H  
ATOM   4034 HG23 ILE A 266     -21.787  12.987   6.203  1.00 84.56           H  
ATOM   4035  CD1 ILE A 266     -23.947  12.267   9.617  1.00 84.56           C  
ATOM   4036 HD11 ILE A 266     -24.079  12.164  10.694  1.00 84.56           H  
ATOM   4037 HD12 ILE A 266     -24.931  12.309   9.149  1.00 84.56           H  
ATOM   4038 HD13 ILE A 266     -23.406  11.395   9.251  1.00 84.56           H  
ATOM   4039  N   LEU A 267     -23.320  15.787   5.192  1.00 85.53           N  
ATOM   4040  H   LEU A 267     -24.264  15.712   5.544  1.00 85.53           H  
ATOM   4041  CA  LEU A 267     -23.140  16.075   3.760  1.00 85.53           C  
ATOM   4042  HA  LEU A 267     -22.509  15.296   3.332  1.00 85.53           H  
ATOM   4043  C   LEU A 267     -22.405  17.399   3.496  1.00 85.53           C  
ATOM   4044  CB  LEU A 267     -24.506  16.062   3.050  1.00 85.53           C  
ATOM   4045  HB2 LEU A 267     -25.194  16.695   3.610  1.00 85.53           H  
ATOM   4046  HB3 LEU A 267     -24.389  16.507   2.062  1.00 85.53           H  
ATOM   4047  O   LEU A 267     -21.595  17.462   2.574  1.00 85.53           O  
ATOM   4048  CG  LEU A 267     -25.125  14.663   2.874  1.00 85.53           C  
ATOM   4049  HG  LEU A 267     -25.188  14.152   3.834  1.00 85.53           H  
ATOM   4050  CD1 LEU A 267     -26.537  14.799   2.300  1.00 85.53           C  
ATOM   4051 HD11 LEU A 267     -26.498  15.289   1.327  1.00 85.53           H  
ATOM   4052 HD12 LEU A 267     -27.147  15.403   2.971  1.00 85.53           H  
ATOM   4053 HD13 LEU A 267     -26.987  13.812   2.192  1.00 85.53           H  
ATOM   4054  CD2 LEU A 267     -24.312  13.787   1.920  1.00 85.53           C  
ATOM   4055 HD21 LEU A 267     -24.179  14.293   0.963  1.00 85.53           H  
ATOM   4056 HD22 LEU A 267     -24.838  12.847   1.756  1.00 85.53           H  
ATOM   4057 HD23 LEU A 267     -23.341  13.553   2.356  1.00 85.53           H  
ATOM   4058  N   ASN A 268     -22.605  18.417   4.334  1.00 84.89           N  
ATOM   4059  H   ASN A 268     -23.360  18.337   5.001  1.00 84.89           H  
ATOM   4060  CA  ASN A 268     -21.879  19.688   4.275  1.00 84.89           C  
ATOM   4061  HA  ASN A 268     -21.923  20.070   3.255  1.00 84.89           H  
ATOM   4062  C   ASN A 268     -20.383  19.537   4.623  1.00 84.89           C  
ATOM   4063  CB  ASN A 268     -22.555  20.711   5.211  1.00 84.89           C  
ATOM   4064  HB2 ASN A 268     -22.679  20.278   6.204  1.00 84.89           H  
ATOM   4065  HB3 ASN A 268     -21.899  21.577   5.303  1.00 84.89           H  
ATOM   4066  O   ASN A 268     -19.603  20.448   4.352  1.00 84.89           O  
ATOM   4067  CG  ASN A 268     -23.905  21.230   4.732  1.00 84.89           C  
ATOM   4068  ND2 ASN A 268     -24.441  22.228   5.395  1.00 84.89           N  
ATOM   4069 HD21 ASN A 268     -23.939  22.675   6.149  1.00 84.89           H  
ATOM   4070 HD22 ASN A 268     -25.290  22.620   5.014  1.00 84.89           H  
ATOM   4071  OD1 ASN A 268     -24.500  20.772   3.771  1.00 84.89           O  
ATOM   4072  N   LYS A 269     -19.947  18.410   5.210  1.00 81.53           N  
ATOM   4073  H   LYS A 269     -20.605  17.659   5.361  1.00 81.53           H  
ATOM   4074  CA  LYS A 269     -18.515  18.133   5.385  1.00 81.53           C  
ATOM   4075  HA  LYS A 269     -18.050  19.061   5.718  1.00 81.53           H  
ATOM   4076  C   LYS A 269     -17.889  17.719   4.045  1.00 81.53           C  
ATOM   4077  CB  LYS A 269     -18.245  17.055   6.446  1.00 81.53           C  
ATOM   4078  HB2 LYS A 269     -17.170  16.890   6.506  1.00 81.53           H  
ATOM   4079  HB3 LYS A 269     -18.704  16.116   6.137  1.00 81.53           H  
ATOM   4080  O   LYS A 269     -18.525  16.974   3.286  1.00 81.53           O  
ATOM   4081  CG  LYS A 269     -18.756  17.446   7.838  1.00 81.53           C  
ATOM   4082  HG2 LYS A 269     -19.837  17.578   7.799  1.00 81.53           H  
ATOM   4083  HG3 LYS A 269     -18.292  18.383   8.147  1.00 81.53           H  
ATOM   4084  CD  LYS A 269     -18.419  16.349   8.853  1.00 81.53           C  
ATOM   4085  HD2 LYS A 269     -17.336  16.241   8.907  1.00 81.53           H  
ATOM   4086  HD3 LYS A 269     -18.854  15.407   8.517  1.00 81.53           H  
ATOM   4087  CE  LYS A 269     -18.964  16.702  10.239  1.00 81.53           C  
ATOM   4088  HE2 LYS A 269     -18.547  17.663  10.541  1.00 81.53           H  
ATOM   4089  HE3 LYS A 269     -20.045  16.816  10.167  1.00 81.53           H  
ATOM   4090  NZ  LYS A 269     -18.611  15.653  11.231  1.00 81.53           N  
ATOM   4091  HZ1 LYS A 269     -19.025  14.769  10.972  1.00 81.53           H  
ATOM   4092  HZ2 LYS A 269     -18.936  15.900  12.155  1.00 81.53           H  
ATOM   4093  HZ3 LYS A 269     -17.610  15.523  11.267  1.00 81.53           H  
ATOM   4094  N   PRO A 270     -16.618  18.096   3.793  1.00 83.04           N  
ATOM   4095  CA  PRO A 270     -15.823  17.529   2.708  1.00 83.04           C  
ATOM   4096  HA  PRO A 270     -16.192  17.921   1.760  1.00 83.04           H  
ATOM   4097  C   PRO A 270     -15.903  16.000   2.714  1.00 83.04           C  
ATOM   4098  CB  PRO A 270     -14.389  18.017   2.945  1.00 83.04           C  
ATOM   4099  HB2 PRO A 270     -13.863  18.183   2.005  1.00 83.04           H  
ATOM   4100  HB3 PRO A 270     -13.845  17.309   3.570  1.00 83.04           H  
ATOM   4101  O   PRO A 270     -15.911  15.393   3.786  1.00 83.04           O  
ATOM   4102  CG  PRO A 270     -14.580  19.320   3.716  1.00 83.04           C  
ATOM   4103  HG2 PRO A 270     -14.800  20.128   3.019  1.00 83.04           H  
ATOM   4104  HG3 PRO A 270     -13.712  19.563   4.328  1.00 83.04           H  
ATOM   4105  CD  PRO A 270     -15.813  19.030   4.569  1.00 83.04           C  
ATOM   4106  HD2 PRO A 270     -15.512  18.561   5.506  1.00 83.04           H  
ATOM   4107  HD3 PRO A 270     -16.352  19.957   4.760  1.00 83.04           H  
ATOM   4108  N   ARG A 271     -15.969  15.378   1.531  1.00 85.01           N  
ATOM   4109  H   ARG A 271     -15.893  15.955   0.706  1.00 85.01           H  
ATOM   4110  CA  ARG A 271     -16.193  13.930   1.344  1.00 85.01           C  
ATOM   4111  HA  ARG A 271     -17.213  13.687   1.640  1.00 85.01           H  
ATOM   4112  C   ARG A 271     -15.273  13.073   2.227  1.00 85.01           C  
ATOM   4113  CB  ARG A 271     -16.026  13.639  -0.159  1.00 85.01           C  
ATOM   4114  HB2 ARG A 271     -15.024  13.945  -0.462  1.00 85.01           H  
ATOM   4115  HB3 ARG A 271     -16.742  14.251  -0.708  1.00 85.01           H  
ATOM   4116  O   ARG A 271     -15.750  12.178   2.912  1.00 85.01           O  
ATOM   4117  CG  ARG A 271     -16.229  12.174  -0.571  1.00 85.01           C  
ATOM   4118  HG2 ARG A 271     -17.226  11.839  -0.284  1.00 85.01           H  
ATOM   4119  HG3 ARG A 271     -15.485  11.553  -0.072  1.00 85.01           H  
ATOM   4120  CD  ARG A 271     -16.054  12.042  -2.095  1.00 85.01           C  
ATOM   4121  HD2 ARG A 271     -15.159  12.586  -2.395  1.00 85.01           H  
ATOM   4122  HD3 ARG A 271     -16.902  12.499  -2.606  1.00 85.01           H  
ATOM   4123  NE  ARG A 271     -15.883  10.637  -2.505  1.00 85.01           N  
ATOM   4124  HE  ARG A 271     -14.934  10.289  -2.517  1.00 85.01           H  
ATOM   4125  NH1 ARG A 271     -18.070  10.086  -2.950  1.00 85.01           N  
ATOM   4126 HH11 ARG A 271     -18.315  11.063  -3.027  1.00 85.01           H  
ATOM   4127 HH12 ARG A 271     -18.757   9.364  -3.118  1.00 85.01           H  
ATOM   4128  NH2 ARG A 271     -16.512   8.502  -2.895  1.00 85.01           N  
ATOM   4129 HH21 ARG A 271     -15.552   8.193  -2.831  1.00 85.01           H  
ATOM   4130 HH22 ARG A 271     -17.245   7.808  -2.924  1.00 85.01           H  
ATOM   4131  CZ  ARG A 271     -16.821   9.756  -2.793  1.00 85.01           C  
ATOM   4132  N   GLN A 272     -13.993  13.428   2.293  1.00 82.47           N  
ATOM   4133  H   GLN A 272     -13.721  14.221   1.731  1.00 82.47           H  
ATOM   4134  CA  GLN A 272     -12.935  12.805   3.098  1.00 82.47           C  
ATOM   4135  HA  GLN A 272     -13.042  11.726   2.986  1.00 82.47           H  
ATOM   4136  C   GLN A 272     -13.010  13.075   4.619  1.00 82.47           C  
ATOM   4137  CB  GLN A 272     -11.563  13.183   2.496  1.00 82.47           C  
ATOM   4138  HB2 GLN A 272     -11.580  13.001   1.421  1.00 82.47           H  
ATOM   4139  HB3 GLN A 272     -10.834  12.490   2.916  1.00 82.47           H  
ATOM   4140  O   GLN A 272     -12.137  12.647   5.365  1.00 82.47           O  
ATOM   4141  CG  GLN A 272     -11.024  14.610   2.754  1.00 82.47           C  
ATOM   4142  HG2 GLN A 272     -11.112  14.856   3.812  1.00 82.47           H  
ATOM   4143  HG3 GLN A 272      -9.959  14.588   2.526  1.00 82.47           H  
ATOM   4144  CD  GLN A 272     -11.641  15.746   1.928  1.00 82.47           C  
ATOM   4145  NE2 GLN A 272     -10.916  16.817   1.702  1.00 82.47           N  
ATOM   4146 HE21 GLN A 272     -11.310  17.494   1.064  1.00 82.47           H  
ATOM   4147 HE22 GLN A 272      -9.931  16.822   1.924  1.00 82.47           H  
ATOM   4148  OE1 GLN A 272     -12.785  15.731   1.502  1.00 82.47           O  
ATOM   4149  N   LYS A 273     -14.027  13.806   5.094  1.00 84.79           N  
ATOM   4150  H   LYS A 273     -14.674  14.180   4.415  1.00 84.79           H  
ATOM   4151  CA  LYS A 273     -14.330  14.067   6.517  1.00 84.79           C  
ATOM   4152  HA  LYS A 273     -13.682  13.438   7.127  1.00 84.79           H  
ATOM   4153  C   LYS A 273     -15.762  13.654   6.905  1.00 84.79           C  
ATOM   4154  CB  LYS A 273     -14.039  15.542   6.869  1.00 84.79           C  
ATOM   4155  HB2 LYS A 273     -14.332  15.714   7.905  1.00 84.79           H  
ATOM   4156  HB3 LYS A 273     -14.640  16.192   6.233  1.00 84.79           H  
ATOM   4157  O   LYS A 273     -16.256  14.049   7.966  1.00 84.79           O  
ATOM   4158  CG  LYS A 273     -12.555  15.920   6.732  1.00 84.79           C  
ATOM   4159  HG2 LYS A 273     -12.274  15.911   5.679  1.00 84.79           H  
ATOM   4160  HG3 LYS A 273     -11.952  15.184   7.263  1.00 84.79           H  
ATOM   4161  CD  LYS A 273     -12.271  17.313   7.319  1.00 84.79           C  
ATOM   4162  HD2 LYS A 273     -12.582  17.327   8.364  1.00 84.79           H  
ATOM   4163  HD3 LYS A 273     -12.840  18.060   6.766  1.00 84.79           H  
ATOM   4164  CE  LYS A 273     -10.770  17.628   7.231  1.00 84.79           C  
ATOM   4165  HE2 LYS A 273     -10.477  17.636   6.181  1.00 84.79           H  
ATOM   4166  HE3 LYS A 273     -10.222  16.820   7.715  1.00 84.79           H  
ATOM   4167  NZ  LYS A 273     -10.421  18.925   7.870  1.00 84.79           N  
ATOM   4168  HZ1 LYS A 273      -9.428  19.096   7.797  1.00 84.79           H  
ATOM   4169  HZ2 LYS A 273     -10.658  18.919   8.852  1.00 84.79           H  
ATOM   4170  HZ3 LYS A 273     -10.901  19.693   7.423  1.00 84.79           H  
ATOM   4171  N   ARG A 274     -16.457  12.892   6.052  1.00 86.94           N  
ATOM   4172  H   ARG A 274     -15.984  12.569   5.220  1.00 86.94           H  
ATOM   4173  CA  ARG A 274     -17.779  12.317   6.353  1.00 86.94           C  
ATOM   4174  HA  ARG A 274     -18.333  13.010   6.986  1.00 86.94           H  
ATOM   4175  C   ARG A 274     -17.613  11.011   7.129  1.00 86.94           C  
ATOM   4176  CB  ARG A 274     -18.586  12.090   5.064  1.00 86.94           C  
ATOM   4177  HB2 ARG A 274     -19.540  11.632   5.322  1.00 86.94           H  
ATOM   4178  HB3 ARG A 274     -18.043  11.408   4.409  1.00 86.94           H  
ATOM   4179  O   ARG A 274     -16.749  10.212   6.794  1.00 86.94           O  
ATOM   4180  CG  ARG A 274     -18.848  13.407   4.324  1.00 86.94           C  
ATOM   4181  HG2 ARG A 274     -19.321  14.111   5.008  1.00 86.94           H  
ATOM   4182  HG3 ARG A 274     -17.902  13.828   3.985  1.00 86.94           H  
ATOM   4183  CD  ARG A 274     -19.752  13.196   3.110  1.00 86.94           C  
ATOM   4184  HD2 ARG A 274     -19.281  12.464   2.454  1.00 86.94           H  
ATOM   4185  HD3 ARG A 274     -20.712  12.802   3.443  1.00 86.94           H  
ATOM   4186  NE  ARG A 274     -19.964  14.460   2.380  1.00 86.94           N  
ATOM   4187  HE  ARG A 274     -19.671  15.316   2.829  1.00 86.94           H  
ATOM   4188  NH1 ARG A 274     -20.875  13.555   0.471  1.00 86.94           N  
ATOM   4189 HH11 ARG A 274     -21.345  13.690  -0.413  1.00 86.94           H  
ATOM   4190 HH12 ARG A 274     -20.835  12.633   0.880  1.00 86.94           H  
ATOM   4191  NH2 ARG A 274     -20.647  15.761   0.655  1.00 86.94           N  
ATOM   4192 HH21 ARG A 274     -20.584  16.556   1.274  1.00 86.94           H  
ATOM   4193 HH22 ARG A 274     -21.062  15.892  -0.257  1.00 86.94           H  
ATOM   4194  CZ  ARG A 274     -20.489  14.582   1.176  1.00 86.94           C  
ATOM   4195  N   SER A 275     -18.475  10.792   8.120  1.00 87.04           N  
ATOM   4196  H   SER A 275     -19.208  11.468   8.281  1.00 87.04           H  
ATOM   4197  CA  SER A 275     -18.618   9.501   8.800  1.00 87.04           C  
ATOM   4198  HA  SER A 275     -17.902   8.791   8.386  1.00 87.04           H  
ATOM   4199  C   SER A 275     -20.049   9.007   8.579  1.00 87.04           C  
ATOM   4200  CB  SER A 275     -18.319   9.615  10.297  1.00 87.04           C  
ATOM   4201  HB2 SER A 275     -19.138  10.115  10.815  1.00 87.04           H  
ATOM   4202  HB3 SER A 275     -17.395  10.173  10.444  1.00 87.04           H  
ATOM   4203  O   SER A 275     -20.973   9.747   8.936  1.00 87.04           O  
ATOM   4204  OG  SER A 275     -18.142   8.311  10.792  1.00 87.04           O  
ATOM   4205  HG  SER A 275     -18.660   8.139  11.582  1.00 87.04           H  
ATOM   4206  N   PRO A 276     -20.266   7.840   7.949  1.00 89.10           N  
ATOM   4207  CA  PRO A 276     -21.599   7.293   7.731  1.00 89.10           C  
ATOM   4208  HA  PRO A 276     -22.267   8.069   7.359  1.00 89.10           H  
ATOM   4209  C   PRO A 276     -22.162   6.717   9.033  1.00 89.10           C  
ATOM   4210  CB  PRO A 276     -21.418   6.211   6.665  1.00 89.10           C  
ATOM   4211  HB2 PRO A 276     -22.182   5.436   6.728  1.00 89.10           H  
ATOM   4212  HB3 PRO A 276     -21.419   6.670   5.676  1.00 89.10           H  
ATOM   4213  O   PRO A 276     -21.436   6.126   9.826  1.00 89.10           O  
ATOM   4214  CG  PRO A 276     -20.021   5.674   6.983  1.00 89.10           C  
ATOM   4215  HG2 PRO A 276     -19.565   5.177   6.127  1.00 89.10           H  
ATOM   4216  HG3 PRO A 276     -20.069   4.984   7.825  1.00 89.10           H  
ATOM   4217  CD  PRO A 276     -19.263   6.939   7.397  1.00 89.10           C  
ATOM   4218  HD2 PRO A 276     -18.492   6.694   8.127  1.00 89.10           H  
ATOM   4219  HD3 PRO A 276     -18.807   7.410   6.527  1.00 89.10           H  
ATOM   4220  N   ASN A 277     -23.465   6.849   9.246  1.00 83.45           N  
ATOM   4221  H   ASN A 277     -24.032   7.247   8.511  1.00 83.45           H  
ATOM   4222  CA  ASN A 277     -24.158   6.308  10.414  1.00 83.45           C  
ATOM   4223  HA  ASN A 277     -23.678   5.374  10.705  1.00 83.45           H  
ATOM   4224  C   ASN A 277     -25.622   5.979  10.065  1.00 83.45           C  
ATOM   4225  CB  ASN A 277     -24.007   7.305  11.591  1.00 83.45           C  
ATOM   4226  HB2 ASN A 277     -22.960   7.593  11.688  1.00 83.45           H  
ATOM   4227  HB3 ASN A 277     -24.280   6.790  12.513  1.00 83.45           H  
ATOM   4228  O   ASN A 277     -26.059   6.187   8.933  1.00 83.45           O  
ATOM   4229  CG  ASN A 277     -24.850   8.570  11.498  1.00 83.45           C  
ATOM   4230  ND2 ASN A 277     -24.915   9.333  12.563  1.00 83.45           N  
ATOM   4231 HD21 ASN A 277     -24.400   9.085  13.395  1.00 83.45           H  
ATOM   4232 HD22 ASN A 277     -25.629  10.047  12.588  1.00 83.45           H  
ATOM   4233  OD1 ASN A 277     -25.516   8.851  10.515  1.00 83.45           O  
ATOM   4234  N   LYS A 278     -26.419   5.567  11.058  1.00 79.84           N  
ATOM   4235  H   LYS A 278     -25.979   5.351  11.941  1.00 79.84           H  
ATOM   4236  CA  LYS A 278     -27.867   5.299  10.910  1.00 79.84           C  
ATOM   4237  HA  LYS A 278     -27.986   4.492  10.186  1.00 79.84           H  
ATOM   4238  C   LYS A 278     -28.706   6.472  10.342  1.00 79.84           C  
ATOM   4239  CB  LYS A 278     -28.437   4.825  12.267  1.00 79.84           C  
ATOM   4240  HB2 LYS A 278     -28.229   5.578  13.027  1.00 79.84           H  
ATOM   4241  HB3 LYS A 278     -29.519   4.725  12.176  1.00 79.84           H  
ATOM   4242  O   LYS A 278     -29.852   6.257   9.964  1.00 79.84           O  
ATOM   4243  CG  LYS A 278     -27.871   3.465  12.722  1.00 79.84           C  
ATOM   4244  HG2 LYS A 278     -28.117   2.721  11.965  1.00 79.84           H  
ATOM   4245  HG3 LYS A 278     -26.785   3.530  12.799  1.00 79.84           H  
ATOM   4246  CD  LYS A 278     -28.432   3.002  14.082  1.00 79.84           C  
ATOM   4247  HD2 LYS A 278     -29.520   2.975  14.034  1.00 79.84           H  
ATOM   4248  HD3 LYS A 278     -28.121   3.705  14.855  1.00 79.84           H  
ATOM   4249  CE  LYS A 278     -27.896   1.597  14.406  1.00 79.84           C  
ATOM   4250  HE2 LYS A 278     -28.240   0.919  13.625  1.00 79.84           H  
ATOM   4251  HE3 LYS A 278     -26.807   1.618  14.362  1.00 79.84           H  
ATOM   4252  NZ  LYS A 278     -28.329   1.071  15.728  1.00 79.84           N  
ATOM   4253  HZ1 LYS A 278     -27.940   0.150  15.870  1.00 79.84           H  
ATOM   4254  HZ2 LYS A 278     -28.000   1.656  16.483  1.00 79.84           H  
ATOM   4255  HZ3 LYS A 278     -29.335   0.987  15.780  1.00 79.84           H  
ATOM   4256  N   GLN A 279     -28.179   7.703  10.289  1.00 81.50           N  
ATOM   4257  H   GLN A 279     -27.213   7.805  10.564  1.00 81.50           H  
ATOM   4258  CA  GLN A 279     -28.859   8.909   9.769  1.00 81.50           C  
ATOM   4259  HA  GLN A 279     -29.923   8.706   9.648  1.00 81.50           H  
ATOM   4260  C   GLN A 279     -28.325   9.356   8.392  1.00 81.50           C  
ATOM   4261  CB  GLN A 279     -28.698  10.056  10.781  1.00 81.50           C  
ATOM   4262  HB2 GLN A 279     -29.153  10.960  10.375  1.00 81.50           H  
ATOM   4263  HB3 GLN A 279     -27.632  10.256  10.891  1.00 81.50           H  
ATOM   4264  O   GLN A 279     -29.061   9.959   7.613  1.00 81.50           O  
ATOM   4265  CG  GLN A 279     -29.332   9.772  12.158  1.00 81.50           C  
ATOM   4266  HG2 GLN A 279     -29.281   8.710  12.397  1.00 81.50           H  
ATOM   4267  HG3 GLN A 279     -30.385  10.051  12.122  1.00 81.50           H  
ATOM   4268  CD  GLN A 279     -28.638  10.515  13.298  1.00 81.50           C  
ATOM   4269  NE2 GLN A 279     -29.358  10.930  14.316  1.00 81.50           N  
ATOM   4270 HE21 GLN A 279     -28.856  11.387  15.064  1.00 81.50           H  
ATOM   4271 HE22 GLN A 279     -30.355  10.772  14.351  1.00 81.50           H  
ATOM   4272  OE1 GLN A 279     -27.431  10.704  13.315  1.00 81.50           O  
ATOM   4273  N   CYS A 280     -27.061   9.056   8.081  1.00 87.75           N  
ATOM   4274  H   CYS A 280     -26.507   8.597   8.789  1.00 87.75           H  
ATOM   4275  CA  CYS A 280     -26.447   9.203   6.762  1.00 87.75           C  
ATOM   4276  HA  CYS A 280     -27.213   9.440   6.023  1.00 87.75           H  
ATOM   4277  C   CYS A 280     -25.804   7.870   6.376  1.00 87.75           C  
ATOM   4278  CB  CYS A 280     -25.425  10.348   6.782  1.00 87.75           C  
ATOM   4279  HB2 CYS A 280     -24.612  10.084   7.459  1.00 87.75           H  
ATOM   4280  HB3 CYS A 280     -25.918  11.231   7.189  1.00 87.75           H  
ATOM   4281  O   CYS A 280     -24.633   7.625   6.676  1.00 87.75           O  
ATOM   4282  SG  CYS A 280     -24.725  10.795   5.161  1.00 87.75           S  
ATOM   4283  N   THR A 281     -26.585   6.999   5.736  1.00 88.56           N  
ATOM   4284  H   THR A 281     -27.534   7.268   5.519  1.00 88.56           H  
ATOM   4285  CA  THR A 281     -26.135   5.654   5.343  1.00 88.56           C  
ATOM   4286  HA  THR A 281     -25.824   5.123   6.243  1.00 88.56           H  
ATOM   4287  C   THR A 281     -24.928   5.729   4.402  1.00 88.56           C  
ATOM   4288  CB  THR A 281     -27.268   4.847   4.690  1.00 88.56           C  
ATOM   4289  HB  THR A 281     -26.922   3.828   4.521  1.00 88.56           H  
ATOM   4290  O   THR A 281     -24.707   6.754   3.750  1.00 88.56           O  
ATOM   4291  CG2 THR A 281     -28.528   4.776   5.552  1.00 88.56           C  
ATOM   4292 HG21 THR A 281     -29.230   4.062   5.122  1.00 88.56           H  
ATOM   4293 HG22 THR A 281     -29.004   5.754   5.621  1.00 88.56           H  
ATOM   4294 HG23 THR A 281     -28.263   4.441   6.555  1.00 88.56           H  
ATOM   4295  OG1 THR A 281     -27.648   5.386   3.443  1.00 88.56           O  
ATOM   4296  HG1 THR A 281     -28.334   4.803   3.111  1.00 88.56           H  
ATOM   4297  N   VAL A 282     -24.147   4.651   4.269  1.00 90.70           N  
ATOM   4298  H   VAL A 282     -24.401   3.805   4.760  1.00 90.70           H  
ATOM   4299  CA  VAL A 282     -22.915   4.642   3.446  1.00 90.70           C  
ATOM   4300  HA  VAL A 282     -22.196   5.333   3.885  1.00 90.70           H  
ATOM   4301  C   VAL A 282     -23.195   5.125   2.016  1.00 90.70           C  
ATOM   4302  CB  VAL A 282     -22.282   3.234   3.430  1.00 90.70           C  
ATOM   4303  HB  VAL A 282     -23.004   2.534   3.011  1.00 90.70           H  
ATOM   4304  O   VAL A 282     -22.467   5.968   1.484  1.00 90.70           O  
ATOM   4305  CG1 VAL A 282     -21.005   3.175   2.583  1.00 90.70           C  
ATOM   4306 HG11 VAL A 282     -21.220   3.421   1.543  1.00 90.70           H  
ATOM   4307 HG12 VAL A 282     -20.594   2.165   2.611  1.00 90.70           H  
ATOM   4308 HG13 VAL A 282     -20.259   3.865   2.978  1.00 90.70           H  
ATOM   4309  CG2 VAL A 282     -21.912   2.777   4.846  1.00 90.70           C  
ATOM   4310 HG21 VAL A 282     -21.465   1.783   4.810  1.00 90.70           H  
ATOM   4311 HG22 VAL A 282     -22.797   2.712   5.478  1.00 90.70           H  
ATOM   4312 HG23 VAL A 282     -21.195   3.465   5.294  1.00 90.70           H  
ATOM   4313  N   GLN A 283     -24.308   4.674   1.426  1.00 86.79           N  
ATOM   4314  H   GLN A 283     -24.881   4.017   1.937  1.00 86.79           H  
ATOM   4315  CA  GLN A 283     -24.733   5.097   0.090  1.00 86.79           C  
ATOM   4316  HA  GLN A 283     -23.877   5.001  -0.578  1.00 86.79           H  
ATOM   4317  C   GLN A 283     -25.190   6.564   0.017  1.00 86.79           C  
ATOM   4318  CB  GLN A 283     -25.847   4.184  -0.437  1.00 86.79           C  
ATOM   4319  HB2 GLN A 283     -26.696   4.214   0.245  1.00 86.79           H  
ATOM   4320  HB3 GLN A 283     -26.167   4.590  -1.396  1.00 86.79           H  
ATOM   4321  O   GLN A 283     -24.981   7.212  -1.004  1.00 86.79           O  
ATOM   4322  CG  GLN A 283     -25.421   2.718  -0.655  1.00 86.79           C  
ATOM   4323  HG2 GLN A 283     -24.488   2.691  -1.218  1.00 86.79           H  
ATOM   4324  HG3 GLN A 283     -25.258   2.235   0.309  1.00 86.79           H  
ATOM   4325  CD  GLN A 283     -26.475   1.926  -1.435  1.00 86.79           C  
ATOM   4326  NE2 GLN A 283     -26.264   0.654  -1.690  1.00 86.79           N  
ATOM   4327 HE21 GLN A 283     -25.480   0.139  -1.317  1.00 86.79           H  
ATOM   4328 HE22 GLN A 283     -26.996   0.164  -2.183  1.00 86.79           H  
ATOM   4329  OE1 GLN A 283     -27.489   2.453  -1.859  1.00 86.79           O  
ATOM   4330  N   GLN A 284     -25.777   7.125   1.080  1.00 85.76           N  
ATOM   4331  H   GLN A 284     -25.876   6.582   1.926  1.00 85.76           H  
ATOM   4332  CA  GLN A 284     -26.144   8.547   1.124  1.00 85.76           C  
ATOM   4333  HA  GLN A 284     -26.601   8.834   0.177  1.00 85.76           H  
ATOM   4334  C   GLN A 284     -24.921   9.448   1.334  1.00 85.76           C  
ATOM   4335  CB  GLN A 284     -27.154   8.789   2.253  1.00 85.76           C  
ATOM   4336  HB2 GLN A 284     -26.753   8.373   3.178  1.00 85.76           H  
ATOM   4337  HB3 GLN A 284     -27.279   9.862   2.394  1.00 85.76           H  
ATOM   4338  O   GLN A 284     -24.844  10.526   0.751  1.00 85.76           O  
ATOM   4339  CG  GLN A 284     -28.534   8.175   1.968  1.00 85.76           C  
ATOM   4340  HG2 GLN A 284     -29.002   8.709   1.142  1.00 85.76           H  
ATOM   4341  HG3 GLN A 284     -28.425   7.132   1.672  1.00 85.76           H  
ATOM   4342  CD  GLN A 284     -29.453   8.238   3.185  1.00 85.76           C  
ATOM   4343  NE2 GLN A 284     -30.650   7.700   3.105  1.00 85.76           N  
ATOM   4344 HE21 GLN A 284     -30.918   7.150   2.301  1.00 85.76           H  
ATOM   4345 HE22 GLN A 284     -31.175   7.674   3.967  1.00 85.76           H  
ATOM   4346  OE1 GLN A 284     -29.138   8.802   4.218  1.00 85.76           O  
ATOM   4347  N   CYS A 285     -23.967   9.010   2.157  1.00 88.17           N  
ATOM   4348  H   CYS A 285     -24.129   8.137   2.639  1.00 88.17           H  
ATOM   4349  CA  CYS A 285     -22.797   9.793   2.541  1.00 88.17           C  
ATOM   4350  HA  CYS A 285     -23.111  10.829   2.672  1.00 88.17           H  
ATOM   4351  C   CYS A 285     -21.699   9.820   1.462  1.00 88.17           C  
ATOM   4352  CB  CYS A 285     -22.303   9.279   3.904  1.00 88.17           C  
ATOM   4353  HB2 CYS A 285     -21.219   9.175   3.878  1.00 88.17           H  
ATOM   4354  HB3 CYS A 285     -22.717   8.292   4.111  1.00 88.17           H  
ATOM   4355  O   CYS A 285     -21.034  10.850   1.302  1.00 88.17           O  
ATOM   4356  SG  CYS A 285     -22.720  10.380   5.284  1.00 88.17           S  
ATOM   4357  N   PHE A 286     -21.537   8.739   0.687  1.00 88.93           N  
ATOM   4358  H   PHE A 286     -22.054   7.905   0.927  1.00 88.93           H  
ATOM   4359  CA  PHE A 286     -20.489   8.617  -0.342  1.00 88.93           C  
ATOM   4360  HA  PHE A 286     -19.967   9.569  -0.432  1.00 88.93           H  
ATOM   4361  C   PHE A 286     -20.994   8.282  -1.761  1.00 88.93           C  
ATOM   4362  CB  PHE A 286     -19.462   7.582   0.124  1.00 88.93           C  
ATOM   4363  HB2 PHE A 286     -18.639   7.578  -0.591  1.00 88.93           H  
ATOM   4364  HB3 PHE A 286     -19.927   6.597   0.113  1.00 88.93           H  
ATOM   4365  O   PHE A 286     -20.200   8.279  -2.707  1.00 88.93           O  
ATOM   4366  CG  PHE A 286     -18.851   7.832   1.486  1.00 88.93           C  
ATOM   4367  CD1 PHE A 286     -17.949   8.897   1.671  1.00 88.93           C  
ATOM   4368  HD1 PHE A 286     -17.714   9.559   0.851  1.00 88.93           H  
ATOM   4369  CD2 PHE A 286     -19.129   6.957   2.550  1.00 88.93           C  
ATOM   4370  HD2 PHE A 286     -19.807   6.128   2.409  1.00 88.93           H  
ATOM   4371  CE1 PHE A 286     -17.319   9.076   2.914  1.00 88.93           C  
ATOM   4372  HE1 PHE A 286     -16.599   9.869   3.055  1.00 88.93           H  
ATOM   4373  CE2 PHE A 286     -18.484   7.131   3.784  1.00 88.93           C  
ATOM   4374  HE2 PHE A 286     -18.646   6.416   4.577  1.00 88.93           H  
ATOM   4375  CZ  PHE A 286     -17.584   8.193   3.972  1.00 88.93           C  
ATOM   4376  HZ  PHE A 286     -17.070   8.310   4.915  1.00 88.93           H  
ATOM   4377  N   GLY A 287     -22.295   8.043  -1.938  1.00 82.75           N  
ATOM   4378  H   GLY A 287     -22.904   8.059  -1.133  1.00 82.75           H  
ATOM   4379  CA  GLY A 287     -22.887   7.562  -3.189  1.00 82.75           C  
ATOM   4380  HA2 GLY A 287     -23.896   7.965  -3.276  1.00 82.75           H  
ATOM   4381  HA3 GLY A 287     -22.311   7.917  -4.044  1.00 82.75           H  
ATOM   4382  C   GLY A 287     -22.971   6.033  -3.260  1.00 82.75           C  
ATOM   4383  O   GLY A 287     -22.392   5.322  -2.425  1.00 82.75           O  
ATOM   4384  N   LYS A 288     -23.693   5.532  -4.276  1.00 80.74           N  
ATOM   4385  H   LYS A 288     -24.107   6.185  -4.925  1.00 80.74           H  
ATOM   4386  CA  LYS A 288     -23.838   4.093  -4.569  1.00 80.74           C  
ATOM   4387  HA  LYS A 288     -24.467   3.642  -3.801  1.00 80.74           H  
ATOM   4388  C   LYS A 288     -22.479   3.375  -4.529  1.00 80.74           C  
ATOM   4389  CB  LYS A 288     -24.501   3.860  -5.945  1.00 80.74           C  
ATOM   4390  HB2 LYS A 288     -23.951   4.407  -6.711  1.00 80.74           H  
ATOM   4391  HB3 LYS A 288     -24.414   2.799  -6.177  1.00 80.74           H  
ATOM   4392  O   LYS A 288     -21.442   3.965  -4.836  1.00 80.74           O  
ATOM   4393  CG  LYS A 288     -25.994   4.238  -6.014  1.00 80.74           C  
ATOM   4394  HG2 LYS A 288     -26.102   5.322  -5.977  1.00 80.74           H  
ATOM   4395  HG3 LYS A 288     -26.511   3.801  -5.160  1.00 80.74           H  
ATOM   4396  CD  LYS A 288     -26.628   3.693  -7.310  1.00 80.74           C  
ATOM   4397  HD2 LYS A 288     -26.146   4.157  -8.171  1.00 80.74           H  
ATOM   4398  HD3 LYS A 288     -26.444   2.620  -7.353  1.00 80.74           H  
ATOM   4399  CE  LYS A 288     -28.145   3.932  -7.377  1.00 80.74           C  
ATOM   4400  HE2 LYS A 288     -28.332   5.000  -7.492  1.00 80.74           H  
ATOM   4401  HE3 LYS A 288     -28.585   3.611  -6.433  1.00 80.74           H  
ATOM   4402  NZ  LYS A 288     -28.769   3.171  -8.495  1.00 80.74           N  
ATOM   4403  HZ1 LYS A 288     -28.358   3.412  -9.386  1.00 80.74           H  
ATOM   4404  HZ2 LYS A 288     -29.764   3.337  -8.547  1.00 80.74           H  
ATOM   4405  HZ3 LYS A 288     -28.643   2.178  -8.366  1.00 80.74           H  
ATOM   4406  N   ARG A 289     -22.492   2.105  -4.115  1.00 82.88           N  
ATOM   4407  H   ARG A 289     -23.389   1.661  -3.985  1.00 82.88           H  
ATOM   4408  CA  ARG A 289     -21.314   1.231  -4.219  1.00 82.88           C  
ATOM   4409  HA  ARG A 289     -20.434   1.735  -3.820  1.00 82.88           H  
ATOM   4410  C   ARG A 289     -20.988   0.954  -5.693  1.00 82.88           C  
ATOM   4411  CB  ARG A 289     -21.537  -0.074  -3.440  1.00 82.88           C  
ATOM   4412  HB2 ARG A 289     -20.651  -0.693  -3.581  1.00 82.88           H  
ATOM   4413  HB3 ARG A 289     -22.390  -0.585  -3.886  1.00 82.88           H  
ATOM   4414  O   ARG A 289     -21.840   1.133  -6.560  1.00 82.88           O  
ATOM   4415  CG  ARG A 289     -21.791   0.025  -1.925  1.00 82.88           C  
ATOM   4416  HG2 ARG A 289     -22.730   0.544  -1.734  1.00 82.88           H  
ATOM   4417  HG3 ARG A 289     -21.890  -0.991  -1.543  1.00 82.88           H  
ATOM   4418  CD  ARG A 289     -20.654   0.707  -1.156  1.00 82.88           C  
ATOM   4419  HD2 ARG A 289     -20.729   0.473  -0.094  1.00 82.88           H  
ATOM   4420  HD3 ARG A 289     -19.704   0.300  -1.502  1.00 82.88           H  
ATOM   4421  NE  ARG A 289     -20.693   2.171  -1.312  1.00 82.88           N  
ATOM   4422  HE  ARG A 289     -21.441   2.555  -1.870  1.00 82.88           H  
ATOM   4423  NH1 ARG A 289     -18.686   2.596  -0.296  1.00 82.88           N  
ATOM   4424 HH11 ARG A 289     -18.627   1.622  -0.036  1.00 82.88           H  
ATOM   4425 HH12 ARG A 289     -17.959   3.238  -0.013  1.00 82.88           H  
ATOM   4426  NH2 ARG A 289     -19.851   4.254  -1.298  1.00 82.88           N  
ATOM   4427 HH21 ARG A 289     -20.676   4.567  -1.789  1.00 82.88           H  
ATOM   4428 HH22 ARG A 289     -19.055   4.874  -1.253  1.00 82.88           H  
ATOM   4429  CZ  ARG A 289     -19.736   2.999  -0.961  1.00 82.88           C  
ATOM   4430  N   GLY A 290     -19.745   0.575  -5.961  1.00 75.01           N  
ATOM   4431  H   GLY A 290     -19.111   0.423  -5.190  1.00 75.01           H  
ATOM   4432  CA  GLY A 290     -19.200   0.378  -7.307  1.00 75.01           C  
ATOM   4433  HA2 GLY A 290     -19.698  -0.464  -7.787  1.00 75.01           H  
ATOM   4434  HA3 GLY A 290     -19.375   1.274  -7.903  1.00 75.01           H  
ATOM   4435  C   GLY A 290     -17.693   0.099  -7.243  1.00 75.01           C  
ATOM   4436  O   GLY A 290     -17.170  -0.010  -6.137  1.00 75.01           O  
ATOM   4437  N   PRO A 291     -16.968   0.019  -8.374  1.00 74.40           N  
ATOM   4438  CA  PRO A 291     -15.547  -0.356  -8.390  1.00 74.40           C  
ATOM   4439  HA  PRO A 291     -15.443  -1.376  -8.022  1.00 74.40           H  
ATOM   4440  C   PRO A 291     -14.682   0.537  -7.486  1.00 74.40           C  
ATOM   4441  CB  PRO A 291     -15.124  -0.329  -9.865  1.00 74.40           C  
ATOM   4442  HB2 PRO A 291     -14.127   0.088 -10.003  1.00 74.40           H  
ATOM   4443  HB3 PRO A 291     -15.162  -1.342 -10.266  1.00 74.40           H  
ATOM   4444  O   PRO A 291     -14.109   0.049  -6.521  1.00 74.40           O  
ATOM   4445  CG  PRO A 291     -16.194   0.525 -10.550  1.00 74.40           C  
ATOM   4446  HG2 PRO A 291     -16.327   0.246 -11.595  1.00 74.40           H  
ATOM   4447  HG3 PRO A 291     -15.930   1.580 -10.467  1.00 74.40           H  
ATOM   4448  CD  PRO A 291     -17.449   0.246  -9.725  1.00 74.40           C  
ATOM   4449  HD2 PRO A 291     -17.939  -0.656 -10.091  1.00 74.40           H  
ATOM   4450  HD3 PRO A 291     -18.128   1.097  -9.781  1.00 74.40           H  
ATOM   4451  N   ASN A 292     -14.704   1.859  -7.687  1.00 73.98           N  
ATOM   4452  H   ASN A 292     -15.073   2.187  -8.568  1.00 73.98           H  
ATOM   4453  CA  ASN A 292     -13.941   2.830  -6.884  1.00 73.98           C  
ATOM   4454  HA  ASN A 292     -12.912   2.477  -6.814  1.00 73.98           H  
ATOM   4455  C   ASN A 292     -14.465   2.994  -5.434  1.00 73.98           C  
ATOM   4456  CB  ASN A 292     -13.950   4.211  -7.584  1.00 73.98           C  
ATOM   4457  HB2 ASN A 292     -14.940   4.656  -7.484  1.00 73.98           H  
ATOM   4458  HB3 ASN A 292     -13.246   4.853  -7.054  1.00 73.98           H  
ATOM   4459  O   ASN A 292     -14.023   3.885  -4.710  1.00 73.98           O  
ATOM   4460  CG  ASN A 292     -13.591   4.247  -9.063  1.00 73.98           C  
ATOM   4461  ND2 ASN A 292     -13.027   5.334  -9.529  1.00 73.98           N  
ATOM   4462 HD21 ASN A 292     -12.699   6.054  -8.901  1.00 73.98           H  
ATOM   4463 HD22 ASN A 292     -12.765   5.306 -10.504  1.00 73.98           H  
ATOM   4464  OD1 ASN A 292     -13.896   3.362  -9.844  1.00 73.98           O  
ATOM   4465  N   GLN A 293     -15.499   2.242  -5.042  1.00 83.83           N  
ATOM   4466  H   GLN A 293     -15.746   1.466  -5.640  1.00 83.83           H  
ATOM   4467  CA  GLN A 293     -16.234   2.365  -3.780  1.00 83.83           C  
ATOM   4468  HA  GLN A 293     -15.539   2.657  -2.992  1.00 83.83           H  
ATOM   4469  C   GLN A 293     -16.834   1.010  -3.382  1.00 83.83           C  
ATOM   4470  CB  GLN A 293     -17.341   3.423  -3.903  1.00 83.83           C  
ATOM   4471  HB2 GLN A 293     -17.916   3.395  -2.978  1.00 83.83           H  
ATOM   4472  HB3 GLN A 293     -18.011   3.172  -4.726  1.00 83.83           H  
ATOM   4473  O   GLN A 293     -18.047   0.882  -3.189  1.00 83.83           O  
ATOM   4474  CG  GLN A 293     -16.832   4.853  -4.079  1.00 83.83           C  
ATOM   4475  HG2 GLN A 293     -15.953   5.007  -3.453  1.00 83.83           H  
ATOM   4476  HG3 GLN A 293     -16.566   5.033  -5.120  1.00 83.83           H  
ATOM   4477  CD  GLN A 293     -17.891   5.834  -3.624  1.00 83.83           C  
ATOM   4478  NE2 GLN A 293     -18.679   6.420  -4.492  1.00 83.83           N  
ATOM   4479 HE21 GLN A 293     -19.437   6.968  -4.113  1.00 83.83           H  
ATOM   4480 HE22 GLN A 293     -18.666   6.127  -5.458  1.00 83.83           H  
ATOM   4481  OE1 GLN A 293     -18.015   6.128  -2.446  1.00 83.83           O  
ATOM   4482  N   ASN A 294     -15.992  -0.018  -3.343  1.00 84.81           N  
ATOM   4483  H   ASN A 294     -15.012   0.145  -3.523  1.00 84.81           H  
ATOM   4484  CA  ASN A 294     -16.426  -1.412  -3.322  1.00 84.81           C  
ATOM   4485  HA  ASN A 294     -17.335  -1.490  -3.918  1.00 84.81           H  
ATOM   4486  C   ASN A 294     -16.779  -1.968  -1.937  1.00 84.81           C  
ATOM   4487  CB  ASN A 294     -15.355  -2.267  -4.009  1.00 84.81           C  
ATOM   4488  HB2 ASN A 294     -15.201  -1.927  -5.032  1.00 84.81           H  
ATOM   4489  HB3 ASN A 294     -15.728  -3.291  -4.036  1.00 84.81           H  
ATOM   4490  O   ASN A 294     -17.428  -3.009  -1.869  1.00 84.81           O  
ATOM   4491  CG  ASN A 294     -14.008  -2.305  -3.311  1.00 84.81           C  
ATOM   4492  ND2 ASN A 294     -13.192  -3.265  -3.667  1.00 84.81           N  
ATOM   4493 HD21 ASN A 294     -12.262  -3.259  -3.272  1.00 84.81           H  
ATOM   4494 HD22 ASN A 294     -13.467  -3.908  -4.395  1.00 84.81           H  
ATOM   4495  OD1 ASN A 294     -13.697  -1.500  -2.446  1.00 84.81           O  
ATOM   4496  N   PHE A 295     -16.361  -1.300  -0.859  1.00 88.90           N  
ATOM   4497  H   PHE A 295     -15.725  -0.529  -1.006  1.00 88.90           H  
ATOM   4498  CA  PHE A 295     -16.562  -1.786   0.504  1.00 88.90           C  
ATOM   4499  HA  PHE A 295     -16.452  -2.870   0.475  1.00 88.90           H  
ATOM   4500  C   PHE A 295     -17.961  -1.482   1.064  1.00 88.90           C  
ATOM   4501  CB  PHE A 295     -15.456  -1.253   1.425  1.00 88.90           C  
ATOM   4502  HB2 PHE A 295     -14.496  -1.335   0.914  1.00 88.90           H  
ATOM   4503  HB3 PHE A 295     -15.633  -0.199   1.641  1.00 88.90           H  
ATOM   4504  O   PHE A 295     -18.474  -0.359   0.927  1.00 88.90           O  
ATOM   4505  CG  PHE A 295     -15.366  -2.040   2.716  1.00 88.90           C  
ATOM   4506  CD1 PHE A 295     -15.910  -1.540   3.915  1.00 88.90           C  
ATOM   4507  HD1 PHE A 295     -16.364  -0.560   3.945  1.00 88.90           H  
ATOM   4508  CD2 PHE A 295     -14.796  -3.325   2.691  1.00 88.90           C  
ATOM   4509  HD2 PHE A 295     -14.390  -3.723   1.772  1.00 88.90           H  
ATOM   4510  CE1 PHE A 295     -15.881  -2.330   5.078  1.00 88.90           C  
ATOM   4511  HE1 PHE A 295     -16.306  -1.959   6.000  1.00 88.90           H  
ATOM   4512  CE2 PHE A 295     -14.773  -4.115   3.849  1.00 88.90           C  
ATOM   4513  HE2 PHE A 295     -14.358  -5.111   3.818  1.00 88.90           H  
ATOM   4514  CZ  PHE A 295     -15.320  -3.619   5.042  1.00 88.90           C  
ATOM   4515  HZ  PHE A 295     -15.319  -4.243   5.923  1.00 88.90           H  
ATOM   4516  N   GLY A 296     -18.516  -2.487   1.747  1.00 87.26           N  
ATOM   4517  H   GLY A 296     -18.039  -3.376   1.699  1.00 87.26           H  
ATOM   4518  CA  GLY A 296     -19.767  -2.471   2.501  1.00 87.26           C  
ATOM   4519  HA2 GLY A 296     -20.124  -1.448   2.619  1.00 87.26           H  
ATOM   4520  HA3 GLY A 296     -19.581  -2.877   3.495  1.00 87.26           H  
ATOM   4521  C   GLY A 296     -20.868  -3.291   1.824  1.00 87.26           C  
ATOM   4522  O   GLY A 296     -21.257  -2.995   0.692  1.00 87.26           O  
ATOM   4523  N   GLY A 297     -21.405  -4.276   2.543  1.00 81.63           N  
ATOM   4524  H   GLY A 297     -20.991  -4.489   3.439  1.00 81.63           H  
ATOM   4525  CA  GLY A 297     -22.581  -5.066   2.175  1.00 81.63           C  
ATOM   4526  HA2 GLY A 297     -22.899  -4.824   1.161  1.00 81.63           H  
ATOM   4527  HA3 GLY A 297     -22.306  -6.120   2.199  1.00 81.63           H  
ATOM   4528  C   GLY A 297     -23.770  -4.860   3.125  1.00 81.63           C  
ATOM   4529  O   GLY A 297     -23.727  -4.039   4.042  1.00 81.63           O  
ATOM   4530  N   GLY A 298     -24.847  -5.613   2.874  1.00 78.92           N  
ATOM   4531  H   GLY A 298     -24.766  -6.234   2.082  1.00 78.92           H  
ATOM   4532  CA  GLY A 298     -25.975  -5.875   3.786  1.00 78.92           C  
ATOM   4533  HA2 GLY A 298     -26.866  -6.073   3.189  1.00 78.92           H  
ATOM   4534  HA3 GLY A 298     -25.753  -6.790   4.335  1.00 78.92           H  
ATOM   4535  C   GLY A 298     -26.340  -4.780   4.800  1.00 78.92           C  
ATOM   4536  O   GLY A 298     -26.912  -3.743   4.452  1.00 78.92           O  
ATOM   4537  N   GLU A 299     -26.069  -5.070   6.072  1.00 79.88           N  
ATOM   4538  H   GLU A 299     -25.611  -5.949   6.267  1.00 79.88           H  
ATOM   4539  CA  GLU A 299     -26.331  -4.211   7.235  1.00 79.88           C  
ATOM   4540  HA  GLU A 299     -27.339  -3.799   7.181  1.00 79.88           H  
ATOM   4541  C   GLU A 299     -25.345  -3.037   7.319  1.00 79.88           C  
ATOM   4542  CB  GLU A 299     -26.223  -5.067   8.505  1.00 79.88           C  
ATOM   4543  HB2 GLU A 299     -25.244  -5.546   8.509  1.00 79.88           H  
ATOM   4544  HB3 GLU A 299     -26.275  -4.422   9.382  1.00 79.88           H  
ATOM   4545  O   GLU A 299     -25.765  -1.902   7.555  1.00 79.88           O  
ATOM   4546  CG  GLU A 299     -27.298  -6.164   8.606  1.00 79.88           C  
ATOM   4547  HG2 GLU A 299     -26.854  -7.036   9.085  1.00 79.88           H  
ATOM   4548  HG3 GLU A 299     -27.631  -6.475   7.616  1.00 79.88           H  
ATOM   4549  CD  GLU A 299     -28.485  -5.691   9.437  1.00 79.88           C  
ATOM   4550  OE1 GLU A 299     -29.462  -5.197   8.804  1.00 79.88           O  
ATOM   4551  OE2 GLU A 299     -28.374  -5.751  10.676  1.00 79.88           O  
ATOM   4552  N   MET A 300     -24.062  -3.271   7.028  1.00 86.12           N  
ATOM   4553  H   MET A 300     -23.778  -4.227   6.871  1.00 86.12           H  
ATOM   4554  CA  MET A 300     -22.992  -2.274   7.133  1.00 86.12           C  
ATOM   4555  HA  MET A 300     -22.962  -1.925   8.165  1.00 86.12           H  
ATOM   4556  C   MET A 300     -23.232  -1.049   6.241  1.00 86.12           C  
ATOM   4557  CB  MET A 300     -21.654  -2.964   6.823  1.00 86.12           C  
ATOM   4558  HB2 MET A 300     -21.579  -3.172   5.756  1.00 86.12           H  
ATOM   4559  HB3 MET A 300     -21.619  -3.910   7.364  1.00 86.12           H  
ATOM   4560  O   MET A 300     -22.904   0.079   6.614  1.00 86.12           O  
ATOM   4561  CG  MET A 300     -20.467  -2.104   7.268  1.00 86.12           C  
ATOM   4562  HG2 MET A 300     -20.482  -1.169   6.709  1.00 86.12           H  
ATOM   4563  HG3 MET A 300     -20.586  -1.867   8.326  1.00 86.12           H  
ATOM   4564  SD  MET A 300     -18.838  -2.864   7.041  1.00 86.12           S  
ATOM   4565  CE  MET A 300     -18.960  -4.225   8.240  1.00 86.12           C  
ATOM   4566  HE1 MET A 300     -19.249  -3.835   9.216  1.00 86.12           H  
ATOM   4567  HE2 MET A 300     -19.703  -4.953   7.915  1.00 86.12           H  
ATOM   4568  HE3 MET A 300     -17.997  -4.729   8.326  1.00 86.12           H  
ATOM   4569  N   LEU A 301     -23.909  -1.217   5.100  1.00 88.74           N  
ATOM   4570  H   LEU A 301     -24.113  -2.167   4.821  1.00 88.74           H  
ATOM   4571  CA  LEU A 301     -24.362  -0.096   4.269  1.00 88.74           C  
ATOM   4572  HA  LEU A 301     -23.504   0.550   4.080  1.00 88.74           H  
ATOM   4573  C   LEU A 301     -25.416   0.794   4.945  1.00 88.74           C  
ATOM   4574  CB  LEU A 301     -24.910  -0.629   2.938  1.00 88.74           C  
ATOM   4575  HB2 LEU A 301     -25.653  -1.399   3.149  1.00 88.74           H  
ATOM   4576  HB3 LEU A 301     -25.410   0.184   2.412  1.00 88.74           H  
ATOM   4577  O   LEU A 301     -25.443   2.000   4.680  1.00 88.74           O  
ATOM   4578  CG  LEU A 301     -23.834  -1.213   2.015  1.00 88.74           C  
ATOM   4579  HG  LEU A 301     -23.317  -2.031   2.517  1.00 88.74           H  
ATOM   4580  CD1 LEU A 301     -24.501  -1.748   0.752  1.00 88.74           C  
ATOM   4581 HD11 LEU A 301     -25.041  -0.956   0.232  1.00 88.74           H  
ATOM   4582 HD12 LEU A 301     -23.754  -2.187   0.091  1.00 88.74           H  
ATOM   4583 HD13 LEU A 301     -25.202  -2.537   1.025  1.00 88.74           H  
ATOM   4584  CD2 LEU A 301     -22.802  -0.167   1.599  1.00 88.74           C  
ATOM   4585 HD21 LEU A 301     -22.198   0.129   2.456  1.00 88.74           H  
ATOM   4586 HD22 LEU A 301     -22.133  -0.645   0.884  1.00 88.74           H  
ATOM   4587 HD23 LEU A 301     -23.286   0.699   1.146  1.00 88.74           H  
ATOM   4588  N   LYS A 302     -26.272   0.219   5.798  1.00 85.88           N  
ATOM   4589  H   LYS A 302     -26.115  -0.755   6.011  1.00 85.88           H  
ATOM   4590  CA  LYS A 302     -27.313   0.919   6.571  1.00 85.88           C  
ATOM   4591  HA  LYS A 302     -27.733   1.729   5.974  1.00 85.88           H  
ATOM   4592  C   LYS A 302     -26.739   1.537   7.851  1.00 85.88           C  
ATOM   4593  CB  LYS A 302     -28.443  -0.054   6.971  1.00 85.88           C  
ATOM   4594  HB2 LYS A 302     -28.063  -0.691   7.770  1.00 85.88           H  
ATOM   4595  HB3 LYS A 302     -29.260   0.530   7.393  1.00 85.88           H  
ATOM   4596  O   LYS A 302     -27.124   2.643   8.221  1.00 85.88           O  
ATOM   4597  CG  LYS A 302     -29.016  -0.972   5.872  1.00 85.88           C  
ATOM   4598  HG2 LYS A 302     -29.529  -0.381   5.112  1.00 85.88           H  
ATOM   4599  HG3 LYS A 302     -28.206  -1.534   5.409  1.00 85.88           H  
ATOM   4600  CD  LYS A 302     -29.993  -1.966   6.528  1.00 85.88           C  
ATOM   4601  HD2 LYS A 302     -29.528  -2.348   7.437  1.00 85.88           H  
ATOM   4602  HD3 LYS A 302     -30.910  -1.449   6.812  1.00 85.88           H  
ATOM   4603  CE  LYS A 302     -30.328  -3.176   5.649  1.00 85.88           C  
ATOM   4604  HE2 LYS A 302     -29.407  -3.505   5.166  1.00 85.88           H  
ATOM   4605  HE3 LYS A 302     -31.039  -2.888   4.875  1.00 85.88           H  
ATOM   4606  NZ  LYS A 302     -30.858  -4.292   6.486  1.00 85.88           N  
ATOM   4607  HZ1 LYS A 302     -31.728  -4.059   6.943  1.00 85.88           H  
ATOM   4608  HZ2 LYS A 302     -30.979  -5.146   5.961  1.00 85.88           H  
ATOM   4609  HZ3 LYS A 302     -30.232  -4.531   7.241  1.00 85.88           H  
ATOM   4610  N   LEU A 303     -25.839   0.814   8.521  1.00 85.47           N  
ATOM   4611  H   LEU A 303     -25.628  -0.104   8.158  1.00 85.47           H  
ATOM   4612  CA  LEU A 303     -25.296   1.151   9.837  1.00 85.47           C  
ATOM   4613  HA  LEU A 303     -26.053   1.692  10.406  1.00 85.47           H  
ATOM   4614  C   LEU A 303     -24.075   2.083   9.765  1.00 85.47           C  
ATOM   4615  CB  LEU A 303     -24.970  -0.165  10.574  1.00 85.47           C  
ATOM   4616  HB2 LEU A 303     -24.263  -0.732   9.968  1.00 85.47           H  
ATOM   4617  HB3 LEU A 303     -24.479   0.081  11.516  1.00 85.47           H  
ATOM   4618  O   LEU A 303     -23.924   2.952  10.626  1.00 85.47           O  
ATOM   4619  CG  LEU A 303     -26.172  -1.082  10.884  1.00 85.47           C  
ATOM   4620  HG  LEU A 303     -26.684  -1.353   9.961  1.00 85.47           H  
ATOM   4621  CD1 LEU A 303     -25.712  -2.357  11.583  1.00 85.47           C  
ATOM   4622 HD11 LEU A 303     -26.551  -3.039  11.715  1.00 85.47           H  
ATOM   4623 HD12 LEU A 303     -24.972  -2.867  10.965  1.00 85.47           H  
ATOM   4624 HD13 LEU A 303     -25.268  -2.134  12.554  1.00 85.47           H  
ATOM   4625  CD2 LEU A 303     -27.172  -0.400  11.817  1.00 85.47           C  
ATOM   4626 HD21 LEU A 303     -27.627   0.453  11.313  1.00 85.47           H  
ATOM   4627 HD22 LEU A 303     -27.955  -1.113  12.074  1.00 85.47           H  
ATOM   4628 HD23 LEU A 303     -26.639  -0.095  12.717  1.00 85.47           H  
ATOM   4629  N   GLY A 304     -23.228   1.959   8.739  1.00 89.03           N  
ATOM   4630  H   GLY A 304     -23.352   1.184   8.103  1.00 89.03           H  
ATOM   4631  CA  GLY A 304     -21.989   2.732   8.614  1.00 89.03           C  
ATOM   4632  HA2 GLY A 304     -22.230   3.795   8.596  1.00 89.03           H  
ATOM   4633  HA3 GLY A 304     -21.488   2.464   7.684  1.00 89.03           H  
ATOM   4634  C   GLY A 304     -21.027   2.448   9.768  1.00 89.03           C  
ATOM   4635  O   GLY A 304     -20.828   1.300  10.144  1.00 89.03           O  
ATOM   4636  N   THR A 305     -20.478   3.489  10.399  1.00 87.34           N  
ATOM   4637  H   THR A 305     -20.709   4.431  10.114  1.00 87.34           H  
ATOM   4638  CA  THR A 305     -19.618   3.331  11.588  1.00 87.34           C  
ATOM   4639  HA  THR A 305     -18.953   2.487  11.401  1.00 87.34           H  
ATOM   4640  C   THR A 305     -20.396   2.981  12.862  1.00 87.34           C  
ATOM   4641  CB  THR A 305     -18.720   4.554  11.845  1.00 87.34           C  
ATOM   4642  HB  THR A 305     -17.919   4.252  12.520  1.00 87.34           H  
ATOM   4643  O   THR A 305     -19.828   2.993  13.948  1.00 87.34           O  
ATOM   4644  CG2 THR A 305     -18.086   5.103  10.571  1.00 87.34           C  
ATOM   4645 HG21 THR A 305     -17.251   5.752  10.835  1.00 87.34           H  
ATOM   4646 HG22 THR A 305     -17.715   4.282   9.958  1.00 87.34           H  
ATOM   4647 HG23 THR A 305     -18.828   5.672  10.011  1.00 87.34           H  
ATOM   4648  OG1 THR A 305     -19.447   5.600  12.461  1.00 87.34           O  
ATOM   4649  HG1 THR A 305     -19.528   5.330  13.378  1.00 87.34           H  
ATOM   4650  N   SER A 306     -21.711   2.752  12.759  1.00 80.69           N  
ATOM   4651  H   SER A 306     -22.115   2.774  11.834  1.00 80.69           H  
ATOM   4652  CA  SER A 306     -22.561   2.218  13.836  1.00 80.69           C  
ATOM   4653  HA  SER A 306     -22.062   2.367  14.793  1.00 80.69           H  
ATOM   4654  C   SER A 306     -22.797   0.706  13.702  1.00 80.69           C  
ATOM   4655  CB  SER A 306     -23.908   2.951  13.882  1.00 80.69           C  
ATOM   4656  HB2 SER A 306     -24.526   2.618  13.049  1.00 80.69           H  
ATOM   4657  HB3 SER A 306     -24.419   2.707  14.813  1.00 80.69           H  
ATOM   4658  O   SER A 306     -23.694   0.177  14.358  1.00 80.69           O  
ATOM   4659  OG  SER A 306     -23.731   4.354  13.795  1.00 80.69           O  
ATOM   4660  HG  SER A 306     -22.794   4.478  13.624  1.00 80.69           H  
ATOM   4661  N   ASP A 307     -22.064   0.042  12.807  1.00 83.08           N  
ATOM   4662  H   ASP A 307     -21.360   0.540  12.282  1.00 83.08           H  
ATOM   4663  CA  ASP A 307     -22.038  -1.412  12.657  1.00 83.08           C  
ATOM   4664  HA  ASP A 307     -23.050  -1.798  12.778  1.00 83.08           H  
ATOM   4665  C   ASP A 307     -21.108  -2.035  13.719  1.00 83.08           C  
ATOM   4666  CB  ASP A 307     -21.566  -1.737  11.232  1.00 83.08           C  
ATOM   4667  HB2 ASP A 307     -22.107  -1.115  10.519  1.00 83.08           H  
ATOM   4668  HB3 ASP A 307     -20.505  -1.508  11.133  1.00 83.08           H  
ATOM   4669  O   ASP A 307     -20.000  -1.520  13.904  1.00 83.08           O  
ATOM   4670  CG  ASP A 307     -21.795  -3.202  10.890  1.00 83.08           C  
ATOM   4671  OD1 ASP A 307     -21.129  -4.038  11.533  1.00 83.08           O  
ATOM   4672  OD2 ASP A 307     -22.662  -3.449  10.027  1.00 83.08           O  
ATOM   4673  N   PRO A 308     -21.505  -3.111  14.428  1.00 78.07           N  
ATOM   4674  CA  PRO A 308     -20.666  -3.742  15.451  1.00 78.07           C  
ATOM   4675  HA  PRO A 308     -20.381  -3.001  16.198  1.00 78.07           H  
ATOM   4676  C   PRO A 308     -19.371  -4.363  14.899  1.00 78.07           C  
ATOM   4677  CB  PRO A 308     -21.559  -4.800  16.108  1.00 78.07           C  
ATOM   4678  HB2 PRO A 308     -22.104  -4.351  16.938  1.00 78.07           H  
ATOM   4679  HB3 PRO A 308     -20.993  -5.665  16.453  1.00 78.07           H  
ATOM   4680  O   PRO A 308     -18.433  -4.560  15.665  1.00 78.07           O  
ATOM   4681  CG  PRO A 308     -22.540  -5.172  14.997  1.00 78.07           C  
ATOM   4682  HG2 PRO A 308     -22.070  -5.875  14.309  1.00 78.07           H  
ATOM   4683  HG3 PRO A 308     -23.469  -5.581  15.393  1.00 78.07           H  
ATOM   4684  CD  PRO A 308     -22.762  -3.836  14.292  1.00 78.07           C  
ATOM   4685  HD2 PRO A 308     -23.027  -4.010  13.249  1.00 78.07           H  
ATOM   4686  HD3 PRO A 308     -23.555  -3.280  14.793  1.00 78.07           H  
ATOM   4687  N   GLN A 309     -19.282  -4.634  13.593  1.00 81.73           N  
ATOM   4688  H   GLN A 309     -20.082  -4.464  13.000  1.00 81.73           H  
ATOM   4689  CA  GLN A 309     -18.062  -5.102  12.929  1.00 81.73           C  
ATOM   4690  HA  GLN A 309     -17.502  -5.739  13.613  1.00 81.73           H  
ATOM   4691  C   GLN A 309     -17.131  -3.946  12.507  1.00 81.73           C  
ATOM   4692  CB  GLN A 309     -18.441  -5.935  11.695  1.00 81.73           C  
ATOM   4693  HB2 GLN A 309     -18.927  -5.279  10.973  1.00 81.73           H  
ATOM   4694  HB3 GLN A 309     -17.520  -6.301  11.242  1.00 81.73           H  
ATOM   4695  O   GLN A 309     -15.971  -4.176  12.172  1.00 81.73           O  
ATOM   4696  CG  GLN A 309     -19.354  -7.148  11.960  1.00 81.73           C  
ATOM   4697  HG2 GLN A 309     -18.848  -7.830  12.643  1.00 81.73           H  
ATOM   4698  HG3 GLN A 309     -20.287  -6.822  12.421  1.00 81.73           H  
ATOM   4699  CD  GLN A 309     -19.706  -7.895  10.669  1.00 81.73           C  
ATOM   4700  NE2 GLN A 309     -20.031  -9.170  10.732  1.00 81.73           N  
ATOM   4701 HE21 GLN A 309     -20.146  -9.633   9.842  1.00 81.73           H  
ATOM   4702 HE22 GLN A 309     -20.053  -9.663  11.613  1.00 81.73           H  
ATOM   4703  OE1 GLN A 309     -19.662  -7.365   9.570  1.00 81.73           O  
ATOM   4704  N   PHE A 310     -17.596  -2.690  12.516  1.00 86.13           N  
ATOM   4705  H   PHE A 310     -18.539  -2.523  12.838  1.00 86.13           H  
ATOM   4706  CA  PHE A 310     -16.781  -1.550  12.080  1.00 86.13           C  
ATOM   4707  HA  PHE A 310     -16.377  -1.808  11.101  1.00 86.13           H  
ATOM   4708  C   PHE A 310     -15.550  -1.252  12.966  1.00 86.13           C  
ATOM   4709  CB  PHE A 310     -17.652  -0.302  11.881  1.00 86.13           C  
ATOM   4710  HB2 PHE A 310     -18.045   0.032  12.841  1.00 86.13           H  
ATOM   4711  HB3 PHE A 310     -18.498  -0.561  11.244  1.00 86.13           H  
ATOM   4712  O   PHE A 310     -14.517  -0.902  12.396  1.00 86.13           O  
ATOM   4713  CG  PHE A 310     -16.898   0.838  11.221  1.00 86.13           C  
ATOM   4714  CD1 PHE A 310     -16.282   1.831  12.007  1.00 86.13           C  
ATOM   4715  HD1 PHE A 310     -16.364   1.793  13.083  1.00 86.13           H  
ATOM   4716  CD2 PHE A 310     -16.754   0.865   9.822  1.00 86.13           C  
ATOM   4717  HD2 PHE A 310     -17.206   0.088   9.222  1.00 86.13           H  
ATOM   4718  CE1 PHE A 310     -15.512   2.836  11.396  1.00 86.13           C  
ATOM   4719  HE1 PHE A 310     -15.006   3.570  12.006  1.00 86.13           H  
ATOM   4720  CE2 PHE A 310     -15.984   1.870   9.211  1.00 86.13           C  
ATOM   4721  HE2 PHE A 310     -15.845   1.863   8.140  1.00 86.13           H  
ATOM   4722  CZ  PHE A 310     -15.356   2.851   9.999  1.00 86.13           C  
ATOM   4723  HZ  PHE A 310     -14.734   3.602   9.534  1.00 86.13           H  
ATOM   4724  N   PRO A 311     -15.582  -1.383  14.312  1.00 77.99           N  
ATOM   4725  CA  PRO A 311     -14.419  -1.091  15.154  1.00 77.99           C  
ATOM   4726  HA  PRO A 311     -14.169  -0.037  15.038  1.00 77.99           H  
ATOM   4727  C   PRO A 311     -13.176  -1.916  14.799  1.00 77.99           C  
ATOM   4728  CB  PRO A 311     -14.876  -1.327  16.598  1.00 77.99           C  
ATOM   4729  HB2 PRO A 311     -14.714  -2.366  16.885  1.00 77.99           H  
ATOM   4730  HB3 PRO A 311     -14.370  -0.658  17.294  1.00 77.99           H  
ATOM   4731  O   PRO A 311     -12.111  -1.337  14.614  1.00 77.99           O  
ATOM   4732  CG  PRO A 311     -16.375  -1.049  16.529  1.00 77.99           C  
ATOM   4733  HG2 PRO A 311     -16.555   0.026  16.552  1.00 77.99           H  
ATOM   4734  HG3 PRO A 311     -16.919  -1.552  17.329  1.00 77.99           H  
ATOM   4735  CD  PRO A 311     -16.744  -1.607  15.158  1.00 77.99           C  
ATOM   4736  HD2 PRO A 311     -16.919  -2.680  15.240  1.00 77.99           H  
ATOM   4737  HD3 PRO A 311     -17.633  -1.102  14.780  1.00 77.99           H  
ATOM   4738  N   ILE A 312     -13.315  -3.233  14.603  1.00 77.87           N  
ATOM   4739  H   ILE A 312     -14.222  -3.657  14.738  1.00 77.87           H  
ATOM   4740  CA  ILE A 312     -12.169  -4.113  14.313  1.00 77.87           C  
ATOM   4741  HA  ILE A 312     -11.378  -3.845  15.013  1.00 77.87           H  
ATOM   4742  C   ILE A 312     -11.589  -3.874  12.904  1.00 77.87           C  
ATOM   4743  CB  ILE A 312     -12.558  -5.584  14.599  1.00 77.87           C  
ATOM   4744  HB  ILE A 312     -13.189  -5.590  15.487  1.00 77.87           H  
ATOM   4745  O   ILE A 312     -10.387  -3.989  12.683  1.00 77.87           O  
ATOM   4746  CG1 ILE A 312     -11.299  -6.396  14.951  1.00 77.87           C  
ATOM   4747 HG12 ILE A 312     -10.786  -5.906  15.778  1.00 77.87           H  
ATOM   4748 HG13 ILE A 312     -10.624  -6.398  14.096  1.00 77.87           H  
ATOM   4749  CG2 ILE A 312     -13.364  -6.225  13.454  1.00 77.87           C  
ATOM   4750 HG21 ILE A 312     -12.730  -6.379  12.581  1.00 77.87           H  
ATOM   4751 HG22 ILE A 312     -13.764  -7.187  13.772  1.00 77.87           H  
ATOM   4752 HG23 ILE A 312     -14.204  -5.585  13.184  1.00 77.87           H  
ATOM   4753  CD1 ILE A 312     -11.579  -7.844  15.368  1.00 77.87           C  
ATOM   4754 HD11 ILE A 312     -10.646  -8.289  15.715  1.00 77.87           H  
ATOM   4755 HD12 ILE A 312     -11.948  -8.423  14.521  1.00 77.87           H  
ATOM   4756 HD13 ILE A 312     -12.307  -7.867  16.179  1.00 77.87           H  
ATOM   4757  N   LEU A 313     -12.420  -3.430  11.952  1.00 82.34           N  
ATOM   4758  H   LEU A 313     -13.401  -3.359  12.178  1.00 82.34           H  
ATOM   4759  CA  LEU A 313     -11.955  -2.920  10.654  1.00 82.34           C  
ATOM   4760  HA  LEU A 313     -11.249  -3.626  10.218  1.00 82.34           H  
ATOM   4761  C   LEU A 313     -11.242  -1.564  10.773  1.00 82.34           C  
ATOM   4762  CB  LEU A 313     -13.158  -2.735   9.721  1.00 82.34           C  
ATOM   4763  HB2 LEU A 313     -12.814  -2.224   8.821  1.00 82.34           H  
ATOM   4764  HB3 LEU A 313     -13.867  -2.071  10.215  1.00 82.34           H  
ATOM   4765  O   LEU A 313     -10.366  -1.253   9.968  1.00 82.34           O  
ATOM   4766  CG  LEU A 313     -13.894  -4.010   9.293  1.00 82.34           C  
ATOM   4767  HG  LEU A 313     -14.159  -4.613  10.162  1.00 82.34           H  
ATOM   4768  CD1 LEU A 313     -15.172  -3.540   8.597  1.00 82.34           C  
ATOM   4769 HD11 LEU A 313     -14.929  -2.823   7.812  1.00 82.34           H  
ATOM   4770 HD12 LEU A 313     -15.832  -3.072   9.327  1.00 82.34           H  
ATOM   4771 HD13 LEU A 313     -15.704  -4.387   8.163  1.00 82.34           H  
ATOM   4772  CD2 LEU A 313     -13.056  -4.852   8.327  1.00 82.34           C  
ATOM   4773 HD21 LEU A 313     -12.150  -5.194   8.828  1.00 82.34           H  
ATOM   4774 HD22 LEU A 313     -13.619  -5.732   8.016  1.00 82.34           H  
ATOM   4775 HD23 LEU A 313     -12.785  -4.265   7.449  1.00 82.34           H  
ATOM   4776  N   ALA A 314     -11.634  -0.729  11.737  1.00 82.04           N  
ATOM   4777  H   ALA A 314     -12.362  -1.028  12.371  1.00 82.04           H  
ATOM   4778  CA  ALA A 314     -11.054   0.595  11.935  1.00 82.04           C  
ATOM   4779  HA  ALA A 314     -10.938   1.059  10.956  1.00 82.04           H  
ATOM   4780  C   ALA A 314      -9.651   0.538  12.564  1.00 82.04           C  
ATOM   4781  CB  ALA A 314     -12.031   1.458  12.743  1.00 82.04           C  
ATOM   4782  HB1 ALA A 314     -13.008   1.459  12.261  1.00 82.04           H  
ATOM   4783  HB2 ALA A 314     -12.128   1.065  13.755  1.00 82.04           H  
ATOM   4784  HB3 ALA A 314     -11.652   2.478  12.798  1.00 82.04           H  
ATOM   4785  O   ALA A 314      -8.865   1.456  12.340  1.00 82.04           O  
ATOM   4786  N   GLU A 315      -9.301  -0.540  13.271  1.00 75.15           N  
ATOM   4787  H   GLU A 315     -10.011  -1.221  13.498  1.00 75.15           H  
ATOM   4788  CA  GLU A 315      -7.935  -0.791  13.764  1.00 75.15           C  
ATOM   4789  HA  GLU A 315      -7.591   0.076  14.327  1.00 75.15           H  
ATOM   4790  C   GLU A 315      -6.928  -0.998  12.619  1.00 75.15           C  
ATOM   4791  CB  GLU A 315      -7.934  -2.004  14.708  1.00 75.15           C  
ATOM   4792  HB2 GLU A 315      -6.902  -2.250  14.956  1.00 75.15           H  
ATOM   4793  HB3 GLU A 315      -8.389  -2.857  14.205  1.00 75.15           H  
ATOM   4794  O   GLU A 315      -5.786  -0.547  12.704  1.00 75.15           O  
ATOM   4795  CG  GLU A 315      -8.694  -1.692  16.008  1.00 75.15           C  
ATOM   4796  HG2 GLU A 315      -9.719  -1.410  15.763  1.00 75.15           H  
ATOM   4797  HG3 GLU A 315      -8.222  -0.832  16.484  1.00 75.15           H  
ATOM   4798  CD  GLU A 315      -8.734  -2.856  17.009  1.00 75.15           C  
ATOM   4799  OE1 GLU A 315      -9.443  -2.685  18.027  1.00 75.15           O  
ATOM   4800  OE2 GLU A 315      -8.061  -3.882  16.770  1.00 75.15           O  
ATOM   4801  N   LEU A 316      -7.371  -1.581  11.498  1.00 82.07           N  
ATOM   4802  H   LEU A 316      -8.314  -1.942  11.501  1.00 82.07           H  
ATOM   4803  CA  LEU A 316      -6.579  -1.695  10.268  1.00 82.07           C  
ATOM   4804  HA  LEU A 316      -5.591  -2.084  10.514  1.00 82.07           H  
ATOM   4805  C   LEU A 316      -6.375  -0.347   9.554  1.00 82.07           C  
ATOM   4806  CB  LEU A 316      -7.290  -2.661   9.303  1.00 82.07           C  
ATOM   4807  HB2 LEU A 316      -6.736  -2.694   8.365  1.00 82.07           H  
ATOM   4808  HB3 LEU A 316      -8.273  -2.250   9.071  1.00 82.07           H  
ATOM   4809  O   LEU A 316      -5.503  -0.227   8.690  1.00 82.07           O  
ATOM   4810  CG  LEU A 316      -7.466  -4.104   9.796  1.00 82.07           C  
ATOM   4811  HG  LEU A 316      -8.018  -4.116  10.736  1.00 82.07           H  
ATOM   4812  CD1 LEU A 316      -8.276  -4.856   8.743  1.00 82.07           C  
ATOM   4813 HD11 LEU A 316      -8.449  -5.868   9.108  1.00 82.07           H  
ATOM   4814 HD12 LEU A 316      -7.731  -4.902   7.800  1.00 82.07           H  
ATOM   4815 HD13 LEU A 316      -9.241  -4.370   8.598  1.00 82.07           H  
ATOM   4816  CD2 LEU A 316      -6.124  -4.816   9.979  1.00 82.07           C  
ATOM   4817 HD21 LEU A 316      -5.573  -4.360  10.801  1.00 82.07           H  
ATOM   4818 HD22 LEU A 316      -5.535  -4.761   9.064  1.00 82.07           H  
ATOM   4819 HD23 LEU A 316      -6.296  -5.863  10.226  1.00 82.07           H  
ATOM   4820  N   ALA A 317      -7.201   0.665   9.838  1.00 83.60           N  
ATOM   4821  H   ALA A 317      -7.830   0.572  10.623  1.00 83.60           H  
ATOM   4822  CA  ALA A 317      -7.237   1.879   9.036  1.00 83.60           C  
ATOM   4823  HA  ALA A 317      -7.329   1.555   7.999  1.00 83.60           H  
ATOM   4824  C   ALA A 317      -5.943   2.703   9.199  1.00 83.60           C  
ATOM   4825  CB  ALA A 317      -8.491   2.694   9.370  1.00 83.60           C  
ATOM   4826  HB1 ALA A 317      -8.577   3.534   8.681  1.00 83.60           H  
ATOM   4827  HB2 ALA A 317      -8.421   3.076  10.388  1.00 83.60           H  
ATOM   4828  HB3 ALA A 317      -9.375   2.063   9.281  1.00 83.60           H  
ATOM   4829  O   ALA A 317      -5.555   3.049  10.321  1.00 83.60           O  
ATOM   4830  N   PRO A 318      -5.276   3.108   8.099  1.00 83.23           N  
ATOM   4831  CA  PRO A 318      -4.077   3.921   8.196  1.00 83.23           C  
ATOM   4832  HA  PRO A 318      -3.340   3.407   8.813  1.00 83.23           H  
ATOM   4833  C   PRO A 318      -4.422   5.271   8.828  1.00 83.23           C  
ATOM   4834  CB  PRO A 318      -3.531   4.046   6.770  1.00 83.23           C  
ATOM   4835  HB2 PRO A 318      -3.053   5.009   6.592  1.00 83.23           H  
ATOM   4836  HB3 PRO A 318      -2.830   3.233   6.577  1.00 83.23           H  
ATOM   4837  O   PRO A 318      -5.161   6.080   8.266  1.00 83.23           O  
ATOM   4838  CG  PRO A 318      -4.772   3.862   5.899  1.00 83.23           C  
ATOM   4839  HG2 PRO A 318      -5.306   4.808   5.813  1.00 83.23           H  
ATOM   4840  HG3 PRO A 318      -4.521   3.471   4.913  1.00 83.23           H  
ATOM   4841  CD  PRO A 318      -5.610   2.868   6.704  1.00 83.23           C  
ATOM   4842  HD2 PRO A 318      -5.326   1.849   6.444  1.00 83.23           H  
ATOM   4843  HD3 PRO A 318      -6.670   3.030   6.509  1.00 83.23           H  
ATOM   4844  N   THR A 319      -3.847   5.522  10.006  1.00 78.29           N  
ATOM   4845  H   THR A 319      -3.496   4.715  10.501  1.00 78.29           H  
ATOM   4846  CA  THR A 319      -3.889   6.828  10.687  1.00 78.29           C  
ATOM   4847  HA  THR A 319      -4.887   6.967  11.103  1.00 78.29           H  
ATOM   4848  C   THR A 319      -3.590   7.981   9.720  1.00 78.29           C  
ATOM   4849  CB  THR A 319      -2.853   6.884  11.822  1.00 78.29           C  
ATOM   4850  HB  THR A 319      -2.940   7.846  12.327  1.00 78.29           H  
ATOM   4851  O   THR A 319      -2.854   7.790   8.758  1.00 78.29           O  
ATOM   4852  CG2 THR A 319      -3.030   5.778  12.860  1.00 78.29           C  
ATOM   4853 HG21 THR A 319      -4.052   5.791  13.239  1.00 78.29           H  
ATOM   4854 HG22 THR A 319      -2.838   4.796  12.427  1.00 78.29           H  
ATOM   4855 HG23 THR A 319      -2.351   5.934  13.698  1.00 78.29           H  
ATOM   4856  OG1 THR A 319      -1.540   6.758  11.306  1.00 78.29           O  
ATOM   4857  HG1 THR A 319      -1.562   5.953  10.783  1.00 78.29           H  
ATOM   4858  N   ALA A 320      -4.042   9.209  10.004  1.00 77.61           N  
ATOM   4859  H   ALA A 320      -4.690   9.326  10.770  1.00 77.61           H  
ATOM   4860  CA  ALA A 320      -3.775  10.365   9.131  1.00 77.61           C  
ATOM   4861  HA  ALA A 320      -4.319  10.224   8.197  1.00 77.61           H  
ATOM   4862  C   ALA A 320      -2.283  10.529   8.766  1.00 77.61           C  
ATOM   4863  CB  ALA A 320      -4.306  11.627   9.821  1.00 77.61           C  
ATOM   4864  HB1 ALA A 320      -5.374  11.524  10.011  1.00 77.61           H  
ATOM   4865  HB2 ALA A 320      -4.147  12.487   9.172  1.00 77.61           H  
ATOM   4866  HB3 ALA A 320      -3.784  11.791  10.764  1.00 77.61           H  
ATOM   4867  O   ALA A 320      -1.959  10.873   7.634  1.00 77.61           O  
ATOM   4868  N   GLY A 321      -1.382  10.204   9.702  1.00 80.45           N  
ATOM   4869  H   GLY A 321      -1.725   9.922  10.609  1.00 80.45           H  
ATOM   4870  CA  GLY A 321       0.044  10.076   9.418  1.00 80.45           C  
ATOM   4871  HA2 GLY A 321       0.411  11.016   9.006  1.00 80.45           H  
ATOM   4872  HA3 GLY A 321       0.583   9.868  10.342  1.00 80.45           H  
ATOM   4873  C   GLY A 321       0.353   8.965   8.412  1.00 80.45           C  
ATOM   4874  O   GLY A 321       1.007   9.250   7.430  1.00 80.45           O  
ATOM   4875  N   ALA A 322      -0.118   7.732   8.641  1.00 79.01           N  
ATOM   4876  H   ALA A 322      -0.838   7.632   9.343  1.00 79.01           H  
ATOM   4877  CA  ALA A 322       0.143   6.555   7.795  1.00 79.01           C  
ATOM   4878  HA  ALA A 322       1.214   6.505   7.599  1.00 79.01           H  
ATOM   4879  C   ALA A 322      -0.540   6.579   6.412  1.00 79.01           C  
ATOM   4880  CB  ALA A 322      -0.240   5.294   8.580  1.00 79.01           C  
ATOM   4881  HB1 ALA A 322       0.307   5.254   9.522  1.00 79.01           H  
ATOM   4882  HB2 ALA A 322       0.017   4.413   7.992  1.00 79.01           H  
ATOM   4883  HB3 ALA A 322      -1.314   5.286   8.765  1.00 79.01           H  
ATOM   4884  O   ALA A 322      -0.179   5.801   5.532  1.00 79.01           O  
ATOM   4885  N   PHE A 323      -1.527   7.454   6.224  1.00 84.67           N  
ATOM   4886  H   PHE A 323      -1.852   7.973   7.027  1.00 84.67           H  
ATOM   4887  CA  PHE A 323      -2.173   7.699   4.941  1.00 84.67           C  
ATOM   4888  HA  PHE A 323      -2.385   6.748   4.453  1.00 84.67           H  
ATOM   4889  C   PHE A 323      -1.262   8.496   3.997  1.00 84.67           C  
ATOM   4890  CB  PHE A 323      -3.506   8.420   5.204  1.00 84.67           C  
ATOM   4891  HB2 PHE A 323      -3.340   9.226   5.919  1.00 84.67           H  
ATOM   4892  HB3 PHE A 323      -4.198   7.717   5.669  1.00 84.67           H  
ATOM   4893  O   PHE A 323      -0.937   8.030   2.906  1.00 84.67           O  
ATOM   4894  CG  PHE A 323      -4.156   9.015   3.968  1.00 84.67           C  
ATOM   4895  CD1 PHE A 323      -3.905  10.354   3.613  1.00 84.67           C  
ATOM   4896  HD1 PHE A 323      -3.275  10.964   4.243  1.00 84.67           H  
ATOM   4897  CD2 PHE A 323      -5.004   8.235   3.165  1.00 84.67           C  
ATOM   4898  HD2 PHE A 323      -5.216   7.210   3.432  1.00 84.67           H  
ATOM   4899  CE1 PHE A 323      -4.447  10.898   2.436  1.00 84.67           C  
ATOM   4900  HE1 PHE A 323      -4.217  11.915   2.154  1.00 84.67           H  
ATOM   4901  CE2 PHE A 323      -5.588   8.795   2.016  1.00 84.67           C  
ATOM   4902  HE2 PHE A 323      -6.267   8.200   1.423  1.00 84.67           H  
ATOM   4903  CZ  PHE A 323      -5.289  10.113   1.632  1.00 84.67           C  
ATOM   4904  HZ  PHE A 323      -5.713  10.521   0.726  1.00 84.67           H  
ATOM   4905  N   PHE A 324      -0.864   9.708   4.394  1.00 83.55           N  
ATOM   4906  H   PHE A 324      -1.072  10.004   5.337  1.00 83.55           H  
ATOM   4907  CA  PHE A 324      -0.362  10.708   3.444  1.00 83.55           C  
ATOM   4908  HA  PHE A 324      -1.026  10.745   2.581  1.00 83.55           H  
ATOM   4909  C   PHE A 324       1.046  10.426   2.905  1.00 83.55           C  
ATOM   4910  CB  PHE A 324      -0.332  12.087   4.115  1.00 83.55           C  
ATOM   4911  HB2 PHE A 324       0.421  12.672   3.587  1.00 83.55           H  
ATOM   4912  HB3 PHE A 324      -0.023  11.976   5.154  1.00 83.55           H  
ATOM   4913  O   PHE A 324       1.454  11.047   1.930  1.00 83.55           O  
ATOM   4914  CG  PHE A 324      -1.549  12.971   4.030  1.00 83.55           C  
ATOM   4915  CD1 PHE A 324      -1.840  13.618   2.816  1.00 83.55           C  
ATOM   4916  HD1 PHE A 324      -1.227  13.436   1.945  1.00 83.55           H  
ATOM   4917  CD2 PHE A 324      -2.304  13.265   5.178  1.00 83.55           C  
ATOM   4918  HD2 PHE A 324      -2.049  12.807   6.123  1.00 83.55           H  
ATOM   4919  CE1 PHE A 324      -2.907  14.526   2.737  1.00 83.55           C  
ATOM   4920  HE1 PHE A 324      -3.123  15.021   1.802  1.00 83.55           H  
ATOM   4921  CE2 PHE A 324      -3.380  14.165   5.100  1.00 83.55           C  
ATOM   4922  HE2 PHE A 324      -3.964  14.383   5.982  1.00 83.55           H  
ATOM   4923  CZ  PHE A 324      -3.683  14.794   3.878  1.00 83.55           C  
ATOM   4924  HZ  PHE A 324      -4.503  15.494   3.817  1.00 83.55           H  
ATOM   4925  N   PHE A 325       1.836   9.591   3.571  1.00 81.04           N  
ATOM   4926  H   PHE A 325       1.475   9.107   4.381  1.00 81.04           H  
ATOM   4927  CA  PHE A 325       3.288   9.660   3.437  1.00 81.04           C  
ATOM   4928  HA  PHE A 325       3.561  10.288   2.589  1.00 81.04           H  
ATOM   4929  C   PHE A 325       3.917   8.283   3.155  1.00 81.04           C  
ATOM   4930  CB  PHE A 325       3.843  10.327   4.695  1.00 81.04           C  
ATOM   4931  HB2 PHE A 325       4.864  10.612   4.440  1.00 81.04           H  
ATOM   4932  HB3 PHE A 325       3.880   9.546   5.454  1.00 81.04           H  
ATOM   4933  O   PHE A 325       5.014   7.972   3.615  1.00 81.04           O  
ATOM   4934  CG  PHE A 325       3.135  11.520   5.341  1.00 81.04           C  
ATOM   4935  CD1 PHE A 325       2.766  12.645   4.589  1.00 81.04           C  
ATOM   4936  HD1 PHE A 325       2.973  12.667   3.529  1.00 81.04           H  
ATOM   4937  CD2 PHE A 325       2.867  11.529   6.726  1.00 81.04           C  
ATOM   4938  HD2 PHE A 325       3.141  10.681   7.337  1.00 81.04           H
[truncated: 256,456 more chars]
