# Supplementary material for: Human cytokine and coronavirus nucleocapsid protein interactivity using large-scale virtual screens
Source: Front Bioinform. 2024 May 24;4:1397968. doi: 10.3389/fbinf.2024.1397968 (PMC11157076; doi:10.3389/fbinf.2024.1397968)
Supplement: Supplementary file 3 [file DataSheet2.ZIP]

Archive with 6 entries (6 files):
- MERS-CoV-N__CXCL12beta_61w.pdb
- SARS-CoV-2-WA1-N__CXCL12beta_165w.pdb
- BANAL-20-52-N__CXCL12beta_157w.pdb
- RaTG13-N__CXCL12beta_6w.pdb
- SARS-CoV-N__CXCL12beta_121w.pdb
- OC43-N__CXCL12beta_103w.pdb
