# Supplementary material for: Human cytokine and coronavirus nucleocapsid protein interactivity using large-scale virtual screens
Source: Front Bioinform. 2024 May 24;4:1397968. doi: 10.3389/fbinf.2024.1397968 (PMC11157076; doi:10.3389/fbinf.2024.1397968)
Supplement: Supplementary file 3 [file DataSheet2.ZIP › MERS-CoV-N__CXCL12beta_61w.pdb]

REMARK FILENAME="MERS-CoV-N__CXCL12beta_61w.pdb0"
REMARK ===============================================================
REMARK HADDOCK run for MERS-CoV-N__CXCL12beta
REMARK initial structure: MERS-CoV-N__CXCL12beta_61.pdb
REMARK ===============================================================
REMARK            total,bonds,angles,improper,dihe,vdw,elec,air,cdih,coup,rdcs,vean,dani,xpcs,rg
REMARK energies: 2694.7, 0, 0, 0, 0, -102.265, -304.288, 3101.26, 0, 0, 0, 0, 0, 0, 0
REMARK ===============================================================
REMARK            bonds,angles,impropers,dihe,air,cdih,coup,rdcs,vean,dani,xpcs
REMARK rms-dev.: 0,0,0,0,8.48092,0,0, 0, 0, 0, 0
REMARK ===============================================================
REMARK               air,cdih,coup,rdcs,vean,dani,xpcs
REMARK               >0.3,>5,>1,>0,>5,>0.2,>0.2
REMARK violations.: 47, 0, 0, 0, 0, 0, 0
REMARK ===============================================================
REMARK                        CVpartition#,violations,rms
REMARK AIRs cross-validation: 2, 59, 9.75747
REMARK ===============================================================
REMARK NCS energy: 0
REMARK ===============================================================
REMARK Symmetry energy: 0
REMARK ===============================================================
REMARK Membrane restraining energy: 0
REMARK ===============================================================
REMARK Local cross-correlation:  0.0000
REMARK ===============================================================
REMARK Desolvation energy: 17.7193
REMARK Internal energy free molecules: -16592.2
REMARK Internal energy complex: -16507.6
REMARK Binding energy: -304.205
REMARK ===============================================================
REMARK buried surface area: 3305.6
REMARK ===============================================================
REMARK water - chain_1: 0 0 0
REMARK water - chain_2: 0 0 0
REMARK ===============================================================
REMARK water - water: 0 0 0
REMARK ===============================================================
REMARK DATE:12-Jul-2023  08:43:39       created by user: ra29435
REMARK VERSION:1.3U
ATOM      1  N   MET A   1      70.706 -41.213 -37.344  1.00 10.00      A    N  
ATOM      2  HN  MET A   1      70.788 -42.192 -37.342  1.00 10.00      A    H  
ATOM      3  CA  MET A   1      69.484 -40.612 -36.830  1.00 10.00      A    C  
ATOM      4  CB  MET A   1      68.602 -40.120 -37.982  1.00 10.00      A    C  
ATOM      5  CG  MET A   1      69.265 -39.078 -38.868  1.00 10.00      A    C  
ATOM      6  SD  MET A   1      68.209 -38.536 -40.226  1.00 10.00      A    S  
ATOM      7  CE  MET A   1      69.328 -37.451 -41.110  1.00 10.00      A    C  
ATOM      8  C   MET A   1      68.720 -41.616 -35.976  1.00 10.00      A    C  
ATOM      9  O   MET A   1      68.582 -42.781 -36.349  1.00 10.00      A    O  
ATOM     10  N   ALA A   2      68.242 -41.164 -34.827  1.00 10.00      A    N  
ATOM     11  HN  ALA A   2      68.384 -40.227 -34.583  1.00 10.00      A    H  
ATOM     12  CA  ALA A   2      67.495 -42.025 -33.923  1.00 10.00      A    C  
ATOM     13  CB  ALA A   2      67.961 -41.832 -32.488  1.00 10.00      A    C  
ATOM     14  C   ALA A   2      66.003 -41.757 -34.044  1.00 10.00      A    C  
ATOM     15  O   ALA A   2      65.550 -40.625 -33.858  1.00 10.00      A    O  
ATOM     16  N   SER A   3      65.254 -42.795 -34.380  1.00 10.00      A    N  
ATOM     17  HN  SER A   3      65.683 -43.663 -34.535  1.00 10.00      A    H  
ATOM     18  CA  SER A   3      63.816 -42.693 -34.530  1.00 10.00      A    C  
ATOM     19  CB  SER A   3      63.273 -44.033 -35.024  1.00 10.00      A    C  
ATOM     20  OG  SER A   3      64.264 -44.724 -35.772  1.00 10.00      A    O  
ATOM     21  HG  SER A   3      63.923 -44.925 -36.646  1.00 10.00      A    H  
ATOM     22  C   SER A   3      63.155 -42.317 -33.206  1.00 10.00      A    C  
ATOM     23  O   SER A   3      63.403 -42.953 -32.179  1.00 10.00      A    O  
ATOM     24  N   PRO A   4      62.321 -41.266 -33.209  1.00 10.00      A    N  
ATOM     25  CA  PRO A   4      61.621 -40.820 -32.004  1.00 10.00      A    C  
ATOM     26  CB  PRO A   4      60.896 -39.545 -32.453  1.00 10.00      A    C  
ATOM     27  CG  PRO A   4      60.792 -39.663 -33.935  1.00 10.00      A    C  
ATOM     28  CD  PRO A   4      62.000 -40.435 -34.380  1.00 10.00      A    C  
ATOM     29  C   PRO A   4      60.617 -41.866 -31.529  1.00 10.00      A    C  
ATOM     30  O   PRO A   4      59.800 -42.358 -32.310  1.00 10.00      A    O  
ATOM     31  N   ALA A   5      60.700 -42.216 -30.252  1.00 10.00      A    N  
ATOM     32  HN  ALA A   5      61.381 -41.799 -29.688  1.00 10.00      A    H  
ATOM     33  CA  ALA A   5      59.805 -43.202 -29.668  1.00 10.00      A    C  
ATOM     34  CB  ALA A   5      60.249 -43.549 -28.255  1.00 10.00      A    C  
ATOM     35  C   ALA A   5      58.368 -42.697 -29.668  1.00 10.00      A    C  
ATOM     36  O   ALA A   5      58.109 -41.537 -29.341  1.00 10.00      A    O  
ATOM     37  N   ALA A   6      57.446 -43.569 -30.055  1.00 10.00      A    N  
ATOM     38  HN  ALA A   6      57.722 -44.469 -30.314  1.00 10.00      A    H  
ATOM     39  CA  ALA A   6      56.036 -43.221 -30.100  1.00 10.00      A    C  
ATOM     40  CB  ALA A   6      55.243 -44.310 -30.809  1.00 10.00      A    C  
ATOM     41  C   ALA A   6      55.502 -42.996 -28.691  1.00 10.00      A    C  
ATOM     42  O   ALA A   6      55.700 -43.829 -27.803  1.00 10.00      A    O  
ATOM     43  N   PRO A   7      54.838 -41.854 -28.468  1.00 10.00      A    N  
ATOM     44  CA  PRO A   7      54.276 -41.509 -27.162  1.00 10.00      A    C  
ATOM     45  CB  PRO A   7      53.613 -40.144 -27.394  1.00 10.00      A    C  
ATOM     46  CG  PRO A   7      53.437 -40.048 -28.870  1.00 10.00      A    C  
ATOM     47  CD  PRO A   7      54.580 -40.811 -29.471  1.00 10.00      A    C  
ATOM     48  C   PRO A   7      53.243 -42.530 -26.708  1.00 10.00      A    C  
ATOM     49  O   PRO A   7      52.324 -42.874 -27.454  1.00 10.00      A    O  
ATOM     50  N   ARG A   8      53.412 -43.025 -25.490  1.00 10.00      A    N  
ATOM     51  HN  ARG A   8      54.170 -42.720 -24.955  1.00 10.00      A    H  
ATOM     52  CA  ARG A   8      52.496 -44.003 -24.932  1.00 10.00      A    C  
ATOM     53  CB  ARG A   8      53.002 -44.510 -23.580  1.00 10.00      A    C  
ATOM     54  CG  ARG A   8      54.206 -45.430 -23.669  1.00 10.00      A    C  
ATOM     55  CD  ARG A   8      54.599 -45.946 -22.296  1.00 10.00      A    C  
ATOM     56  NE  ARG A   8      55.705 -46.901 -22.361  1.00 10.00      A    N  
ATOM     57  HE  ARG A   8      56.080 -47.092 -23.249  1.00 10.00      A    H  
ATOM     58  CZ  ARG A   8      56.225 -47.513 -21.295  1.00 10.00      A    C  
ATOM     59  NH1 ARG A   8      55.735 -47.273 -20.081  1.00 10.00      A    N  
ATOM     60 HH11 ARG A   8      54.946 -46.603 -19.959  1.00 10.00      A    H  
ATOM     61 HH12 ARG A   8      56.138 -47.749 -19.247  1.00 10.00      A    H  
ATOM     62  NH2 ARG A   8      57.231 -48.370 -21.445  1.00 10.00      A    N  
ATOM     63 HH21 ARG A   8      57.618 -48.564 -22.394  1.00 10.00      A    H  
ATOM     64 HH22 ARG A   8      57.640 -48.851 -20.615  1.00 10.00      A    H  
ATOM     65  C   ARG A   8      51.113 -43.397 -24.771  1.00 10.00      A    C  
ATOM     66  O   ARG A   8      50.906 -42.520 -23.933  1.00 10.00      A    O  
ATOM     67  N   ALA A   9      50.184 -43.851 -25.598  1.00 10.00      A    N  
ATOM     68  HN  ALA A   9      50.427 -44.529 -26.260  1.00 10.00      A    H  
ATOM     69  CA  ALA A   9      48.817 -43.364 -25.554  1.00 10.00      A    C  
ATOM     70  CB  ALA A   9      48.008 -43.956 -26.699  1.00 10.00      A    C  
ATOM     71  C   ALA A   9      48.179 -43.701 -24.214  1.00 10.00      A    C  
ATOM     72  O   ALA A   9      47.936 -44.870 -23.909  1.00 10.00      A    O  
ATOM     73  N   VAL A  10      47.941 -42.676 -23.407  1.00 10.00      A    N  
ATOM     74  HN  VAL A  10      48.183 -41.774 -23.700  1.00 10.00      A    H  
ATOM     75  CA  VAL A  10      47.333 -42.858 -22.098  1.00 10.00      A    C  
ATOM     76  CB  VAL A  10      47.453 -41.588 -21.227  1.00 10.00      A    C  
ATOM     77  CG1 VAL A  10      46.997 -41.869 -19.801  1.00 10.00      A    C  
ATOM     78  CG2 VAL A  10      48.882 -41.060 -21.240  1.00 10.00      A    C  
ATOM     79  C   VAL A  10      45.866 -43.238 -22.253  1.00 10.00      A    C  
ATOM     80  O   VAL A  10      44.996 -42.375 -22.367  1.00 10.00      A    O  
ATOM     81  N   SER A  11      45.607 -44.535 -22.289  1.00 10.00      A    N  
ATOM     82  HN  SER A  11      46.350 -45.170 -22.221  1.00 10.00      A    H  
ATOM     83  CA  SER A  11      44.258 -45.043 -22.439  1.00 10.00      A    C  
ATOM     84  CB  SER A  11      44.292 -46.530 -22.817  1.00 10.00      A    C  
ATOM     85  OG  SER A  11      42.997 -47.016 -23.126  1.00 10.00      A    O  
ATOM     86  HG  SER A  11      42.459 -47.021 -22.329  1.00 10.00      A    H  
ATOM     87  C   SER A  11      43.451 -44.836 -21.162  1.00 10.00      A    C  
ATOM     88  O   SER A  11      43.565 -45.612 -20.211  1.00 10.00      A    O  
ATOM     89  N   PHE A  12      42.659 -43.770 -21.137  1.00 10.00      A    N  
ATOM     90  HN  PHE A  12      42.643 -43.169 -21.911  1.00 10.00      A    H  
ATOM     91  CA  PHE A  12      41.822 -43.471 -19.987  1.00 10.00      A    C  
ATOM     92  CB  PHE A  12      41.179 -42.086 -20.129  1.00 10.00      A    C  
ATOM     93  CG  PHE A  12      42.157 -40.947 -20.055  1.00 10.00      A    C  
ATOM     94  CD1 PHE A  12      42.628 -40.499 -18.831  1.00 10.00      A    C  
ATOM     95  CD2 PHE A  12      42.604 -40.323 -21.208  1.00 10.00      A    C  
ATOM     96  CE1 PHE A  12      43.525 -39.451 -18.758  1.00 10.00      A    C  
ATOM     97  CE2 PHE A  12      43.503 -39.275 -21.143  1.00 10.00      A    C  
ATOM     98  CZ  PHE A  12      43.964 -38.838 -19.916  1.00 10.00      A    C  
ATOM     99  C   PHE A  12      40.748 -44.540 -19.845  1.00 10.00      A    C  
ATOM    100  O   PHE A  12      39.802 -44.587 -20.629  1.00 10.00      A    O  
ATOM    101  N   ALA A  13      40.926 -45.416 -18.865  1.00 10.00      A    N  
ATOM    102  HN  ALA A  13      41.716 -45.332 -18.292  1.00 10.00      A    H  
ATOM    103  CA  ALA A  13      39.982 -46.496 -18.618  1.00 10.00      A    C  
ATOM    104  CB  ALA A  13      40.487 -47.398 -17.502  1.00 10.00      A    C  
ATOM    105  C   ALA A  13      38.605 -45.949 -18.278  1.00 10.00      A    C  
ATOM    106  O   ALA A  13      38.411 -45.361 -17.212  1.00 10.00      A    O  
ATOM    107  N   ASP A  14      37.662 -46.118 -19.199  1.00 10.00      A    N  
ATOM    108  HN  ASP A  14      37.889 -46.561 -20.042  1.00 10.00      A    H  
ATOM    109  CA  ASP A  14      36.301 -45.649 -18.988  1.00 10.00      A    C  
ATOM    110  CB  ASP A  14      35.484 -45.687 -20.281  1.00 10.00      A    C  
ATOM    111  CG  ASP A  14      34.028 -45.323 -20.048  1.00 10.00      A    C  
ATOM    112  OD1 ASP A  14      33.764 -44.256 -19.452  1.00 10.00      A    O  
ATOM    113  OD2 ASP A  14      33.147 -46.105 -20.450  1.00 10.00      A    O  
ATOM    114  C   ASP A  14      35.617 -46.466 -17.904  1.00 10.00      A    C  
ATOM    115  O   ASP A  14      35.124 -47.571 -18.147  1.00 10.00      A    O  
ATOM    116  N   ASN A  15      35.626 -45.933 -16.696  1.00 10.00      A    N  
ATOM    117  HN  ASN A  15      36.063 -45.067 -16.562  1.00 10.00      A    H  
ATOM    118  CA  ASN A  15      35.006 -46.598 -15.566  1.00 10.00      A    C  
ATOM    119  CB  ASN A  15      35.668 -46.163 -14.257  1.00 10.00      A    C  
ATOM    120  CG  ASN A  15      36.046 -47.338 -13.376  1.00 10.00      A    C  
ATOM    121  OD1 ASN A  15      36.411 -48.404 -13.867  1.00 10.00      A    O  
ATOM    122  ND2 ASN A  15      35.962 -47.149 -12.066  1.00 10.00      A    N  
ATOM    123 HD21 ASN A  15      35.662 -46.275 -11.742  1.00 10.00      A    H  
ATOM    124 HD22 ASN A  15      36.199 -47.895 -11.476  1.00 10.00      A    H  
ATOM    125  C   ASN A  15      33.522 -46.278 -15.540  1.00 10.00      A    C  
ATOM    126  O   ASN A  15      33.036 -45.597 -14.636  1.00 10.00      A    O  
ATOM    127  N   ASN A  16      32.810 -46.773 -16.544  1.00 10.00      A    N  
ATOM    128  HN  ASN A  16      33.269 -47.301 -17.236  1.00 10.00      A    H  
ATOM    129  CA  ASN A  16      31.376 -46.540 -16.670  1.00 10.00      A    C  
ATOM    130  CB  ASN A  16      30.918 -46.743 -18.115  1.00 10.00      A    C  
ATOM    131  CG  ASN A  16      30.184 -45.535 -18.665  1.00 10.00      A    C  
ATOM    132  OD1 ASN A  16      28.955 -45.449 -18.595  1.00 10.00      A    O  
ATOM    133  ND2 ASN A  16      30.933 -44.592 -19.216  1.00 10.00      A    N  
ATOM    134 HD21 ASN A  16      31.917 -44.729 -19.243  1.00 10.00      A    H  
ATOM    135 HD22 ASN A  16      30.491 -43.802 -19.580  1.00 10.00      A    H  
ATOM    136  C   ASN A  16      30.563 -47.417 -15.722  1.00 10.00      A    C  
ATOM    137  O   ASN A  16      29.453 -47.843 -16.048  1.00 10.00      A    O  
ATOM    138  N   ASP A  17      31.114 -47.679 -14.547  1.00 10.00      A    N  
ATOM    139  HN  ASP A  17      31.997 -47.309 -14.341  1.00 10.00      A    H  
ATOM    140  CA  ASP A  17      30.430 -48.480 -13.545  1.00 10.00      A    C  
ATOM    141  CB  ASP A  17      31.426 -49.085 -12.550  1.00 10.00      A    C  
ATOM    142  CG  ASP A  17      30.748 -49.915 -11.476  1.00 10.00      A    C  
ATOM    143  OD1 ASP A  17      29.746 -50.591 -11.793  1.00 10.00      A    O  
ATOM    144  OD2 ASP A  17      31.222 -49.891 -10.318  1.00 10.00      A    O  
ATOM    145  C   ASP A  17      29.414 -47.602 -12.826  1.00 10.00      A    C  
ATOM    146  O   ASP A  17      29.675 -47.067 -11.744  1.00 10.00      A    O  
ATOM    147  N   ILE A  18      28.273 -47.409 -13.472  1.00 10.00      A    N  
ATOM    148  HN  ILE A  18      28.145 -47.840 -14.344  1.00 10.00      A    H  
ATOM    149  CA  ILE A  18      27.211 -46.583 -12.927  1.00 10.00      A    C  
ATOM    150  CB  ILE A  18      26.163 -46.208 -14.000  1.00 10.00      A    C  
ATOM    151  CG1 ILE A  18      26.860 -45.628 -15.236  1.00 10.00      A    C  
ATOM    152  CG2 ILE A  18      25.155 -45.210 -13.442  1.00 10.00      A    C  
ATOM    153  CD1 ILE A  18      25.946 -45.438 -16.427  1.00 10.00      A    C  
ATOM    154  C   ILE A  18      26.534 -47.274 -11.755  1.00 10.00      A    C  
ATOM    155  O   ILE A  18      25.524 -47.964 -11.919  1.00 10.00      A    O  
ATOM    156  N   THR A  19      27.117 -47.105 -10.578  1.00 10.00      A    N  
ATOM    157  HN  THR A  19      27.944 -46.576 -10.526  1.00 10.00      A    H  
ATOM    158  CA  THR A  19      26.583 -47.687  -9.367  1.00 10.00      A    C  
ATOM    159  CB  THR A  19      27.487 -47.341  -8.171  1.00 10.00      A    C  
ATOM    160  OG1 THR A  19      28.674 -46.691  -8.659  1.00 10.00      A    O  
ATOM    161  HG1 THR A  19      29.188 -47.314  -9.193  1.00 10.00      A    H  
ATOM    162  CG2 THR A  19      27.884 -48.606  -7.425  1.00 10.00      A    C  
ATOM    163  C   THR A  19      25.173 -47.152  -9.132  1.00 10.00      A    C  
ATOM    164  O   THR A  19      24.990 -45.972  -8.828  1.00 10.00      A    O  
ATOM    165  N   ASN A  20      24.184 -48.024  -9.313  1.00 10.00      A    N  
ATOM    166  HN  ASN A  20      24.407 -48.942  -9.569  1.00 10.00      A    H  
ATOM    167  CA  ASN A  20      22.778 -47.657  -9.155  1.00 10.00      A    C  
ATOM    168  CB  ASN A  20      21.868 -48.794  -9.638  1.00 10.00      A    C  
ATOM    169  CG  ASN A  20      20.491 -48.318 -10.072  1.00 10.00      A    C  
ATOM    170  OD1 ASN A  20      19.879 -47.462  -9.434  1.00 10.00      A    O  
ATOM    171  ND2 ASN A  20      20.000 -48.866 -11.175  1.00 10.00      A    N  
ATOM    172 HD21 ASN A  20      20.542 -49.536 -11.640  1.00 10.00      A    H  
ATOM    173 HD22 ASN A  20      19.116 -48.577 -11.481  1.00 10.00      A    H  
ATOM    174  C   ASN A  20      22.445 -47.268  -7.719  1.00 10.00      A    C  
ATOM    175  O   ASN A  20      21.929 -48.073  -6.944  1.00 10.00      A    O  
ATOM    176  N   THR A  21      22.760 -46.032  -7.372  1.00 10.00      A    N  
ATOM    177  HN  THR A  21      23.179 -45.443  -8.036  1.00 10.00      A    H  
ATOM    178  CA  THR A  21      22.494 -45.516  -6.048  1.00 10.00      A    C  
ATOM    179  CB  THR A  21      23.553 -44.472  -5.648  1.00 10.00      A    C  
ATOM    180  OG1 THR A  21      24.356 -44.140  -6.792  1.00 10.00      A    O  
ATOM    181  HG1 THR A  21      24.558 -44.940  -7.293  1.00 10.00      A    H  
ATOM    182  CG2 THR A  21      24.449 -45.016  -4.545  1.00 10.00      A    C  
ATOM    183  C   THR A  21      21.114 -44.877  -6.039  1.00 10.00      A    C  
ATOM    184  O   THR A  21      20.937 -43.756  -6.514  1.00 10.00      A    O  
ATOM    185  N   ASN A  22      20.136 -45.607  -5.522  1.00 10.00      A    N  
ATOM    186  HN  ASN A  22      20.342 -46.492  -5.159  1.00 10.00      A    H  
ATOM    187  CA  ASN A  22      18.763 -45.123  -5.480  1.00 10.00      A    C  
ATOM    188  CB  ASN A  22      17.777 -46.274  -5.257  1.00 10.00      A    C  
ATOM    189  CG  ASN A  22      16.341 -45.910  -5.606  1.00 10.00      A    C  
ATOM    190  OD1 ASN A  22      15.885 -44.792  -5.370  1.00 10.00      A    O  
ATOM    191  ND2 ASN A  22      15.621 -46.857  -6.186  1.00 10.00      A    N  
ATOM    192 HD21 ASN A  22      16.045 -47.723  -6.354  1.00 10.00      A    H  
ATOM    193 HD22 ASN A  22      14.693 -46.653  -6.420  1.00 10.00      A    H  
ATOM    194  C   ASN A  22      18.574 -44.033  -4.433  1.00 10.00      A    C  
ATOM    195  O   ASN A  22      17.989 -44.259  -3.373  1.00 10.00      A    O  
ATOM    196  N   LEU A  23      19.106 -42.860  -4.724  1.00 10.00      A    N  
ATOM    197  HN  LEU A  23      19.606 -42.755  -5.565  1.00 10.00      A    H  
ATOM    198  CA  LEU A  23      18.970 -41.729  -3.832  1.00 10.00      A    C  
ATOM    199  CB  LEU A  23      20.101 -40.720  -4.050  1.00 10.00      A    C  
ATOM    200  CG  LEU A  23      21.512 -41.189  -3.685  1.00 10.00      A    C  
ATOM    201  CD1 LEU A  23      22.533 -40.109  -4.010  1.00 10.00      A    C  
ATOM    202  CD2 LEU A  23      21.587 -41.575  -2.214  1.00 10.00      A    C  
ATOM    203  C   LEU A  23      17.622 -41.076  -4.082  1.00 10.00      A    C  
ATOM    204  O   LEU A  23      17.512 -40.151  -4.889  1.00 10.00      A    O  
ATOM    205  N   SER A  24      16.599 -41.607  -3.422  1.00 10.00      A    N  
ATOM    206  HN  SER A  24      16.765 -42.373  -2.831  1.00 10.00      A    H  
ATOM    207  CA  SER A  24      15.242 -41.106  -3.554  1.00 10.00      A    C  
ATOM    208  CB  SER A  24      14.322 -41.796  -2.540  1.00 10.00      A    C  
ATOM    209  OG  SER A  24      12.955 -41.606  -2.865  1.00 10.00      A    O  
ATOM    210  HG  SER A  24      12.589 -40.909  -2.316  1.00 10.00      A    H  
ATOM    211  C   SER A  24      15.200 -39.594  -3.369  1.00 10.00      A    C  
ATOM    212  O   SER A  24      15.412 -39.087  -2.265  1.00 10.00      A    O  
ATOM    213  N   ARG A  25      14.954 -38.881  -4.463  1.00 10.00      A    N  
ATOM    214  HN  ARG A  25      14.818 -39.346  -5.313  1.00 10.00      A    H  
ATOM    215  CA  ARG A  25      14.882 -37.431  -4.428  1.00 10.00      A    C  
ATOM    216  CB  ARG A  25      14.856 -36.849  -5.843  1.00 10.00      A    C  
ATOM    217  CG  ARG A  25      16.193 -36.884  -6.562  1.00 10.00      A    C  
ATOM    218  CD  ARG A  25      16.096 -36.211  -7.921  1.00 10.00      A    C  
ATOM    219  NE  ARG A  25      17.399 -36.088  -8.576  1.00 10.00      A    N  
ATOM    220  HE  ARG A  25      18.142 -36.612  -8.198  1.00 10.00      A    H  
ATOM    221  CZ  ARG A  25      17.628 -35.318  -9.642  1.00 10.00      A    C  
ATOM    222  NH1 ARG A  25      16.639 -34.602 -10.172  1.00 10.00      A    N  
ATOM    223 HH11 ARG A  25      16.812 -33.999 -11.005  1.00 10.00      A    H  
ATOM    224 HH12 ARG A  25      15.683 -34.643  -9.757  1.00 10.00      A    H  
ATOM    225  NH2 ARG A  25      18.844 -35.263 -10.177  1.00 10.00      A    N  
ATOM    226 HH21 ARG A  25      19.624 -35.820  -9.766  1.00 10.00      A    H  
ATOM    227 HH22 ARG A  25      19.026 -34.663 -11.010  1.00 10.00      A    H  
ATOM    228  C   ARG A  25      13.653 -36.984  -3.659  1.00 10.00      A    C  
ATOM    229  O   ARG A  25      12.566 -36.856  -4.226  1.00 10.00      A    O  
ATOM    230  N   GLY A  26      13.829 -36.787  -2.360  1.00 10.00      A    N  
ATOM    231  HN  GLY A  26      14.712 -36.950  -1.967  1.00 10.00      A    H  
ATOM    232  CA  GLY A  26      12.741 -36.350  -1.521  1.00 10.00      A    C  
ATOM    233  C   GLY A  26      12.159 -35.051  -2.019  1.00 10.00      A    C  
ATOM    234  O   GLY A  26      12.899 -34.124  -2.356  1.00 10.00      A    O  
ATOM    235  N   ARG A  27      10.840 -34.996  -2.105  1.00 10.00      A    N  
ATOM    236  HN  ARG A  27      10.312 -35.776  -1.847  1.00 10.00      A    H  
ATOM    237  CA  ARG A  27      10.163 -33.801  -2.568  1.00 10.00      A    C  
ATOM    238  CB  ARG A  27       8.652 -34.031  -2.640  1.00 10.00      A    C  
ATOM    239  CG  ARG A  27       7.919 -33.039  -3.528  1.00 10.00      A    C  
ATOM    240  CD  ARG A  27       6.497 -33.494  -3.810  1.00 10.00      A    C  
ATOM    241  NE  ARG A  27       5.924 -32.810  -4.972  1.00 10.00      A    N  
ATOM    242  HE  ARG A  27       5.845 -31.831  -4.922  1.00 10.00      A    H  
ATOM    243  CZ  ARG A  27       5.499 -33.434  -6.073  1.00 10.00      A    C  
ATOM    244  NH1 ARG A  27       5.582 -34.759  -6.163  1.00 10.00      A    N  
ATOM    245 HH11 ARG A  27       5.252 -35.249  -7.022  1.00 10.00      A    H  
ATOM    246 HH12 ARG A  27       5.977 -35.313  -5.375  1.00 10.00      A    H  
ATOM    247  NH2 ARG A  27       5.004 -32.732  -7.086  1.00 10.00      A    N  
ATOM    248 HH21 ARG A  27       4.670 -33.212  -7.948  1.00 10.00      A    H  
ATOM    249 HH22 ARG A  27       4.945 -31.686  -7.024  1.00 10.00      A    H  
ATOM    250  C   ARG A  27      10.484 -32.638  -1.644  1.00 10.00      A    C  
ATOM    251  O   ARG A  27      10.013 -32.597  -0.507  1.00 10.00      A    O  
ATOM    252  N   GLY A  28      11.325 -31.729  -2.135  1.00 10.00      A    N  
ATOM    253  HN  GLY A  28      11.698 -31.864  -3.027  1.00 10.00      A    H  
ATOM    254  CA  GLY A  28      11.718 -30.566  -1.365  1.00 10.00      A    C  
ATOM    255  C   GLY A  28      10.534 -29.876  -0.733  1.00 10.00      A    C  
ATOM    256  O   GLY A  28       9.524 -29.630  -1.398  1.00 10.00      A    O  
ATOM    257  N   ARG A  29      10.648 -29.591   0.555  1.00 10.00      A    N  
ATOM    258  HN  ARG A  29      11.474 -29.825   1.023  1.00 10.00      A    H  
ATOM    259  CA  ARG A  29       9.582 -28.935   1.285  1.00 10.00      A    C  
ATOM    260  CB  ARG A  29       9.815 -29.026   2.794  1.00 10.00      A    C  
ATOM    261  CG  ARG A  29       8.545 -28.901   3.618  1.00 10.00      A    C  
ATOM    262  CD  ARG A  29       8.793 -29.254   5.074  1.00 10.00      A    C  
ATOM    263  NE  ARG A  29       7.549 -29.579   5.774  1.00 10.00      A    N  
ATOM    264  HE  ARG A  29       6.724 -29.576   5.240  1.00 10.00      A    H  
ATOM    265  CZ  ARG A  29       7.475 -29.876   7.073  1.00 10.00      A    C  
ATOM    266  NH1 ARG A  29       8.576 -29.888   7.820  1.00 10.00      A    N  
ATOM    267 HH11 ARG A  29       9.500 -29.664   7.393  1.00 10.00      A    H  
ATOM    268 HH12 ARG A  29       8.520 -30.119   8.834  1.00 10.00      A    H  
ATOM    269  NH2 ARG A  29       6.300 -30.168   7.622  1.00 10.00      A    N  
ATOM    270 HH21 ARG A  29       5.435 -30.168   7.041  1.00 10.00      A    H  
ATOM    271 HH22 ARG A  29       6.237 -30.401   8.636  1.00 10.00      A    H  
ATOM    272  C   ARG A  29       9.450 -27.487   0.845  1.00 10.00      A    C  
ATOM    273  O   ARG A  29      10.063 -26.591   1.428  1.00 10.00      A    O  
ATOM    274  N   ASN A  30       8.676 -27.289  -0.215  1.00 10.00      A    N  
ATOM    275  HN  ASN A  30       8.271 -28.068  -0.649  1.00 10.00      A    H  
ATOM    276  CA  ASN A  30       8.429 -25.969  -0.773  1.00 10.00      A    C  
ATOM    277  CB  ASN A  30       7.330 -26.046  -1.839  1.00 10.00      A    C  
ATOM    278  CG  ASN A  30       7.740 -26.819  -3.078  1.00 10.00      A    C  
ATOM    279  OD1 ASN A  30       8.905 -26.826  -3.469  1.00 10.00      A    O  
ATOM    280  ND2 ASN A  30       6.777 -27.475  -3.709  1.00 10.00      A    N  
ATOM    281 HD21 ASN A  30       5.869 -27.427  -3.346  1.00 10.00      A    H  
ATOM    282 HD22 ASN A  30       7.014 -27.975  -4.515  1.00 10.00      A    H  
ATOM    283  C   ASN A  30       7.996 -25.007   0.318  1.00 10.00      A    C  
ATOM    284  O   ASN A  30       7.017 -25.269   1.018  1.00 10.00      A    O  
ATOM    285  N   PRO A  31       8.731 -23.890   0.482  1.00 10.00      A    N  
ATOM    286  CA  PRO A  31       8.432 -22.874   1.492  1.00 10.00      A    C  
ATOM    287  CB  PRO A  31       9.269 -21.659   1.055  1.00 10.00      A    C  
ATOM    288  CG  PRO A  31       9.898 -22.037  -0.250  1.00 10.00      A    C  
ATOM    289  CD  PRO A  31       9.921 -23.537  -0.296  1.00 10.00      A    C  
ATOM    290  C   PRO A  31       6.949 -22.526   1.509  1.00 10.00      A    C  
ATOM    291  O   PRO A  31       6.436 -21.899   0.573  1.00 10.00      A    O  
ATOM    292  N   LYS A  32       6.267 -22.973   2.557  1.00 10.00      A    N  
ATOM    293  HN  LYS A  32       6.743 -23.482   3.245  1.00 10.00      A    H  
ATOM    294  CA  LYS A  32       4.841 -22.739   2.716  1.00 10.00      A    C  
ATOM    295  CB  LYS A  32       4.327 -23.397   4.003  1.00 10.00      A    C  
ATOM    296  CG  LYS A  32       2.820 -23.295   4.196  1.00 10.00      A    C  
ATOM    297  CD  LYS A  32       2.370 -23.954   5.490  1.00 10.00      A    C  
ATOM    298  CE  LYS A  32       0.866 -23.823   5.676  1.00 10.00      A    C  
ATOM    299  NZ  LYS A  32       0.394 -24.484   6.924  1.00 10.00      A    N  
ATOM    300  HZ1 LYS A  32       0.891 -24.090   7.748  1.00 10.00      A    H  
ATOM    301  HZ2 LYS A  32       0.578 -25.506   6.880  1.00 10.00      A    H  
ATOM    302  HZ3 LYS A  32      -0.628 -24.332   7.045  1.00 10.00      A    H  
ATOM    303  C   LYS A  32       4.528 -21.249   2.724  1.00 10.00      A    C  
ATOM    304  O   LYS A  32       5.181 -20.473   3.423  1.00 10.00      A    O  
ATOM    305  N   PRO A  33       3.539 -20.830   1.925  1.00 10.00      A    N  
ATOM    306  CA  PRO A  33       3.128 -19.432   1.850  1.00 10.00      A    C  
ATOM    307  CB  PRO A  33       2.152 -19.392   0.662  1.00 10.00      A    C  
ATOM    308  CG  PRO A  33       2.307 -20.708  -0.026  1.00 10.00      A    C  
ATOM    309  CD  PRO A  33       2.744 -21.678   1.029  1.00 10.00      A    C  
ATOM    310  C   PRO A  33       2.422 -19.006   3.130  1.00 10.00      A    C  
ATOM    311  O   PRO A  33       1.197 -19.083   3.231  1.00 10.00      A    O  
ATOM    312  N   ARG A  34       3.208 -18.612   4.124  1.00 10.00      A    N  
ATOM    313  HN  ARG A  34       4.180 -18.639   4.002  1.00 10.00      A    H  
ATOM    314  CA  ARG A  34       2.661 -18.167   5.393  1.00 10.00      A    C  
ATOM    315  CB  ARG A  34       3.778 -17.862   6.395  1.00 10.00      A    C  
ATOM    316  CG  ARG A  34       3.352 -17.990   7.850  1.00 10.00      A    C  
ATOM    317  CD  ARG A  34       4.523 -17.782   8.797  1.00 10.00      A    C  
ATOM    318  NE  ARG A  34       4.211 -18.219  10.161  1.00 10.00      A    N  
ATOM    319  HE  ARG A  34       3.576 -18.962  10.257  1.00 10.00      A    H  
ATOM    320  CZ  ARG A  34       4.732 -17.672  11.261  1.00 10.00      A    C  
ATOM    321  NH1 ARG A  34       5.592 -16.663  11.162  1.00 10.00      A    N  
ATOM    322 HH11 ARG A  34       5.861 -16.297  10.226  1.00 10.00      A    H  
ATOM    323 HH12 ARG A  34       5.999 -16.233  12.021  1.00 10.00      A    H  
ATOM    324  NH2 ARG A  34       4.394 -18.137  12.461  1.00 10.00      A    N  
ATOM    325 HH21 ARG A  34       3.722 -18.929  12.546  1.00 10.00      A    H  
ATOM    326 HH22 ARG A  34       4.798 -17.713  13.323  1.00 10.00      A    H  
ATOM    327  C   ARG A  34       1.784 -16.943   5.179  1.00 10.00      A    C  
ATOM    328  O   ARG A  34       2.130 -16.056   4.391  1.00 10.00      A    O  
ATOM    329  N   ALA A  35       0.650 -16.920   5.870  1.00 10.00      A    N  
ATOM    330  HN  ALA A  35       0.449 -17.663   6.469  1.00 10.00      A    H  
ATOM    331  CA  ALA A  35      -0.306 -15.827   5.766  1.00 10.00      A    C  
ATOM    332  CB  ALA A  35      -1.435 -16.014   6.768  1.00 10.00      A    C  
ATOM    333  C   ALA A  35       0.354 -14.468   5.953  1.00 10.00      A    C  
ATOM    334  O   ALA A  35       1.233 -14.294   6.803  1.00 10.00      A    O  
ATOM    335  N   ALA A  36      -0.070 -13.516   5.137  1.00 10.00      A    N  
ATOM    336  HN  ALA A  36      -0.762 -13.729   4.481  1.00 10.00      A    H  
ATOM    337  CA  ALA A  36       0.451 -12.165   5.194  1.00 10.00      A    C  
ATOM    338  CB  ALA A  36       0.061 -11.414   3.926  1.00 10.00      A    C  
ATOM    339  C   ALA A  36      -0.096 -11.453   6.427  1.00 10.00      A    C  
ATOM    340  O   ALA A  36      -1.097 -11.886   6.997  1.00 10.00      A    O  
ATOM    341  N   PRO A  37       0.573 -10.374   6.873  1.00 10.00      A    N  
ATOM    342  CA  PRO A  37       0.140  -9.593   8.041  1.00 10.00      A    C  
ATOM    343  CB  PRO A  37       1.139  -8.434   8.077  1.00 10.00      A    C  
ATOM    344  CG  PRO A  37       2.338  -8.963   7.379  1.00 10.00      A    C  
ATOM    345  CD  PRO A  37       1.813  -9.843   6.288  1.00 10.00      A    C  
ATOM    346  C   PRO A  37      -1.278  -9.058   7.867  1.00 10.00      A    C  
ATOM    347  O   PRO A  37      -1.485  -7.980   7.309  1.00 10.00      A    O  
ATOM    348  N   ASN A  38      -2.243  -9.829   8.346  1.00 10.00      A    N  
ATOM    349  HN  ASN A  38      -2.001 -10.681   8.764  1.00 10.00      A    H  
ATOM    350  CA  ASN A  38      -3.649  -9.469   8.238  1.00 10.00      A    C  
ATOM    351  CB  ASN A  38      -4.530 -10.712   8.393  1.00 10.00      A    C  
ATOM    352  CG  ASN A  38      -4.636 -11.519   7.115  1.00 10.00      A    C  
ATOM    353  OD1 ASN A  38      -4.737 -10.965   6.022  1.00 10.00      A    O  
ATOM    354  ND2 ASN A  38      -4.605 -12.838   7.243  1.00 10.00      A    N  
ATOM    355 HD21 ASN A  38      -4.516 -13.215   8.141  1.00 10.00      A    H  
ATOM    356 HD22 ASN A  38      -4.671 -13.381   6.431  1.00 10.00      A    H  
ATOM    357  C   ASN A  38      -4.050  -8.422   9.262  1.00 10.00      A    C  
ATOM    358  O   ASN A  38      -4.961  -7.636   9.022  1.00 10.00      A    O  
ATOM    359  N   ASN A  39      -3.376  -8.415  10.406  1.00 10.00      A    N  
ATOM    360  HN  ASN A  39      -2.652  -9.058  10.542  1.00 10.00      A    H  
ATOM    361  CA  ASN A  39      -3.691  -7.458  11.458  1.00 10.00      A    C  
ATOM    362  CB  ASN A  39      -4.811  -7.979  12.368  1.00 10.00      A    C  
ATOM    363  CG  ASN A  39      -6.182  -7.463  11.970  1.00 10.00      A    C  
ATOM    364  OD1 ASN A  39      -6.556  -6.338  12.303  1.00 10.00      A    O  
ATOM    365  ND2 ASN A  39      -6.946  -8.284  11.262  1.00 10.00      A    N  
ATOM    366 HD21 ASN A  39      -6.591  -9.167  11.036  1.00 10.00      A    H  
ATOM    367 HD22 ASN A  39      -7.833  -7.970  10.990  1.00 10.00      A    H  
ATOM    368  C   ASN A  39      -2.466  -7.097  12.285  1.00 10.00      A    C  
ATOM    369  O   ASN A  39      -2.454  -7.284  13.496  1.00 10.00      A    O  
ATOM    370  N   THR A  40      -1.431  -6.586  11.632  1.00 10.00      A    N  
ATOM    371  HN  THR A  40      -1.481  -6.481  10.660  1.00 10.00      A    H  
ATOM    372  CA  THR A  40      -0.212  -6.205  12.337  1.00 10.00      A    C  
ATOM    373  CB  THR A  40       0.825  -7.347  12.320  1.00 10.00      A    C  
ATOM    374  OG1 THR A  40       0.718  -8.073  11.088  1.00 10.00      A    O  
ATOM    375  HG1 THR A  40       1.303  -7.679  10.438  1.00 10.00      A    H  
ATOM    376  CG2 THR A  40       0.614  -8.298  13.489  1.00 10.00      A    C  
ATOM    377  C   THR A  40       0.423  -4.939  11.757  1.00 10.00      A    C  
ATOM    378  O   THR A  40       1.485  -4.509  12.207  1.00 10.00      A    O  
ATOM    379  N   VAL A  41      -0.230  -4.329  10.776  1.00 10.00      A    N  
ATOM    380  HN  VAL A  41      -1.095  -4.676  10.482  1.00 10.00      A    H  
ATOM    381  CA  VAL A  41       0.311  -3.130  10.144  1.00 10.00      A    C  
ATOM    382  CB  VAL A  41       0.361  -3.266   8.608  1.00 10.00      A    C  
ATOM    383  CG1 VAL A  41       1.177  -2.139   7.992  1.00 10.00      A    C  
ATOM    384  CG2 VAL A  41       0.927  -4.619   8.205  1.00 10.00      A    C  
ATOM    385  C   VAL A  41      -0.486  -1.883  10.525  1.00 10.00      A    C  
ATOM    386  O   VAL A  41      -1.705  -1.837  10.361  1.00 10.00      A    O  
ATOM    387  N   SER A  42       0.215  -0.877  11.036  1.00 10.00      A    N  
ATOM    388  HN  SER A  42       1.183  -0.977  11.143  1.00 10.00      A    H  
ATOM    389  CA  SER A  42      -0.410   0.372  11.443  1.00 10.00      A    C  
ATOM    390  CB  SER A  42       0.557   1.188  12.308  1.00 10.00      A    C  
ATOM    391  OG  SER A  42      -0.065   2.354  12.820  1.00 10.00      A    O  
ATOM    392  HG  SER A  42      -0.575   2.124  13.611  1.00 10.00      A    H  
ATOM    393  C   SER A  42      -0.852   1.191  10.232  1.00 10.00      A    C  
ATOM    394  O   SER A  42      -0.191   1.188   9.189  1.00 10.00      A    O  
ATOM    395  N   TRP A  43      -1.977   1.881  10.381  1.00 10.00      A    N  
ATOM    396  HN  TRP A  43      -2.455   1.826  11.234  1.00 10.00      A    H  
ATOM    397  CA  TRP A  43      -2.522   2.718   9.320  1.00 10.00      A    C  
ATOM    398  CB  TRP A  43      -3.929   3.196   9.698  1.00 10.00      A    C  
ATOM    399  CG  TRP A  43      -5.024   2.228   9.374  1.00 10.00      A    C  
ATOM    400  CD1 TRP A  43      -5.586   1.309  10.213  1.00 10.00      A    C  
ATOM    401  CD2 TRP A  43      -5.702   2.095   8.120  1.00 10.00      A    C  
ATOM    402  NE1 TRP A  43      -6.566   0.607   9.556  1.00 10.00      A    N  
ATOM    403  HE1 TRP A  43      -7.116  -0.112   9.945  1.00 10.00      A    H  
ATOM    404  CE2 TRP A  43      -6.657   1.071   8.268  1.00 10.00      A    C  
ATOM    405  CE3 TRP A  43      -5.592   2.742   6.885  1.00 10.00      A    C  
ATOM    406  CZ2 TRP A  43      -7.496   0.678   7.228  1.00 10.00      A    C  
ATOM    407  CZ3 TRP A  43      -6.425   2.351   5.855  1.00 10.00      A    C  
ATOM    408  CH2 TRP A  43      -7.365   1.330   6.032  1.00 10.00      A    C  
ATOM    409  C   TRP A  43      -1.641   3.937   9.101  1.00 10.00      A    C  
ATOM    410  O   TRP A  43      -1.417   4.371   7.969  1.00 10.00      A    O  
ATOM    411  N   TYR A  44      -1.131   4.472  10.193  1.00 10.00      A    N  
ATOM    412  HN  TYR A  44      -1.303   4.048  11.057  1.00 10.00      A    H  
ATOM    413  CA  TYR A  44      -0.299   5.657  10.143  1.00 10.00      A    C  
ATOM    414  CB  TYR A  44      -0.770   6.668  11.195  1.00 10.00      A    C  
ATOM    415  CG  TYR A  44      -2.274   6.747  11.333  1.00 10.00      A    C  
ATOM    416  CD1 TYR A  44      -3.036   7.503  10.451  1.00 10.00      A    C  
ATOM    417  CD2 TYR A  44      -2.933   6.057  12.343  1.00 10.00      A    C  
ATOM    418  CE1 TYR A  44      -4.411   7.568  10.572  1.00 10.00      A    C  
ATOM    419  CE2 TYR A  44      -4.305   6.118  12.471  1.00 10.00      A    C  
ATOM    420  CZ  TYR A  44      -5.039   6.873  11.585  1.00 10.00      A    C  
ATOM    421  OH  TYR A  44      -6.405   6.929  11.708  1.00 10.00      A    O  
ATOM    422  HH  TYR A  44      -6.650   6.863  12.637  1.00 10.00      A    H  
ATOM    423  C   TYR A  44       1.165   5.312  10.366  1.00 10.00      A    C  
ATOM    424  O   TYR A  44       1.528   4.142  10.504  1.00 10.00      A    O  
ATOM    425  N   THR A  45       2.000   6.337  10.376  1.00 10.00      A    N  
ATOM    426  HN  THR A  45       1.648   7.241  10.219  1.00 10.00      A    H  
ATOM    427  CA  THR A  45       3.423   6.166  10.595  1.00 10.00      A    C  
ATOM    428  CB  THR A  45       4.212   7.384  10.077  1.00 10.00      A    C  
ATOM    429  OG1 THR A  45       3.477   8.583  10.354  1.00 10.00      A    O  
ATOM    430  HG1 THR A  45       3.027   8.490  11.208  1.00 10.00      A    H  
ATOM    431  CG2 THR A  45       4.447   7.272   8.577  1.00 10.00      A    C  
ATOM    432  C   THR A  45       3.701   5.964  12.081  1.00 10.00      A    C  
ATOM    433  O   THR A  45       2.774   5.906  12.893  1.00 10.00      A    O  
ATOM    434  N   GLY A  46       4.966   5.885  12.445  1.00 10.00      A    N  
ATOM    435  HN  GLY A  46       5.673   5.998  11.778  1.00 10.00      A    H  
ATOM    436  CA  GLY A  46       5.305   5.675  13.830  1.00 10.00      A    C  
ATOM    437  C   GLY A  46       6.104   6.814  14.418  1.00 10.00      A    C  
ATOM    438  O   GLY A  46       6.611   7.669  13.690  1.00 10.00      A    O  
ATOM    439  N   LEU A  47       6.208   6.821  15.738  1.00 10.00      A    N  
ATOM    440  HN  LEU A  47       5.772   6.105  16.252  1.00 10.00      A    H  
ATOM    441  CA  LEU A  47       6.956   7.846  16.449  1.00 10.00      A    C  
ATOM    442  CB  LEU A  47       6.156   8.364  17.649  1.00 10.00      A    C  
ATOM    443  CG  LEU A  47       4.715   8.805  17.381  1.00 10.00      A    C  
ATOM    444  CD1 LEU A  47       4.080   9.346  18.651  1.00 10.00      A    C  
ATOM    445  CD2 LEU A  47       4.661   9.841  16.272  1.00 10.00      A    C  
ATOM    446  C   LEU A  47       8.268   7.257  16.935  1.00 10.00      A    C  
ATOM    447  O   LEU A  47       8.272   6.339  17.756  1.00 10.00      A    O  
ATOM    448  N   THR A  48       9.373   7.768  16.426  1.00 10.00      A    N  
ATOM    449  HN  THR A  48       9.312   8.508  15.779  1.00 10.00      A    H  
ATOM    450  CA  THR A  48      10.677   7.269  16.812  1.00 10.00      A    C  
ATOM    451  CB  THR A  48      11.705   7.443  15.681  1.00 10.00      A    C  
ATOM    452  OG1 THR A  48      11.156   6.929  14.460  1.00 10.00      A    O  
ATOM    453  HG1 THR A  48      11.166   7.626  13.786  1.00 10.00      A    H  
ATOM    454  CG2 THR A  48      12.983   6.686  16.004  1.00 10.00      A    C  
ATOM    455  C   THR A  48      11.174   7.934  18.092  1.00 10.00      A    C  
ATOM    456  O   THR A  48      11.431   9.142  18.128  1.00 10.00      A    O  
ATOM    457  N   GLN A  49      11.300   7.130  19.135  1.00 10.00      A    N  
ATOM    458  HN  GLN A  49      11.082   6.174  19.024  1.00 10.00      A    H  
ATOM    459  CA  GLN A  49      11.759   7.590  20.437  1.00 10.00      A    C  
ATOM    460  CB  GLN A  49      11.314   6.577  21.494  1.00 10.00      A    C  
ATOM    461  CG  GLN A  49      11.732   6.892  22.918  1.00 10.00      A    C  
ATOM    462  CD  GLN A  49      11.301   5.808  23.887  1.00 10.00      A    C  
ATOM    463  OE1 GLN A  49      10.267   5.164  23.700  1.00 10.00      A    O  
ATOM    464  NE2 GLN A  49      12.096   5.589  24.921  1.00 10.00      A    N  
ATOM    465 HE21 GLN A  49      12.911   6.137  25.002  1.00 10.00      A    H  
ATOM    466 HE22 GLN A  49      11.842   4.896  25.562  1.00 10.00      A    H  
ATOM    467  C   GLN A  49      13.280   7.717  20.437  1.00 10.00      A    C  
ATOM    468  O   GLN A  49      13.991   6.720  20.352  1.00 10.00      A    O  
ATOM    469  N   HIS A  50      13.778   8.945  20.523  1.00 10.00      A    N  
ATOM    470  HN  HIS A  50      13.162   9.711  20.591  1.00 10.00      A    H  
ATOM    471  CA  HIS A  50      15.221   9.185  20.518  1.00 10.00      A    C  
ATOM    472  CB  HIS A  50      15.574  10.397  19.652  1.00 10.00      A    C  
ATOM    473  CG  HIS A  50      15.586  10.124  18.184  1.00 10.00      A    C  
ATOM    474  ND1 HIS A  50      16.747  10.073  17.439  1.00 10.00      A    N  
ATOM    475  HD1 HIS A  50      17.657  10.204  17.786  1.00 10.00      A    H  
ATOM    476  CD2 HIS A  50      14.573   9.901  17.316  1.00 10.00      A    C  
ATOM    477  CE1 HIS A  50      16.446   9.827  16.177  1.00 10.00      A    C  
ATOM    478  NE2 HIS A  50      15.134   9.719  16.077  1.00 10.00      A    N  
ATOM    479  HE2 HIS A  50      14.641   9.534  15.249  1.00 10.00      A    H  
ATOM    480  C   HIS A  50      15.769   9.399  21.920  1.00 10.00      A    C  
ATOM    481  O   HIS A  50      16.930   9.764  22.086  1.00 10.00      A    O  
ATOM    482  N   GLY A  51      14.940   9.173  22.923  1.00 10.00      A    N  
ATOM    483  HN  GLY A  51      14.031   8.854  22.740  1.00 10.00      A    H  
ATOM    484  CA  GLY A  51      15.380   9.366  24.286  1.00 10.00      A    C  
ATOM    485  C   GLY A  51      14.927   8.253  25.197  1.00 10.00      A    C  
ATOM    486  O   GLY A  51      14.315   7.288  24.749  1.00 10.00      A    O  
ATOM    487  N   LYS A  52      15.219   8.391  26.481  1.00 10.00      A    N  
ATOM    488  HN  LYS A  52      15.704   9.187  26.778  1.00 10.00      A    H  
ATOM    489  CA  LYS A  52      14.835   7.385  27.464  1.00 10.00      A    C  
ATOM    490  CB  LYS A  52      15.844   7.338  28.615  1.00 10.00      A    C  
ATOM    491  CG  LYS A  52      17.210   6.795  28.227  1.00 10.00      A    C  
ATOM    492  CD  LYS A  52      18.099   6.612  29.447  1.00 10.00      A    C  
ATOM    493  CE  LYS A  52      19.446   6.019  29.067  1.00 10.00      A    C  
ATOM    494  NZ  LYS A  52      20.299   5.767  30.261  1.00 10.00      A    N  
ATOM    495  HZ1 LYS A  52      19.818   5.116  30.914  1.00 10.00      A    H  
ATOM    496  HZ2 LYS A  52      20.492   6.660  30.759  1.00 10.00      A    H  
ATOM    497  HZ3 LYS A  52      21.204   5.343  29.971  1.00 10.00      A    H  
ATOM    498  C   LYS A  52      13.435   7.662  27.997  1.00 10.00      A    C  
ATOM    499  O   LYS A  52      12.949   6.968  28.888  1.00 10.00      A    O  
ATOM    500  N   VAL A  53      12.797   8.682  27.443  1.00 10.00      A    N  
ATOM    501  HN  VAL A  53      13.234   9.184  26.729  1.00 10.00      A    H  
ATOM    502  CA  VAL A  53      11.453   9.060  27.851  1.00 10.00      A    C  
ATOM    503  CB  VAL A  53      11.199  10.568  27.620  1.00 10.00      A    C  
ATOM    504  CG1 VAL A  53       9.857  10.989  28.203  1.00 10.00      A    C  
ATOM    505  CG2 VAL A  53      12.328  11.403  28.205  1.00 10.00      A    C  
ATOM    506  C   VAL A  53      10.432   8.261  27.051  1.00 10.00      A    C  
ATOM    507  O   VAL A  53      10.395   8.353  25.825  1.00 10.00      A    O  
ATOM    508  N   PRO A  54       9.609   7.452  27.730  1.00 10.00      A    N  
ATOM    509  CA  PRO A  54       8.586   6.641  27.069  1.00 10.00      A    C  
ATOM    510  CB  PRO A  54       8.097   5.712  28.181  1.00 10.00      A    C  
ATOM    511  CG  PRO A  54       8.364   6.459  29.441  1.00 10.00      A    C  
ATOM    512  CD  PRO A  54       9.606   7.269  29.193  1.00 10.00      A    C  
ATOM    513  C   PRO A  54       7.441   7.507  26.555  1.00 10.00      A    C  
ATOM    514  O   PRO A  54       7.170   8.581  27.096  1.00 10.00      A    O  
ATOM    515  N   LEU A  55       6.775   7.035  25.511  1.00 10.00      A    N  
ATOM    516  HN  LEU A  55       7.037   6.174  25.127  1.00 10.00      A    H  
ATOM    517  CA  LEU A  55       5.667   7.766  24.915  1.00 10.00      A    C  
ATOM    518  CB  LEU A  55       5.125   7.028  23.691  1.00 10.00      A    C  
ATOM    519  CG  LEU A  55       4.060   7.765  22.878  1.00 10.00      A    C  
ATOM    520  CD1 LEU A  55       4.577   9.122  22.422  1.00 10.00      A    C  
ATOM    521  CD2 LEU A  55       3.631   6.930  21.685  1.00 10.00      A    C  
ATOM    522  C   LEU A  55       4.548   8.023  25.917  1.00 10.00      A    C  
ATOM    523  O   LEU A  55       3.873   7.098  26.367  1.00 10.00      A    O  
ATOM    524  N   THR A  56       4.374   9.284  26.270  1.00 10.00      A    N  
ATOM    525  HN  THR A  56       4.962   9.972  25.896  1.00 10.00      A    H  
ATOM    526  CA  THR A  56       3.333   9.681  27.198  1.00 10.00      A    C  
ATOM    527  CB  THR A  56       3.926  10.339  28.457  1.00 10.00      A    C  
ATOM    528  OG1 THR A  56       5.357  10.258  28.419  1.00 10.00      A    O  
ATOM    529  HG1 THR A  56       5.624   9.511  27.869  1.00 10.00      A    H  
ATOM    530  CG2 THR A  56       3.414   9.641  29.709  1.00 10.00      A    C  
ATOM    531  C   THR A  56       2.391  10.665  26.515  1.00 10.00      A    C  
ATOM    532  O   THR A  56       2.836  11.568  25.807  1.00 10.00      A    O  
ATOM    533  N   PHE A  57       1.098  10.475  26.709  1.00 10.00      A    N  
ATOM    534  HN  PHE A  57       0.798   9.732  27.272  1.00 10.00      A    H  
ATOM    535  CA  PHE A  57       0.106  11.346  26.110  1.00 10.00      A    C  
ATOM    536  CB  PHE A  57      -0.607  10.647  24.951  1.00 10.00      A    C  
ATOM    537  CG  PHE A  57       0.117  10.753  23.640  1.00 10.00      A    C  
ATOM    538  CD1 PHE A  57       0.490  11.989  23.138  1.00 10.00      A    C  
ATOM    539  CD2 PHE A  57       0.416   9.618  22.904  1.00 10.00      A    C  
ATOM    540  CE1 PHE A  57       1.149  12.092  21.930  1.00 10.00      A    C  
ATOM    541  CE2 PHE A  57       1.075   9.714  21.695  1.00 10.00      A    C  
ATOM    542  CZ  PHE A  57       1.442  10.953  21.207  1.00 10.00      A    C  
ATOM    543  C   PHE A  57      -0.908  11.800  27.146  1.00 10.00      A    C  
ATOM    544  O   PHE A  57      -1.363  11.006  27.967  1.00 10.00      A    O  
ATOM    545  N   PRO A  58      -1.244  13.096  27.138  1.00 10.00      A    N  
ATOM    546  CA  PRO A  58      -2.222  13.668  28.065  1.00 10.00      A    C  
ATOM    547  CB  PRO A  58      -2.155  15.176  27.780  1.00 10.00      A    C  
ATOM    548  CG  PRO A  58      -0.876  15.369  27.041  1.00 10.00      A    C  
ATOM    549  CD  PRO A  58      -0.679  14.115  26.246  1.00 10.00      A    C  
ATOM    550  C   PRO A  58      -3.628  13.141  27.781  1.00 10.00      A    C  
ATOM    551  O   PRO A  58      -3.937  12.754  26.651  1.00 10.00      A    O  
ATOM    552  N   PRO A  59      -4.493  13.111  28.806  1.00 10.00      A    N  
ATOM    553  CA  PRO A  59      -5.872  12.631  28.664  1.00 10.00      A    C  
ATOM    554  CB  PRO A  59      -6.488  12.899  30.042  1.00 10.00      A    C  
ATOM    555  CG  PRO A  59      -5.324  12.931  30.969  1.00 10.00      A    C  
ATOM    556  CD  PRO A  59      -4.198  13.538  30.182  1.00 10.00      A    C  
ATOM    557  C   PRO A  59      -6.631  13.392  27.581  1.00 10.00      A    C  
ATOM    558  O   PRO A  59      -6.834  14.601  27.684  1.00 10.00      A    O  
ATOM    559  N   GLY A  60      -7.007  12.677  26.526  1.00 10.00      A    N  
ATOM    560  HN  GLY A  60      -6.770  11.732  26.483  1.00 10.00      A    H  
ATOM    561  CA  GLY A  60      -7.740  13.283  25.433  1.00 10.00      A    C  
ATOM    562  C   GLY A  60      -6.912  13.338  24.167  1.00 10.00      A    C  
ATOM    563  O   GLY A  60      -7.449  13.448  23.067  1.00 10.00      A    O  
ATOM    564  N   GLN A  61      -5.598  13.248  24.322  1.00 10.00      A    N  
ATOM    565  HN  GLN A  61      -5.227  13.138  25.225  1.00 10.00      A    H  
ATOM    566  CA  GLN A  61      -4.692  13.299  23.186  1.00 10.00      A    C  
ATOM    567  CB  GLN A  61      -3.600  14.341  23.430  1.00 10.00      A    C  
ATOM    568  CG  GLN A  61      -4.121  15.674  23.939  1.00 10.00      A    C  
ATOM    569  CD  GLN A  61      -3.038  16.727  24.029  1.00 10.00      A    C  
ATOM    570  OE1 GLN A  61      -1.863  16.419  24.236  1.00 10.00      A    O  
ATOM    571  NE2 GLN A  61      -3.427  17.979  23.872  1.00 10.00      A    N  
ATOM    572 HE21 GLN A  61      -4.377  18.151  23.711  1.00 10.00      A    H  
ATOM    573 HE22 GLN A  61      -2.744  18.686  23.909  1.00 10.00      A    H  
ATOM    574  C   GLN A  61      -4.058  11.938  22.931  1.00 10.00      A    C  
ATOM    575  O   GLN A  61      -4.267  10.990  23.690  1.00 10.00      A    O  
ATOM    576  N   GLY A  62      -3.289  11.847  21.854  1.00 10.00      A    N  
ATOM    577  HN  GLY A  62      -3.166  12.634  21.282  1.00 10.00      A    H  
ATOM    578  CA  GLY A  62      -2.626  10.603  21.522  1.00 10.00      A    C  
ATOM    579  C   GLY A  62      -3.266   9.888  20.353  1.00 10.00      A    C  
ATOM    580  O   GLY A  62      -2.704   8.932  19.824  1.00 10.00      A    O  
ATOM    581  N   VAL A  63      -4.436  10.350  19.945  1.00 10.00      A    N  
ATOM    582  HN  VAL A  63      -4.833  11.124  20.395  1.00 10.00      A    H  
ATOM    583  CA  VAL A  63      -5.140   9.738  18.831  1.00 10.00      A    C  
ATOM    584  CB  VAL A  63      -6.663   9.667  19.078  1.00 10.00      A    C  
ATOM    585  CG1 VAL A  63      -7.362   8.931  17.942  1.00 10.00      A    C  
ATOM    586  CG2 VAL A  63      -6.960   8.995  20.409  1.00 10.00      A    C  
ATOM    587  C   VAL A  63      -4.871  10.511  17.548  1.00 10.00      A    C  
ATOM    588  O   VAL A  63      -5.070  11.724  17.494  1.00 10.00      A    O  
ATOM    589  N   PRO A  64      -4.368   9.825  16.513  1.00 10.00      A    N  
ATOM    590  CA  PRO A  64      -4.087  10.447  15.219  1.00 10.00      A    C  
ATOM    591  CB  PRO A  64      -3.414   9.327  14.412  1.00 10.00      A    C  
ATOM    592  CG  PRO A  64      -3.003   8.313  15.425  1.00 10.00      A    C  
ATOM    593  CD  PRO A  64      -4.019   8.402  16.523  1.00 10.00      A    C  
ATOM    594  C   PRO A  64      -5.379  10.887  14.541  1.00 10.00      A    C  
ATOM    595  O   PRO A  64      -6.398  10.195  14.619  1.00 10.00      A    O  
ATOM    596  N   LEU A  65      -5.329  12.034  13.883  1.00 10.00      A    N  
ATOM    597  HN  LEU A  65      -4.479  12.527  13.852  1.00 10.00      A    H  
ATOM    598  CA  LEU A  65      -6.493  12.590  13.203  1.00 10.00      A    C  
ATOM    599  CB  LEU A  65      -6.174  13.974  12.635  1.00 10.00      A    C  
ATOM    600  CG  LEU A  65      -5.805  15.057  13.653  1.00 10.00      A    C  
ATOM    601  CD1 LEU A  65      -5.527  16.377  12.950  1.00 10.00      A    C  
ATOM    602  CD2 LEU A  65      -6.909  15.220  14.688  1.00 10.00      A    C  
ATOM    603  C   LEU A  65      -7.014  11.680  12.094  1.00 10.00      A    C  
ATOM    604  O   LEU A  65      -6.331  11.441  11.100  1.00 10.00      A    O  
ATOM    605  N   ASN A  66      -8.226  11.176  12.278  1.00 10.00      A    N  
ATOM    606  HN  ASN A  66      -8.709  11.386  13.105  1.00 10.00      A    H  
ATOM    607  CA  ASN A  66      -8.860  10.313  11.290  1.00 10.00      A    C  
ATOM    608  CB  ASN A  66      -9.110   8.914  11.863  1.00 10.00      A    C  
ATOM    609  CG  ASN A  66      -9.452   7.886  10.792  1.00 10.00      A    C  
ATOM    610  OD1 ASN A  66      -9.966   8.222   9.722  1.00 10.00      A    O  
ATOM    611  ND2 ASN A  66      -9.174   6.622  11.077  1.00 10.00      A    N  
ATOM    612 HD21 ASN A  66      -8.767   6.422  11.951  1.00 10.00      A    H  
ATOM    613 HD22 ASN A  66      -9.376   5.941  10.406  1.00 10.00      A    H  
ATOM    614  C   ASN A  66     -10.174  10.941  10.844  1.00 10.00      A    C  
ATOM    615  O   ASN A  66     -11.086  11.125  11.647  1.00 10.00      A    O  
ATOM    616  N   ALA A  67     -10.262  11.275   9.564  1.00 10.00      A    N  
ATOM    617  HN  ALA A  67      -9.505  11.092   8.973  1.00 10.00      A    H  
ATOM    618  CA  ALA A  67     -11.458  11.905   9.013  1.00 10.00      A    C  
ATOM    619  CB  ALA A  67     -11.139  12.565   7.681  1.00 10.00      A    C  
ATOM    620  C   ALA A  67     -12.608  10.917   8.852  1.00 10.00      A    C  
ATOM    621  O   ALA A  67     -13.765  11.317   8.740  1.00 10.00      A    O  
ATOM    622  N   ASN A  68     -12.293   9.631   8.857  1.00 10.00      A    N  
ATOM    623  HN  ASN A  68     -11.358   9.362   8.989  1.00 10.00      A    H  
ATOM    624  CA  ASN A  68     -13.314   8.605   8.692  1.00 10.00      A    C  
ATOM    625  CB  ASN A  68     -12.864   7.529   7.693  1.00 10.00      A    C  
ATOM    626  CG  ASN A  68     -12.292   8.081   6.400  1.00 10.00      A    C  
ATOM    627  OD1 ASN A  68     -12.514   9.234   6.039  1.00 10.00      A    O  
ATOM    628  ND2 ASN A  68     -11.546   7.248   5.686  1.00 10.00      A    N  
ATOM    629 HD21 ASN A  68     -11.410   6.341   6.029  1.00 10.00      A    H  
ATOM    630 HD22 ASN A  68     -11.170   7.574   4.846  1.00 10.00      A    H  
ATOM    631  C   ASN A  68     -13.630   7.953  10.028  1.00 10.00      A    C  
ATOM    632  O   ASN A  68     -14.067   6.806  10.081  1.00 10.00      A    O  
ATOM    633  N   SER A  69     -13.410   8.691  11.106  1.00 10.00      A    N  
ATOM    634  HN  SER A  69     -13.080   9.609  11.001  1.00 10.00      A    H  
ATOM    635  CA  SER A  69     -13.660   8.179  12.441  1.00 10.00      A    C  
ATOM    636  CB  SER A  69     -12.341   7.727  13.081  1.00 10.00      A    C  
ATOM    637  OG  SER A  69     -12.556   7.077  14.323  1.00 10.00      A    O  
ATOM    638  HG  SER A  69     -12.045   7.527  15.013  1.00 10.00      A    H  
ATOM    639  C   SER A  69     -14.329   9.231  13.312  1.00 10.00      A    C  
ATOM    640  O   SER A  69     -14.229  10.431  13.051  1.00 10.00      A    O  
ATOM    641  N   THR A  70     -15.021   8.772  14.340  1.00 10.00      A    N  
ATOM    642  HN  THR A  70     -15.070   7.804  14.486  1.00 10.00      A    H  
ATOM    643  CA  THR A  70     -15.694   9.659  15.267  1.00 10.00      A    C  
ATOM    644  CB  THR A  70     -17.187   9.286  15.415  1.00 10.00      A    C  
ATOM    645  OG1 THR A  70     -17.311   7.911  15.809  1.00 10.00      A    O  
ATOM    646  HG1 THR A  70     -17.455   7.360  15.026  1.00 10.00      A    H  
ATOM    647  CG2 THR A  70     -17.933   9.509  14.109  1.00 10.00      A    C  
ATOM    648  C   THR A  70     -15.010   9.556  16.625  1.00 10.00      A    C  
ATOM    649  O   THR A  70     -14.325   8.569  16.894  1.00 10.00      A    O  
ATOM    650  N   PRO A  71     -15.171  10.568  17.495  1.00 10.00      A    N  
ATOM    651  CA  PRO A  71     -14.561  10.565  18.837  1.00 10.00      A    C  
ATOM    652  CB  PRO A  71     -15.211  11.772  19.516  1.00 10.00      A    C  
ATOM    653  CG  PRO A  71     -15.536  12.692  18.392  1.00 10.00      A    C  
ATOM    654  CD  PRO A  71     -15.919  11.811  17.236  1.00 10.00      A    C  
ATOM    655  C   PRO A  71     -14.884   9.290  19.620  1.00 10.00      A    C  
ATOM    656  O   PRO A  71     -14.095   8.839  20.447  1.00 10.00      A    O  
ATOM    657  N   ALA A  72     -16.040   8.703  19.332  1.00 10.00      A    N  
ATOM    658  HN  ALA A  72     -16.614   9.097  18.645  1.00 10.00      A    H  
ATOM    659  CA  ALA A  72     -16.475   7.486  20.009  1.00 10.00      A    C  
ATOM    660  CB  ALA A  72     -17.957   7.250  19.761  1.00 10.00      A    C  
ATOM    661  C   ALA A  72     -15.662   6.272  19.564  1.00 10.00      A    C  
ATOM    662  O   ALA A  72     -15.529   5.294  20.304  1.00 10.00      A    O  
ATOM    663  N   GLN A  73     -15.116   6.343  18.357  1.00 10.00      A    N  
ATOM    664  HN  GLN A  73     -15.241   7.158  17.820  1.00 10.00      A    H  
ATOM    665  CA  GLN A  73     -14.324   5.250  17.809  1.00 10.00      A    C  
ATOM    666  CB  GLN A  73     -14.689   5.020  16.341  1.00 10.00      A    C  
ATOM    667  CG  GLN A  73     -16.163   4.733  16.102  1.00 10.00      A    C  
ATOM    668  CD  GLN A  73     -16.528   4.774  14.633  1.00 10.00      A    C  
ATOM    669  OE1 GLN A  73     -16.909   5.819  14.104  1.00 10.00      A    O  
ATOM    670  NE2 GLN A  73     -16.415   3.634  13.966  1.00 10.00      A    N  
ATOM    671 HE21 GLN A  73     -16.109   2.842  14.455  1.00 10.00      A    H  
ATOM    672 HE22 GLN A  73     -16.636   3.632  13.013  1.00 10.00      A    H  
ATOM    673  C   GLN A  73     -12.833   5.547  17.926  1.00 10.00      A    C  
ATOM    674  O   GLN A  73     -11.991   4.695  17.630  1.00 10.00      A    O  
ATOM    675  N   ASN A  74     -12.511   6.758  18.361  1.00 10.00      A    N  
ATOM    676  HN  ASN A  74     -13.225   7.390  18.591  1.00 10.00      A    H  
ATOM    677  CA  ASN A  74     -11.121   7.175  18.504  1.00 10.00      A    C  
ATOM    678  CB  ASN A  74     -10.979   8.697  18.436  1.00 10.00      A    C  
ATOM    679  CG  ASN A  74     -11.089   9.233  17.020  1.00 10.00      A    C  
ATOM    680  OD1 ASN A  74     -10.845   8.512  16.047  1.00 10.00      A    O  
ATOM    681  ND2 ASN A  74     -11.449  10.500  16.893  1.00 10.00      A    N  
ATOM    682 HD21 ASN A  74     -11.621  11.025  17.723  1.00 10.00      A    H  
ATOM    683 HD22 ASN A  74     -11.521  10.875  15.995  1.00 10.00      A    H  
ATOM    684  C   ASN A  74     -10.489   6.620  19.776  1.00 10.00      A    C  
ATOM    685  O   ASN A  74     -10.263   7.342  20.752  1.00 10.00      A    O  
ATOM    686  N   ALA A  75     -10.226   5.324  19.756  1.00 10.00      A    N  
ATOM    687  HN  ALA A  75     -10.462   4.806  18.955  1.00 10.00      A    H  
ATOM    688  CA  ALA A  75      -9.613   4.635  20.876  1.00 10.00      A    C  
ATOM    689  CB  ALA A  75     -10.678   3.925  21.700  1.00 10.00      A    C  
ATOM    690  C   ALA A  75      -8.594   3.633  20.353  1.00 10.00      A    C  
ATOM    691  O   ALA A  75      -8.845   2.945  19.359  1.00 10.00      A    O  
ATOM    692  N   GLY A  76      -7.441   3.560  20.998  1.00 10.00      A    N  
ATOM    693  HN  GLY A  76      -7.280   4.136  21.783  1.00 10.00      A    H  
ATOM    694  CA  GLY A  76      -6.421   2.637  20.558  1.00 10.00      A    C  
ATOM    695  C   GLY A  76      -5.245   2.575  21.501  1.00 10.00      A    C  
ATOM    696  O   GLY A  76      -5.346   2.970  22.661  1.00 10.00      A    O  
ATOM    697  N   TYR A  77      -4.130   2.076  21.002  1.00 10.00      A    N  
ATOM    698  HN  TYR A  77      -4.115   1.778  20.063  1.00 10.00      A    H  
ATOM    699  CA  TYR A  77      -2.926   1.954  21.796  1.00 10.00      A    C  
ATOM    700  CB  TYR A  77      -2.891   0.597  22.515  1.00 10.00      A    C  
ATOM    701  CG  TYR A  77      -2.843  -0.607  21.592  1.00 10.00      A    C  
ATOM    702  CD1 TYR A  77      -4.009  -1.182  21.102  1.00 10.00      A    C  
ATOM    703  CD2 TYR A  77      -1.629  -1.167  21.209  1.00 10.00      A    C  
ATOM    704  CE1 TYR A  77      -3.967  -2.277  20.259  1.00 10.00      A    C  
ATOM    705  CE2 TYR A  77      -1.578  -2.261  20.367  1.00 10.00      A    C  
ATOM    706  CZ  TYR A  77      -2.750  -2.812  19.895  1.00 10.00      A    C  
ATOM    707  OH  TYR A  77      -2.705  -3.898  19.049  1.00 10.00      A    O  
ATOM    708  HH  TYR A  77      -3.456  -3.855  18.437  1.00 10.00      A    H  
ATOM    709  C   TYR A  77      -1.688   2.111  20.929  1.00 10.00      A    C  
ATOM    710  O   TYR A  77      -1.706   1.806  19.734  1.00 10.00      A    O  
ATOM    711  N   TRP A  78      -0.629   2.613  21.533  1.00 10.00      A    N  
ATOM    712  HN  TRP A  78      -0.703   2.884  22.477  1.00 10.00      A    H  
ATOM    713  CA  TRP A  78       0.638   2.787  20.850  1.00 10.00      A    C  
ATOM    714  CB  TRP A  78       1.259   4.138  21.205  1.00 10.00      A    C  
ATOM    715  CG  TRP A  78       0.644   5.293  20.476  1.00 10.00      A    C  
ATOM    716  CD1 TRP A  78      -0.438   6.027  20.864  1.00 10.00      A    C  
ATOM    717  CD2 TRP A  78       1.079   5.849  19.230  1.00 10.00      A    C  
ATOM    718  NE1 TRP A  78      -0.706   7.003  19.935  1.00 10.00      A    N  
ATOM    719  HE1 TRP A  78      -1.439   7.660  19.989  1.00 10.00      A    H  
ATOM    720  CE2 TRP A  78       0.212   6.914  18.923  1.00 10.00      A    C  
ATOM    721  CE3 TRP A  78       2.116   5.546  18.345  1.00 10.00      A    C  
ATOM    722  CZ2 TRP A  78       0.354   7.680  17.769  1.00 10.00      A    C  
ATOM    723  CZ3 TRP A  78       2.255   6.307  17.201  1.00 10.00      A    C  
ATOM    724  CH2 TRP A  78       1.378   7.360  16.922  1.00 10.00      A    C  
ATOM    725  C   TRP A  78       1.567   1.657  21.260  1.00 10.00      A    C  
ATOM    726  O   TRP A  78       1.880   1.501  22.441  1.00 10.00      A    O  
ATOM    727  N   ARG A  79       1.982   0.859  20.290  1.00 10.00      A    N  
ATOM    728  HN  ARG A  79       1.699   1.041  19.365  1.00 10.00      A    H  
ATOM    729  CA  ARG A  79       2.857  -0.271  20.556  1.00 10.00      A    C  
ATOM    730  CB  ARG A  79       2.409  -1.492  19.755  1.00 10.00      A    C  
ATOM    731  CG  ARG A  79       3.056  -2.790  20.203  1.00 10.00      A    C  
ATOM    732  CD  ARG A  79       2.701  -3.933  19.272  1.00 10.00      A    C  
ATOM    733  NE  ARG A  79       2.881  -5.233  19.916  1.00 10.00      A    N  
ATOM    734  HE  ARG A  79       2.161  -5.539  20.521  1.00 10.00      A    H  
ATOM    735  CZ  ARG A  79       3.944  -6.016  19.752  1.00 10.00      A    C  
ATOM    736  NH1 ARG A  79       4.944  -5.640  18.958  1.00 10.00      A    N  
ATOM    737 HH11 ARG A  79       5.775  -6.257  18.832  1.00 10.00      A    H  
ATOM    738 HH12 ARG A  79       4.903  -4.725  18.464  1.00 10.00      A    H  
ATOM    739  NH2 ARG A  79       3.998  -7.177  20.388  1.00 10.00      A    N  
ATOM    740 HH21 ARG A  79       3.201  -7.461  21.016  1.00 10.00      A    H  
ATOM    741 HH22 ARG A  79       4.817  -7.807  20.274  1.00 10.00      A    H  
ATOM    742  C   ARG A  79       4.306   0.061  20.231  1.00 10.00      A    C  
ATOM    743  O   ARG A  79       4.609   0.570  19.151  1.00 10.00      A    O  
ATOM    744  N   ARG A  80       5.194  -0.233  21.170  1.00 10.00      A    N  
ATOM    745  HN  ARG A  80       4.880  -0.625  22.016  1.00 10.00      A    H  
ATOM    746  CA  ARG A  80       6.615   0.023  20.989  1.00 10.00      A    C  
ATOM    747  CB  ARG A  80       7.345   0.019  22.336  1.00 10.00      A    C  
ATOM    748  CG  ARG A  80       8.824   0.370  22.240  1.00 10.00      A    C  
ATOM    749  CD  ARG A  80       9.524   0.222  23.583  1.00 10.00      A    C  
ATOM    750  NE  ARG A  80       9.735  -1.178  23.948  1.00 10.00      A    N  
ATOM    751  HE  ARG A  80      10.244  -1.740  23.304  1.00 10.00      A    H  
ATOM    752  CZ  ARG A  80       9.305  -1.726  25.089  1.00 10.00      A    C  
ATOM    753  NH1 ARG A  80       8.642  -0.992  25.976  1.00 10.00      A    N  
ATOM    754 HH11 ARG A  80       8.304  -1.429  26.879  1.00 10.00      A    H  
ATOM    755 HH12 ARG A  80       8.457   0.009  25.792  1.00 10.00      A    H  
ATOM    756  NH2 ARG A  80       9.534  -3.006  25.345  1.00 10.00      A    N  
ATOM    757 HH21 ARG A  80       9.186  -3.434  26.248  1.00 10.00      A    H  
ATOM    758 HH22 ARG A  80      10.054  -3.594  24.663  1.00 10.00      A    H  
ATOM    759  C   ARG A  80       7.243  -1.008  20.061  1.00 10.00      A    C  
ATOM    760  O   ARG A  80       7.438  -2.163  20.436  1.00 10.00      A    O  
ATOM    761  N   GLN A  81       7.533  -0.595  18.841  1.00 10.00      A    N  
ATOM    762  HN  GLN A  81       7.320   0.328  18.580  1.00 10.00      A    H  
ATOM    763  CA  GLN A  81       8.164  -1.475  17.877  1.00 10.00      A    C  
ATOM    764  CB  GLN A  81       7.585  -1.270  16.478  1.00 10.00      A    C  
ATOM    765  CG  GLN A  81       6.332  -2.072  16.174  1.00 10.00      A    C  
ATOM    766  CD  GLN A  81       6.225  -2.411  14.699  1.00 10.00      A    C  
ATOM    767  OE1 GLN A  81       6.761  -1.703  13.847  1.00 10.00      A    O  
ATOM    768  NE2 GLN A  81       5.540  -3.498  14.385  1.00 10.00      A    N  
ATOM    769 HE21 GLN A  81       5.142  -4.021  15.108  1.00 10.00      A    H  
ATOM    770 HE22 GLN A  81       5.455  -3.732  13.436  1.00 10.00      A    H  
ATOM    771  C   GLN A  81       9.664  -1.215  17.868  1.00 10.00      A    C  
ATOM    772  O   GLN A  81      10.150  -0.333  17.147  1.00 10.00      A    O  
ATOM    773  N   ASP A  82      10.379  -1.970  18.696  1.00 10.00      A    N  
ATOM    774  HN  ASP A  82       9.913  -2.627  19.254  1.00 10.00      A    H  
ATOM    775  CA  ASP A  82      11.832  -1.851  18.827  1.00 10.00      A    C  
ATOM    776  CB  ASP A  82      12.376  -2.920  19.776  1.00 10.00      A    C  
ATOM    777  CG  ASP A  82      12.480  -2.435  21.210  1.00 10.00      A    C  
ATOM    778  OD1 ASP A  82      13.617  -2.221  21.679  1.00 10.00      A    O  
ATOM    779  OD2 ASP A  82      11.425  -2.271  21.867  1.00 10.00      A    O  
ATOM    780  C   ASP A  82      12.545  -1.923  17.480  1.00 10.00      A    C  
ATOM    781  O   ASP A  82      11.997  -2.421  16.490  1.00 10.00      A    O  
ATOM    782  N   ARG A  83      13.770  -1.420  17.440  1.00 10.00      A    N  
ATOM    783  HN  ARG A  83      14.169  -1.057  18.262  1.00 10.00      A    H  
ATOM    784  CA  ARG A  83      14.548  -1.412  16.212  1.00 10.00      A    C  
ATOM    785  CB  ARG A  83      14.616   0.000  15.627  1.00 10.00      A    C  
ATOM    786  CG  ARG A  83      13.299   0.491  15.050  1.00 10.00      A    C  
ATOM    787  CD  ARG A  83      13.371   1.954  14.650  1.00 10.00      A    C  
ATOM    788  NE  ARG A  83      14.322   2.194  13.564  1.00 10.00      A    N  
ATOM    789  HE  ARG A  83      14.384   1.512  12.862  1.00 10.00      A    H  
ATOM    790  CZ  ARG A  83      15.101   3.274  13.488  1.00 10.00      A    C  
ATOM    791  NH1 ARG A  83      15.046   4.200  14.438  1.00 10.00      A    N  
ATOM    792 HH11 ARG A  83      14.394   4.082  15.253  1.00 10.00      A    H  
ATOM    793 HH12 ARG A  83      15.647   5.046  14.382  1.00 10.00      A    H  
ATOM    794  NH2 ARG A  83      15.934   3.426  12.461  1.00 10.00      A    N  
ATOM    795 HH21 ARG A  83      15.982   2.703  11.713  1.00 10.00      A    H  
ATOM    796 HH22 ARG A  83      16.541   4.270  12.398  1.00 10.00      A    H  
ATOM    797  C   ARG A  83      15.951  -1.959  16.431  1.00 10.00      A    C  
ATOM    798  O   ARG A  83      16.622  -1.614  17.404  1.00 10.00      A    O  
ATOM    799  N   LYS A  84      16.379  -2.819  15.520  1.00 10.00      A    N  
ATOM    800  HN  LYS A  84      15.790  -3.052  14.773  1.00 10.00      A    H  
ATOM    801  CA  LYS A  84      17.700  -3.425  15.574  1.00 10.00      A    C  
ATOM    802  CB  LYS A  84      17.622  -4.826  16.191  1.00 10.00      A    C  
ATOM    803  CG  LYS A  84      17.160  -4.855  17.640  1.00 10.00      A    C  
ATOM    804  CD  LYS A  84      16.805  -6.266  18.079  1.00 10.00      A    C  
ATOM    805  CE  LYS A  84      16.291  -6.292  19.510  1.00 10.00      A    C  
ATOM    806  NZ  LYS A  84      17.356  -5.956  20.493  1.00 10.00      A    N  
ATOM    807  HZ1 LYS A  84      17.031  -6.160  21.458  1.00 10.00      A    H  
ATOM    808  HZ2 LYS A  84      17.595  -4.939  20.431  1.00 10.00      A    H  
ATOM    809  HZ3 LYS A  84      18.212  -6.513  20.300  1.00 10.00      A    H  
ATOM    810  C   LYS A  84      18.246  -3.518  14.157  1.00 10.00      A    C  
ATOM    811  O   LYS A  84      17.489  -3.777  13.223  1.00 10.00      A    O  
ATOM    812  N   ILE A  85      19.538  -3.286  13.998  1.00 10.00      A    N  
ATOM    813  HN  ILE A  85      20.090  -3.071  14.784  1.00 10.00      A    H  
ATOM    814  CA  ILE A  85      20.166  -3.345  12.684  1.00 10.00      A    C  
ATOM    815  CB  ILE A  85      20.609  -1.941  12.200  1.00 10.00      A    C  
ATOM    816  CG1 ILE A  85      21.187  -2.002  10.783  1.00 10.00      A    C  
ATOM    817  CG2 ILE A  85      21.601  -1.308  13.168  1.00 10.00      A    C  
ATOM    818  CD1 ILE A  85      21.430  -0.644  10.160  1.00 10.00      A    C  
ATOM    819  C   ILE A  85      21.353  -4.307  12.690  1.00 10.00      A    C  
ATOM    820  O   ILE A  85      22.161  -4.310  13.628  1.00 10.00      A    O  
ATOM    821  N   ASN A  86      21.454  -5.124  11.650  1.00 10.00      A    N  
ATOM    822  HN  ASN A  86      20.790  -5.064  10.921  1.00 10.00      A    H  
ATOM    823  CA  ASN A  86      22.535  -6.091  11.539  1.00 10.00      A    C  
ATOM    824  CB  ASN A  86      22.045  -7.394  10.896  1.00 10.00      A    C  
ATOM    825  CG  ASN A  86      21.666  -8.453  11.916  1.00 10.00      A    C  
ATOM    826  OD1 ASN A  86      21.288  -8.145  13.044  1.00 10.00      A    O  
ATOM    827  ND2 ASN A  86      21.758  -9.715  11.524  1.00 10.00      A    N  
ATOM    828 HD21 ASN A  86      22.061  -9.896  10.605  1.00 10.00      A    H  
ATOM    829 HD22 ASN A  86      21.523 -10.414  12.165  1.00 10.00      A    H  
ATOM    830  C   ASN A  86      23.701  -5.508  10.752  1.00 10.00      A    C  
ATOM    831  O   ASN A  86      23.875  -5.785   9.565  1.00 10.00      A    O  
ATOM    832  N   THR A  87      24.501  -4.697  11.423  1.00 10.00      A    N  
ATOM    833  HN  THR A  87      24.316  -4.525  12.370  1.00 10.00      A    H  
ATOM    834  CA  THR A  87      25.647  -4.061  10.794  1.00 10.00      A    C  
ATOM    835  CB  THR A  87      26.133  -2.845  11.609  1.00 10.00      A    C  
ATOM    836  OG1 THR A  87      26.483  -3.252  12.939  1.00 10.00      A    O  
ATOM    837  HG1 THR A  87      25.995  -4.054  13.175  1.00 10.00      A    H  
ATOM    838  CG2 THR A  87      25.055  -1.775  11.675  1.00 10.00      A    C  
ATOM    839  C   THR A  87      26.804  -5.045  10.613  1.00 10.00      A    C  
ATOM    840  O   THR A  87      26.670  -6.243  10.876  1.00 10.00      A    O  
ATOM    841  N   GLY A  88      27.943  -4.534  10.164  1.00 10.00      A    N  
ATOM    842  HN  GLY A  88      27.998  -3.575   9.973  1.00 10.00      A    H  
ATOM    843  CA  GLY A  88      29.102  -5.377   9.960  1.00 10.00      A    C  
ATOM    844  C   GLY A  88      29.818  -5.680  11.259  1.00 10.00      A    C  
ATOM    845  O   GLY A  88      30.575  -6.643  11.345  1.00 10.00      A    O  
ATOM    846  N   ASN A  89      29.557  -4.865  12.272  1.00 10.00      A    N  
ATOM    847  HN  ASN A  89      28.925  -4.129  12.140  1.00 10.00      A    H  
ATOM    848  CA  ASN A  89      30.184  -5.031  13.578  1.00 10.00      A    C  
ATOM    849  CB  ASN A  89      30.519  -3.664  14.192  1.00 10.00      A    C  
ATOM    850  CG  ASN A  89      31.501  -2.854  13.363  1.00 10.00      A    C  
ATOM    851  OD1 ASN A  89      31.204  -2.460  12.233  1.00 10.00      A    O  
ATOM    852  ND2 ASN A  89      32.672  -2.578  13.923  1.00 10.00      A    N  
ATOM    853 HD21 ASN A  89      32.841  -2.905  14.832  1.00 10.00      A    H  
ATOM    854 HD22 ASN A  89      33.321  -2.061  13.403  1.00 10.00      A    H  
ATOM    855  C   ASN A  89      29.278  -5.814  14.521  1.00 10.00      A    C  
ATOM    856  O   ASN A  89      29.607  -6.017  15.688  1.00 10.00      A    O  
ATOM    857  N   GLY A  90      28.132  -6.248  14.009  1.00 10.00      A    N  
ATOM    858  HN  GLY A  90      27.917  -6.050  13.076  1.00 10.00      A    H  
ATOM    859  CA  GLY A  90      27.198  -7.004  14.818  1.00 10.00      A    C  
ATOM    860  C   GLY A  90      25.812  -6.396  14.804  1.00 10.00      A    C  
ATOM    861  O   GLY A  90      25.467  -5.646  13.888  1.00 10.00      A    O  
ATOM    862  N   ILE A  91      25.022  -6.711  15.820  1.00 10.00      A    N  
ATOM    863  HN  ILE A  91      25.364  -7.294  16.528  1.00 10.00      A    H  
ATOM    864  CA  ILE A  91      23.663  -6.197  15.924  1.00 10.00      A    C  
ATOM    865  CB  ILE A  91      22.702  -7.244  16.526  1.00 10.00      A    C  
ATOM    866  CG1 ILE A  91      22.900  -8.608  15.856  1.00 10.00      A    C  
ATOM    867  CG2 ILE A  91      21.258  -6.780  16.383  1.00 10.00      A    C  
ATOM    868  CD1 ILE A  91      22.131  -9.735  16.512  1.00 10.00      A    C  
ATOM    869  C   ILE A  91      23.635  -4.950  16.798  1.00 10.00      A    C  
ATOM    870  O   ILE A  91      23.993  -5.000  17.975  1.00 10.00      A    O  
ATOM    871  N   LYS A  92      23.208  -3.841  16.222  1.00 10.00      A    N  
ATOM    872  HN  LYS A  92      22.920  -3.868  15.281  1.00 10.00      A    H  
ATOM    873  CA  LYS A  92      23.136  -2.587  16.951  1.00 10.00      A    C  
ATOM    874  CB  LYS A  92      23.868  -1.482  16.180  1.00 10.00      A    C  
ATOM    875  CG  LYS A  92      23.815  -0.115  16.846  1.00 10.00      A    C  
ATOM    876  CD  LYS A  92      23.948   1.004  15.827  1.00 10.00      A    C  
ATOM    877  CE  LYS A  92      23.579   2.348  16.435  1.00 10.00      A    C  
ATOM    878  NZ  LYS A  92      23.573   3.435  15.419  1.00 10.00      A    N  
ATOM    879  HZ1 LYS A  92      23.266   4.329  15.854  1.00 10.00      A    H  
ATOM    880  HZ2 LYS A  92      22.920   3.198  14.645  1.00 10.00      A    H  
ATOM    881  HZ3 LYS A  92      24.526   3.562  15.025  1.00 10.00      A    H  
ATOM    882  C   LYS A  92      21.684  -2.190  17.176  1.00 10.00      A    C  
ATOM    883  O   LYS A  92      20.851  -2.326  16.279  1.00 10.00      A    O  
ATOM    884  N   GLN A  93      21.381  -1.714  18.375  1.00 10.00      A    N  
ATOM    885  HN  GLN A  93      22.082  -1.643  19.055  1.00 10.00      A    H  
ATOM    886  CA  GLN A  93      20.029  -1.288  18.695  1.00 10.00      A    C  
ATOM    887  CB  GLN A  93      19.785  -1.321  20.208  1.00 10.00      A    C  
ATOM    888  CG  GLN A  93      18.338  -1.054  20.605  1.00 10.00      A    C  
ATOM    889  CD  GLN A  93      17.628  -2.286  21.133  1.00 10.00      A    C  
ATOM    890  OE1 GLN A  93      18.011  -3.421  20.837  1.00 10.00      A    O  
ATOM    891  NE2 GLN A  93      16.573  -2.071  21.902  1.00 10.00      A    N  
ATOM    892 HE21 GLN A  93      16.314  -1.143  22.084  1.00 10.00      A    H  
ATOM    893 HE22 GLN A  93      16.080  -2.842  22.250  1.00 10.00      A    H  
ATOM    894  C   GLN A  93      19.787   0.115  18.152  1.00 10.00      A    C  
ATOM    895  O   GLN A  93      20.688   0.961  18.155  1.00 10.00      A    O  
ATOM    896  N   LEU A  94      18.584   0.350  17.664  1.00 10.00      A    N  
ATOM    897  HN  LEU A  94      17.910  -0.369  17.678  1.00 10.00      A    H  
ATOM    898  CA  LEU A  94      18.220   1.644  17.123  1.00 10.00      A    C  
ATOM    899  CB  LEU A  94      17.854   1.522  15.642  1.00 10.00      A    C  
ATOM    900  CG  LEU A  94      18.965   1.052  14.702  1.00 10.00      A    C  
ATOM    901  CD1 LEU A  94      18.401   0.762  13.320  1.00 10.00      A    C  
ATOM    902  CD2 LEU A  94      20.073   2.091  14.622  1.00 10.00      A    C  
ATOM    903  C   LEU A  94      17.045   2.210  17.898  1.00 10.00      A    C  
ATOM    904  O   LEU A  94      16.302   1.460  18.530  1.00 10.00      A    O  
ATOM    905  N   ALA A  95      16.898   3.530  17.851  1.00 10.00      A    N  
ATOM    906  HN  ALA A  95      17.547   4.058  17.349  1.00 10.00      A    H  
ATOM    907  CA  ALA A  95      15.810   4.218  18.536  1.00 10.00      A    C  
ATOM    908  CB  ALA A  95      15.822   5.691  18.157  1.00 10.00      A    C  
ATOM    909  C   ALA A  95      14.466   3.584  18.182  1.00 10.00      A    C  
ATOM    910  O   ALA A  95      14.054   3.608  17.019  1.00 10.00      A    O  
ATOM    911  N   PRO A  96      13.777   3.006  19.183  1.00 10.00      A    N  
ATOM    912  CA  PRO A  96      12.485   2.334  18.993  1.00 10.00      A    C  
ATOM    913  CB  PRO A  96      12.074   1.910  20.410  1.00 10.00      A    C  
ATOM    914  CG  PRO A  96      12.912   2.742  21.320  1.00 10.00      A    C  
ATOM    915  CD  PRO A  96      14.202   2.977  20.591  1.00 10.00      A    C  
ATOM    916  C   PRO A  96      11.429   3.250  18.388  1.00 10.00      A    C  
ATOM    917  O   PRO A  96      11.463   4.466  18.572  1.00 10.00      A    O  
ATOM    918  N   ARG A  97      10.488   2.663  17.669  1.00 10.00      A    N  
ATOM    919  HN  ARG A  97      10.491   1.685  17.576  1.00 10.00      A    H  
ATOM    920  CA  ARG A  97       9.436   3.434  17.035  1.00 10.00      A    C  
ATOM    921  CB  ARG A  97       9.587   3.383  15.514  1.00 10.00      A    C  
ATOM    922  CG  ARG A  97       8.779   4.434  14.778  1.00 10.00      A    C  
ATOM    923  CD  ARG A  97       8.764   4.170  13.284  1.00 10.00      A    C  
ATOM    924  NE  ARG A  97       9.893   4.781  12.590  1.00 10.00      A    N  
ATOM    925  HE  ARG A  97      10.204   5.661  12.921  1.00 10.00      A    H  
ATOM    926  CZ  ARG A  97      10.522   4.227  11.553  1.00 10.00      A    C  
ATOM    927  NH1 ARG A  97      10.147   3.039  11.096  1.00 10.00      A    N  
ATOM    928 HH11 ARG A  97       9.354   2.531  11.546  1.00 10.00      A    H  
ATOM    929 HH12 ARG A  97      10.640   2.614  10.286  1.00 10.00      A    H  
ATOM    930  NH2 ARG A  97      11.486   4.887  10.933  1.00 10.00      A    N  
ATOM    931 HH21 ARG A  97      11.752   5.861  11.256  1.00 10.00      A    H  
ATOM    932 HH22 ARG A  97      11.979   4.468  10.123  1.00 10.00      A    H  
ATOM    933  C   ARG A  97       8.069   2.911  17.453  1.00 10.00      A    C  
ATOM    934  O   ARG A  97       7.770   1.733  17.278  1.00 10.00      A    O  
ATOM    935  N   TRP A  98       7.253   3.787  18.013  1.00 10.00      A    N  
ATOM    936  HN  TRP A  98       7.553   4.718  18.124  1.00 10.00      A    H  
ATOM    937  CA  TRP A  98       5.918   3.414  18.460  1.00 10.00      A    C  
ATOM    938  CB  TRP A  98       5.455   4.339  19.590  1.00 10.00      A    C  
ATOM    939  CG  TRP A  98       6.314   4.288  20.819  1.00 10.00      A    C  
ATOM    940  CD1 TRP A  98       7.555   4.833  20.977  1.00 10.00      A    C  
ATOM    941  CD2 TRP A  98       5.989   3.665  22.067  1.00 10.00      A    C  
ATOM    942  NE1 TRP A  98       8.023   4.586  22.243  1.00 10.00      A    N  
ATOM    943  HE1 TRP A  98       8.897   4.878  22.599  1.00 10.00      A    H  
ATOM    944  CE2 TRP A  98       7.082   3.872  22.933  1.00 10.00      A    C  
ATOM    945  CE3 TRP A  98       4.883   2.956  22.539  1.00 10.00      A    C  
ATOM    946  CZ2 TRP A  98       7.100   3.392  24.240  1.00 10.00      A    C  
ATOM    947  CZ3 TRP A  98       4.903   2.480  23.835  1.00 10.00      A    C  
ATOM    948  CH2 TRP A  98       6.003   2.702  24.672  1.00 10.00      A    C  
ATOM    949  C   TRP A  98       4.929   3.480  17.303  1.00 10.00      A    C  
ATOM    950  O   TRP A  98       4.953   4.426  16.518  1.00 10.00      A    O  
ATOM    951  N   TYR A  99       4.078   2.471  17.195  1.00 10.00      A    N  
ATOM    952  HN  TYR A  99       4.119   1.741  17.854  1.00 10.00      A    H  
ATOM    953  CA  TYR A  99       3.073   2.415  16.137  1.00 10.00      A    C  
ATOM    954  CB  TYR A  99       3.282   1.182  15.252  1.00 10.00      A    C  
ATOM    955  CG  TYR A  99       4.425   1.307  14.264  1.00 10.00      A    C  
ATOM    956  CD1 TYR A  99       4.184   1.382  12.897  1.00 10.00      A    C  
ATOM    957  CD2 TYR A  99       5.744   1.346  14.695  1.00 10.00      A    C  
ATOM    958  CE1 TYR A  99       5.223   1.491  11.991  1.00 10.00      A    C  
ATOM    959  CE2 TYR A  99       6.788   1.455  13.798  1.00 10.00      A    C  
ATOM    960  CZ  TYR A  99       6.524   1.527  12.448  1.00 10.00      A    C  
ATOM    961  OH  TYR A  99       7.567   1.640  11.549  1.00 10.00      A    O  
ATOM    962  HH  TYR A  99       7.226   1.985  10.715  1.00 10.00      A    H  
ATOM    963  C   TYR A  99       1.677   2.398  16.750  1.00 10.00      A    C  
ATOM    964  O   TYR A  99       1.451   1.745  17.769  1.00 10.00      A    O  
ATOM    965  N   PHE A 100       0.744   3.107  16.131  1.00 10.00      A    N  
ATOM    966  HN  PHE A 100       0.973   3.583  15.305  1.00 10.00      A    H  
ATOM    967  CA  PHE A 100      -0.616   3.188  16.651  1.00 10.00      A    C  
ATOM    968  CB  PHE A 100      -1.222   4.568  16.371  1.00 10.00      A    C  
ATOM    969  CG  PHE A 100      -2.650   4.713  16.825  1.00 10.00      A    C  
ATOM    970  CD1 PHE A 100      -3.689   4.697  15.908  1.00 10.00      A    C  
ATOM    971  CD2 PHE A 100      -2.953   4.862  18.168  1.00 10.00      A    C  
ATOM    972  CE1 PHE A 100      -5.001   4.826  16.321  1.00 10.00      A    C  
ATOM    973  CE2 PHE A 100      -4.264   4.991  18.588  1.00 10.00      A    C  
ATOM    974  CZ  PHE A 100      -5.289   4.974  17.663  1.00 10.00      A    C  
ATOM    975  C   PHE A 100      -1.529   2.099  16.101  1.00 10.00      A    C  
ATOM    976  O   PHE A 100      -1.554   1.833  14.899  1.00 10.00      A    O  
ATOM    977  N   TYR A 101      -2.274   1.475  16.996  1.00 10.00      A    N  
ATOM    978  HN  TYR A 101      -2.176   1.715  17.948  1.00 10.00      A    H  
ATOM    979  CA  TYR A 101      -3.229   0.442  16.631  1.00 10.00      A    C  
ATOM    980  CB  TYR A 101      -2.701  -0.948  16.999  1.00 10.00      A    C  
ATOM    981  CG  TYR A 101      -1.460  -1.377  16.246  1.00 10.00      A    C  
ATOM    982  CD1 TYR A 101      -1.547  -1.906  14.964  1.00 10.00      A    C  
ATOM    983  CD2 TYR A 101      -0.203  -1.266  16.822  1.00 10.00      A    C  
ATOM    984  CE1 TYR A 101      -0.417  -2.311  14.279  1.00 10.00      A    C  
ATOM    985  CE2 TYR A 101       0.933  -1.665  16.145  1.00 10.00      A    C  
ATOM    986  CZ  TYR A 101       0.821  -2.188  14.875  1.00 10.00      A    C  
ATOM    987  OH  TYR A 101       1.952  -2.594  14.203  1.00 10.00      A    O  
ATOM    988  HH  TYR A 101       1.702  -3.047  13.387  1.00 10.00      A    H  
ATOM    989  C   TYR A 101      -4.533   0.712  17.371  1.00 10.00      A    C  
ATOM    990  O   TYR A 101      -4.510   1.112  18.532  1.00 10.00      A    O  
ATOM    991  N   TYR A 102      -5.661   0.514  16.708  1.00 10.00      A    N  
ATOM    992  HN  TYR A 102      -5.627   0.184  15.786  1.00 10.00      A    H  
ATOM    993  CA  TYR A 102      -6.959   0.759  17.330  1.00 10.00      A    C  
ATOM    994  CB  TYR A 102      -8.052   0.914  16.267  1.00 10.00      A    C  
ATOM    995  CG  TYR A 102      -8.100   2.279  15.611  1.00 10.00      A    C  
ATOM    996  CD1 TYR A 102      -8.940   3.273  16.095  1.00 10.00      A    C  
ATOM    997  CD2 TYR A 102      -7.308   2.574  14.507  1.00 10.00      A    C  
ATOM    998  CE1 TYR A 102      -8.993   4.520  15.502  1.00 10.00      A    C  
ATOM    999  CE2 TYR A 102      -7.353   3.820  13.907  1.00 10.00      A    C  
ATOM   1000  CZ  TYR A 102      -8.198   4.789  14.408  1.00 10.00      A    C  
ATOM   1001  OH  TYR A 102      -8.245   6.033  13.817  1.00 10.00      A    O  
ATOM   1002  HH  TYR A 102      -8.597   6.674  14.448  1.00 10.00      A    H  
ATOM   1003  C   TYR A 102      -7.317  -0.355  18.313  1.00 10.00      A    C  
ATOM   1004  O   TYR A 102      -6.752  -1.450  18.256  1.00 10.00      A    O  
ATOM   1005  N   THR A 103      -8.246  -0.067  19.219  1.00 10.00      A    N  
ATOM   1006  HN  THR A 103      -8.656   0.828  19.219  1.00 10.00      A    H  
ATOM   1007  CA  THR A 103      -8.680  -1.042  20.212  1.00 10.00      A    C  
ATOM   1008  CB  THR A 103      -9.725  -0.428  21.165  1.00 10.00      A    C  
ATOM   1009  OG1 THR A 103      -9.188   0.768  21.746  1.00 10.00      A    O  
ATOM   1010  HG1 THR A 103      -8.247   0.816  21.569  1.00 10.00      A    H  
ATOM   1011  CG2 THR A 103     -10.088  -1.406  22.274  1.00 10.00      A    C  
ATOM   1012  C   THR A 103      -9.267  -2.286  19.544  1.00 10.00      A    C  
ATOM   1013  O   THR A 103     -10.273  -2.208  18.838  1.00 10.00      A    O  
ATOM   1014  N   GLY A 104      -8.617  -3.424  19.750  1.00 10.00      A    N  
ATOM   1015  HN  GLY A 104      -7.807  -3.424  20.301  1.00 10.00      A    H  
ATOM   1016  CA  GLY A 104      -9.095  -4.664  19.173  1.00 10.00      A    C  
ATOM   1017  C   GLY A 104      -8.432  -4.993  17.851  1.00 10.00      A    C  
ATOM   1018  O   GLY A 104      -8.806  -5.959  17.191  1.00 10.00      A    O  
ATOM   1019  N   THR A 105      -7.450  -4.192  17.455  1.00 10.00      A    N  
ATOM   1020  HN  THR A 105      -7.199  -3.425  18.012  1.00 10.00      A    H  
ATOM   1021  CA  THR A 105      -6.743  -4.423  16.201  1.00 10.00      A    C  
ATOM   1022  CB  THR A 105      -7.161  -3.406  15.118  1.00 10.00      A    C  
ATOM   1023  OG1 THR A 105      -7.014  -2.073  15.623  1.00 10.00      A    O  
ATOM   1024  HG1 THR A 105      -6.708  -2.110  16.538  1.00 10.00      A    H  
ATOM   1025  CG2 THR A 105      -8.608  -3.627  14.706  1.00 10.00      A    C  
ATOM   1026  C   THR A 105      -5.232  -4.358  16.407  1.00 10.00      A    C  
ATOM   1027  O   THR A 105      -4.751  -3.649  17.293  1.00 10.00      A    O  
ATOM   1028  N   GLY A 106      -4.491  -5.105  15.600  1.00 10.00      A    N  
ATOM   1029  HN  GLY A 106      -4.930  -5.673  14.932  1.00 10.00      A    H  
ATOM   1030  CA  GLY A 106      -3.047  -5.108  15.709  1.00 10.00      A    C  
ATOM   1031  C   GLY A 106      -2.522  -6.373  16.356  1.00 10.00      A    C  
ATOM   1032  O   GLY A 106      -3.283  -7.309  16.587  1.00 10.00      A    O  
ATOM   1033  N   PRO A 107      -1.216  -6.430  16.666  1.00 10.00      A    N  
ATOM   1034  CA  PRO A 107      -0.602  -7.607  17.297  1.00 10.00      A    C  
ATOM   1035  CB  PRO A 107       0.874  -7.213  17.444  1.00 10.00      A    C  
ATOM   1036  CG  PRO A 107       1.072  -6.092  16.482  1.00 10.00      A    C  
ATOM   1037  CD  PRO A 107      -0.237  -5.362  16.424  1.00 10.00      A    C  
ATOM   1038  C   PRO A 107      -1.201  -7.876  18.672  1.00 10.00      A    C  
ATOM   1039  O   PRO A 107      -1.239  -9.013  19.139  1.00 10.00      A    O  
ATOM   1040  N   GLU A 108      -1.678  -6.817  19.306  1.00 10.00      A    N  
ATOM   1041  HN  GLU A 108      -1.633  -5.938  18.872  1.00 10.00      A    H  
ATOM   1042  CA  GLU A 108      -2.276  -6.919  20.622  1.00 10.00      A    C  
ATOM   1043  CB  GLU A 108      -1.713  -5.829  21.535  1.00 10.00      A    C  
ATOM   1044  CG  GLU A 108      -0.199  -5.689  21.478  1.00 10.00      A    C  
ATOM   1045  CD  GLU A 108       0.535  -6.865  22.090  1.00 10.00      A    C  
ATOM   1046  OE1 GLU A 108       1.767  -6.977  21.883  1.00 10.00      A    O  
ATOM   1047  OE2 GLU A 108      -0.096  -7.669  22.801  1.00 10.00      A    O  
ATOM   1048  C   GLU A 108      -3.793  -6.797  20.525  1.00 10.00      A    C  
ATOM   1049  O   GLU A 108      -4.446  -6.254  21.416  1.00 10.00      A    O  
ATOM   1050  N   ALA A 109      -4.351  -7.315  19.434  1.00 10.00      A    N  
ATOM   1051  HN  ALA A 109      -3.775  -7.726  18.752  1.00 10.00      A    H  
ATOM   1052  CA  ALA A 109      -5.795  -7.276  19.214  1.00 10.00      A    C  
ATOM   1053  CB  ALA A 109      -6.131  -7.784  17.821  1.00 10.00      A    C  
ATOM   1054  C   ALA A 109      -6.532  -8.103  20.262  1.00 10.00      A    C  
ATOM   1055  O   ALA A 109      -7.735  -7.946  20.462  1.00 10.00      A    O  
ATOM   1056  N   ALA A 110      -5.796  -8.979  20.932  1.00 10.00      A    N  
ATOM   1057  HN  ALA A 110      -4.838  -9.042  20.737  1.00 10.00      A    H  
ATOM   1058  CA  ALA A 110      -6.370  -9.837  21.957  1.00 10.00      A    C  
ATOM   1059  CB  ALA A 110      -5.676 -11.190  21.960  1.00 10.00      A    C  
ATOM   1060  C   ALA A 110      -6.287  -9.184  23.335  1.00 10.00      A    C  
ATOM   1061  O   ALA A 110      -6.603  -9.808  24.348  1.00 10.00      A    O  
ATOM   1062  N   LEU A 111      -5.859  -7.929  23.369  1.00 10.00      A    N  
ATOM   1063  HN  LEU A 111      -5.628  -7.476  22.529  1.00 10.00      A    H  
ATOM   1064  CA  LEU A 111      -5.743  -7.201  24.622  1.00 10.00      A    C  
ATOM   1065  CB  LEU A 111      -4.474  -6.343  24.652  1.00 10.00      A    C  
ATOM   1066  CG  LEU A 111      -3.155  -7.069  24.923  1.00 10.00      A    C  
ATOM   1067  CD1 LEU A 111      -2.034  -6.062  25.127  1.00 10.00      A    C  
ATOM   1068  CD2 LEU A 111      -3.278  -7.985  26.132  1.00 10.00      A    C  
ATOM   1069  C   LEU A 111      -6.963  -6.321  24.853  1.00 10.00      A    C  
ATOM   1070  O   LEU A 111      -7.353  -5.545  23.980  1.00 10.00      A    O  
ATOM   1071  N   PRO A 112      -7.590  -6.441  26.031  1.00 10.00      A    N  
ATOM   1072  CA  PRO A 112      -8.764  -5.639  26.381  1.00 10.00      A    C  
ATOM   1073  CB  PRO A 112      -9.208  -6.216  27.729  1.00 10.00      A    C  
ATOM   1074  CG  PRO A 112      -7.992  -6.871  28.286  1.00 10.00      A    C  
ATOM   1075  CD  PRO A 112      -7.210  -7.372  27.106  1.00 10.00      A    C  
ATOM   1076  C   PRO A 112      -8.403  -4.163  26.528  1.00 10.00      A    C  
ATOM   1077  O   PRO A 112      -7.232  -3.814  26.692  1.00 10.00      A    O  
ATOM   1078  N   PHE A 113      -9.408  -3.301  26.468  1.00 10.00      A    N  
ATOM   1079  HN  PHE A 113     -10.319  -3.637  26.340  1.00 10.00      A    H  
ATOM   1080  CA  PHE A 113      -9.192  -1.867  26.588  1.00 10.00      A    C  
ATOM   1081  CB  PHE A 113     -10.515  -1.110  26.446  1.00 10.00      A    C  
ATOM   1082  CG  PHE A 113     -10.353   0.358  26.171  1.00 10.00      A    C  
ATOM   1083  CD1 PHE A 113     -10.920   1.301  27.013  1.00 10.00      A    C  
ATOM   1084  CD2 PHE A 113      -9.637   0.795  25.070  1.00 10.00      A    C  
ATOM   1085  CE1 PHE A 113     -10.775   2.652  26.761  1.00 10.00      A    C  
ATOM   1086  CE2 PHE A 113      -9.488   2.143  24.811  1.00 10.00      A    C  
ATOM   1087  CZ  PHE A 113     -10.058   3.073  25.658  1.00 10.00      A    C  
ATOM   1088  C   PHE A 113      -8.513  -1.518  27.910  1.00 10.00      A    C  
ATOM   1089  O   PHE A 113      -8.998  -1.883  28.981  1.00 10.00      A    O  
ATOM   1090  N   ARG A 114      -7.377  -0.827  27.807  1.00 10.00      A    N  
ATOM   1091  HN  ARG A 114      -7.047  -0.606  26.911  1.00 10.00      A    H  
ATOM   1092  CA  ARG A 114      -6.591  -0.393  28.968  1.00 10.00      A    C  
ATOM   1093  CB  ARG A 114      -7.444   0.342  30.010  1.00 10.00      A    C  
ATOM   1094  CG  ARG A 114      -8.143   1.583  29.485  1.00 10.00      A    C  
ATOM   1095  CD  ARG A 114      -8.980   2.243  30.567  1.00 10.00      A    C  
ATOM   1096  NE  ARG A 114      -8.149   2.911  31.570  1.00 10.00      A    N  
ATOM   1097  HE  ARG A 114      -7.181   2.738  31.535  1.00 10.00      A    H  
ATOM   1098  CZ  ARG A 114      -8.627   3.717  32.519  1.00 10.00      A    C  
ATOM   1099  NH1 ARG A 114      -9.934   3.952  32.601  1.00 10.00      A    N  
ATOM   1100 HH11 ARG A 114     -10.310   4.582  33.341  1.00 10.00      A    H  
ATOM   1101 HH12 ARG A 114     -10.590   3.502  31.927  1.00 10.00      A    H  
ATOM   1102  NH2 ARG A 114      -7.796   4.291  33.383  1.00 10.00      A    N  
ATOM   1103 HH21 ARG A 114      -6.771   4.113  33.321  1.00 10.00      A    H  
ATOM   1104 HH22 ARG A 114      -8.164   4.922  34.126  1.00 10.00      A    H  
ATOM   1105  C   ARG A 114      -5.799  -1.531  29.608  1.00 10.00      A    C  
ATOM   1106  O   ARG A 114      -5.495  -1.488  30.800  1.00 10.00      A    O  
ATOM   1107  N   ALA A 115      -5.457  -2.539  28.814  1.00 10.00      A    N  
ATOM   1108  HN  ALA A 115      -5.734  -2.523  27.873  1.00 10.00      A    H  
ATOM   1109  CA  ALA A 115      -4.683  -3.672  29.309  1.00 10.00      A    C  
ATOM   1110  CB  ALA A 115      -4.709  -4.817  28.311  1.00 10.00      A    C  
ATOM   1111  C   ALA A 115      -3.246  -3.249  29.597  1.00 10.00      A    C  
ATOM   1112  O   ALA A 115      -2.509  -2.861  28.687  1.00 10.00      A    O  
ATOM   1113  N   VAL A 116      -2.861  -3.314  30.863  1.00 10.00      A    N  
ATOM   1114  HN  VAL A 116      -3.500  -3.624  31.537  1.00 10.00      A    H  
ATOM   1115  CA  VAL A 116      -1.517  -2.933  31.283  1.00 10.00      A    C  
ATOM   1116  CB  VAL A 116      -1.400  -2.860  32.821  1.00 10.00      A    C  
ATOM   1117  CG1 VAL A 116      -0.048  -2.295  33.234  1.00 10.00      A    C  
ATOM   1118  CG2 VAL A 116      -2.532  -2.031  33.411  1.00 10.00      A    C  
ATOM   1119  C   VAL A 116      -0.466  -3.901  30.741  1.00 10.00      A    C  
ATOM   1120  O   VAL A 116      -0.440  -5.077  31.108  1.00 10.00      A    O  
ATOM   1121  N   LYS A 117       0.389  -3.397  29.861  1.00 10.00      A    N  
ATOM   1122  HN  LYS A 117       0.303  -2.455  29.599  1.00 10.00      A    H  
ATOM   1123  CA  LYS A 117       1.452  -4.195  29.268  1.00 10.00      A    C  
ATOM   1124  CB  LYS A 117       0.924  -4.992  28.068  1.00 10.00      A    C  
ATOM   1125  CG  LYS A 117       1.918  -5.992  27.494  1.00 10.00      A    C  
ATOM   1126  CD  LYS A 117       1.407  -6.606  26.200  1.00 10.00      A    C  
ATOM   1127  CE  LYS A 117       2.407  -7.597  25.626  1.00 10.00      A    C  
ATOM   1128  NZ  LYS A 117       1.917  -8.222  24.369  1.00 10.00      A    N  
ATOM   1129  HZ1 LYS A 117       0.909  -8.472  24.457  1.00 10.00      A    H  
ATOM   1130  HZ2 LYS A 117       2.455  -9.082  24.157  1.00 10.00      A    H  
ATOM   1131  HZ3 LYS A 117       2.019  -7.557  23.568  1.00 10.00      A    H  
ATOM   1132  C   LYS A 117       2.590  -3.282  28.828  1.00 10.00      A    C  
ATOM   1133  O   LYS A 117       2.357  -2.134  28.445  1.00 10.00      A    O  
ATOM   1134  N   ASP A 118       3.817  -3.784  28.900  1.00 10.00      A    N  
ATOM   1135  HN  ASP A 118       3.943  -4.697  29.227  1.00 10.00      A    H  
ATOM   1136  CA  ASP A 118       4.983  -3.003  28.501  1.00 10.00      A    C  
ATOM   1137  CB  ASP A 118       6.291  -3.719  28.860  1.00 10.00      A    C  
ATOM   1138  CG  ASP A 118       7.505  -3.074  28.210  1.00 10.00      A    C  
ATOM   1139  OD1 ASP A 118       8.316  -3.799  27.599  1.00 10.00      A    O  
ATOM   1140  OD2 ASP A 118       7.641  -1.832  28.290  1.00 10.00      A    O  
ATOM   1141  C   ASP A 118       4.951  -2.695  27.011  1.00 10.00      A    C  
ATOM   1142  O   ASP A 118       4.721  -3.581  26.186  1.00 10.00      A    O  
ATOM   1143  N   GLY A 119       5.159  -1.429  26.682  1.00 10.00      A    N  
ATOM   1144  HN  GLY A 119       5.315  -0.772  27.391  1.00 10.00      A    H  
ATOM   1145  CA  GLY A 119       5.172  -1.013  25.298  1.00 10.00      A    C  
ATOM   1146  C   GLY A 119       3.787  -0.803  24.726  1.00 10.00      A    C  
ATOM   1147  O   GLY A 119       3.635  -0.661  23.514  1.00 10.00      A    O  
ATOM   1148  N   ILE A 120       2.778  -0.790  25.588  1.00 10.00      A    N  
ATOM   1149  HN  ILE A 120       2.962  -0.924  26.543  1.00 10.00      A    H  
ATOM   1150  CA  ILE A 120       1.402  -0.592  25.151  1.00 10.00      A    C  
ATOM   1151  CB  ILE A 120       0.523  -1.833  25.433  1.00 10.00      A    C  
ATOM   1152  CG1 ILE A 120       1.186  -3.109  24.903  1.00 10.00      A    C  
ATOM   1153  CG2 ILE A 120      -0.862  -1.661  24.826  1.00 10.00      A    C  
ATOM   1154  CD1 ILE A 120       1.350  -3.147  23.399  1.00 10.00      A    C  
ATOM   1155  C   ILE A 120       0.783   0.625  25.838  1.00 10.00      A    C  
ATOM   1156  O   ILE A 120       0.334   0.545  26.982  1.00 10.00      A    O  
ATOM   1157  N   VAL A 121       0.778   1.752  25.141  1.00 10.00      A    N  
ATOM   1158  HN  VAL A 121       1.166   1.759  24.237  1.00 10.00      A    H  
ATOM   1159  CA  VAL A 121       0.208   2.982  25.681  1.00 10.00      A    C  
ATOM   1160  CB  VAL A 121       1.080   4.214  25.351  1.00 10.00      A    C  
ATOM   1161  CG1 VAL A 121       0.463   5.486  25.918  1.00 10.00      A    C  
ATOM   1162  CG2 VAL A 121       2.492   4.025  25.883  1.00 10.00      A    C  
ATOM   1163  C   VAL A 121      -1.197   3.194  25.131  1.00 10.00      A    C  
ATOM   1164  O   VAL A 121      -1.367   3.544  23.965  1.00 10.00      A    O  
ATOM   1165  N   TRP A 122      -2.198   2.967  25.967  1.00 10.00      A    N  
ATOM   1166  HN  TRP A 122      -1.999   2.687  26.884  1.00 10.00      A    H  
ATOM   1167  CA  TRP A 122      -3.587   3.125  25.554  1.00 10.00      A    C  
ATOM   1168  CB  TRP A 122      -4.525   2.328  26.464  1.00 10.00      A    C  
ATOM   1169  CG  TRP A 122      -4.337   0.847  26.356  1.00 10.00      A    C  
ATOM   1170  CD1 TRP A 122      -3.491   0.074  27.093  1.00 10.00      A    C  
ATOM   1171  CD2 TRP A 122      -5.008  -0.039  25.453  1.00 10.00      A    C  
ATOM   1172  NE1 TRP A 122      -3.593  -1.237  26.707  1.00 10.00      A    N  
ATOM   1173  HE1 TRP A 122      -3.080  -1.988  27.094  1.00 10.00      A    H  
ATOM   1174  CE2 TRP A 122      -4.517  -1.335  25.700  1.00 10.00      A    C  
ATOM   1175  CE3 TRP A 122      -5.977   0.138  24.462  1.00 10.00      A    C  
ATOM   1176  CZ2 TRP A 122      -4.958  -2.448  24.990  1.00 10.00      A    C  
ATOM   1177  CZ3 TRP A 122      -6.414  -0.968  23.759  1.00 10.00      A    C  
ATOM   1178  CH2 TRP A 122      -5.906  -2.244  24.027  1.00 10.00      A    C  
ATOM   1179  C   TRP A 122      -3.999   4.592  25.512  1.00 10.00      A    C  
ATOM   1180  O   TRP A 122      -3.925   5.300  26.516  1.00 10.00      A    O  
ATOM   1181  N   VAL A 123      -4.444   5.034  24.344  1.00 10.00      A    N  
ATOM   1182  HN  VAL A 123      -4.503   4.406  23.589  1.00 10.00      A    H  
ATOM   1183  CA  VAL A 123      -4.870   6.412  24.150  1.00 10.00      A    C  
ATOM   1184  CB  VAL A 123      -3.945   7.166  23.171  1.00 10.00      A    C  
ATOM   1185  CG1 VAL A 123      -2.559   7.343  23.775  1.00 10.00      A    C  
ATOM   1186  CG2 VAL A 123      -3.861   6.438  21.837  1.00 10.00      A    C  
ATOM   1187  C   VAL A 123      -6.303   6.459  23.631  1.00 10.00      A    C  
ATOM   1188  O   VAL A 123      -6.785   5.501  23.024  1.00 10.00      A    O  
ATOM   1189  N   HIS A 124      -6.981   7.575  23.869  1.00 10.00      A    N  
ATOM   1190  HN  HIS A 124      -6.536   8.316  24.334  1.00 10.00      A    H  
ATOM   1191  CA  HIS A 124      -8.363   7.738  23.433  1.00 10.00      A    C  
ATOM   1192  CB  HIS A 124      -9.297   6.755  24.173  1.00 10.00      A    C  
ATOM   1193  CG  HIS A 124      -9.643   7.100  25.604  1.00 10.00      A    C  
ATOM   1194  ND1 HIS A 124      -9.080   8.152  26.309  1.00 10.00      A    N  
ATOM   1195  HD1 HIS A 124      -8.421   8.793  25.956  1.00 10.00      A    H  
ATOM   1196  CD2 HIS A 124     -10.522   6.521  26.457  1.00 10.00      A    C  
ATOM   1197  CE1 HIS A 124      -9.593   8.195  27.525  1.00 10.00      A    C  
ATOM   1198  NE2 HIS A 124     -10.469   7.218  27.639  1.00 10.00      A    N  
ATOM   1199  HE2 HIS A 124     -11.010   7.032  28.436  1.00 10.00      A    H  
ATOM   1200  C   HIS A 124      -8.836   9.167  23.647  1.00 10.00      A    C  
ATOM   1201  O   HIS A 124      -8.224   9.917  24.411  1.00 10.00      A    O  
ATOM   1202  N   GLU A 125      -9.923   9.526  22.986  1.00 10.00      A    N  
ATOM   1203  HN  GLU A 125     -10.346   8.885  22.372  1.00 10.00      A    H  
ATOM   1204  CA  GLU A 125     -10.506  10.848  23.135  1.00 10.00      A    C  
ATOM   1205  CB  GLU A 125     -11.076  11.342  21.807  1.00 10.00      A    C  
ATOM   1206  CG  GLU A 125     -10.038  11.613  20.733  1.00 10.00      A    C  
ATOM   1207  CD  GLU A 125     -10.659  12.200  19.480  1.00 10.00      A    C  
ATOM   1208  OE1 GLU A 125     -10.006  13.030  18.821  1.00 10.00      A    O  
ATOM   1209  OE2 GLU A 125     -11.810  11.826  19.156  1.00 10.00      A    O  
ATOM   1210  C   GLU A 125     -11.623  10.774  24.167  1.00 10.00      A    C  
ATOM   1211  O   GLU A 125     -11.875   9.705  24.738  1.00 10.00      A    O  
ATOM   1212  N   ASP A 126     -12.291  11.889  24.400  1.00 10.00      A    N  
ATOM   1213  HN  ASP A 126     -12.051  12.704  23.911  1.00 10.00      A    H  
ATOM   1214  CA  ASP A 126     -13.383  11.932  25.360  1.00 10.00      A    C  
ATOM   1215  CB  ASP A 126     -13.531  13.321  25.981  1.00 10.00      A    C  
ATOM   1216  CG  ASP A 126     -12.633  13.506  27.187  1.00 10.00      A    C  
ATOM   1217  OD1 ASP A 126     -12.248  12.485  27.804  1.00 10.00      A    O  
ATOM   1218  OD2 ASP A 126     -12.310  14.666  27.514  1.00 10.00      A    O  
ATOM   1219  C   ASP A 126     -14.678  11.490  24.701  1.00 10.00      A    C  
ATOM   1220  O   ASP A 126     -15.256  12.211  23.888  1.00 10.00      A    O  
ATOM   1221  N   GLY A 127     -15.115  10.289  25.044  1.00 10.00      A    N  
ATOM   1222  HN  GLY A 127     -14.611   9.768  25.702  1.00 10.00      A    H  
ATOM   1223  CA  GLY A 127     -16.325   9.744  24.469  1.00 10.00      A    C  
ATOM   1224  C   GLY A 127     -16.043   8.448  23.740  1.00 10.00      A    C  
ATOM   1225  O   GLY A 127     -16.959   7.770  23.276  1.00 10.00      A    O  
ATOM   1226  N   ALA A 128     -14.760   8.116  23.636  1.00 10.00      A    N  
ATOM   1227  HN  ALA A 128     -14.084   8.716  24.012  1.00 10.00      A    H  
ATOM   1228  CA  ALA A 128     -14.330   6.895  22.971  1.00 10.00      A    C  
ATOM   1229  CB  ALA A 128     -12.822   6.898  22.789  1.00 10.00      A    C  
ATOM   1230  C   ALA A 128     -14.764   5.668  23.760  1.00 10.00      A    C  
ATOM   1231  O   ALA A 128     -14.610   5.618  24.982  1.00 10.00      A    O  
ATOM   1232  N   THR A 129     -15.302   4.686  23.055  1.00 10.00      A    N  
ATOM   1233  HN  THR A 129     -15.379   4.786  22.083  1.00 10.00      A    H  
ATOM   1234  CA  THR A 129     -15.768   3.461  23.683  1.00 10.00      A    C  
ATOM   1235  CB  THR A 129     -16.974   2.859  22.932  1.00 10.00      A    C  
ATOM   1236  OG1 THR A 129     -16.744   2.891  21.515  1.00 10.00      A    O  
ATOM   1237  HG1 THR A 129     -16.151   3.617  21.298  1.00 10.00      A    H  
ATOM   1238  CG2 THR A 129     -18.244   3.635  23.249  1.00 10.00      A    C  
ATOM   1239  C   THR A 129     -14.651   2.426  23.781  1.00 10.00      A    C  
ATOM   1240  O   THR A 129     -13.575   2.601  23.207  1.00 10.00      A    O  
ATOM   1241  N   ASP A 130     -14.916   1.359  24.518  1.00 10.00      A    N  
ATOM   1242  HN  ASP A 130     -15.791   1.289  24.965  1.00 10.00      A    H  
ATOM   1243  CA  ASP A 130     -13.957   0.279  24.710  1.00 10.00      A    C  
ATOM   1244  CB  ASP A 130     -14.135  -0.306  26.112  1.00 10.00      A    C  
ATOM   1245  CG  ASP A 130     -15.530  -0.867  26.327  1.00 10.00      A    C  
ATOM   1246  OD1 ASP A 130     -16.509  -0.101  26.161  1.00 10.00      A    O  
ATOM   1247  OD2 ASP A 130     -15.647  -2.064  26.658  1.00 10.00      A    O  
ATOM   1248  C   ASP A 130     -14.176  -0.822  23.679  1.00 10.00      A    C  
ATOM   1249  O   ASP A 130     -13.377  -1.755  23.569  1.00 10.00      A    O  
ATOM   1250  N   ALA A 131     -15.264  -0.699  22.930  1.00 10.00      A    N  
ATOM   1251  HN  ALA A 131     -15.844   0.075  23.071  1.00 10.00      A    H  
ATOM   1252  CA  ALA A 131     -15.623  -1.673  21.909  1.00 10.00      A    C  
ATOM   1253  CB  ALA A 131     -16.973  -1.318  21.300  1.00 10.00      A    C  
ATOM   1254  C   ALA A 131     -14.557  -1.779  20.817  1.00 10.00      A    C  
ATOM   1255  O   ALA A 131     -13.891  -0.796  20.489  1.00 10.00      A    O  
ATOM   1256  N   PRO A 132     -14.379  -2.987  20.249  1.00 10.00      A    N  
ATOM   1257  CA  PRO A 132     -13.397  -3.231  19.185  1.00 10.00      A    C  
ATOM   1258  CB  PRO A 132     -13.584  -4.716  18.848  1.00 10.00      A    C  
ATOM   1259  CG  PRO A 132     -14.238  -5.298  20.053  1.00 10.00      A    C  
ATOM   1260  CD  PRO A 132     -15.110  -4.211  20.610  1.00 10.00      A    C  
ATOM   1261  C   PRO A 132     -13.668  -2.372  17.952  1.00 10.00      A    C  
ATOM   1262  O   PRO A 132     -14.803  -2.278  17.482  1.00 10.00      A    O  
ATOM   1263  N   SER A 133     -12.616  -1.756  17.435  1.00 10.00      A    N  
ATOM   1264  HN  SER A 133     -11.736  -1.886  17.852  1.00 10.00      A    H  
ATOM   1265  CA  SER A 133     -12.724  -0.897  16.269  1.00 10.00      A    C  
ATOM   1266  CB  SER A 133     -11.530   0.054  16.205  1.00 10.00      A    C  
ATOM   1267  OG  SER A 133     -11.766   1.114  15.296  1.00 10.00      A    O  
ATOM   1268  HG  SER A 133     -11.764   1.951  15.774  1.00 10.00      A    H  
ATOM   1269  C   SER A 133     -12.829  -1.716  14.984  1.00 10.00      A    C  
ATOM   1270  O   SER A 133     -12.141  -2.722  14.815  1.00 10.00      A    O  
ATOM   1271  N   THR A 134     -13.683  -1.262  14.078  1.00 10.00      A    N  
ATOM   1272  HN  THR A 134     -14.188  -0.445  14.268  1.00 10.00      A    H  
ATOM   1273  CA  THR A 134     -13.910  -1.943  12.814  1.00 10.00      A    C  
ATOM   1274  CB  THR A 134     -15.371  -1.751  12.379  1.00 10.00      A    C  
ATOM   1275  OG1 THR A 134     -15.791  -0.423  12.733  1.00 10.00      A    O  
ATOM   1276  HG1 THR A 134     -15.947   0.083  11.931  1.00 10.00      A    H  
ATOM   1277  CG2 THR A 134     -16.272  -2.765  13.068  1.00 10.00      A    C  
ATOM   1278  C   THR A 134     -12.998  -1.416  11.707  1.00 10.00      A    C  
ATOM   1279  O   THR A 134     -13.233  -1.674  10.529  1.00 10.00      A    O  
ATOM   1280  N   PHE A 135     -11.965  -0.674  12.084  1.00 10.00      A    N  
ATOM   1281  HN  PHE A 135     -11.824  -0.493  13.036  1.00 10.00      A    H  
ATOM   1282  CA  PHE A 135     -11.040  -0.122  11.101  1.00 10.00      A    C  
ATOM   1283  CB  PHE A 135     -10.413   1.179  11.602  1.00 10.00      A    C  
ATOM   1284  CG  PHE A 135     -11.398   2.304  11.709  1.00 10.00      A    C  
ATOM   1285  CD1 PHE A 135     -12.162   2.675  10.616  1.00 10.00      A    C  
ATOM   1286  CD2 PHE A 135     -11.566   2.984  12.901  1.00 10.00      A    C  
ATOM   1287  CE1 PHE A 135     -13.077   3.704  10.710  1.00 10.00      A    C  
ATOM   1288  CE2 PHE A 135     -12.477   4.016  13.004  1.00 10.00      A    C  
ATOM   1289  CZ  PHE A 135     -13.234   4.375  11.906  1.00 10.00      A    C  
ATOM   1290  C   PHE A 135      -9.965  -1.129  10.729  1.00 10.00      A    C  
ATOM   1291  O   PHE A 135      -9.303  -0.990   9.702  1.00 10.00      A    O  
ATOM   1292  N   GLY A 136      -9.803  -2.142  11.570  1.00 10.00      A    N  
ATOM   1293  HN  GLY A 136     -10.361  -2.192  12.371  1.00 10.00      A    H  
ATOM   1294  CA  GLY A 136      -8.810  -3.166  11.319  1.00 10.00      A    C  
ATOM   1295  C   GLY A 136      -7.413  -2.593  11.235  1.00 10.00      A    C  
ATOM   1296  O   GLY A 136      -7.070  -1.660  11.963  1.00 10.00      A    O  
ATOM   1297  N   THR A 137      -6.612  -3.134  10.339  1.00 10.00      A    N  
ATOM   1298  HN  THR A 137      -6.945  -3.858   9.768  1.00 10.00      A    H  
ATOM   1299  CA  THR A 137      -5.254  -2.667  10.160  1.00 10.00      A    C  
ATOM   1300  CB  THR A 137      -4.238  -3.733  10.596  1.00 10.00      A    C  
ATOM   1301  OG1 THR A 137      -4.794  -5.031  10.371  1.00 10.00      A    O  
ATOM   1302  HG1 THR A 137      -5.584  -5.142  10.914  1.00 10.00      A    H  
ATOM   1303  CG2 THR A 137      -3.904  -3.581  12.074  1.00 10.00      A    C  
ATOM   1304  C   THR A 137      -5.028  -2.292   8.703  1.00 10.00      A    C  
ATOM   1305  O   THR A 137      -5.806  -2.680   7.829  1.00 10.00      A    O  
ATOM   1306  N   ARG A 138      -3.976  -1.539   8.439  1.00 10.00      A    N  
ATOM   1307  HN  ARG A 138      -3.371  -1.281   9.167  1.00 10.00      A    H  
ATOM   1308  CA  ARG A 138      -3.685  -1.114   7.084  1.00 10.00      A    C  
ATOM   1309  CB  ARG A 138      -2.847   0.161   7.081  1.00 10.00      A    C  
ATOM   1310  CG  ARG A 138      -2.562   0.702   5.691  1.00 10.00      A    C  
ATOM   1311  CD  ARG A 138      -1.635   1.902   5.743  1.00 10.00      A    C  
ATOM   1312  NE  ARG A 138      -0.392   1.608   6.455  1.00 10.00      A    N  
ATOM   1313  HE  ARG A 138      -0.376   1.791   7.427  1.00 10.00      A    H  
ATOM   1314  CZ  ARG A 138       0.700   1.108   5.882  1.00 10.00      A    C  
ATOM   1315  NH1 ARG A 138       0.713   0.835   4.579  1.00 10.00      A    N  
ATOM   1316 HH11 ARG A 138      -0.142   1.011   3.992  1.00 10.00      A    H  
ATOM   1317 HH12 ARG A 138       1.565   0.444   4.132  1.00 10.00      A    H  
ATOM   1318  NH2 ARG A 138       1.785   0.886   6.613  1.00 10.00      A    N  
ATOM   1319 HH21 ARG A 138       2.643   0.496   6.177  1.00 10.00      A    H  
ATOM   1320 HH22 ARG A 138       1.777   1.103   7.636  1.00 10.00      A    H  
ATOM   1321  C   ARG A 138      -2.963  -2.205   6.317  1.00 10.00      A    C  
ATOM   1322  O   ARG A 138      -1.878  -2.632   6.706  1.00 10.00      A    O  
ATOM   1323  N   ASN A 139      -3.574  -2.663   5.237  1.00 10.00      A    N  
ATOM   1324  HN  ASN A 139      -4.451  -2.302   4.994  1.00 10.00      A    H  
ATOM   1325  CA  ASN A 139      -2.969  -3.693   4.411  1.00 10.00      A    C  
ATOM   1326  CB  ASN A 139      -3.968  -4.224   3.383  1.00 10.00      A    C  
ATOM   1327  CG  ASN A 139      -3.483  -5.492   2.710  1.00 10.00      A    C  
ATOM   1328  OD1 ASN A 139      -2.871  -5.449   1.646  1.00 10.00      A    O  
ATOM   1329  ND2 ASN A 139      -3.745  -6.631   3.335  1.00 10.00      A    N  
ATOM   1330 HD21 ASN A 139      -4.232  -6.591   4.187  1.00 10.00      A    H  
ATOM   1331 HD22 ASN A 139      -3.439  -7.466   2.926  1.00 10.00      A    H  
ATOM   1332  C   ASN A 139      -1.732  -3.130   3.720  1.00 10.00      A    C  
ATOM   1333  O   ASN A 139      -1.821  -2.149   2.981  1.00 10.00      A    O  
ATOM   1334  N   PRO A 140      -0.564  -3.754   3.946  1.00 10.00      A    N  
ATOM   1335  CA  PRO A 140       0.717  -3.300   3.382  1.00 10.00      A    C  
ATOM   1336  CB  PRO A 140       1.746  -4.209   4.060  1.00 10.00      A    C  
ATOM   1337  CG  PRO A 140       0.981  -5.433   4.426  1.00 10.00      A    C  
ATOM   1338  CD  PRO A 140      -0.401  -4.962   4.775  1.00 10.00      A    C  
ATOM   1339  C   PRO A 140       0.819  -3.430   1.864  1.00 10.00      A    C  
ATOM   1340  O   PRO A 140       1.871  -3.150   1.287  1.00 10.00      A    O  
ATOM   1341  N   ASN A 141      -0.254  -3.866   1.222  1.00 10.00      A    N  
ATOM   1342  HN  ASN A 141      -1.060  -4.095   1.731  1.00 10.00      A    H  
ATOM   1343  CA  ASN A 141      -0.259  -4.015  -0.226  1.00 10.00      A    C  
ATOM   1344  CB  ASN A 141      -0.561  -5.461  -0.633  1.00 10.00      A    C  
ATOM   1345  CG  ASN A 141       0.362  -6.485   0.000  1.00 10.00      A    C  
ATOM   1346  OD1 ASN A 141       1.524  -6.205   0.312  1.00 10.00      A    O  
ATOM   1347  ND2 ASN A 141      -0.150  -7.690   0.191  1.00 10.00      A    N  
ATOM   1348 HD21 ASN A 141      -1.079  -7.844  -0.084  1.00 10.00      A    H  
ATOM   1349 HD22 ASN A 141       0.416  -8.376   0.592  1.00 10.00      A    H  
ATOM   1350  C   ASN A 141      -1.284  -3.086  -0.859  1.00 10.00      A    C  
ATOM   1351  O   ASN A 141      -1.306  -2.914  -2.077  1.00 10.00      A    O  
ATOM   1352  N   ASN A 142      -2.123  -2.479  -0.027  1.00 10.00      A    N  
ATOM   1353  HN  ASN A 142      -2.030  -2.619   0.938  1.00 10.00      A    H  
ATOM   1354  CA  ASN A 142      -3.160  -1.583  -0.522  1.00 10.00      A    C  
ATOM   1355  CB  ASN A 142      -4.552  -2.009  -0.028  1.00 10.00      A    C  
ATOM   1356  CG  ASN A 142      -5.083  -3.258  -0.712  1.00 10.00      A    C  
ATOM   1357  OD1 ASN A 142      -4.603  -3.658  -1.769  1.00 10.00      A    O  
ATOM   1358  ND2 ASN A 142      -6.096  -3.876  -0.116  1.00 10.00      A    N  
ATOM   1359 HD21 ASN A 142      -6.443  -3.499   0.718  1.00 10.00      A    H  
ATOM   1360 HD22 ASN A 142      -6.457  -4.678  -0.542  1.00 10.00      A    H  
ATOM   1361  C   ASN A 142      -2.889  -0.133  -0.139  1.00 10.00      A    C  
ATOM   1362  O   ASN A 142      -2.251   0.607  -0.886  1.00 10.00      A    O  
ATOM   1363  N   ASP A 143      -3.361   0.260   1.037  1.00 10.00      A    N  
ATOM   1364  HN  ASP A 143      -3.832  -0.386   1.599  1.00 10.00      A    H  
ATOM   1365  CA  ASP A 143      -3.198   1.626   1.516  1.00 10.00      A    C  
ATOM   1366  CB  ASP A 143      -4.156   1.914   2.675  1.00 10.00      A    C  
ATOM   1367  CG  ASP A 143      -5.544   2.304   2.210  1.00 10.00      A    C  
ATOM   1368  OD1 ASP A 143      -5.746   3.484   1.850  1.00 10.00      A    O  
ATOM   1369  OD2 ASP A 143      -6.448   1.435   2.208  1.00 10.00      A    O  
ATOM   1370  C   ASP A 143      -1.767   1.934   1.936  1.00 10.00      A    C  
ATOM   1371  O   ASP A 143      -1.090   1.108   2.556  1.00 10.00      A    O  
ATOM   1372  N   SER A 144      -1.319   3.134   1.598  1.00 10.00      A    N  
ATOM   1373  HN  SER A 144      -1.909   3.732   1.096  1.00 10.00      A    H  
ATOM   1374  CA  SER A 144       0.018   3.591   1.937  1.00 10.00      A    C  
ATOM   1375  CB  SER A 144       0.405   4.720   0.981  1.00 10.00      A    C  
ATOM   1376  OG  SER A 144      -0.566   5.755   1.033  1.00 10.00      A    O  
ATOM   1377  HG  SER A 144      -1.146   5.603   1.789  1.00 10.00      A    H  
ATOM   1378  C   SER A 144       0.024   4.129   3.364  1.00 10.00      A    C  
ATOM   1379  O   SER A 144      -1.034   4.443   3.909  1.00 10.00      A    O  
ATOM   1380  N   ALA A 145       1.203   4.242   3.962  1.00 10.00      A    N  
ATOM   1381  HN  ALA A 145       2.014   3.987   3.478  1.00 10.00      A    H  
ATOM   1382  CA  ALA A 145       1.315   4.755   5.320  1.00 10.00      A    C  
ATOM   1383  CB  ALA A 145       2.737   4.593   5.838  1.00 10.00      A    C  
ATOM   1384  C   ALA A 145       0.889   6.218   5.376  1.00 10.00      A    C  
ATOM   1385  O   ALA A 145       1.294   7.023   4.537  1.00 10.00      A    O  
ATOM   1386  N   ILE A 146       0.053   6.548   6.346  1.00 10.00      A    N  
ATOM   1387  HN  ILE A 146      -0.255   5.856   6.971  1.00 10.00      A    H  
ATOM   1388  CA  ILE A 146      -0.427   7.912   6.509  1.00 10.00      A    C  
ATOM   1389  CB  ILE A 146      -1.925   7.932   6.888  1.00 10.00      A    C  
ATOM   1390  CG1 ILE A 146      -2.727   7.045   5.930  1.00 10.00      A    C  
ATOM   1391  CG2 ILE A 146      -2.465   9.356   6.874  1.00 10.00      A    C  
ATOM   1392  CD1 ILE A 146      -4.118   6.708   6.423  1.00 10.00      A    C  
ATOM   1393  C   ILE A 146       0.377   8.619   7.594  1.00 10.00      A    C  
ATOM   1394  O   ILE A 146       0.627   8.049   8.651  1.00 10.00      A    O  
ATOM   1395  N   VAL A 147       0.795   9.848   7.323  1.00 10.00      A    N  
ATOM   1396  HN  VAL A 147       0.580  10.245   6.457  1.00 10.00      A    H  
ATOM   1397  CA  VAL A 147       1.566  10.623   8.288  1.00 10.00      A    C  
ATOM   1398  CB  VAL A 147       1.981  11.997   7.716  1.00 10.00      A    C  
ATOM   1399  CG1 VAL A 147       2.959  12.697   8.649  1.00 10.00      A    C  
ATOM   1400  CG2 VAL A 147       2.580  11.844   6.325  1.00 10.00      A    C  
ATOM   1401  C   VAL A 147       0.751  10.832   9.563  1.00 10.00      A    C  
ATOM   1402  O   VAL A 147      -0.387  11.294   9.507  1.00 10.00      A    O  
ATOM   1403  N   THR A 148       1.331  10.469  10.699  1.00 10.00      A    N  
ATOM   1404  HN  THR A 148       2.237  10.090  10.674  1.00 10.00      A    H  
ATOM   1405  CA  THR A 148       0.659  10.606  11.984  1.00 10.00      A    C  
ATOM   1406  CB  THR A 148       1.447   9.903  13.103  1.00 10.00      A    C  
ATOM   1407  OG1 THR A 148       2.054   8.712  12.582  1.00 10.00      A    O  
ATOM   1408  HG1 THR A 148       1.892   7.978  13.188  1.00 10.00      A    H  
ATOM   1409  CG2 THR A 148       0.516   9.530  14.244  1.00 10.00      A    C  
ATOM   1410  C   THR A 148       0.444  12.072  12.360  1.00 10.00      A    C  
ATOM   1411  O   THR A 148       1.334  12.726  12.905  1.00 10.00      A    O  
ATOM   1412  N   GLN A 149      -0.738  12.582  12.050  1.00 10.00      A    N  
ATOM   1413  HN  GLN A 149      -1.397  12.018  11.592  1.00 10.00      A    H  
ATOM   1414  CA  GLN A 149      -1.081  13.959  12.361  1.00 10.00      A    C  
ATOM   1415  CB  GLN A 149      -1.877  14.587  11.215  1.00 10.00      A    C  
ATOM   1416  CG  GLN A 149      -1.089  14.741   9.924  1.00 10.00      A    C  
ATOM   1417  CD  GLN A 149      -1.894  15.407   8.825  1.00 10.00      A    C  
ATOM   1418  OE1 GLN A 149      -3.113  15.259   8.752  1.00 10.00      A    O  
ATOM   1419  NE2 GLN A 149      -1.215  16.150   7.963  1.00 10.00      A    N  
ATOM   1420 HE21 GLN A 149      -0.247  16.226   8.081  1.00 10.00      A    H  
ATOM   1421 HE22 GLN A 149      -1.713  16.596   7.248  1.00 10.00      A    H  
ATOM   1422  C   GLN A 149      -1.878  14.025  13.657  1.00 10.00      A    C  
ATOM   1423  O   GLN A 149      -2.761  13.199  13.896  1.00 10.00      A    O  
ATOM   1424  N   PHE A 150      -1.557  14.999  14.492  1.00 10.00      A    N  
ATOM   1425  HN  PHE A 150      -0.846  15.625  14.246  1.00 10.00      A    H  
ATOM   1426  CA  PHE A 150      -2.242  15.172  15.763  1.00 10.00      A    C  
ATOM   1427  CB  PHE A 150      -1.244  15.135  16.924  1.00 10.00      A    C  
ATOM   1428  CG  PHE A 150      -0.613  13.790  17.147  1.00 10.00      A    C  
ATOM   1429  CD1 PHE A 150      -1.343  12.751  17.701  1.00 10.00      A    C  
ATOM   1430  CD2 PHE A 150       0.710  13.566  16.805  1.00 10.00      A    C  
ATOM   1431  CE1 PHE A 150      -0.765  11.514  17.911  1.00 10.00      A    C  
ATOM   1432  CE2 PHE A 150       1.295  12.332  17.011  1.00 10.00      A    C  
ATOM   1433  CZ  PHE A 150       0.556  11.305  17.565  1.00 10.00      A    C  
ATOM   1434  C   PHE A 150      -3.018  16.483  15.780  1.00 10.00      A    C  
ATOM   1435  O   PHE A 150      -2.818  17.341  14.922  1.00 10.00      A    O  
ATOM   1436  N   ALA A 151      -3.902  16.629  16.758  1.00 10.00      A    N  
ATOM   1437  HN  ALA A 151      -4.013  15.907  17.412  1.00 10.00      A    H  
ATOM   1438  CA  ALA A 151      -4.710  17.833  16.888  1.00 10.00      A    C  
ATOM   1439  CB  ALA A 151      -5.922  17.555  17.765  1.00 10.00      A    C  
ATOM   1440  C   ALA A 151      -3.882  18.978  17.469  1.00 10.00      A    C  
ATOM   1441  O   ALA A 151      -2.956  18.744  18.252  1.00 10.00      A    O  
ATOM   1442  N   PRO A 152      -4.194  20.230  17.085  1.00 10.00      A    N  
ATOM   1443  CA  PRO A 152      -3.478  21.415  17.579  1.00 10.00      A    C  
ATOM   1444  CB  PRO A 152      -4.182  22.586  16.884  1.00 10.00      A    C  
ATOM   1445  CG  PRO A 152      -4.869  21.978  15.710  1.00 10.00      A    C  
ATOM   1446  CD  PRO A 152      -5.259  20.592  16.134  1.00 10.00      A    C  
ATOM   1447  C   PRO A 152      -3.597  21.551  19.093  1.00 10.00      A    C  
ATOM   1448  O   PRO A 152      -4.618  22.000  19.613  1.00 10.00      A    O  
ATOM   1449  N   GLY A 153      -2.551  21.137  19.790  1.00 10.00      A    N  
ATOM   1450  HN  GLY A 153      -1.774  20.775  19.315  1.00 10.00      A    H  
ATOM   1451  CA  GLY A 153      -2.541  21.200  21.235  1.00 10.00      A    C  
ATOM   1452  C   GLY A 153      -1.941  19.945  21.825  1.00 10.00      A    C  
ATOM   1453  O   GLY A 153      -1.625  19.896  23.016  1.00 10.00      A    O  
ATOM   1454  N   THR A 154      -1.799  18.924  20.984  1.00 10.00      A    N  
ATOM   1455  HN  THR A 154      -2.093  19.029  20.055  1.00 10.00      A    H  
ATOM   1456  CA  THR A 154      -1.227  17.653  21.403  1.00 10.00      A    C  
ATOM   1457  CB  THR A 154      -1.323  16.597  20.283  1.00 10.00      A    C  
ATOM   1458  OG1 THR A 154      -2.660  16.572  19.761  1.00 10.00      A    O  
ATOM   1459  HG1 THR A 154      -2.798  17.350  19.204  1.00 10.00      A    H  
ATOM   1460  CG2 THR A 154      -0.968  15.216  20.817  1.00 10.00      A    C  
ATOM   1461  C   THR A 154       0.231  17.827  21.815  1.00 10.00      A    C  
ATOM   1462  O   THR A 154       1.054  18.314  21.038  1.00 10.00      A    O  
ATOM   1463  N   LYS A 155       0.539  17.435  23.041  1.00 10.00      A    N  
ATOM   1464  HN  LYS A 155      -0.162  17.040  23.608  1.00 10.00      A    H  
ATOM   1465  CA  LYS A 155       1.888  17.555  23.562  1.00 10.00      A    C  
ATOM   1466  CB  LYS A 155       1.858  17.926  25.045  1.00 10.00      A    C  
ATOM   1467  CG  LYS A 155       1.206  19.266  25.336  1.00 10.00      A    C  
ATOM   1468  CD  LYS A 155       1.230  19.571  26.824  1.00 10.00      A    C  
ATOM   1469  CE  LYS A 155       0.604  20.924  27.119  1.00 10.00      A    C  
ATOM   1470  NZ  LYS A 155       0.658  21.252  28.570  1.00 10.00      A    N  
ATOM   1471  HZ1 LYS A 155       0.101  20.563  29.113  1.00 10.00      A    H  
ATOM   1472  HZ2 LYS A 155       0.272  22.204  28.737  1.00 10.00      A    H  
ATOM   1473  HZ3 LYS A 155       1.642  21.227  28.904  1.00 10.00      A    H  
ATOM   1474  C   LYS A 155       2.672  16.269  23.361  1.00 10.00      A    C  
ATOM   1475  O   LYS A 155       2.323  15.225  23.913  1.00 10.00      A    O  
ATOM   1476  N   LEU A 156       3.720  16.351  22.560  1.00 10.00      A    N  
ATOM   1477  HN  LEU A 156       3.935  17.211  22.146  1.00 10.00      A    H  
ATOM   1478  CA  LEU A 156       4.566  15.204  22.286  1.00 10.00      A    C  
ATOM   1479  CB  LEU A 156       5.073  15.249  20.840  1.00 10.00      A    C  
ATOM   1480  CG  LEU A 156       4.096  14.785  19.758  1.00 10.00      A    C  
ATOM   1481  CD1 LEU A 156       4.622  15.151  18.378  1.00 10.00      A    C  
ATOM   1482  CD2 LEU A 156       3.865  13.286  19.856  1.00 10.00      A    C  
ATOM   1483  C   LEU A 156       5.751  15.190  23.242  1.00 10.00      A    C  
ATOM   1484  O   LEU A 156       6.312  16.241  23.559  1.00 10.00      A    O  
ATOM   1485  N   PRO A 157       6.131  14.002  23.735  1.00 10.00      A    N  
ATOM   1486  CA  PRO A 157       7.266  13.853  24.650  1.00 10.00      A    C  
ATOM   1487  CB  PRO A 157       7.293  12.352  24.959  1.00 10.00      A    C  
ATOM   1488  CG  PRO A 157       5.932  11.864  24.605  1.00 10.00      A    C  
ATOM   1489  CD  PRO A 157       5.478  12.716  23.457  1.00 10.00      A    C  
ATOM   1490  C   PRO A 157       8.574  14.283  23.991  1.00 10.00      A    C  
ATOM   1491  O   PRO A 157       8.718  14.221  22.768  1.00 10.00      A    O  
ATOM   1492  N   LYS A 158       9.526  14.712  24.806  1.00 10.00      A    N  
ATOM   1493  HN  LYS A 158       9.362  14.712  25.768  1.00 10.00      A    H  
ATOM   1494  CA  LYS A 158      10.814  15.167  24.303  1.00 10.00      A    C  
ATOM   1495  CB  LYS A 158      11.641  15.798  25.425  1.00 10.00      A    C  
ATOM   1496  CG  LYS A 158      11.040  17.068  26.006  1.00 10.00      A    C  
ATOM   1497  CD  LYS A 158      11.946  17.669  27.068  1.00 10.00      A    C  
ATOM   1498  CE  LYS A 158      11.386  18.976  27.605  1.00 10.00      A    C  
ATOM   1499  NZ  LYS A 158      12.280  19.575  28.636  1.00 10.00      A    N  
ATOM   1500  HZ1 LYS A 158      11.904  20.493  28.946  1.00 10.00      A    H  
ATOM   1501  HZ2 LYS A 158      13.233  19.718  28.244  1.00 10.00      A    H  
ATOM   1502  HZ3 LYS A 158      12.348  18.944  29.460  1.00 10.00      A    H  
ATOM   1503  C   LYS A 158      11.595  14.036  23.643  1.00 10.00      A    C  
ATOM   1504  O   LYS A 158      11.557  12.894  24.105  1.00 10.00      A    O  
ATOM   1505  N   ASN A 159      12.288  14.378  22.556  1.00 10.00      A    N  
ATOM   1506  HN  ASN A 159      12.240  15.307  22.245  1.00 10.00      A    H  
ATOM   1507  CA  ASN A 159      13.111  13.432  21.793  1.00 10.00      A    C  
ATOM   1508  CB  ASN A 159      14.039  12.599  22.683  1.00 10.00      A    C  
ATOM   1509  CG  ASN A 159      15.244  13.378  23.166  1.00 10.00      A    C  
ATOM   1510  OD1 ASN A 159      15.772  14.234  22.458  1.00 10.00      A    O  
ATOM   1511  ND2 ASN A 159      15.683  13.089  24.381  1.00 10.00      A    N  
ATOM   1512 HD21 ASN A 159      15.211  12.401  24.890  1.00 10.00      A    H  
ATOM   1513 HD22 ASN A 159      16.465  13.574  24.717  1.00 10.00      A    H  
ATOM   1514  C   ASN A 159      12.294  12.546  20.861  1.00 10.00      A    C  
ATOM   1515  O   ASN A 159      12.834  11.643  20.220  1.00 10.00      A    O  
ATOM   1516  N   PHE A 160      10.999  12.795  20.780  1.00 10.00      A    N  
ATOM   1517  HN  PHE A 160      10.609  13.516  21.320  1.00 10.00      A    H  
ATOM   1518  CA  PHE A 160      10.141  12.017  19.903  1.00 10.00      A    C  
ATOM   1519  CB  PHE A 160       8.746  11.840  20.497  1.00 10.00      A    C  
ATOM   1520  CG  PHE A 160       8.581  10.543  21.230  1.00 10.00      A    C  
ATOM   1521  CD1 PHE A 160       8.044   9.437  20.593  1.00 10.00      A    C  
ATOM   1522  CD2 PHE A 160       8.969  10.427  22.553  1.00 10.00      A    C  
ATOM   1523  CE1 PHE A 160       7.898   8.240  21.262  1.00 10.00      A    C  
ATOM   1524  CE2 PHE A 160       8.824   9.233  23.228  1.00 10.00      A    C  
ATOM   1525  CZ  PHE A 160       8.288   8.138  22.582  1.00 10.00      A    C  
ATOM   1526  C   PHE A 160      10.068  12.656  18.527  1.00 10.00      A    C  
ATOM   1527  O   PHE A 160      10.068  13.879  18.399  1.00 10.00      A    O  
ATOM   1528  N   HIS A 161      10.029  11.830  17.496  1.00 10.00      A    N  
ATOM   1529  HN  HIS A 161      10.042  10.861  17.653  1.00 10.00      A    H  
ATOM   1530  CA  HIS A 161       9.970  12.332  16.136  1.00 10.00      A    C  
ATOM   1531  CB  HIS A 161      11.385  12.396  15.539  1.00 10.00      A    C  
ATOM   1532  CG  HIS A 161      11.435  12.665  14.064  1.00 10.00      A    C  
ATOM   1533  ND1 HIS A 161      11.210  13.911  13.511  1.00 10.00      A    N  
ATOM   1534  HD1 HIS A 161      10.996  14.730  14.007  1.00 10.00      A    H  
ATOM   1535  CD2 HIS A 161      11.695  11.837  13.024  1.00 10.00      A    C  
ATOM   1536  CE1 HIS A 161      11.327  13.832  12.197  1.00 10.00      A    C  
ATOM   1537  NE2 HIS A 161      11.621  12.586  11.880  1.00 10.00      A    N  
ATOM   1538  HE2 HIS A 161      11.749  12.245  10.969  1.00 10.00      A    H  
ATOM   1539  C   HIS A 161       9.060  11.476  15.266  1.00 10.00      A    C  
ATOM   1540  O   HIS A 161       9.163  10.252  15.260  1.00 10.00      A    O  
ATOM   1541  N   ILE A 162       8.162  12.137  14.550  1.00 10.00      A    N  
ATOM   1542  HN  ILE A 162       8.109  13.110  14.634  1.00 10.00      A    H  
ATOM   1543  CA  ILE A 162       7.248  11.458  13.646  1.00 10.00      A    C  
ATOM   1544  CB  ILE A 162       5.965  12.291  13.413  1.00 10.00      A    C  
ATOM   1545  CG1 ILE A 162       5.472  12.912  14.725  1.00 10.00      A    C  
ATOM   1546  CG2 ILE A 162       4.876  11.434  12.779  1.00 10.00      A    C  
ATOM   1547  CD1 ILE A 162       4.341  13.904  14.550  1.00 10.00      A    C  
ATOM   1548  C   ILE A 162       7.950  11.279  12.307  1.00 10.00      A    C  
ATOM   1549  O   ILE A 162       8.570  12.215  11.800  1.00 10.00      A    O  
ATOM   1550  N   GLU A 163       7.878  10.091  11.743  1.00 10.00      A    N  
ATOM   1551  HN  GLU A 163       7.389   9.367  12.194  1.00 10.00      A    H  
ATOM   1552  CA  GLU A 163       8.525   9.834  10.466  1.00 10.00      A    C  
ATOM   1553  CB  GLU A 163       8.687   8.333  10.234  1.00 10.00      A    C  
ATOM   1554  CG  GLU A 163       9.274   7.591  11.422  1.00 10.00      A    C  
ATOM   1555  CD  GLU A 163      10.671   8.060  11.792  1.00 10.00      A    C  
ATOM   1556  OE1 GLU A 163      10.799   9.108  12.453  1.00 10.00      A    O  
ATOM   1557  OE2 GLU A 163      11.642   7.356  11.459  1.00 10.00      A    O  
ATOM   1558  C   GLU A 163       7.746  10.479   9.327  1.00 10.00      A    C  
ATOM   1559  O   GLU A 163       6.521  10.400   9.280  1.00 10.00      A    O  
ATOM   1560  N   GLY A 164       8.459  11.141   8.428  1.00 10.00      A    N  
ATOM   1561  HN  GLY A 164       9.432  11.184   8.523  1.00 10.00      A    H  
ATOM   1562  CA  GLY A 164       7.812  11.790   7.304  1.00 10.00      A    C  
ATOM   1563  C   GLY A 164       7.710  13.294   7.469  1.00 10.00      A    C  
ATOM   1564  O   GLY A 164       7.825  14.034   6.498  1.00 10.00      A    O  
ATOM   1565  N   THR A 165       7.504  13.751   8.700  1.00 10.00      A    N  
ATOM   1566  HN  THR A 165       7.425  13.116   9.441  1.00 10.00      A    H  
ATOM   1567  CA  THR A 165       7.388  15.184   8.968  1.00 10.00      A    C  
ATOM   1568  CB  THR A 165       6.718  15.459  10.327  1.00 10.00      A    C  
ATOM   1569  OG1 THR A 165       7.224  14.540  11.301  1.00 10.00      A    O  
ATOM   1570  HG1 THR A 165       6.610  13.806  11.399  1.00 10.00      A    H  
ATOM   1571  CG2 THR A 165       5.209  15.300  10.220  1.00 10.00      A    C  
ATOM   1572  C   THR A 165       8.756  15.856   8.929  1.00 10.00      A    C  
ATOM   1573  O   THR A 165       8.866  17.070   8.775  1.00 10.00      A    O  
ATOM   1574  N   GLY A 166       9.798  15.051   9.062  1.00 10.00      A    N  
ATOM   1575  HN  GLY A 166       9.651  14.088   9.156  1.00 10.00      A    H  
ATOM   1576  CA  GLY A 166      11.142  15.576   9.038  1.00 10.00      A    C  
ATOM   1577  C   GLY A 166      11.905  15.091   7.832  1.00 10.00      A    C  
ATOM   1578  O   GLY A 166      12.287  13.924   7.767  1.00 10.00      A    O  
ATOM   1579  N   GLY A 167      12.124  15.988   6.878  1.00 10.00      A    N  
ATOM   1580  HN  GLY A 167      11.783  16.900   6.988  1.00 10.00      A    H  
ATOM   1581  CA  GLY A 167      12.849  15.632   5.671  1.00 10.00      A    C  
ATOM   1582  C   GLY A 167      14.332  15.462   5.924  1.00 10.00      A    C  
ATOM   1583  O   GLY A 167      15.067  14.993   5.056  1.00 10.00      A    O  
ATOM   1584  N   ASN A 168      14.770  15.842   7.118  1.00 10.00      A    N  
ATOM   1585  HN  ASN A 168      14.132  16.205   7.763  1.00 10.00      A    H  
ATOM   1586  CA  ASN A 168      16.175  15.730   7.493  1.00 10.00      A    C  
ATOM   1587  CB  ASN A 168      16.531  16.778   8.552  1.00 10.00      A    C  
ATOM   1588  CG  ASN A 168      17.979  17.217   8.469  1.00 10.00      A    C  
ATOM   1589  OD1 ASN A 168      18.519  17.408   7.382  1.00 10.00      A    O  
ATOM   1590  ND2 ASN A 168      18.622  17.368   9.620  1.00 10.00      A    N  
ATOM   1591 HD21 ASN A 168      18.135  17.187  10.452  1.00 10.00      A    H  
ATOM   1592 HD22 ASN A 168      19.557  17.656   9.592  1.00 10.00      A    H  
ATOM   1593  C   ASN A 168      16.475  14.331   8.022  1.00 10.00      A    C  
ATOM   1594  O   ASN A 168      17.029  14.167   9.111  1.00 10.00      A    O  
ATOM   1595  N   SER A 169      16.081  13.324   7.257  1.00 10.00      A    N  
ATOM   1596  HN  SER A 169      15.614  13.519   6.414  1.00 10.00      A    H  
ATOM   1597  CA  SER A 169      16.306  11.938   7.627  1.00 10.00      A    C  
ATOM   1598  CB  SER A 169      15.348  11.040   6.841  1.00 10.00      A    C  
ATOM   1599  OG  SER A 169      14.839  11.729   5.708  1.00 10.00      A    O  
ATOM   1600  HG  SER A 169      15.462  11.649   4.978  1.00 10.00      A    H  
ATOM   1601  C   SER A 169      17.755  11.541   7.360  1.00 10.00      A    C  
ATOM   1602  O   SER A 169      18.077  10.973   6.314  1.00 10.00      A    O  
ATOM   1603  N   GLN A 170      18.630  11.862   8.301  1.00 10.00      A    N  
ATOM   1604  HN  GLN A 170      18.315  12.328   9.105  1.00 10.00      A    H  
ATOM   1605  CA  GLN A 170      20.044  11.547   8.169  1.00 10.00      A    C  
ATOM   1606  CB  GLN A 170      20.888  12.529   8.988  1.00 10.00      A    C  
ATOM   1607  CG  GLN A 170      20.747  13.977   8.540  1.00 10.00      A    C  
ATOM   1608  CD  GLN A 170      21.498  14.951   9.428  1.00 10.00      A    C  
ATOM   1609  OE1 GLN A 170      21.612  14.755  10.635  1.00 10.00      A    O  
ATOM   1610  NE2 GLN A 170      22.017  16.013   8.832  1.00 10.00      A    N  
ATOM   1611 HE21 GLN A 170      21.887  16.109   7.865  1.00 10.00      A    H  
ATOM   1612 HE22 GLN A 170      22.513  16.652   9.380  1.00 10.00      A    H  
ATOM   1613  C   GLN A 170      20.329  10.104   8.581  1.00 10.00      A    C  
ATOM   1614  O   GLN A 170      20.693   9.827   9.725  1.00 10.00      A    O  
ATOM   1615  N   SER A 171      20.145   9.184   7.641  1.00 10.00      A    N  
ATOM   1616  HN  SER A 171      19.835   9.464   6.755  1.00 10.00      A    H  
ATOM   1617  CA  SER A 171      20.377   7.770   7.900  1.00 10.00      A    C  
ATOM   1618  CB  SER A 171      19.553   6.898   6.948  1.00 10.00      A    C  
ATOM   1619  OG  SER A 171      19.590   5.535   7.339  1.00 10.00      A    O  
ATOM   1620  HG  SER A 171      20.389   5.127   6.991  1.00 10.00      A    H  
ATOM   1621  C   SER A 171      21.862   7.421   7.808  1.00 10.00      A    C  
ATOM   1622  O   SER A 171      22.322   6.948   6.769  1.00 10.00      A    O  
ATOM   1623  N   SER A 172      22.571   7.677   8.915  1.00 10.00      A    N  
ATOM   1624  HN  SER A 172      22.090   8.065   9.678  1.00 10.00      A    H  
ATOM   1625  CA  SER A 172      24.014   7.423   9.080  1.00 10.00      A    C  
ATOM   1626  CB  SER A 172      24.262   6.449  10.236  1.00 10.00      A    C  
ATOM   1627  OG  SER A 172      23.180   5.543  10.387  1.00 10.00      A    O  
ATOM   1628  HG  SER A 172      22.874   5.263   9.517  1.00 10.00      A    H  
ATOM   1629  C   SER A 172      24.762   6.980   7.818  1.00 10.00      A    C  
ATOM   1630  O   SER A 172      25.063   5.795   7.646  1.00 10.00      A    O  
ATOM   1631  N   SER A 173      25.064   7.933   6.944  1.00 10.00      A    N  
ATOM   1632  HN  SER A 173      24.793   8.858   7.125  1.00 10.00      A    H  
ATOM   1633  CA  SER A 173      25.783   7.642   5.715  1.00 10.00      A    C  
ATOM   1634  CB  SER A 173      25.613   8.804   4.739  1.00 10.00      A    C  
ATOM   1635  OG  SER A 173      25.366  10.012   5.442  1.00 10.00      A    O  
ATOM   1636  HG  SER A 173      26.162  10.552   5.435  1.00 10.00      A    H  
ATOM   1637  C   SER A 173      27.258   7.411   6.024  1.00 10.00      A    C  
ATOM   1638  O   SER A 173      28.083   8.320   5.918  1.00 10.00      A    O  
ATOM   1639  N   ARG A 174      27.582   6.195   6.424  1.00 10.00      A    N  
ATOM   1640  HN  ARG A 174      26.883   5.507   6.482  1.00 10.00      A    H  
ATOM   1641  CA  ARG A 174      28.945   5.858   6.784  1.00 10.00      A    C  
ATOM   1642  CB  ARG A 174      28.980   4.720   7.806  1.00 10.00      A    C  
ATOM   1643  CG  ARG A 174      28.547   5.143   9.204  1.00 10.00      A    C  
ATOM   1644  CD  ARG A 174      28.600   3.974  10.177  1.00 10.00      A    C  
ATOM   1645  NE  ARG A 174      28.699   4.414  11.572  1.00 10.00      A    N  
ATOM   1646  HE  ARG A 174      28.429   5.338  11.772  1.00 10.00      A    H  
ATOM   1647  CZ  ARG A 174      29.143   3.638  12.565  1.00 10.00      A    C  
ATOM   1648  NH1 ARG A 174      29.525   2.390  12.312  1.00 10.00      A    N  
ATOM   1649 HH11 ARG A 174      29.873   1.779  13.079  1.00 10.00      A    H  
ATOM   1650 HH12 ARG A 174      29.481   2.017  11.337  1.00 10.00      A    H  
ATOM   1651  NH2 ARG A 174      29.208   4.111  13.808  1.00 10.00      A    N  
ATOM   1652 HH21 ARG A 174      29.555   3.505  14.584  1.00 10.00      A    H  
ATOM   1653 HH22 ARG A 174      28.918   5.092  14.014  1.00 10.00      A    H  
ATOM   1654  C   ARG A 174      29.828   5.555   5.579  1.00 10.00      A    C  
ATOM   1655  O   ARG A 174      30.023   4.400   5.211  1.00 10.00      A    O  
ATOM   1656  N   ALA A 175      30.344   6.609   4.955  1.00 10.00      A    N  
ATOM   1657  HN  ALA A 175      30.100   7.510   5.259  1.00 10.00      A    H  
ATOM   1658  CA  ALA A 175      31.249   6.464   3.819  1.00 10.00      A    C  
ATOM   1659  CB  ALA A 175      31.164   7.683   2.911  1.00 10.00      A    C  
ATOM   1660  C   ALA A 175      32.664   6.287   4.363  1.00 10.00      A    C  
ATOM   1661  O   ALA A 175      33.512   7.171   4.241  1.00 10.00      A    O  
ATOM   1662  N   SER A 176      32.881   5.132   4.980  1.00 10.00      A    N  
ATOM   1663  HN  SER A 176      32.152   4.474   5.009  1.00 10.00      A    H  
ATOM   1664  CA  SER A 176      34.144   4.784   5.612  1.00 10.00      A    C  
ATOM   1665  CB  SER A 176      34.036   3.385   6.212  1.00 10.00      A    C  
ATOM   1666  OG  SER A 176      32.965   2.673   5.617  1.00 10.00      A    O  
ATOM   1667  HG  SER A 176      33.113   2.605   4.670  1.00 10.00      A    H  
ATOM   1668  C   SER A 176      35.352   4.883   4.689  1.00 10.00      A    C  
ATOM   1669  O   SER A 176      35.545   4.055   3.797  1.00 10.00      A    O  
ATOM   1670  N   SER A 177      36.165   5.900   4.923  1.00 10.00      A    N  
ATOM   1671  HN  SER A 177      35.944   6.536   5.639  1.00 10.00      A    H  
ATOM   1672  CA  SER A 177      37.368   6.116   4.151  1.00 10.00      A    C  
ATOM   1673  CB  SER A 177      37.857   7.546   4.398  1.00 10.00      A    C  
ATOM   1674  OG  SER A 177      36.912   8.265   5.185  1.00 10.00      A    O  
ATOM   1675  HG  SER A 177      36.634   9.056   4.712  1.00 10.00      A    H  
ATOM   1676  C   SER A 177      38.432   5.109   4.576  1.00 10.00      A    C  
ATOM   1677  O   SER A 177      39.114   5.310   5.580  1.00 10.00      A    O  
ATOM   1678  N   VAL A 178      38.534   4.005   3.838  1.00 10.00      A    N  
ATOM   1679  HN  VAL A 178      37.929   3.885   3.075  1.00 10.00      A    H  
ATOM   1680  CA  VAL A 178      39.511   2.961   4.149  1.00 10.00      A    C  
ATOM   1681  CB  VAL A 178      39.474   1.798   3.133  1.00 10.00      A    C  
ATOM   1682  CG1 VAL A 178      40.384   0.666   3.587  1.00 10.00      A    C  
ATOM   1683  CG2 VAL A 178      38.049   1.292   2.951  1.00 10.00      A    C  
ATOM   1684  C   VAL A 178      40.928   3.532   4.253  1.00 10.00      A    C  
ATOM   1685  O   VAL A 178      41.450   4.114   3.294  1.00 10.00      A    O  
ATOM   1686  N   SER A 179      41.524   3.382   5.433  1.00 10.00      A    N  
ATOM   1687  HN  SER A 179      41.044   2.932   6.149  1.00 10.00      A    H  
ATOM   1688  CA  SER A 179      42.867   3.872   5.693  1.00 10.00      A    C  
ATOM   1689  CB  SER A 179      43.265   3.639   7.156  1.00 10.00      A    C  
ATOM   1690  OG  SER A 179      44.258   4.569   7.566  1.00 10.00      A    O  
ATOM   1691  HG  SER A 179      45.099   4.117   7.682  1.00 10.00      A    H  
ATOM   1692  C   SER A 179      43.878   3.225   4.769  1.00 10.00      A    C  
ATOM   1693  O   SER A 179      44.136   2.021   4.843  1.00 10.00      A    O  
ATOM   1694  N   ARG A 180      44.428   4.015   3.881  1.00 10.00      A    N  
ATOM   1695  HN  ARG A 180      44.160   4.959   3.842  1.00 10.00      A    H  
ATOM   1696  CA  ARG A 180      45.427   3.512   2.970  1.00 10.00      A    C  
ATOM   1697  CB  ARG A 180      45.464   4.354   1.695  1.00 10.00      A    C  
ATOM   1698  CG  ARG A 180      44.425   3.936   0.678  1.00 10.00      A    C  
ATOM   1699  CD  ARG A 180      43.959   5.097  -0.176  1.00 10.00      A    C  
ATOM   1700  NE  ARG A 180      43.201   4.631  -1.332  1.00 10.00      A    N  
ATOM   1701  HE  ARG A 180      42.433   4.040  -1.155  1.00 10.00      A    H  
ATOM   1702  CZ  ARG A 180      43.486   4.968  -2.591  1.00 10.00      A    C  
ATOM   1703  NH1 ARG A 180      44.507   5.790  -2.855  1.00 10.00      A    N  
ATOM   1704 HH11 ARG A 180      44.729   6.054  -3.838  1.00 10.00      A    H  
ATOM   1705 HH12 ARG A 180      45.090   6.174  -2.077  1.00 10.00      A    H  
ATOM   1706  NH2 ARG A 180      42.772   4.466  -3.590  1.00 10.00      A    N  
ATOM   1707 HH21 ARG A 180      42.994   4.730  -4.570  1.00 10.00      A    H  
ATOM   1708 HH22 ARG A 180      41.987   3.803  -3.400  1.00 10.00      A    H  
ATOM   1709  C   ARG A 180      46.771   3.562   3.659  1.00 10.00      A    C  
ATOM   1710  O   ARG A 180      47.417   4.600   3.613  1.00 10.00      A    O  
ATOM   1711  N   ASN A 181      47.134   2.451   4.343  1.00 10.00      A    N  
ATOM   1712  HN  ASN A 181      46.497   1.703   4.386  1.00 10.00      A    H  
ATOM   1713  CA  ASN A 181      48.412   2.306   5.072  1.00 10.00      A    C  
ATOM   1714  CB  ASN A 181      48.964   0.867   4.964  1.00 10.00      A    C  
ATOM   1715  CG  ASN A 181      48.617  -0.040   6.154  1.00 10.00      A    C  
ATOM   1716  OD1 ASN A 181      47.611   0.160   6.828  1.00 10.00      A    O  
ATOM   1717  ND2 ASN A 181      49.430  -1.076   6.388  1.00 10.00      A    N  
ATOM   1718 HD21 ASN A 181      50.190  -1.209   5.790  1.00 10.00      A    H  
ATOM   1719 HD22 ASN A 181      49.238  -1.658   7.162  1.00 10.00      A    H  
ATOM   1720  C   ASN A 181      49.465   3.320   4.624  1.00 10.00      A    C  
ATOM   1721  O   ASN A 181      49.611   4.372   5.241  1.00 10.00      A    O  
ATOM   1722  N   SER A 182      50.184   3.021   3.544  1.00 10.00      A    N  
ATOM   1723  HN  SER A 182      50.042   2.171   3.083  1.00 10.00      A    H  
ATOM   1724  CA  SER A 182      51.194   3.927   3.039  1.00 10.00      A    C  
ATOM   1725  CB  SER A 182      51.653   3.463   1.648  1.00 10.00      A    C  
ATOM   1726  OG  SER A 182      50.744   2.507   1.090  1.00 10.00      A    O  
ATOM   1727  HG  SER A 182      49.850   2.875   1.067  1.00 10.00      A    H  
ATOM   1728  C   SER A 182      52.383   4.073   4.010  1.00 10.00      A    C  
ATOM   1729  O   SER A 182      52.626   5.139   4.568  1.00 10.00      A    O  
ATOM   1730  N   SER A 183      53.104   2.995   4.239  1.00 10.00      A    N  
ATOM   1731  HN  SER A 183      52.851   2.148   3.831  1.00 10.00      A    H  
ATOM   1732  CA  SER A 183      54.265   3.053   5.102  1.00 10.00      A    C  
ATOM   1733  CB  SER A 183      54.608   1.648   5.599  1.00 10.00      A    C  
ATOM   1734  OG  SER A 183      54.685   0.719   4.527  1.00 10.00      A    O  
ATOM   1735  HG  SER A 183      54.959   1.174   3.722  1.00 10.00      A    H  
ATOM   1736  C   SER A 183      55.428   3.678   4.319  1.00 10.00      A    C  
ATOM   1737  O   SER A 183      55.777   3.205   3.233  1.00 10.00      A    O  
ATOM   1738  N   ARG A 184      55.989   4.757   4.872  1.00 10.00      A    N  
ATOM   1739  HN  ARG A 184      55.627   5.073   5.720  1.00 10.00      A    H  
ATOM   1740  CA  ARG A 184      57.101   5.516   4.281  1.00 10.00      A    C  
ATOM   1741  CB  ARG A 184      58.286   4.625   3.900  1.00 10.00      A    C  
ATOM   1742  CG  ARG A 184      58.570   3.489   4.866  1.00 10.00      A    C  
ATOM   1743  CD  ARG A 184      59.867   2.805   4.495  1.00 10.00      A    C  
ATOM   1744  NE  ARG A 184      59.971   1.442   5.006  1.00 10.00      A    N  
ATOM   1745  HE  ARG A 184      59.202   1.073   5.506  1.00 10.00      A    H  
ATOM   1746  CZ  ARG A 184      61.057   0.708   4.812  1.00 10.00      A    C  
ATOM   1747  NH1 ARG A 184      62.077   1.251   4.130  1.00 10.00      A    N  
ATOM   1748 HH11 ARG A 184      61.998   2.236   3.769  1.00 10.00      A    H  
ATOM   1749 HH12 ARG A 184      62.949   0.714   3.953  1.00 10.00      A    H  
ATOM   1750  NH2 ARG A 184      61.124  -0.536   5.272  1.00 10.00      A    N  
ATOM   1751 HH21 ARG A 184      60.318  -0.947   5.795  1.00 10.00      A    H  
ATOM   1752 HH22 ARG A 184      61.975  -1.105   5.116  1.00 10.00      A    H  
ATOM   1753  C   ARG A 184      57.584   6.600   5.256  1.00 10.00      A    C  
ATOM   1754  O   ARG A 184      57.129   6.667   6.403  1.00 10.00      A    O  
ATOM   1755  N   SER A 185      58.504   7.444   4.776  1.00 10.00      A    N  
ATOM   1756  HN  SER A 185      58.804   7.320   3.853  1.00 10.00      A    H  
ATOM   1757  CA  SER A 185      59.094   8.533   5.560  1.00 10.00      A    C  
ATOM   1758  CB  SER A 185      59.668   7.977   6.863  1.00 10.00      A    C  
ATOM   1759  OG  SER A 185      60.504   6.865   6.586  1.00 10.00      A    O  
ATOM   1760  HG  SER A 185      60.687   6.391   7.388  1.00 10.00      A    H  
ATOM   1761  C   SER A 185      60.248   9.138   4.767  1.00 10.00      A    C  
ATOM   1762  O   SER A 185      60.674   8.569   3.767  1.00 10.00      A    O  
ATOM   1763  N   SER A 186      60.763  10.258   5.232  1.00 10.00      A    N  
ATOM   1764  HN  SER A 186      60.367  10.665   6.020  1.00 10.00      A    H  
ATOM   1765  CA  SER A 186      61.880  10.917   4.589  1.00 10.00      A    C  
ATOM   1766  CB  SER A 186      63.186  10.647   5.370  1.00 10.00      A    C  
ATOM   1767  OG  SER A 186      64.269  10.357   4.497  1.00 10.00      A    O  
ATOM   1768  HG  SER A 186      64.160   9.475   4.128  1.00 10.00      A    H  
ATOM   1769  C   SER A 186      61.613  12.402   4.540  1.00 10.00      A    C  
ATOM   1770  O   SER A 186      60.466  12.844   4.695  1.00 10.00      A    O  
ATOM   1771  N   SER A 187      62.680  13.156   4.313  1.00 10.00      A    N  
ATOM   1772  HN  SER A 187      63.554  12.730   4.211  1.00 10.00      A    H  
ATOM   1773  CA  SER A 187      62.598  14.593   4.261  1.00 10.00      A    C  
ATOM   1774  CB  SER A 187      63.674  15.160   3.317  1.00 10.00      A    C  
ATOM   1775  OG  SER A 187      63.410  16.515   3.008  1.00 10.00      A    O  
ATOM   1776  HG  SER A 187      64.242  17.003   2.932  1.00 10.00      A    H  
ATOM   1777  C   SER A 187      62.756  15.152   5.679  1.00 10.00      A    C  
ATOM   1778  O   SER A 187      63.057  14.406   6.611  1.00 10.00      A    O  
ATOM   1779  N   GLN A 188      62.539  16.453   5.814  1.00 10.00      A    N  
ATOM   1780  HN  GLN A 188      62.304  16.971   5.006  1.00 10.00      A    H  
ATOM   1781  CA  GLN A 188      62.625  17.167   7.080  1.00 10.00      A    C  
ATOM   1782  CB  GLN A 188      63.934  16.847   7.855  1.00 10.00      A    C  
ATOM   1783  CG  GLN A 188      65.259  17.226   7.189  1.00 10.00      A    C  
ATOM   1784  CD  GLN A 188      66.432  16.403   7.733  1.00 10.00      A    C  
ATOM   1785  OE1 GLN A 188      66.802  15.368   7.174  1.00 10.00      A    O  
ATOM   1786  NE2 GLN A 188      67.007  16.862   8.833  1.00 10.00      A    N  
ATOM   1787 HE21 GLN A 188      66.649  17.686   9.218  1.00 10.00      A    H  
ATOM   1788 HE22 GLN A 188      67.761  16.363   9.216  1.00 10.00      A    H  
ATOM   1789  C   GLN A 188      62.456  18.653   6.765  1.00 10.00      A    C  
ATOM   1790  O   GLN A 188      62.999  19.535   7.426  1.00 10.00      A    O  
ATOM   1791  N   GLY A 189      61.696  18.902   5.691  1.00 10.00      A    N  
ATOM   1792  HN  GLY A 189      61.302  18.156   5.202  1.00 10.00      A    H  
ATOM   1793  CA  GLY A 189      61.441  20.258   5.243  1.00 10.00      A    C  
ATOM   1794  C   GLY A 189      60.749  21.123   6.281  1.00 10.00      A    C  
ATOM   1795  O   GLY A 189      59.790  20.695   6.934  1.00 10.00      A    O  
ATOM   1796  N   SER A 190      61.269  22.338   6.443  1.00 10.00      A    N  
ATOM   1797  HN  SER A 190      62.062  22.590   5.919  1.00 10.00      A    H  
ATOM   1798  CA  SER A 190      60.719  23.294   7.388  1.00 10.00      A    C  
ATOM   1799  CB  SER A 190      61.672  23.462   8.578  1.00 10.00      A    C  
ATOM   1800  OG  SER A 190      62.941  22.884   8.298  1.00 10.00      A    O  
ATOM   1801  HG  SER A 190      63.585  23.579   8.142  1.00 10.00      A    H  
ATOM   1802  C   SER A 190      60.443  24.651   6.714  1.00 10.00      A    C  
ATOM   1803  O   SER A 190      61.130  25.642   6.989  1.00 10.00      A    O  
ATOM   1804  N   ARG A 191      59.437  24.670   5.819  1.00 10.00      A    N  
ATOM   1805  HN  ARG A 191      58.917  23.847   5.686  1.00 10.00      A    H  
ATOM   1806  CA  ARG A 191      59.045  25.874   5.064  1.00 10.00      A    C  
ATOM   1807  CB  ARG A 191      60.275  26.699   4.595  1.00 10.00      A    C  
ATOM   1808  CG  ARG A 191      60.822  26.356   3.215  1.00 10.00      A    C  
ATOM   1809  CD  ARG A 191      61.602  27.525   2.611  1.00 10.00      A    C  
ATOM   1810  NE  ARG A 191      63.054  27.465   2.873  1.00 10.00      A    N  
ATOM   1811  HE  ARG A 191      63.339  27.163   3.761  1.00 10.00      A    H  
ATOM   1812  CZ  ARG A 191      63.990  27.803   1.974  1.00 10.00      A    C  
ATOM   1813  NH1 ARG A 191      63.623  28.212   0.764  1.00 10.00      A    N  
ATOM   1814 HH11 ARG A 191      62.612  28.259   0.516  1.00 10.00      A    H  
ATOM   1815 HH12 ARG A 191      64.338  28.481   0.058  1.00 10.00      A    H  
ATOM   1816  NH2 ARG A 191      65.280  27.753   2.295  1.00 10.00      A    N  
ATOM   1817 HH21 ARG A 191      65.573  27.444   3.246  1.00 10.00      A    H  
ATOM   1818 HH22 ARG A 191      66.005  28.024   1.597  1.00 10.00      A    H  
ATOM   1819  C   ARG A 191      58.070  26.768   5.842  1.00 10.00      A    C  
ATOM   1820  O   ARG A 191      57.139  26.299   6.492  1.00 10.00      A    O  
ATOM   1821  N   SER A 192      58.283  28.065   5.735  1.00 10.00      A    N  
ATOM   1822  HN  SER A 192      59.020  28.376   5.182  1.00 10.00      A    H  
ATOM   1823  CA  SER A 192      57.460  29.052   6.425  1.00 10.00      A    C  
ATOM   1824  CB  SER A 192      58.359  30.174   6.963  1.00 10.00      A    C  
ATOM   1825  OG  SER A 192      59.603  30.201   6.268  1.00 10.00      A    O  
ATOM   1826  HG  SER A 192      60.252  30.689   6.786  1.00 10.00      A    H  
ATOM   1827  C   SER A 192      56.347  29.611   5.528  1.00 10.00      A    C  
ATOM   1828  O   SER A 192      56.592  30.476   4.678  1.00 10.00      A    O  
ATOM   1829  N   GLY A 193      55.121  29.121   5.730  1.00 10.00      A    N  
ATOM   1830  HN  GLY A 193      54.980  28.453   6.440  1.00 10.00      A    H  
ATOM   1831  CA  GLY A 193      53.987  29.575   4.929  1.00 10.00      A    C  
ATOM   1832  C   GLY A 193      53.017  30.449   5.711  1.00 10.00      A    C  
ATOM   1833  O   GLY A 193      51.931  30.018   6.089  1.00 10.00      A    O  
ATOM   1834  N   ASN A 194      53.418  31.686   5.945  1.00 10.00      A    N  
ATOM   1835  HN  ASN A 194      54.312  31.958   5.648  1.00 10.00      A    H  
ATOM   1836  CA  ASN A 194      52.590  32.639   6.693  1.00 10.00      A    C  
ATOM   1837  CB  ASN A 194      53.476  33.709   7.332  1.00 10.00      A    C  
ATOM   1838  CG  ASN A 194      52.837  34.358   8.548  1.00 10.00      A    C  
ATOM   1839  OD1 ASN A 194      52.958  33.867   9.667  1.00 10.00      A    O  
ATOM   1840  ND2 ASN A 194      52.156  35.475   8.335  1.00 10.00      A    N  
ATOM   1841 HD21 ASN A 194      52.097  35.816   7.415  1.00 10.00      A    H  
ATOM   1842 HD22 ASN A 194      51.736  35.910   9.102  1.00 10.00      A    H  
ATOM   1843  C   ASN A 194      51.474  33.308   5.867  1.00 10.00      A    C  
ATOM   1844  O   ASN A 194      50.812  34.224   6.345  1.00 10.00      A    O  
ATOM   1845  N   SER A 195      51.249  32.876   4.635  1.00 10.00      A    N  
ATOM   1846  HN  SER A 195      51.780  32.136   4.266  1.00 10.00      A    H  
ATOM   1847  CA  SER A 195      50.201  33.496   3.827  1.00 10.00      A    C  
ATOM   1848  CB  SER A 195      50.514  33.421   2.332  1.00 10.00      A    C  
ATOM   1849  OG  SER A 195      49.459  33.970   1.559  1.00 10.00      A    O  
ATOM   1850  HG  SER A 195      48.747  33.324   1.499  1.00 10.00      A    H  
ATOM   1851  C   SER A 195      48.813  32.926   4.150  1.00 10.00      A    C  
ATOM   1852  O   SER A 195      48.212  32.205   3.343  1.00 10.00      A    O  
ATOM   1853  N   THR A 196      48.303  33.269   5.328  1.00 10.00      A    N  
ATOM   1854  HN  THR A 196      48.832  33.844   5.930  1.00 10.00      A    H  
ATOM   1855  CA  THR A 196      46.997  32.789   5.776  1.00 10.00      A    C  
ATOM   1856  CB  THR A 196      46.844  32.913   7.307  1.00 10.00      A    C  
ATOM   1857  OG1 THR A 196      47.518  34.092   7.769  1.00 10.00      A    O  
ATOM   1858  HG1 THR A 196      46.952  34.859   7.626  1.00 10.00      A    H  
ATOM   1859  CG2 THR A 196      47.416  31.690   8.006  1.00 10.00      A    C  
ATOM   1860  C   THR A 196      45.823  33.495   5.095  1.00 10.00      A    C  
ATOM   1861  O   THR A 196      45.460  34.618   5.455  1.00 10.00      A    O  
ATOM   1862  N   ARG A 197      45.235  32.830   4.109  1.00 10.00      A    N  
ATOM   1863  HN  ARG A 197      45.592  31.958   3.843  1.00 10.00      A    H  
ATOM   1864  CA  ARG A 197      44.077  33.372   3.409  1.00 10.00      A    C  
ATOM   1865  CB  ARG A 197      44.230  33.268   1.888  1.00 10.00      A    C  
ATOM   1866  CG  ARG A 197      43.063  33.875   1.118  1.00 10.00      A    C  
ATOM   1867  CD  ARG A 197      43.422  34.140  -0.337  1.00 10.00      A    C  
ATOM   1868  NE  ARG A 197      44.517  35.104  -0.467  1.00 10.00      A    N  
ATOM   1869  HE  ARG A 197      45.198  35.103   0.242  1.00 10.00      A    H  
ATOM   1870  CZ  ARG A 197      44.643  35.970  -1.476  1.00 10.00      A    C  
ATOM   1871  NH1 ARG A 197      43.738  36.002  -2.452  1.00 10.00      A    N  
ATOM   1872 HH11 ARG A 197      43.838  36.677  -3.240  1.00 10.00      A    H  
ATOM   1873 HH12 ARG A 197      42.924  35.351  -2.433  1.00 10.00      A    H  
ATOM   1874  NH2 ARG A 197      45.678  36.803  -1.510  1.00 10.00      A    N  
ATOM   1875 HH21 ARG A 197      45.783  37.480  -2.294  1.00 10.00      A    H  
ATOM   1876 HH22 ARG A 197      46.393  36.783  -0.750  1.00 10.00      A    H  
ATOM   1877  C   ARG A 197      42.808  32.664   3.871  1.00 10.00      A    C  
ATOM   1878  O   ARG A 197      42.639  31.465   3.643  1.00 10.00      A    O  
ATOM   1879  N   GLY A 198      41.933  33.415   4.530  1.00 10.00      A    N  
ATOM   1880  HN  GLY A 198      42.136  34.358   4.680  1.00 10.00      A    H  
ATOM   1881  CA  GLY A 198      40.686  32.864   5.032  1.00 10.00      A    C  
ATOM   1882  C   GLY A 198      39.811  32.274   3.945  1.00 10.00      A    C  
ATOM   1883  O   GLY A 198      39.547  32.917   2.927  1.00 10.00      A    O  
ATOM   1884  N   THR A 199      39.373  31.049   4.164  1.00 10.00      A    N  
ATOM   1885  HN  THR A 199      39.634  30.588   4.989  1.00 10.00      A    H  
ATOM   1886  CA  THR A 199      38.525  30.355   3.216  1.00 10.00      A    C  
ATOM   1887  CB  THR A 199      38.739  28.837   3.332  1.00 10.00      A    C  
ATOM   1888  OG1 THR A 199      39.275  28.537   4.631  1.00 10.00      A    O  
ATOM   1889  HG1 THR A 199      38.554  28.442   5.260  1.00 10.00      A    H  
ATOM   1890  CG2 THR A 199      39.706  28.351   2.264  1.00 10.00      A    C  
ATOM   1891  C   THR A 199      37.057  30.672   3.470  1.00 10.00      A    C  
ATOM   1892  O   THR A 199      36.616  30.740   4.620  1.00 10.00      A    O  
ATOM   1893  N   SER A 200      36.312  30.881   2.397  1.00 10.00      A    N  
ATOM   1894  HN  SER A 200      36.727  30.844   1.512  1.00 10.00      A    H  
ATOM   1895  CA  SER A 200      34.896  31.180   2.493  1.00 10.00      A    C  
ATOM   1896  CB  SER A 200      34.421  31.773   1.167  1.00 10.00      A    C  
ATOM   1897  OG  SER A 200      35.244  31.327   0.100  1.00 10.00      A    O  
ATOM   1898  HG  SER A 200      35.124  30.379  -0.020  1.00 10.00      A    H  
ATOM   1899  C   SER A 200      34.107  29.912   2.816  1.00 10.00      A    C  
ATOM   1900  O   SER A 200      34.314  28.872   2.188  1.00 10.00      A    O  
ATOM   1901  N   PRO A 201      33.212  29.980   3.815  1.00 10.00      A    N  
ATOM   1902  CA  PRO A 201      32.387  28.836   4.219  1.00 10.00      A    C  
ATOM   1903  CB  PRO A 201      31.539  29.385   5.374  1.00 10.00      A    C  
ATOM   1904  CG  PRO A 201      32.275  30.591   5.847  1.00 10.00      A    C  
ATOM   1905  CD  PRO A 201      32.938  31.171   4.632  1.00 10.00      A    C  
ATOM   1906  C   PRO A 201      31.485  28.364   3.083  1.00 10.00      A    C  
ATOM   1907  O   PRO A 201      30.748  29.155   2.491  1.00 10.00      A    O  
ATOM   1908  N   GLY A 202      31.558  27.076   2.782  1.00 10.00      A    N  
ATOM   1909  HN  GLY A 202      32.159  26.498   3.291  1.00 10.00      A    H  
ATOM   1910  CA  GLY A 202      30.755  26.516   1.716  1.00 10.00      A    C  
ATOM   1911  C   GLY A 202      29.294  26.388   2.100  1.00 10.00      A    C  
ATOM   1912  O   GLY A 202      28.980  26.064   3.246  1.00 10.00      A    O  
ATOM   1913  N   PRO A 203      28.379  26.649   1.156  1.00 10.00      A    N  
ATOM   1914  CA  PRO A 203      26.938  26.555   1.403  1.00 10.00      A    C  
ATOM   1915  CB  PRO A 203      26.314  27.090   0.109  1.00 10.00      A    C  
ATOM   1916  CG  PRO A 203      27.364  26.895  -0.929  1.00 10.00      A    C  
ATOM   1917  CD  PRO A 203      28.680  27.060  -0.226  1.00 10.00      A    C  
ATOM   1918  C   PRO A 203      26.497  25.115   1.650  1.00 10.00      A    C  
ATOM   1919  O   PRO A 203      26.848  24.206   0.893  1.00 10.00      A    O  
ATOM   1920  N   SER A 204      25.744  24.916   2.721  1.00 10.00      A    N  
ATOM   1921  HN  SER A 204      25.519  25.677   3.295  1.00 10.00      A    H  
ATOM   1922  CA  SER A 204      25.247  23.601   3.082  1.00 10.00      A    C  
ATOM   1923  CB  SER A 204      24.500  23.695   4.411  1.00 10.00      A    C  
ATOM   1924  OG  SER A 204      25.003  24.771   5.191  1.00 10.00      A    O  
ATOM   1925  HG  SER A 204      25.714  24.454   5.753  1.00 10.00      A    H  
ATOM   1926  C   SER A 204      24.325  23.046   1.999  1.00 10.00      A    C  
ATOM   1927  O   SER A 204      23.362  23.701   1.591  1.00 10.00      A    O  
ATOM   1928  N   GLY A 205      24.638  21.845   1.526  1.00 10.00      A    N  
ATOM   1929  HN  GLY A 205      25.426  21.384   1.876  1.00 10.00      A    H  
ATOM   1930  CA  GLY A 205      23.830  21.215   0.503  1.00 10.00      A    C  
ATOM   1931  C   GLY A 205      22.504  20.736   1.055  1.00 10.00      A    C  
ATOM   1932  O   GLY A 205      22.457  20.113   2.116  1.00 10.00      A    O  
ATOM   1933  N   ILE A 206      21.429  21.031   0.337  1.00 10.00      A    N  
ATOM   1934  HN  ILE A 206      21.539  21.523  -0.501  1.00 10.00      A    H  
ATOM   1935  CA  ILE A 206      20.091  20.637   0.759  1.00 10.00      A    C  
ATOM   1936  CB  ILE A 206      19.007  21.374  -0.055  1.00 10.00      A    C  
ATOM   1937  CG1 ILE A 206      19.275  22.883  -0.044  1.00 10.00      A    C  
ATOM   1938  CG2 ILE A 206      17.621  21.077   0.504  1.00 10.00      A    C  
ATOM   1939  CD1 ILE A 206      18.449  23.663  -1.044  1.00 10.00      A    C  
ATOM   1940  C   ILE A 206      19.900  19.128   0.627  1.00 10.00      A    C  
ATOM   1941  O   ILE A 206      20.247  18.532  -0.395  1.00 10.00      A    O  
ATOM   1942  N   GLY A 207      19.345  18.520   1.668  1.00 10.00      A    N  
ATOM   1943  HN  GLY A 207      19.082  19.052   2.447  1.00 10.00      A    H  
ATOM   1944  CA  GLY A 207      19.120  17.088   1.668  1.00 10.00      A    C  
ATOM   1945  C   GLY A 207      17.936  16.677   0.817  1.00 10.00      A    C  
ATOM   1946  O   GLY A 207      16.839  16.456   1.329  1.00 10.00      A    O  
ATOM   1947  N   ALA A 208      18.159  16.565  -0.488  1.00 10.00      A    N  
ATOM   1948  HN  ALA A 208      19.055  16.774  -0.834  1.00 10.00      A    H  
ATOM   1949  CA  ALA A 208      17.110  16.166  -1.425  1.00 10.00      A    C  
ATOM   1950  CB  ALA A 208      17.485  16.587  -2.839  1.00 10.00      A    C  
ATOM   1951  C   ALA A 208      16.858  14.657  -1.359  1.00 10.00      A    C  
ATOM   1952  O   ALA A 208      16.741  13.982  -2.387  1.00 10.00      A    O  
ATOM   1953  N   VAL A 209      16.755  14.142  -0.141  1.00 10.00      A    N  
ATOM   1954  HN  VAL A 209      16.833  14.742   0.636  1.00 10.00      A    H  
ATOM   1955  CA  VAL A 209      16.526  12.721   0.087  1.00 10.00      A    C  
ATOM   1956  CB  VAL A 209      17.271  12.221   1.345  1.00 10.00      A    C  
ATOM   1957  CG1 VAL A 209      18.777  12.315   1.146  1.00 10.00      A    C  
ATOM   1958  CG2 VAL A 209      16.843  13.007   2.578  1.00 10.00      A    C  
ATOM   1959  C   VAL A 209      15.037  12.420   0.225  1.00 10.00      A    C  
ATOM   1960  O   VAL A 209      14.634  11.265   0.331  1.00 10.00      A    O  
ATOM   1961  N   GLY A 210      14.224  13.470   0.214  1.00 10.00      A    N  
ATOM   1962  HN  GLY A 210      14.604  14.369   0.133  1.00 10.00      A    H  
ATOM   1963  CA  GLY A 210      12.789  13.300   0.338  1.00 10.00      A    C  
ATOM   1964  C   GLY A 210      12.200  12.512  -0.817  1.00 10.00      A    C  
ATOM   1965  O   GLY A 210      11.281  11.711  -0.631  1.00 10.00      A    O  
ATOM   1966  N   GLY A 211      12.756  12.711  -2.007  1.00 10.00      A    N  
ATOM   1967  HN  GLY A 211      13.511  13.329  -2.084  1.00 10.00      A    H  
ATOM   1968  CA  GLY A 211      12.269  12.020  -3.189  1.00 10.00      A    C  
ATOM   1969  C   GLY A 211      12.785  10.598  -3.301  1.00 10.00      A    C  
ATOM   1970  O   GLY A 211      12.885  10.054  -4.397  1.00 10.00      A    O  
ATOM   1971  N   ASP A 212      13.113  10.000  -2.166  1.00 10.00      A    N  
ATOM   1972  HN  ASP A 212      13.029  10.495  -1.324  1.00 10.00      A    H  
ATOM   1973  CA  ASP A 212      13.617   8.634  -2.136  1.00 10.00      A    C  
ATOM   1974  CB  ASP A 212      14.999   8.603  -1.479  1.00 10.00      A    C  
ATOM   1975  CG  ASP A 212      16.073   8.074  -2.403  1.00 10.00      A    C  
ATOM   1976  OD1 ASP A 212      17.023   7.435  -1.908  1.00 10.00      A    O  
ATOM   1977  OD2 ASP A 212      15.963   8.301  -3.625  1.00 10.00      A    O  
ATOM   1978  C   ASP A 212      12.668   7.731  -1.360  1.00 10.00      A    C  
ATOM   1979  O   ASP A 212      12.759   6.504  -1.431  1.00 10.00      A    O  
ATOM   1980  N   LEU A 213      11.739   8.352  -0.639  1.00 10.00      A    N  
ATOM   1981  HN  LEU A 213      11.703   9.330  -0.658  1.00 10.00      A    H  
ATOM   1982  CA  LEU A 213      10.778   7.624   0.184  1.00 10.00      A    C  
ATOM   1983  CB  LEU A 213      10.064   8.576   1.149  1.00 10.00      A    C  
ATOM   1984  CG  LEU A 213      10.949   9.284   2.178  1.00 10.00      A    C  
ATOM   1985  CD1 LEU A 213      10.148  10.327   2.943  1.00 10.00      A    C  
ATOM   1986  CD2 LEU A 213      11.572   8.278   3.135  1.00 10.00      A    C  
ATOM   1987  C   LEU A 213       9.759   6.835  -0.638  1.00 10.00      A    C  
ATOM   1988  O   LEU A 213       9.932   5.639  -0.872  1.00 10.00      A    O  
ATOM   1989  N   LEU A 214       8.706   7.511  -1.093  1.00 10.00      A    N  
ATOM   1990  HN  LEU A 214       8.634   8.468  -0.902  1.00 10.00      A    H  
ATOM   1991  CA  LEU A 214       7.648   6.853  -1.862  1.00 10.00      A    C  
ATOM   1992  CB  LEU A 214       6.437   7.767  -2.057  1.00 10.00      A    C  
ATOM   1993  CG  LEU A 214       5.100   7.051  -2.282  1.00 10.00      A    C  
ATOM   1994  CD1 LEU A 214       4.527   6.550  -0.964  1.00 10.00      A    C  
ATOM   1995  CD2 LEU A 214       4.110   7.953  -2.998  1.00 10.00      A    C  
ATOM   1996  C   LEU A 214       8.139   6.318  -3.204  1.00 10.00      A    C  
ATOM   1997  O   LEU A 214       7.464   5.513  -3.840  1.00 10.00      A    O  
ATOM   1998  N   TYR A 215       9.314   6.763  -3.633  1.00 10.00      A    N  
ATOM   1999  HN  TYR A 215       9.813   7.405  -3.089  1.00 10.00      A    H  
ATOM   2000  CA  TYR A 215       9.876   6.302  -4.894  1.00 10.00      A    C  
ATOM   2001  CB  TYR A 215      11.126   7.107  -5.259  1.00 10.00      A    C  
ATOM   2002  CG  TYR A 215      11.406   7.157  -6.745  1.00 10.00      A    C  
ATOM   2003  CD1 TYR A 215      12.615   6.709  -7.263  1.00 10.00      A    C  
ATOM   2004  CD2 TYR A 215      10.458   7.653  -7.631  1.00 10.00      A    C  
ATOM   2005  CE1 TYR A 215      12.870   6.755  -8.621  1.00 10.00      A    C  
ATOM   2006  CE2 TYR A 215      10.705   7.702  -8.990  1.00 10.00      A    C  
ATOM   2007  CZ  TYR A 215      11.912   7.252  -9.480  1.00 10.00      A    C  
ATOM   2008  OH  TYR A 215      12.161   7.298 -10.833  1.00 10.00      A    O  
ATOM   2009  HH  TYR A 215      11.815   8.118 -11.193  1.00 10.00      A    H  
ATOM   2010  C   TYR A 215      10.203   4.816  -4.798  1.00 10.00      A    C  
ATOM   2011  O   TYR A 215      10.131   4.085  -5.784  1.00 10.00      A    O  
ATOM   2012  N   LEU A 216      10.538   4.376  -3.589  1.00 10.00      A    N  
ATOM   2013  HN  LEU A 216      10.555   5.010  -2.839  1.00 10.00      A    H  
ATOM   2014  CA  LEU A 216      10.867   2.981  -3.342  1.00 10.00      A    C  
ATOM   2015  CB  LEU A 216      11.518   2.835  -1.962  1.00 10.00      A    C  
ATOM   2016  CG  LEU A 216      12.749   1.928  -1.875  1.00 10.00      A    C  
ATOM   2017  CD1 LEU A 216      13.456   2.122  -0.543  1.00 10.00      A    C  
ATOM   2018  CD2 LEU A 216      12.364   0.469  -2.064  1.00 10.00      A    C  
ATOM   2019  C   LEU A 216       9.606   2.123  -3.420  1.00 10.00      A    C  
ATOM   2020  O   LEU A 216       9.601   1.070  -4.052  1.00 10.00      A    O  
ATOM   2021  N   ASP A 217       8.537   2.597  -2.786  1.00 10.00      A    N  
ATOM   2022  HN  ASP A 217       8.603   3.451  -2.314  1.00 10.00      A    H  
ATOM   2023  CA  ASP A 217       7.263   1.877  -2.776  1.00 10.00      A    C  
ATOM   2024  CB  ASP A 217       6.271   2.533  -1.809  1.00 10.00      A    C  
ATOM   2025  CG  ASP A 217       4.851   2.025  -1.994  1.00 10.00      A    C  
ATOM   2026  OD1 ASP A 217       4.496   0.991  -1.390  1.00 10.00      A    O  
ATOM   2027  OD2 ASP A 217       4.088   2.655  -2.755  1.00 10.00      A    O  
ATOM   2028  C   ASP A 217       6.660   1.791  -4.176  1.00 10.00      A    C  
ATOM   2029  O   ASP A 217       6.186   0.732  -4.596  1.00 10.00      A    O  
ATOM   2030  N   LEU A 218       6.689   2.908  -4.897  1.00 10.00      A    N  
ATOM   2031  HN  LEU A 218       7.072   3.721  -4.503  1.00 10.00      A    H  
ATOM   2032  CA  LEU A 218       6.147   2.955  -6.249  1.00 10.00      A    C  
ATOM   2033  CB  LEU A 218       6.237   4.368  -6.829  1.00 10.00      A    C  
ATOM   2034  CG  LEU A 218       5.510   4.590  -8.159  1.00 10.00      A    C  
ATOM   2035  CD1 LEU A 218       4.004   4.483  -7.975  1.00 10.00      A    C  
ATOM   2036  CD2 LEU A 218       5.888   5.932  -8.765  1.00 10.00      A    C  
ATOM   2037  C   LEU A 218       6.867   1.963  -7.155  1.00 10.00      A    C  
ATOM   2038  O   LEU A 218       6.229   1.193  -7.878  1.00 10.00      A    O  
ATOM   2039  N   LEU A 219       8.195   1.973  -7.101  1.00 10.00      A    N  
ATOM   2040  HN  LEU A 219       8.648   2.606  -6.503  1.00 10.00      A    H  
ATOM   2041  CA  LEU A 219       8.994   1.061  -7.909  1.00 10.00      A    C  
ATOM   2042  CB  LEU A 219      10.483   1.401  -7.815  1.00 10.00      A    C  
ATOM   2043  CG  LEU A 219      10.935   2.648  -8.580  1.00 10.00      A    C  
ATOM   2044  CD1 LEU A 219      12.400   2.947  -8.305  1.00 10.00      A    C  
ATOM   2045  CD2 LEU A 219      10.693   2.480 -10.072  1.00 10.00      A    C  
ATOM   2046  C   LEU A 219       8.740  -0.377  -7.479  1.00 10.00      A    C  
ATOM   2047  O   LEU A 219       8.667  -1.277  -8.310  1.00 10.00      A    O  
ATOM   2048  N   ASN A 220       8.567  -0.569  -6.175  1.00 10.00      A    N  
ATOM   2049  HN  ASN A 220       8.629   0.202  -5.571  1.00 10.00      A    H  
ATOM   2050  CA  ASN A 220       8.300  -1.888  -5.607  1.00 10.00      A    C  
ATOM   2051  CB  ASN A 220       8.103  -1.770  -4.092  1.00 10.00      A    C  
ATOM   2052  CG  ASN A 220       9.235  -2.374  -3.288  1.00 10.00      A    C  
ATOM   2053  OD1 ASN A 220       9.760  -3.434  -3.626  1.00 10.00      A    O  
ATOM   2054  ND2 ASN A 220       9.613  -1.701  -2.211  1.00 10.00      A    N  
ATOM   2055 HD21 ASN A 220       9.143  -0.865  -1.998  1.00 10.00      A    H  
ATOM   2056 HD22 ASN A 220      10.351  -2.060  -1.676  1.00 10.00      A    H  
ATOM   2057  C   ASN A 220       7.046  -2.501  -6.222  1.00 10.00      A    C  
ATOM   2058  O   ASN A 220       6.922  -3.722  -6.332  1.00 10.00      A    O  
ATOM   2059  N   ARG A 221       6.112  -1.646  -6.613  1.00 10.00      A    N  
ATOM   2060  HN  ARG A 221       6.268  -0.682  -6.493  1.00 10.00      A    H  
ATOM   2061  CA  ARG A 221       4.865  -2.094  -7.213  1.00 10.00      A    C  
ATOM   2062  CB  ARG A 221       3.769  -1.046  -6.996  1.00 10.00      A    C  
ATOM   2063  CG  ARG A 221       2.355  -1.607  -6.969  1.00 10.00      A    C  
ATOM   2064  CD  ARG A 221       1.440  -0.761  -6.091  1.00 10.00      A    C  
ATOM   2065  NE  ARG A 221       1.696  -0.973  -4.664  1.00 10.00      A    N  
ATOM   2066  HE  ARG A 221       1.312  -1.779  -4.254  1.00 10.00      A    H  
ATOM   2067  CZ  ARG A 221       2.388  -0.128  -3.890  1.00 10.00      A    C  
ATOM   2068  NH1 ARG A 221       2.891   0.989  -4.401  1.00 10.00      A    N  
ATOM   2069 HH11 ARG A 221       3.435   1.653  -3.782  1.00 10.00      A    H  
ATOM   2070 HH12 ARG A 221       2.750   1.220  -5.401  1.00 10.00      A    H  
ATOM   2071  NH2 ARG A 221       2.589  -0.406  -2.608  1.00 10.00      A    N  
ATOM   2072 HH21 ARG A 221       3.146   0.262  -2.005  1.00 10.00      A    H  
ATOM   2073 HH22 ARG A 221       2.203  -1.274  -2.188  1.00 10.00      A    H  
ATOM   2074  C   ARG A 221       5.043  -2.387  -8.702  1.00 10.00      A    C  
ATOM   2075  O   ARG A 221       4.455  -3.329  -9.228  1.00 10.00      A    O  
ATOM   2076  N   LEU A 222       5.875  -1.593  -9.366  1.00 10.00      A    N  
ATOM   2077  HN  LEU A 222       6.337  -0.874  -8.883  1.00 10.00      A    H  
ATOM   2078  CA  LEU A 222       6.125  -1.761 -10.797  1.00 10.00      A    C  
ATOM   2079  CB  LEU A 222       6.723  -0.481 -11.389  1.00 10.00      A    C  
ATOM   2080  CG  LEU A 222       5.873   0.787 -11.262  1.00 10.00      A    C  
ATOM   2081  CD1 LEU A 222       6.663   2.007 -11.711  1.00 10.00      A    C  
ATOM   2082  CD2 LEU A 222       4.586   0.656 -12.063  1.00 10.00      A    C  
ATOM   2083  C   LEU A 222       7.051  -2.945 -11.065  1.00 10.00      A    C  
ATOM   2084  O   LEU A 222       6.780  -3.778 -11.934  1.00 10.00      A    O  
ATOM   2085  N   GLN A 223       8.125  -3.031 -10.286  1.00 10.00      A    N  
ATOM   2086  HN  GLN A 223       8.267  -2.343  -9.595  1.00 10.00      A    H  
ATOM   2087  CA  GLN A 223       9.115  -4.098 -10.425  1.00 10.00      A    C  
ATOM   2088  CB  GLN A 223      10.285  -3.866  -9.475  1.00 10.00      A    C  
ATOM   2089  CG  GLN A 223      11.257  -2.799  -9.940  1.00 10.00      A    C  
ATOM   2090  CD  GLN A 223      12.092  -2.249  -8.807  1.00 10.00      A    C  
ATOM   2091  OE1 GLN A 223      11.614  -2.087  -7.688  1.00 10.00      A    O  
ATOM   2092  NE2 GLN A 223      13.352  -1.971  -9.084  1.00 10.00      A    N  
ATOM   2093 HE21 GLN A 223      13.674  -2.131  -9.998  1.00 10.00      A    H  
ATOM   2094 HE22 GLN A 223      13.914  -1.621  -8.367  1.00 10.00      A    H  
ATOM   2095  C   GLN A 223       8.518  -5.480 -10.189  1.00 10.00      A    C  
ATOM   2096  O   GLN A 223       9.141  -6.496 -10.505  1.00 10.00      A    O  
ATOM   2097  N   ALA A 224       7.314  -5.519  -9.630  1.00 10.00      A    N  
ATOM   2098  HN  ALA A 224       6.872  -4.677  -9.394  1.00 10.00      A    H  
ATOM   2099  CA  ALA A 224       6.632  -6.779  -9.374  1.00 10.00      A    C  
ATOM   2100  CB  ALA A 224       5.347  -6.538  -8.598  1.00 10.00      A    C  
ATOM   2101  C   ALA A 224       6.333  -7.484 -10.692  1.00 10.00      A    C  
ATOM   2102  O   ALA A 224       6.283  -8.710 -10.758  1.00 10.00      A    O  
ATOM   2103  N   LEU A 225       6.153  -6.691 -11.739  1.00 10.00      A    N  
ATOM   2104  HN  LEU A 225       6.214  -5.717 -11.619  1.00 10.00      A    H  
ATOM   2105  CA  LEU A 225       5.868  -7.221 -13.061  1.00 10.00      A    C  
ATOM   2106  CB  LEU A 225       4.867  -6.317 -13.789  1.00 10.00      A    C  
ATOM   2107  CG  LEU A 225       3.575  -5.990 -13.032  1.00 10.00      A    C  
ATOM   2108  CD1 LEU A 225       2.764  -4.945 -13.783  1.00 10.00      A    C  
ATOM   2109  CD2 LEU A 225       2.750  -7.248 -12.802  1.00 10.00      A    C  
ATOM   2110  C   LEU A 225       7.154  -7.345 -13.875  1.00 10.00      A    C  
ATOM   2111  O   LEU A 225       7.279  -8.229 -14.719  1.00 10.00      A    O  
ATOM   2112  N   GLU A 226       8.109  -6.458 -13.601  1.00 10.00      A    N  
ATOM   2113  HN  GLU A 226       7.944  -5.781 -12.913  1.00 10.00      A    H  
ATOM   2114  CA  GLU A 226       9.391  -6.451 -14.306  1.00 10.00      A    C  
ATOM   2115  CB  GLU A 226      10.217  -5.224 -13.911  1.00 10.00      A    C  
ATOM   2116  CG  GLU A 226       9.647  -3.891 -14.362  1.00 10.00      A    C  
ATOM   2117  CD  GLU A 226      10.653  -2.765 -14.212  1.00 10.00      A    C  
ATOM   2118  OE1 GLU A 226      11.151  -2.272 -15.244  1.00 10.00      A    O  
ATOM   2119  OE2 GLU A 226      10.953  -2.385 -13.060  1.00 10.00      A    O  
ATOM   2120  C   GLU A 226      10.211  -7.706 -14.015  1.00 10.00      A    C  
ATOM   2121  O   GLU A 226      10.866  -8.251 -14.900  1.00 10.00      A    O  
ATOM   2122  N   SER A 227      10.174  -8.152 -12.767  1.00 10.00      A    N  
ATOM   2123  HN  SER A 227       9.623  -7.682 -12.107  1.00 10.00      A    H  
ATOM   2124  CA  SER A 227      10.934  -9.322 -12.351  1.00 10.00      A    C  
ATOM   2125  CB  SER A 227      10.953  -9.416 -10.826  1.00 10.00      A    C  
ATOM   2126  OG  SER A 227       9.664  -9.159 -10.291  1.00 10.00      A    O  
ATOM   2127  HG  SER A 227       9.585  -8.218 -10.086  1.00 10.00      A    H  
ATOM   2128  C   SER A 227      10.389 -10.616 -12.948  1.00 10.00      A    C  
ATOM   2129  O   SER A 227      11.149 -11.545 -13.231  1.00 10.00      A    O  
ATOM   2130  N   GLY A 228       9.072 -10.680 -13.124  1.00 10.00      A    N  
ATOM   2131  HN  GLY A 228       8.518  -9.905 -12.894  1.00 10.00      A    H  
ATOM   2132  CA  GLY A 228       8.453 -11.876 -13.666  1.00 10.00      A    C  
ATOM   2133  C   GLY A 228       8.558 -13.038 -12.695  1.00 10.00      A    C  
ATOM   2134  O   GLY A 228       8.381 -14.199 -13.067  1.00 10.00      A    O  
ATOM   2135  N   LYS A 229       8.860 -12.714 -11.445  1.00 10.00      A    N  
ATOM   2136  HN  LYS A 229       8.990 -11.770 -11.222  1.00 10.00      A    H  
ATOM   2137  CA  LYS A 229       9.002 -13.715 -10.401  1.00 10.00      A    C  
ATOM   2138  CB  LYS A 229      10.204 -13.381  -9.514  1.00 10.00      A    C  
ATOM   2139  CG  LYS A 229      11.547 -13.522 -10.209  1.00 10.00      A    C  
ATOM   2140  CD  LYS A 229      11.872 -14.981 -10.483  1.00 10.00      A    C  
ATOM   2141  CE  LYS A 229      13.247 -15.134 -11.108  1.00 10.00      A    C  
ATOM   2142  NZ  LYS A 229      13.649 -16.563 -11.208  1.00 10.00      A    N  
ATOM   2143  HZ1 LYS A 229      14.609 -16.639 -11.600  1.00 10.00      A    H  
ATOM   2144  HZ2 LYS A 229      12.992 -17.076 -11.829  1.00 10.00      A    H  
ATOM   2145  HZ3 LYS A 229      13.634 -17.005 -10.266  1.00 10.00      A    H  
ATOM   2146  C   LYS A 229       7.745 -13.781  -9.555  1.00 10.00      A    C  
ATOM   2147  O   LYS A 229       7.423 -14.818  -8.975  1.00 10.00      A    O  
ATOM   2148  N   VAL A 230       7.039 -12.666  -9.490  1.00 10.00      A    N  
ATOM   2149  HN  VAL A 230       7.337 -11.881  -9.991  1.00 10.00      A    H  
ATOM   2150  CA  VAL A 230       5.818 -12.589  -8.719  1.00 10.00      A    C  
ATOM   2151  CB  VAL A 230       5.465 -11.128  -8.363  1.00 10.00      A    C  
ATOM   2152  CG1 VAL A 230       4.241 -11.069  -7.459  1.00 10.00      A    C  
ATOM   2153  CG2 VAL A 230       6.650 -10.436  -7.704  1.00 10.00      A    C  
ATOM   2154  C   VAL A 230       4.675 -13.205  -9.507  1.00 10.00      A    C  
ATOM   2155  O   VAL A 230       4.286 -12.684 -10.555  1.00 10.00      A    O  
ATOM   2156  N   LYS A 231       4.173 -14.338  -9.026  1.00 10.00      A    N  
ATOM   2157  HN  LYS A 231       4.559 -14.724  -8.215  1.00 10.00      A    H  
ATOM   2158  CA  LYS A 231       3.062 -15.008  -9.679  1.00 10.00      A    C  
ATOM   2159  CB  LYS A 231       2.640 -16.261  -8.903  1.00 10.00      A    C  
ATOM   2160  CG  LYS A 231       3.449 -17.508  -9.231  1.00 10.00      A    C  
ATOM   2161  CD  LYS A 231       2.731 -18.768  -8.766  1.00 10.00      A    C  
ATOM   2162  CE  LYS A 231       3.449 -20.025  -9.237  1.00 10.00      A    C  
ATOM   2163  NZ  LYS A 231       2.625 -21.250  -9.027  1.00 10.00      A    N  
ATOM   2164  HZ1 LYS A 231       1.740 -21.183  -9.570  1.00 10.00      A    H  
ATOM   2165  HZ2 LYS A 231       2.392 -21.358  -8.021  1.00 10.00      A    H  
ATOM   2166  HZ3 LYS A 231       3.148 -22.093  -9.342  1.00 10.00      A    H  
ATOM   2167  C   LYS A 231       1.894 -14.041  -9.777  1.00 10.00      A    C  
ATOM   2168  O   LYS A 231       1.641 -13.283  -8.841  1.00 10.00      A    O  
ATOM   2169  N   GLN A 232       1.207 -14.053 -10.909  1.00 10.00      A    N  
ATOM   2170  HN  GLN A 232       1.463 -14.674 -11.619  1.00 10.00      A    H  
ATOM   2171  CA  GLN A 232       0.080 -13.160 -11.119  1.00 10.00      A    C  
ATOM   2172  CB  GLN A 232      -0.374 -13.185 -12.579  1.00 10.00      A    C  
ATOM   2173  CG  GLN A 232       0.510 -12.386 -13.520  1.00 10.00      A    C  
ATOM   2174  CD  GLN A 232      -0.029 -12.358 -14.937  1.00 10.00      A    C  
ATOM   2175  OE1 GLN A 232      -0.650 -13.314 -15.398  1.00 10.00      A    O  
ATOM   2176  NE2 GLN A 232       0.203 -11.256 -15.634  1.00 10.00      A    N  
ATOM   2177 HE21 GLN A 232       0.700 -10.532 -15.201  1.00 10.00      A    H  
ATOM   2178 HE22 GLN A 232      -0.133 -11.211 -16.553  1.00 10.00      A    H  
ATOM   2179  C   GLN A 232      -1.081 -13.498 -10.196  1.00 10.00      A    C  
ATOM   2180  O   GLN A 232      -1.995 -14.229 -10.577  1.00 10.00      A    O  
ATOM   2181  N   SER A 233      -1.014 -12.995  -8.970  1.00 10.00      A    N  
ATOM   2182  HN  SER A 233      -0.225 -12.469  -8.709  1.00 10.00      A    H  
ATOM   2183  CA  SER A 233      -2.064 -13.216  -7.999  1.00 10.00      A    C  
ATOM   2184  CB  SER A 233      -1.700 -12.518  -6.686  1.00 10.00      A    C  
ATOM   2185  OG  SER A 233      -0.840 -11.414  -6.929  1.00 10.00      A    O  
ATOM   2186  HG  SER A 233      -1.280 -10.792  -7.517  1.00 10.00      A    H  
ATOM   2187  C   SER A 233      -3.363 -12.655  -8.550  1.00 10.00      A    C  
ATOM   2188  O   SER A 233      -3.421 -11.479  -8.913  1.00 10.00      A    O  
ATOM   2189  N   GLN A 234      -4.381 -13.504  -8.653  1.00 10.00      A    N  
ATOM   2190  HN  GLN A 234      -4.264 -14.431  -8.363  1.00 10.00      A    H  
ATOM   2191  CA  GLN A 234      -5.671 -13.078  -9.173  1.00 10.00      A    C  
ATOM   2192  CB  GLN A 234      -6.701 -14.207  -9.103  1.00 10.00      A    C  
ATOM   2193  CG  GLN A 234      -6.528 -15.266 -10.180  1.00 10.00      A    C  
ATOM   2194  CD  GLN A 234      -7.640 -16.294 -10.176  1.00 10.00      A    C  
ATOM   2195  OE1 GLN A 234      -8.213 -16.606  -9.133  1.00 10.00      A    O  
ATOM   2196  NE2 GLN A 234      -7.955 -16.830 -11.347  1.00 10.00      A    N  
ATOM   2197 HE21 GLN A 234      -7.459 -16.535 -12.139  1.00 10.00      A    H  
ATOM   2198 HE22 GLN A 234      -8.670 -17.499 -11.371  1.00 10.00      A    H  
ATOM   2199  C   GLN A 234      -6.161 -11.853  -8.420  1.00 10.00      A    C  
ATOM   2200  O   GLN A 234      -6.230 -11.864  -7.190  1.00 10.00      A    O  
ATOM   2201  N   PRO A 235      -6.463 -10.770  -9.153  1.00 10.00      A    N  
ATOM   2202  CA  PRO A 235      -6.935  -9.521  -8.562  1.00 10.00      A    C  
ATOM   2203  CB  PRO A 235      -7.403  -8.690  -9.768  1.00 10.00      A    C  
ATOM   2204  CG  PRO A 235      -7.398  -9.628 -10.931  1.00 10.00      A    C  
ATOM   2205  CD  PRO A 235      -6.377 -10.679 -10.615  1.00 10.00      A    C  
ATOM   2206  C   PRO A 235      -8.089  -9.761  -7.602  1.00 10.00      A    C  
ATOM   2207  O   PRO A 235      -9.140 -10.268  -7.999  1.00 10.00      A    O  
ATOM   2208  N   LYS A 236      -7.870  -9.431  -6.331  1.00 10.00      A    N  
ATOM   2209  HN  LYS A 236      -6.999  -9.070  -6.076  1.00 10.00      A    H  
ATOM   2210  CA  LYS A 236      -8.894  -9.601  -5.318  1.00 10.00      A    C  
ATOM   2211  CB  LYS A 236      -8.404  -9.121  -3.948  1.00 10.00      A    C  
ATOM   2212  CG  LYS A 236      -9.424  -9.306  -2.832  1.00 10.00      A    C  
ATOM   2213  CD  LYS A 236      -9.073  -8.490  -1.597  1.00 10.00      A    C  
ATOM   2214  CE  LYS A 236     -10.164  -8.598  -0.541  1.00 10.00      A    C  
ATOM   2215  NZ  LYS A 236      -9.891  -7.735   0.642  1.00 10.00      A    N  
ATOM   2216  HZ1 LYS A 236     -10.463  -8.050   1.452  1.00 10.00      A    H  
ATOM   2217  HZ2 LYS A 236     -10.139  -6.745   0.428  1.00 10.00      A    H  
ATOM   2218  HZ3 LYS A 236      -8.885  -7.785   0.898  1.00 10.00      A    H  
ATOM   2219  C   LYS A 236     -10.136  -8.828  -5.716  1.00 10.00      A    C  
ATOM   2220  O   LYS A 236     -10.101  -7.605  -5.830  1.00 10.00      A    O  
ATOM   2221  N   VAL A 237     -11.217  -9.552  -5.945  1.00 10.00      A    N  
ATOM   2222  HN  VAL A 237     -11.169 -10.525  -5.851  1.00 10.00      A    H  
ATOM   2223  CA  VAL A 237     -12.472  -8.942  -6.340  1.00 10.00      A    C  
ATOM   2224  CB  VAL A 237     -13.545 -10.006  -6.651  1.00 10.00      A    C  
ATOM   2225  CG1 VAL A 237     -14.790  -9.358  -7.239  1.00 10.00      A    C  
ATOM   2226  CG2 VAL A 237     -12.993 -11.065  -7.594  1.00 10.00      A    C  
ATOM   2227  C   VAL A 237     -12.980  -8.009  -5.250  1.00 10.00      A    C  
ATOM   2228  O   VAL A 237     -13.420  -8.459  -4.191  1.00 10.00      A    O  
ATOM   2229  N   ILE A 238     -12.865  -6.712  -5.503  1.00 10.00      A    N  
ATOM   2230  HN  ILE A 238     -12.445  -6.428  -6.342  1.00 10.00      A    H  
ATOM   2231  CA  ILE A 238     -13.329  -5.699  -4.570  1.00 10.00      A    C  
ATOM   2232  CB  ILE A 238     -13.009  -4.272  -5.082  1.00 10.00      A    C  
ATOM   2233  CG1 ILE A 238     -11.493  -4.064  -5.217  1.00 10.00      A    C  
ATOM   2234  CG2 ILE A 238     -13.604  -3.216  -4.163  1.00 10.00      A    C  
ATOM   2235  CD1 ILE A 238     -10.901  -4.581  -6.512  1.00 10.00      A    C  
ATOM   2236  C   ILE A 238     -14.833  -5.862  -4.384  1.00 10.00      A    C  
ATOM   2237  O   ILE A 238     -15.612  -5.628  -5.313  1.00 10.00      A    O  
ATOM   2238  N   THR A 239     -15.238  -6.278  -3.193  1.00 10.00      A    N  
ATOM   2239  HN  THR A 239     -14.578  -6.422  -2.480  1.00 10.00      A    H  
ATOM   2240  CA  THR A 239     -16.642  -6.502  -2.915  1.00 10.00      A    C  
ATOM   2241  CB  THR A 239     -16.857  -7.417  -1.687  1.00 10.00      A    C  
ATOM   2242  OG1 THR A 239     -16.650  -6.679  -0.474  1.00 10.00      A    O  
ATOM   2243  HG1 THR A 239     -15.698  -6.474  -0.379  1.00 10.00      A    H  
ATOM   2244  CG2 THR A 239     -15.911  -8.610  -1.725  1.00 10.00      A    C  
ATOM   2245  C   THR A 239     -17.375  -5.188  -2.703  1.00 10.00      A    C  
ATOM   2246  O   THR A 239     -16.770  -4.112  -2.700  1.00 10.00      A    O  
ATOM   2247  N   LYS A 240     -18.681  -5.282  -2.510  1.00 10.00      A    N  
ATOM   2248  HN  LYS A 240     -19.101  -6.165  -2.514  1.00 10.00      A    H  
ATOM   2249  CA  LYS A 240     -19.500  -4.106  -2.289  1.00 10.00      A    C  
ATOM   2250  CB  LYS A 240     -20.986  -4.456  -2.400  1.00 10.00      A    C  
ATOM   2251  CG  LYS A 240     -21.386  -4.963  -3.779  1.00 10.00      A    C  
ATOM   2252  CD  LYS A 240     -22.870  -5.286  -3.858  1.00 10.00      A    C  
ATOM   2253  CE  LYS A 240     -23.256  -5.756  -5.253  1.00 10.00      A    C  
ATOM   2254  NZ  LYS A 240     -24.703  -6.096  -5.349  1.00 10.00      A    N  
ATOM   2255  HZ1 LYS A 240     -25.281  -5.289  -5.040  1.00 10.00      A    H  
ATOM   2256  HZ2 LYS A 240     -24.920  -6.915  -4.746  1.00 10.00      A    H  
ATOM   2257  HZ3 LYS A 240     -24.951  -6.330  -6.333  1.00 10.00      A    H  
ATOM   2258  C   LYS A 240     -19.174  -3.475  -0.940  1.00 10.00      A    C  
ATOM   2259  O   LYS A 240     -19.558  -2.342  -0.668  1.00 10.00      A    O  
ATOM   2260  N   LYS A 241     -18.442  -4.214  -0.109  1.00 10.00      A    N  
ATOM   2261  HN  LYS A 241     -18.149  -5.107  -0.395  1.00 10.00      A    H  
ATOM   2262  CA  LYS A 241     -18.041  -3.724   1.200  1.00 10.00      A    C  
ATOM   2263  CB  LYS A 241     -17.819  -4.882   2.175  1.00 10.00      A    C  
ATOM   2264  CG  LYS A 241     -19.094  -5.590   2.603  1.00 10.00      A    C  
ATOM   2265  CD  LYS A 241     -18.836  -6.528   3.771  1.00 10.00      A    C  
ATOM   2266  CE  LYS A 241     -20.136  -7.077   4.337  1.00 10.00      A    C  
ATOM   2267  NZ  LYS A 241     -19.904  -7.908   5.551  1.00 10.00      A    N  
ATOM   2268  HZ1 LYS A 241     -20.814  -8.183   5.975  1.00 10.00      A    H  
ATOM   2269  HZ2 LYS A 241     -19.355  -7.372   6.252  1.00 10.00      A    H  
ATOM   2270  HZ3 LYS A 241     -19.377  -8.769   5.299  1.00 10.00      A    H  
ATOM   2271  C   LYS A 241     -16.774  -2.891   1.074  1.00 10.00      A    C  
ATOM   2272  O   LYS A 241     -16.694  -1.788   1.616  1.00 10.00      A    O  
ATOM   2273  N   ASP A 242     -15.790  -3.424   0.348  1.00 10.00      A    N  
ATOM   2274  HN  ASP A 242     -15.909  -4.317  -0.041  1.00 10.00      A    H  
ATOM   2275  CA  ASP A 242     -14.529  -2.719   0.129  1.00 10.00      A    C  
ATOM   2276  CB  ASP A 242     -13.551  -3.555  -0.721  1.00 10.00      A    C  
ATOM   2277  CG  ASP A 242     -13.319  -4.976  -0.225  1.00 10.00      A    C  
ATOM   2278  OD1 ASP A 242     -12.180  -5.293   0.204  1.00 10.00      A    O  
ATOM   2279  OD2 ASP A 242     -14.265  -5.790  -0.296  1.00 10.00      A    O  
ATOM   2280  C   ASP A 242     -14.822  -1.410  -0.593  1.00 10.00      A    C  
ATOM   2281  O   ASP A 242     -14.268  -0.360  -0.264  1.00 10.00      A    O  
ATOM   2282  N   ALA A 243     -15.725  -1.486  -1.570  1.00 10.00      A    N  
ATOM   2283  HN  ALA A 243     -16.123  -2.360  -1.779  1.00 10.00      A    H  
ATOM   2284  CA  ALA A 243     -16.125  -0.322  -2.349  1.00 10.00      A    C  
ATOM   2285  CB  ALA A 243     -16.957  -0.745  -3.551  1.00 10.00      A    C  
ATOM   2286  C   ALA A 243     -16.898   0.672  -1.487  1.00 10.00      A    C  
ATOM   2287  O   ALA A 243     -16.747   1.883  -1.639  1.00 10.00      A    O  
ATOM   2288  N   ALA A 244     -17.730   0.157  -0.584  1.00 10.00      A    N  
ATOM   2289  HN  ALA A 244     -17.822  -0.817  -0.515  1.00 10.00      A    H  
ATOM   2290  CA  ALA A 244     -18.509   1.010   0.306  1.00 10.00      A    C  
ATOM   2291  CB  ALA A 244     -19.520   0.195   1.100  1.00 10.00      A    C  
ATOM   2292  C   ALA A 244     -17.580   1.764   1.244  1.00 10.00      A    C  
ATOM   2293  O   ALA A 244     -17.759   2.956   1.489  1.00 10.00      A    O  
ATOM   2294  N   ALA A 245     -16.579   1.059   1.754  1.00 10.00      A    N  
ATOM   2295  HN  ALA A 245     -16.499   0.104   1.526  1.00 10.00      A    H  
ATOM   2296  CA  ALA A 245     -15.603   1.658   2.651  1.00 10.00      A    C  
ATOM   2297  CB  ALA A 245     -14.699   0.587   3.241  1.00 10.00      A    C  
ATOM   2298  C   ALA A 245     -14.780   2.704   1.908  1.00 10.00      A    C  
ATOM   2299  O   ALA A 245     -14.313   3.679   2.497  1.00 10.00      A    O  
ATOM   2300  N   ALA A 246     -14.612   2.494   0.607  1.00 10.00      A    N  
ATOM   2301  HN  ALA A 246     -14.998   1.688   0.199  1.00 10.00      A    H  
ATOM   2302  CA  ALA A 246     -13.859   3.418  -0.228  1.00 10.00      A    C  
ATOM   2303  CB  ALA A 246     -13.511   2.771  -1.560  1.00 10.00      A    C  
ATOM   2304  C   ALA A 246     -14.636   4.715  -0.439  1.00 10.00      A    C  
ATOM   2305  O   ALA A 246     -14.052   5.757  -0.732  1.00 10.00      A    O  
ATOM   2306  N   LYS A 247     -15.954   4.645  -0.280  1.00 10.00      A    N  
ATOM   2307  HN  LYS A 247     -16.363   3.783  -0.048  1.00 10.00      A    H  
ATOM   2308  CA  LYS A 247     -16.805   5.819  -0.441  1.00 10.00      A    C  
ATOM   2309  CB  LYS A 247     -18.274   5.416  -0.597  1.00 10.00      A    C  
ATOM   2310  CG  LYS A 247     -18.534   4.489  -1.770  1.00 10.00      A    C  
ATOM   2311  CD  LYS A 247     -20.011   4.397  -2.105  1.00 10.00      A    C  
ATOM   2312  CE  LYS A 247     -20.222   3.608  -3.386  1.00 10.00      A    C  
ATOM   2313  NZ  LYS A 247     -21.654   3.551  -3.786  1.00 10.00      A    N  
ATOM   2314  HZ1 LYS A 247     -21.741   3.133  -4.734  1.00 10.00      A    H  
ATOM   2315  HZ2 LYS A 247     -22.059   4.508  -3.803  1.00 10.00      A    H  
ATOM   2316  HZ3 LYS A 247     -22.191   2.970  -3.111  1.00 10.00      A    H  
ATOM   2317  C   LYS A 247     -16.645   6.747   0.753  1.00 10.00      A    C  
ATOM   2318  O   LYS A 247     -16.769   7.966   0.631  1.00 10.00      A    O  
ATOM   2319  N   ASN A 248     -16.359   6.156   1.904  1.00 10.00      A    N  
ATOM   2320  HN  ASN A 248     -16.276   5.180   1.932  1.00 10.00      A    H  
ATOM   2321  CA  ASN A 248     -16.166   6.920   3.128  1.00 10.00      A    C  
ATOM   2322  CB  ASN A 248     -16.299   6.021   4.358  1.00 10.00      A    C  
ATOM   2323  CG  ASN A 248     -17.740   5.690   4.682  1.00 10.00      A    C  
ATOM   2324  OD1 ASN A 248     -18.638   6.508   4.489  1.00 10.00      A    O  
ATOM   2325  ND2 ASN A 248     -17.973   4.481   5.170  1.00 10.00      A    N  
ATOM   2326 HD21 ASN A 248     -17.213   3.879   5.293  1.00 10.00      A    H  
ATOM   2327 HD22 ASN A 248     -18.898   4.241   5.385  1.00 10.00      A    H  
ATOM   2328  C   ASN A 248     -14.802   7.583   3.111  1.00 10.00      A    C  
ATOM   2329  O   ASN A 248     -14.537   8.510   3.870  1.00 10.00      A    O  
ATOM   2330  N   LYS A 249     -13.938   7.094   2.234  1.00 10.00      A    N  
ATOM   2331  HN  LYS A 249     -14.217   6.356   1.654  1.00 10.00      A    H  
ATOM   2332  CA  LYS A 249     -12.603   7.639   2.097  1.00 10.00      A    C  
ATOM   2333  CB  LYS A 249     -11.718   6.710   1.265  1.00 10.00      A    C  
ATOM   2334  CG  LYS A 249     -11.139   5.525   2.019  1.00 10.00      A    C  
ATOM   2335  CD  LYS A 249     -10.081   4.831   1.178  1.00 10.00      A    C  
ATOM   2336  CE  LYS A 249      -9.409   3.697   1.931  1.00 10.00      A    C  
ATOM   2337  NZ  LYS A 249      -8.227   3.181   1.191  1.00 10.00      A    N  
ATOM   2338  HZ1 LYS A 249      -7.881   2.293   1.626  1.00 10.00      A    H  
ATOM   2339  HZ2 LYS A 249      -7.449   3.877   1.225  1.00 10.00      A    H  
ATOM   2340  HZ3 LYS A 249      -8.469   2.998   0.200  1.00 10.00      A    H  
ATOM   2341  C   LYS A 249     -12.660   9.012   1.442  1.00 10.00      A    C  
ATOM   2342  O   LYS A 249     -13.531   9.277   0.607  1.00 10.00      A    O  
ATOM   2343  N   MET A 250     -11.732   9.877   1.833  1.00 10.00      A    N  
ATOM   2344  HN  MET A 250     -11.088   9.598   2.513  1.00 10.00      A    H  
ATOM   2345  CA  MET A 250     -11.650  11.229   1.295  1.00 10.00      A    C  
ATOM   2346  CB  MET A 250     -10.440  11.954   1.886  1.00 10.00      A    C  
ATOM   2347  CG  MET A 250     -10.731  12.757   3.140  1.00 10.00      A    C  
ATOM   2348  SD  MET A 250      -9.256  13.574   3.779  1.00 10.00      A    S  
ATOM   2349  CE  MET A 250      -8.491  12.226   4.679  1.00 10.00      A    C  
ATOM   2350  C   MET A 250     -11.528  11.217  -0.223  1.00 10.00      A    C  
ATOM   2351  O   MET A 250     -10.955  10.296  -0.799  1.00 10.00      A    O  
ATOM   2352  N   ARG A 251     -12.054  12.257  -0.865  1.00 10.00      A    N  
ATOM   2353  HN  ARG A 251     -12.511  12.950  -0.348  1.00 10.00      A    H  
ATOM   2354  CA  ARG A 251     -11.997  12.375  -2.321  1.00 10.00      A    C  
ATOM   2355  CB  ARG A 251     -12.689  13.657  -2.793  1.00 10.00      A    C  
ATOM   2356  CG  ARG A 251     -12.987  13.676  -4.285  1.00 10.00      A    C  
ATOM   2357  CD  ARG A 251     -13.507  15.031  -4.742  1.00 10.00      A    C  
ATOM   2358  NE  ARG A 251     -13.894  15.011  -6.153  1.00 10.00      A    N  
ATOM   2359  HE  ARG A 251     -14.274  14.174  -6.501  1.00 10.00      A    H  
ATOM   2360  CZ  ARG A 251     -13.771  16.048  -6.984  1.00 10.00      A    C  
ATOM   2361  NH1 ARG A 251     -13.271  17.201  -6.555  1.00 10.00      A    N  
ATOM   2362 HH11 ARG A 251     -13.179  18.007  -7.212  1.00 10.00      A    H  
ATOM   2363 HH12 ARG A 251     -12.971  17.306  -5.566  1.00 10.00      A    H  
ATOM   2364  NH2 ARG A 251     -14.139  15.926  -8.252  1.00 10.00      A    N  
ATOM   2365 HH21 ARG A 251     -14.524  15.016  -8.606  1.00 10.00      A    H  
ATOM   2366 HH22 ARG A 251     -14.049  16.739  -8.908  1.00 10.00      A    H  
ATOM   2367  C   ARG A 251     -10.555  12.341  -2.820  1.00 10.00      A    C  
ATOM   2368  O   ARG A 251     -10.277  11.843  -3.905  1.00 10.00      A    O  
ATOM   2369  N   HIS A 252      -9.638  12.866  -2.014  1.00 10.00      A    N  
ATOM   2370  HN  HIS A 252      -9.914  13.230  -1.153  1.00 10.00      A    H  
ATOM   2371  CA  HIS A 252      -8.226  12.879  -2.384  1.00 10.00      A    C  
ATOM   2372  CB  HIS A 252      -7.552  14.234  -2.091  1.00 10.00      A    C  
ATOM   2373  CG  HIS A 252      -7.522  14.665  -0.651  1.00 10.00      A    C  
ATOM   2374  ND1 HIS A 252      -8.442  15.543  -0.108  1.00 10.00      A    N  
ATOM   2375  HD1 HIS A 252      -9.191  15.958  -0.586  1.00 10.00      A    H  
ATOM   2376  CD2 HIS A 252      -6.657  14.368   0.352  1.00 10.00      A    C  
ATOM   2377  CE1 HIS A 252      -8.141  15.766   1.160  1.00 10.00      A    C  
ATOM   2378  NE2 HIS A 252      -7.065  15.067   1.462  1.00 10.00      A    N  
ATOM   2379  HE2 HIS A 252      -6.625  15.055   2.341  1.00 10.00      A    H  
ATOM   2380  C   HIS A 252      -7.485  11.711  -1.739  1.00 10.00      A    C  
ATOM   2381  O   HIS A 252      -6.280  11.776  -1.494  1.00 10.00      A    O  
ATOM   2382  N   LYS A 253      -8.235  10.655  -1.449  1.00 10.00      A    N  
ATOM   2383  HN  LYS A 253      -9.198  10.688  -1.650  1.00 10.00      A    H  
ATOM   2384  CA  LYS A 253      -7.694   9.442  -0.846  1.00 10.00      A    C  
ATOM   2385  CB  LYS A 253      -7.703   9.544   0.686  1.00 10.00      A    C  
ATOM   2386  CG  LYS A 253      -6.519  10.290   1.283  1.00 10.00      A    C  
ATOM   2387  CD  LYS A 253      -5.200   9.621   0.927  1.00 10.00      A    C  
ATOM   2388  CE  LYS A 253      -4.018  10.418   1.456  1.00 10.00      A    C  
ATOM   2389  NZ  LYS A 253      -2.714   9.850   1.018  1.00 10.00      A    N  
ATOM   2390  HZ1 LYS A 253      -2.647   9.863  -0.020  1.00 10.00      A    H  
ATOM   2391  HZ2 LYS A 253      -2.622   8.868   1.347  1.00 10.00      A    H  
ATOM   2392  HZ3 LYS A 253      -1.930  10.409   1.412  1.00 10.00      A    H  
ATOM   2393  C   LYS A 253      -8.530   8.243  -1.276  1.00 10.00      A    C  
ATOM   2394  O   LYS A 253      -8.592   7.233  -0.578  1.00 10.00      A    O  
ATOM   2395  N   ARG A 254      -9.164   8.361  -2.434  1.00 10.00      A    N  
ATOM   2396  HN  ARG A 254      -9.037   9.171  -2.969  1.00 10.00      A    H  
ATOM   2397  CA  ARG A 254     -10.014   7.300  -2.948  1.00 10.00      A    C  
ATOM   2398  CB  ARG A 254     -11.317   7.870  -3.506  1.00 10.00      A    C  
ATOM   2399  CG  ARG A 254     -12.392   8.080  -2.458  1.00 10.00      A    C  
ATOM   2400  CD  ARG A 254     -13.616   8.747  -3.054  1.00 10.00      A    C  
ATOM   2401  NE  ARG A 254     -14.642   9.004  -2.048  1.00 10.00      A    N  
ATOM   2402  HE  ARG A 254     -14.483   8.647  -1.141  1.00 10.00      A    H  
ATOM   2403  CZ  ARG A 254     -15.755   9.694  -2.280  1.00 10.00      A    C  
ATOM   2404  NH1 ARG A 254     -15.989  10.203  -3.486  1.00 10.00      A    N  
ATOM   2405 HH11 ARG A 254     -16.859  10.740  -3.669  1.00 10.00      A    H  
ATOM   2406 HH12 ARG A 254     -15.297  10.061  -4.262  1.00 10.00      A    H  
ATOM   2407  NH2 ARG A 254     -16.649   9.854  -1.313  1.00 10.00      A    N  
ATOM   2408 HH21 ARG A 254     -17.520  10.393  -1.485  1.00 10.00      A    H  
ATOM   2409 HH22 ARG A 254     -16.482   9.427  -0.367  1.00 10.00      A    H  
ATOM   2410  C   ARG A 254      -9.308   6.478  -4.010  1.00 10.00      A    C  
ATOM   2411  O   ARG A 254      -8.254   6.860  -4.513  1.00 10.00      A    O  
ATOM   2412  N   THR A 255      -9.902   5.344  -4.339  1.00 10.00      A    N  
ATOM   2413  HN  THR A 255     -10.740   5.100  -3.897  1.00 10.00      A    H  
ATOM   2414  CA  THR A 255      -9.355   4.446  -5.336  1.00 10.00      A    C  
ATOM   2415  CB  THR A 255      -8.695   3.227  -4.660  1.00 10.00      A    C  
ATOM   2416  OG1 THR A 255      -8.131   3.626  -3.400  1.00 10.00      A    O  
ATOM   2417  HG1 THR A 255      -7.680   4.470  -3.507  1.00 10.00      A    H  
ATOM   2418  CG2 THR A 255      -7.596   2.657  -5.545  1.00 10.00      A    C  
ATOM   2419  C   THR A 255     -10.477   3.960  -6.248  1.00 10.00      A    C  
ATOM   2420  O   THR A 255     -11.402   3.289  -5.797  1.00 10.00      A    O  
ATOM   2421  N   SER A 256     -10.408   4.324  -7.517  1.00 10.00      A    N  
ATOM   2422  HN  SER A 256      -9.660   4.881  -7.820  1.00 10.00      A    H  
ATOM   2423  CA  SER A 256     -11.422   3.924  -8.477  1.00 10.00      A    C  
ATOM   2424  CB  SER A 256     -11.379   4.864  -9.680  1.00 10.00      A    C  
ATOM   2425  OG  SER A 256     -10.066   5.366  -9.876  1.00 10.00      A    O  
ATOM   2426  HG  SER A 256      -9.514   4.677 -10.258  1.00 10.00      A    H  
ATOM   2427  C   SER A 256     -11.212   2.481  -8.923  1.00 10.00      A    C  
ATOM   2428  O   SER A 256     -10.117   2.108  -9.339  1.00 10.00      A    O  
ATOM   2429  N   THR A 257     -12.255   1.675  -8.820  1.00 10.00      A    N  
ATOM   2430  HN  THR A 257     -13.104   2.028  -8.465  1.00 10.00      A    H  
ATOM   2431  CA  THR A 257     -12.193   0.278  -9.225  1.00 10.00      A    C  
ATOM   2432  CB  THR A 257     -12.187  -0.665  -8.000  1.00 10.00      A    C  
ATOM   2433  OG1 THR A 257     -13.379  -0.470  -7.224  1.00 10.00      A    O  
ATOM   2434  HG1 THR A 257     -13.631  -1.305  -6.818  1.00 10.00      A    H  
ATOM   2435  CG2 THR A 257     -10.969  -0.415  -7.123  1.00 10.00      A    C  
ATOM   2436  C   THR A 257     -13.400  -0.049 -10.096  1.00 10.00      A    C  
ATOM   2437  O   THR A 257     -14.112   0.852 -10.537  1.00 10.00      A    O  
ATOM   2438  N   LYS A 258     -13.615  -1.327 -10.352  1.00 10.00      A    N  
ATOM   2439  HN  LYS A 258     -12.973  -2.003 -10.015  1.00 10.00      A    H  
ATOM   2440  CA  LYS A 258     -14.747  -1.772 -11.148  1.00 10.00      A    C  
ATOM   2441  CB  LYS A 258     -14.537  -3.238 -11.510  1.00 10.00      A    C  
ATOM   2442  CG  LYS A 258     -15.410  -3.780 -12.622  1.00 10.00      A    C  
ATOM   2443  CD  LYS A 258     -15.002  -5.210 -12.925  1.00 10.00      A    C  
ATOM   2444  CE  LYS A 258     -15.837  -5.828 -14.026  1.00 10.00      A    C  
ATOM   2445  NZ  LYS A 258     -15.328  -7.180 -14.378  1.00 10.00      A    N  
ATOM   2446  HZ1 LYS A 258     -15.298  -7.780 -13.529  1.00 10.00      A    H  
ATOM   2447  HZ2 LYS A 258     -14.367  -7.106 -14.768  1.00 10.00      A    H  
ATOM   2448  HZ3 LYS A 258     -15.946  -7.625 -15.085  1.00 10.00      A    H  
ATOM   2449  C   LYS A 258     -16.034  -1.626 -10.341  1.00 10.00      A    C  
ATOM   2450  O   LYS A 258     -17.075  -1.232 -10.868  1.00 10.00      A    O  
ATOM   2451  N   SER A 259     -15.946  -1.954  -9.057  1.00 10.00      A    N  
ATOM   2452  HN  SER A 259     -15.090  -2.275  -8.706  1.00 10.00      A    H  
ATOM   2453  CA  SER A 259     -17.084  -1.863  -8.156  1.00 10.00      A    C  
ATOM   2454  CB  SER A 259     -16.836  -2.754  -6.937  1.00 10.00      A    C  
ATOM   2455  OG  SER A 259     -15.514  -3.274  -6.958  1.00 10.00      A    O  
ATOM   2456  HG  SER A 259     -15.517  -4.172  -6.597  1.00 10.00      A    H  
ATOM   2457  C   SER A 259     -17.313  -0.415  -7.726  1.00 10.00      A    C  
ATOM   2458  O   SER A 259     -18.447   0.014  -7.506  1.00 10.00      A    O  
ATOM   2459  N   PHE A 260     -16.221   0.325  -7.600  1.00 10.00      A    N  
ATOM   2460  HN  PHE A 260     -15.347  -0.086  -7.777  1.00 10.00      A    H  
ATOM   2461  CA  PHE A 260     -16.270   1.728  -7.222  1.00 10.00      A    C  
ATOM   2462  CB  PHE A 260     -15.488   1.955  -5.921  1.00 10.00      A    C  
ATOM   2463  CG  PHE A 260     -15.643   3.329  -5.329  1.00 10.00      A    C  
ATOM   2464  CD1 PHE A 260     -14.542   4.006  -4.831  1.00 10.00      A    C  
ATOM   2465  CD2 PHE A 260     -16.883   3.940  -5.268  1.00 10.00      A    C  
ATOM   2466  CE1 PHE A 260     -14.674   5.267  -4.283  1.00 10.00      A    C  
ATOM   2467  CE2 PHE A 260     -17.023   5.201  -4.722  1.00 10.00      A    C  
ATOM   2468  CZ  PHE A 260     -15.916   5.865  -4.228  1.00 10.00      A    C  
ATOM   2469  C   PHE A 260     -15.673   2.535  -8.363  1.00 10.00      A    C  
ATOM   2470  O   PHE A 260     -14.554   3.044  -8.266  1.00 10.00      A    O  
ATOM   2471  N   ASN A 261     -16.427   2.612  -9.455  1.00 10.00      A    N  
ATOM   2472  HN  ASN A 261     -17.307   2.184  -9.446  1.00 10.00      A    H  
ATOM   2473  CA  ASN A 261     -15.991   3.306 -10.664  1.00 10.00      A    C  
ATOM   2474  CB  ASN A 261     -17.004   3.187 -11.818  1.00 10.00      A    C  
ATOM   2475  CG  ASN A 261     -18.278   3.991 -11.631  1.00 10.00      A    C  
ATOM   2476  OD1 ASN A 261     -18.256   5.126 -11.164  1.00 10.00      A    O  
ATOM   2477  ND2 ASN A 261     -19.408   3.403 -12.000  1.00 10.00      A    N  
ATOM   2478 HD21 ASN A 261     -19.360   2.494 -12.367  1.00 10.00      A    H  
ATOM   2479 HD22 ASN A 261     -20.243   3.901 -11.894  1.00 10.00      A    H  
ATOM   2480  C   ASN A 261     -15.517   4.738 -10.435  1.00 10.00      A    C  
ATOM   2481  O   ASN A 261     -15.880   5.390  -9.451  1.00 10.00      A    O  
ATOM   2482  N   MET A 262     -14.714   5.218 -11.378  1.00 10.00      A    N  
ATOM   2483  HN  MET A 262     -14.508   4.648 -12.151  1.00 10.00      A    H  
ATOM   2484  CA  MET A 262     -14.134   6.558 -11.324  1.00 10.00      A    C  
ATOM   2485  CB  MET A 262     -13.296   6.804 -12.582  1.00 10.00      A    C  
ATOM   2486  CG  MET A 262     -12.618   8.161 -12.635  1.00 10.00      A    C  
ATOM   2487  SD  MET A 262     -10.900   8.118 -12.086  1.00 10.00      A    S  
ATOM   2488  CE  MET A 262     -10.166   7.062 -13.335  1.00 10.00      A    C  
ATOM   2489  C   MET A 262     -15.195   7.647 -11.178  1.00 10.00      A    C  
ATOM   2490  O   MET A 262     -14.945   8.691 -10.569  1.00 10.00      A    O  
ATOM   2491  N   VAL A 263     -16.378   7.389 -11.719  1.00 10.00      A    N  
ATOM   2492  HN  VAL A 263     -16.520   6.523 -12.155  1.00 10.00      A    H  
ATOM   2493  CA  VAL A 263     -17.479   8.344 -11.667  1.00 10.00      A    C  
ATOM   2494  CB  VAL A 263     -18.639   7.911 -12.589  1.00 10.00      A    C  
ATOM   2495  CG1 VAL A 263     -19.754   8.946 -12.589  1.00 10.00      A    C  
ATOM   2496  CG2 VAL A 263     -18.135   7.663 -14.004  1.00 10.00      A    C  
ATOM   2497  C   VAL A 263     -17.993   8.523 -10.237  1.00 10.00      A    C  
ATOM   2498  O   VAL A 263     -18.304   9.634  -9.813  1.00 10.00      A    O  
ATOM   2499  N   GLN A 264     -18.072   7.430  -9.494  1.00 10.00      A    N  
ATOM   2500  HN  GLN A 264     -17.810   6.564  -9.882  1.00 10.00      A    H  
ATOM   2501  CA  GLN A 264     -18.546   7.482  -8.117  1.00 10.00      A    C  
ATOM   2502  CB  GLN A 264     -19.133   6.129  -7.701  1.00 10.00      A    C  
ATOM   2503  CG  GLN A 264     -20.083   5.518  -8.719  1.00 10.00      A    C  
ATOM   2504  CD  GLN A 264     -20.446   4.082  -8.396  1.00 10.00      A    C  
ATOM   2505  OE1 GLN A 264     -19.719   3.386  -7.689  1.00 10.00      A    O  
ATOM   2506  NE2 GLN A 264     -21.574   3.623  -8.925  1.00 10.00      A    N  
ATOM   2507 HE21 GLN A 264     -22.104   4.229  -9.484  1.00 10.00      A    H  
ATOM   2508 HE22 GLN A 264     -21.823   2.692  -8.747  1.00 10.00      A    H  
ATOM   2509  C   GLN A 264     -17.408   7.864  -7.175  1.00 10.00      A    C  
ATOM   2510  O   GLN A 264     -17.634   8.344  -6.062  1.00 10.00      A    O  
ATOM   2511  N   ALA A 265     -16.185   7.654  -7.637  1.00 10.00      A    N  
ATOM   2512  HN  ALA A 265     -16.077   7.274  -8.536  1.00 10.00      A    H  
ATOM   2513  CA  ALA A 265     -15.000   7.948  -6.845  1.00 10.00      A    C  
ATOM   2514  CB  ALA A 265     -13.827   7.102  -7.314  1.00 10.00      A    C  
ATOM   2515  C   ALA A 265     -14.623   9.426  -6.862  1.00 10.00      A    C  
ATOM   2516  O   ALA A 265     -14.554  10.070  -5.813  1.00 10.00      A    O  
ATOM   2517  N   PHE A 266     -14.389   9.972  -8.047  1.00 10.00      A    N  
ATOM   2518  HN  PHE A 266     -14.509   9.433  -8.862  1.00 10.00      A    H  
ATOM   2519  CA  PHE A 266     -13.975  11.364  -8.162  1.00 10.00      A    C  
ATOM   2520  CB  PHE A 266     -12.655  11.474  -8.932  1.00 10.00      A    C  
ATOM   2521  CG  PHE A 266     -11.552  10.610  -8.384  1.00 10.00      A    C  
ATOM   2522  CD1 PHE A 266     -10.877  10.968  -7.228  1.00 10.00      A    C  
ATOM   2523  CD2 PHE A 266     -11.191   9.438  -9.027  1.00 10.00      A    C  
ATOM   2524  CE1 PHE A 266      -9.864  10.173  -6.725  1.00 10.00      A    C  
ATOM   2525  CE2 PHE A 266     -10.180   8.639  -8.531  1.00 10.00      A    C  
ATOM   2526  CZ  PHE A 266      -9.515   9.007  -7.378  1.00 10.00      A    C  
ATOM   2527  C   PHE A 266     -15.041  12.235  -8.808  1.00 10.00      A    C  
ATOM   2528  O   PHE A 266     -14.855  13.443  -8.956  1.00 10.00      A    O  
ATOM   2529  N   GLY A 267     -16.150  11.630  -9.189  1.00 10.00      A    N  
ATOM   2530  HN  GLY A 267     -16.245  10.664  -9.060  1.00 10.00      A    H  
ATOM   2531  CA  GLY A 267     -17.220  12.381  -9.809  1.00 10.00      A    C  
ATOM   2532  C   GLY A 267     -17.148  12.335 -11.320  1.00 10.00      A    C  
ATOM   2533  O   GLY A 267     -16.224  11.746 -11.890  1.00 10.00      A    O  
ATOM   2534  N   LEU A 268     -18.123  12.962 -11.965  1.00 10.00      A    N  
ATOM   2535  HN  LEU A 268     -18.818  13.415 -11.448  1.00 10.00      A    H  
ATOM   2536  CA  LEU A 268     -18.185  13.005 -13.419  1.00 10.00      A    C  
ATOM   2537  CB  LEU A 268     -19.496  13.644 -13.882  1.00 10.00      A    C  
ATOM   2538  CG  LEU A 268     -20.738  12.751 -13.842  1.00 10.00      A    C  
ATOM   2539  CD1 LEU A 268     -21.997  13.590 -13.989  1.00 10.00      A    C  
ATOM   2540  CD2 LEU A 268     -20.672  11.695 -14.936  1.00 10.00      A    C  
ATOM   2541  C   LEU A 268     -16.998  13.764 -13.997  1.00 10.00      A    C  
ATOM   2542  O   LEU A 268     -16.337  14.539 -13.301  1.00 10.00      A    O  
ATOM   2543  N   ARG A 269     -16.737  13.541 -15.273  1.00 10.00      A    N  
ATOM   2544  HN  ARG A 269     -17.319  12.940 -15.781  1.00 10.00      A    H  
ATOM   2545  CA  ARG A 269     -15.627  14.188 -15.947  1.00 10.00      A    C  
ATOM   2546  CB  ARG A 269     -14.938  13.210 -16.904  1.00 10.00      A    C  
ATOM   2547  CG  ARG A 269     -14.455  11.927 -16.242  1.00 10.00      A    C  
ATOM   2548  CD  ARG A 269     -13.831  12.202 -14.880  1.00 10.00      A    C  
ATOM   2549  NE  ARG A 269     -12.452  11.732 -14.796  1.00 10.00      A    N  
ATOM   2550  HE  ARG A 269     -11.936  11.693 -15.632  1.00 10.00      A    H  
ATOM   2551  CZ  ARG A 269     -11.869  11.359 -13.660  1.00 10.00      A    C  
ATOM   2552  NH1 ARG A 269     -12.549  11.401 -12.518  1.00 10.00      A    N  
ATOM   2553 HH11 ARG A 269     -13.542  11.730 -12.512  1.00 10.00      A    H  
ATOM   2554 HH12 ARG A 269     -12.099  11.104 -11.626  1.00 10.00      A    H  
ATOM   2555  NH2 ARG A 269     -10.613  10.933 -13.666  1.00 10.00      A    N  
ATOM   2556 HH21 ARG A 269     -10.152  10.634 -12.780  1.00 10.00      A    H  
ATOM   2557 HH22 ARG A 269     -10.077  10.891 -14.569  1.00 10.00      A    H  
ATOM   2558  C   ARG A 269     -16.102  15.423 -16.693  1.00 10.00      A    C  
ATOM   2559  O   ARG A 269     -17.109  15.383 -17.397  1.00 10.00      A    O  
ATOM   2560  N   GLY A 270     -15.378  16.515 -16.530  1.00 10.00      A    N  
ATOM   2561  HN  GLY A 270     -14.575  16.483 -15.964  1.00 10.00      A    H  
ATOM   2562  CA  GLY A 270     -15.740  17.750 -17.185  1.00 10.00      A    C  
ATOM   2563  C   GLY A 270     -14.615  18.756 -17.128  1.00 10.00      A    C  
ATOM   2564  O   GLY A 270     -13.578  18.482 -16.526  1.00 10.00      A    O  
ATOM   2565  N   PRO A 271     -14.801  19.936 -17.734  1.00 10.00      A    N  
ATOM   2566  CA  PRO A 271     -13.784  20.989 -17.760  1.00 10.00      A    C  
ATOM   2567  CB  PRO A 271     -14.150  21.747 -19.034  1.00 10.00      A    C  
ATOM   2568  CG  PRO A 271     -15.637  21.639 -19.119  1.00 10.00      A    C  
ATOM   2569  CD  PRO A 271     -16.022  20.340 -18.454  1.00 10.00      A    C  
ATOM   2570  C   PRO A 271     -13.880  21.923 -16.554  1.00 10.00      A    C  
ATOM   2571  O   PRO A 271     -13.523  23.098 -16.637  1.00 10.00      A    O  
ATOM   2572  N   GLY A 272     -14.363  21.398 -15.439  1.00 10.00      A    N  
ATOM   2573  HN  GLY A 272     -14.624  20.453 -15.426  1.00 10.00      A    H  
ATOM   2574  CA  GLY A 272     -14.497  22.203 -14.243  1.00 10.00      A    C  
ATOM   2575  C   GLY A 272     -13.274  22.133 -13.354  1.00 10.00      A    C  
ATOM   2576  O   GLY A 272     -12.564  21.129 -13.346  1.00 10.00      A    O  
ATOM   2577  N   ASP A 273     -13.044  23.203 -12.597  1.00 10.00      A    N  
ATOM   2578  HN  ASP A 273     -13.642  23.973 -12.680  1.00 10.00      A    H  
ATOM   2579  CA  ASP A 273     -11.906  23.299 -11.678  1.00 10.00      A    C  
ATOM   2580  CB  ASP A 273     -12.010  24.590 -10.859  1.00 10.00      A    C  
ATOM   2581  CG  ASP A 273     -11.525  25.825 -11.590  1.00 10.00      A    C  
ATOM   2582  OD1 ASP A 273     -11.093  25.707 -12.748  1.00 10.00      A    O  
ATOM   2583  OD2 ASP A 273     -11.570  26.921 -10.988  1.00 10.00      A    O  
ATOM   2584  C   ASP A 273     -11.867  22.129 -10.704  1.00 10.00      A    C  
ATOM   2585  O   ASP A 273     -10.800  21.684 -10.283  1.00 10.00      A    O  
ATOM   2586  N   LEU A 274     -13.041  21.643 -10.337  1.00 10.00      A    N  
ATOM   2587  HN  LEU A 274     -13.855  22.032 -10.714  1.00 10.00      A    H  
ATOM   2588  CA  LEU A 274     -13.143  20.543  -9.395  1.00 10.00      A    C  
ATOM   2589  CB  LEU A 274     -14.168  20.880  -8.309  1.00 10.00      A    C  
ATOM   2590  CG  LEU A 274     -13.972  22.220  -7.594  1.00 10.00      A    C  
ATOM   2591  CD1 LEU A 274     -15.138  22.503  -6.660  1.00 10.00      A    C  
ATOM   2592  CD2 LEU A 274     -12.653  22.238  -6.835  1.00 10.00      A    C  
ATOM   2593  C   LEU A 274     -13.518  19.241 -10.095  1.00 10.00      A    C  
ATOM   2594  O   LEU A 274     -13.994  18.301  -9.459  1.00 10.00      A    O  
ATOM   2595  N   GLN A 275     -13.290  19.182 -11.396  1.00 10.00      A    N  
ATOM   2596  HN  GLN A 275     -12.874  19.952 -11.850  1.00 10.00      A    H  
ATOM   2597  CA  GLN A 275     -13.609  17.994 -12.172  1.00 10.00      A    C  
ATOM   2598  CB  GLN A 275     -14.652  18.314 -13.243  1.00 10.00      A    C  
ATOM   2599  CG  GLN A 275     -16.072  18.445 -12.721  1.00 10.00      A    C  
ATOM   2600  CD  GLN A 275     -17.043  18.890 -13.797  1.00 10.00      A    C  
ATOM   2601  OE1 GLN A 275     -16.688  19.654 -14.695  1.00 10.00      A    O  
ATOM   2602  NE2 GLN A 275     -18.274  18.409 -13.718  1.00 10.00      A    N  
ATOM   2603 HE21 GLN A 275     -18.487  17.801 -12.981  1.00 10.00      A    H  
ATOM   2604 HE22 GLN A 275     -18.921  18.682 -14.400  1.00 10.00      A    H  
ATOM   2605  C   GLN A 275     -12.358  17.426 -12.825  1.00 10.00      A    C  
ATOM   2606  O   GLN A 275     -11.360  18.122 -12.988  1.00 10.00      A    O  
ATOM   2607  N   GLY A 276     -12.414  16.154 -13.183  1.00 10.00      A    N  
ATOM   2608  HN  GLY A 276     -13.234  15.645 -13.023  1.00 10.00      A    H  
ATOM   2609  CA  GLY A 276     -11.283  15.522 -13.824  1.00 10.00      A    C  
ATOM   2610  C   GLY A 276     -11.531  15.359 -15.305  1.00 10.00      A    C  
ATOM   2611  O   GLY A 276     -12.603  14.917 -15.704  1.00 10.00      A    O  
ATOM   2612  N   ASN A 277     -10.561  15.728 -16.122  1.00 10.00      A    N  
ATOM   2613  HN  ASN A 277      -9.734  16.107 -15.753  1.00 10.00      A    H  
ATOM   2614  CA  ASN A 277     -10.712  15.613 -17.567  1.00 10.00      A    C  
ATOM   2615  CB  ASN A 277     -10.207  16.877 -18.270  1.00 10.00      A    C  
ATOM   2616  CG  ASN A 277      -8.694  16.974 -18.321  1.00 10.00      A    C  
ATOM   2617  OD1 ASN A 277      -7.996  16.559 -17.391  1.00 10.00      A    O  
ATOM   2618  ND2 ASN A 277      -8.180  17.519 -19.412  1.00 10.00      A    N  
ATOM   2619 HD21 ASN A 277      -8.805  17.823 -20.119  1.00 10.00      A    H  
ATOM   2620 HD22 ASN A 277      -7.208  17.601 -19.476  1.00 10.00      A    H  
ATOM   2621  C   ASN A 277      -9.994  14.381 -18.112  1.00 10.00      A    C  
ATOM   2622  O   ASN A 277     -10.160  14.019 -19.275  1.00 10.00      A    O  
ATOM   2623  N   PHE A 278      -9.205  13.740 -17.263  1.00 10.00      A    N  
ATOM   2624  HN  PHE A 278      -9.126  14.072 -16.347  1.00 10.00      A    H  
ATOM   2625  CA  PHE A 278      -8.454  12.556 -17.655  1.00 10.00      A    C  
ATOM   2626  CB  PHE A 278      -7.106  12.537 -16.922  1.00 10.00      A    C  
ATOM   2627  CG  PHE A 278      -6.113  11.529 -17.435  1.00 10.00      A    C  
ATOM   2628  CD1 PHE A 278      -5.973  10.297 -16.816  1.00 10.00      A    C  
ATOM   2629  CD2 PHE A 278      -5.312  11.819 -18.526  1.00 10.00      A    C  
ATOM   2630  CE1 PHE A 278      -5.053   9.374 -17.277  1.00 10.00      A    C  
ATOM   2631  CE2 PHE A 278      -4.391  10.900 -18.994  1.00 10.00      A    C  
ATOM   2632  CZ  PHE A 278      -4.261   9.676 -18.368  1.00 10.00      A    C  
ATOM   2633  C   PHE A 278      -9.245  11.292 -17.332  1.00 10.00      A    C  
ATOM   2634  O   PHE A 278      -9.555  11.030 -16.166  1.00 10.00      A    O  
ATOM   2635  N   GLY A 279      -9.596  10.533 -18.360  1.00 10.00      A    N  
ATOM   2636  HN  GLY A 279      -9.361  10.819 -19.274  1.00 10.00      A    H  
ATOM   2637  CA  GLY A 279     -10.339   9.304 -18.159  1.00 10.00      A    C  
ATOM   2638  C   GLY A 279     -11.314   9.023 -19.284  1.00 10.00      A    C  
ATOM   2639  O   GLY A 279     -12.210   9.829 -19.551  1.00 10.00      A    O  
ATOM   2640  N   ASP A 280     -11.138   7.885 -19.946  1.00 10.00      A    N  
ATOM   2641  HN  ASP A 280     -10.392   7.298 -19.694  1.00 10.00      A    H  
ATOM   2642  CA  ASP A 280     -12.010   7.490 -21.046  1.00 10.00      A    C  
ATOM   2643  CB  ASP A 280     -11.220   6.865 -22.207  1.00 10.00      A    C  
ATOM   2644  CG  ASP A 280     -10.427   5.626 -21.826  1.00 10.00      A    C  
ATOM   2645  OD1 ASP A 280     -10.968   4.747 -21.126  1.00 10.00      A    O  
ATOM   2646  OD2 ASP A 280      -9.260   5.520 -22.241  1.00 10.00      A    O  
ATOM   2647  C   ASP A 280     -13.125   6.555 -20.582  1.00 10.00      A    C  
ATOM   2648  O   ASP A 280     -13.294   6.315 -19.385  1.00 10.00      A    O  
ATOM   2649  N   LEU A 281     -13.874   6.019 -21.542  1.00 10.00      A    N  
ATOM   2650  HN  LEU A 281     -13.666   6.233 -22.476  1.00 10.00      A    H  
ATOM   2651  CA  LEU A 281     -14.992   5.121 -21.255  1.00 10.00      A    C  
ATOM   2652  CB  LEU A 281     -15.766   4.799 -22.533  1.00 10.00      A    C  
ATOM   2653  CG  LEU A 281     -16.728   5.877 -23.031  1.00 10.00      A    C  
ATOM   2654  CD1 LEU A 281     -17.190   5.563 -24.444  1.00 10.00      A    C  
ATOM   2655  CD2 LEU A 281     -17.920   6.005 -22.092  1.00 10.00      A    C  
ATOM   2656  C   LEU A 281     -14.557   3.826 -20.573  1.00 10.00      A    C  
ATOM   2657  O   LEU A 281     -15.351   3.192 -19.877  1.00 10.00      A    O  
ATOM   2658  N   GLN A 282     -13.310   3.431 -20.769  1.00 10.00      A    N  
ATOM   2659  HN  GLN A 282     -12.701   3.988 -21.307  1.00 10.00      A    H  
ATOM   2660  CA  GLN A 282     -12.810   2.208 -20.167  1.00 10.00      A    C  
ATOM   2661  CB  GLN A 282     -11.799   1.514 -21.083  1.00 10.00      A    C  
ATOM   2662  CG  GLN A 282     -11.493   0.078 -20.682  1.00 10.00      A    C  
ATOM   2663  CD  GLN A 282     -10.422  -0.558 -21.545  1.00 10.00      A    C  
ATOM   2664  OE1 GLN A 282     -10.716  -1.158 -22.579  1.00 10.00      A    O  
ATOM   2665  NE2 GLN A 282      -9.173  -0.444 -21.115  1.00 10.00      A    N  
ATOM   2666 HE21 GLN A 282      -9.014   0.041 -20.263  1.00 10.00      A    H  
ATOM   2667 HE22 GLN A 282      -8.461  -0.831 -21.659  1.00 10.00      A    H  
ATOM   2668  C   GLN A 282     -12.187   2.499 -18.809  1.00 10.00      A    C  
ATOM   2669  O   GLN A 282     -12.517   1.853 -17.816  1.00 10.00      A    O  
ATOM   2670  N   LEU A 283     -11.312   3.499 -18.769  1.00 10.00      A    N  
ATOM   2671  HN  LEU A 283     -11.117   3.997 -19.601  1.00 10.00      A    H  
ATOM   2672  CA  LEU A 283     -10.628   3.877 -17.534  1.00 10.00      A    C  
ATOM   2673  CB  LEU A 283      -9.611   4.997 -17.776  1.00 10.00      A    C  
ATOM   2674  CG  LEU A 283      -8.641   5.277 -16.622  1.00 10.00      A    C  
ATOM   2675  CD1 LEU A 283      -7.683   4.111 -16.431  1.00 10.00      A    C  
ATOM   2676  CD2 LEU A 283      -7.880   6.574 -16.849  1.00 10.00      A    C  
ATOM   2677  C   LEU A 283     -11.612   4.287 -16.442  1.00 10.00      A    C  
ATOM   2678  O   LEU A 283     -11.418   3.968 -15.273  1.00 10.00      A    O  
ATOM   2679  N   ASN A 284     -12.674   4.982 -16.824  1.00 10.00      A    N  
ATOM   2680  HN  ASN A 284     -12.786   5.209 -17.776  1.00 10.00      A    H  
ATOM   2681  CA  ASN A 284     -13.677   5.425 -15.858  1.00 10.00      A    C  
ATOM   2682  CB  ASN A 284     -14.559   6.530 -16.450  1.00 10.00      A    C  
ATOM   2683  CG  ASN A 284     -13.839   7.858 -16.597  1.00 10.00      A    C  
ATOM   2684  OD1 ASN A 284     -13.050   8.254 -15.742  1.00 10.00      A    O  
ATOM   2685  ND2 ASN A 284     -14.105   8.551 -17.692  1.00 10.00      A    N  
ATOM   2686 HD21 ASN A 284     -14.743   8.173 -18.333  1.00 10.00      A    H  
ATOM   2687 HD22 ASN A 284     -13.641   9.402 -17.829  1.00 10.00      A    H  
ATOM   2688  C   ASN A 284     -14.551   4.261 -15.401  1.00 10.00      A    C  
ATOM   2689  O   ASN A 284     -15.245   4.353 -14.388  1.00 10.00      A    O  
ATOM   2690  N   LYS A 285     -14.493   3.166 -16.145  1.00 10.00      A    N  
ATOM   2691  HN  LYS A 285     -13.887   3.146 -16.916  1.00 10.00      A    H  
ATOM   2692  CA  LYS A 285     -15.292   1.986 -15.843  1.00 10.00      A    C  
ATOM   2693  CB  LYS A 285     -15.782   1.353 -17.151  1.00 10.00      A    C  
ATOM   2694  CG  LYS A 285     -16.773   0.213 -16.980  1.00 10.00      A    C  
ATOM   2695  CD  LYS A 285     -17.164  -0.375 -18.327  1.00 10.00      A    C  
ATOM   2696  CE  LYS A 285     -18.192  -1.483 -18.172  1.00 10.00      A    C  
ATOM   2697  NZ  LYS A 285     -18.551  -2.093 -19.482  1.00 10.00      A    N  
ATOM   2698  HZ1 LYS A 285     -17.692  -2.412 -19.976  1.00 10.00      A    H  
ATOM   2699  HZ2 LYS A 285     -19.041  -1.396 -20.079  1.00 10.00      A    H  
ATOM   2700  HZ3 LYS A 285     -19.178  -2.909 -19.337  1.00 10.00      A    H  
ATOM   2701  C   LYS A 285     -14.502   0.965 -15.025  1.00 10.00      A    C  
ATOM   2702  O   LYS A 285     -15.021   0.388 -14.072  1.00 10.00      A    O  
ATOM   2703  N   LEU A 286     -13.251   0.742 -15.407  1.00 10.00      A    N  
ATOM   2704  HN  LEU A 286     -12.895   1.227 -16.184  1.00 10.00      A    H  
ATOM   2705  CA  LEU A 286     -12.397  -0.221 -14.715  1.00 10.00      A    C  
ATOM   2706  CB  LEU A 286     -11.441  -0.898 -15.700  1.00 10.00      A    C  
ATOM   2707  CG  LEU A 286     -12.084  -1.760 -16.789  1.00 10.00      A    C  
ATOM   2708  CD1 LEU A 286     -11.020  -2.342 -17.707  1.00 10.00      A    C  
ATOM   2709  CD2 LEU A 286     -12.926  -2.867 -16.171  1.00 10.00      A    C  
ATOM   2710  C   LEU A 286     -11.606   0.423 -13.578  1.00 10.00      A    C  
ATOM   2711  O   LEU A 286     -11.219  -0.249 -12.623  1.00 10.00      A    O  
ATOM   2712  N   GLY A 287     -11.354   1.719 -13.691  1.00 10.00      A    N  
ATOM   2713  HN  GLY A 287     -11.667   2.204 -14.484  1.00 10.00      A    H  
ATOM   2714  CA  GLY A 287     -10.612   2.425 -12.664  1.00 10.00      A    C  
ATOM   2715  C   GLY A 287      -9.161   1.990 -12.594  1.00 10.00      A    C  
ATOM   2716  O   GLY A 287      -8.343   2.399 -13.413  1.00 10.00      A    O  
ATOM   2717  N   THR A 288      -8.847   1.152 -11.617  1.00 10.00      A    N  
ATOM   2718  HN  THR A 288      -9.549   0.853 -11.000  1.00 10.00      A    H  
ATOM   2719  CA  THR A 288      -7.492   0.657 -11.435  1.00 10.00      A    C  
ATOM   2720  CB  THR A 288      -7.120   0.612  -9.941  1.00 10.00      A    C  
ATOM   2721  OG1 THR A 288      -8.257   0.181  -9.183  1.00 10.00      A    O  
ATOM   2722  HG1 THR A 288      -8.906   0.895  -9.146  1.00 10.00      A    H  
ATOM   2723  CG2 THR A 288      -6.694   1.990  -9.458  1.00 10.00      A    C  
ATOM   2724  C   THR A 288      -7.351  -0.736 -12.032  1.00 10.00      A    C  
ATOM   2725  O   THR A 288      -6.251  -1.280 -12.121  1.00 10.00      A    O  
ATOM   2726  N   GLU A 289      -8.476  -1.301 -12.449  1.00 10.00      A    N  
ATOM   2727  HN  GLU A 289      -9.322  -0.812 -12.351  1.00 10.00      A    H  
ATOM   2728  CA  GLU A 289      -8.495  -2.630 -13.041  1.00 10.00      A    C  
ATOM   2729  CB  GLU A 289      -9.797  -3.351 -12.675  1.00 10.00      A    C  
ATOM   2730  CG  GLU A 289      -9.906  -3.706 -11.197  1.00 10.00      A    C  
ATOM   2731  CD  GLU A 289     -11.320  -4.038 -10.765  1.00 10.00      A    C  
ATOM   2732  OE1 GLU A 289     -11.867  -3.308  -9.906  1.00 10.00      A    O  
ATOM   2733  OE2 GLU A 289     -11.889  -5.025 -11.284  1.00 10.00      A    O  
ATOM   2734  C   GLU A 289      -8.321  -2.545 -14.558  1.00 10.00      A    C  
ATOM   2735  O   GLU A 289      -8.590  -3.500 -15.284  1.00 10.00      A    O  
ATOM   2736  N   ASP A 290      -7.857  -1.389 -15.024  1.00 10.00      A    N  
ATOM   2737  HN  ASP A 290      -7.643  -0.676 -14.390  1.00 10.00      A    H  
ATOM   2738  CA  ASP A 290      -7.637  -1.161 -16.449  1.00 10.00      A    C  
ATOM   2739  CB  ASP A 290      -7.789   0.331 -16.786  1.00 10.00      A    C  
ATOM   2740  CG  ASP A 290      -7.796   0.617 -18.280  1.00 10.00      A    C  
ATOM   2741  OD1 ASP A 290      -6.746   0.458 -18.932  1.00 10.00      A    O  
ATOM   2742  OD2 ASP A 290      -8.852   1.012 -18.814  1.00 10.00      A    O  
ATOM   2743  C   ASP A 290      -6.244  -1.645 -16.845  1.00 10.00      A    C  
ATOM   2744  O   ASP A 290      -5.267  -1.375 -16.148  1.00 10.00      A    O  
ATOM   2745  N   PRO A 291      -6.135  -2.374 -17.965  1.00 10.00      A    N  
ATOM   2746  CA  PRO A 291      -4.851  -2.900 -18.453  1.00 10.00      A    C  
ATOM   2747  CB  PRO A 291      -5.229  -3.651 -19.736  1.00 10.00      A    C  
ATOM   2748  CG  PRO A 291      -6.561  -3.107 -20.123  1.00 10.00      A    C  
ATOM   2749  CD  PRO A 291      -7.253  -2.764 -18.838  1.00 10.00      A    C  
ATOM   2750  C   PRO A 291      -3.819  -1.809 -18.765  1.00 10.00      A    C  
ATOM   2751  O   PRO A 291      -2.624  -2.086 -18.843  1.00 10.00      A    O  
ATOM   2752  N   ARG A 292      -4.279  -0.576 -18.940  1.00 10.00      A    N  
ATOM   2753  HN  ARG A 292      -5.248  -0.403 -18.853  1.00 10.00      A    H  
ATOM   2754  CA  ARG A 292      -3.386   0.535 -19.252  1.00 10.00      A    C  
ATOM   2755  CB  ARG A 292      -4.022   1.459 -20.293  1.00 10.00      A    C  
ATOM   2756  CG  ARG A 292      -4.555   0.744 -21.523  1.00 10.00      A    C  
ATOM   2757  CD  ARG A 292      -5.632   1.566 -22.212  1.00 10.00      A    C  
ATOM   2758  NE  ARG A 292      -6.749   1.865 -21.314  1.00 10.00      A    N  
ATOM   2759  HE  ARG A 292      -6.849   1.293 -20.507  1.00 10.00      A    H  
ATOM   2760  CZ  ARG A 292      -7.618   2.857 -21.506  1.00 10.00      A    C  
ATOM   2761  NH1 ARG A 292      -7.508   3.658 -22.559  1.00 10.00      A    N  
ATOM   2762 HH11 ARG A 292      -8.203   4.443 -22.695  1.00 10.00      A    H  
ATOM   2763 HH12 ARG A 292      -6.746   3.520 -23.252  1.00 10.00      A    H  
ATOM   2764  NH2 ARG A 292      -8.616   3.038 -20.653  1.00 10.00      A    N  
ATOM   2765 HH21 ARG A 292      -8.727   2.399 -19.825  1.00 10.00      A    H  
ATOM   2766 HH22 ARG A 292      -9.304   3.818 -20.807  1.00 10.00      A    H  
ATOM   2767  C   ARG A 292      -3.040   1.334 -18.000  1.00 10.00      A    C  
ATOM   2768  O   ARG A 292      -2.252   2.280 -18.057  1.00 10.00      A    O  
ATOM   2769  N   TRP A 293      -3.629   0.945 -16.873  1.00 10.00      A    N  
ATOM   2770  HN  TRP A 293      -4.238   0.175 -16.894  1.00 10.00      A    H  
ATOM   2771  CA  TRP A 293      -3.390   1.625 -15.601  1.00 10.00      A    C  
ATOM   2772  CB  TRP A 293      -4.228   1.026 -14.463  1.00 10.00      A    C  
ATOM   2773  CG  TRP A 293      -4.014   1.703 -13.141  1.00 10.00      A    C  
ATOM   2774  CD1 TRP A 293      -3.432   1.164 -12.029  1.00 10.00      A    C  
ATOM   2775  CD2 TRP A 293      -4.374   3.046 -12.792  1.00 10.00      A    C  
ATOM   2776  NE1 TRP A 293      -3.404   2.086 -11.013  1.00 10.00      A    N  
ATOM   2777  HE1 TRP A 293      -3.035   1.935 -10.118  1.00 10.00      A    H  
ATOM   2778  CE2 TRP A 293      -3.977   3.251 -11.456  1.00 10.00      A    C  
ATOM   2779  CE3 TRP A 293      -4.992   4.096 -13.481  1.00 10.00      A    C  
ATOM   2780  CZ2 TRP A 293      -4.176   4.461 -10.795  1.00 10.00      A    C  
ATOM   2781  CZ3 TRP A 293      -5.190   5.294 -12.824  1.00 10.00      A    C  
ATOM   2782  CH2 TRP A 293      -4.783   5.468 -11.496  1.00 10.00      A    C  
ATOM   2783  C   TRP A 293      -1.901   1.690 -15.223  1.00 10.00      A    C  
ATOM   2784  O   TRP A 293      -1.421   2.754 -14.836  1.00 10.00      A    O  
ATOM   2785  N   PRO A 294      -1.149   0.564 -15.311  1.00 10.00      A    N  
ATOM   2786  CA  PRO A 294       0.283   0.545 -14.976  1.00 10.00      A    C  
ATOM   2787  CB  PRO A 294       0.750  -0.812 -15.504  1.00 10.00      A    C  
ATOM   2788  CG  PRO A 294      -0.457  -1.676 -15.412  1.00 10.00      A    C  
ATOM   2789  CD  PRO A 294      -1.628  -0.781 -15.703  1.00 10.00      A    C  
ATOM   2790  C   PRO A 294       1.072   1.669 -15.652  1.00 10.00      A    C  
ATOM   2791  O   PRO A 294       1.871   2.343 -15.006  1.00 10.00      A    O  
ATOM   2792  N   GLN A 295       0.822   1.883 -16.940  1.00 10.00      A    N  
ATOM   2793  HN  GLN A 295       0.146   1.337 -17.396  1.00 10.00      A    H  
ATOM   2794  CA  GLN A 295       1.526   2.919 -17.692  1.00 10.00      A    C  
ATOM   2795  CB  GLN A 295       1.431   2.678 -19.200  1.00 10.00      A    C  
ATOM   2796  CG  GLN A 295       2.141   1.417 -19.674  1.00 10.00      A    C  
ATOM   2797  CD  GLN A 295       1.359   0.153 -19.372  1.00 10.00      A    C  
ATOM   2798  OE1 GLN A 295       0.129   0.151 -19.389  1.00 10.00      A    O  
ATOM   2799  NE2 GLN A 295       2.067  -0.927 -19.072  1.00 10.00      A    N  
ATOM   2800 HE21 GLN A 295       3.045  -0.849 -19.059  1.00 10.00      A    H  
ATOM   2801 HE22 GLN A 295       1.584  -1.755 -18.876  1.00 10.00      A    H  
ATOM   2802  C   GLN A 295       1.017   4.308 -17.326  1.00 10.00      A    C  
ATOM   2803  O   GLN A 295       1.753   5.291 -17.390  1.00 10.00      A    O  
ATOM   2804  N   ILE A 296      -0.248   4.385 -16.944  1.00 10.00      A    N  
ATOM   2805  HN  ILE A 296      -0.797   3.571 -16.940  1.00 10.00      A    H  
ATOM   2806  CA  ILE A 296      -0.843   5.649 -16.538  1.00 10.00      A    C  
ATOM   2807  CB  ILE A 296      -2.386   5.555 -16.478  1.00 10.00      A    C  
ATOM   2808  CG1 ILE A 296      -2.953   5.396 -17.893  1.00 10.00      A    C  
ATOM   2809  CG2 ILE A 296      -2.990   6.774 -15.794  1.00 10.00      A    C  
ATOM   2810  CD1 ILE A 296      -4.447   5.160 -17.939  1.00 10.00      A    C  
ATOM   2811  C   ILE A 296      -0.272   6.059 -15.181  1.00 10.00      A    C  
ATOM   2812  O   ILE A 296      -0.126   7.245 -14.880  1.00 10.00      A    O  
ATOM   2813  N   ALA A 297       0.084   5.058 -14.382  1.00 10.00      A    N  
ATOM   2814  HN  ALA A 297      -0.053   4.133 -14.689  1.00 10.00      A    H  
ATOM   2815  CA  ALA A 297       0.661   5.288 -13.065  1.00 10.00      A    C  
ATOM   2816  CB  ALA A 297       0.714   3.992 -12.270  1.00 10.00      A    C  
ATOM   2817  C   ALA A 297       2.054   5.891 -13.195  1.00 10.00      A    C  
ATOM   2818  O   ALA A 297       2.540   6.561 -12.286  1.00 10.00      A    O  
ATOM   2819  N   GLU A 298       2.682   5.658 -14.343  1.00 10.00      A    N  
ATOM   2820  HN  GLU A 298       2.239   5.112 -15.028  1.00 10.00      A    H  
ATOM   2821  CA  GLU A 298       4.014   6.183 -14.614  1.00 10.00      A    C  
ATOM   2822  CB  GLU A 298       4.609   5.498 -15.851  1.00 10.00      A    C  
ATOM   2823  CG  GLU A 298       4.681   3.980 -15.751  1.00 10.00      A    C  
ATOM   2824  CD  GLU A 298       4.762   3.298 -17.105  1.00 10.00      A    C  
ATOM   2825  OE1 GLU A 298       4.797   2.050 -17.144  1.00 10.00      A    O  
ATOM   2826  OE2 GLU A 298       4.784   4.007 -18.135  1.00 10.00      A    O  
ATOM   2827  C   GLU A 298       3.949   7.695 -14.828  1.00 10.00      A    C  
ATOM   2828  O   GLU A 298       4.965   8.389 -14.784  1.00 10.00      A    O  
ATOM   2829  N   LEU A 299       2.739   8.195 -15.051  1.00 10.00      A    N  
ATOM   2830  HN  LEU A 299       1.969   7.586 -15.067  1.00 10.00      A    H  
ATOM   2831  CA  LEU A 299       2.517   9.617 -15.270  1.00 10.00      A    C  
ATOM   2832  CB  LEU A 299       1.450   9.818 -16.349  1.00 10.00      A    C  
ATOM   2833  CG  LEU A 299       1.738   9.181 -17.710  1.00 10.00      A    C  
ATOM   2834  CD1 LEU A 299       0.448   8.983 -18.490  1.00 10.00      A    C  
ATOM   2835  CD2 LEU A 299       2.714  10.034 -18.501  1.00 10.00      A    C  
ATOM   2836  C   LEU A 299       2.072  10.293 -13.977  1.00 10.00      A    C  
ATOM   2837  O   LEU A 299       1.795  11.492 -13.953  1.00 10.00      A    O  
ATOM   2838  N   ALA A 300       2.010   9.517 -12.903  1.00 10.00      A    N  
ATOM   2839  HN  ALA A 300       2.270   8.573 -12.979  1.00 10.00      A    H  
ATOM   2840  CA  ALA A 300       1.589  10.031 -11.610  1.00 10.00      A    C  
ATOM   2841  CB  ALA A 300       0.587   9.086 -10.964  1.00 10.00      A    C  
ATOM   2842  C   ALA A 300       2.787  10.252 -10.692  1.00 10.00      A    C  
ATOM   2843  O   ALA A 300       3.502   9.309 -10.348  1.00 10.00      A    O  
ATOM   2844  N   PRO A 301       3.030  11.509 -10.294  1.00 10.00      A    N  
ATOM   2845  CA  PRO A 301       4.143  11.849  -9.408  1.00 10.00      A    C  
ATOM   2846  CB  PRO A 301       4.152  13.381  -9.416  1.00 10.00      A    C  
ATOM   2847  CG  PRO A 301       2.756  13.767  -9.768  1.00 10.00      A    C  
ATOM   2848  CD  PRO A 301       2.244  12.693 -10.685  1.00 10.00      A    C  
ATOM   2849  C   PRO A 301       3.919  11.328  -7.991  1.00 10.00      A    C  
ATOM   2850  O   PRO A 301       2.787  11.278  -7.509  1.00 10.00      A    O  
ATOM   2851  N   THR A 302       5.001  10.933  -7.333  1.00 10.00      A    N  
ATOM   2852  HN  THR A 302       5.871  10.986  -7.772  1.00 10.00      A    H  
ATOM   2853  CA  THR A 302       4.920  10.425  -5.972  1.00 10.00      A    C  
ATOM   2854  CB  THR A 302       6.275   9.846  -5.513  1.00 10.00      A    C  
ATOM   2855  OG1 THR A 302       7.320  10.796  -5.773  1.00 10.00      A    O  
ATOM   2856  HG1 THR A 302       7.854  10.493  -6.514  1.00 10.00      A    H  
ATOM   2857  CG2 THR A 302       6.582   8.547  -6.243  1.00 10.00      A    C  
ATOM   2858  C   THR A 302       4.504  11.540  -5.019  1.00 10.00      A    C  
ATOM   2859  O   THR A 302       4.644  12.718  -5.346  1.00 10.00      A    O  
ATOM   2860  N   ALA A 303       4.005  11.167  -3.842  1.00 10.00      A    N  
ATOM   2861  HN  ALA A 303       3.914  10.212  -3.646  1.00 10.00      A    H  
ATOM   2862  CA  ALA A 303       3.569  12.141  -2.841  1.00 10.00      A    C  
ATOM   2863  CB  ALA A 303       3.115  11.433  -1.573  1.00 10.00      A    C  
ATOM   2864  C   ALA A 303       4.668  13.154  -2.524  1.00 10.00      A    C  
ATOM   2865  O   ALA A 303       4.393  14.329  -2.291  1.00 10.00      A    O  
ATOM   2866  N   SER A 304       5.912  12.691  -2.541  1.00 10.00      A    N  
ATOM   2867  HN  SER A 304       6.067  11.751  -2.749  1.00 10.00      A    H  
ATOM   2868  CA  SER A 304       7.048  13.551  -2.259  1.00 10.00      A    C  
ATOM   2869  CB  SER A 304       8.302  12.705  -2.038  1.00 10.00      A    C  
ATOM   2870  OG  SER A 304       9.109  13.252  -1.015  1.00 10.00      A    O  
ATOM   2871  HG  SER A 304       9.779  12.609  -0.755  1.00 10.00      A    H  
ATOM   2872  C   SER A 304       7.271  14.539  -3.400  1.00 10.00      A    C  
ATOM   2873  O   SER A 304       7.433  15.738  -3.173  1.00 10.00      A    O  
ATOM   2874  N   ALA A 305       7.262  14.028  -4.626  1.00 10.00      A    N  
ATOM   2875  HN  ALA A 305       7.112  13.066  -4.743  1.00 10.00      A    H  
ATOM   2876  CA  ALA A 305       7.461  14.864  -5.801  1.00 10.00      A    C  
ATOM   2877  CB  ALA A 305       7.606  14.003  -7.046  1.00 10.00      A    C  
ATOM   2878  C   ALA A 305       6.305  15.842  -5.959  1.00 10.00      A    C  
ATOM   2879  O   ALA A 305       6.511  17.008  -6.266  1.00 10.00      A    O  
ATOM   2880  N   PHE A 306       5.093  15.356  -5.726  1.00 10.00      A    N  
ATOM   2881  HN  PHE A 306       5.001  14.408  -5.477  1.00 10.00      A    H  
ATOM   2882  CA  PHE A 306       3.889  16.173  -5.834  1.00 10.00      A    C  
ATOM   2883  CB  PHE A 306       2.661  15.324  -5.476  1.00 10.00      A    C  
ATOM   2884  CG  PHE A 306       1.379  16.094  -5.318  1.00 10.00      A    C  
ATOM   2885  CD1 PHE A 306       0.820  16.280  -4.063  1.00 10.00      A    C  
ATOM   2886  CD2 PHE A 306       0.731  16.625  -6.420  1.00 10.00      A    C  
ATOM   2887  CE1 PHE A 306      -0.360  16.982  -3.910  1.00 10.00      A    C  
ATOM   2888  CE2 PHE A 306      -0.449  17.329  -6.275  1.00 10.00      A    C  
ATOM   2889  CZ  PHE A 306      -0.996  17.507  -5.018  1.00 10.00      A    C  
ATOM   2890  C   PHE A 306       3.966  17.410  -4.939  1.00 10.00      A    C  
ATOM   2891  O   PHE A 306       3.751  18.534  -5.397  1.00 10.00      A    O  
ATOM   2892  N   MET A 307       4.319  17.197  -3.676  1.00 10.00      A    N  
ATOM   2893  HN  MET A 307       4.528  16.282  -3.388  1.00 10.00      A    H  
ATOM   2894  CA  MET A 307       4.410  18.284  -2.704  1.00 10.00      A    C  
ATOM   2895  CB  MET A 307       4.478  17.732  -1.276  1.00 10.00      A    C  
ATOM   2896  CG  MET A 307       3.204  17.051  -0.798  1.00 10.00      A    C  
ATOM   2897  SD  MET A 307       1.838  18.202  -0.544  1.00 10.00      A    S  
ATOM   2898  CE  MET A 307       2.508  19.254   0.742  1.00 10.00      A    C  
ATOM   2899  C   MET A 307       5.593  19.217  -2.961  1.00 10.00      A    C  
ATOM   2900  O   MET A 307       5.671  20.297  -2.377  1.00 10.00      A    O  
ATOM   2901  N   GLY A 308       6.510  18.810  -3.830  1.00 10.00      A    N  
ATOM   2902  HN  GLY A 308       6.405  17.944  -4.277  1.00 10.00      A    H  
ATOM   2903  CA  GLY A 308       7.667  19.638  -4.114  1.00 10.00      A    C  
ATOM   2904  C   GLY A 308       7.803  20.002  -5.578  1.00 10.00      A    C  
ATOM   2905  O   GLY A 308       8.863  20.451  -6.011  1.00 10.00      A    O  
ATOM   2906  N   MET A 309       6.738  19.813  -6.348  1.00 10.00      A    N  
ATOM   2907  HN  MET A 309       5.922  19.444  -5.952  1.00 10.00      A    H  
ATOM   2908  CA  MET A 309       6.771  20.128  -7.775  1.00 10.00      A    C  
ATOM   2909  CB  MET A 309       6.982  18.863  -8.613  1.00 10.00      A    C  
ATOM   2910  CG  MET A 309       8.439  18.448  -8.770  1.00 10.00      A    C  
ATOM   2911  SD  MET A 309       8.634  16.696  -9.164  1.00 10.00      A    S  
ATOM   2912  CE  MET A 309       7.424  16.496 -10.469  1.00 10.00      A    C  
ATOM   2913  C   MET A 309       5.513  20.860  -8.231  1.00 10.00      A    C  
ATOM   2914  O   MET A 309       5.501  21.486  -9.288  1.00 10.00      A    O  
ATOM   2915  N   SER A 310       4.451  20.774  -7.444  1.00 10.00      A    N  
ATOM   2916  HN  SER A 310       4.505  20.258  -6.612  1.00 10.00      A    H  
ATOM   2917  CA  SER A 310       3.204  21.435  -7.790  1.00 10.00      A    C  
ATOM   2918  CB  SER A 310       2.045  20.444  -7.694  1.00 10.00      A    C  
ATOM   2919  OG  SER A 310       2.326  19.277  -8.449  1.00 10.00      A    O  
ATOM   2920  HG  SER A 310       3.234  19.316  -8.764  1.00 10.00      A    H  
ATOM   2921  C   SER A 310       2.955  22.643  -6.893  1.00 10.00      A    C  
ATOM   2922  O   SER A 310       3.085  22.558  -5.675  1.00 10.00      A    O  
ATOM   2923  N   GLN A 311       2.614  23.771  -7.505  1.00 10.00      A    N  
ATOM   2924  HN  GLN A 311       2.537  23.780  -8.485  1.00 10.00      A    H  
ATOM   2925  CA  GLN A 311       2.345  24.992  -6.760  1.00 10.00      A    C  
ATOM   2926  CB  GLN A 311       2.405  26.205  -7.689  1.00 10.00      A    C  
ATOM   2927  CG  GLN A 311       3.703  26.305  -8.473  1.00 10.00      A    C  
ATOM   2928  CD  GLN A 311       3.697  27.435  -9.480  1.00 10.00      A    C  
ATOM   2929  OE1 GLN A 311       2.650  27.818  -9.997  1.00 10.00      A    O  
ATOM   2930  NE2 GLN A 311       4.872  27.970  -9.771  1.00 10.00      A    N  
ATOM   2931 HE21 GLN A 311       5.666  27.610  -9.325  1.00 10.00      A    H  
ATOM   2932 HE22 GLN A 311       4.899  28.699 -10.423  1.00 10.00      A    H  
ATOM   2933  C   GLN A 311       0.982  24.903  -6.088  1.00 10.00      A    C  
ATOM   2934  O   GLN A 311      -0.009  24.558  -6.732  1.00 10.00      A    O  
ATOM   2935  N   PHE A 312       0.941  25.203  -4.797  1.00 10.00      A    N  
ATOM   2936  HN  PHE A 312       1.764  25.480  -4.345  1.00 10.00      A    H  
ATOM   2937  CA  PHE A 312      -0.297  25.135  -4.034  1.00 10.00      A    C  
ATOM   2938  CB  PHE A 312      -0.074  24.386  -2.717  1.00 10.00      A    C  
ATOM   2939  CG  PHE A 312       0.457  22.994  -2.890  1.00 10.00      A    C  
ATOM   2940  CD1 PHE A 312      -0.361  21.981  -3.362  1.00 10.00      A    C  
ATOM   2941  CD2 PHE A 312       1.773  22.697  -2.579  1.00 10.00      A    C  
ATOM   2942  CE1 PHE A 312       0.125  20.699  -3.523  1.00 10.00      A    C  
ATOM   2943  CE2 PHE A 312       2.265  21.418  -2.737  1.00 10.00      A    C  
ATOM   2944  CZ  PHE A 312       1.439  20.417  -3.210  1.00 10.00      A    C  
ATOM   2945  C   PHE A 312      -0.860  26.517  -3.742  1.00 10.00      A    C  
ATOM   2946  O   PHE A 312      -0.149  27.401  -3.265  1.00 10.00      A    O  
ATOM   2947  N   LYS A 313      -2.137  26.692  -4.031  1.00 10.00      A    N  
ATOM   2948  HN  LYS A 313      -2.643  25.941  -4.419  1.00 10.00      A    H  
ATOM   2949  CA  LYS A 313      -2.817  27.952  -3.789  1.00 10.00      A    C  
ATOM   2950  CB  LYS A 313      -3.194  28.629  -5.112  1.00 10.00      A    C  
ATOM   2951  CG  LYS A 313      -3.758  30.034  -4.954  1.00 10.00      A    C  
ATOM   2952  CD  LYS A 313      -4.100  30.653  -6.300  1.00 10.00      A    C  
ATOM   2953  CE  LYS A 313      -4.686  32.047  -6.132  1.00 10.00      A    C  
ATOM   2954  NZ  LYS A 313      -5.082  32.650  -7.436  1.00 10.00      A    N  
ATOM   2955  HZ1 LYS A 313      -5.712  32.005  -7.951  1.00 10.00      A    H  
ATOM   2956  HZ2 LYS A 313      -4.240  32.832  -8.017  1.00 10.00      A    H  
ATOM   2957  HZ3 LYS A 313      -5.580  33.550  -7.277  1.00 10.00      A    H  
ATOM   2958  C   LYS A 313      -4.064  27.706  -2.950  1.00 10.00      A    C  
ATOM   2959  O   LYS A 313      -4.969  26.982  -3.368  1.00 10.00      A    O  
ATOM   2960  N   LEU A 314      -4.100  28.287  -1.762  1.00 10.00      A    N  
ATOM   2961  HN  LEU A 314      -3.345  28.844  -1.475  1.00 10.00      A    H  
ATOM   2962  CA  LEU A 314      -5.240  28.120  -0.873  1.00 10.00      A    C  
ATOM   2963  CB  LEU A 314      -4.816  28.279   0.589  1.00 10.00      A    C  
ATOM   2964  CG  LEU A 314      -5.721  27.614   1.629  1.00 10.00      A    C  
ATOM   2965  CD1 LEU A 314      -5.773  26.109   1.411  1.00 10.00      A    C  
ATOM   2966  CD2 LEU A 314      -5.246  27.938   3.038  1.00 10.00      A    C  
ATOM   2967  C   LEU A 314      -6.346  29.110  -1.225  1.00 10.00      A    C  
ATOM   2968  O   LEU A 314      -6.205  30.315  -1.021  1.00 10.00      A    O  
ATOM   2969  N   THR A 315      -7.435  28.595  -1.771  1.00 10.00      A    N  
ATOM   2970  HN  THR A 315      -7.482  27.625  -1.916  1.00 10.00      A    H  
ATOM   2971  CA  THR A 315      -8.562  29.429  -2.160  1.00 10.00      A    C  
ATOM   2972  CB  THR A 315      -9.013  29.120  -3.603  1.00 10.00      A    C  
ATOM   2973  OG1 THR A 315      -8.572  27.806  -3.988  1.00 10.00      A    O  
ATOM   2974  HG1 THR A 315      -8.518  27.240  -3.207  1.00 10.00      A    H  
ATOM   2975  CG2 THR A 315      -8.447  30.145  -4.573  1.00 10.00      A    C  
ATOM   2976  C   THR A 315      -9.743  29.244  -1.210  1.00 10.00      A    C  
ATOM   2977  O   THR A 315     -10.161  28.121  -0.945  1.00 10.00      A    O  
ATOM   2978  N   HIS A 316     -10.271  30.346  -0.691  1.00 10.00      A    N  
ATOM   2979  HN  HIS A 316      -9.894  31.218  -0.932  1.00 10.00      A    H  
ATOM   2980  CA  HIS A 316     -11.411  30.284   0.219  1.00 10.00      A    C  
ATOM   2981  CB  HIS A 316     -11.590  31.615   0.972  1.00 10.00      A    C  
ATOM   2982  CG  HIS A 316     -12.886  31.736   1.732  1.00 10.00      A    C  
ATOM   2983  ND1 HIS A 316     -14.042  32.250   1.176  1.00 10.00      A    N  
ATOM   2984  HD1 HIS A 316     -14.147  32.553   0.246  1.00 10.00      A    H  
ATOM   2985  CD2 HIS A 316     -13.201  31.420   3.014  1.00 10.00      A    C  
ATOM   2986  CE1 HIS A 316     -15.007  32.243   2.079  1.00 10.00      A    C  
ATOM   2987  NE2 HIS A 316     -14.523  31.746   3.200  1.00 10.00      A    N  
ATOM   2988  HE2 HIS A 316     -15.037  31.622   4.036  1.00 10.00      A    H  
ATOM   2989  C   HIS A 316     -12.679  29.949  -0.551  1.00 10.00      A    C  
ATOM   2990  O   HIS A 316     -13.084  30.697  -1.439  1.00 10.00      A    O  
ATOM   2991  N   GLN A 317     -13.297  28.834  -0.205  1.00 10.00      A    N  
ATOM   2992  HN  GLN A 317     -12.921  28.279   0.514  1.00 10.00      A    H  
ATOM   2993  CA  GLN A 317     -14.523  28.414  -0.862  1.00 10.00      A    C  
ATOM   2994  CB  GLN A 317     -14.694  26.896  -0.756  1.00 10.00      A    C  
ATOM   2995  CG  GLN A 317     -15.822  26.333  -1.604  1.00 10.00      A    C  
ATOM   2996  CD  GLN A 317     -16.184  24.915  -1.212  1.00 10.00      A    C  
ATOM   2997  OE1 GLN A 317     -15.338  24.149  -0.754  1.00 10.00      A    O  
ATOM   2998  NE2 GLN A 317     -17.448  24.560  -1.388  1.00 10.00      A    N  
ATOM   2999 HE21 GLN A 317     -18.067  25.222  -1.755  1.00 10.00      A    H  
ATOM   3000 HE22 GLN A 317     -17.710  23.651  -1.135  1.00 10.00      A    H  
ATOM   3001  C   GLN A 317     -15.722  29.136  -0.248  1.00 10.00      A    C  
ATOM   3002  O   GLN A 317     -16.187  30.148  -0.770  1.00 10.00      A    O  
ATOM   3003  N   ASN A 318     -16.193  28.634   0.884  1.00 10.00      A    N  
ATOM   3004  HN  ASN A 318     -15.762  27.844   1.271  1.00 10.00      A    H  
ATOM   3005  CA  ASN A 318     -17.331  29.223   1.579  1.00 10.00      A    C  
ATOM   3006  CB  ASN A 318     -18.635  28.498   1.204  1.00 10.00      A    C  
ATOM   3007  CG  ASN A 318     -18.718  27.089   1.773  1.00 10.00      A    C  
ATOM   3008  OD1 ASN A 318     -17.763  26.318   1.692  1.00 10.00      A    O  
ATOM   3009  ND2 ASN A 318     -19.857  26.753   2.365  1.00 10.00      A    N  
ATOM   3010 HD21 ASN A 318     -20.576  27.417   2.404  1.00 10.00      A    H  
ATOM   3011 HD22 ASN A 318     -19.929  25.856   2.757  1.00 10.00      A    H  
ATOM   3012  C   ASN A 318     -17.105  29.147   3.085  1.00 10.00      A    C  
ATOM   3013  O   ASN A 318     -15.971  28.997   3.538  1.00 10.00      A    O  
ATOM   3014  N   ASN A 319     -18.173  29.272   3.856  1.00 10.00      A    N  
ATOM   3015  HN  ASN A 319     -19.049  29.411   3.441  1.00 10.00      A    H  
ATOM   3016  CA  ASN A 319     -18.087  29.191   5.309  1.00 10.00      A    C  
ATOM   3017  CB  ASN A 319     -18.454  30.531   5.957  1.00 10.00      A    C  
ATOM   3018  CG  ASN A 319     -17.268  31.466   6.124  1.00 10.00      A    C  
ATOM   3019  OD1 ASN A 319     -16.375  31.532   5.273  1.00 10.00      A    O  
ATOM   3020  ND2 ASN A 319     -17.251  32.195   7.230  1.00 10.00      A    N  
ATOM   3021 HD21 ASN A 319     -17.990  32.089   7.866  1.00 10.00      A    H  
ATOM   3022 HD22 ASN A 319     -16.499  32.806   7.373  1.00 10.00      A    H  
ATOM   3023  C   ASN A 319     -19.025  28.100   5.805  1.00 10.00      A    C  
ATOM   3024  O   ASN A 319     -20.015  27.789   5.141  1.00 10.00      A    O  
ATOM   3025  N   ASP A 320     -18.711  27.514   6.953  1.00 10.00      A    N  
ATOM   3026  HN  ASP A 320     -17.904  27.802   7.437  1.00 10.00      A    H  
ATOM   3027  CA  ASP A 320     -19.542  26.453   7.518  1.00 10.00      A    C  
ATOM   3028  CB  ASP A 320     -18.704  25.456   8.343  1.00 10.00      A    C  
ATOM   3029  CG  ASP A 320     -18.518  25.850   9.801  1.00 10.00      A    C  
ATOM   3030  OD1 ASP A 320     -18.474  27.061  10.103  1.00 10.00      A    O  
ATOM   3031  OD2 ASP A 320     -18.404  24.949  10.656  1.00 10.00      A    O  
ATOM   3032  C   ASP A 320     -20.691  27.037   8.340  1.00 10.00      A    C  
ATOM   3033  O   ASP A 320     -20.801  28.258   8.487  1.00 10.00      A    O  
ATOM   3034  N   ASP A 321     -21.527  26.164   8.887  1.00 10.00      A    N  
ATOM   3035  HN  ASP A 321     -21.387  25.200   8.720  1.00 10.00      A    H  
ATOM   3036  CA  ASP A 321     -22.685  26.567   9.689  1.00 10.00      A    C  
ATOM   3037  CB  ASP A 321     -23.633  25.374   9.887  1.00 10.00      A    C  
ATOM   3038  CG  ASP A 321     -23.683  24.435   8.694  1.00 10.00      A    C  
ATOM   3039  OD1 ASP A 321     -24.773  24.277   8.106  1.00 10.00      A    O  
ATOM   3040  OD2 ASP A 321     -22.628  23.849   8.355  1.00 10.00      A    O  
ATOM   3041  C   ASP A 321     -22.286  27.130  11.058  1.00 10.00      A    C  
ATOM   3042  O   ASP A 321     -23.107  27.193  11.976  1.00 10.00      A    O  
ATOM   3043  N   HIS A 322     -21.028  27.519  11.211  1.00 10.00      A    N  
ATOM   3044  HN  HIS A 322     -20.401  27.423  10.458  1.00 10.00      A    H  
ATOM   3045  CA  HIS A 322     -20.552  28.079  12.470  1.00 10.00      A    C  
ATOM   3046  CB  HIS A 322     -19.719  27.059  13.250  1.00 10.00      A    C  
ATOM   3047  CG  HIS A 322     -20.426  25.764  13.491  1.00 10.00      A    C  
ATOM   3048  ND1 HIS A 322     -21.597  25.669  14.217  1.00 10.00      A    N  
ATOM   3049  HD1 HIS A 322     -22.075  26.419  14.633  1.00 10.00      A    H  
ATOM   3050  CD2 HIS A 322     -20.139  24.508  13.078  1.00 10.00      A    C  
ATOM   3051  CE1 HIS A 322     -21.995  24.411  14.240  1.00 10.00      A    C  
ATOM   3052  NE2 HIS A 322     -21.129  23.688  13.556  1.00 10.00      A    N  
ATOM   3053  HE2 HIS A 322     -21.193  22.723  13.401  1.00 10.00      A    H  
ATOM   3054  C   HIS A 322     -19.749  29.351  12.238  1.00 10.00      A    C  
ATOM   3055  O   HIS A 322     -19.545  30.140  13.158  1.00 10.00      A    O  
ATOM   3056  N   GLY A 323     -19.292  29.540  11.009  1.00 10.00      A    N  
ATOM   3057  HN  GLY A 323     -19.467  28.864  10.318  1.00 10.00      A    H  
ATOM   3058  CA  GLY A 323     -18.523  30.722  10.680  1.00 10.00      A    C  
ATOM   3059  C   GLY A 323     -17.098  30.393  10.283  1.00 10.00      A    C  
ATOM   3060  O   GLY A 323     -16.294  31.294  10.036  1.00 10.00      A    O  
ATOM   3061  N   ASN A 324     -16.788  29.105  10.209  1.00 10.00      A    N  
ATOM   3062  HN  ASN A 324     -17.486  28.431  10.392  1.00 10.00      A    H  
ATOM   3063  CA  ASN A 324     -15.450  28.657   9.840  1.00 10.00      A    C  
ATOM   3064  CB  ASN A 324     -15.222  27.189  10.223  1.00 10.00      A    C  
ATOM   3065  CG  ASN A 324     -15.263  26.940  11.717  1.00 10.00      A    C  
ATOM   3066  OD1 ASN A 324     -14.281  27.163  12.425  1.00 10.00      A    O  
ATOM   3067  ND2 ASN A 324     -16.395  26.454  12.205  1.00 10.00      A    N  
ATOM   3068 HD21 ASN A 324     -17.139  26.281  11.575  1.00 10.00      A    H  
ATOM   3069 HD22 ASN A 324     -16.447  26.282  13.164  1.00 10.00      A    H  
ATOM   3070  C   ASN A 324     -15.224  28.827   8.347  1.00 10.00      A    C  
ATOM   3071  O   ASN A 324     -16.046  28.399   7.535  1.00 10.00      A    O  
ATOM   3072  N   PRO A 325     -14.115  29.467   7.965  1.00 10.00      A    N  
ATOM   3073  CA  PRO A 325     -13.783  29.687   6.564  1.00 10.00      A    C  
ATOM   3074  CB  PRO A 325     -12.734  30.798   6.622  1.00 10.00      A    C  
ATOM   3075  CG  PRO A 325     -12.082  30.647   7.957  1.00 10.00      A    C  
ATOM   3076  CD  PRO A 325     -13.101  30.028   8.877  1.00 10.00      A    C  
ATOM   3077  C   PRO A 325     -13.210  28.431   5.909  1.00 10.00      A    C  
ATOM   3078  O   PRO A 325     -12.130  27.962   6.270  1.00 10.00      A    O  
ATOM   3079  N   VAL A 326     -13.943  27.887   4.949  1.00 10.00      A    N  
ATOM   3080  HN  VAL A 326     -14.797  28.306   4.701  1.00 10.00      A    H  
ATOM   3081  CA  VAL A 326     -13.512  26.692   4.240  1.00 10.00      A    C  
ATOM   3082  CB  VAL A 326     -14.705  25.966   3.576  1.00 10.00      A    C  
ATOM   3083  CG1 VAL A 326     -14.266  24.644   2.960  1.00 10.00      A    C  
ATOM   3084  CG2 VAL A 326     -15.825  25.740   4.583  1.00 10.00      A    C  
ATOM   3085  C   VAL A 326     -12.487  27.070   3.177  1.00 10.00      A    C  
ATOM   3086  O   VAL A 326     -12.646  28.077   2.478  1.00 10.00      A    O  
ATOM   3087  N   TYR A 327     -11.435  26.276   3.065  1.00 10.00      A    N  
ATOM   3088  HN  TYR A 327     -11.363  25.487   3.643  1.00 10.00      A    H  
ATOM   3089  CA  TYR A 327     -10.383  26.542   2.100  1.00 10.00      A    C  
ATOM   3090  CB  TYR A 327      -9.077  26.883   2.820  1.00 10.00      A    C  
ATOM   3091  CG  TYR A 327      -9.094  28.198   3.564  1.00 10.00      A    C  
ATOM   3092  CD1 TYR A 327      -8.992  29.403   2.884  1.00 10.00      A    C  
ATOM   3093  CD2 TYR A 327      -9.204  28.235   4.948  1.00 10.00      A    C  
ATOM   3094  CE1 TYR A 327      -8.999  30.606   3.560  1.00 10.00      A    C  
ATOM   3095  CE2 TYR A 327      -9.215  29.434   5.633  1.00 10.00      A    C  
ATOM   3096  CZ  TYR A 327      -9.111  30.617   4.933  1.00 10.00      A    C  
ATOM   3097  OH  TYR A 327      -9.120  31.816   5.609  1.00 10.00      A    O  
ATOM   3098  HH  TYR A 327      -9.221  32.538   4.984  1.00 10.00      A    H  
ATOM   3099  C   TYR A 327     -10.156  25.352   1.181  1.00 10.00      A    C  
ATOM   3100  O   TYR A 327     -10.084  24.210   1.633  1.00 10.00      A    O  
ATOM   3101  N   PHE A 328     -10.048  25.633  -0.107  1.00 10.00      A    N  
ATOM   3102  HN  PHE A 328     -10.130  26.570  -0.396  1.00 10.00      A    H  
ATOM   3103  CA  PHE A 328      -9.805  24.611  -1.109  1.00 10.00      A    C  
ATOM   3104  CB  PHE A 328     -10.743  24.801  -2.306  1.00 10.00      A    C  
ATOM   3105  CG  PHE A 328     -11.720  23.677  -2.512  1.00 10.00      A    C  
ATOM   3106  CD1 PHE A 328     -11.397  22.378  -2.150  1.00 10.00      A    C  
ATOM   3107  CD2 PHE A 328     -12.962  23.921  -3.073  1.00 10.00      A    C  
ATOM   3108  CE1 PHE A 328     -12.296  21.346  -2.342  1.00 10.00      A    C  
ATOM   3109  CE2 PHE A 328     -13.865  22.895  -3.268  1.00 10.00      A    C  
ATOM   3110  CZ  PHE A 328     -13.532  21.605  -2.903  1.00 10.00      A    C  
ATOM   3111  C   PHE A 328      -8.358  24.706  -1.568  1.00 10.00      A    C  
ATOM   3112  O   PHE A 328      -7.918  25.757  -2.045  1.00 10.00      A    O  
ATOM   3113  N   LEU A 329      -7.621  23.620  -1.412  1.00 10.00      A    N  
ATOM   3114  HN  LEU A 329      -8.033  22.813  -1.039  1.00 10.00      A    H  
ATOM   3115  CA  LEU A 329      -6.216  23.589  -1.791  1.00 10.00      A    C  
ATOM   3116  CB  LEU A 329      -5.455  22.566  -0.941  1.00 10.00      A    C  
ATOM   3117  CG  LEU A 329      -3.940  22.506  -1.149  1.00 10.00      A    C  
ATOM   3118  CD1 LEU A 329      -3.279  23.791  -0.673  1.00 10.00      A    C  
ATOM   3119  CD2 LEU A 329      -3.346  21.299  -0.439  1.00 10.00      A    C  
ATOM   3120  C   LEU A 329      -6.049  23.270  -3.269  1.00 10.00      A    C  
ATOM   3121  O   LEU A 329      -6.292  22.144  -3.702  1.00 10.00      A    O  
ATOM   3122  N   ARG A 330      -5.655  24.267  -4.043  1.00 10.00      A    N  
ATOM   3123  HN  ARG A 330      -5.497  25.155  -3.644  1.00 10.00      A    H  
ATOM   3124  CA  ARG A 330      -5.442  24.080  -5.468  1.00 10.00      A    C  
ATOM   3125  CB  ARG A 330      -5.876  25.320  -6.248  1.00 10.00      A    C  
ATOM   3126  CG  ARG A 330      -7.374  25.571  -6.259  1.00 10.00      A    C  
ATOM   3127  CD  ARG A 330      -7.711  26.747  -7.158  1.00 10.00      A    C  
ATOM   3128  NE  ARG A 330      -9.150  26.994  -7.248  1.00 10.00      A    N  
ATOM   3129  HE  ARG A 330      -9.635  27.138  -6.404  1.00 10.00      A    H  
ATOM   3130  CZ  ARG A 330      -9.827  27.032  -8.399  1.00 10.00      A    C  
ATOM   3131  NH1 ARG A 330      -9.206  26.829  -9.554  1.00 10.00      A    N  
ATOM   3132 HH11 ARG A 330      -8.185  26.640  -9.580  1.00 10.00      A    H  
ATOM   3133 HH12 ARG A 330      -9.753  26.863 -10.454  1.00 10.00      A    H  
ATOM   3134  NH2 ARG A 330     -11.129  27.280  -8.408  1.00 10.00      A    N  
ATOM   3135 HH21 ARG A 330     -11.646  27.304  -9.329  1.00 10.00      A    H  
ATOM   3136 HH22 ARG A 330     -11.643  27.452  -7.522  1.00 10.00      A    H  
ATOM   3137  C   ARG A 330      -3.971  23.794  -5.735  1.00 10.00      A    C  
ATOM   3138  O   ARG A 330      -3.097  24.355  -5.076  1.00 10.00      A    O  
ATOM   3139  N   TYR A 331      -3.702  22.919  -6.691  1.00 10.00      A    N  
ATOM   3140  HN  TYR A 331      -4.440  22.505  -7.184  1.00 10.00      A    H  
ATOM   3141  CA  TYR A 331      -2.334  22.569  -7.041  1.00 10.00      A    C  
ATOM   3142  CB  TYR A 331      -1.954  21.179  -6.514  1.00 10.00      A    C  
ATOM   3143  CG  TYR A 331      -2.923  20.076  -6.878  1.00 10.00      A    C  
ATOM   3144  CD1 TYR A 331      -3.974  19.745  -6.033  1.00 10.00      A    C  
ATOM   3145  CD2 TYR A 331      -2.781  19.358  -8.059  1.00 10.00      A    C  
ATOM   3146  CE1 TYR A 331      -4.857  18.732  -6.354  1.00 10.00      A    C  
ATOM   3147  CE2 TYR A 331      -3.661  18.344  -8.389  1.00 10.00      A    C  
ATOM   3148  CZ  TYR A 331      -4.696  18.035  -7.533  1.00 10.00      A    C  
ATOM   3149  OH  TYR A 331      -5.574  17.026  -7.855  1.00 10.00      A    O  
ATOM   3150  HH  TYR A 331      -6.472  17.367  -7.848  1.00 10.00      A    H  
ATOM   3151  C   TYR A 331      -2.123  22.653  -8.544  1.00 10.00      A    C  
ATOM   3152  O   TYR A 331      -3.052  22.433  -9.321  1.00 10.00      A    O  
ATOM   3153  N   SER A 332      -0.906  22.981  -8.944  1.00 10.00      A    N  
ATOM   3154  HN  SER A 332      -0.210  23.152  -8.273  1.00 10.00      A    H  
ATOM   3155  CA  SER A 332      -0.575  23.106 -10.354  1.00 10.00      A    C  
ATOM   3156  CB  SER A 332      -0.638  24.581 -10.754  1.00 10.00      A    C  
ATOM   3157  OG  SER A 332      -1.127  25.366  -9.676  1.00 10.00      A    O  
ATOM   3158  HG  SER A 332      -0.878  24.951  -8.842  1.00 10.00      A    H  
ATOM   3159  C   SER A 332       0.813  22.538 -10.636  1.00 10.00      A    C  
ATOM   3160  O   SER A 332       1.818  23.068 -10.159  1.00 10.00      A    O  
ATOM   3161  N   GLY A 333       0.862  21.450 -11.394  1.00 10.00      A    N  
ATOM   3162  HN  GLY A 333       0.029  21.063 -11.740  1.00 10.00      A    H  
ATOM   3163  CA  GLY A 333       2.129  20.828 -11.722  1.00 10.00      A    C  
ATOM   3164  C   GLY A 333       2.025  19.945 -12.947  1.00 10.00      A    C  
ATOM   3165  O   GLY A 333       0.923  19.591 -13.367  1.00 10.00      A    O  
ATOM   3166  N   ALA A 334       3.170  19.591 -13.518  1.00 10.00      A    N  
ATOM   3167  HN  ALA A 334       4.014  19.900 -13.125  1.00 10.00      A    H  
ATOM   3168  CA  ALA A 334       3.218  18.747 -14.705  1.00 10.00      A    C  
ATOM   3169  CB  ALA A 334       2.982  19.579 -15.959  1.00 10.00      A    C  
ATOM   3170  C   ALA A 334       4.566  18.041 -14.784  1.00 10.00      A    C  
ATOM   3171  O   ALA A 334       5.506  18.416 -14.085  1.00 10.00      A    O  
ATOM   3172  N   ILE A 335       4.659  17.023 -15.630  1.00 10.00      A    N  
ATOM   3173  HN  ILE A 335       3.880  16.775 -16.169  1.00 10.00      A    H  
ATOM   3174  CA  ILE A 335       5.901  16.273 -15.786  1.00 10.00      A    C  
ATOM   3175  CB  ILE A 335       5.706  14.759 -15.553  1.00 10.00      A    C  
ATOM   3176  CG1 ILE A 335       4.633  14.193 -16.491  1.00 10.00      A    C  
ATOM   3177  CG2 ILE A 335       5.356  14.483 -14.097  1.00 10.00      A    C  
ATOM   3178  CD1 ILE A 335       4.559  12.681 -16.491  1.00 10.00      A    C  
ATOM   3179  C   ILE A 335       6.519  16.503 -17.162  1.00 10.00      A    C  
ATOM   3180  O   ILE A 335       5.851  16.975 -18.083  1.00 10.00      A    O  
ATOM   3181  N   LYS A 336       7.796  16.168 -17.294  1.00 10.00      A    N  
ATOM   3182  HN  LYS A 336       8.271  15.787 -16.527  1.00 10.00      A    H  
ATOM   3183  CA  LYS A 336       8.506  16.338 -18.554  1.00 10.00      A    C  
ATOM   3184  CB  LYS A 336       9.902  16.933 -18.315  1.00 10.00      A    C  
ATOM   3185  CG  LYS A 336      10.689  17.250 -19.584  1.00 10.00      A    C  
ATOM   3186  CD  LYS A 336      11.652  16.128 -19.957  1.00 10.00      A    C  
ATOM   3187  CE  LYS A 336      12.861  16.090 -19.034  1.00 10.00      A    C  
ATOM   3188  NZ  LYS A 336      13.639  14.830 -19.183  1.00 10.00      A    N  
ATOM   3189  HZ1 LYS A 336      13.054  14.014 -18.919  1.00 10.00      A    H  
ATOM   3190  HZ2 LYS A 336      14.478  14.852 -18.574  1.00 10.00      A    H  
ATOM   3191  HZ3 LYS A 336      13.953  14.707 -20.178  1.00 10.00      A    H  
ATOM   3192  C   LYS A 336       8.617  15.015 -19.298  1.00 10.00      A    C  
ATOM   3193  O   LYS A 336       9.357  14.119 -18.885  1.00 10.00      A    O  
ATOM   3194  N   LEU A 337       7.873  14.896 -20.386  1.00 10.00      A    N  
ATOM   3195  HN  LEU A 337       7.288  15.637 -20.647  1.00 10.00      A    H  
ATOM   3196  CA  LEU A 337       7.898  13.693 -21.202  1.00 10.00      A    C  
ATOM   3197  CB  LEU A 337       6.637  13.615 -22.068  1.00 10.00      A    C  
ATOM   3198  CG  LEU A 337       5.298  13.733 -21.335  1.00 10.00      A    C  
ATOM   3199  CD1 LEU A 337       4.159  13.885 -22.330  1.00 10.00      A    C  
ATOM   3200  CD2 LEU A 337       5.068  12.527 -20.438  1.00 10.00      A    C  
ATOM   3201  C   LEU A 337       9.142  13.699 -22.086  1.00 10.00      A    C  
ATOM   3202  O   LEU A 337       9.164  14.340 -23.136  1.00 10.00      A    O  
ATOM   3203  N   ASP A 338      10.182  13.007 -21.638  1.00 10.00      A    N  
ATOM   3204  HN  ASP A 338      10.103  12.525 -20.791  1.00 10.00      A    H  
ATOM   3205  CA  ASP A 338      11.436  12.943 -22.382  1.00 10.00      A    C  
ATOM   3206  CB  ASP A 338      12.583  12.473 -21.484  1.00 10.00      A    C  
ATOM   3207  CG  ASP A 338      13.940  12.918 -21.997  1.00 10.00      A    C  
ATOM   3208  OD1 ASP A 338      14.399  12.384 -23.025  1.00 10.00      A    O  
ATOM   3209  OD2 ASP A 338      14.546  13.813 -21.364  1.00 10.00      A    O  
ATOM   3210  C   ASP A 338      11.314  12.028 -23.593  1.00 10.00      A    C  
ATOM   3211  O   ASP A 338      10.869  10.886 -23.476  1.00 10.00      A    O  
ATOM   3212  N   PRO A 339      11.709  12.525 -24.774  1.00 10.00      A    N  
ATOM   3213  CA  PRO A 339      11.646  11.763 -26.029  1.00 10.00      A    C  
ATOM   3214  CB  PRO A 339      12.097  12.773 -27.093  1.00 10.00      A    C  
ATOM   3215  CG  PRO A 339      11.959  14.108 -26.443  1.00 10.00      A    C  
ATOM   3216  CD  PRO A 339      12.231  13.883 -24.987  1.00 10.00      A    C  
ATOM   3217  C   PRO A 339      12.570  10.544 -26.042  1.00 10.00      A    C  
ATOM   3218  O   PRO A 339      12.424   9.660 -26.885  1.00 10.00      A    O  
ATOM   3219  N   LYS A 340      13.519  10.495 -25.113  1.00 10.00      A    N  
ATOM   3220  HN  LYS A 340      13.594  11.229 -24.459  1.00 10.00      A    H  
ATOM   3221  CA  LYS A 340      14.453   9.375 -25.040  1.00 10.00      A    C  
ATOM   3222  CB  LYS A 340      15.791   9.823 -24.454  1.00 10.00      A    C  
ATOM   3223  CG  LYS A 340      16.461  10.939 -25.236  1.00 10.00      A    C  
ATOM   3224  CD  LYS A 340      17.617  11.538 -24.456  1.00 10.00      A    C  
ATOM   3225  CE  LYS A 340      18.103  12.821 -25.104  1.00 10.00      A    C  
ATOM   3226  NZ  LYS A 340      19.201  13.452 -24.324  1.00 10.00      A    N  
ATOM   3227  HZ1 LYS A 340      19.555  14.293 -24.820  1.00 10.00      A    H  
ATOM   3228  HZ2 LYS A 340      19.984  12.779 -24.202  1.00 10.00      A    H  
ATOM   3229  HZ3 LYS A 340      18.854  13.736 -23.385  1.00 10.00      A    H  
ATOM   3230  C   LYS A 340      13.873   8.230 -24.220  1.00 10.00      A    C  
ATOM   3231  O   LYS A 340      14.497   7.178 -24.068  1.00 10.00      A    O  
ATOM   3232  N   ASN A 341      12.680   8.441 -23.689  1.00 10.00      A    N  
ATOM   3233  HN  ASN A 341      12.231   9.299 -23.848  1.00 10.00      A    H  
ATOM   3234  CA  ASN A 341      12.013   7.428 -22.890  1.00 10.00      A    C  
ATOM   3235  CB  ASN A 341      11.075   8.087 -21.874  1.00 10.00      A    C  
ATOM   3236  CG  ASN A 341      10.486   7.096 -20.893  1.00 10.00      A    C  
ATOM   3237  OD1 ASN A 341       9.476   6.463 -21.171  1.00 10.00      A    O  
ATOM   3238  ND2 ASN A 341      11.112   6.956 -19.735  1.00 10.00      A    N  
ATOM   3239 HD21 ASN A 341      11.916   7.494 -19.571  1.00 10.00      A    H  
ATOM   3240 HD22 ASN A 341      10.747   6.318 -19.087  1.00 10.00      A    H  
ATOM   3241  C   ASN A 341      11.237   6.474 -23.797  1.00 10.00      A    C  
ATOM   3242  O   ASN A 341      10.474   6.911 -24.653  1.00 10.00      A    O  
ATOM   3243  N   PRO A 342      11.424   5.158 -23.625  1.00 10.00      A    N  
ATOM   3244  CA  PRO A 342      10.741   4.146 -24.447  1.00 10.00      A    C  
ATOM   3245  CB  PRO A 342      11.300   2.816 -23.927  1.00 10.00      A    C  
ATOM   3246  CG  PRO A 342      11.845   3.126 -22.574  1.00 10.00      A    C  
ATOM   3247  CD  PRO A 342      12.324   4.547 -22.633  1.00 10.00      A    C  
ATOM   3248  C   PRO A 342       9.219   4.179 -24.295  1.00 10.00      A    C  
ATOM   3249  O   PRO A 342       8.484   3.808 -25.212  1.00 10.00      A    O  
ATOM   3250  N   ASN A 343       8.751   4.644 -23.146  1.00 10.00      A    N  
ATOM   3251  HN  ASN A 343       9.383   4.954 -22.462  1.00 10.00      A    H  
ATOM   3252  CA  ASN A 343       7.320   4.712 -22.871  1.00 10.00      A    C  
ATOM   3253  CB  ASN A 343       7.036   4.552 -21.370  1.00 10.00      A    C  
ATOM   3254  CG  ASN A 343       7.327   3.163 -20.834  1.00 10.00      A    C  
ATOM   3255  OD1 ASN A 343       8.233   2.475 -21.307  1.00 10.00      A    O  
ATOM   3256  ND2 ASN A 343       6.568   2.745 -19.831  1.00 10.00      A    N  
ATOM   3257 HD21 ASN A 343       5.862   3.350 -19.486  1.00 10.00      A    H  
ATOM   3258 HD22 ASN A 343       6.735   1.856 -19.462  1.00 10.00      A    H  
ATOM   3259  C   ASN A 343       6.728   6.025 -23.364  1.00 10.00      A    C  
ATOM   3260  O   ASN A 343       5.512   6.186 -23.389  1.00 10.00      A    O  
ATOM   3261  N   TYR A 344       7.597   6.949 -23.774  1.00 10.00      A    N  
ATOM   3262  HN  TYR A 344       8.555   6.738 -23.749  1.00 10.00      A    H  
ATOM   3263  CA  TYR A 344       7.180   8.268 -24.264  1.00 10.00      A    C  
ATOM   3264  CB  TYR A 344       8.393   9.021 -24.824  1.00 10.00      A    C  
ATOM   3265  CG  TYR A 344       8.086  10.339 -25.504  1.00 10.00      A    C  
ATOM   3266  CD1 TYR A 344       8.384  10.531 -26.848  1.00 10.00      A    C  
ATOM   3267  CD2 TYR A 344       7.516  11.392 -24.804  1.00 10.00      A    C  
ATOM   3268  CE1 TYR A 344       8.123  11.734 -27.474  1.00 10.00      A    C  
ATOM   3269  CE2 TYR A 344       7.247  12.598 -25.424  1.00 10.00      A    C  
ATOM   3270  CZ  TYR A 344       7.554  12.764 -26.757  1.00 10.00      A    C  
ATOM   3271  OH  TYR A 344       7.293  13.965 -27.375  1.00 10.00      A    O  
ATOM   3272  HH  TYR A 344       7.595  14.684 -26.815  1.00 10.00      A    H  
ATOM   3273  C   TYR A 344       6.082   8.164 -25.319  1.00 10.00      A    C  
ATOM   3274  O   TYR A 344       5.064   8.853 -25.238  1.00 10.00      A    O  
ATOM   3275  N   ASN A 345       6.286   7.285 -26.292  1.00 10.00      A    N  
ATOM   3276  HN  ASN A 345       7.112   6.758 -26.289  1.00 10.00      A    H  
ATOM   3277  CA  ASN A 345       5.317   7.091 -27.367  1.00 10.00      A    C  
ATOM   3278  CB  ASN A 345       5.868   6.144 -28.437  1.00 10.00      A    C  
ATOM   3279  CG  ASN A 345       6.665   6.869 -29.503  1.00 10.00      A    C  
ATOM   3280  OD1 ASN A 345       6.396   8.025 -29.818  1.00 10.00      A    O  
ATOM   3281  ND2 ASN A 345       7.656   6.191 -30.065  1.00 10.00      A    N  
ATOM   3282 HD21 ASN A 345       7.818   5.273 -29.767  1.00 10.00      A    H  
ATOM   3283 HD22 ASN A 345       8.187   6.639 -30.756  1.00 10.00      A    H  
ATOM   3284  C   ASN A 345       3.985   6.571 -26.838  1.00 10.00      A    C  
ATOM   3285  O   ASN A 345       2.921   7.018 -27.265  1.00 10.00      A    O  
ATOM   3286  N   LYS A 346       4.047   5.639 -25.893  1.00 10.00      A    N  
ATOM   3287  HN  LYS A 346       4.923   5.346 -25.566  1.00 10.00      A    H  
ATOM   3288  CA  LYS A 346       2.840   5.061 -25.318  1.00 10.00      A    C  
ATOM   3289  CB  LYS A 346       3.156   3.770 -24.557  1.00 10.00      A    C  
ATOM   3290  CG  LYS A 346       1.942   2.882 -24.317  1.00 10.00      A    C  
ATOM   3291  CD  LYS A 346       1.323   2.428 -25.630  1.00 10.00      A    C  
ATOM   3292  CE  LYS A 346      -0.015   1.739 -25.410  1.00 10.00      A    C  
ATOM   3293  NZ  LYS A 346      -0.701   1.441 -26.695  1.00 10.00      A    N  
ATOM   3294  HZ1 LYS A 346      -0.351   0.554 -27.099  1.00 10.00      A    H  
ATOM   3295  HZ2 LYS A 346      -0.526   2.216 -27.383  1.00 10.00      A    H  
ATOM   3296  HZ3 LYS A 346      -1.728   1.370 -26.547  1.00 10.00      A    H  
ATOM   3297  C   LYS A 346       2.137   6.064 -24.410  1.00 10.00      A    C  
ATOM   3298  O   LYS A 346       0.908   6.116 -24.367  1.00 10.00      A    O  
ATOM   3299  N   TRP A 347       2.927   6.855 -23.690  1.00 10.00      A    N  
ATOM   3300  HN  TRP A 347       3.903   6.743 -23.754  1.00 10.00      A    H  
ATOM   3301  CA  TRP A 347       2.391   7.872 -22.796  1.00 10.00      A    C  
ATOM   3302  CB  TRP A 347       3.524   8.629 -22.095  1.00 10.00      A    C  
ATOM   3303  CG  TRP A 347       4.199   7.847 -21.010  1.00 10.00      A    C  
ATOM   3304  CD1 TRP A 347       3.760   6.688 -20.438  1.00 10.00      A    C  
ATOM   3305  CD2 TRP A 347       5.433   8.173 -20.358  1.00 10.00      A    C  
ATOM   3306  NE1 TRP A 347       4.644   6.272 -19.477  1.00 10.00      A    N  
ATOM   3307  HE1 TRP A 347       4.549   5.451 -18.921  1.00 10.00      A    H  
ATOM   3308  CE2 TRP A 347       5.679   7.165 -19.406  1.00 10.00      A    C  
ATOM   3309  CE3 TRP A 347       6.356   9.216 -20.487  1.00 10.00      A    C  
ATOM   3310  CZ2 TRP A 347       6.806   7.169 -18.587  1.00 10.00      A    C  
ATOM   3311  CZ3 TRP A 347       7.473   9.219 -19.674  1.00 10.00      A    C  
ATOM   3312  CH2 TRP A 347       7.689   8.202 -18.736  1.00 10.00      A    C  
ATOM   3313  C   TRP A 347       1.525   8.847 -23.575  1.00 10.00      A    C  
ATOM   3314  O   TRP A 347       0.399   9.141 -23.181  1.00 10.00      A    O  
ATOM   3315  N   LEU A 348       2.056   9.326 -24.696  1.00 10.00      A    N  
ATOM   3316  HN  LEU A 348       2.962   9.043 -24.952  1.00 10.00      A    H  
ATOM   3317  CA  LEU A 348       1.338  10.262 -25.551  1.00 10.00      A    C  
ATOM   3318  CB  LEU A 348       2.190  10.629 -26.767  1.00 10.00      A    C  
ATOM   3319  CG  LEU A 348       3.485  11.390 -26.482  1.00 10.00      A    C  
ATOM   3320  CD1 LEU A 348       4.343  11.464 -27.734  1.00 10.00      A    C  
ATOM   3321  CD2 LEU A 348       3.181  12.785 -25.956  1.00 10.00      A    C  
ATOM   3322  C   LEU A 348       0.014   9.661 -26.011  1.00 10.00      A    C  
ATOM   3323  O   LEU A 348      -1.025  10.323 -25.983  1.00 10.00      A    O  
ATOM   3324  N   GLU A 349       0.065   8.396 -26.410  1.00 10.00      A    N  
ATOM   3325  HN  GLU A 349       0.927   7.929 -26.396  1.00 10.00      A    H  
ATOM   3326  CA  GLU A 349      -1.114   7.681 -26.875  1.00 10.00      A    C  
ATOM   3327  CB  GLU A 349      -0.715   6.271 -27.310  1.00 10.00      A    C  
ATOM   3328  CG  GLU A 349      -1.807   5.501 -28.028  1.00 10.00      A    C  
ATOM   3329  CD  GLU A 349      -1.631   4.003 -27.896  1.00 10.00      A    C  
ATOM   3330  OE1 GLU A 349      -2.546   3.331 -27.367  1.00 10.00      A    O  
ATOM   3331  OE2 GLU A 349      -0.564   3.485 -28.290  1.00 10.00      A    O  
ATOM   3332  C   GLU A 349      -2.176   7.610 -25.778  1.00 10.00      A    C  
ATOM   3333  O   GLU A 349      -3.344   7.933 -26.002  1.00 10.00      A    O  
ATOM   3334  N   LEU A 350      -1.757   7.203 -24.584  1.00 10.00      A    N  
ATOM   3335  HN  LEU A 350      -0.808   6.970 -24.464  1.00 10.00      A    H  
ATOM   3336  CA  LEU A 350      -2.668   7.091 -23.450  1.00 10.00      A    C  
ATOM   3337  CB  LEU A 350      -1.966   6.453 -22.250  1.00 10.00      A    C  
ATOM   3338  CG  LEU A 350      -1.415   5.040 -22.458  1.00 10.00      A    C  
ATOM   3339  CD1 LEU A 350      -0.719   4.553 -21.199  1.00 10.00      A    C  
ATOM   3340  CD2 LEU A 350      -2.521   4.080 -22.867  1.00 10.00      A    C  
ATOM   3341  C   LEU A 350      -3.230   8.454 -23.063  1.00 10.00      A    C  
ATOM   3342  O   LEU A 350      -4.385   8.566 -22.649  1.00 10.00      A    O  
ATOM   3343  N   LEU A 351      -2.406   9.486 -23.205  1.00 10.00      A    N  
ATOM   3344  HN  LEU A 351      -1.492   9.327 -23.531  1.00 10.00      A    H  
ATOM   3345  CA  LEU A 351      -2.818  10.843 -22.881  1.00 10.00      A    C  
ATOM   3346  CB  LEU A 351      -1.626  11.805 -22.929  1.00 10.00      A    C  
ATOM   3347  CG  LEU A 351      -0.594  11.667 -21.807  1.00 10.00      A    C  
ATOM   3348  CD1 LEU A 351       0.590  12.587 -22.054  1.00 10.00      A    C  
ATOM   3349  CD2 LEU A 351      -1.225  11.956 -20.454  1.00 10.00      A    C  
ATOM   3350  C   LEU A 351      -3.918  11.321 -23.822  1.00 10.00      A    C  
ATOM   3351  O   LEU A 351      -4.944  11.818 -23.375  1.00 10.00      A    O  
ATOM   3352  N   GLU A 352      -3.708  11.147 -25.119  1.00 10.00      A    N  
ATOM   3353  HN  GLU A 352      -2.873  10.719 -25.416  1.00 10.00      A    H  
ATOM   3354  CA  GLU A 352      -4.680  11.574 -26.125  1.00 10.00      A    C  
ATOM   3355  CB  GLU A 352      -4.120  11.327 -27.528  1.00 10.00      A    C  
ATOM   3356  CG  GLU A 352      -5.011  11.811 -28.661  1.00 10.00      A    C  
ATOM   3357  CD  GLU A 352      -4.397  11.565 -30.024  1.00 10.00      A    C  
ATOM   3358  OE1 GLU A 352      -4.207  12.545 -30.776  1.00 10.00      A    O  
ATOM   3359  OE2 GLU A 352      -4.100  10.391 -30.336  1.00 10.00      A    O  
ATOM   3360  C   GLU A 352      -6.025  10.864 -25.952  1.00 10.00      A    C  
ATOM   3361  O   GLU A 352      -7.084  11.471 -26.105  1.00 10.00      A    O  
ATOM   3362  N   GLN A 353      -5.973   9.585 -25.604  1.00 10.00      A    N  
ATOM   3363  HN  GLN A 353      -5.096   9.162 -25.477  1.00 10.00      A    H  
ATOM   3364  CA  GLN A 353      -7.182   8.785 -25.424  1.00 10.00      A    C  
ATOM   3365  CB  GLN A 353      -6.836   7.294 -25.434  1.00 10.00      A    C  
ATOM   3366  CG  GLN A 353      -6.435   6.741 -26.788  1.00 10.00      A    C  
ATOM   3367  CD  GLN A 353      -5.822   5.357 -26.685  1.00 10.00      A    C  
ATOM   3368  OE1 GLN A 353      -6.174   4.566 -25.806  1.00 10.00      A    O  
ATOM   3369  NE2 GLN A 353      -4.894   5.063 -27.580  1.00 10.00      A    N  
ATOM   3370 HE21 GLN A 353      -4.664   5.744 -28.246  1.00 10.00      A    H  
ATOM   3371 HE22 GLN A 353      -4.458   4.182 -27.531  1.00 10.00      A    H  
ATOM   3372  C   GLN A 353      -7.920   9.102 -24.126  1.00 10.00      A    C  
ATOM   3373  O   GLN A 353      -9.111   8.826 -24.007  1.00 10.00      A    O  
ATOM   3374  N   ASN A 354      -7.228   9.685 -23.158  1.00 10.00      A    N  
ATOM   3375  HN  ASN A 354      -6.293   9.937 -23.315  1.00 10.00      A    H  
ATOM   3376  CA  ASN A 354      -7.850   9.961 -21.868  1.00 10.00      A    C  
ATOM   3377  CB  ASN A 354      -7.072   9.292 -20.736  1.00 10.00      A    C  
ATOM   3378  CG  ASN A 354      -7.394   7.817 -20.606  1.00 10.00      A    C  
ATOM   3379  OD1 ASN A 354      -8.297   7.434 -19.866  1.00 10.00      A    O  
ATOM   3380  ND2 ASN A 354      -6.655   6.980 -21.319  1.00 10.00      A    N  
ATOM   3381 HD21 ASN A 354      -5.943   7.352 -21.884  1.00 10.00      A    H  
ATOM   3382 HD22 ASN A 354      -6.865   6.024 -21.268  1.00 10.00      A    H  
ATOM   3383  C   ASN A 354      -8.073  11.441 -21.572  1.00 10.00      A    C  
ATOM   3384  O   ASN A 354      -8.996  11.791 -20.837  1.00 10.00      A    O  
ATOM   3385  N   ILE A 355      -7.237  12.307 -22.122  1.00 10.00      A    N  
ATOM   3386  HN  ILE A 355      -6.524  11.982 -22.715  1.00 10.00      A    H  
ATOM   3387  CA  ILE A 355      -7.366  13.741 -21.882  1.00 10.00      A    C  
ATOM   3388  CB  ILE A 355      -6.073  14.519 -22.230  1.00 10.00      A    C  
ATOM   3389  CG1 ILE A 355      -4.947  14.152 -21.259  1.00 10.00      A    C  
ATOM   3390  CG2 ILE A 355      -6.318  16.024 -22.213  1.00 10.00      A    C  
ATOM   3391  CD1 ILE A 355      -3.618  14.800 -21.587  1.00 10.00      A    C  
ATOM   3392  C   ILE A 355      -8.541  14.328 -22.653  1.00 10.00      A    C  
ATOM   3393  O   ILE A 355      -8.563  14.294 -23.883  1.00 10.00      A    O  
ATOM   3394  N   ASP A 356      -9.523  14.833 -21.910  1.00 10.00      A    N  
ATOM   3395  HN  ASP A 356      -9.452  14.775 -20.932  1.00 10.00      A    H  
ATOM   3396  CA  ASP A 356     -10.711  15.460 -22.490  1.00 10.00      A    C  
ATOM   3397  CB  ASP A 356     -10.345  16.679 -23.341  1.00 10.00      A    C  
ATOM   3398  CG  ASP A 356     -10.387  17.975 -22.559  1.00 10.00      A    C  
ATOM   3399  OD1 ASP A 356     -10.209  17.941 -21.325  1.00 10.00      A    O  
ATOM   3400  OD2 ASP A 356     -10.609  19.035 -23.180  1.00 10.00      A    O  
ATOM   3401  C   ASP A 356     -11.565  14.478 -23.281  1.00 10.00      A    C  
ATOM   3402  O   ASP A 356     -12.392  14.882 -24.104  1.00 10.00      A    O  
ATOM   3403  N   ALA A 357     -11.396  13.191 -22.994  1.00 10.00      A    N  
ATOM   3404  HN  ALA A 357     -10.735  12.940 -22.313  1.00 10.00      A    H  
ATOM   3405  CA  ALA A 357     -12.146  12.138 -23.676  1.00 10.00      A    C  
ATOM   3406  CB  ALA A 357     -11.623  10.767 -23.277  1.00 10.00      A    C  
ATOM   3407  C   ALA A 357     -13.642  12.240 -23.390  1.00 10.00      A    C  
ATOM   3408  O   ALA A 357     -14.460  11.647 -24.096  1.00 10.00      A    O  
ATOM   3409  N   TYR A 358     -13.990  13.009 -22.362  1.00 10.00      A    N  
ATOM   3410  HN  TYR A 358     -13.286  13.462 -21.854  1.00 10.00      A    H  
ATOM   3411  CA  TYR A 358     -15.384  13.201 -21.970  1.00 10.00      A    C  
ATOM   3412  CB  TYR A 358     -15.480  13.946 -20.629  1.00 10.00      A    C  
ATOM   3413  CG  TYR A 358     -14.849  15.322 -20.635  1.00 10.00      A    C  
ATOM   3414  CD1 TYR A 358     -13.544  15.509 -20.207  1.00 10.00      A    C  
ATOM   3415  CD2 TYR A 358     -15.554  16.432 -21.084  1.00 10.00      A    C  
ATOM   3416  CE1 TYR A 358     -12.958  16.758 -20.228  1.00 10.00      A    C  
ATOM   3417  CE2 TYR A 358     -14.977  17.685 -21.106  1.00 10.00      A    C  
ATOM   3418  CZ  TYR A 358     -13.677  17.842 -20.678  1.00 10.00      A    C  
ATOM   3419  OH  TYR A 358     -13.090  19.085 -20.715  1.00 10.00      A    O  
ATOM   3420  HH  TYR A 358     -12.136  18.987 -20.852  1.00 10.00      A    H  
ATOM   3421  C   TYR A 358     -16.171  13.945 -23.049  1.00 10.00      A    C  
ATOM   3422  O   TYR A 358     -17.398  13.899 -23.074  1.00 10.00      A    O  
ATOM   3423  N   LYS A 359     -15.460  14.626 -23.941  1.00 10.00      A    N  
ATOM   3424  HN  LYS A 359     -14.479  14.618 -23.881  1.00 10.00      A    H  
ATOM   3425  CA  LYS A 359     -16.102  15.375 -25.014  1.00 10.00      A    C  
ATOM   3426  CB  LYS A 359     -15.128  16.393 -25.612  1.00 10.00      A    C  
ATOM   3427  CG  LYS A 359     -14.901  17.618 -24.742  1.00 10.00      A    C  
ATOM   3428  CD  LYS A 359     -13.701  18.421 -25.213  1.00 10.00      A    C  
ATOM   3429  CE  LYS A 359     -13.567  19.719 -24.434  1.00 10.00      A    C  
ATOM   3430  NZ  LYS A 359     -12.232  20.344 -24.625  1.00 10.00      A    N  
ATOM   3431  HZ1 LYS A 359     -11.940  20.277 -25.618  1.00 10.00      A    H  
ATOM   3432  HZ2 LYS A 359     -11.519  19.852 -24.031  1.00 10.00      A    H  
ATOM   3433  HZ3 LYS A 359     -12.261  21.343 -24.346  1.00 10.00      A    H  
ATOM   3434  C   LYS A 359     -16.607  14.435 -26.099  1.00 10.00      A    C  
ATOM   3435  O   LYS A 359     -17.556  14.746 -26.819  1.00 10.00      A    O  
ATOM   3436  N   THR A 360     -15.968  13.280 -26.196  1.00 10.00      A    N  
ATOM   3437  HN  THR A 360     -15.226  13.093 -25.584  1.00 10.00      A    H  
ATOM   3438  CA  THR A 360     -16.329  12.278 -27.186  1.00 10.00      A    C  
ATOM   3439  CB  THR A 360     -15.063  11.648 -27.791  1.00 10.00      A    C  
ATOM   3440  OG1 THR A 360     -13.960  11.867 -26.897  1.00 10.00      A    O  
ATOM   3441  HG1 THR A 360     -14.154  11.465 -26.042  1.00 10.00      A    H  
ATOM   3442  CG2 THR A 360     -14.749  12.275 -29.141  1.00 10.00      A    C  
ATOM   3443  C   THR A 360     -17.187  11.180 -26.564  1.00 10.00      A    C  
ATOM   3444  O   THR A 360     -17.403  10.127 -27.164  1.00 10.00      A    O  
ATOM   3445  N   PHE A 361     -17.670  11.434 -25.355  1.00 10.00      A    N  
ATOM   3446  HN  PHE A 361     -17.473  12.296 -24.933  1.00 10.00      A    H  
ATOM   3447  CA  PHE A 361     -18.502  10.473 -24.650  1.00 10.00      A    C  
ATOM   3448  CB  PHE A 361     -18.618  10.842 -23.168  1.00 10.00      A    C  
ATOM   3449  CG  PHE A 361     -17.529  10.286 -22.294  1.00 10.00      A    C  
ATOM   3450  CD1 PHE A 361     -16.472   9.574 -22.836  1.00 10.00      A    C  
ATOM   3451  CD2 PHE A 361     -17.565  10.482 -20.923  1.00 10.00      A    C  
ATOM   3452  CE1 PHE A 361     -15.472   9.069 -22.029  1.00 10.00      A    C  
ATOM   3453  CE2 PHE A 361     -16.569   9.979 -20.110  1.00 10.00      A    C  
ATOM   3454  CZ  PHE A 361     -15.521   9.272 -20.664  1.00 10.00      A    C  
ATOM   3455  C   PHE A 361     -19.892  10.415 -25.264  1.00 10.00      A    C  
ATOM   3456  O   PHE A 361     -20.446  11.447 -25.652  1.00 10.00      A    O  
ATOM   3457  N   PRO A 362     -20.465   9.207 -25.377  1.00 10.00      A    N  
ATOM   3458  CA  PRO A 362     -21.805   9.028 -25.924  1.00 10.00      A    C  
ATOM   3459  CB  PRO A 362     -22.009   7.508 -25.920  1.00 10.00      A    C  
ATOM   3460  CG  PRO A 362     -21.015   6.987 -24.938  1.00 10.00      A    C  
ATOM   3461  CD  PRO A 362     -19.849   7.931 -24.985  1.00 10.00      A    C  
ATOM   3462  C   PRO A 362     -22.831   9.709 -25.029  1.00 10.00      A    C  
ATOM   3463  O   PRO A 362     -23.237   9.164 -23.999  1.00 10.00      A    O  
ATOM   3464  N   LYS A 363     -23.205  10.921 -25.413  1.00 10.00      A    N  
ATOM   3465  HN  LYS A 363     -22.817  11.296 -26.228  1.00 10.00      A    H  
ATOM   3466  CA  LYS A 363     -24.163  11.708 -24.659  1.00 10.00      A    C  
ATOM   3467  CB  LYS A 363     -24.427  13.042 -25.356  1.00 10.00      A    C  
ATOM   3468  CG  LYS A 363     -23.198  13.922 -25.487  1.00 10.00      A    C  
ATOM   3469  CD  LYS A 363     -23.536  15.245 -26.148  1.00 10.00      A    C  
ATOM   3470  CE  LYS A 363     -22.305  16.127 -26.262  1.00 10.00      A    C  
ATOM   3471  NZ  LYS A 363     -22.635  17.465 -26.820  1.00 10.00      A    N  
ATOM   3472  HZ1 LYS A 363     -21.795  18.078 -26.797  1.00 10.00      A    H  
ATOM   3473  HZ2 LYS A 363     -23.390  17.909 -26.260  1.00 10.00      A    H  
ATOM   3474  HZ3 LYS A 363     -22.957  17.372 -27.804  1.00 10.00      A    H  
ATOM   3475  C   LYS A 363     -25.466  10.956 -24.482  1.00 10.00      A    C  
ATOM   3476  O   LYS A 363     -26.171  10.685 -25.453  1.00 10.00      A    O  
ATOM   3477  N   LYS A 364     -25.760  10.597 -23.243  1.00 10.00      A    N  
ATOM   3478  HN  LYS A 364     -25.135  10.817 -22.521  1.00 10.00      A    H  
ATOM   3479  CA  LYS A 364     -26.982   9.884 -22.931  1.00 10.00      A    C  
ATOM   3480  CB  LYS A 364     -26.971   9.426 -21.470  1.00 10.00      A    C  
ATOM   3481  CG  LYS A 364     -27.905   8.266 -21.172  1.00 10.00      A    C  
ATOM   3482  CD  LYS A 364     -27.816   7.853 -19.714  1.00 10.00      A    C  
ATOM   3483  CE  LYS A 364     -28.458   6.495 -19.485  1.00 10.00      A    C  
ATOM   3484  NZ  LYS A 364     -28.316   6.046 -18.072  1.00 10.00      A    N  
ATOM   3485  HZ1 LYS A 364     -28.978   6.568 -17.463  1.00 10.00      A    H  
ATOM   3486  HZ2 LYS A 364     -27.347   6.221 -17.738  1.00 10.00      A    H  
ATOM   3487  HZ3 LYS A 364     -28.519   5.028 -17.999  1.00 10.00      A    H  
ATOM   3488  C   LYS A 364     -28.167  10.801 -23.190  1.00 10.00      A    C  
ATOM   3489  O   LYS A 364     -28.518  11.628 -22.345  1.00 10.00      A    O  
ATOM   3490  N   GLU A 365     -28.746  10.669 -24.378  1.00 10.00      A    N  
ATOM   3491  HN  GLU A 365     -28.390  10.005 -25.006  1.00 10.00      A    H  
ATOM   3492  CA  GLU A 365     -29.877  11.483 -24.787  1.00 10.00      A    C  
ATOM   3493  CB  GLU A 365     -30.443  10.991 -26.119  1.00 10.00      A    C  
ATOM   3494  CG  GLU A 365     -29.440  10.989 -27.258  1.00 10.00      A    C  
ATOM   3495  CD  GLU A 365     -30.109  10.868 -28.610  1.00 10.00      A    C  
ATOM   3496  OE1 GLU A 365     -30.261  11.905 -29.290  1.00 10.00      A    O  
ATOM   3497  OE2 GLU A 365     -30.482   9.738 -28.990  1.00 10.00      A    O  
ATOM   3498  C   GLU A 365     -30.967  11.501 -23.729  1.00 10.00      A    C  
ATOM   3499  O   GLU A 365     -31.501  10.454 -23.352  1.00 10.00      A    O  
ATOM   3500  N   LYS A 366     -31.273  12.697 -23.242  1.00 10.00      A    N  
ATOM   3501  HN  LYS A 366     -30.804  13.483 -23.586  1.00 10.00      A    H  
ATOM   3502  CA  LYS A 366     -32.301  12.866 -22.233  1.00 10.00      A    C  
ATOM   3503  CB  LYS A 366     -32.375  14.329 -21.783  1.00 10.00      A    C  
ATOM   3504  CG  LYS A 366     -31.713  14.607 -20.445  1.00 10.00      A    C  
ATOM   3505  CD  LYS A 366     -32.032  16.011 -19.955  1.00 10.00      A    C  
ATOM   3506  CE  LYS A 366     -31.457  16.252 -18.568  1.00 10.00      A    C  
ATOM   3507  NZ  LYS A 366     -31.840  17.586 -18.026  1.00 10.00      A    N  
ATOM   3508  HZ1 LYS A 366     -31.456  17.704 -17.066  1.00 10.00      A    H  
ATOM   3509  HZ2 LYS A 366     -32.876  17.672 -17.987  1.00 10.00      A    H  
ATOM   3510  HZ3 LYS A 366     -31.465  18.341 -18.634  1.00 10.00      A    H  
ATOM   3511  C   LYS A 366     -33.637  12.448 -22.809  1.00 10.00      A    C  
ATOM   3512  O   LYS A 366     -34.226  13.185 -23.597  1.00 10.00      A    O  
ATOM   3513  N   LYS A 367     -34.088  11.257 -22.439  1.00 10.00      A    N  
ATOM   3514  HN  LYS A 367     -33.547  10.712 -21.829  1.00 10.00      A    H  
ATOM   3515  CA  LYS A 367     -35.353  10.738 -22.926  1.00 10.00      A    C  
ATOM   3516  CB  LYS A 367     -35.633   9.348 -22.355  1.00 10.00      A    C  
ATOM   3517  CG  LYS A 367     -35.132   8.213 -23.229  1.00 10.00      A    C  
ATOM   3518  CD  LYS A 367     -35.773   6.895 -22.834  1.00 10.00      A    C  
ATOM   3519  CE  LYS A 367     -35.416   5.798 -23.821  1.00 10.00      A    C  
ATOM   3520  NZ  LYS A 367     -36.187   4.553 -23.564  1.00 10.00      A    N  
ATOM   3521  HZ1 LYS A 367     -37.206   4.761 -23.552  1.00 10.00      A    H  
ATOM   3522  HZ2 LYS A 367     -35.917   4.148 -22.646  1.00 10.00      A    H  
ATOM   3523  HZ3 LYS A 367     -35.996   3.854 -24.310  1.00 10.00      A    H  
ATOM   3524  C   LYS A 367     -36.498  11.681 -22.598  1.00 10.00      A    C  
ATOM   3525  O   LYS A 367     -37.047  11.648 -21.496  1.00 10.00      A    O  
ATOM   3526  N   GLN A 368     -36.829  12.537 -23.557  1.00 10.00      A    N  
ATOM   3527  HN  GLN A 368     -36.327  12.529 -24.398  1.00 10.00      A    H  
ATOM   3528  CA  GLN A 368     -37.905  13.488 -23.388  1.00 10.00      A    C  
ATOM   3529  CB  GLN A 368     -38.027  14.393 -24.618  1.00 10.00      A    C  
ATOM   3530  CG  GLN A 368     -36.835  15.296 -24.879  1.00 10.00      A    C  
ATOM   3531  CD  GLN A 368     -37.001  16.102 -26.152  1.00 10.00      A    C  
ATOM   3532  OE1 GLN A 368     -37.672  15.674 -27.088  1.00 10.00      A    O  
ATOM   3533  NE2 GLN A 368     -36.389  17.276 -26.195  1.00 10.00      A    N  
ATOM   3534 HE21 GLN A 368     -35.872  17.557 -25.413  1.00 10.00      A    H  
ATOM   3535 HE22 GLN A 368     -36.477  17.812 -27.009  1.00 10.00      A    H  
ATOM   3536  C   GLN A 368     -39.207  12.739 -23.214  1.00 10.00      A    C  
ATOM   3537  O   GLN A 368     -39.642  12.032 -24.123  1.00 10.00      A    O  
ATOM   3538  N   LYS A 369     -39.807  12.860 -22.043  1.00 10.00      A    N  
ATOM   3539  HN  LYS A 369     -39.388  13.398 -21.342  1.00 10.00      A    H  
ATOM   3540  CA  LYS A 369     -41.073  12.207 -21.788  1.00 10.00      A    C  
ATOM   3541  CB  LYS A 369     -41.512  12.409 -20.336  1.00 10.00      A    C  
ATOM   3542  CG  LYS A 369     -40.723  11.591 -19.330  1.00 10.00      A    C  
ATOM   3543  CD  LYS A 369     -41.314  11.718 -17.937  1.00 10.00      A    C  
ATOM   3544  CE  LYS A 369     -40.664  10.740 -16.972  1.00 10.00      A    C  
ATOM   3545  NZ  LYS A 369     -41.323  10.759 -15.637  1.00 10.00      A    N  
ATOM   3546  HZ1 LYS A 369     -40.999   9.951 -15.066  1.00 10.00      A    H  
ATOM   3547  HZ2 LYS A 369     -42.355  10.700 -15.748  1.00 10.00      A    H  
ATOM   3548  HZ3 LYS A 369     -41.090  11.639 -15.136  1.00 10.00      A    H  
ATOM   3549  C   LYS A 369     -42.112  12.784 -22.731  1.00 10.00      A    C  
ATOM   3550  O   LYS A 369     -42.582  13.902 -22.517  1.00 10.00      A    O  
ATOM   3551  N   ALA A 370     -42.413  12.036 -23.795  1.00 10.00      A    N  
ATOM   3552  HN  ALA A 370     -41.951  11.182 -23.914  1.00 10.00      A    H  
ATOM   3553  CA  ALA A 370     -43.386  12.454 -24.795  1.00 10.00      A    C  
ATOM   3554  CB  ALA A 370     -43.772  11.277 -25.681  1.00 10.00      A    C  
ATOM   3555  C   ALA A 370     -44.616  13.043 -24.127  1.00 10.00      A    C  
ATOM   3556  O   ALA A 370     -45.290  12.358 -23.357  1.00 10.00      A    O  
ATOM   3557  N   PRO A 371     -44.887  14.338 -24.382  1.00 10.00      A    N  
ATOM   3558  CA  PRO A 371     -46.027  15.047 -23.803  1.00 10.00      A    C  
ATOM   3559  CB  PRO A 371     -46.125  16.311 -24.658  1.00 10.00      A    C  
ATOM   3560  CG  PRO A 371     -44.724  16.567 -25.089  1.00 10.00      A    C  
ATOM   3561  CD  PRO A 371     -44.087  15.214 -25.260  1.00 10.00      A    C  
ATOM   3562  C   PRO A 371     -47.311  14.240 -23.904  1.00 10.00      A    C  
ATOM   3563  O   PRO A 371     -47.927  14.170 -24.965  1.00 10.00      A    O  
ATOM   3564  N   LYS A 372     -47.679  13.601 -22.801  1.00 10.00      A    N  
ATOM   3565  HN  LYS A 372     -47.114  13.666 -22.005  1.00 10.00      A    H  
ATOM   3566  CA  LYS A 372     -48.886  12.803 -22.749  1.00 10.00      A    C  
ATOM   3567  CB  LYS A 372     -48.938  11.999 -21.446  1.00 10.00      A    C  
ATOM   3568  CG  LYS A 372     -50.076  10.991 -21.378  1.00 10.00      A    C  
ATOM   3569  CD  LYS A 372     -50.139  10.319 -20.016  1.00 10.00      A    C  
ATOM   3570  CE  LYS A 372     -51.220   9.251 -19.972  1.00 10.00      A    C  
ATOM   3571  NZ  LYS A 372     -51.293   8.591 -18.638  1.00 10.00      A    N  
ATOM   3572  HZ1 LYS A 372     -50.342   8.305 -18.328  1.00 10.00      A    H  
ATOM   3573  HZ2 LYS A 372     -51.896   7.746 -18.690  1.00 10.00      A    H  
ATOM   3574  HZ3 LYS A 372     -51.693   9.248 -17.937  1.00 10.00      A    H  
ATOM   3575  C   LYS A 372     -50.090  13.719 -22.849  1.00 10.00      A    C  
ATOM   3576  O   LYS A 372     -50.557  14.252 -21.842  1.00 10.00      A    O  
ATOM   3577  N   GLU A 373     -50.549  13.929 -24.074  1.00 10.00      A    N  
ATOM   3578  HN  GLU A 373     -50.098  13.495 -24.831  1.00 10.00      A    H  
ATOM   3579  CA  GLU A 373     -51.686  14.788 -24.338  1.00 10.00      A    C  
ATOM   3580  CB  GLU A 373     -52.067  14.722 -25.819  1.00 10.00      A    C  
ATOM   3581  CG  GLU A 373     -50.912  14.996 -26.770  1.00 10.00      A    C  
ATOM   3582  CD  GLU A 373     -51.361  15.084 -28.215  1.00 10.00      A    C  
ATOM   3583  OE1 GLU A 373     -51.724  16.196 -28.657  1.00 10.00      A    O  
ATOM   3584  OE2 GLU A 373     -51.348  14.044 -28.906  1.00 10.00      A    O  
ATOM   3585  C   GLU A 373     -52.869  14.385 -23.475  1.00 10.00      A    C  
ATOM   3586  O   GLU A 373     -53.309  13.233 -23.512  1.00 10.00      A    O  
ATOM   3587  N   GLU A 374     -53.351  15.322 -22.670  1.00 10.00      A    N  
ATOM   3588  HN  GLU A 374     -52.927  16.203 -22.655  1.00 10.00      A    H  
ATOM   3589  CA  GLU A 374     -54.488  15.066 -21.806  1.00 10.00      A    C  
ATOM   3590  CB  GLU A 374     -54.625  16.159 -20.742  1.00 10.00      A    C  
ATOM   3591  CG  GLU A 374     -55.557  15.798 -19.595  1.00 10.00      A    C  
ATOM   3592  CD  GLU A 374     -55.149  16.440 -18.282  1.00 10.00      A    C  
ATOM   3593  OE1 GLU A 374     -54.686  15.706 -17.381  1.00 10.00      A    O  
ATOM   3594  OE2 GLU A 374     -55.288  17.675 -18.154  1.00 10.00      A    O  
ATOM   3595  C   GLU A 374     -55.754  14.950 -22.645  1.00 10.00      A    C  
ATOM   3596  O   GLU A 374     -56.501  15.915 -22.818  1.00 10.00      A    O  
ATOM   3597  N   SER A 375     -55.948  13.770 -23.214  1.00 10.00      A    N  
ATOM   3598  HN  SER A 375     -55.281  13.062 -23.076  1.00 10.00      A    H  
ATOM   3599  CA  SER A 375     -57.096  13.488 -24.042  1.00 10.00      A    C  
ATOM   3600  CB  SER A 375     -56.922  12.115 -24.691  1.00 10.00      A    C  
ATOM   3601  OG  SER A 375     -56.103  11.285 -23.881  1.00 10.00      A    O  
ATOM   3602  HG  SER A 375     -56.661  10.762 -23.300  1.00 10.00      A    H  
ATOM   3603  C   SER A 375     -58.358  13.522 -23.202  1.00 10.00      A    C  
ATOM   3604  O   SER A 375     -58.697  12.547 -22.530  1.00 10.00      A    O  
ATOM   3605  N   THR A 376     -59.043  14.652 -23.231  1.00 10.00      A    N  
ATOM   3606  HN  THR A 376     -58.712  15.400 -23.774  1.00 10.00      A    H  
ATOM   3607  CA  THR A 376     -60.262  14.831 -22.468  1.00 10.00      A    C  
ATOM   3608  CB  THR A 376     -60.580  16.326 -22.316  1.00 10.00      A    C  
ATOM   3609  OG1 THR A 376     -60.175  17.012 -23.510  1.00 10.00      A    O  
ATOM   3610  HG1 THR A 376     -60.933  17.114 -24.090  1.00 10.00      A    H  
ATOM   3611  CG2 THR A 376     -59.839  16.909 -21.122  1.00 10.00      A    C  
ATOM   3612  C   THR A 376     -61.443  14.124 -23.125  1.00 10.00      A    C  
ATOM   3613  O   THR A 376     -62.516  14.708 -23.282  1.00 10.00      A    O  
ATOM   3614  N   ASP A 377     -61.235  12.871 -23.510  1.00 10.00      A    N  
ATOM   3615  HN  ASP A 377     -60.357  12.463 -23.353  1.00 10.00      A    H  
ATOM   3616  CA  ASP A 377     -62.284  12.081 -24.132  1.00 10.00      A    C  
ATOM   3617  CB  ASP A 377     -61.730  10.763 -24.682  1.00 10.00      A    C  
ATOM   3618  CG  ASP A 377     -62.692  10.076 -25.637  1.00 10.00      A    C  
ATOM   3619  OD1 ASP A 377     -63.886   9.952 -25.293  1.00 10.00      A    O  
ATOM   3620  OD2 ASP A 377     -62.251   9.666 -26.729  1.00 10.00      A    O  
ATOM   3621  C   ASP A 377     -63.362  11.810 -23.098  1.00 10.00      A    C  
ATOM   3622  O   ASP A 377     -63.105  11.193 -22.062  1.00 10.00      A    O  
ATOM   3623  N   GLN A 378     -64.559  12.297 -23.368  1.00 10.00      A    N  
ATOM   3624  HN  GLN A 378     -64.702  12.767 -24.213  1.00 10.00      A    H  
ATOM   3625  CA  GLN A 378     -65.670  12.130 -22.451  1.00 10.00      A    C  
ATOM   3626  CB  GLN A 378     -66.514  13.397 -22.394  1.00 10.00      A    C  
ATOM   3627  CG  GLN A 378     -65.719  14.604 -21.927  1.00 10.00      A    C  
ATOM   3628  CD  GLN A 378     -66.498  15.897 -22.003  1.00 10.00      A    C  
ATOM   3629  OE1 GLN A 378     -67.374  16.062 -22.850  1.00 10.00      A    O  
ATOM   3630  NE2 GLN A 378     -66.177  16.827 -21.116  1.00 10.00      A    N  
ATOM   3631 HE21 GLN A 378     -65.465  16.627 -20.474  1.00 10.00      A    H  
ATOM   3632 HE22 GLN A 378     -66.665  17.675 -21.140  1.00 10.00      A    H  
ATOM   3633  C   GLN A 378     -66.497  10.898 -22.786  1.00 10.00      A    C  
ATOM   3634  O   GLN A 378     -67.732  10.926 -22.773  1.00 10.00      A    O  
ATOM   3635  N   MET A 379     -65.788   9.826 -23.105  1.00 10.00      A    N  
ATOM   3636  HN  MET A 379     -64.810   9.908 -23.160  1.00 10.00      A    H  
ATOM   3637  CA  MET A 379     -66.395   8.546 -23.416  1.00 10.00      A    C  
ATOM   3638  CB  MET A 379     -65.306   7.554 -23.828  1.00 10.00      A    C  
ATOM   3639  CG  MET A 379     -65.793   6.378 -24.653  1.00 10.00      A    C  
ATOM   3640  SD  MET A 379     -64.590   5.033 -24.689  1.00 10.00      A    S  
ATOM   3641  CE  MET A 379     -65.288   3.980 -25.956  1.00 10.00      A    C  
ATOM   3642  C   MET A 379     -67.141   8.028 -22.191  1.00 10.00      A    C  
ATOM   3643  O   MET A 379     -66.544   7.487 -21.259  1.00 10.00      A    O  
ATOM   3644  N   SER A 380     -68.444   8.246 -22.197  1.00 10.00      A    N  
ATOM   3645  HN  SER A 380     -68.837   8.707 -22.965  1.00 10.00      A    H  
ATOM   3646  CA  SER A 380     -69.322   7.838 -21.119  1.00 10.00      A    C  
ATOM   3647  CB  SER A 380     -70.735   8.291 -21.477  1.00 10.00      A    C  
ATOM   3648  OG  SER A 380     -70.673   9.439 -22.315  1.00 10.00      A    O  
ATOM   3649  HG  SER A 380     -69.993  10.039 -21.986  1.00 10.00      A    H  
ATOM   3650  C   SER A 380     -69.293   6.327 -20.927  1.00 10.00      A    C  
ATOM   3651  O   SER A 380     -69.856   5.586 -21.733  1.00 10.00      A    O  
ATOM   3652  N   GLU A 381     -68.630   5.875 -19.864  1.00 10.00      A    N  
ATOM   3653  HN  GLU A 381     -68.203   6.514 -19.257  1.00 10.00      A    H  
ATOM   3654  CA  GLU A 381     -68.535   4.447 -19.581  1.00 10.00      A    C  
ATOM   3655  CB  GLU A 381     -67.452   4.147 -18.532  1.00 10.00      A    C  
ATOM   3656  CG  GLU A 381     -66.301   3.278 -19.040  1.00 10.00      A    C  
ATOM   3657  CD  GLU A 381     -66.166   1.946 -18.308  1.00 10.00      A    C  
ATOM   3658  OE1 GLU A 381     -66.132   0.891 -18.979  1.00 10.00      A    O  
ATOM   3659  OE2 GLU A 381     -66.083   1.938 -17.059  1.00 10.00      A    O  
ATOM   3660  C   GLU A 381     -69.881   3.908 -19.116  1.00 10.00      A    C  
ATOM   3661  O   GLU A 381     -70.518   4.484 -18.228  1.00 10.00      A    O  
ATOM   3662  N   PRO A 382     -70.342   2.813 -19.735  1.00 10.00      A    N  
ATOM   3663  CA  PRO A 382     -71.610   2.181 -19.380  1.00 10.00      A    C  
ATOM   3664  CB  PRO A 382     -71.730   1.012 -20.369  1.00 10.00      A    C  
ATOM   3665  CG  PRO A 382     -70.344   0.776 -20.864  1.00 10.00      A    C  
ATOM   3666  CD  PRO A 382     -69.656   2.110 -20.830  1.00 10.00      A    C  
ATOM   3667  C   PRO A 382     -71.575   1.669 -17.945  1.00 10.00      A    C  
ATOM   3668  O   PRO A 382     -70.669   0.922 -17.567  1.00 10.00      A    O  
ATOM   3669  N   PRO A 383     -72.554   2.076 -17.124  1.00 10.00      A    N  
ATOM   3670  CA  PRO A 383     -72.626   1.668 -15.722  1.00 10.00      A    C  
ATOM   3671  CB  PRO A 383     -73.913   2.328 -15.206  1.00 10.00      A    C  
ATOM   3672  CG  PRO A 383     -74.685   2.689 -16.430  1.00 10.00      A    C  
ATOM   3673  CD  PRO A 383     -73.668   2.957 -17.500  1.00 10.00      A    C  
ATOM   3674  C   PRO A 383     -72.696   0.153 -15.574  1.00 10.00      A    C  
ATOM   3675  O   PRO A 383     -73.734  -0.461 -15.822  1.00 10.00      A    O  
ATOM   3676  N   LYS A 384     -71.565  -0.438 -15.210  1.00 10.00      A    N  
ATOM   3677  HN  LYS A 384     -70.764   0.112 -15.086  1.00 10.00      A    H  
ATOM   3678  CA  LYS A 384     -71.470  -1.877 -15.018  1.00 10.00      A    C  
ATOM   3679  CB  LYS A 384     -70.053  -2.266 -14.584  1.00 10.00      A    C  
ATOM   3680  CG  LYS A 384     -69.080  -2.468 -15.735  1.00 10.00      A    C  
ATOM   3681  CD  LYS A 384     -67.914  -1.491 -15.675  1.00 10.00      A    C  
ATOM   3682  CE  LYS A 384     -66.900  -1.794 -16.770  1.00 10.00      A    C  
ATOM   3683  NZ  LYS A 384     -65.831  -0.765 -16.869  1.00 10.00      A    N  
ATOM   3684  HZ1 LYS A 384     -65.083  -0.944 -16.172  1.00 10.00      A    H  
ATOM   3685  HZ2 LYS A 384     -66.228   0.189 -16.700  1.00 10.00      A    H  
ATOM   3686  HZ3 LYS A 384     -65.414  -0.774 -17.823  1.00 10.00      A    H  
ATOM   3687  C   LYS A 384     -72.485  -2.370 -13.994  1.00 10.00      A    C  
ATOM   3688  O   LYS A 384     -72.514  -1.891 -12.856  1.00 10.00      A    O  
ATOM   3689  N   GLU A 385     -73.327  -3.311 -14.416  1.00 10.00      A    N  
ATOM   3690  HN  GLU A 385     -73.265  -3.624 -15.341  1.00 10.00      A    H  
ATOM   3691  CA  GLU A 385     -74.339  -3.887 -13.540  1.00 10.00      A    C  
ATOM   3692  CB  GLU A 385     -75.173  -4.939 -14.286  1.00 10.00      A    C  
ATOM   3693  CG  GLU A 385     -76.154  -5.698 -13.399  1.00 10.00      A    C  
ATOM   3694  CD  GLU A 385     -76.879  -6.816 -14.124  1.00 10.00      A    C  
ATOM   3695  OE1 GLU A 385     -77.997  -6.570 -14.622  1.00 10.00      A    O  
ATOM   3696  OE2 GLU A 385     -76.331  -7.942 -14.182  1.00 10.00      A    O  
ATOM   3697  C   GLU A 385     -73.673  -4.518 -12.321  1.00 10.00      A    C  
ATOM   3698  O   GLU A 385     -72.611  -5.136 -12.430  1.00 10.00      A    O  
ATOM   3699  N   HIS A 386     -74.288  -4.354 -11.160  1.00 10.00      A    N  
ATOM   3700  HN  HIS A 386     -75.139  -3.871 -11.133  1.00 10.00      A    H  
ATOM   3701  CA  HIS A 386     -73.740  -4.914  -9.935  1.00 10.00      A    C  
ATOM   3702  CB  HIS A 386     -74.199  -4.125  -8.704  1.00 10.00      A    C  
ATOM   3703  CG  HIS A 386     -73.085  -3.436  -7.973  1.00 10.00      A    C  
ATOM   3704  ND1 HIS A 386     -72.430  -3.992  -6.889  1.00 10.00      A    N  
ATOM   3705  HD1 HIS A 386     -72.614  -4.874  -6.498  1.00 10.00      A    H  
ATOM   3706  CD2 HIS A 386     -72.514  -2.222  -8.170  1.00 10.00      A    C  
ATOM   3707  CE1 HIS A 386     -71.510  -3.150  -6.453  1.00 10.00      A    C  
ATOM   3708  NE2 HIS A 386     -71.541  -2.070  -7.213  1.00 10.00      A    N  
ATOM   3709  HE2 HIS A 386     -70.959  -1.286  -7.108  1.00 10.00      A    H  
ATOM   3710  C   HIS A 386     -74.123  -6.380  -9.808  1.00 10.00      A    C  
ATOM   3711  O   HIS A 386     -74.975  -6.740  -8.996  1.00 10.00      A    O  
ATOM   3712  N   ARG A 387     -73.493  -7.208 -10.634  1.00 10.00      A    N  
ATOM   3713  HN  ARG A 387     -72.839  -6.835 -11.265  1.00 10.00      A    H  
ATOM   3714  CA  ARG A 387     -73.745  -8.643 -10.649  1.00 10.00      A    C  
ATOM   3715  CB  ARG A 387     -72.819  -9.333 -11.655  1.00 10.00      A    C  
ATOM   3716  CG  ARG A 387     -73.352 -10.650 -12.198  1.00 10.00      A    C  
ATOM   3717  CD  ARG A 387     -72.370 -11.275 -13.177  1.00 10.00      A    C  
ATOM   3718  NE  ARG A 387     -72.970 -12.366 -13.950  1.00 10.00      A    N  
ATOM   3719  HE  ARG A 387     -73.940 -12.498 -13.854  1.00 10.00      A    H  
ATOM   3720  CZ  ARG A 387     -72.283 -13.173 -14.763  1.00 10.00      A    C  
ATOM   3721  NH1 ARG A 387     -70.970 -13.010 -14.912  1.00 10.00      A    N  
ATOM   3722 HH11 ARG A 387     -70.429 -13.636 -15.546  1.00 10.00      A    H  
ATOM   3723 HH12 ARG A 387     -70.475 -12.254 -14.391  1.00 10.00      A    H  
ATOM   3724  NH2 ARG A 387     -72.910 -14.136 -15.436  1.00 10.00      A    N  
ATOM   3725 HH21 ARG A 387     -73.940 -14.267 -15.329  1.00 10.00      A    H  
ATOM   3726 HH22 ARG A 387     -72.377 -14.766 -16.072  1.00 10.00      A    H  
ATOM   3727  C   ARG A 387     -73.560  -9.248  -9.263  1.00 10.00      A    C  
ATOM   3728  O   ARG A 387     -72.474  -9.184  -8.686  1.00 10.00      A    O  
ATOM   3729  N   VAL A 388     -74.634  -9.810  -8.733  1.00 10.00      A    N  
ATOM   3730  HN  VAL A 388     -75.471  -9.807  -9.241  1.00 10.00      A    H  
ATOM   3731  CA  VAL A 388     -74.608 -10.429  -7.417  1.00 10.00      A    C  
ATOM   3732  CB  VAL A 388     -76.034 -10.766  -6.926  1.00 10.00      A    C  
ATOM   3733  CG1 VAL A 388     -76.019 -11.221  -5.473  1.00 10.00      A    C  
ATOM   3734  CG2 VAL A 388     -76.958  -9.569  -7.102  1.00 10.00      A    C  
ATOM   3735  C   VAL A 388     -73.762 -11.699  -7.445  1.00 10.00      A    C  
ATOM   3736  O   VAL A 388     -73.768 -12.438  -8.431  1.00 10.00      A    O  
ATOM   3737  N   GLN A 389     -73.028 -11.934  -6.370  1.00 10.00      A    N  
ATOM   3738  HN  GLN A 389     -73.070 -11.310  -5.619  1.00 10.00      A    H  
ATOM   3739  CA  GLN A 389     -72.173 -13.105  -6.272  1.00 10.00      A    C  
ATOM   3740  CB  GLN A 389     -70.941 -12.790  -5.419  1.00 10.00      A    C  
ATOM   3741  CG  GLN A 389     -69.751 -13.701  -5.678  1.00 10.00      A    C  
ATOM   3742  CD  GLN A 389     -68.434 -13.074  -5.266  1.00 10.00      A    C  
ATOM   3743  OE1 GLN A 389     -68.381 -12.252  -4.354  1.00 10.00      A    O  
ATOM   3744  NE2 GLN A 389     -67.359 -13.459  -5.938  1.00 10.00      A    N  
ATOM   3745 HE21 GLN A 389     -67.471 -14.119  -6.653  1.00 10.00      A    H  
ATOM   3746 HE22 GLN A 389     -66.497 -13.066  -5.692  1.00 10.00      A    H  
ATOM   3747  C   GLN A 389     -72.947 -14.285  -5.692  1.00 10.00      A    C  
ATOM   3748  O   GLN A 389     -73.787 -14.113  -4.807  1.00 10.00      A    O  
ATOM   3749  N   GLY A 390     -72.665 -15.477  -6.205  1.00 10.00      A    N  
ATOM   3750  HN  GLY A 390     -71.985 -15.546  -6.903  1.00 10.00      A    H  
ATOM   3751  CA  GLY A 390     -73.343 -16.672  -5.741  1.00 10.00      A    C  
ATOM   3752  C   GLY A 390     -72.967 -17.044  -4.322  1.00 10.00      A    C  
ATOM   3753  O   GLY A 390     -71.806 -17.348  -4.043  1.00 10.00      A    O  
ATOM   3754  N   THR A 391     -73.951 -17.000  -3.434  1.00 10.00      A    N  
ATOM   3755  HN  THR A 391     -74.844 -16.723  -3.728  1.00 10.00      A    H  
ATOM   3756  CA  THR A 391     -73.757 -17.333  -2.032  1.00 10.00      A    C  
ATOM   3757  CB  THR A 391     -75.083 -17.179  -1.264  1.00 10.00      A    C  
ATOM   3758  OG1 THR A 391     -76.163 -17.594  -2.113  1.00 10.00      A    O  
ATOM   3759  HG1 THR A 391     -76.025 -18.509  -2.377  1.00 10.00      A    H  
ATOM   3760  CG2 THR A 391     -75.298 -15.731  -0.852  1.00 10.00      A    C  
ATOM   3761  C   THR A 391     -73.251 -18.765  -1.867  1.00 10.00      A    C  
ATOM   3762  O   THR A 391     -74.022 -19.723  -1.972  1.00 10.00      A    O  
ATOM   3763  N   GLN A 392     -71.954 -18.908  -1.629  1.00 10.00      A    N  
ATOM   3764  HN  GLN A 392     -71.386 -18.111  -1.576  1.00 10.00      A    H  
ATOM   3765  CA  GLN A 392     -71.356 -20.220  -1.445  1.00 10.00      A    C  
ATOM   3766  CB  GLN A 392     -69.843 -20.177  -1.672  1.00 10.00      A    C  
ATOM   3767  CG  GLN A 392     -69.440 -19.968  -3.122  1.00 10.00      A    C  
ATOM   3768  CD  GLN A 392     -67.948 -20.122  -3.342  1.00 10.00      A    C  
ATOM   3769  OE1 GLN A 392     -67.145 -19.862  -2.449  1.00 10.00      A    O  
ATOM   3770  NE2 GLN A 392     -67.567 -20.544  -4.538  1.00 10.00      A    N  
ATOM   3771 HE21 GLN A 392     -68.259 -20.730  -5.205  1.00 10.00      A    H  
ATOM   3772 HE22 GLN A 392     -66.608 -20.649  -4.706  1.00 10.00      A    H  
ATOM   3773  C   GLN A 392     -71.672 -20.756  -0.057  1.00 10.00      A    C  
ATOM   3774  O   GLN A 392     -71.602 -20.027   0.932  1.00 10.00      A    O  
ATOM   3775  N   ARG A 393     -72.026 -22.027   0.010  1.00 10.00      A    N  
ATOM   3776  HN  ARG A 393     -72.048 -22.561  -0.809  1.00 10.00      A    H  
ATOM   3777  CA  ARG A 393     -72.365 -22.653   1.275  1.00 10.00      A    C  
ATOM   3778  CB  ARG A 393     -73.321 -23.829   1.060  1.00 10.00      A    C  
ATOM   3779  CG  ARG A 393     -74.739 -23.427   0.691  1.00 10.00      A    C  
ATOM   3780  CD  ARG A 393     -75.618 -24.651   0.486  1.00 10.00      A    C  
ATOM   3781  NE  ARG A 393     -77.031 -24.300   0.346  1.00 10.00      A    N  
ATOM   3782  HE  ARG A 393     -77.267 -23.351   0.444  1.00 10.00      A    H  
ATOM   3783  CZ  ARG A 393     -78.001 -25.184   0.093  1.00 10.00      A    C  
ATOM   3784  NH1 ARG A 393     -77.712 -26.476  -0.049  1.00 10.00      A    N  
ATOM   3785 HH11 ARG A 393     -76.726 -26.803   0.035  1.00 10.00      A    H  
ATOM   3786 HH12 ARG A 393     -78.467 -27.166  -0.246  1.00 10.00      A    H  
ATOM   3787  NH2 ARG A 393     -79.262 -24.773  -0.011  1.00 10.00      A    N  
ATOM   3788 HH21 ARG A 393     -79.497 -23.763   0.103  1.00 10.00      A    H  
ATOM   3789 HH22 ARG A 393     -80.024 -25.457  -0.208  1.00 10.00      A    H  
ATOM   3790  C   ARG A 393     -71.116 -23.124   2.005  1.00 10.00      A    C  
ATOM   3791  O   ARG A 393     -70.503 -24.120   1.619  1.00 10.00      A    O  
ATOM   3792  N   THR A 394     -70.738 -22.393   3.044  1.00 10.00      A    N  
ATOM   3793  HN  THR A 394     -71.253 -21.593   3.281  1.00 10.00      A    H  
ATOM   3794  CA  THR A 394     -69.575 -22.736   3.843  1.00 10.00      A    C  
ATOM   3795  CB  THR A 394     -69.260 -21.606   4.838  1.00 10.00      A    C  
ATOM   3796  OG1 THR A 394     -70.483 -20.945   5.196  1.00 10.00      A    O  
ATOM   3797  HG1 THR A 394     -70.941 -21.464   5.865  1.00 10.00      A    H  
ATOM   3798  CG2 THR A 394     -68.305 -20.598   4.220  1.00 10.00      A    C  
ATOM   3799  C   THR A 394     -69.837 -24.027   4.612  1.00 10.00      A    C  
ATOM   3800  O   THR A 394     -70.558 -24.030   5.609  1.00 10.00      A    O  
ATOM   3801  N   ARG A 395     -69.266 -25.120   4.130  1.00 10.00      A    N  
ATOM   3802  HN  ARG A 395     -68.703 -25.050   3.330  1.00 10.00      A    H  
ATOM   3803  CA  ARG A 395     -69.450 -26.419   4.755  1.00 10.00      A    C  
ATOM   3804  CB  ARG A 395     -69.074 -27.534   3.783  1.00 10.00      A    C  
ATOM   3805  CG  ARG A 395     -70.227 -28.447   3.413  1.00 10.00      A    C  
ATOM   3806  CD  ARG A 395     -69.781 -29.513   2.427  1.00 10.00      A    C  
ATOM   3807  NE  ARG A 395     -70.862 -30.438   2.091  1.00 10.00      A    N  
ATOM   3808  HE  ARG A 395     -71.735 -30.277   2.512  1.00 10.00      A    H  
ATOM   3809  CZ  ARG A 395     -70.727 -31.475   1.263  1.00 10.00      A    C  
ATOM   3810  NH1 ARG A 395     -69.554 -31.720   0.682  1.00 10.00      A    N  
ATOM   3811 HH11 ARG A 395     -69.447 -32.529   0.034  1.00 10.00      A    H  
ATOM   3812 HH12 ARG A 395     -68.736 -31.102   0.873  1.00 10.00      A    H  
ATOM   3813  NH2 ARG A 395     -71.766 -32.265   1.016  1.00 10.00      A    N  
ATOM   3814 HH21 ARG A 395     -72.687 -32.078   1.469  1.00 10.00      A    H  
ATOM   3815 HH22 ARG A 395     -71.668 -33.076   0.370  1.00 10.00      A    H  
ATOM   3816  C   ARG A 395     -68.643 -26.545   6.039  1.00 10.00      A    C  
ATOM   3817  O   ARG A 395     -67.434 -26.777   6.005  1.00 10.00      A    O  
ATOM   3818  N   THR A 396     -69.320 -26.374   7.162  1.00 10.00      A    N  
ATOM   3819  HN  THR A 396     -70.279 -26.165   7.116  1.00 10.00      A    H  
ATOM   3820  CA  THR A 396     -68.694 -26.473   8.467  1.00 10.00      A    C  
ATOM   3821  CB  THR A 396     -69.687 -26.035   9.554  1.00 10.00      A    C  
ATOM   3822  OG1 THR A 396     -71.021 -26.140   9.031  1.00 10.00      A    O  
ATOM   3823  HG1 THR A 396     -71.344 -27.036   9.162  1.00 10.00      A    H  
ATOM   3824  CG2 THR A 396     -69.424 -24.597   9.971  1.00 10.00      A    C  
ATOM   3825  C   THR A 396     -68.260 -27.911   8.741  1.00 10.00      A    C  
ATOM   3826  O   THR A 396     -69.097 -28.797   8.921  1.00 10.00      A    O  
ATOM   3827  N   ARG A 397     -66.956 -28.141   8.750  1.00 10.00      A    N  
ATOM   3828  HN  ARG A 397     -66.339 -27.398   8.588  1.00 10.00      A    H  
ATOM   3829  CA  ARG A 397     -66.421 -29.468   9.001  1.00 10.00      A    C  
ATOM   3830  CB  ARG A 397     -65.020 -29.598   8.399  1.00 10.00      A    C  
ATOM   3831  CG  ARG A 397     -64.664 -31.007   7.953  1.00 10.00      A    C  
ATOM   3832  CD  ARG A 397     -63.252 -31.063   7.394  1.00 10.00      A    C  
ATOM   3833  NE  ARG A 397     -62.971 -32.337   6.727  1.00 10.00      A    N  
ATOM   3834  HE  ARG A 397     -63.655 -33.040   6.797  1.00 10.00      A    H  
ATOM   3835  CZ  ARG A 397     -61.854 -32.588   6.041  1.00 10.00      A    C  
ATOM   3836  NH1 ARG A 397     -60.911 -31.655   5.936  1.00 10.00      A    N  
ATOM   3837 HH11 ARG A 397     -60.037 -31.846   5.401  1.00 10.00      A    H  
ATOM   3838 HH12 ARG A 397     -61.043 -30.725   6.389  1.00 10.00      A    H  
ATOM   3839  NH2 ARG A 397     -61.680 -33.772   5.460  1.00 10.00      A    N  
ATOM   3840 HH21 ARG A 397     -62.414 -34.509   5.536  1.00 10.00      A    H  
ATOM   3841 HH22 ARG A 397     -60.809 -33.972   4.923  1.00 10.00      A    H  
ATOM   3842  C   ARG A 397     -66.381 -29.741  10.501  1.00 10.00      A    C  
ATOM   3843  O   ARG A 397     -65.749 -29.000  11.253  1.00 10.00      A    O  
ATOM   3844  N   PRO A 398     -67.070 -30.802  10.952  1.00 10.00      A    N  
ATOM   3845  CA  PRO A 398     -67.122 -31.170  12.372  1.00 10.00      A    C  
ATOM   3846  CB  PRO A 398     -68.048 -32.392  12.401  1.00 10.00      A    C  
ATOM   3847  CG  PRO A 398     -68.034 -32.919  11.006  1.00 10.00      A    C  
ATOM   3848  CD  PRO A 398     -67.853 -31.725  10.115  1.00 10.00      A    C  
ATOM   3849  C   PRO A 398     -65.747 -31.532  12.929  1.00 10.00      A    C  
ATOM   3850  O   PRO A 398     -65.127 -32.509  12.501  1.00 10.00      A    O  
ATOM   3851  N   SER A 399     -65.273 -30.734  13.873  1.00 10.00      A    N  
ATOM   3852  HN  SER A 399     -65.803 -29.960  14.159  1.00 10.00      A    H  
ATOM   3853  CA  SER A 399     -63.981 -30.964  14.493  1.00 10.00      A    C  
ATOM   3854  CB  SER A 399     -63.514 -29.687  15.190  1.00 10.00      A    C  
ATOM   3855  OG  SER A 399     -64.617 -28.994  15.754  1.00 10.00      A    O  
ATOM   3856  HG  SER A 399     -64.915 -29.459  16.542  1.00 10.00      A    H  
ATOM   3857  C   SER A 399     -64.059 -32.123  15.483  1.00 10.00      A    C  
ATOM   3858  O   SER A 399     -64.399 -31.934  16.654  1.00 10.00      A    O  
ATOM   3859  N   VAL A 400     -63.778 -33.325  14.993  1.00 10.00      A    N  
ATOM   3860  HN  VAL A 400     -63.547 -33.407  14.043  1.00 10.00      A    H  
ATOM   3861  CA  VAL A 400     -63.810 -34.523  15.821  1.00 10.00      A    C  
ATOM   3862  CB  VAL A 400     -63.599 -35.801  14.979  1.00 10.00      A    C  
ATOM   3863  CG1 VAL A 400     -63.794 -37.050  15.830  1.00 10.00      A    C  
ATOM   3864  CG2 VAL A 400     -64.534 -35.817  13.778  1.00 10.00      A    C  
ATOM   3865  C   VAL A 400     -62.742 -34.454  16.908  1.00 10.00      A    C  
ATOM   3866  O   VAL A 400     -61.554 -34.324  16.613  1.00 10.00      A    O  
ATOM   3867  N   GLN A 401     -63.173 -34.524  18.159  1.00 10.00      A    N  
ATOM   3868  HN  GLN A 401     -64.132 -34.620  18.330  1.00 10.00      A    H  
ATOM   3869  CA  GLN A 401     -62.255 -34.473  19.286  1.00 10.00      A    C  
ATOM   3870  CB  GLN A 401     -62.994 -34.079  20.568  1.00 10.00      A    C  
ATOM   3871  CG  GLN A 401     -63.537 -32.658  20.546  1.00 10.00      A    C  
ATOM   3872  CD  GLN A 401     -64.340 -32.305  21.782  1.00 10.00      A    C  
ATOM   3873  OE1 GLN A 401     -64.972 -33.163  22.396  1.00 10.00      A    O  
ATOM   3874  NE2 GLN A 401     -64.325 -31.031  22.151  1.00 10.00      A    N  
ATOM   3875 HE21 GLN A 401     -63.803 -30.400  21.614  1.00 10.00      A    H  
ATOM   3876 HE22 GLN A 401     -64.839 -30.774  22.944  1.00 10.00      A    H  
ATOM   3877  C   GLN A 401     -61.542 -35.812  19.455  1.00 10.00      A    C  
ATOM   3878  O   GLN A 401     -62.175 -36.870  19.422  1.00 10.00      A    O  
ATOM   3879  N   PRO A 402     -60.212 -35.781  19.618  1.00 10.00      A    N  
ATOM   3880  CA  PRO A 402     -59.408 -36.994  19.778  1.00 10.00      A    C  
ATOM   3881  CB  PRO A 402     -57.966 -36.474  19.774  1.00 10.00      A    C  
ATOM   3882  CG  PRO A 402     -58.076 -35.052  20.202  1.00 10.00      A    C  
ATOM   3883  CD  PRO A 402     -59.389 -34.561  19.661  1.00 10.00      A    C  
ATOM   3884  C   PRO A 402     -59.704 -37.714  21.087  1.00 10.00      A    C  
ATOM   3885  O   PRO A 402     -59.828 -37.086  22.140  1.00 10.00      A    O  
ATOM   3886  N   GLY A 403     -59.835 -39.032  21.008  1.00 10.00      A    N  
ATOM   3887  HN  GLY A 403     -59.755 -39.470  20.138  1.00 10.00      A    H  
ATOM   3888  CA  GLY A 403     -60.096 -39.822  22.191  1.00 10.00      A    C  
ATOM   3889  C   GLY A 403     -58.919 -39.782  23.143  1.00 10.00      A    C  
ATOM   3890  O   GLY A 403     -57.780 -39.995  22.722  1.00 10.00      A    O  
ATOM   3891  N   PRO A 404     -59.161 -39.493  24.430  1.00 10.00      A    N  
ATOM   3892  CA  PRO A 404     -58.103 -39.418  25.438  1.00 10.00      A    C  
ATOM   3893  CB  PRO A 404     -58.856 -39.179  26.754  1.00 10.00      A    C  
ATOM   3894  CG  PRO A 404     -60.276 -39.525  26.460  1.00 10.00      A    C  
ATOM   3895  CD  PRO A 404     -60.485 -39.222  25.007  1.00 10.00      A    C  
ATOM   3896  C   PRO A 404     -57.295 -40.707  25.512  1.00 10.00      A    C  
ATOM   3897  O   PRO A 404     -57.836 -41.783  25.776  1.00 10.00      A    O  
ATOM   3898  N   MET A 405     -56.002 -40.587  25.261  1.00 10.00      A    N  
ATOM   3899  HN  MET A 405     -55.640 -39.704  25.049  1.00 10.00      A    H  
ATOM   3900  CA  MET A 405     -55.107 -41.729  25.299  1.00 10.00      A    C  
ATOM   3901  CB  MET A 405     -53.755 -41.376  24.672  1.00 10.00      A    C  
ATOM   3902  CG  MET A 405     -53.794 -41.197  23.163  1.00 10.00      A    C  
ATOM   3903  SD  MET A 405     -52.194 -40.733  22.470  1.00 10.00      A    S  
ATOM   3904  CE  MET A 405     -52.081 -39.017  22.974  1.00 10.00      A    C  
ATOM   3905  C   MET A 405     -54.918 -42.207  26.732  1.00 10.00      A    C  
ATOM   3906  O   MET A 405     -54.210 -41.580  27.519  1.00 10.00      A    O  
ATOM   3907  N   ILE A 406     -55.587 -43.299  27.069  1.00 10.00      A    N  
ATOM   3908  HN  ILE A 406     -56.160 -43.730  26.399  1.00 10.00      A    H  
ATOM   3909  CA  ILE A 406     -55.498 -43.878  28.402  1.00 10.00      A    C  
ATOM   3910  CB  ILE A 406     -56.800 -44.628  28.767  1.00 10.00      A    C  
ATOM   3911  CG1 ILE A 406     -58.032 -43.755  28.496  1.00 10.00      A    C  
ATOM   3912  CG2 ILE A 406     -56.771 -45.078  30.221  1.00 10.00      A    C  
ATOM   3913  CD1 ILE A 406     -59.345 -44.511  28.546  1.00 10.00      A    C  
ATOM   3914  C   ILE A 406     -54.337 -44.869  28.450  1.00 10.00      A    C  
ATOM   3915  O   ILE A 406     -54.287 -45.800  27.645  1.00 10.00      A    O  
ATOM   3916  N   ASP A 407     -53.402 -44.662  29.373  1.00 10.00      A    N  
ATOM   3917  HN  ASP A 407     -53.485 -43.899  29.979  1.00 10.00      A    H  
ATOM   3918  CA  ASP A 407     -52.253 -45.560  29.503  1.00 10.00      A    C  
ATOM   3919  CB  ASP A 407     -51.085 -44.890  30.238  1.00 10.00      A    C  
ATOM   3920  CG  ASP A 407     -49.760 -45.621  30.046  1.00 10.00      A    C  
ATOM   3921  OD1 ASP A 407     -49.781 -46.844  29.776  1.00 10.00      A    O  
ATOM   3922  OD2 ASP A 407     -48.699 -44.972  30.164  1.00 10.00      A    O  
ATOM   3923  C   ASP A 407     -52.666 -46.852  30.202  1.00 10.00      A    C  
ATOM   3924  O   ASP A 407     -53.246 -46.828  31.292  1.00 10.00      A    O  
ATOM   3925  N   VAL A 408     -52.351 -47.973  29.565  1.00 10.00      A    N  
ATOM   3926  HN  VAL A 408     -51.848 -47.909  28.727  1.00 10.00      A    H  
ATOM   3927  CA  VAL A 408     -52.695 -49.295  30.076  1.00 10.00      A    C  
ATOM   3928  CB  VAL A 408     -52.978 -50.271  28.911  1.00 10.00      A    C  
ATOM   3929  CG1 VAL A 408     -53.906 -51.395  29.348  1.00 10.00      A    C  
ATOM   3930  CG2 VAL A 408     -53.552 -49.533  27.709  1.00 10.00      A    C  
ATOM   3931  C   VAL A 408     -51.566 -49.862  30.937  1.00 10.00      A    C  
ATOM   3932  O   VAL A 408     -51.641 -50.994  31.421  1.00 10.00      A    O  
ATOM   3933  N   ASN A 409     -50.517 -49.075  31.121  1.00 10.00      A    N  
ATOM   3934  HN  ASN A 409     -50.498 -48.183  30.693  1.00 10.00      A    H  
ATOM   3935  CA  ASN A 409     -49.380 -49.495  31.929  1.00 10.00      A    C  
ATOM   3936  CB  ASN A 409     -48.107 -48.754  31.517  1.00 10.00      A    C  
ATOM   3937  CG  ASN A 409     -47.378 -49.417  30.369  1.00 10.00      A    C  
ATOM   3938  OD1 ASN A 409     -47.211 -50.637  30.339  1.00 10.00      A    O  
ATOM   3939  ND2 ASN A 409     -46.956 -48.614  29.404  1.00 10.00      A    N  
ATOM   3940 HD21 ASN A 409     -47.147 -47.650  29.488  1.00 10.00      A    H  
ATOM   3941 HD22 ASN A 409     -46.470 -49.007  28.654  1.00 10.00      A    H  
ATOM   3942  C   ASN A 409     -49.650 -49.269  33.407  1.00 10.00      A    C  
ATOM   3943  O   ASN A 409     -49.044 -48.408  34.039  1.00 10.00      A    O  
ATOM   3944  N   THR A 410     -50.581 -50.030  33.952  1.00 10.00      A    N  
ATOM   3945  HN  THR A 410     -51.064 -50.678  33.390  1.00 10.00      A    H  
ATOM   3946  CA  THR A 410     -50.917 -49.928  35.361  1.00 10.00      A    C  
ATOM   3947  CB  THR A 410     -52.442 -49.989  35.548  1.00 10.00      A    C  
ATOM   3948  OG1 THR A 410     -53.074 -49.646  34.307  1.00 10.00      A    O  
ATOM   3949  HG1 THR A 410     -52.574 -48.943  33.879  1.00 10.00      A    H  
ATOM   3950  CG2 THR A 410     -52.887 -49.008  36.621  1.00 10.00      A    C  
ATOM   3951  C   THR A 410     -50.275 -51.094  36.097  1.00 10.00      A    C  
ATOM   3952  O   THR A 410     -50.437 -51.267  37.306  1.00 10.00      A    O  
ATOM   3953  N   ASP A 411     -49.531 -51.879  35.334  1.00 10.00      A    N  
ATOM   3954  HN  ASP A 411     -49.422 -51.648  34.390  1.00 10.00      A    H  
ATOM   3955  CA  ASP A 411     -48.851 -53.058  35.847  1.00 10.00      A    C  
ATOM   3956  CB  ASP A 411     -48.789 -54.129  34.756  1.00 10.00      A    C  
ATOM   3957  CG  ASP A 411     -48.696 -55.533  35.318  1.00 10.00      A    C  
ATOM   3958  OD1 ASP A 411     -48.720 -55.679  36.559  1.00 10.00      A    O  
ATOM   3959  OD2 ASP A 411     -48.606 -56.486  34.518  1.00 10.00      A    O  
ATOM   3960  C   ASP A 411     -47.440 -52.712  36.308  1.00 10.00      A    C  
ATOM   3961  O   ASP A 411     -46.883 -51.683  35.910  1.00 10.00      A    O  
ATOM   3962  N   LYS B   1      10.293  24.282 -14.603  1.00 10.00      B    N  
ATOM   3963  HN  LYS B   1       9.450  23.783 -14.520  1.00 10.00      B    H  
ATOM   3964  CA  LYS B   1      11.499  23.559 -14.976  1.00 10.00      B    C  
ATOM   3965  CB  LYS B   1      12.468  23.494 -13.792  1.00 10.00      B    C  
ATOM   3966  CG  LYS B   1      12.987  24.853 -13.348  1.00 10.00      B    C  
ATOM   3967  CD  LYS B   1      13.944  24.727 -12.174  1.00 10.00      B    C  
ATOM   3968  CE  LYS B   1      14.477  26.087 -11.753  1.00 10.00      B    C  
ATOM   3969  NZ  LYS B   1      15.421  25.984 -10.606  1.00 10.00      B    N  
ATOM   3970  HZ1 LYS B   1      14.930  25.603  -9.772  1.00 10.00      B    H  
ATOM   3971  HZ2 LYS B   1      15.802  26.923 -10.371  1.00 10.00      B    H  
ATOM   3972  HZ3 LYS B   1      16.211  25.353 -10.848  1.00 10.00      B    H  
ATOM   3973  C   LYS B   1      11.153  22.153 -15.460  1.00 10.00      B    C  
ATOM   3974  O   LYS B   1      10.193  21.547 -14.983  1.00 10.00      B    O  
ATOM   3975  N   PRO B   2      11.917  21.628 -16.431  1.00 10.00      B    N  
ATOM   3976  CA  PRO B   2      11.686  20.288 -16.976  1.00 10.00      B    C  
ATOM   3977  CB  PRO B   2      12.677  20.195 -18.142  1.00 10.00      B    C  
ATOM   3978  CG  PRO B   2      13.740  21.189 -17.820  1.00 10.00      B    C  
ATOM   3979  CD  PRO B   2      13.059  22.300 -17.074  1.00 10.00      B    C  
ATOM   3980  C   PRO B   2      11.969  19.197 -15.946  1.00 10.00      B    C  
ATOM   3981  O   PRO B   2      13.112  18.997 -15.538  1.00 10.00      B    O  
ATOM   3982  N   VAL B   3      10.915  18.504 -15.529  1.00 10.00      B    N  
ATOM   3983  HN  VAL B   3      10.031  18.733 -15.882  1.00 10.00      B    H  
ATOM   3984  CA  VAL B   3      11.027  17.433 -14.546  1.00 10.00      B    C  
ATOM   3985  CB  VAL B   3       9.650  16.815 -14.220  1.00 10.00      B    C  
ATOM   3986  CG1 VAL B   3       9.783  15.712 -13.179  1.00 10.00      B    C  
ATOM   3987  CG2 VAL B   3       8.689  17.891 -13.739  1.00 10.00      B    C  
ATOM   3988  C   VAL B   3      11.984  16.334 -15.006  1.00 10.00      B    C  
ATOM   3989  O   VAL B   3      11.679  15.556 -15.917  1.00 10.00      B    O  
ATOM   3990  N   SER B   4      13.153  16.299 -14.390  1.00 10.00      B    N  
ATOM   3991  HN  SER B   4      13.357  16.980 -13.713  1.00 10.00      B    H  
ATOM   3992  CA  SER B   4      14.158  15.305 -14.700  1.00 10.00      B    C  
ATOM   3993  CB  SER B   4      15.541  15.876 -14.392  1.00 10.00      B    C  
ATOM   3994  OG  SER B   4      15.424  17.109 -13.700  1.00 10.00      B    O  
ATOM   3995  HG  SER B   4      15.817  17.026 -12.827  1.00 10.00      B    H  
ATOM   3996  C   SER B   4      13.912  14.046 -13.877  1.00 10.00      B    C  
ATOM   3997  O   SER B   4      14.230  14.002 -12.688  1.00 10.00      B    O  
ATOM   3998  N   LEU B   5      13.319  13.039 -14.510  1.00 10.00      B    N  
ATOM   3999  HN  LEU B   5      13.071  13.149 -15.449  1.00 10.00      B    H  
ATOM   4000  CA  LEU B   5      13.025  11.777 -13.844  1.00 10.00      B    C  
ATOM   4001  CB  LEU B   5      12.291  10.825 -14.792  1.00 10.00      B    C  
ATOM   4002  CG  LEU B   5      10.930  11.299 -15.308  1.00 10.00      B    C  
ATOM   4003  CD1 LEU B   5      10.391  10.339 -16.357  1.00 10.00      B    C  
ATOM   4004  CD2 LEU B   5       9.942  11.449 -14.160  1.00 10.00      B    C  
ATOM   4005  C   LEU B   5      14.300  11.127 -13.322  1.00 10.00      B    C  
ATOM   4006  O   LEU B   5      15.034  10.482 -14.069  1.00 10.00      B    O  
ATOM   4007  N   SER B   6      14.567  11.324 -12.041  1.00 10.00      B    N  
ATOM   4008  HN  SER B   6      13.951  11.864 -11.502  1.00 10.00      B    H  
ATOM   4009  CA  SER B   6      15.747  10.764 -11.415  1.00 10.00      B    C  
ATOM   4010  CB  SER B   6      16.117  11.585 -10.179  1.00 10.00      B    C  
ATOM   4011  OG  SER B   6      15.956  12.972 -10.426  1.00 10.00      B    O  
ATOM   4012  HG  SER B   6      15.545  13.102 -11.290  1.00 10.00      B    H  
ATOM   4013  C   SER B   6      15.504   9.312 -11.030  1.00 10.00      B    C  
ATOM   4014  O   SER B   6      14.888   9.028 -10.002  1.00 10.00      B    O  
ATOM   4015  N   TYR B   7      15.967   8.400 -11.876  1.00 10.00      B    N  
ATOM   4016  HN  TYR B   7      16.426   8.694 -12.690  1.00 10.00      B    H  
ATOM   4017  CA  TYR B   7      15.807   6.975 -11.629  1.00 10.00      B    C  
ATOM   4018  CB  TYR B   7      16.086   6.166 -12.899  1.00 10.00      B    C  
ATOM   4019  CG  TYR B   7      15.123   6.457 -14.028  1.00 10.00      B    C  
ATOM   4020  CD1 TYR B   7      13.826   5.959 -14.006  1.00 10.00      B    C  
ATOM   4021  CD2 TYR B   7      15.508   7.235 -15.112  1.00 10.00      B    C  
ATOM   4022  CE1 TYR B   7      12.940   6.228 -15.031  1.00 10.00      B    C  
ATOM   4023  CE2 TYR B   7      14.628   7.509 -16.143  1.00 10.00      B    C  
ATOM   4024  CZ  TYR B   7      13.346   7.003 -16.097  1.00 10.00      B    C  
ATOM   4025  OH  TYR B   7      12.465   7.278 -17.119  1.00 10.00      B    O  
ATOM   4026  HH  TYR B   7      11.602   7.482 -16.747  1.00 10.00      B    H  
ATOM   4027  C   TYR B   7      16.707   6.522 -10.488  1.00 10.00      B    C  
ATOM   4028  O   TYR B   7      17.846   6.111 -10.698  1.00 10.00      B    O  
ATOM   4029  N   ARG B   8      16.192   6.637  -9.276  1.00 10.00      B    N  
ATOM   4030  HN  ARG B   8      15.285   6.996  -9.179  1.00 10.00      B    H  
ATOM   4031  CA  ARG B   8      16.927   6.247  -8.087  1.00 10.00      B    C  
ATOM   4032  CB  ARG B   8      16.548   7.155  -6.914  1.00 10.00      B    C  
ATOM   4033  CG  ARG B   8      16.853   8.631  -7.130  1.00 10.00      B    C  
ATOM   4034  CD  ARG B   8      15.885   9.504  -6.347  1.00 10.00      B    C  
ATOM   4035  NE  ARG B   8      16.340  10.891  -6.226  1.00 10.00      B    N  
ATOM   4036  HE  ARG B   8      16.597  11.354  -7.050  1.00 10.00      B    H  
ATOM   4037  CZ  ARG B   8      16.422  11.541  -5.062  1.00 10.00      B    C  
ATOM   4038  NH1 ARG B   8      16.089  10.927  -3.935  1.00 10.00      B    N  
ATOM   4039 HH11 ARG B   8      16.148  11.426  -3.028  1.00 10.00      B    H  
ATOM   4040 HH12 ARG B   8      15.773   9.918  -3.954  1.00 10.00      B    H  
ATOM   4041  NH2 ARG B   8      16.837  12.804  -5.024  1.00 10.00      B    N  
ATOM   4042 HH21 ARG B   8      17.103  13.295  -5.903  1.00 10.00      B    H  
ATOM   4043 HH22 ARG B   8      16.901  13.308  -4.109  1.00 10.00      B    H  
ATOM   4044  C   ARG B   8      16.619   4.798  -7.739  1.00 10.00      B    C  
ATOM   4045  O   ARG B   8      15.500   4.480  -7.328  1.00 10.00      B    O  
ATOM   4046  N   CYS B   9      17.609   3.928  -7.926  1.00 10.00      B    N  
ATOM   4047  HN  CYS B   9      18.463   4.253  -8.284  1.00 10.00      B    H  
ATOM   4048  CA  CYS B   9      17.467   2.504  -7.632  1.00 10.00      B    C  
ATOM   4049  C   CYS B   9      16.876   2.297  -6.242  1.00 10.00      B    C  
ATOM   4050  O   CYS B   9      17.344   2.897  -5.278  1.00 10.00      B    O  
ATOM   4051  CB  CYS B   9      18.829   1.814  -7.723  1.00 10.00      B    C  
ATOM   4052  SG  CYS B   9      19.774   2.226  -9.225  1.00 10.00      B    S  
ATOM   4053  N   PRO B  10      15.831   1.458  -6.134  1.00 10.00      B    N  
ATOM   4054  CA  PRO B  10      15.151   1.174  -4.861  1.00 10.00      B    C  
ATOM   4055  CB  PRO B  10      14.262  -0.022  -5.198  1.00 10.00      B    C  
ATOM   4056  CG  PRO B  10      13.980   0.132  -6.649  1.00 10.00      B    C  
ATOM   4057  CD  PRO B  10      15.224   0.717  -7.254  1.00 10.00      B    C  
ATOM   4058  C   PRO B  10      16.119   0.808  -3.741  1.00 10.00      B    C  
ATOM   4059  O   PRO B  10      16.073   1.382  -2.653  1.00 10.00      B    O  
ATOM   4060  N   CYS B  11      17.000  -0.137  -4.008  1.00 10.00      B    N  
ATOM   4061  HN  CYS B  11      17.003  -0.561  -4.895  1.00 10.00      B    H  
ATOM   4062  CA  CYS B  11      17.964  -0.562  -3.011  1.00 10.00      B    C  
ATOM   4063  C   CYS B  11      19.260   0.225  -3.119  1.00 10.00      B    C  
ATOM   4064  O   CYS B  11      20.166  -0.145  -3.864  1.00 10.00      B    O  
ATOM   4065  CB  CYS B  11      18.221  -2.062  -3.106  1.00 10.00      B    C  
ATOM   4066  SG  CYS B  11      16.762  -3.078  -2.716  1.00 10.00      B    S  
ATOM   4067  N   ARG B  12      19.327   1.330  -2.385  1.00 10.00      B    N  
ATOM   4068  HN  ARG B  12      18.550   1.590  -1.847  1.00 10.00      B    H  
ATOM   4069  CA  ARG B  12      20.516   2.174  -2.376  1.00 10.00      B    C  
ATOM   4070  CB  ARG B  12      20.173   3.597  -1.920  1.00 10.00      B    C  
ATOM   4071  CG  ARG B  12      19.156   4.311  -2.799  1.00 10.00      B    C  
ATOM   4072  CD  ARG B  12      17.770   4.294  -2.172  1.00 10.00      B    C  
ATOM   4073  NE  ARG B  12      16.715   4.371  -3.180  1.00 10.00      B    N  
ATOM   4074  HE  ARG B  12      16.950   4.091  -4.096  1.00 10.00      B    H  
ATOM   4075  CZ  ARG B  12      15.475   4.784  -2.933  1.00 10.00      B    C  
ATOM   4076  NH1 ARG B  12      15.131   5.155  -1.707  1.00 10.00      B    N  
ATOM   4077 HH11 ARG B  12      15.833   5.130  -0.941  1.00 10.00      B    H  
ATOM   4078 HH12 ARG B  12      14.160   5.486  -1.508  1.00 10.00      B    H  
ATOM   4079  NH2 ARG B  12      14.582   4.842  -3.918  1.00 10.00      B    N  
ATOM   4080 HH21 ARG B  12      14.851   4.566  -4.887  1.00 10.00      B    H  
ATOM   4081 HH22 ARG B  12      13.615   5.170  -3.725  1.00 10.00      B    H  
ATOM   4082  C   ARG B  12      21.577   1.572  -1.462  1.00 10.00      B    C  
ATOM   4083  O   ARG B  12      22.759   1.883  -1.570  1.00 10.00      B    O  
ATOM   4084  N   PHE B  13      21.132   0.705  -0.560  1.00 10.00      B    N  
ATOM   4085  HN  PHE B  13      20.178   0.494  -0.538  1.00 10.00      B    H  
ATOM   4086  CA  PHE B  13      22.019   0.038   0.382  1.00 10.00      B    C  
ATOM   4087  CB  PHE B  13      21.924   0.687   1.768  1.00 10.00      B    C  
ATOM   4088  CG  PHE B  13      22.360   2.125   1.807  1.00 10.00      B    C  
ATOM   4089  CD1 PHE B  13      23.704   2.458   1.752  1.00 10.00      B    C  
ATOM   4090  CD2 PHE B  13      21.426   3.144   1.899  1.00 10.00      B    C  
ATOM   4091  CE1 PHE B  13      24.108   3.779   1.786  1.00 10.00      B    C  
ATOM   4092  CE2 PHE B  13      21.822   4.467   1.935  1.00 10.00      B    C  
ATOM   4093  CZ  PHE B  13      23.165   4.785   1.878  1.00 10.00      B    C  
ATOM   4094  C   PHE B  13      21.643  -1.434   0.474  1.00 10.00      B    C  
ATOM   4095  O   PHE B  13      20.484  -1.794   0.262  1.00 10.00      B    O  
ATOM   4096  N   PHE B  14      22.614  -2.280   0.782  1.00 10.00      B    N  
ATOM   4097  HN  PHE B  14      23.517  -1.936   0.945  1.00 10.00      B    H  
ATOM   4098  CA  PHE B  14      22.371  -3.711   0.890  1.00 10.00      B    C  
ATOM   4099  CB  PHE B  14      23.050  -4.457  -0.264  1.00 10.00      B    C  
ATOM   4100  CG  PHE B  14      22.549  -4.080  -1.629  1.00 10.00      B    C  
ATOM   4101  CD1 PHE B  14      21.416  -4.678  -2.153  1.00 10.00      B    C  
ATOM   4102  CD2 PHE B  14      23.214  -3.132  -2.389  1.00 10.00      B    C  
ATOM   4103  CE1 PHE B  14      20.955  -4.338  -3.409  1.00 10.00      B    C  
ATOM   4104  CE2 PHE B  14      22.759  -2.786  -3.646  1.00 10.00      B    C  
ATOM   4105  CZ  PHE B  14      21.627  -3.390  -4.157  1.00 10.00      B    C  
ATOM   4106  C   PHE B  14      22.891  -4.252   2.214  1.00 10.00      B    C  
ATOM   4107  O   PHE B  14      24.099  -4.275   2.450  1.00 10.00      B    O  
ATOM   4108  N   GLU B  15      21.983  -4.681   3.079  1.00 10.00      B    N  
ATOM   4109  HN  GLU B  15      21.029  -4.631   2.846  1.00 10.00      B    H  
ATOM   4110  CA  GLU B  15      22.373  -5.234   4.365  1.00 10.00      B    C  
ATOM   4111  CB  GLU B  15      21.323  -4.951   5.444  1.00 10.00      B    C  
ATOM   4112  CG  GLU B  15      21.810  -5.227   6.860  1.00 10.00      B    C  
ATOM   4113  CD  GLU B  15      20.890  -4.661   7.923  1.00 10.00      B    C  
ATOM   4114  OE1 GLU B  15      20.452  -5.432   8.806  1.00 10.00      B    O  
ATOM   4115  OE2 GLU B  15      20.613  -3.446   7.880  1.00 10.00      B    O  
ATOM   4116  C   GLU B  15      22.624  -6.731   4.226  1.00 10.00      B    C  
ATOM   4117  O   GLU B  15      21.738  -7.555   4.457  1.00 10.00      B    O  
ATOM   4118  N   SER B  16      23.837  -7.073   3.823  1.00 10.00      B    N  
ATOM   4119  HN  SER B  16      24.493  -6.367   3.632  1.00 10.00      B    H  
ATOM   4120  CA  SER B  16      24.232  -8.461   3.633  1.00 10.00      B    C  
ATOM   4121  CB  SER B  16      25.469  -8.498   2.737  1.00 10.00      B    C  
ATOM   4122  OG  SER B  16      26.066  -7.211   2.670  1.00 10.00      B    O  
ATOM   4123  HG  SER B  16      26.266  -7.000   1.751  1.00 10.00      B    H  
ATOM   4124  C   SER B  16      24.520  -9.150   4.969  1.00 10.00      B    C  
ATOM   4125  O   SER B  16      25.497  -9.885   5.106  1.00 10.00      B    O  
ATOM   4126  N   HIS B  17      23.669  -8.904   5.956  1.00 10.00      B    N  
ATOM   4127  HN  HIS B  17      22.908  -8.302   5.792  1.00 10.00      B    H  
ATOM   4128  CA  HIS B  17      23.834  -9.502   7.274  1.00 10.00      B    C  
ATOM   4129  CB  HIS B  17      24.436  -8.500   8.262  1.00 10.00      B    C  
ATOM   4130  CG  HIS B  17      25.906  -8.278   8.090  1.00 10.00      B    C  
ATOM   4131  ND1 HIS B  17      26.860  -8.942   8.833  1.00 10.00      B    N  
ATOM   4132  HD1 HIS B  17      26.681  -9.597   9.540  1.00 10.00      B    H  
ATOM   4133  CD2 HIS B  17      26.587  -7.468   7.245  1.00 10.00      B    C  
ATOM   4134  CE1 HIS B  17      28.062  -8.550   8.454  1.00 10.00      B    C  
ATOM   4135  NE2 HIS B  17      27.925  -7.658   7.491  1.00 10.00      B    N  
ATOM   4136  HE2 HIS B  17      28.661  -7.211   7.022  1.00 10.00      B    H  
ATOM   4137  C   HIS B  17      22.511 -10.031   7.807  1.00 10.00      B    C  
ATOM   4138  O   HIS B  17      22.445 -10.546   8.924  1.00 10.00      B    O  
ATOM   4139  N   VAL B  18      21.462  -9.901   7.009  1.00 10.00      B    N  
ATOM   4140  HN  VAL B  18      21.574  -9.484   6.130  1.00 10.00      B    H  
ATOM   4141  CA  VAL B  18      20.144 -10.373   7.405  1.00 10.00      B    C  
ATOM   4142  CB  VAL B  18      19.022  -9.686   6.597  1.00 10.00      B    C  
ATOM   4143  CG1 VAL B  18      17.650 -10.109   7.106  1.00 10.00      B    C  
ATOM   4144  CG2 VAL B  18      19.168  -8.173   6.657  1.00 10.00      B    C  
ATOM   4145  C   VAL B  18      20.056 -11.884   7.221  1.00 10.00      B    C  
ATOM   4146  O   VAL B  18      20.421 -12.413   6.172  1.00 10.00      B    O  
ATOM   4147  N   ALA B  19      19.595 -12.574   8.253  1.00 10.00      B    N  
ATOM   4148  HN  ALA B  19      19.334 -12.097   9.066  1.00 10.00      B    H  
ATOM   4149  CA  ALA B  19      19.464 -14.020   8.204  1.00 10.00      B    C  
ATOM   4150  CB  ALA B  19      19.648 -14.616   9.591  1.00 10.00      B    C  
ATOM   4151  C   ALA B  19      18.114 -14.424   7.624  1.00 10.00      B    C  
ATOM   4152  O   ALA B  19      17.099 -13.775   7.885  1.00 10.00      B    O  
ATOM   4153  N   ARG B  20      18.111 -15.511   6.857  1.00 10.00      B    N  
ATOM   4154  HN  ARG B  20      18.958 -15.976   6.698  1.00 10.00      B    H  
ATOM   4155  CA  ARG B  20      16.895 -16.028   6.225  1.00 10.00      B    C  
ATOM   4156  CB  ARG B  20      17.230 -17.277   5.403  1.00 10.00      B    C  
ATOM   4157  CG  ARG B  20      16.111 -17.762   4.493  1.00 10.00      B    C  
ATOM   4158  CD  ARG B  20      16.590 -18.893   3.594  1.00 10.00      B    C  
ATOM   4159  NE  ARG B  20      15.527 -19.398   2.724  1.00 10.00      B    N  
ATOM   4160  HE  ARG B  20      14.616 -19.408   3.091  1.00 10.00      B    H  
ATOM   4161  CZ  ARG B  20      15.726 -19.832   1.477  1.00 10.00      B    C  
ATOM   4162  NH1 ARG B  20      16.948 -19.821   0.951  1.00 10.00      B    N  
ATOM   4163 HH11 ARG B  20      17.105 -20.158  -0.023  1.00 10.00      B    H  
ATOM   4164 HH12 ARG B  20      17.757 -19.470   1.507  1.00 10.00      B    H  
ATOM   4165  NH2 ARG B  20      14.700 -20.278   0.758  1.00 10.00      B    N  
ATOM   4166 HH21 ARG B  20      13.740 -20.288   1.165  1.00 10.00      B    H  
ATOM   4167 HH22 ARG B  20      14.849 -20.616  -0.217  1.00 10.00      B    H  
ATOM   4168  C   ARG B  20      15.821 -16.356   7.264  1.00 10.00      B    C  
ATOM   4169  O   ARG B  20      14.628 -16.383   6.958  1.00 10.00      B    O  
ATOM   4170  N   ALA B  21      16.253 -16.592   8.496  1.00 10.00      B    N  
ATOM   4171  HN  ALA B  21      17.213 -16.546   8.678  1.00 10.00      B    H  
ATOM   4172  CA  ALA B  21      15.340 -16.916   9.583  1.00 10.00      B    C  
ATOM   4173  CB  ALA B  21      16.118 -17.363  10.811  1.00 10.00      B    C  
ATOM   4174  C   ALA B  21      14.431 -15.736   9.924  1.00 10.00      B    C  
ATOM   4175  O   ALA B  21      13.294 -15.927  10.354  1.00 10.00      B    O  
ATOM   4176  N   ASN B  22      14.918 -14.521   9.697  1.00 10.00      B    N  
ATOM   4177  HN  ASN B  22      15.814 -14.428   9.305  1.00 10.00      B    H  
ATOM   4178  CA  ASN B  22      14.144 -13.319  10.002  1.00 10.00      B    C  
ATOM   4179  CB  ASN B  22      15.066 -12.197  10.497  1.00 10.00      B    C  
ATOM   4180  CG  ASN B  22      14.372 -11.203  11.419  1.00 10.00      B    C  
ATOM   4181  OD1 ASN B  22      13.151 -11.049  11.399  1.00 10.00      B    O  
ATOM   4182  ND2 ASN B  22      15.157 -10.512  12.234  1.00 10.00      B    N  
ATOM   4183 HD21 ASN B  22      16.122 -10.675  12.198  1.00 10.00      B    H  
ATOM   4184 HD22 ASN B  22      14.739  -9.864  12.836  1.00 10.00      B    H  
ATOM   4185  C   ASN B  22      13.360 -12.845   8.782  1.00 10.00      B    C  
ATOM   4186  O   ASN B  22      12.492 -11.984   8.885  1.00 10.00      B    O  
ATOM   4187  N   VAL B  23      13.658 -13.416   7.627  1.00 10.00      B    N  
ATOM   4188  HN  VAL B  23      14.349 -14.109   7.597  1.00 10.00      B    H  
ATOM   4189  CA  VAL B  23      12.978 -13.032   6.398  1.00 10.00      B    C  
ATOM   4190  CB  VAL B  23      13.827 -13.348   5.152  1.00 10.00      B    C  
ATOM   4191  CG1 VAL B  23      13.100 -12.916   3.890  1.00 10.00      B    C  
ATOM   4192  CG2 VAL B  23      15.183 -12.666   5.246  1.00 10.00      B    C  
ATOM   4193  C   VAL B  23      11.619 -13.719   6.277  1.00 10.00      B    C  
ATOM   4194  O   VAL B  23      11.522 -14.944   6.344  1.00 10.00      B    O  
ATOM   4195  N   LYS B  24      10.574 -12.919   6.122  1.00 10.00      B    N  
ATOM   4196  HN  LYS B  24      10.718 -11.944   6.103  1.00 10.00      B    H  
ATOM   4197  CA  LYS B  24       9.218 -13.434   5.981  1.00 10.00      B    C  
ATOM   4198  CB  LYS B  24       8.213 -12.402   6.515  1.00 10.00      B    C  
ATOM   4199  CG  LYS B  24       6.780 -12.898   6.646  1.00 10.00      B    C  
ATOM   4200  CD  LYS B  24       5.890 -11.841   7.291  1.00 10.00      B    C  
ATOM   4201  CE  LYS B  24       6.254 -11.630   8.754  1.00 10.00      B    C  
ATOM   4202  NZ  LYS B  24       5.707 -10.359   9.305  1.00 10.00      B    N  
ATOM   4203  HZ1 LYS B  24       6.212 -10.103  10.184  1.00 10.00      B    H  
ATOM   4204  HZ2 LYS B  24       4.697 -10.466   9.520  1.00 10.00      B    H  
ATOM   4205  HZ3 LYS B  24       5.824  -9.586   8.613  1.00 10.00      B    H  
ATOM   4206  C   LYS B  24       8.931 -13.743   4.515  1.00 10.00      B    C  
ATOM   4207  O   LYS B  24       8.337 -14.769   4.191  1.00 10.00      B    O  
ATOM   4208  N   HIS B  25       9.364 -12.841   3.638  1.00 10.00      B    N  
ATOM   4209  HN  HIS B  25       9.841 -12.051   3.971  1.00 10.00      B    H  
ATOM   4210  CA  HIS B  25       9.175 -12.989   2.195  1.00 10.00      B    C  
ATOM   4211  CB  HIS B  25       7.760 -12.557   1.776  1.00 10.00      B    C  
ATOM   4212  CG  HIS B  25       6.702 -13.604   1.965  1.00 10.00      B    C  
ATOM   4213  ND1 HIS B  25       5.537 -13.380   2.673  1.00 10.00      B    N  
ATOM   4214  HD1 HIS B  25       5.286 -12.542   3.112  1.00 10.00      B    H  
ATOM   4215  CD2 HIS B  25       6.635 -14.888   1.535  1.00 10.00      B    C  
ATOM   4216  CE1 HIS B  25       4.804 -14.480   2.671  1.00 10.00      B    C  
ATOM   4217  NE2 HIS B  25       5.447 -15.406   1.988  1.00 10.00      B    N  
ATOM   4218  HE2 HIS B  25       5.128 -16.319   1.837  1.00 10.00      B    H  
ATOM   4219  C   HIS B  25      10.201 -12.134   1.460  1.00 10.00      B    C  
ATOM   4220  O   HIS B  25      10.508 -11.023   1.897  1.00 10.00      B    O  
ATOM   4221  N   LEU B  26      10.730 -12.648   0.357  1.00 10.00      B    N  
ATOM   4222  HN  LEU B  26      10.448 -13.538   0.057  1.00 10.00      B    H  
ATOM   4223  CA  LEU B  26      11.717 -11.919  -0.431  1.00 10.00      B    C  
ATOM   4224  CB  LEU B  26      12.977 -12.764  -0.634  1.00 10.00      B    C  
ATOM   4225  CG  LEU B  26      13.887 -12.932   0.583  1.00 10.00      B    C  
ATOM   4226  CD1 LEU B  26      14.236 -14.396   0.792  1.00 10.00      B    C  
ATOM   4227  CD2 LEU B  26      15.151 -12.102   0.423  1.00 10.00      B    C  
ATOM   4228  C   LEU B  26      11.139 -11.527  -1.785  1.00 10.00      B    C  
ATOM   4229  O   LEU B  26      10.532 -12.349  -2.470  1.00 10.00      B    O  
ATOM   4230  N   LYS B  27      11.322 -10.271  -2.160  1.00 10.00      B    N  
ATOM   4231  HN  LYS B  27      11.813  -9.657  -1.564  1.00 10.00      B    H  
ATOM   4232  CA  LYS B  27      10.824  -9.773  -3.430  1.00 10.00      B    C  
ATOM   4233  CB  LYS B  27       9.863  -8.605  -3.207  1.00 10.00      B    C  
ATOM   4234  CG  LYS B  27       9.002  -8.282  -4.414  1.00 10.00      B    C  
ATOM   4235  CD  LYS B  27       8.080  -7.110  -4.136  1.00 10.00      B    C  
ATOM   4236  CE  LYS B  27       6.985  -7.020  -5.183  1.00 10.00      B    C  
ATOM   4237  NZ  LYS B  27       6.114  -5.835  -4.971  1.00 10.00      B    N  
ATOM   4238  HZ1 LYS B  27       5.178  -6.000  -5.390  1.00 10.00      B    H  
ATOM   4239  HZ2 LYS B  27       6.540  -4.995  -5.423  1.00 10.00      B    H  
ATOM   4240  HZ3 LYS B  27       6.004  -5.648  -3.955  1.00 10.00      B    H  
ATOM   4241  C   LYS B  27      11.979  -9.340  -4.322  1.00 10.00      B    C  
ATOM   4242  O   LYS B  27      12.776  -8.480  -3.947  1.00 10.00      B    O  
ATOM   4243  N   ILE B  28      12.067  -9.943  -5.496  1.00 10.00      B    N  
ATOM   4244  HN  ILE B  28      11.397 -10.612  -5.738  1.00 10.00      B    H  
ATOM   4245  CA  ILE B  28      13.129  -9.629  -6.440  1.00 10.00      B    C  
ATOM   4246  CB  ILE B  28      13.439 -10.836  -7.352  1.00 10.00      B    C  
ATOM   4247  CG1 ILE B  28      13.737 -12.076  -6.501  1.00 10.00      B    C  
ATOM   4248  CG2 ILE B  28      14.611 -10.528  -8.274  1.00 10.00      B    C  
ATOM   4249  CD1 ILE B  28      13.836 -13.360  -7.296  1.00 10.00      B    C  
ATOM   4250  C   ILE B  28      12.754  -8.424  -7.298  1.00 10.00      B    C  
ATOM   4251  O   ILE B  28      11.671  -8.377  -7.882  1.00 10.00      B    O  
ATOM   4252  N   LEU B  29      13.651  -7.452  -7.357  1.00 10.00      B    N  
ATOM   4253  HN  LEU B  29      14.495  -7.547  -6.857  1.00 10.00      B    H  
ATOM   4254  CA  LEU B  29      13.434  -6.247  -8.140  1.00 10.00      B    C  
ATOM   4255  CB  LEU B  29      13.654  -5.004  -7.276  1.00 10.00      B    C  
ATOM   4256  CG  LEU B  29      12.895  -4.944  -5.948  1.00 10.00      B    C  
ATOM   4257  CD1 LEU B  29      13.161  -3.621  -5.251  1.00 10.00      B    C  
ATOM   4258  CD2 LEU B  29      11.402  -5.148  -6.161  1.00 10.00      B    C  
ATOM   4259  C   LEU B  29      14.393  -6.221  -9.323  1.00 10.00      B    C  
ATOM   4260  O   LEU B  29      15.603  -6.391  -9.153  1.00 10.00      B    O  
ATOM   4261  N   ASN B  30      13.858  -6.009 -10.515  1.00 10.00      B    N  
ATOM   4262  HN  ASN B  30      12.892  -5.862 -10.589  1.00 10.00      B    H  
ATOM   4263  CA  ASN B  30      14.676  -5.975 -11.719  1.00 10.00      B    C  
ATOM   4264  CB  ASN B  30      14.408  -7.209 -12.589  1.00 10.00      B    C  
ATOM   4265  CG  ASN B  30      15.319  -7.293 -13.802  1.00 10.00      B    C  
ATOM   4266  OD1 ASN B  30      16.426  -7.821 -13.726  1.00 10.00      B    O  
ATOM   4267  ND2 ASN B  30      14.857  -6.776 -14.931  1.00 10.00      B    N  
ATOM   4268 HD21 ASN B  30      13.962  -6.369 -14.923  1.00 10.00      B    H  
ATOM   4269 HD22 ASN B  30      15.425  -6.821 -15.726  1.00 10.00      B    H  
ATOM   4270  C   ASN B  30      14.431  -4.701 -12.516  1.00 10.00      B    C  
ATOM   4271  O   ASN B  30      13.586  -4.668 -13.406  1.00 10.00      B    O  
ATOM   4272  N   THR B  31      15.161  -3.650 -12.175  1.00 10.00      B    N  
ATOM   4273  HN  THR B  31      15.799  -3.730 -11.439  1.00 10.00      B    H  
ATOM   4274  CA  THR B  31      15.036  -2.375 -12.866  1.00 10.00      B    C  
ATOM   4275  CB  THR B  31      15.358  -1.207 -11.918  1.00 10.00      B    C  
ATOM   4276  OG1 THR B  31      15.730  -1.723 -10.629  1.00 10.00      B    O  
ATOM   4277  HG1 THR B  31      16.674  -1.904 -10.618  1.00 10.00      B    H  
ATOM   4278  CG2 THR B  31      14.157  -0.283 -11.775  1.00 10.00      B    C  
ATOM   4279  C   THR B  31      16.005  -2.323 -14.043  1.00 10.00      B    C  
ATOM   4280  O   THR B  31      17.185  -2.629 -13.886  1.00 10.00      B    O  
ATOM   4281  N   PRO B  32      15.529  -1.915 -15.228  1.00 10.00      B    N  
ATOM   4282  CA  PRO B  32      16.364  -1.832 -16.436  1.00 10.00      B    C  
ATOM   4283  CB  PRO B  32      15.343  -1.603 -17.552  1.00 10.00      B    C  
ATOM   4284  CG  PRO B  32      14.197  -0.931 -16.878  1.00 10.00      B    C  
ATOM   4285  CD  PRO B  32      14.135  -1.509 -15.491  1.00 10.00      B    C  
ATOM   4286  C   PRO B  32      17.361  -0.673 -16.383  1.00 10.00      B    C  
ATOM   4287  O   PRO B  32      18.159  -0.484 -17.300  1.00 10.00      B    O  
ATOM   4288  N   ASN B  33      17.307   0.101 -15.310  1.00 10.00      B    N  
ATOM   4289  HN  ASN B  33      16.643  -0.094 -14.618  1.00 10.00      B    H  
ATOM   4290  CA  ASN B  33      18.205   1.238 -15.140  1.00 10.00      B    C  
ATOM   4291  CB  ASN B  33      17.410   2.527 -14.903  1.00 10.00      B    C  
ATOM   4292  CG  ASN B  33      16.611   2.962 -16.115  1.00 10.00      B    C  
ATOM   4293  OD1 ASN B  33      15.446   2.599 -16.268  1.00 10.00      B    O  
ATOM   4294  ND2 ASN B  33      17.231   3.746 -16.984  1.00 10.00      B    N  
ATOM   4295 HD21 ASN B  33      18.159   3.998 -16.799  1.00 10.00      B    H  
ATOM   4296 HD22 ASN B  33      16.736   4.040 -17.777  1.00 10.00      B    H  
ATOM   4297  C   ASN B  33      19.159   1.005 -13.978  1.00 10.00      B    C  
ATOM   4298  O   ASN B  33      19.958   1.873 -13.635  1.00 10.00      B    O  
ATOM   4299  N   CYS B  34      19.080  -0.178 -13.382  1.00 10.00      B    N  
ATOM   4300  HN  CYS B  34      18.461  -0.852 -13.735  1.00 10.00      B    H  
ATOM   4301  CA  CYS B  34      19.923  -0.521 -12.246  1.00 10.00      B    C  
ATOM   4302  C   CYS B  34      20.266  -2.003 -12.283  1.00 10.00      B    C  
ATOM   4303  O   CYS B  34      19.994  -2.686 -13.267  1.00 10.00      B    O  
ATOM   4304  CB  CYS B  34      19.192  -0.211 -10.932  1.00 10.00      B    C  
ATOM   4305  SG  CYS B  34      18.623   1.509 -10.736  1.00 10.00      B    S  
ATOM   4306  N   ALA B  35      20.870  -2.492 -11.211  1.00 10.00      B    N  
ATOM   4307  HN  ALA B  35      21.084  -1.896 -10.467  1.00 10.00      B    H  
ATOM   4308  CA  ALA B  35      21.221  -3.898 -11.113  1.00 10.00      B    C  
ATOM   4309  CB  ALA B  35      22.558  -4.061 -10.407  1.00 10.00      B    C  
ATOM   4310  C   ALA B  35      20.125  -4.634 -10.354  1.00 10.00      B    C  
ATOM   4311  O   ALA B  35      19.317  -4.005  -9.665  1.00 10.00      B    O  
ATOM   4312  N   LEU B  36      20.089  -5.952 -10.489  1.00 10.00      B    N  
ATOM   4313  HN  LEU B  36      20.750  -6.392 -11.059  1.00 10.00      B    H  
ATOM   4314  CA  LEU B  36      19.088  -6.762  -9.808  1.00 10.00      B    C  
ATOM   4315  CB  LEU B  36      19.145  -8.213 -10.297  1.00 10.00      B    C  
ATOM   4316  CG  LEU B  36      18.040  -9.144  -9.788  1.00 10.00      B    C  
ATOM   4317  CD1 LEU B  36      17.330  -9.816 -10.952  1.00 10.00      B    C  
ATOM   4318  CD2 LEU B  36      18.609 -10.184  -8.833  1.00 10.00      B    C  
ATOM   4319  C   LEU B  36      19.288  -6.702  -8.298  1.00 10.00      B    C  
ATOM   4320  O   LEU B  36      20.410  -6.824  -7.805  1.00 10.00      B    O  
ATOM   4321  N   GLN B  37      18.200  -6.500  -7.572  1.00 10.00      B    N  
ATOM   4322  HN  GLN B  37      17.331  -6.414  -8.024  1.00 10.00      B    H  
ATOM   4323  CA  GLN B  37      18.251  -6.421  -6.120  1.00 10.00      B    C  
ATOM   4324  CB  GLN B  37      18.314  -4.964  -5.653  1.00 10.00      B    C  
ATOM   4325  CG  GLN B  37      17.447  -3.999  -6.451  1.00 10.00      B    C  
ATOM   4326  CD  GLN B  37      18.058  -2.612  -6.535  1.00 10.00      B    C  
ATOM   4327  OE1 GLN B  37      17.350  -1.604  -6.548  1.00 10.00      B    O  
ATOM   4328  NE2 GLN B  37      19.380  -2.549  -6.600  1.00 10.00      B    N  
ATOM   4329 HE21 GLN B  37      19.884  -3.390  -6.593  1.00 10.00      B    H  
ATOM   4330 HE22 GLN B  37      19.800  -1.666  -6.645  1.00 10.00      B    H  
ATOM   4331  C   GLN B  37      17.062  -7.144  -5.507  1.00 10.00      B    C  
ATOM   4332  O   GLN B  37      16.076  -7.411  -6.191  1.00 10.00      B    O  
ATOM   4333  N   ILE B  38      17.156  -7.475  -4.226  1.00 10.00      B    N  
ATOM   4334  HN  ILE B  38      17.962  -7.233  -3.722  1.00 10.00      B    H  
ATOM   4335  CA  ILE B  38      16.080  -8.185  -3.551  1.00 10.00      B    C  
ATOM   4336  CB  ILE B  38      16.454  -9.663  -3.283  1.00 10.00      B    C  
ATOM   4337  CG1 ILE B  38      16.996 -10.322  -4.557  1.00 10.00      B    C  
ATOM   4338  CG2 ILE B  38      15.249 -10.432  -2.762  1.00 10.00      B    C  
ATOM   4339  CD1 ILE B  38      17.512 -11.730  -4.352  1.00 10.00      B    C  
ATOM   4340  C   ILE B  38      15.704  -7.511  -2.233  1.00 10.00      B    C  
ATOM   4341  O   ILE B  38      16.567  -7.217  -1.401  1.00 10.00      B    O  
ATOM   4342  N   VAL B  39      14.414  -7.255  -2.064  1.00 10.00      B    N  
ATOM   4343  HN  VAL B  39      13.783  -7.497  -2.780  1.00 10.00      B    H  
ATOM   4344  CA  VAL B  39      13.899  -6.641  -0.849  1.00 10.00      B    C  
ATOM   4345  CB  VAL B  39      12.852  -5.547  -1.162  1.00 10.00      B    C  
ATOM   4346  CG1 VAL B  39      12.224  -5.013   0.116  1.00 10.00      B    C  
ATOM   4347  CG2 VAL B  39      13.489  -4.415  -1.946  1.00 10.00      B    C  
ATOM   4348  C   VAL B  39      13.258  -7.717   0.018  1.00 10.00      B    C  
ATOM   4349  O   VAL B  39      12.420  -8.486  -0.454  1.00 10.00      B    O  
ATOM   4350  N   ALA B  40      13.655  -7.780   1.275  1.00 10.00      B    N  
ATOM   4351  HN  ALA B  40      14.318  -7.129   1.604  1.00 10.00      B    H  
ATOM   4352  CA  ALA B  40      13.125  -8.777   2.184  1.00 10.00      B    C  
ATOM   4353  CB  ALA B  40      14.257  -9.567   2.815  1.00 10.00      B    C  
ATOM   4354  C   ALA B  40      12.260  -8.151   3.266  1.00 10.00      B    C  
ATOM   4355  O   ALA B  40      12.637  -7.154   3.881  1.00 10.00      B    O  
ATOM   4356  N   ARG B  41      11.092  -8.735   3.477  1.00 10.00      B    N  
ATOM   4357  HN  ARG B  41      10.842  -9.511   2.928  1.00 10.00      B    H  
ATOM   4358  CA  ARG B  41      10.177  -8.267   4.504  1.00 10.00      B    C  
ATOM   4359  CB  ARG B  41       8.725  -8.444   4.042  1.00 10.00      B    C  
ATOM   4360  CG  ARG B  41       7.685  -7.897   5.008  1.00 10.00      B    C  
ATOM   4361  CD  ARG B  41       6.351  -7.655   4.312  1.00 10.00      B    C  
ATOM   4362  NE  ARG B  41       6.155  -6.243   3.973  1.00 10.00      B    N  
ATOM   4363  HE  ARG B  41       6.761  -5.595   4.401  1.00 10.00      B    H  
ATOM   4364  CZ  ARG B  41       5.212  -5.788   3.138  1.00 10.00      B    C  
ATOM   4365  NH1 ARG B  41       4.366  -6.632   2.550  1.00 10.00      B    N  
ATOM   4366 HH11 ARG B  41       3.631  -6.272   1.898  1.00 10.00      B    H  
ATOM   4367 HH12 ARG B  41       4.433  -7.652   2.734  1.00 10.00      B    H  
ATOM   4368  NH2 ARG B  41       5.127  -4.488   2.879  1.00 10.00      B    N  
ATOM   4369 HH21 ARG B  41       5.794  -3.819   3.322  1.00 10.00      B    H  
ATOM   4370 HH22 ARG B  41       4.394  -4.127   2.228  1.00 10.00      B    H  
ATOM   4371  C   ARG B  41      10.442  -9.059   5.778  1.00 10.00      B    C  
ATOM   4372  O   ARG B  41      10.329 -10.283   5.779  1.00 10.00      B    O  
ATOM   4373  N   LEU B  42      10.815  -8.364   6.842  1.00 10.00      B    N  
ATOM   4374  HN  LEU B  42      10.886  -7.383   6.771  1.00 10.00      B    H  
ATOM   4375  CA  LEU B  42      11.131  -9.003   8.116  1.00 10.00      B    C  
ATOM   4376  CB  LEU B  42      11.746  -7.997   9.091  1.00 10.00      B    C  
ATOM   4377  CG  LEU B  42      13.095  -7.399   8.682  1.00 10.00      B    C  
ATOM   4378  CD1 LEU B  42      13.536  -6.342   9.681  1.00 10.00      B    C  
ATOM   4379  CD2 LEU B  42      14.149  -8.489   8.550  1.00 10.00      B    C  
ATOM   4380  C   LEU B  42       9.925  -9.687   8.753  1.00 10.00      B    C  
ATOM   4381  O   LEU B  42       8.774  -9.293   8.541  1.00 10.00      B    O  
ATOM   4382  N   LYS B  43      10.206 -10.721   9.536  1.00 10.00      B    N  
ATOM   4383  HN  LYS B  43      11.148 -10.993   9.645  1.00 10.00      B    H  
ATOM   4384  CA  LYS B  43       9.171 -11.475  10.221  1.00 10.00      B    C  
ATOM   4385  CB  LYS B  43       9.699 -12.841  10.679  1.00 10.00      B    C  
ATOM   4386  CG  LYS B  43       9.784 -13.896   9.584  1.00 10.00      B    C  
ATOM   4387  CD  LYS B  43       9.965 -15.285  10.179  1.00 10.00      B    C  
ATOM   4388  CE  LYS B  43      10.043 -16.361   9.103  1.00 10.00      B    C  
ATOM   4389  NZ  LYS B  43      11.401 -16.463   8.508  1.00 10.00      B    N  
ATOM   4390  HZ1 LYS B  43      11.517 -15.754   7.750  1.00 10.00      B    H  
ATOM   4391  HZ2 LYS B  43      11.547 -17.409   8.105  1.00 10.00      B    H  
ATOM   4392  HZ3 LYS B  43      12.127 -16.294   9.239  1.00 10.00      B    H  
ATOM   4393  C   LYS B  43       8.627 -10.711  11.422  1.00 10.00      B    C  
ATOM   4394  O   LYS B  43       7.418 -10.688  11.646  1.00 10.00      B    O  
ATOM   4395  N   ASN B  44       9.530 -10.078  12.166  1.00 10.00      B    N  
ATOM   4396  HN  ASN B  44      10.472 -10.120  11.897  1.00 10.00      B    H  
ATOM   4397  CA  ASN B  44       9.175  -9.329  13.375  1.00 10.00      B    C  
ATOM   4398  CB  ASN B  44      10.445  -8.887  14.121  1.00 10.00      B    C  
ATOM   4399  CG  ASN B  44      10.189  -8.404  15.543  1.00 10.00      B    C  
ATOM   4400  OD1 ASN B  44       9.119  -7.894  15.868  1.00 10.00      B    O  
ATOM   4401  ND2 ASN B  44      11.185  -8.552  16.401  1.00 10.00      B    N  
ATOM   4402 HD21 ASN B  44      12.016  -8.958  16.081  1.00 10.00      B    H  
ATOM   4403 HD22 ASN B  44      11.048  -8.252  17.322  1.00 10.00      B    H  
ATOM   4404  C   ASN B  44       8.262  -8.127  13.106  1.00 10.00      B    C  
ATOM   4405  O   ASN B  44       7.042  -8.262  13.045  1.00 10.00      B    O  
ATOM   4406  N   ASN B  45       8.864  -6.954  12.928  1.00 10.00      B    N  
ATOM   4407  HN  ASN B  45       9.842  -6.913  12.957  1.00 10.00      B    H  
ATOM   4408  CA  ASN B  45       8.108  -5.720  12.713  1.00 10.00      B    C  
ATOM   4409  CB  ASN B  45       8.982  -4.493  12.980  1.00 10.00      B    C  
ATOM   4410  CG  ASN B  45       9.785  -4.599  14.261  1.00 10.00      B    C  
ATOM   4411  OD1 ASN B  45      10.940  -5.020  14.246  1.00 10.00      B    O  
ATOM   4412  ND2 ASN B  45       9.184  -4.214  15.375  1.00 10.00      B    N  
ATOM   4413 HD21 ASN B  45       8.262  -3.885  15.313  1.00 10.00      B    H  
ATOM   4414 HD22 ASN B  45       9.684  -4.278  16.215  1.00 10.00      B    H  
ATOM   4415  C   ASN B  45       7.505  -5.629  11.318  1.00 10.00      B    C  
ATOM   4416  O   ASN B  45       6.804  -4.667  11.006  1.00 10.00      B    O  
ATOM   4417  N   ASN B  46       7.805  -6.618  10.479  1.00 10.00      B    N  
ATOM   4418  HN  ASN B  46       8.384  -7.342  10.794  1.00 10.00      B    H  
ATOM   4419  CA  ASN B  46       7.291  -6.672   9.107  1.00 10.00      B    C  
ATOM   4420  CB  ASN B  46       5.760  -6.613   9.080  1.00 10.00      B    C  
ATOM   4421  CG  ASN B  46       5.175  -7.201   7.814  1.00 10.00      B    C  
ATOM   4422  OD1 ASN B  46       5.437  -8.357   7.473  1.00 10.00      B    O  
ATOM   4423  ND2 ASN B  46       4.375  -6.417   7.110  1.00 10.00      B    N  
ATOM   4424 HD21 ASN B  46       4.208  -5.509   7.443  1.00 10.00      B    H  
ATOM   4425 HD22 ASN B  46       3.984  -6.773   6.288  1.00 10.00      B    H  
ATOM   4426  C   ASN B  46       7.894  -5.581   8.222  1.00 10.00      B    C  
ATOM   4427  O   ASN B  46       7.425  -5.334   7.109  1.00 10.00      B    O  
ATOM   4428  N   ARG B  47       8.941  -4.938   8.721  1.00 10.00      B    N  
ATOM   4429  HN  ARG B  47       9.269  -5.183   9.608  1.00 10.00      B    H  
ATOM   4430  CA  ARG B  47       9.618  -3.884   7.978  1.00 10.00      B    C  
ATOM   4431  CB  ARG B  47      10.513  -3.063   8.913  1.00 10.00      B    C  
ATOM   4432  CG  ARG B  47       9.746  -2.317  10.000  1.00 10.00      B    C  
ATOM   4433  CD  ARG B  47      10.676  -1.800  11.089  1.00 10.00      B    C  
ATOM   4434  NE  ARG B  47       9.952  -1.096  12.155  1.00 10.00      B    N  
ATOM   4435  HE  ARG B  47       9.139  -0.603  11.896  1.00 10.00      B    H  
ATOM   4436  CZ  ARG B  47      10.315  -1.109  13.442  1.00 10.00      B    C  
ATOM   4437  NH1 ARG B  47      11.383  -1.797  13.831  1.00 10.00      B    N  
ATOM   4438 HH11 ARG B  47      11.945  -2.330  13.137  1.00 10.00      B    H  
ATOM   4439 HH12 ARG B  47      11.660  -1.816  14.845  1.00 10.00      B    H  
ATOM   4440  NH2 ARG B  47       9.609  -0.430  14.339  1.00 10.00      B    N  
ATOM   4441 HH21 ARG B  47       8.767   0.110  14.045  1.00 10.00      B    H  
ATOM   4442 HH22 ARG B  47       9.891  -0.437  15.350  1.00 10.00      B    H  
ATOM   4443  C   ARG B  47      10.429  -4.500   6.840  1.00 10.00      B    C  
ATOM   4444  O   ARG B  47      10.869  -5.643   6.940  1.00 10.00      B    O  
ATOM   4445  N   GLN B  48      10.618  -3.754   5.763  1.00 10.00      B    N  
ATOM   4446  HN  GLN B  48      10.268  -2.840   5.742  1.00 10.00      B    H  
ATOM   4447  CA  GLN B  48      11.352  -4.261   4.611  1.00 10.00      B    C  
ATOM   4448  CB  GLN B  48      10.583  -3.973   3.321  1.00 10.00      B    C  
ATOM   4449  CG  GLN B  48       9.586  -5.056   2.946  1.00 10.00      B    C  
ATOM   4450  CD  GLN B  48       8.609  -4.614   1.874  1.00 10.00      B    C  
ATOM   4451  OE1 GLN B  48       8.190  -3.460   1.834  1.00 10.00      B    O  
ATOM   4452  NE2 GLN B  48       8.238  -5.534   0.997  1.00 10.00      B    N  
ATOM   4453 HE21 GLN B  48       8.609  -6.436   1.088  1.00 10.00      B    H  
ATOM   4454 HE22 GLN B  48       7.617  -5.269   0.289  1.00 10.00      B    H  
ATOM   4455  C   GLN B  48      12.765  -3.698   4.524  1.00 10.00      B    C  
ATOM   4456  O   GLN B  48      12.988  -2.510   4.755  1.00 10.00      B    O  
ATOM   4457  N   VAL B  49      13.713  -4.569   4.198  1.00 10.00      B    N  
ATOM   4458  HN  VAL B  49      13.462  -5.509   4.047  1.00 10.00      B    H  
ATOM   4459  CA  VAL B  49      15.114  -4.187   4.056  1.00 10.00      B    C  
ATOM   4460  CB  VAL B  49      15.972  -4.660   5.252  1.00 10.00      B    C  
ATOM   4461  CG1 VAL B  49      15.668  -3.839   6.496  1.00 10.00      B    C  
ATOM   4462  CG2 VAL B  49      15.761  -6.144   5.521  1.00 10.00      B    C  
ATOM   4463  C   VAL B  49      15.687  -4.767   2.763  1.00 10.00      B    C  
ATOM   4464  O   VAL B  49      15.201  -5.780   2.261  1.00 10.00      B    O  
ATOM   4465  N   CYS B  50      16.713  -4.125   2.226  1.00 10.00      B    N  
ATOM   4466  HN  CYS B  50      17.066  -3.329   2.673  1.00 10.00      B    H  
ATOM   4467  CA  CYS B  50      17.339  -4.583   0.991  1.00 10.00      B    C  
ATOM   4468  C   CYS B  50      18.547  -5.462   1.284  1.00 10.00      B    C  
ATOM   4469  O   CYS B  50      19.388  -5.118   2.117  1.00 10.00      B    O  
ATOM   4470  CB  CYS B  50      17.749  -3.396   0.123  1.00 10.00      B    C  
ATOM   4471  SG  CYS B  50      16.374  -2.616  -0.778  1.00 10.00      B    S  
ATOM   4472  N   ILE B  51      18.634  -6.591   0.594  1.00 10.00      B    N  
ATOM   4473  HN  ILE B  51      17.941  -6.805  -0.074  1.00 10.00      B    H  
ATOM   4474  CA  ILE B  51      19.733  -7.525   0.797  1.00 10.00      B    C  
ATOM   4475  CB  ILE B  51      19.221  -8.875   1.350  1.00 10.00      B    C  
ATOM   4476  CG1 ILE B  51      18.351  -8.644   2.590  1.00 10.00      B    C  
ATOM   4477  CG2 ILE B  51      20.381  -9.802   1.684  1.00 10.00      B    C  
ATOM   4478  CD1 ILE B  51      17.745  -9.906   3.159  1.00 10.00      B    C  
ATOM   4479  C   ILE B  51      20.511  -7.759  -0.500  1.00 10.00      B    C  
ATOM   4480  O   ILE B  51      19.934  -7.774  -1.589  1.00 10.00      B    O  
ATOM   4481  N   ASP B  52      21.826  -7.918  -0.362  1.00 10.00      B    N  
ATOM   4482  HN  ASP B  52      22.212  -7.874   0.534  1.00 10.00      B    H  
ATOM   4483  CA  ASP B  52      22.714  -8.163  -1.496  1.00 10.00      B    C  
ATOM   4484  CB  ASP B  52      24.172  -7.988  -1.055  1.00 10.00      B    C  
ATOM   4485  CG  ASP B  52      25.176  -8.366  -2.124  1.00 10.00      B    C  
ATOM   4486  OD1 ASP B  52      25.634  -9.520  -2.112  1.00 10.00      B    O  
ATOM   4487  OD2 ASP B  52      25.509  -7.511  -2.972  1.00 10.00      B    O  
ATOM   4488  C   ASP B  52      22.476  -9.566  -2.063  1.00 10.00      B    C  
ATOM   4489  O   ASP B  52      22.347 -10.534  -1.308  1.00 10.00      B    O  
ATOM   4490  N   PRO B  53      22.412  -9.692  -3.399  1.00 10.00      B    N  
ATOM   4491  CA  PRO B  53      22.147 -10.972  -4.071  1.00 10.00      B    C  
ATOM   4492  CB  PRO B  53      21.741 -10.539  -5.480  1.00 10.00      B    C  
ATOM   4493  CG  PRO B  53      22.486  -9.269  -5.706  1.00 10.00      B    C  
ATOM   4494  CD  PRO B  53      22.582  -8.588  -4.366  1.00 10.00      B    C  
ATOM   4495  C   PRO B  53      23.335 -11.941  -4.136  1.00 10.00      B    C  
ATOM   4496  O   PRO B  53      23.216 -13.020  -4.718  1.00 10.00      B    O  
ATOM   4497  N   LYS B  54      24.469 -11.583  -3.549  1.00 10.00      B    N  
ATOM   4498  HN  LYS B  54      24.531 -10.714  -3.083  1.00 10.00      B    H  
ATOM   4499  CA  LYS B  54      25.632 -12.466  -3.584  1.00 10.00      B    C  
ATOM   4500  CB  LYS B  54      26.940 -11.676  -3.633  1.00 10.00      B    C  
ATOM   4501  CG  LYS B  54      27.042 -10.704  -4.794  1.00 10.00      B    C  
ATOM   4502  CD  LYS B  54      28.246  -9.795  -4.632  1.00 10.00      B    C  
ATOM   4503  CE  LYS B  54      28.229  -8.669  -5.648  1.00 10.00      B    C  
ATOM   4504  NZ  LYS B  54      29.350  -7.717  -5.426  1.00 10.00      B    N  
ATOM   4505  HZ1 LYS B  54      30.256  -8.226  -5.424  1.00 10.00      B    H  
ATOM   4506  HZ2 LYS B  54      29.232  -7.237  -4.511  1.00 10.00      B    H  
ATOM   4507  HZ3 LYS B  54      29.366  -7.003  -6.180  1.00 10.00      B    H  
ATOM   4508  C   LYS B  54      25.644 -13.424  -2.400  1.00 10.00      B    C  
ATOM   4509  O   LYS B  54      26.385 -14.409  -2.398  1.00 10.00      B    O  
ATOM   4510  N   LEU B  55      24.823 -13.131  -1.395  1.00 10.00      B    N  
ATOM   4511  HN  LEU B  55      24.259 -12.330  -1.459  1.00 10.00      B    H  
ATOM   4512  CA  LEU B  55      24.745 -13.971  -0.204  1.00 10.00      B    C  
ATOM   4513  CB  LEU B  55      23.737 -13.417   0.806  1.00 10.00      B    C  
ATOM   4514  CG  LEU B  55      24.187 -12.199   1.615  1.00 10.00      B    C  
ATOM   4515  CD1 LEU B  55      23.140 -11.834   2.654  1.00 10.00      B    C  
ATOM   4516  CD2 LEU B  55      25.532 -12.458   2.277  1.00 10.00      B    C  
ATOM   4517  C   LEU B  55      24.403 -15.414  -0.562  1.00 10.00      B    C  
ATOM   4518  O   LEU B  55      23.552 -15.668  -1.416  1.00 10.00      B    O  
ATOM   4519  N   LYS B  56      25.069 -16.352   0.103  1.00 10.00      B    N  
ATOM   4520  HN  LYS B  56      25.731 -16.079   0.770  1.00 10.00      B    H  
ATOM   4521  CA  LYS B  56      24.860 -17.774  -0.146  1.00 10.00      B    C  
ATOM   4522  CB  LYS B  56      25.726 -18.632   0.779  1.00 10.00      B    C  
ATOM   4523  CG  LYS B  56      25.608 -20.122   0.501  1.00 10.00      B    C  
ATOM   4524  CD  LYS B  56      26.466 -20.948   1.442  1.00 10.00      B    C  
ATOM   4525  CE  LYS B  56      26.294 -22.431   1.160  1.00 10.00      B    C  
ATOM   4526  NZ  LYS B  56      27.211 -23.265   1.981  1.00 10.00      B    N  
ATOM   4527  HZ1 LYS B  56      28.187 -22.923   1.885  1.00 10.00      B    H  
ATOM   4528  HZ2 LYS B  56      27.169 -24.254   1.664  1.00 10.00      B    H  
ATOM   4529  HZ3 LYS B  56      26.933 -23.221   2.981  1.00 10.00      B    H  
ATOM   4530  C   LYS B  56      23.395 -18.182  -0.024  1.00 10.00      B    C  
ATOM   4531  O   LYS B  56      22.848 -18.819  -0.923  1.00 10.00      B    O  
ATOM   4532  N   TRP B  57      22.753 -17.797   1.076  1.00 10.00      B    N  
ATOM   4533  HN  TRP B  57      23.225 -17.269   1.751  1.00 10.00      B    H  
ATOM   4534  CA  TRP B  57      21.356 -18.155   1.288  1.00 10.00      B    C  
ATOM   4535  CB  TRP B  57      20.890 -17.903   2.729  1.00 10.00      B    C  
ATOM   4536  CG  TRP B  57      20.748 -16.463   3.124  1.00 10.00      B    C  
ATOM   4537  CD1 TRP B  57      21.675 -15.689   3.761  1.00 10.00      B    C  
ATOM   4538  CD2 TRP B  57      19.598 -15.630   2.929  1.00 10.00      B    C  
ATOM   4539  NE1 TRP B  57      21.173 -14.429   3.974  1.00 10.00      B    N  
ATOM   4540  HE1 TRP B  57      21.648 -13.690   4.417  1.00 10.00      B    H  
ATOM   4541  CE2 TRP B  57      19.901 -14.366   3.469  1.00 10.00      B    C  
ATOM   4542  CE3 TRP B  57      18.343 -15.831   2.346  1.00 10.00      B    C  
ATOM   4543  CZ2 TRP B  57      18.995 -13.310   3.448  1.00 10.00      B    C  
ATOM   4544  CZ3 TRP B  57      17.447 -14.783   2.325  1.00 10.00      B    C  
ATOM   4545  CH2 TRP B  57      17.776 -13.538   2.871  1.00 10.00      B    C  
ATOM   4546  C   TRP B  57      20.434 -17.516   0.252  1.00 10.00      B    C  
ATOM   4547  O   TRP B  57      19.323 -17.998   0.020  1.00 10.00      B    O  
ATOM   4548  N   ILE B  58      20.902 -16.437  -0.369  1.00 10.00      B    N  
ATOM   4549  HN  ILE B  58      21.792 -16.100  -0.136  1.00 10.00      B    H  
ATOM   4550  CA  ILE B  58      20.134 -15.754  -1.402  1.00 10.00      B    C  
ATOM   4551  CB  ILE B  58      20.722 -14.360  -1.723  1.00 10.00      B    C  
ATOM   4552  CG1 ILE B  58      20.416 -13.369  -0.594  1.00 10.00      B    C  
ATOM   4553  CG2 ILE B  58      20.210 -13.833  -3.058  1.00 10.00      B    C  
ATOM   4554  CD1 ILE B  58      18.952 -13.002  -0.471  1.00 10.00      B    C  
ATOM   4555  C   ILE B  58      20.133 -16.619  -2.655  1.00 10.00      B    C  
ATOM   4556  O   ILE B  58      19.092 -16.835  -3.278  1.00 10.00      B    O  
ATOM   4557  N   GLN B  59      21.309 -17.134  -2.998  1.00 10.00      B    N  
ATOM   4558  HN  GLN B  59      22.100 -16.916  -2.458  1.00 10.00      B    H  
ATOM   4559  CA  GLN B  59      21.457 -18.006  -4.154  1.00 10.00      B    C  
ATOM   4560  CB  GLN B  59      22.925 -18.395  -4.341  1.00 10.00      B    C  
ATOM   4561  CG  GLN B  59      23.883 -17.221  -4.461  1.00 10.00      B    C  
ATOM   4562  CD  GLN B  59      25.333 -17.665  -4.500  1.00 10.00      B    C  
ATOM   4563  OE1 GLN B  59      25.646 -18.765  -4.953  1.00 10.00      B    O  
ATOM   4564  NE2 GLN B  59      26.230 -16.813  -4.022  1.00 10.00      B    N  
ATOM   4565 HE21 GLN B  59      25.915 -15.951  -3.670  1.00 10.00      B    H  
ATOM   4566 HE22 GLN B  59      27.171 -17.077  -4.041  1.00 10.00      B    H  
ATOM   4567  C   GLN B  59      20.626 -19.259  -3.925  1.00 10.00      B    C  
ATOM   4568  O   GLN B  59      19.919 -19.732  -4.817  1.00 10.00      B    O  
ATOM   4569  N   GLU B  60      20.706 -19.773  -2.700  1.00 10.00      B    N  
ATOM   4570  HN  GLU B  60      21.304 -19.349  -2.045  1.00 10.00      B    H  
ATOM   4571  CA  GLU B  60      19.955 -20.954  -2.308  1.00 10.00      B    C  
ATOM   4572  CB  GLU B  60      20.358 -21.403  -0.902  1.00 10.00      B    C  
ATOM   4573  CG  GLU B  60      21.772 -21.958  -0.800  1.00 10.00      B    C  
ATOM   4574  CD  GLU B  60      22.048 -22.595   0.547  1.00 10.00      B    C  
ATOM   4575  OE1 GLU B  60      21.126 -23.244   1.091  1.00 10.00      B    O  
ATOM   4576  OE2 GLU B  60      23.180 -22.455   1.058  1.00 10.00      B    O  
ATOM   4577  C   GLU B  60      18.458 -20.667  -2.362  1.00 10.00      B    C  
ATOM   4578  O   GLU B  60      17.646 -21.570  -2.540  1.00 10.00      B    O  
ATOM   4579  N   TYR B  61      18.093 -19.401  -2.185  1.00 10.00      B    N  
ATOM   4580  HN  TYR B  61      18.782 -18.721  -2.015  1.00 10.00      B    H  
ATOM   4581  CA  TYR B  61      16.695 -19.001  -2.245  1.00 10.00      B    C  
ATOM   4582  CB  TYR B  61      16.488 -17.598  -1.663  1.00 10.00      B    C  
ATOM   4583  CG  TYR B  61      15.063 -17.092  -1.767  1.00 10.00      B    C  
ATOM   4584  CD1 TYR B  61      14.731 -16.055  -2.632  1.00 10.00      B    C  
ATOM   4585  CD2 TYR B  61      14.048 -17.653  -1.002  1.00 10.00      B    C  
ATOM   4586  CE1 TYR B  61      13.430 -15.593  -2.730  1.00 10.00      B    C  
ATOM   4587  CE2 TYR B  61      12.746 -17.199  -1.094  1.00 10.00      B    C  
ATOM   4588  CZ  TYR B  61      12.442 -16.169  -1.958  1.00 10.00      B    C  
ATOM   4589  OH  TYR B  61      11.145 -15.713  -2.046  1.00 10.00      B    O  
ATOM   4590  HH  TYR B  61      11.002 -15.316  -2.911  1.00 10.00      B    H  
ATOM   4591  C   TYR B  61      16.209 -19.050  -3.684  1.00 10.00      B    C  
ATOM   4592  O   TYR B  61      15.144 -19.586  -3.962  1.00 10.00      B    O  
ATOM   4593  N   LEU B  62      17.014 -18.503  -4.588  1.00 10.00      B    N  
ATOM   4594  HN  LEU B  62      17.861 -18.102  -4.291  1.00 10.00      B    H  
ATOM   4595  CA  LEU B  62      16.679 -18.475  -6.007  1.00 10.00      B    C  
ATOM   4596  CB  LEU B  62      17.740 -17.698  -6.791  1.00 10.00      B    C  
ATOM   4597  CG  LEU B  62      18.069 -16.292  -6.280  1.00 10.00      B    C  
ATOM   4598  CD1 LEU B  62      19.249 -15.708  -7.041  1.00 10.00      B    C  
ATOM   4599  CD2 LEU B  62      16.856 -15.380  -6.387  1.00 10.00      B    C  
ATOM   4600  C   LEU B  62      16.547 -19.888  -6.569  1.00 10.00      B    C  
ATOM   4601  O   LEU B  62      15.589 -20.194  -7.282  1.00 10.00      B    O  
ATOM   4602  N   GLU B  63      17.513 -20.739  -6.236  1.00 10.00      B    N  
ATOM   4603  HN  GLU B  63      18.249 -20.423  -5.666  1.00 10.00      B    H  
ATOM   4604  CA  GLU B  63      17.523 -22.124  -6.696  1.00 10.00      B    C  
ATOM   4605  CB  GLU B  63      18.803 -22.823  -6.220  1.00 10.00      B    C  
ATOM   4606  CG  GLU B  63      18.841 -24.325  -6.464  1.00 10.00      B    C  
ATOM   4607  CD  GLU B  63      19.096 -25.107  -5.190  1.00 10.00      B    C  
ATOM   4608  OE1 GLU B  63      18.382 -24.865  -4.198  1.00 10.00      B    O  
ATOM   4609  OE2 GLU B  63      20.005 -25.959  -5.180  1.00 10.00      B    O  
ATOM   4610  C   GLU B  63      16.288 -22.877  -6.204  1.00 10.00      B    C  
ATOM   4611  O   GLU B  63      15.501 -23.391  -7.004  1.00 10.00      B    O  
ATOM   4612  N   LYS B  64      16.110 -22.911  -4.888  1.00 10.00      B    N  
ATOM   4613  HN  LYS B  64      16.769 -22.472  -4.310  1.00 10.00      B    H  
ATOM   4614  CA  LYS B  64      14.981 -23.606  -4.277  1.00 10.00      B    C  
ATOM   4615  CB  LYS B  64      15.141 -23.683  -2.753  1.00 10.00      B    C  
ATOM   4616  CG  LYS B  64      16.206 -24.677  -2.304  1.00 10.00      B    C  
ATOM   4617  CD  LYS B  64      16.894 -24.243  -1.016  1.00 10.00      B    C  
ATOM   4618  CE  LYS B  64      18.366 -24.645  -1.005  1.00 10.00      B    C  
ATOM   4619  NZ  LYS B  64      18.984 -24.454   0.338  1.00 10.00      B    N  
ATOM   4620  HZ1 LYS B  64      19.969 -24.103   0.245  1.00 10.00      B    H  
ATOM   4621  HZ2 LYS B  64      19.005 -25.353   0.855  1.00 10.00      B    H  
ATOM   4622  HZ3 LYS B  64      18.441 -23.764   0.888  1.00 10.00      B    H  
ATOM   4623  C   LYS B  64      13.633 -23.002  -4.679  1.00 10.00      B    C  
ATOM   4624  O   LYS B  64      12.603 -23.672  -4.609  1.00 10.00      B    O  
ATOM   4625  N   ALA B  65      13.636 -21.741  -5.100  1.00 10.00      B    N  
ATOM   4626  HN  ALA B  65      14.482 -21.242  -5.119  1.00 10.00      B    H  
ATOM   4627  CA  ALA B  65      12.407 -21.084  -5.532  1.00 10.00      B    C  
ATOM   4628  CB  ALA B  65      12.561 -19.571  -5.529  1.00 10.00      B    C  
ATOM   4629  C   ALA B  65      12.029 -21.578  -6.921  1.00 10.00      B    C  
ATOM   4630  O   ALA B  65      10.851 -21.746  -7.241  1.00 10.00      B    O  
ATOM   4631  N   LEU B  66      13.043 -21.813  -7.744  1.00 10.00      B    N  
ATOM   4632  HN  LEU B  66      13.961 -21.650  -7.431  1.00 10.00      B    H  
ATOM   4633  CA  LEU B  66      12.832 -22.313  -9.093  1.00 10.00      B    C  
ATOM   4634  CB  LEU B  66      14.084 -22.102  -9.947  1.00 10.00      B    C  
ATOM   4635  CG  LEU B  66      14.417 -20.651 -10.302  1.00 10.00      B    C  
ATOM   4636  CD1 LEU B  66      15.793 -20.560 -10.943  1.00 10.00      B    C  
ATOM   4637  CD2 LEU B  66      13.356 -20.067 -11.223  1.00 10.00      B    C  
ATOM   4638  C   LEU B  66      12.478 -23.791  -9.028  1.00 10.00      B    C  
ATOM   4639  O   LEU B  66      11.651 -24.284  -9.798  1.00 10.00      B    O  
ATOM   4640  N   ASN B  67      13.098 -24.486  -8.079  1.00 10.00      B    N  
ATOM   4641  HN  ASN B  67      13.755 -24.027  -7.505  1.00 10.00      B    H  
ATOM   4642  CA  ASN B  67      12.849 -25.906  -7.872  1.00 10.00      B    C  
ATOM   4643  CB  ASN B  67      13.857 -26.481  -6.869  1.00 10.00      B    C  
ATOM   4644  CG  ASN B  67      14.266 -27.914  -7.177  1.00 10.00      B    C  
ATOM   4645  OD1 ASN B  67      13.468 -28.716  -7.671  1.00 10.00      B    O  
ATOM   4646  ND2 ASN B  67      15.516 -28.245  -6.886  1.00 10.00      B    N  
ATOM   4647 HD21 ASN B  67      16.100 -27.558  -6.493  1.00 10.00      B    H  
ATOM   4648 HD22 ASN B  67      15.810 -29.159  -7.076  1.00 10.00      B    H  
ATOM   4649  C   ASN B  67      11.424 -26.104  -7.364  1.00 10.00      B    C  
ATOM   4650  O   ASN B  67      10.840 -27.179  -7.507  1.00 10.00      B    O  
ATOM   4651  N   LYS B  68      10.871 -25.046  -6.778  1.00 10.00      B    N  
ATOM   4652  HN  LYS B  68      11.402 -24.226  -6.682  1.00 10.00      B    H  
ATOM   4653  CA  LYS B  68       9.510 -25.066  -6.261  1.00 10.00      B    C  
ATOM   4654  CB  LYS B  68       9.258 -23.830  -5.390  1.00 10.00      B    C  
ATOM   4655  CG  LYS B  68       7.863 -23.750  -4.789  1.00 10.00      B    C  
ATOM   4656  CD  LYS B  68       7.772 -22.640  -3.754  1.00 10.00      B    C  
ATOM   4657  CE  LYS B  68       6.384 -22.575  -3.137  1.00 10.00      B    C  
ATOM   4658  NZ  LYS B  68       6.293 -21.532  -2.080  1.00 10.00      B    N  
ATOM   4659  HZ1 LYS B  68       6.821 -20.684  -2.368  1.00 10.00      B    H  
ATOM   4660  HZ2 LYS B  68       6.691 -21.889  -1.184  1.00 10.00      B    H  
ATOM   4661  HZ3 LYS B  68       5.301 -21.272  -1.920  1.00 10.00      B    H  
ATOM   4662  C   LYS B  68       8.514 -25.120  -7.418  1.00 10.00      B    C  
ATOM   4663  O   LYS B  68       7.463 -25.755  -7.321  1.00 10.00      B    O  
ATOM   4664  N   ARG B  69       8.859 -24.455  -8.518  1.00 10.00      B    N  
ATOM   4665  HN  ARG B  69       9.710 -23.965  -8.533  1.00 10.00      B    H  
ATOM   4666  CA  ARG B  69       8.009 -24.445  -9.703  1.00 10.00      B    C  
ATOM   4667  CB  ARG B  69       8.527 -23.444 -10.739  1.00 10.00      B    C  
ATOM   4668  CG  ARG B  69       7.973 -22.037 -10.585  1.00 10.00      B    C  
ATOM   4669  CD  ARG B  69       8.415 -21.139 -11.733  1.00 10.00      B    C  
ATOM   4670  NE  ARG B  69       7.969 -21.639 -13.037  1.00 10.00      B    N  
ATOM   4671  HE  ARG B  69       7.975 -22.614 -13.168  1.00 10.00      B    H  
ATOM   4672  CZ  ARG B  69       7.570 -20.855 -14.044  1.00 10.00      B    C  
ATOM   4673  NH1 ARG B  69       7.559 -19.533 -13.898  1.00 10.00      B    N  
ATOM   4674 HH11 ARG B  69       7.248 -18.919 -14.682  1.00 10.00      B    H  
ATOM   4675 HH12 ARG B  69       7.863 -19.102 -13.000  1.00 10.00      B    H  
ATOM   4676  NH2 ARG B  69       7.182 -21.396 -15.196  1.00 10.00      B    N  
ATOM   4677 HH21 ARG B  69       7.188 -22.432 -15.319  1.00 10.00      B    H  
ATOM   4678 HH22 ARG B  69       6.870 -20.787 -15.983  1.00 10.00      B    H  
ATOM   4679  C   ARG B  69       7.971 -25.839 -10.311  1.00 10.00      B    C  
ATOM   4680  O   ARG B  69       6.921 -26.322 -10.734  1.00 10.00      B    O  
ATOM   4681  N   PHE B  70       9.129 -26.488 -10.316  1.00 10.00      B    N  
ATOM   4682  HN  PHE B  70       9.920 -26.043  -9.944  1.00 10.00      B    H  
ATOM   4683  CA  PHE B  70       9.268 -27.834 -10.854  1.00 10.00      B    C  
ATOM   4684  CB  PHE B  70      10.712 -28.051 -11.323  1.00 10.00      B    C  
ATOM   4685  CG  PHE B  70      10.890 -29.167 -12.317  1.00 10.00      B    C  
ATOM   4686  CD1 PHE B  70      11.710 -30.246 -12.025  1.00 10.00      B    C  
ATOM   4687  CD2 PHE B  70      10.244 -29.135 -13.542  1.00 10.00      B    C  
ATOM   4688  CE1 PHE B  70      11.882 -31.272 -12.935  1.00 10.00      B    C  
ATOM   4689  CE2 PHE B  70      10.411 -30.158 -14.457  1.00 10.00      B    C  
ATOM   4690  CZ  PHE B  70      11.231 -31.227 -14.153  1.00 10.00      B    C  
ATOM   4691  C   PHE B  70       8.891 -28.865  -9.788  1.00 10.00      B    C  
ATOM   4692  O   PHE B  70       9.376 -29.997  -9.785  1.00 10.00      B    O  
ATOM   4693  N   LYS B  71       8.051 -28.451  -8.853  1.00 10.00      B    N  
ATOM   4694  HN  LYS B  71       7.732 -27.522  -8.875  1.00 10.00      B    H  
ATOM   4695  CA  LYS B  71       7.597 -29.330  -7.791  1.00 10.00      B    C  
ATOM   4696  CB  LYS B  71       8.191 -28.902  -6.448  1.00 10.00      B    C  
ATOM   4697  CG  LYS B  71       8.542 -30.061  -5.528  1.00 10.00      B    C  
ATOM   4698  CD  LYS B  71      10.033 -30.105  -5.220  1.00 10.00      B    C  
ATOM   4699  CE  LYS B  71      10.832 -30.749  -6.347  1.00 10.00      B    C  
ATOM   4700  NZ  LYS B  71      11.013 -29.837  -7.507  1.00 10.00      B    N  
ATOM   4701  HZ1 LYS B  71      10.734 -28.864  -7.248  1.00 10.00      B    H  
ATOM   4702  HZ2 LYS B  71      10.429 -30.149  -8.312  1.00 10.00      B    H  
ATOM   4703  HZ3 LYS B  71      12.013 -29.824  -7.802  1.00 10.00      B    H  
ATOM   4704  C   LYS B  71       6.077 -29.327  -7.724  1.00 10.00      B    C  
ATOM   4705  O   LYS B  71       5.477 -30.012  -6.892  1.00 10.00      B    O  
ATOM   4706  N   MET B  72       5.464 -28.555  -8.612  1.00 10.00      B    N  
ATOM   4707  HN  MET B  72       6.003 -28.045  -9.253  1.00 10.00      B    H  
ATOM   4708  CA  MET B  72       4.012 -28.454  -8.669  1.00 10.00      B    C  
ATOM   4709  CB  MET B  72       3.586 -27.049  -9.111  1.00 10.00      B    C  
ATOM   4710  CG  MET B  72       2.085 -26.807  -9.061  1.00 10.00      B    C  
ATOM   4711  SD  MET B  72       1.640 -25.080  -9.345  1.00 10.00      B    S  
ATOM   4712  CE  MET B  72      -0.148 -25.195  -9.335  1.00 10.00      B    C  
ATOM   4713  C   MET B  72       3.434 -29.508  -9.609  1.00 10.00      B    C  
ATOM   4714  O   MET B  72       3.812 -30.681  -9.546  1.00 10.00      B    O  
END
