# Supplementary material for: Human cytokine and coronavirus nucleocapsid protein interactivity using large-scale virtual screens
Source: Front Bioinform. 2024 May 24;4:1397968. doi: 10.3389/fbinf.2024.1397968 (PMC11157076; doi:10.3389/fbinf.2024.1397968)
Supplement: Supplementary file 3 [file DataSheet2.ZIP › SARS-CoV-2-WA1-N__CXCL12beta_165w.pdb]

REMARK FILENAME="SARS-CoV-2-WA1-N__CXCL12beta_165w.pdb0"
REMARK ===============================================================
REMARK HADDOCK run for SARS-CoV-2-WA1-N__CXCL12beta
REMARK initial structure: SARS-CoV-2-WA1-N__CXCL12beta_165.pdb
REMARK ===============================================================
REMARK            total,bonds,angles,improper,dihe,vdw,elec,air,cdih,coup,rdcs,vean,dani,xpcs,rg
REMARK energies: 2692.04, 0, 0, 0, 0, -81.6954, -186.962, 2960.7, 0, 0, 0, 0, 0, 0, 0
REMARK ===============================================================
REMARK            bonds,angles,impropers,dihe,air,cdih,coup,rdcs,vean,dani,xpcs
REMARK rms-dev.: 0,0,0,0,6.97204,0,0, 0, 0, 0, 0
REMARK ===============================================================
REMARK               air,cdih,coup,rdcs,vean,dani,xpcs
REMARK               >0.3,>5,>1,>0,>5,>0.2,>0.2
REMARK violations.: 48, 0, 0, 0, 0, 0, 0
REMARK ===============================================================
REMARK                        CVpartition#,violations,rms
REMARK AIRs cross-validation: 2, 54, 7.21709
REMARK ===============================================================
REMARK NCS energy: 0
REMARK ===============================================================
REMARK Symmetry energy: 0
REMARK ===============================================================
REMARK Membrane restraining energy: 0
REMARK ===============================================================
REMARK Local cross-correlation:  0.0000
REMARK ===============================================================
REMARK Desolvation energy: -14.4647
REMARK Internal energy free molecules: -17368.4
REMARK Internal energy complex: -17298.1
REMARK Binding energy: -212.817
REMARK ===============================================================
REMARK buried surface area: 3175.38
REMARK ===============================================================
REMARK water - chain_1: 0 0 0
REMARK water - chain_2: 0 0 0
REMARK ===============================================================
REMARK water - water: 0 0 0
REMARK ===============================================================
REMARK DATE:10-Jul-2023  12:46:59       created by user: ra29435
REMARK VERSION:1.3U
ATOM      1  N   MET A   1      12.044 -35.035 -38.256  1.00 10.00      A    N  
ATOM      2  HN  MET A   1      12.192 -35.966 -37.981  1.00 10.00      A    H  
ATOM      3  CA  MET A   1      11.808 -34.039 -37.224  1.00 10.00      A    C  
ATOM      4  CB  MET A   1      10.307 -33.752 -37.095  1.00 10.00      A    C  
ATOM      5  CG  MET A   1       9.676 -33.199 -38.365  1.00 10.00      A    C  
ATOM      6  SD  MET A   1       7.898 -32.932 -38.216  1.00 10.00      A    S  
ATOM      7  CE  MET A   1       7.502 -32.364 -39.869  1.00 10.00      A    C  
ATOM      8  C   MET A   1      12.382 -34.527 -35.898  1.00 10.00      A    C  
ATOM      9  O   MET A   1      12.274 -35.705 -35.563  1.00 10.00      A    O  
ATOM     10  N   SER A   2      13.017 -33.632 -35.159  1.00 10.00      A    N  
ATOM     11  HN  SER A   2      13.080 -32.709 -35.471  1.00 10.00      A    H  
ATOM     12  CA  SER A   2      13.612 -33.990 -33.882  1.00 10.00      A    C  
ATOM     13  CB  SER A   2      15.137 -33.908 -33.977  1.00 10.00      A    C  
ATOM     14  OG  SER A   2      15.601 -34.555 -35.153  1.00 10.00      A    O  
ATOM     15  HG  SER A   2      14.894 -35.094 -35.520  1.00 10.00      A    H  
ATOM     16  C   SER A   2      13.095 -33.089 -32.769  1.00 10.00      A    C  
ATOM     17  O   SER A   2      13.485 -31.922 -32.669  1.00 10.00      A    O  
ATOM     18  N   ASP A   3      12.199 -33.631 -31.959  1.00 10.00      A    N  
ATOM     19  HN  ASP A   3      11.908 -34.553 -32.119  1.00 10.00      A    H  
ATOM     20  CA  ASP A   3      11.616 -32.892 -30.846  1.00 10.00      A    C  
ATOM     21  CB  ASP A   3      10.417 -33.641 -30.261  1.00 10.00      A    C  
ATOM     22  CG  ASP A   3       9.154 -33.447 -31.071  1.00 10.00      A    C  
ATOM     23  OD1 ASP A   3       8.573 -32.344 -31.010  1.00 10.00      A    O  
ATOM     24  OD2 ASP A   3       8.747 -34.400 -31.768  1.00 10.00      A    O  
ATOM     25  C   ASP A   3      12.644 -32.629 -29.757  1.00 10.00      A    C  
ATOM     26  O   ASP A   3      13.023 -33.532 -29.007  1.00 10.00      A    O  
ATOM     27  N   ASN A   4      13.107 -31.393 -29.688  1.00 10.00      A    N  
ATOM     28  HN  ASN A   4      12.787 -30.731 -30.333  1.00 10.00      A    H  
ATOM     29  CA  ASN A   4      14.082 -30.994 -28.685  1.00 10.00      A    C  
ATOM     30  CB  ASN A   4      14.889 -29.784 -29.159  1.00 10.00      A    C  
ATOM     31  CG  ASN A   4      16.105 -30.170 -29.976  1.00 10.00      A    C  
ATOM     32  OD1 ASN A   4      16.713 -31.215 -29.755  1.00 10.00      A    O  
ATOM     33  ND2 ASN A   4      16.470 -29.328 -30.927  1.00 10.00      A    N  
ATOM     34 HD21 ASN A   4      15.943 -28.513 -31.051  1.00 10.00      A    H  
ATOM     35 HD22 ASN A   4      17.252 -29.556 -31.469  1.00 10.00      A    H  
ATOM     36  C   ASN A   4      13.384 -30.673 -27.373  1.00 10.00      A    C  
ATOM     37  O   ASN A   4      12.781 -29.608 -27.225  1.00 10.00      A    O  
ATOM     38  N   GLY A   5      13.451 -31.608 -26.437  1.00 10.00      A    N  
ATOM     39  HN  GLY A   5      13.928 -32.441 -26.627  1.00 10.00      A    H  
ATOM     40  CA  GLY A   5      12.827 -31.417 -25.145  1.00 10.00      A    C  
ATOM     41  C   GLY A   5      13.430 -30.256 -24.381  1.00 10.00      A    C  
ATOM     42  O   GLY A   5      14.635 -30.016 -24.470  1.00 10.00      A    O  
ATOM     43  N   PRO A   6      12.610 -29.512 -23.622  1.00 10.00      A    N  
ATOM     44  CA  PRO A   6      13.079 -28.365 -22.843  1.00 10.00      A    C  
ATOM     45  CB  PRO A   6      11.812 -27.844 -22.149  1.00 10.00      A    C  
ATOM     46  CG  PRO A   6      10.846 -28.976 -22.204  1.00 10.00      A    C  
ATOM     47  CD  PRO A   6      11.166 -29.736 -23.458  1.00 10.00      A    C  
ATOM     48  C   PRO A   6      14.118 -28.784 -21.810  1.00 10.00      A    C  
ATOM     49  O   PRO A   6      13.945 -29.784 -21.109  1.00 10.00      A    O  
ATOM     50  N   GLN A   7      15.200 -28.021 -21.731  1.00 10.00      A    N  
ATOM     51  HN  GLN A   7      15.278 -27.243 -22.317  1.00 10.00      A    H  
ATOM     52  CA  GLN A   7      16.270 -28.310 -20.794  1.00 10.00      A    C  
ATOM     53  CB  GLN A   7      17.502 -27.455 -21.088  1.00 10.00      A    C  
ATOM     54  CG  GLN A   7      18.142 -27.764 -22.433  1.00 10.00      A    C  
ATOM     55  CD  GLN A   7      19.417 -26.984 -22.679  1.00 10.00      A    C  
ATOM     56  OE1 GLN A   7      19.577 -25.862 -22.208  1.00 10.00      A    O  
ATOM     57  NE2 GLN A   7      20.334 -27.576 -23.428  1.00 10.00      A    N  
ATOM     58 HE21 GLN A   7      20.141 -28.471 -23.775  1.00 10.00      A    H  
ATOM     59 HE22 GLN A   7      21.167 -27.093 -23.604  1.00 10.00      A    H  
ATOM     60  C   GLN A   7      15.799 -28.127 -19.359  1.00 10.00      A    C  
ATOM     61  O   GLN A   7      15.346 -27.051 -18.969  1.00 10.00      A    O  
ATOM     62  N   ASN A   8      15.893 -29.201 -18.594  1.00 10.00      A    N  
ATOM     63  HN  ASN A   8      16.257 -30.023 -18.980  1.00 10.00      A    H  
ATOM     64  CA  ASN A   8      15.473 -29.201 -17.203  1.00 10.00      A    C  
ATOM     65  CB  ASN A   8      15.503 -30.624 -16.642  1.00 10.00      A    C  
ATOM     66  CG  ASN A   8      14.191 -31.031 -16.004  1.00 10.00      A    C  
ATOM     67  OD1 ASN A   8      13.717 -30.394 -15.065  1.00 10.00      A    O  
ATOM     68  ND2 ASN A   8      13.592 -32.099 -16.509  1.00 10.00      A    N  
ATOM     69 HD21 ASN A   8      14.023 -32.562 -17.259  1.00 10.00      A    H  
ATOM     70 HD22 ASN A   8      12.739 -32.378 -16.119  1.00 10.00      A    H  
ATOM     71  C   ASN A   8      16.355 -28.290 -16.359  1.00 10.00      A    C  
ATOM     72  O   ASN A   8      17.562 -28.505 -16.248  1.00 10.00      A    O  
ATOM     73  N   GLN A   9      15.742 -27.278 -15.756  1.00 10.00      A    N  
ATOM     74  HN  GLN A   9      14.780 -27.156 -15.894  1.00 10.00      A    H  
ATOM     75  CA  GLN A   9      16.462 -26.333 -14.910  1.00 10.00      A    C  
ATOM     76  CB  GLN A   9      15.712 -24.999 -14.828  1.00 10.00      A    C  
ATOM     77  CG  GLN A   9      15.554 -24.285 -16.163  1.00 10.00      A    C  
ATOM     78  CD  GLN A   9      14.844 -22.952 -16.030  1.00 10.00      A    C  
ATOM     79  OE1 GLN A   9      13.991 -22.771 -15.164  1.00 10.00      A    O  
ATOM     80  NE2 GLN A   9      15.192 -22.007 -16.888  1.00 10.00      A    N  
ATOM     81 HE21 GLN A   9      15.878 -22.217 -17.554  1.00 10.00      A    H  
ATOM     82 HE22 GLN A   9      14.750 -21.136 -16.817  1.00 10.00      A    H  
ATOM     83  C   GLN A   9      16.682 -26.909 -13.509  1.00 10.00      A    C  
ATOM     84  O   GLN A   9      17.003 -26.184 -12.569  1.00 10.00      A    O  
ATOM     85  N   ARG A  10      16.506 -28.220 -13.381  1.00 10.00      A    N  
ATOM     86  HN  ARG A  10      16.244 -28.742 -14.166  1.00 10.00      A    H  
ATOM     87  CA  ARG A  10      16.697 -28.902 -12.108  1.00 10.00      A    C  
ATOM     88  CB  ARG A  10      16.042 -30.283 -12.134  1.00 10.00      A    C  
ATOM     89  CG  ARG A  10      14.530 -30.257 -12.015  1.00 10.00      A    C  
ATOM     90  CD  ARG A  10      13.953 -31.662 -12.068  1.00 10.00      A    C  
ATOM     91  NE  ARG A  10      12.516 -31.670 -11.792  1.00 10.00      A    N  
ATOM     92  HE  ARG A  10      12.005 -30.879 -12.072  1.00 10.00      A    H  
ATOM     93  CZ  ARG A  10      11.877 -32.673 -11.191  1.00 10.00      A    C  
ATOM     94  NH1 ARG A  10      12.545 -33.758 -10.807  1.00 10.00      A    N  
ATOM     95 HH11 ARG A  10      12.049 -34.545 -10.337  1.00 10.00      A    H  
ATOM     96 HH12 ARG A  10      13.572 -33.826 -10.973  1.00 10.00      A    H  
ATOM     97  NH2 ARG A  10      10.568 -32.588 -10.973  1.00 10.00      A    N  
ATOM     98 HH21 ARG A  10      10.061 -33.368 -10.504  1.00 10.00      A    H  
ATOM     99 HH22 ARG A  10      10.042 -31.737 -11.269  1.00 10.00      A    H  
ATOM    100  C   ARG A  10      18.181 -29.052 -11.808  1.00 10.00      A    C  
ATOM    101  O   ARG A  10      18.574 -29.289 -10.668  1.00 10.00      A    O  
ATOM    102  N   ASN A  11      18.996 -28.899 -12.846  1.00 10.00      A    N  
ATOM    103  HN  ASN A  11      18.611 -28.701 -13.726  1.00 10.00      A    H  
ATOM    104  CA  ASN A  11      20.444 -29.014 -12.721  1.00 10.00      A    C  
ATOM    105  CB  ASN A  11      21.077 -29.393 -14.067  1.00 10.00      A    C  
ATOM    106  CG  ASN A  11      20.860 -30.846 -14.453  1.00 10.00      A    C  
ATOM    107  OD1 ASN A  11      19.775 -31.398 -14.275  1.00 10.00      A    O  
ATOM    108  ND2 ASN A  11      21.898 -31.477 -14.984  1.00 10.00      A    N  
ATOM    109 HD21 ASN A  11      22.734 -30.980 -15.094  1.00 10.00      A    H  
ATOM    110 HD22 ASN A  11      21.784 -32.414 -15.242  1.00 10.00      A    H  
ATOM    111  C   ASN A  11      21.056 -27.710 -12.219  1.00 10.00      A    C  
ATOM    112  O   ASN A  11      22.112 -27.285 -12.689  1.00 10.00      A    O  
ATOM    113  N   ALA A  12      20.388 -27.077 -11.265  1.00 10.00      A    N  
ATOM    114  HN  ALA A  12      19.557 -27.470 -10.925  1.00 10.00      A    H  
ATOM    115  CA  ALA A  12      20.866 -25.828 -10.700  1.00 10.00      A    C  
ATOM    116  CB  ALA A  12      19.698 -24.955 -10.265  1.00 10.00      A    C  
ATOM    117  C   ALA A  12      21.807 -26.095  -9.529  1.00 10.00      A    C  
ATOM    118  O   ALA A  12      21.468 -26.834  -8.603  1.00 10.00      A    O  
ATOM    119  N   PRO A  13      23.013 -25.506  -9.567  1.00 10.00      A    N  
ATOM    120  CA  PRO A  13      24.008 -25.675  -8.506  1.00 10.00      A    C  
ATOM    121  CB  PRO A  13      25.235 -24.919  -9.037  1.00 10.00      A    C  
ATOM    122  CG  PRO A  13      24.693 -23.966 -10.046  1.00 10.00      A    C  
ATOM    123  CD  PRO A  13      23.494 -24.635 -10.650  1.00 10.00      A    C  
ATOM    124  C   PRO A  13      23.540 -25.070  -7.183  1.00 10.00      A    C  
ATOM    125  O   PRO A  13      23.166 -23.898  -7.121  1.00 10.00      A    O  
ATOM    126  N   ARG A  14      23.544 -25.883  -6.132  1.00 10.00      A    N  
ATOM    127  HN  ARG A  14      23.836 -26.810  -6.247  1.00 10.00      A    H  
ATOM    128  CA  ARG A  14      23.130 -25.430  -4.812  1.00 10.00      A    C  
ATOM    129  CB  ARG A  14      22.382 -26.539  -4.065  1.00 10.00      A    C  
ATOM    130  CG  ARG A  14      21.145 -27.042  -4.792  1.00 10.00      A    C  
ATOM    131  CD  ARG A  14      20.144 -27.677  -3.840  1.00 10.00      A    C  
ATOM    132  NE  ARG A  14      18.811 -27.750  -4.436  1.00 10.00      A    N  
ATOM    133  HE  ARG A  14      18.687 -28.374  -5.184  1.00 10.00      A    H  
ATOM    134  CZ  ARG A  14      17.773 -27.017  -4.030  1.00 10.00      A    C  
ATOM    135  NH1 ARG A  14      17.903 -26.163  -3.025  1.00 10.00      A    N  
ATOM    136 HH11 ARG A  14      18.820 -26.048  -2.538  1.00 10.00      A    H  
ATOM    137 HH12 ARG A  14      17.074 -25.586  -2.711  1.00 10.00      A    H  
ATOM    138  NH2 ARG A  14      16.605 -27.122  -4.643  1.00 10.00      A    N  
ATOM    139 HH21 ARG A  14      15.790 -26.529  -4.327  1.00 10.00      A    H  
ATOM    140 HH22 ARG A  14      16.486 -27.776  -5.441  1.00 10.00      A    H  
ATOM    141  C   ARG A  14      24.337 -24.962  -4.008  1.00 10.00      A    C  
ATOM    142  O   ARG A  14      25.388 -25.599  -4.029  1.00 10.00      A    O  
ATOM    143  N   ILE A  15      24.179 -23.844  -3.317  1.00 10.00      A    N  
ATOM    144  HN  ILE A  15      23.307 -23.386  -3.344  1.00 10.00      A    H  
ATOM    145  CA  ILE A  15      25.252 -23.272  -2.515  1.00 10.00      A    C  
ATOM    146  CB  ILE A  15      24.972 -21.790  -2.167  1.00 10.00      A    C  
ATOM    147  CG1 ILE A  15      24.673 -20.980  -3.434  1.00 10.00      A    C  
ATOM    148  CG2 ILE A  15      26.141 -21.181  -1.404  1.00 10.00      A    C  
ATOM    149  CD1 ILE A  15      25.843 -20.873  -4.389  1.00 10.00      A    C  
ATOM    150  C   ILE A  15      25.467 -24.064  -1.228  1.00 10.00      A    C  
ATOM    151  O   ILE A  15      24.676 -23.967  -0.291  1.00 10.00      A    O  
ATOM    152  N   THR A  16      26.527 -24.860  -1.207  1.00 10.00      A    N  
ATOM    153  HN  THR A  16      27.090 -24.923  -2.005  1.00 10.00      A    H  
ATOM    154  CA  THR A  16      26.872 -25.660  -0.044  1.00 10.00      A    C  
ATOM    155  CB  THR A  16      27.124 -27.125  -0.452  1.00 10.00      A    C  
ATOM    156  OG1 THR A  16      27.987 -27.157  -1.599  1.00 10.00      A    O  
ATOM    157  HG1 THR A  16      28.817 -26.721  -1.382  1.00 10.00      A    H  
ATOM    158  CG2 THR A  16      25.812 -27.819  -0.795  1.00 10.00      A    C  
ATOM    159  C   THR A  16      28.132 -25.091   0.604  1.00 10.00      A    C  
ATOM    160  O   THR A  16      29.180 -24.996  -0.040  1.00 10.00      A    O  
ATOM    161  N   PHE A  17      28.035 -24.712   1.869  1.00 10.00      A    N  
ATOM    162  HN  PHE A  17      27.169 -24.831   2.347  1.00 10.00      A    H  
ATOM    163  CA  PHE A  17      29.168 -24.131   2.580  1.00 10.00      A    C  
ATOM    164  CB  PHE A  17      28.693 -23.098   3.605  1.00 10.00      A    C  
ATOM    165  CG  PHE A  17      28.013 -21.904   2.998  1.00 10.00      A    C  
ATOM    166  CD1 PHE A  17      28.728 -20.993   2.241  1.00 10.00      A    C  
ATOM    167  CD2 PHE A  17      26.658 -21.692   3.191  1.00 10.00      A    C  
ATOM    168  CE1 PHE A  17      28.107 -19.892   1.685  1.00 10.00      A    C  
ATOM    169  CE2 PHE A  17      26.029 -20.594   2.639  1.00 10.00      A    C  
ATOM    170  CZ  PHE A  17      26.754 -19.691   1.886  1.00 10.00      A    C  
ATOM    171  C   PHE A  17      30.023 -25.190   3.264  1.00 10.00      A    C  
ATOM    172  O   PHE A  17      31.076 -24.877   3.827  1.00 10.00      A    O  
ATOM    173  N   GLY A  18      29.572 -26.437   3.206  1.00 10.00      A    N  
ATOM    174  HN  GLY A  18      28.725 -26.618   2.743  1.00 10.00      A    H  
ATOM    175  CA  GLY A  18      30.301 -27.528   3.834  1.00 10.00      A    C  
ATOM    176  C   GLY A  18      31.476 -28.033   3.010  1.00 10.00      A    C  
ATOM    177  O   GLY A  18      32.146 -28.989   3.398  1.00 10.00      A    O  
ATOM    178  N   GLY A  19      31.732 -27.394   1.877  1.00 10.00      A    N  
ATOM    179  HN  GLY A  19      31.182 -26.626   1.623  1.00 10.00      A    H  
ATOM    180  CA  GLY A  19      32.831 -27.811   1.030  1.00 10.00      A    C  
ATOM    181  C   GLY A  19      34.035 -26.898   1.163  1.00 10.00      A    C  
ATOM    182  O   GLY A  19      33.879 -25.715   1.474  1.00 10.00      A    O  
ATOM    183  N   PRO A  20      35.257 -27.427   0.946  1.00 10.00      A    N  
ATOM    184  CA  PRO A  20      36.489 -26.636   1.030  1.00 10.00      A    C  
ATOM    185  CB  PRO A  20      37.602 -27.641   0.695  1.00 10.00      A    C  
ATOM    186  CG  PRO A  20      36.913 -28.779   0.022  1.00 10.00      A    C  
ATOM    187  CD  PRO A  20      35.529 -28.833   0.605  1.00 10.00      A    C  
ATOM    188  C   PRO A  20      36.478 -25.490   0.020  1.00 10.00      A    C  
ATOM    189  O   PRO A  20      36.524 -25.708  -1.191  1.00 10.00      A    O  
ATOM    190  N   SER A  21      36.403 -24.274   0.531  1.00 10.00      A    N  
ATOM    191  HN  SER A  21      36.375 -24.166   1.502  1.00 10.00      A    H  
ATOM    192  CA  SER A  21      36.362 -23.093  -0.307  1.00 10.00      A    C  
ATOM    193  CB  SER A  21      35.798 -21.925   0.501  1.00 10.00      A    C  
ATOM    194  OG  SER A  21      36.422 -21.853   1.777  1.00 10.00      A    O  
ATOM    195  HG  SER A  21      37.385 -21.844   1.656  1.00 10.00      A    H  
ATOM    196  C   SER A  21      37.746 -22.742  -0.836  1.00 10.00      A    C  
ATOM    197  O   SER A  21      38.571 -22.186  -0.105  1.00 10.00      A    O  
ATOM    198  N   ASP A  22      38.003 -23.090  -2.092  1.00 10.00      A    N  
ATOM    199  HN  ASP A  22      37.319 -23.560  -2.610  1.00 10.00      A    H  
ATOM    200  CA  ASP A  22      39.281 -22.791  -2.715  1.00 10.00      A    C  
ATOM    201  CB  ASP A  22      39.405 -23.457  -4.085  1.00 10.00      A    C  
ATOM    202  CG  ASP A  22      40.644 -22.998  -4.825  1.00 10.00      A    C  
ATOM    203  OD1 ASP A  22      41.761 -23.298  -4.350  1.00 10.00      A    O  
ATOM    204  OD2 ASP A  22      40.500 -22.323  -5.867  1.00 10.00      A    O  
ATOM    205  C   ASP A  22      39.455 -21.287  -2.848  1.00 10.00      A    C  
ATOM    206  O   ASP A  22      38.520 -20.573  -3.221  1.00 10.00      A    O  
ATOM    207  N   SER A  23      40.639 -20.808  -2.526  1.00 10.00      A    N  
ATOM    208  HN  SER A  23      41.348 -21.426  -2.255  1.00 10.00      A    H  
ATOM    209  CA  SER A  23      40.923 -19.392  -2.600  1.00 10.00      A    C  
ATOM    210  CB  SER A  23      41.875 -18.980  -1.480  1.00 10.00      A    C  
ATOM    211  OG  SER A  23      41.378 -19.434  -0.232  1.00 10.00      A    O  
ATOM    212  HG  SER A  23      40.620 -20.007  -0.387  1.00 10.00      A    H  
ATOM    213  C   SER A  23      41.468 -19.012  -3.969  1.00 10.00      A    C  
ATOM    214  O   SER A  23      42.623 -18.601  -4.109  1.00 10.00      A    O  
ATOM    215  N   THR A  24      40.624 -19.176  -4.976  1.00 10.00      A    N  
ATOM    216  HN  THR A  24      39.734 -19.554  -4.796  1.00 10.00      A    H  
ATOM    217  CA  THR A  24      40.970 -18.845  -6.343  1.00 10.00      A    C  
ATOM    218  CB  THR A  24      39.933 -19.457  -7.303  1.00 10.00      A    C  
ATOM    219  OG1 THR A  24      39.100 -20.375  -6.572  1.00 10.00      A    O  
ATOM    220  HG1 THR A  24      39.616 -21.183  -6.360  1.00 10.00      A    H  
ATOM    221  CG2 THR A  24      40.631 -20.203  -8.434  1.00 10.00      A    C  
ATOM    222  C   THR A  24      40.997 -17.323  -6.511  1.00 10.00      A    C  
ATOM    223  O   THR A  24      40.107 -16.731  -7.119  1.00 10.00      A    O  
ATOM    224  N   GLY A  25      42.019 -16.699  -5.940  1.00 10.00      A    N  
ATOM    225  HN  GLY A  25      42.691 -17.231  -5.458  1.00 10.00      A    H  
ATOM    226  CA  GLY A  25      42.150 -15.257  -6.000  1.00 10.00      A    C  
ATOM    227  C   GLY A  25      42.650 -14.745  -7.334  1.00 10.00      A    C  
ATOM    228  O   GLY A  25      43.828 -14.410  -7.472  1.00 10.00      A    O  
ATOM    229  N   SER A  26      41.763 -14.705  -8.321  1.00 10.00      A    N  
ATOM    230  HN  SER A  26      40.855 -15.046  -8.161  1.00 10.00      A    H  
ATOM    231  CA  SER A  26      42.102 -14.200  -9.643  1.00 10.00      A    C  
ATOM    232  CB  SER A  26      40.984 -14.549 -10.626  1.00 10.00      A    C  
ATOM    233  OG  SER A  26      40.352 -15.762 -10.246  1.00 10.00      A    O  
ATOM    234  HG  SER A  26      40.278 -16.340 -11.008  1.00 10.00      A    H  
ATOM    235  C   SER A  26      42.307 -12.687  -9.577  1.00 10.00      A    C  
ATOM    236  O   SER A  26      41.393 -11.906  -9.846  1.00 10.00      A    O  
ATOM    237  N   ASN A  27      43.510 -12.291  -9.194  1.00 10.00      A    N  
ATOM    238  HN  ASN A  27      44.183 -12.971  -8.986  1.00 10.00      A    H  
ATOM    239  CA  ASN A  27      43.862 -10.882  -9.050  1.00 10.00      A    C  
ATOM    240  CB  ASN A  27      45.136 -10.736  -8.212  1.00 10.00      A    C  
ATOM    241  CG  ASN A  27      45.214  -9.408  -7.481  1.00 10.00      A    C  
ATOM    242  OD1 ASN A  27      44.201  -8.856  -7.060  1.00 10.00      A    O  
ATOM    243  ND2 ASN A  27      46.422  -8.892  -7.316  1.00 10.00      A    N  
ATOM    244 HD21 ASN A  27      47.189  -9.386  -7.670  1.00 10.00      A    H  
ATOM    245 HD22 ASN A  27      46.497  -8.033  -6.852  1.00 10.00      A    H  
ATOM    246  C   ASN A  27      44.038 -10.191 -10.398  1.00 10.00      A    C  
ATOM    247  O   ASN A  27      45.161  -9.953 -10.846  1.00 10.00      A    O  
ATOM    248  N   GLN A  28      42.924  -9.896 -11.052  1.00 10.00      A    N  
ATOM    249  HN  GLN A  28      42.059 -10.144 -10.656  1.00 10.00      A    H  
ATOM    250  CA  GLN A  28      42.950  -9.217 -12.338  1.00 10.00      A    C  
ATOM    251  CB  GLN A  28      41.642  -9.436 -13.102  1.00 10.00      A    C  
ATOM    252  CG  GLN A  28      41.454 -10.847 -13.641  1.00 10.00      A    C  
ATOM    253  CD  GLN A  28      40.221 -10.963 -14.519  1.00 10.00      A    C  
ATOM    254  OE1 GLN A  28      39.236 -10.262 -14.317  1.00 10.00      A    O  
ATOM    255  NE2 GLN A  28      40.265 -11.848 -15.506  1.00 10.00      A    N  
ATOM    256 HE21 GLN A  28      41.077 -12.380 -15.618  1.00 10.00      A    H  
ATOM    257 HE22 GLN A  28      39.478 -11.926 -16.085  1.00 10.00      A    H  
ATOM    258  C   GLN A  28      43.196  -7.727 -12.127  1.00 10.00      A    C  
ATOM    259  O   GLN A  28      42.350  -7.016 -11.583  1.00 10.00      A    O  
ATOM    260  N   ASN A  29      44.365  -7.270 -12.548  1.00 10.00      A    N  
ATOM    261  HN  ASN A  29      44.987  -7.888 -12.977  1.00 10.00      A    H  
ATOM    262  CA  ASN A  29      44.751  -5.873 -12.400  1.00 10.00      A    C  
ATOM    263  CB  ASN A  29      46.268  -5.726 -12.571  1.00 10.00      A    C  
ATOM    264  CG  ASN A  29      46.808  -4.406 -12.048  1.00 10.00      A    C  
ATOM    265  OD1 ASN A  29      46.057  -3.531 -11.624  1.00 10.00      A    O  
ATOM    266  ND2 ASN A  29      48.125  -4.253 -12.076  1.00 10.00      A    N  
ATOM    267 HD21 ASN A  29      48.669  -4.986 -12.428  1.00 10.00      A    H  
ATOM    268 HD22 ASN A  29      48.498  -3.411 -11.745  1.00 10.00      A    H  
ATOM    269  C   ASN A  29      44.014  -4.994 -13.407  1.00 10.00      A    C  
ATOM    270  O   ASN A  29      44.486  -4.779 -14.523  1.00 10.00      A    O  
ATOM    271  N   GLY A  30      42.840  -4.519 -13.016  1.00 10.00      A    N  
ATOM    272  HN  GLY A  30      42.502  -4.752 -12.125  1.00 10.00      A    H  
ATOM    273  CA  GLY A  30      42.054  -3.669 -13.886  1.00 10.00      A    C  
ATOM    274  C   GLY A  30      42.592  -2.254 -13.929  1.00 10.00      A    C  
ATOM    275  O   GLY A  30      42.500  -1.524 -12.941  1.00 10.00      A    O  
ATOM    276  N   GLU A  31      43.164  -1.876 -15.068  1.00 10.00      A    N  
ATOM    277  HN  GLU A  31      43.218  -2.514 -15.808  1.00 10.00      A    H  
ATOM    278  CA  GLU A  31      43.724  -0.542 -15.245  1.00 10.00      A    C  
ATOM    279  CB  GLU A  31      44.327  -0.382 -16.643  1.00 10.00      A    C  
ATOM    280  CG  GLU A  31      45.505  -1.300 -16.922  1.00 10.00      A    C  
ATOM    281  CD  GLU A  31      46.286  -0.881 -18.154  1.00 10.00      A    C  
ATOM    282  OE1 GLU A  31      47.412  -0.364 -17.995  1.00 10.00      A    O  
ATOM    283  OE2 GLU A  31      45.768  -1.060 -19.277  1.00 10.00      A    O  
ATOM    284  C   GLU A  31      42.675   0.537 -14.999  1.00 10.00      A    C  
ATOM    285  O   GLU A  31      41.709   0.671 -15.756  1.00 10.00      A    O  
ATOM    286  N   ARG A  32      42.863   1.295 -13.928  1.00 10.00      A    N  
ATOM    287  HN  ARG A  32      43.641   1.127 -13.358  1.00 10.00      A    H  
ATOM    288  CA  ARG A  32      41.944   2.364 -13.576  1.00 10.00      A    C  
ATOM    289  CB  ARG A  32      42.091   2.743 -12.101  1.00 10.00      A    C  
ATOM    290  CG  ARG A  32      41.040   2.132 -11.189  1.00 10.00      A    C  
ATOM    291  CD  ARG A  32      41.095   2.752  -9.801  1.00 10.00      A    C  
ATOM    292  NE  ARG A  32      39.973   2.333  -8.957  1.00 10.00      A    N  
ATOM    293  HE  ARG A  32      39.454   1.554  -9.257  1.00 10.00      A    H  
ATOM    294  CZ  ARG A  32      39.624   2.946  -7.822  1.00 10.00      A    C  
ATOM    295  NH1 ARG A  32      40.306   4.006  -7.400  1.00 10.00      A    N  
ATOM    296 HH11 ARG A  32      41.115   4.360  -7.954  1.00 10.00      A    H  
ATOM    297 HH12 ARG A  32      40.038   4.488  -6.516  1.00 10.00      A    H  
ATOM    298  NH2 ARG A  32      38.592   2.496  -7.109  1.00 10.00      A    N  
ATOM    299 HH21 ARG A  32      38.051   1.664  -7.431  1.00 10.00      A    H  
ATOM    300 HH22 ARG A  32      38.316   2.972  -6.222  1.00 10.00      A    H  
ATOM    301  C   ARG A  32      42.163   3.589 -14.456  1.00 10.00      A    C  
ATOM    302  O   ARG A  32      42.834   4.540 -14.058  1.00 10.00      A    O  
ATOM    303  N   SER A  33      41.617   3.543 -15.663  1.00 10.00      A    N  
ATOM    304  HN  SER A  33      41.134   2.735 -15.935  1.00 10.00      A    H  
ATOM    305  CA  SER A  33      41.732   4.647 -16.602  1.00 10.00      A    C  
ATOM    306  CB  SER A  33      41.064   4.280 -17.930  1.00 10.00      A    C  
ATOM    307  OG  SER A  33      41.884   4.624 -19.034  1.00 10.00      A    O  
ATOM    308  HG  SER A  33      42.302   3.831 -19.381  1.00 10.00      A    H  
ATOM    309  C   SER A  33      41.100   5.905 -16.018  1.00 10.00      A    C  
ATOM    310  O   SER A  33      39.930   5.901 -15.632  1.00 10.00      A    O  
ATOM    311  N   GLY A  34      41.882   6.974 -15.951  1.00 10.00      A    N  
ATOM    312  HN  GLY A  34      42.799   6.917 -16.285  1.00 10.00      A    H  
ATOM    313  CA  GLY A  34      41.398   8.224 -15.398  1.00 10.00      A    C  
ATOM    314  C   GLY A  34      40.562   9.017 -16.381  1.00 10.00      A    C  
ATOM    315  O   GLY A  34      40.868  10.173 -16.680  1.00 10.00      A    O  
ATOM    316  N   ALA A  35      39.506   8.393 -16.884  1.00 10.00      A    N  
ATOM    317  HN  ALA A  35      39.318   7.472 -16.599  1.00 10.00      A    H  
ATOM    318  CA  ALA A  35      38.613   9.043 -17.828  1.00 10.00      A    C  
ATOM    319  CB  ALA A  35      37.615   8.042 -18.390  1.00 10.00      A    C  
ATOM    320  C   ALA A  35      37.885  10.187 -17.139  1.00 10.00      A    C  
ATOM    321  O   ALA A  35      37.313  10.010 -16.063  1.00 10.00      A    O  
ATOM    322  N   ARG A  36      37.928  11.363 -17.745  1.00 10.00      A    N  
ATOM    323  HN  ARG A  36      38.403  11.446 -18.596  1.00 10.00      A    H  
ATOM    324  CA  ARG A  36      37.271  12.528 -17.177  1.00 10.00      A    C  
ATOM    325  CB  ARG A  36      37.673  13.804 -17.917  1.00 10.00      A    C  
ATOM    326  CG  ARG A  36      38.884  14.508 -17.327  1.00 10.00      A    C  
ATOM    327  CD  ARG A  36      39.091  15.871 -17.968  1.00 10.00      A    C  
ATOM    328  NE  ARG A  36      40.072  16.680 -17.240  1.00 10.00      A    N  
ATOM    329  HE  ARG A  36      40.454  16.289 -16.422  1.00 10.00      A    H  
ATOM    330  CZ  ARG A  36      40.467  17.896 -17.621  1.00 10.00      A    C  
ATOM    331  NH1 ARG A  36      39.965  18.446 -18.721  1.00 10.00      A    N  
ATOM    332 HH11 ARG A  36      40.271  19.395 -19.022  1.00 10.00      A    H  
ATOM    333 HH12 ARG A  36      39.262  17.928 -19.290  1.00 10.00      A    H  
ATOM    334  NH2 ARG A  36      41.362  18.561 -16.896  1.00 10.00      A    N  
ATOM    335 HH21 ARG A  36      41.758  18.133 -16.030  1.00 10.00      A    H  
ATOM    336 HH22 ARG A  36      41.675  19.511 -17.187  1.00 10.00      A    H  
ATOM    337  C   ARG A  36      35.758  12.363 -17.192  1.00 10.00      A    C  
ATOM    338  O   ARG A  36      35.120  12.510 -18.237  1.00 10.00      A    O  
ATOM    339  N   SER A  37      35.200  12.037 -16.034  1.00 10.00      A    N  
ATOM    340  HN  SER A  37      35.772  11.906 -15.250  1.00 10.00      A    H  
ATOM    341  CA  SER A  37      33.768  11.854 -15.896  1.00 10.00      A    C  
ATOM    342  CB  SER A  37      33.431  11.314 -14.501  1.00 10.00      A    C  
ATOM    343  OG  SER A  37      32.072  10.918 -14.415  1.00 10.00      A    O  
ATOM    344  HG  SER A  37      31.536  11.675 -14.162  1.00 10.00      A    H  
ATOM    345  C   SER A  37      33.039  13.167 -16.154  1.00 10.00      A    C  
ATOM    346  O   SER A  37      33.001  14.053 -15.298  1.00 10.00      A    O  
ATOM    347  N   LYS A  38      32.488  13.292 -17.350  1.00 10.00      A    N  
ATOM    348  HN  LYS A  38      32.574  12.556 -17.990  1.00 10.00      A    H  
ATOM    349  CA  LYS A  38      31.759  14.489 -17.734  1.00 10.00      A    C  
ATOM    350  CB  LYS A  38      31.417  14.455 -19.225  1.00 10.00      A    C  
ATOM    351  CG  LYS A  38      32.616  14.540 -20.155  1.00 10.00      A    C  
ATOM    352  CD  LYS A  38      32.171  14.571 -21.609  1.00 10.00      A    C  
ATOM    353  CE  LYS A  38      33.349  14.781 -22.546  1.00 10.00      A    C  
ATOM    354  NZ  LYS A  38      32.910  14.943 -23.958  1.00 10.00      A    N  
ATOM    355  HZ1 LYS A  38      32.512  14.050 -24.313  1.00 10.00      A    H  
ATOM    356  HZ2 LYS A  38      33.718  15.211 -24.554  1.00 10.00      A    H  
ATOM    357  HZ3 LYS A  38      32.184  15.684 -24.024  1.00 10.00      A    H  
ATOM    358  C   LYS A  38      30.477  14.605 -16.928  1.00 10.00      A    C  
ATOM    359  O   LYS A  38      29.857  13.594 -16.592  1.00 10.00      A    O  
ATOM    360  N   GLN A  39      30.087  15.834 -16.615  1.00 10.00      A    N  
ATOM    361  HN  GLN A  39      30.634  16.597 -16.894  1.00 10.00      A    H  
ATOM    362  CA  GLN A  39      28.868  16.074 -15.862  1.00 10.00      A    C  
ATOM    363  CB  GLN A  39      28.822  17.504 -15.326  1.00 10.00      A    C  
ATOM    364  CG  GLN A  39      29.831  17.787 -14.229  1.00 10.00      A    C  
ATOM    365  CD  GLN A  39      29.708  19.196 -13.686  1.00 10.00      A    C  
ATOM    366  OE1 GLN A  39      29.305  20.117 -14.393  1.00 10.00      A    O  
ATOM    367  NE2 GLN A  39      30.061  19.376 -12.425  1.00 10.00      A    N  
ATOM    368 HE21 GLN A  39      30.378  18.601 -11.919  1.00 10.00      A    H  
ATOM    369 HE22 GLN A  39      29.991  20.278 -12.052  1.00 10.00      A    H  
ATOM    370  C   GLN A  39      27.646  15.789 -16.724  1.00 10.00      A    C  
ATOM    371  O   GLN A  39      27.063  16.694 -17.321  1.00 10.00      A    O  
ATOM    372  N   ARG A  40      27.297  14.515 -16.820  1.00 10.00      A    N  
ATOM    373  HN  ARG A  40      27.837  13.838 -16.358  1.00 10.00      A    H  
ATOM    374  CA  ARG A  40      26.145  14.096 -17.591  1.00 10.00      A    C  
ATOM    375  CB  ARG A  40      26.053  12.570 -17.628  1.00 10.00      A    C  
ATOM    376  CG  ARG A  40      26.979  11.898 -18.626  1.00 10.00      A    C  
ATOM    377  CD  ARG A  40      26.798  10.388 -18.601  1.00 10.00      A    C  
ATOM    378  NE  ARG A  40      27.349   9.745 -19.796  1.00 10.00      A    N  
ATOM    379  HE  ARG A  40      28.036  10.240 -20.293  1.00 10.00      A    H  
ATOM    380  CZ  ARG A  40      26.978   8.539 -20.235  1.00 10.00      A    C  
ATOM    381  NH1 ARG A  40      26.055   7.839 -19.579  1.00 10.00      A    N  
ATOM    382 HH11 ARG A  40      25.615   8.228 -18.717  1.00 10.00      A    H  
ATOM    383 HH12 ARG A  40      25.765   6.897 -19.922  1.00 10.00      A    H  
ATOM    384  NH2 ARG A  40      27.533   8.036 -21.334  1.00 10.00      A    N  
ATOM    385 HH21 ARG A  40      27.250   7.097 -21.684  1.00 10.00      A    H  
ATOM    386 HH22 ARG A  40      28.256   8.580 -21.852  1.00 10.00      A    H  
ATOM    387  C   ARG A  40      24.889  14.648 -16.952  1.00 10.00      A    C  
ATOM    388  O   ARG A  40      24.878  14.941 -15.756  1.00 10.00      A    O  
ATOM    389  N   ARG A  41      23.842  14.797 -17.748  1.00 10.00      A    N  
ATOM    390  HN  ARG A  41      23.921  14.560 -18.691  1.00 10.00      A    H  
ATOM    391  CA  ARG A  41      22.578  15.306 -17.244  1.00 10.00      A    C  
ATOM    392  CB  ARG A  41      21.511  15.268 -18.333  1.00 10.00      A    C  
ATOM    393  CG  ARG A  41      21.368  16.562 -19.112  1.00 10.00      A    C  
ATOM    394  CD  ARG A  41      20.144  16.517 -20.009  1.00 10.00      A    C  
ATOM    395  NE  ARG A  41      19.804  17.836 -20.541  1.00 10.00      A    N  
ATOM    396  HE  ARG A  41      20.392  18.583 -20.295  1.00 10.00      A    H  
ATOM    397  CZ  ARG A  41      18.750  18.071 -21.323  1.00 10.00      A    C  
ATOM    398  NH1 ARG A  41      17.939  17.073 -21.658  1.00 10.00      A    N  
ATOM    399 HH11 ARG A  41      18.127  16.109 -21.309  1.00 10.00      A    H  
ATOM    400 HH12 ARG A  41      17.114  17.246 -22.269  1.00 10.00      A    H  
ATOM    401  NH2 ARG A  41      18.510  19.300 -21.771  1.00 10.00      A    N  
ATOM    402 HH21 ARG A  41      17.687  19.485 -22.383  1.00 10.00      A    H  
ATOM    403 HH22 ARG A  41      19.145  20.086 -21.513  1.00 10.00      A    H  
ATOM    404  C   ARG A  41      22.121  14.487 -16.047  1.00 10.00      A    C  
ATOM    405  O   ARG A  41      22.007  13.265 -16.142  1.00 10.00      A    O  
ATOM    406  N   PRO A  42      21.875  15.157 -14.906  1.00 10.00      A    N  
ATOM    407  CA  PRO A  42      21.437  14.502 -13.673  1.00 10.00      A    C  
ATOM    408  CB  PRO A  42      21.178  15.663 -12.701  1.00 10.00      A    C  
ATOM    409  CG  PRO A  42      21.118  16.883 -13.557  1.00 10.00      A    C  
ATOM    410  CD  PRO A  42      22.012  16.608 -14.729  1.00 10.00      A    C  
ATOM    411  C   PRO A  42      20.174  13.678 -13.876  1.00 10.00      A    C  
ATOM    412  O   PRO A  42      19.072  14.218 -13.983  1.00 10.00      A    O  
ATOM    413  N   GLN A  43      20.357  12.373 -13.968  1.00 10.00      A    N  
ATOM    414  HN  GLN A  43      21.267  12.018 -13.923  1.00 10.00      A    H  
ATOM    415  CA  GLN A  43      19.252  11.453 -14.142  1.00 10.00      A    C  
ATOM    416  CB  GLN A  43      19.760  10.141 -14.753  1.00 10.00      A    C  
ATOM    417  CG  GLN A  43      20.098  10.211 -16.236  1.00 10.00      A    C  
ATOM    418  CD  GLN A  43      20.927   9.024 -16.701  1.00 10.00      A    C  
ATOM    419  OE1 GLN A  43      21.800   8.540 -15.987  1.00 10.00      A    O  
ATOM    420  NE2 GLN A  43      20.655   8.540 -17.905  1.00 10.00      A    N  
ATOM    421 HE21 GLN A  43      19.946   8.967 -18.428  1.00 10.00      A    H  
ATOM    422 HE22 GLN A  43      21.172   7.771 -18.218  1.00 10.00      A    H  
ATOM    423  C   GLN A  43      18.622  11.170 -12.787  1.00 10.00      A    C  
ATOM    424  O   GLN A  43      19.258  11.369 -11.752  1.00 10.00      A    O  
ATOM    425  N   GLY A  44      17.372  10.733 -12.792  1.00 10.00      A    N  
ATOM    426  HN  GLY A  44      16.905  10.618 -13.641  1.00 10.00      A    H  
ATOM    427  CA  GLY A  44      16.712  10.407 -11.549  1.00 10.00      A    C  
ATOM    428  C   GLY A  44      17.109   9.013 -11.134  1.00 10.00      A    C  
ATOM    429  O   GLY A  44      18.301   8.695 -11.101  1.00 10.00      A    O  
ATOM    430  N   LEU A  45      16.144   8.171 -10.813  1.00 10.00      A    N  
ATOM    431  HN  LEU A  45      15.209   8.462 -10.812  1.00 10.00      A    H  
ATOM    432  CA  LEU A  45      16.475   6.807 -10.466  1.00 10.00      A    C  
ATOM    433  CB  LEU A  45      15.303   6.105  -9.768  1.00 10.00      A    C  
ATOM    434  CG  LEU A  45      15.091   6.461  -8.291  1.00 10.00      A    C  
ATOM    435  CD1 LEU A  45      14.227   7.704  -8.141  1.00 10.00      A    C  
ATOM    436  CD2 LEU A  45      14.485   5.292  -7.531  1.00 10.00      A    C  
ATOM    437  C   LEU A  45      16.853   6.091 -11.760  1.00 10.00      A    C  
ATOM    438  O   LEU A  45      16.039   6.011 -12.680  1.00 10.00      A    O  
ATOM    439  N   PRO A  46      18.103   5.595 -11.862  1.00 10.00      A    N  
ATOM    440  CA  PRO A  46      18.590   4.909 -13.069  1.00 10.00      A    C  
ATOM    441  CB  PRO A  46      20.033   4.524 -12.717  1.00 10.00      A    C  
ATOM    442  CG  PRO A  46      20.085   4.562 -11.228  1.00 10.00      A    C  
ATOM    443  CD  PRO A  46      19.130   5.645 -10.812  1.00 10.00      A    C  
ATOM    444  C   PRO A  46      17.769   3.665 -13.368  1.00 10.00      A    C  
ATOM    445  O   PRO A  46      17.737   3.178 -14.496  1.00 10.00      A    O  
ATOM    446  N   ASN A  47      17.117   3.165 -12.333  1.00 10.00      A    N  
ATOM    447  HN  ASN A  47      17.210   3.604 -11.463  1.00 10.00      A    H  
ATOM    448  CA  ASN A  47      16.268   1.997 -12.435  1.00 10.00      A    C  
ATOM    449  CB  ASN A  47      17.101   0.717 -12.418  1.00 10.00      A    C  
ATOM    450  CG  ASN A  47      16.684  -0.264 -13.495  1.00 10.00      A    C  
ATOM    451  OD1 ASN A  47      15.607  -0.147 -14.082  1.00 10.00      A    O  
ATOM    452  ND2 ASN A  47      17.530  -1.249 -13.747  1.00 10.00      A    N  
ATOM    453 HD21 ASN A  47      18.362  -1.289 -13.228  1.00 10.00      A    H  
ATOM    454 HD22 ASN A  47      17.294  -1.892 -14.443  1.00 10.00      A    H  
ATOM    455  C   ASN A  47      15.313   1.996 -11.259  1.00 10.00      A    C  
ATOM    456  O   ASN A  47      15.740   2.113 -10.109  1.00 10.00      A    O  
ATOM    457  N   ASN A  48      14.024   1.880 -11.539  1.00 10.00      A    N  
ATOM    458  HN  ASN A  48      13.745   1.797 -12.473  1.00 10.00      A    H  
ATOM    459  CA  ASN A  48      13.007   1.871 -10.487  1.00 10.00      A    C  
ATOM    460  CB  ASN A  48      11.637   2.253 -11.053  1.00 10.00      A    C  
ATOM    461  CG  ASN A  48      11.386   3.750 -11.005  1.00 10.00      A    C  
ATOM    462  OD1 ASN A  48      11.716   4.417 -10.029  1.00 10.00      A    O  
ATOM    463  ND2 ASN A  48      10.814   4.295 -12.068  1.00 10.00      A    N  
ATOM    464 HD21 ASN A  48      10.584   3.716 -12.823  1.00 10.00      A    H  
ATOM    465 HD22 ASN A  48      10.645   5.260 -12.054  1.00 10.00      A    H  
ATOM    466  C   ASN A  48      12.948   0.522  -9.781  1.00 10.00      A    C  
ATOM    467  O   ASN A  48      11.872  -0.001  -9.494  1.00 10.00      A    O  
ATOM    468  N   THR A  49      14.119  -0.022  -9.491  1.00 10.00      A    N  
ATOM    469  HN  THR A  49      14.939   0.465  -9.724  1.00 10.00      A    H  
ATOM    470  CA  THR A  49      14.236  -1.304  -8.827  1.00 10.00      A    C  
ATOM    471  CB  THR A  49      15.020  -2.299  -9.703  1.00 10.00      A    C  
ATOM    472  OG1 THR A  49      16.226  -1.680 -10.169  1.00 10.00      A    O  
ATOM    473  HG1 THR A  49      16.718  -1.342  -9.413  1.00 10.00      A    H  
ATOM    474  CG2 THR A  49      14.181  -2.725 -10.900  1.00 10.00      A    C  
ATOM    475  C   THR A  49      14.942  -1.131  -7.484  1.00 10.00      A    C  
ATOM    476  O   THR A  49      16.168  -1.243  -7.386  1.00 10.00      A    O  
ATOM    477  N   ALA A  50      14.162  -0.837  -6.456  1.00 10.00      A    N  
ATOM    478  HN  ALA A  50      13.189  -0.770  -6.594  1.00 10.00      A    H  
ATOM    479  CA  ALA A  50      14.701  -0.633  -5.125  1.00 10.00      A    C  
ATOM    480  CB  ALA A  50      13.934   0.468  -4.408  1.00 10.00      A    C  
ATOM    481  C   ALA A  50      14.662  -1.923  -4.320  1.00 10.00      A    C  
ATOM    482  O   ALA A  50      13.904  -2.842  -4.640  1.00 10.00      A    O  
ATOM    483  N   SER A  51      15.490  -1.984  -3.284  1.00 10.00      A    N  
ATOM    484  HN  SER A  51      16.075  -1.222  -3.099  1.00 10.00      A    H  
ATOM    485  CA  SER A  51      15.561  -3.152  -2.418  1.00 10.00      A    C  
ATOM    486  CB  SER A  51      16.588  -2.920  -1.306  1.00 10.00      A    C  
ATOM    487  OG  SER A  51      16.686  -4.047  -0.451  1.00 10.00      A    O  
ATOM    488  HG  SER A  51      17.250  -4.717  -0.864  1.00 10.00      A    H  
ATOM    489  C   SER A  51      14.197  -3.462  -1.811  1.00 10.00      A    C  
ATOM    490  O   SER A  51      13.442  -2.553  -1.460  1.00 10.00      A    O  
ATOM    491  N   TRP A  52      13.889  -4.749  -1.704  1.00 10.00      A    N  
ATOM    492  HN  TRP A  52      14.533  -5.418  -2.016  1.00 10.00      A    H  
ATOM    493  CA  TRP A  52      12.625  -5.199  -1.138  1.00 10.00      A    C  
ATOM    494  CB  TRP A  52      12.458  -6.707  -1.348  1.00 10.00      A    C  
ATOM    495  CG  TRP A  52      12.074  -7.094  -2.746  1.00 10.00      A    C  
ATOM    496  CD1 TRP A  52      12.905  -7.533  -3.737  1.00 10.00      A    C  
ATOM    497  CD2 TRP A  52      10.755  -7.085  -3.303  1.00 10.00      A    C  
ATOM    498  NE1 TRP A  52      12.184  -7.795  -4.877  1.00 10.00      A    N  
ATOM    499  HE1 TRP A  52      12.558  -8.124  -5.729  1.00 10.00      A    H  
ATOM    500  CE2 TRP A  52      10.861  -7.528  -4.635  1.00 10.00      A    C  
ATOM    501  CE3 TRP A  52       9.494  -6.745  -2.802  1.00 10.00      A    C  
ATOM    502  CZ2 TRP A  52       9.753  -7.637  -5.473  1.00 10.00      A    C  
ATOM    503  CZ3 TRP A  52       8.397  -6.854  -3.636  1.00 10.00      A    C  
ATOM    504  CH2 TRP A  52       8.533  -7.298  -4.956  1.00 10.00      A    C  
ATOM    505  C   TRP A  52      12.555  -4.882   0.351  1.00 10.00      A    C  
ATOM    506  O   TRP A  52      11.472  -4.713   0.913  1.00 10.00      A    O  
ATOM    507  N   PHE A  53      13.717  -4.780   0.975  1.00 10.00      A    N  
ATOM    508  HN  PHE A  53      14.545  -4.871   0.461  1.00 10.00      A    H  
ATOM    509  CA  PHE A  53      13.799  -4.501   2.394  1.00 10.00      A    C  
ATOM    510  CB  PHE A  53      14.657  -5.565   3.089  1.00 10.00      A    C  
ATOM    511  CG  PHE A  53      14.285  -6.978   2.735  1.00 10.00      A    C  
ATOM    512  CD1 PHE A  53      13.184  -7.585   3.316  1.00 10.00      A    C  
ATOM    513  CD2 PHE A  53      15.035  -7.696   1.819  1.00 10.00      A    C  
ATOM    514  CE1 PHE A  53      12.838  -8.882   2.989  1.00 10.00      A    C  
ATOM    515  CE2 PHE A  53      14.695  -8.994   1.486  1.00 10.00      A    C  
ATOM    516  CZ  PHE A  53      13.594  -9.587   2.072  1.00 10.00      A    C  
ATOM    517  C   PHE A  53      14.394  -3.120   2.631  1.00 10.00      A    C  
ATOM    518  O   PHE A  53      14.613  -2.357   1.686  1.00 10.00      A    O  
ATOM    519  N   THR A  54      14.632  -2.793   3.891  1.00 10.00      A    N  
ATOM    520  HN  THR A  54      14.393  -3.423   4.604  1.00 10.00      A    H  
ATOM    521  CA  THR A  54      15.222  -1.517   4.246  1.00 10.00      A    C  
ATOM    522  CB  THR A  54      14.817  -1.082   5.667  1.00 10.00      A    C  
ATOM    523  OG1 THR A  54      14.747  -2.224   6.534  1.00 10.00      A    O  
ATOM    524  HG1 THR A  54      14.641  -1.914   7.442  1.00 10.00      A    H  
ATOM    525  CG2 THR A  54      13.463  -0.387   5.644  1.00 10.00      A    C  
ATOM    526  C   THR A  54      16.742  -1.584   4.115  1.00 10.00      A    C  
ATOM    527  O   THR A  54      17.283  -2.572   3.617  1.00 10.00      A    O  
ATOM    528  N   ALA A  55      17.432  -0.550   4.560  1.00 10.00      A    N  
ATOM    529  HN  ALA A  55      16.965   0.206   4.978  1.00 10.00      A    H  
ATOM    530  CA  ALA A  55      18.880  -0.523   4.448  1.00 10.00      A    C  
ATOM    531  CB  ALA A  55      19.325   0.765   3.776  1.00 10.00      A    C  
ATOM    532  C   ALA A  55      19.570  -0.665   5.793  1.00 10.00      A    C  
ATOM    533  O   ALA A  55      19.039  -0.260   6.828  1.00 10.00      A    O  
ATOM    534  N   LEU A  56      20.749  -1.265   5.774  1.00 10.00      A    N  
ATOM    535  HN  LEU A  56      21.090  -1.624   4.924  1.00 10.00      A    H  
ATOM    536  CA  LEU A  56      21.543  -1.418   6.979  1.00 10.00      A    C  
ATOM    537  CB  LEU A  56      22.410  -2.680   6.911  1.00 10.00      A    C  
ATOM    538  CG  LEU A  56      21.668  -4.017   6.986  1.00 10.00      A    C  
ATOM    539  CD1 LEU A  56      22.645  -5.178   6.905  1.00 10.00      A    C  
ATOM    540  CD2 LEU A  56      20.838  -4.105   8.257  1.00 10.00      A    C  
ATOM    541  C   LEU A  56      22.423  -0.186   7.130  1.00 10.00      A    C  
ATOM    542  O   LEU A  56      23.217   0.129   6.240  1.00 10.00      A    O  
ATOM    543  N   THR A  57      22.260   0.526   8.233  1.00 10.00      A    N  
ATOM    544  HN  THR A  57      21.610   0.226   8.911  1.00 10.00      A    H  
ATOM    545  CA  THR A  57      23.037   1.730   8.475  1.00 10.00      A    C  
ATOM    546  CB  THR A  57      22.270   2.716   9.371  1.00 10.00      A    C  
ATOM    547  OG1 THR A  57      20.863   2.493   9.215  1.00 10.00      A    O  
ATOM    548  HG1 THR A  57      20.703   2.033   8.383  1.00 10.00      A    H  
ATOM    549  CG2 THR A  57      22.595   4.150   8.979  1.00 10.00      A    C  
ATOM    550  C   THR A  57      24.378   1.393   9.117  1.00 10.00      A    C  
ATOM    551  O   THR A  57      24.429   0.876  10.238  1.00 10.00      A    O  
ATOM    552  N   GLN A  58      25.452   1.681   8.397  1.00 10.00      A    N  
ATOM    553  HN  GLN A  58      25.337   2.080   7.503  1.00 10.00      A    H  
ATOM    554  CA  GLN A  58      26.800   1.414   8.877  1.00 10.00      A    C  
ATOM    555  CB  GLN A  58      27.761   1.329   7.688  1.00 10.00      A    C  
ATOM    556  CG  GLN A  58      29.193   0.977   8.052  1.00 10.00      A    C  
ATOM    557  CD  GLN A  58      30.042   0.673   6.833  1.00 10.00      A    C  
ATOM    558  OE1 GLN A  58      29.539   0.205   5.811  1.00 10.00      A    O  
ATOM    559  NE2 GLN A  58      31.334   0.933   6.934  1.00 10.00      A    N  
ATOM    560 HE21 GLN A  58      31.667   1.306   7.780  1.00 10.00      A    H  
ATOM    561 HE22 GLN A  58      31.909   0.730   6.166  1.00 10.00      A    H  
ATOM    562  C   GLN A  58      27.265   2.489   9.855  1.00 10.00      A    C  
ATOM    563  O   GLN A  58      27.296   3.673   9.525  1.00 10.00      A    O  
ATOM    564  N   HIS A  59      27.597   2.074  11.071  1.00 10.00      A    N  
ATOM    565  HN  HIS A  59      27.499   1.121  11.296  1.00 10.00      A    H  
ATOM    566  CA  HIS A  59      28.080   2.995  12.092  1.00 10.00      A    C  
ATOM    567  CB  HIS A  59      27.147   3.010  13.308  1.00 10.00      A    C  
ATOM    568  CG  HIS A  59      25.801   3.610  13.044  1.00 10.00      A    C  
ATOM    569  ND1 HIS A  59      25.484   4.919  13.349  1.00 10.00      A    N  
ATOM    570  HD1 HIS A  59      26.087   5.574  13.760  1.00 10.00      A    H  
ATOM    571  CD2 HIS A  59      24.683   3.073  12.499  1.00 10.00      A    C  
ATOM    572  CE1 HIS A  59      24.230   5.158  13.004  1.00 10.00      A    C  
ATOM    573  NE2 HIS A  59      23.725   4.055  12.486  1.00 10.00      A    N  
ATOM    574  HE2 HIS A  59      22.809   3.955  12.147  1.00 10.00      A    H  
ATOM    575  C   HIS A  59      29.489   2.604  12.521  1.00 10.00      A    C  
ATOM    576  O   HIS A  59      29.885   2.824  13.662  1.00 10.00      A    O  
ATOM    577  N   GLY A  60      30.240   2.027  11.592  1.00 10.00      A    N  
ATOM    578  HN  GLY A  60      29.880   1.902  10.689  1.00 10.00      A    H  
ATOM    579  CA  GLY A  60      31.593   1.605  11.886  1.00 10.00      A    C  
ATOM    580  C   GLY A  60      32.493   1.725  10.675  1.00 10.00      A    C  
ATOM    581  O   GLY A  60      32.022   2.016   9.573  1.00 10.00      A    O  
ATOM    582  N   LYS A  61      33.785   1.501  10.870  1.00 10.00      A    N  
ATOM    583  HN  LYS A  61      34.098   1.261  11.767  1.00 10.00      A    H  
ATOM    584  CA  LYS A  61      34.748   1.587   9.779  1.00 10.00      A    C  
ATOM    585  CB  LYS A  61      36.107   2.079  10.282  1.00 10.00      A    C  
ATOM    586  CG  LYS A  61      36.200   3.586  10.455  1.00 10.00      A    C  
ATOM    587  CD  LYS A  61      37.644   4.031  10.634  1.00 10.00      A    C  
ATOM    588  CE  LYS A  61      37.754   5.547  10.676  1.00 10.00      A    C  
ATOM    589  NZ  LYS A  61      39.169   6.003  10.759  1.00 10.00      A    N  
ATOM    590  HZ1 LYS A  61      39.622   5.614  11.611  1.00 10.00      A    H  
ATOM    591  HZ2 LYS A  61      39.206   7.041  10.805  1.00 10.00      A    H  
ATOM    592  HZ3 LYS A  61      39.698   5.686   9.921  1.00 10.00      A    H  
ATOM    593  C   LYS A  61      34.902   0.243   9.082  1.00 10.00      A    C  
ATOM    594  O   LYS A  61      35.595   0.130   8.074  1.00 10.00      A    O  
ATOM    595  N   GLU A  62      34.254  -0.770   9.635  1.00 10.00      A    N  
ATOM    596  HN  GLU A  62      33.719  -0.612  10.437  1.00 10.00      A    H  
ATOM    597  CA  GLU A  62      34.306  -2.111   9.080  1.00 10.00      A    C  
ATOM    598  CB  GLU A  62      34.285  -3.142  10.214  1.00 10.00      A    C  
ATOM    599  CG  GLU A  62      35.357  -2.905  11.272  1.00 10.00      A    C  
ATOM    600  CD  GLU A  62      35.090  -3.632  12.579  1.00 10.00      A    C  
ATOM    601  OE1 GLU A  62      36.062  -3.891  13.319  1.00 10.00      A    O  
ATOM    602  OE2 GLU A  62      33.912  -3.928  12.873  1.00 10.00      A    O  
ATOM    603  C   GLU A  62      33.123  -2.323   8.140  1.00 10.00      A    C  
ATOM    604  O   GLU A  62      31.995  -1.946   8.464  1.00 10.00      A    O  
ATOM    605  N   ASP A  63      33.390  -2.892   6.967  1.00 10.00      A    N  
ATOM    606  HN  ASP A  63      34.311  -3.147   6.759  1.00 10.00      A    H  
ATOM    607  CA  ASP A  63      32.342  -3.150   5.981  1.00 10.00      A    C  
ATOM    608  CB  ASP A  63      32.940  -3.506   4.615  1.00 10.00      A    C  
ATOM    609  CG  ASP A  63      33.129  -2.304   3.708  1.00 10.00      A    C  
ATOM    610  OD1 ASP A  63      32.164  -1.526   3.523  1.00 10.00      A    O  
ATOM    611  OD2 ASP A  63      34.237  -2.144   3.156  1.00 10.00      A    O  
ATOM    612  C   ASP A  63      31.422  -4.269   6.449  1.00 10.00      A    C  
ATOM    613  O   ASP A  63      31.755  -5.019   7.368  1.00 10.00      A    O  
ATOM    614  N   LEU A  64      30.268  -4.385   5.810  1.00 10.00      A    N  
ATOM    615  HN  LEU A  64      30.065  -3.770   5.075  1.00 10.00      A    H  
ATOM    616  CA  LEU A  64      29.301  -5.410   6.169  1.00 10.00      A    C  
ATOM    617  CB  LEU A  64      27.945  -5.128   5.515  1.00 10.00      A    C  
ATOM    618  CG  LEU A  64      26.807  -6.086   5.875  1.00 10.00      A    C  
ATOM    619  CD1 LEU A  64      26.397  -5.914   7.330  1.00 10.00      A    C  
ATOM    620  CD2 LEU A  64      25.618  -5.875   4.952  1.00 10.00      A    C  
ATOM    621  C   LEU A  64      29.793  -6.797   5.777  1.00 10.00      A    C  
ATOM    622  O   LEU A  64      30.228  -7.020   4.647  1.00 10.00      A    O  
ATOM    623  N   LYS A  65      29.732  -7.718   6.724  1.00 10.00      A    N  
ATOM    624  HN  LYS A  65      29.403  -7.467   7.612  1.00 10.00      A    H  
ATOM    625  CA  LYS A  65      30.146  -9.090   6.492  1.00 10.00      A    C  
ATOM    626  CB  LYS A  65      31.622  -9.279   6.852  1.00 10.00      A    C  
ATOM    627  CG  LYS A  65      32.200 -10.614   6.407  1.00 10.00      A    C  
ATOM    628  CD  LYS A  65      33.678 -10.720   6.742  1.00 10.00      A    C  
ATOM    629  CE  LYS A  65      34.246 -12.058   6.298  1.00 10.00      A    C  
ATOM    630  NZ  LYS A  65      35.697 -12.171   6.605  1.00 10.00      A    N  
ATOM    631  HZ1 LYS A  65      36.227 -11.436   6.096  1.00 10.00      A    H  
ATOM    632  HZ2 LYS A  65      36.053 -13.104   6.314  1.00 10.00      A    H  
ATOM    633  HZ3 LYS A  65      35.856 -12.054   7.626  1.00 10.00      A    H  
ATOM    634  C   LYS A  65      29.275 -10.024   7.317  1.00 10.00      A    C  
ATOM    635  O   LYS A  65      28.992  -9.745   8.482  1.00 10.00      A    O  
ATOM    636  N   PHE A  66      28.837 -11.116   6.712  1.00 10.00      A    N  
ATOM    637  HN  PHE A  66      29.090 -11.285   5.782  1.00 10.00      A    H  
ATOM    638  CA  PHE A  66      27.991 -12.075   7.401  1.00 10.00      A    C  
ATOM    639  CB  PHE A  66      26.590 -12.085   6.783  1.00 10.00      A    C  
ATOM    640  CG  PHE A  66      25.727 -10.933   7.213  1.00 10.00      A    C  
ATOM    641  CD1 PHE A  66      25.324 -10.810   8.534  1.00 10.00      A    C  
ATOM    642  CD2 PHE A  66      25.311  -9.979   6.300  1.00 10.00      A    C  
ATOM    643  CE1 PHE A  66      24.525  -9.758   8.934  1.00 10.00      A    C  
ATOM    644  CE2 PHE A  66      24.512  -8.923   6.694  1.00 10.00      A    C  
ATOM    645  CZ  PHE A  66      24.119  -8.812   8.014  1.00 10.00      A    C  
ATOM    646  C   PHE A  66      28.591 -13.474   7.357  1.00 10.00      A    C  
ATOM    647  O   PHE A  66      29.380 -13.790   6.462  1.00 10.00      A    O  
ATOM    648  N   PRO A  67      28.262 -14.315   8.352  1.00 10.00      A    N  
ATOM    649  CA  PRO A  67      28.745 -15.696   8.415  1.00 10.00      A    C  
ATOM    650  CB  PRO A  67      28.298 -16.181   9.804  1.00 10.00      A    C  
ATOM    651  CG  PRO A  67      27.926 -14.943  10.548  1.00 10.00      A    C  
ATOM    652  CD  PRO A  67      27.425 -13.983   9.512  1.00 10.00      A    C  
ATOM    653  C   PRO A  67      28.103 -16.559   7.332  1.00 10.00      A    C  
ATOM    654  O   PRO A  67      27.060 -16.205   6.775  1.00 10.00      A    O  
ATOM    655  N   ARG A  68      28.727 -17.689   7.040  1.00 10.00      A    N  
ATOM    656  HN  ARG A  68      29.543 -17.920   7.524  1.00 10.00      A    H  
ATOM    657  CA  ARG A  68      28.219 -18.600   6.025  1.00 10.00      A    C  
ATOM    658  CB  ARG A  68      29.216 -19.733   5.775  1.00 10.00      A    C  
ATOM    659  CG  ARG A  68      30.525 -19.275   5.158  1.00 10.00      A    C  
ATOM    660  CD  ARG A  68      31.454 -20.446   4.887  1.00 10.00      A    C  
ATOM    661  NE  ARG A  68      32.719 -20.005   4.300  1.00 10.00      A    N  
ATOM    662  HE  ARG A  68      32.894 -19.041   4.293  1.00 10.00      A    H  
ATOM    663  CZ  ARG A  68      33.631 -20.827   3.779  1.00 10.00      A    C  
ATOM    664  NH1 ARG A  68      33.424 -22.143   3.766  1.00 10.00      A    N  
ATOM    665 HH11 ARG A  68      34.138 -22.783   3.357  1.00 10.00      A    H  
ATOM    666 HH12 ARG A  68      32.545 -22.543   4.164  1.00 10.00      A    H  
ATOM    667  NH2 ARG A  68      34.754 -20.329   3.274  1.00 10.00      A    N  
ATOM    668 HH21 ARG A  68      34.926 -19.302   3.284  1.00 10.00      A    H  
ATOM    669 HH22 ARG A  68      35.476 -20.969   2.856  1.00 10.00      A    H  
ATOM    670  C   ARG A  68      26.864 -19.170   6.427  1.00 10.00      A    C  
ATOM    671  O   ARG A  68      26.742 -19.834   7.454  1.00 10.00      A    O  
ATOM    672  N   GLY A  69      25.851 -18.893   5.614  1.00 10.00      A    N  
ATOM    673  HN  GLY A  69      26.010 -18.346   4.817  1.00 10.00      A    H  
ATOM    674  CA  GLY A  69      24.515 -19.384   5.891  1.00 10.00      A    C  
ATOM    675  C   GLY A  69      23.610 -18.305   6.451  1.00 10.00      A    C  
ATOM    676  O   GLY A  69      22.407 -18.513   6.603  1.00 10.00      A    O  
ATOM    677  N   GLN A  70      24.188 -17.143   6.741  1.00 10.00      A    N  
ATOM    678  HN  GLN A  70      25.146 -17.028   6.563  1.00 10.00      A    H  
ATOM    679  CA  GLN A  70      23.436 -16.026   7.300  1.00 10.00      A    C  
ATOM    680  CB  GLN A  70      23.948 -15.691   8.705  1.00 10.00      A    C  
ATOM    681  CG  GLN A  70      24.044 -16.871   9.661  1.00 10.00      A    C  
ATOM    682  CD  GLN A  70      24.206 -16.422  11.101  1.00 10.00      A    C  
ATOM    683  OE1 GLN A  70      24.731 -15.342  11.372  1.00 10.00      A    O  
ATOM    684  NE2 GLN A  70      23.763 -17.245  12.036  1.00 10.00      A    N  
ATOM    685 HE21 GLN A  70      23.364 -18.092  11.756  1.00 10.00      A    H  
ATOM    686 HE22 GLN A  70      23.839 -16.961  12.976  1.00 10.00      A    H  
ATOM    687  C   GLN A  70      23.562 -14.790   6.411  1.00 10.00      A    C  
ATOM    688  O   GLN A  70      24.285 -14.802   5.414  1.00 10.00      A    O  
ATOM    689  N   GLY A  71      22.851 -13.726   6.773  1.00 10.00      A    N  
ATOM    690  HN  GLY A  71      22.280 -13.776   7.570  1.00 10.00      A    H  
ATOM    691  CA  GLY A  71      22.916 -12.494   6.005  1.00 10.00      A    C  
ATOM    692  C   GLY A  71      21.657 -12.211   5.215  1.00 10.00      A    C  
ATOM    693  O   GLY A  71      21.329 -11.055   4.959  1.00 10.00      A    O  
ATOM    694  N   VAL A  72      20.952 -13.264   4.830  1.00 10.00      A    N  
ATOM    695  HN  VAL A  72      21.259 -14.160   5.076  1.00 10.00      A    H  
ATOM    696  CA  VAL A  72      19.726 -13.120   4.057  1.00 10.00      A    C  
ATOM    697  CB  VAL A  72      19.409 -14.392   3.242  1.00 10.00      A    C  
ATOM    698  CG1 VAL A  72      18.265 -14.138   2.272  1.00 10.00      A    C  
ATOM    699  CG2 VAL A  72      20.645 -14.869   2.493  1.00 10.00      A    C  
ATOM    700  C   VAL A  72      18.545 -12.792   4.966  1.00 10.00      A    C  
ATOM    701  O   VAL A  72      18.280 -13.507   5.934  1.00 10.00      A    O  
ATOM    702  N   PRO A  73      17.842 -11.687   4.678  1.00 10.00      A    N  
ATOM    703  CA  PRO A  73      16.679 -11.257   5.459  1.00 10.00      A    C  
ATOM    704  CB  PRO A  73      16.300  -9.903   4.841  1.00 10.00      A    C  
ATOM    705  CG  PRO A  73      17.492  -9.489   4.047  1.00 10.00      A    C  
ATOM    706  CD  PRO A  73      18.130 -10.760   3.576  1.00 10.00      A    C  
ATOM    707  C   PRO A  73      15.514 -12.232   5.328  1.00 10.00      A    C  
ATOM    708  O   PRO A  73      15.391 -12.941   4.329  1.00 10.00      A    O  
ATOM    709  N   ILE A  74      14.662 -12.260   6.341  1.00 10.00      A    N  
ATOM    710  HN  ILE A  74      14.809 -11.660   7.105  1.00 10.00      A    H  
ATOM    711  CA  ILE A  74      13.511 -13.150   6.346  1.00 10.00      A    C  
ATOM    712  CB  ILE A  74      12.920 -13.311   7.764  1.00 10.00      A    C  
ATOM    713  CG1 ILE A  74      14.000 -13.766   8.749  1.00 10.00      A    C  
ATOM    714  CG2 ILE A  74      11.758 -14.297   7.750  1.00 10.00      A    C  
ATOM    715  CD1 ILE A  74      13.521 -13.846  10.184  1.00 10.00      A    C  
ATOM    716  C   ILE A  74      12.416 -12.646   5.412  1.00 10.00      A    C  
ATOM    717  O   ILE A  74      11.843 -11.577   5.629  1.00 10.00      A    O  
ATOM    718  N   ASN A  75      12.141 -13.411   4.366  1.00 10.00      A    N  
ATOM    719  HN  ASN A  75      12.662 -14.229   4.220  1.00 10.00      A    H  
ATOM    720  CA  ASN A  75      11.098 -13.056   3.417  1.00 10.00      A    C  
ATOM    721  CB  ASN A  75      11.682 -12.453   2.138  1.00 10.00      A    C  
ATOM    722  CG  ASN A  75      10.617 -12.076   1.119  1.00 10.00      A    C  
ATOM    723  OD1 ASN A  75       9.466 -11.794   1.468  1.00 10.00      A    O  
ATOM    724  ND2 ASN A  75      10.994 -12.064  -0.149  1.00 10.00      A    N  
ATOM    725 HD21 ASN A  75      11.933 -12.295  -0.356  1.00 10.00      A    H  
ATOM    726 HD22 ASN A  75      10.332 -11.835  -0.829  1.00 10.00      A    H  
ATOM    727  C   ASN A  75      10.234 -14.268   3.096  1.00 10.00      A    C  
ATOM    728  O   ASN A  75      10.665 -15.189   2.402  1.00 10.00      A    O  
ATOM    729  N   THR A  76       9.012 -14.261   3.611  1.00 10.00      A    N  
ATOM    730  HN  THR A  76       8.730 -13.500   4.164  1.00 10.00      A    H  
ATOM    731  CA  THR A  76       8.072 -15.349   3.392  1.00 10.00      A    C  
ATOM    732  CB  THR A  76       6.873 -15.211   4.343  1.00 10.00      A    C  
ATOM    733  OG1 THR A  76       6.836 -13.867   4.850  1.00 10.00      A    O  
ATOM    734  HG1 THR A  76       5.923 -13.569   4.900  1.00 10.00      A    H  
ATOM    735  CG2 THR A  76       7.001 -16.185   5.505  1.00 10.00      A    C  
ATOM    736  C   THR A  76       7.575 -15.364   1.948  1.00 10.00      A    C  
ATOM    737  O   THR A  76       6.977 -16.337   1.495  1.00 10.00      A    O  
ATOM    738  N   ASN A  77       7.846 -14.281   1.228  1.00 10.00      A    N  
ATOM    739  HN  ASN A  77       8.344 -13.546   1.646  1.00 10.00      A    H  
ATOM    740  CA  ASN A  77       7.436 -14.155  -0.166  1.00 10.00      A    C  
ATOM    741  CB  ASN A  77       7.168 -12.687  -0.517  1.00 10.00      A    C  
ATOM    742  CG  ASN A  77       5.826 -12.175  -0.032  1.00 10.00      A    C  
ATOM    743  OD1 ASN A  77       4.809 -12.348  -0.700  1.00 10.00      A    O  
ATOM    744  ND2 ASN A  77       5.823 -11.503   1.112  1.00 10.00      A    N  
ATOM    745 HD21 ASN A  77       6.678 -11.375   1.580  1.00 10.00      A    H  
ATOM    746 HD22 ASN A  77       4.962 -11.158   1.445  1.00 10.00      A    H  
ATOM    747  C   ASN A  77       8.517 -14.697  -1.094  1.00 10.00      A    C  
ATOM    748  O   ASN A  77       8.689 -14.208  -2.211  1.00 10.00      A    O  
ATOM    749  N   SER A  78       9.249 -15.699  -0.629  1.00 10.00      A    N  
ATOM    750  HN  SER A  78       9.061 -16.056   0.267  1.00 10.00      A    H  
ATOM    751  CA  SER A  78      10.309 -16.299  -1.422  1.00 10.00      A    C  
ATOM    752  CB  SER A  78      11.572 -15.431  -1.383  1.00 10.00      A    C  
ATOM    753  OG  SER A  78      11.892 -15.038  -0.057  1.00 10.00      A    O  
ATOM    754  HG  SER A  78      11.164 -15.267   0.535  1.00 10.00      A    H  
ATOM    755  C   SER A  78      10.617 -17.710  -0.941  1.00 10.00      A    C  
ATOM    756  O   SER A  78      10.423 -18.031   0.231  1.00 10.00      A    O  
ATOM    757  N   SER A  79      11.083 -18.549  -1.852  1.00 10.00      A    N  
ATOM    758  HN  SER A  79      11.209 -18.232  -2.772  1.00 10.00      A    H  
ATOM    759  CA  SER A  79      11.428 -19.923  -1.529  1.00 10.00      A    C  
ATOM    760  CB  SER A  79      11.383 -20.761  -2.815  1.00 10.00      A    C  
ATOM    761  OG  SER A  79      11.518 -22.147  -2.547  1.00 10.00      A    O  
ATOM    762  HG  SER A  79      11.542 -22.633  -3.378  1.00 10.00      A    H  
ATOM    763  C   SER A  79      12.834 -19.966  -0.927  1.00 10.00      A    C  
ATOM    764  O   SER A  79      13.652 -19.092  -1.213  1.00 10.00      A    O  
ATOM    765  N   PRO A  80      13.134 -20.956  -0.062  1.00 10.00      A    N  
ATOM    766  CA  PRO A  80      14.470 -21.101   0.541  1.00 10.00      A    C  
ATOM    767  CB  PRO A  80      14.371 -22.417   1.319  1.00 10.00      A    C  
ATOM    768  CG  PRO A  80      12.917 -22.584   1.598  1.00 10.00      A    C  
ATOM    769  CD  PRO A  80      12.198 -21.988   0.421  1.00 10.00      A    C  
ATOM    770  C   PRO A  80      15.550 -21.213  -0.538  1.00 10.00      A    C  
ATOM    771  O   PRO A  80      16.700 -20.825  -0.334  1.00 10.00      A    O  
ATOM    772  N   ASP A  81      15.145 -21.717  -1.698  1.00 10.00      A    N  
ATOM    773  HN  ASP A  81      14.209 -21.995  -1.788  1.00 10.00      A    H  
ATOM    774  CA  ASP A  81      16.041 -21.884  -2.839  1.00 10.00      A    C  
ATOM    775  CB  ASP A  81      15.352 -22.716  -3.930  1.00 10.00      A    C  
ATOM    776  CG  ASP A  81      15.423 -24.211  -3.683  1.00 10.00      A    C  
ATOM    777  OD1 ASP A  81      15.867 -24.618  -2.592  1.00 10.00      A    O  
ATOM    778  OD2 ASP A  81      15.041 -24.988  -4.583  1.00 10.00      A    O  
ATOM    779  C   ASP A  81      16.433 -20.529  -3.421  1.00 10.00      A    C  
ATOM    780  O   ASP A  81      17.385 -20.417  -4.197  1.00 10.00      A    O  
ATOM    781  N   ASP A  82      15.693 -19.499  -3.037  1.00 10.00      A    N  
ATOM    782  HN  ASP A  82      14.958 -19.648  -2.402  1.00 10.00      A    H  
ATOM    783  CA  ASP A  82      15.938 -18.153  -3.529  1.00 10.00      A    C  
ATOM    784  CB  ASP A  82      14.622 -17.484  -3.939  1.00 10.00      A    C  
ATOM    785  CG  ASP A  82      13.962 -18.118  -5.148  1.00 10.00      A    C  
ATOM    786  OD1 ASP A  82      14.684 -18.597  -6.049  1.00 10.00      A    O  
ATOM    787  OD2 ASP A  82      12.713 -18.115  -5.216  1.00 10.00      A    O  
ATOM    788  C   ASP A  82      16.648 -17.283  -2.497  1.00 10.00      A    C  
ATOM    789  O   ASP A  82      16.908 -16.108  -2.752  1.00 10.00      A    O  
ATOM    790  N   GLN A  83      16.976 -17.854  -1.342  1.00 10.00      A    N  
ATOM    791  HN  GLN A  83      16.775 -18.803  -1.197  1.00 10.00      A    H  
ATOM    792  CA  GLN A  83      17.647 -17.092  -0.290  1.00 10.00      A    C  
ATOM    793  CB  GLN A  83      17.410 -17.705   1.092  1.00 10.00      A    C  
ATOM    794  CG  GLN A  83      15.941 -17.918   1.433  1.00 10.00      A    C  
ATOM    795  CD  GLN A  83      15.092 -16.674   1.229  1.00 10.00      A    C  
ATOM    796  OE1 GLN A  83      15.542 -15.551   1.442  1.00 10.00      A    O  
ATOM    797  NE2 GLN A  83      13.856 -16.872   0.803  1.00 10.00      A    N  
ATOM    798 HE21 GLN A  83      13.563 -17.792   0.645  1.00 10.00      A    H  
ATOM    799 HE22 GLN A  83      13.284 -16.084   0.655  1.00 10.00      A    H  
ATOM    800  C   GLN A  83      19.136 -16.926  -0.584  1.00 10.00      A    C  
ATOM    801  O   GLN A  83      19.994 -17.520   0.078  1.00 10.00      A    O  
ATOM    802  N   ILE A  84      19.420 -16.118  -1.597  1.00 10.00      A    N  
ATOM    803  HN  ILE A  84      18.676 -15.693  -2.081  1.00 10.00      A    H  
ATOM    804  CA  ILE A  84      20.778 -15.836  -2.031  1.00 10.00      A    C  
ATOM    805  CB  ILE A  84      21.315 -16.960  -2.955  1.00 10.00      A    C  
ATOM    806  CG1 ILE A  84      22.658 -16.567  -3.582  1.00 10.00      A    C  
ATOM    807  CG2 ILE A  84      20.297 -17.326  -4.028  1.00 10.00      A    C  
ATOM    808  CD1 ILE A  84      23.302 -17.671  -4.393  1.00 10.00      A    C  
ATOM    809  C   ILE A  84      20.808 -14.493  -2.768  1.00 10.00      A    C  
ATOM    810  O   ILE A  84      19.977 -14.237  -3.645  1.00 10.00      A    O  
ATOM    811  N   GLY A  85      21.745 -13.629  -2.398  1.00 10.00      A    N  
ATOM    812  HN  GLY A  85      22.381 -13.875  -1.686  1.00 10.00      A    H  
ATOM    813  CA  GLY A  85      21.845 -12.333  -3.036  1.00 10.00      A    C  
ATOM    814  C   GLY A  85      23.098 -11.585  -2.636  1.00 10.00      A    C  
ATOM    815  O   GLY A  85      24.106 -12.196  -2.279  1.00 10.00      A    O  
ATOM    816  N   TYR A  86      23.034 -10.263  -2.692  1.00 10.00      A    N  
ATOM    817  HN  TYR A  86      22.195  -9.835  -2.981  1.00 10.00      A    H  
ATOM    818  CA  TYR A  86      24.168  -9.425  -2.341  1.00 10.00      A    C  
ATOM    819  CB  TYR A  86      25.012  -9.113  -3.590  1.00 10.00      A    C  
ATOM    820  CG  TYR A  86      24.291  -8.302  -4.650  1.00 10.00      A    C  
ATOM    821  CD1 TYR A  86      23.535  -8.924  -5.636  1.00 10.00      A    C  
ATOM    822  CD2 TYR A  86      24.367  -6.914  -4.667  1.00 10.00      A    C  
ATOM    823  CE1 TYR A  86      22.873  -8.190  -6.601  1.00 10.00      A    C  
ATOM    824  CE2 TYR A  86      23.709  -6.172  -5.629  1.00 10.00      A    C  
ATOM    825  CZ  TYR A  86      22.965  -6.815  -6.594  1.00 10.00      A    C  
ATOM    826  OH  TYR A  86      22.300  -6.079  -7.549  1.00 10.00      A    O  
ATOM    827  HH  TYR A  86      21.496  -6.553  -7.810  1.00 10.00      A    H  
ATOM    828  C   TYR A  86      23.707  -8.125  -1.698  1.00 10.00      A    C  
ATOM    829  O   TYR A  86      22.546  -7.734  -1.824  1.00 10.00      A    O  
ATOM    830  N   TYR A  87      24.618  -7.474  -0.997  1.00 10.00      A    N  
ATOM    831  HN  TYR A  87      25.515  -7.867  -0.903  1.00 10.00      A    H  
ATOM    832  CA  TYR A  87      24.333  -6.198  -0.360  1.00 10.00      A    C  
ATOM    833  CB  TYR A  87      24.690  -6.231   1.126  1.00 10.00      A    C  
ATOM    834  CG  TYR A  87      23.617  -6.806   2.020  1.00 10.00      A    C  
ATOM    835  CD1 TYR A  87      22.675  -5.984   2.626  1.00 10.00      A    C  
ATOM    836  CD2 TYR A  87      23.550  -8.169   2.267  1.00 10.00      A    C  
ATOM    837  CE1 TYR A  87      21.698  -6.505   3.454  1.00 10.00      A    C  
ATOM    838  CE2 TYR A  87      22.577  -8.698   3.091  1.00 10.00      A    C  
ATOM    839  CZ  TYR A  87      21.654  -7.864   3.681  1.00 10.00      A    C  
ATOM    840  OH  TYR A  87      20.685  -8.393   4.503  1.00 10.00      A    O  
ATOM    841  HH  TYR A  87      20.968  -9.264   4.817  1.00 10.00      A    H  
ATOM    842  C   TYR A  87      25.137  -5.109  -1.054  1.00 10.00      A    C  
ATOM    843  O   TYR A  87      26.338  -5.267  -1.278  1.00 10.00      A    O  
ATOM    844  N   ARG A  88      24.476  -4.022  -1.409  1.00 10.00      A    N  
ATOM    845  HN  ARG A  88      23.513  -3.958  -1.212  1.00 10.00      A    H  
ATOM    846  CA  ARG A  88      25.144  -2.922  -2.086  1.00 10.00      A    C  
ATOM    847  CB  ARG A  88      24.345  -2.489  -3.316  1.00 10.00      A    C  
ATOM    848  CG  ARG A  88      25.159  -1.718  -4.341  1.00 10.00      A    C  
ATOM    849  CD  ARG A  88      24.387  -1.528  -5.636  1.00 10.00      A    C  
ATOM    850  NE  ARG A  88      25.219  -0.948  -6.690  1.00 10.00      A    N  
ATOM    851  HE  ARG A  88      25.748  -1.579  -7.251  1.00 10.00      A    H  
ATOM    852  CZ  ARG A  88      25.316   0.357  -6.937  1.00 10.00      A    C  
ATOM    853  NH1 ARG A  88      24.630   1.237  -6.206  1.00 10.00      A    N  
ATOM    854 HH11 ARG A  88      24.014   0.906  -5.433  1.00 10.00      A    H  
ATOM    855 HH12 ARG A  88      24.708   2.257  -6.400  1.00 10.00      A    H  
ATOM    856  NH2 ARG A  88      26.094   0.778  -7.925  1.00 10.00      A    N  
ATOM    857 HH21 ARG A  88      26.624   0.084  -8.501  1.00 10.00      A    H  
ATOM    858 HH22 ARG A  88      26.182   1.794  -8.132  1.00 10.00      A    H  
ATOM    859  C   ARG A  88      25.358  -1.743  -1.143  1.00 10.00      A    C  
ATOM    860  O   ARG A  88      24.404  -1.221  -0.564  1.00 10.00      A    O  
ATOM    861  N   ARG A  89      26.617  -1.346  -0.981  1.00 10.00      A    N  
ATOM    862  HN  ARG A  89      27.333  -1.833  -1.449  1.00 10.00      A    H  
ATOM    863  CA  ARG A  89      26.975  -0.225  -0.118  1.00 10.00      A    C  
ATOM    864  CB  ARG A  89      28.469  -0.287   0.224  1.00 10.00      A    C  
ATOM    865  CG  ARG A  89      28.919   0.686   1.306  1.00 10.00      A    C  
ATOM    866  CD  ARG A  89      30.411   0.543   1.596  1.00 10.00      A    C  
ATOM    867  NE  ARG A  89      31.220   0.720   0.387  1.00 10.00      A    N  
ATOM    868  HE  ARG A  89      30.840   1.275  -0.325  1.00 10.00      A    H  
ATOM    869  CZ  ARG A  89      32.432   0.183   0.199  1.00 10.00      A    C  
ATOM    870  NH1 ARG A  89      33.002  -0.567   1.135  1.00 10.00      A    N  
ATOM    871 HH11 ARG A  89      32.511  -0.756   2.049  1.00 10.00      A    H  
ATOM    872 HH12 ARG A  89      33.947  -0.979   0.976  1.00 10.00      A    H  
ATOM    873  NH2 ARG A  89      33.064   0.385  -0.948  1.00 10.00      A    N  
ATOM    874 HH21 ARG A  89      32.627   0.958  -1.697  1.00 10.00      A    H  
ATOM    875 HH22 ARG A  89      34.015  -0.042  -1.118  1.00 10.00      A    H  
ATOM    876  C   ARG A  89      26.649   1.101  -0.804  1.00 10.00      A    C  
ATOM    877  O   ARG A  89      27.376   1.543  -1.694  1.00 10.00      A    O  
ATOM    878  N   ALA A  90      25.547   1.718  -0.401  1.00 10.00      A    N  
ATOM    879  HN  ALA A  90      24.997   1.307   0.304  1.00 10.00      A    H  
ATOM    880  CA  ALA A  90      25.129   2.987  -0.977  1.00 10.00      A    C  
ATOM    881  CB  ALA A  90      23.623   3.003  -1.205  1.00 10.00      A    C  
ATOM    882  C   ALA A  90      25.555   4.157  -0.097  1.00 10.00      A    C  
ATOM    883  O   ALA A  90      25.065   4.323   1.023  1.00 10.00      A    O  
ATOM    884  N   THR A  91      26.487   4.948  -0.601  1.00 10.00      A    N  
ATOM    885  HN  THR A  91      26.864   4.743  -1.482  1.00 10.00      A    H  
ATOM    886  CA  THR A  91      26.983   6.110   0.118  1.00 10.00      A    C  
ATOM    887  CB  THR A  91      28.492   6.293  -0.129  1.00 10.00      A    C  
ATOM    888  OG1 THR A  91      28.880   5.510  -1.269  1.00 10.00      A    O  
ATOM    889  HG1 THR A  91      29.136   6.096  -1.986  1.00 10.00      A    H  
ATOM    890  CG2 THR A  91      29.292   5.847   1.086  1.00 10.00      A    C  
ATOM    891  C   THR A  91      26.244   7.367  -0.335  1.00 10.00      A    C  
ATOM    892  O   THR A  91      25.803   7.454  -1.482  1.00 10.00      A    O  
ATOM    893  N   ARG A  92      26.088   8.327   0.569  1.00 10.00      A    N  
ATOM    894  HN  ARG A  92      26.450   8.199   1.472  1.00 10.00      A    H  
ATOM    895  CA  ARG A  92      25.402   9.576   0.253  1.00 10.00      A    C  
ATOM    896  CB  ARG A  92      23.965   9.568   0.791  1.00 10.00      A    C  
ATOM    897  CG  ARG A  92      23.031   8.597   0.082  1.00 10.00      A    C  
ATOM    898  CD  ARG A  92      21.605   8.718   0.598  1.00 10.00      A    C  
ATOM    899  NE  ARG A  92      20.714   7.727  -0.011  1.00 10.00      A    N  
ATOM    900  HE  ARG A  92      21.132   7.041  -0.576  1.00 10.00      A    H  
ATOM    901  CZ  ARG A  92      19.387   7.710   0.151  1.00 10.00      A    C  
ATOM    902  NH1 ARG A  92      18.790   8.634   0.900  1.00 10.00      A    N  
ATOM    903 HH11 ARG A  92      17.755   8.621   1.026  1.00 10.00      A    H  
ATOM    904 HH12 ARG A  92      19.354   9.376   1.365  1.00 10.00      A    H  
ATOM    905  NH2 ARG A  92      18.659   6.764  -0.434  1.00 10.00      A    N  
ATOM    906 HH21 ARG A  92      19.119   6.031  -1.018  1.00 10.00      A    H  
ATOM    907 HH22 ARG A  92      17.625   6.745  -0.311  1.00 10.00      A    H  
ATOM    908  C   ARG A  92      26.164  10.763   0.830  1.00 10.00      A    C  
ATOM    909  O   ARG A  92      26.562  10.742   1.991  1.00 10.00      A    O  
ATOM    910  N   ARG A  93      26.364  11.794   0.015  1.00 10.00      A    N  
ATOM    911  HN  ARG A  93      26.017  11.756  -0.898  1.00 10.00      A    H  
ATOM    912  CA  ARG A  93      27.079  12.990   0.451  1.00 10.00      A    C  
ATOM    913  CB  ARG A  93      28.250  13.297  -0.491  1.00 10.00      A    C  
ATOM    914  CG  ARG A  93      29.016  12.069  -0.954  1.00 10.00      A    C  
ATOM    915  CD  ARG A  93      30.362  12.443  -1.552  1.00 10.00      A    C  
ATOM    916  NE  ARG A  93      31.466  11.980  -0.721  1.00 10.00      A    N  
ATOM    917  HE  ARG A  93      31.237  11.684   0.206  1.00 10.00      A    H  
ATOM    918  CZ  ARG A  93      32.733  11.900  -1.117  1.00 10.00      A    C  
ATOM    919  NH1 ARG A  93      33.073  12.246  -2.356  1.00 10.00      A    N  
ATOM    920 HH11 ARG A  93      32.348  12.580  -3.021  1.00 10.00      A    H  
ATOM    921 HH12 ARG A  93      34.064  12.181  -2.663  1.00 10.00      A    H  
ATOM    922  NH2 ARG A  93      33.659  11.494  -0.259  1.00 10.00      A    N  
ATOM    923 HH21 ARG A  93      33.383  11.243   0.736  1.00 10.00      A    H  
ATOM    924 HH22 ARG A  93      34.653  11.422  -0.548  1.00 10.00      A    H  
ATOM    925  C   ARG A  93      26.134  14.183   0.497  1.00 10.00      A    C  
ATOM    926  O   ARG A  93      25.431  14.462  -0.473  1.00 10.00      A    O  
ATOM    927  N   ILE A  94      26.121  14.885   1.619  1.00 10.00      A    N  
ATOM    928  HN  ILE A  94      26.717  14.624   2.360  1.00 10.00      A    H  
ATOM    929  CA  ILE A  94      25.256  16.046   1.781  1.00 10.00      A    C  
ATOM    930  CB  ILE A  94      24.137  15.783   2.817  1.00 10.00      A    C  
ATOM    931  CG1 ILE A  94      23.090  16.902   2.786  1.00 10.00      A    C  
ATOM    932  CG2 ILE A  94      24.712  15.610   4.218  1.00 10.00      A    C  
ATOM    933  CD1 ILE A  94      21.897  16.654   3.683  1.00 10.00      A    C  
ATOM    934  C   ILE A  94      26.077  17.268   2.188  1.00 10.00      A    C  
ATOM    935  O   ILE A  94      27.100  17.139   2.855  1.00 10.00      A    O  
ATOM    936  N   ARG A  95      25.645  18.447   1.770  1.00 10.00      A    N  
ATOM    937  HN  ARG A  95      24.823  18.500   1.243  1.00 10.00      A    H  
ATOM    938  CA  ARG A  95      26.361  19.669   2.104  1.00 10.00      A    C  
ATOM    939  CB  ARG A  95      26.108  20.763   1.065  1.00 10.00      A    C  
ATOM    940  CG  ARG A  95      27.161  21.860   1.071  1.00 10.00      A    C  
ATOM    941  CD  ARG A  95      27.068  22.732  -0.169  1.00 10.00      A    C  
ATOM    942  NE  ARG A  95      28.234  23.609  -0.309  1.00 10.00      A    N  
ATOM    943  HE  ARG A  95      29.000  23.438   0.294  1.00 10.00      A    H  
ATOM    944  CZ  ARG A  95      28.323  24.606  -1.191  1.00 10.00      A    C  
ATOM    945  NH1 ARG A  95      27.314  24.861  -2.022  1.00 10.00      A    N  
ATOM    946 HH11 ARG A  95      27.382  25.639  -2.711  1.00 10.00      A    H  
ATOM    947 HH12 ARG A  95      26.448  24.281  -1.986  1.00 10.00      A    H  
ATOM    948  NH2 ARG A  95      29.423  25.349  -1.237  1.00 10.00      A    N  
ATOM    949 HH21 ARG A  95      30.215  25.152  -0.584  1.00 10.00      A    H  
ATOM    950 HH22 ARG A  95      29.504  26.129  -1.922  1.00 10.00      A    H  
ATOM    951  C   ARG A  95      25.979  20.148   3.497  1.00 10.00      A    C  
ATOM    952  O   ARG A  95      24.798  20.291   3.814  1.00 10.00      A    O  
ATOM    953  N   GLY A  96      26.984  20.384   4.324  1.00 10.00      A    N  
ATOM    954  HN  GLY A  96      27.908  20.259   4.007  1.00 10.00      A    H  
ATOM    955  CA  GLY A  96      26.739  20.836   5.675  1.00 10.00      A    C  
ATOM    956  C   GLY A  96      26.530  22.333   5.759  1.00 10.00      A    C  
ATOM    957  O   GLY A  96      26.675  23.047   4.763  1.00 10.00      A    O  
ATOM    958  N   GLY A  97      26.200  22.808   6.956  1.00 10.00      A    N  
ATOM    959  HN  GLY A  97      26.103  22.188   7.705  1.00 10.00      A    H  
ATOM    960  CA  GLY A  97      25.977  24.225   7.167  1.00 10.00      A    C  
ATOM    961  C   GLY A  97      27.257  25.029   7.072  1.00 10.00      A    C  
ATOM    962  O   GLY A  97      27.221  26.257   7.016  1.00 10.00      A    O  
ATOM    963  N   ASP A  98      28.391  24.332   7.056  1.00 10.00      A    N  
ATOM    964  HN  ASP A  98      28.356  23.356   7.108  1.00 10.00      A    H  
ATOM    965  CA  ASP A  98      29.688  24.986   6.952  1.00 10.00      A    C  
ATOM    966  CB  ASP A  98      30.770  24.253   7.763  1.00 10.00      A    C  
ATOM    967  CG  ASP A  98      31.284  22.972   7.128  1.00 10.00      A    C  
ATOM    968  OD1 ASP A  98      30.545  22.335   6.348  1.00 10.00      A    O  
ATOM    969  OD2 ASP A  98      32.430  22.589   7.432  1.00 10.00      A    O  
ATOM    970  C   ASP A  98      30.086  25.158   5.489  1.00 10.00      A    C  
ATOM    971  O   ASP A  98      31.101  25.780   5.176  1.00 10.00      A    O  
ATOM    972  N   GLY A  99      29.276  24.591   4.598  1.00 10.00      A    N  
ATOM    973  HN  GLY A  99      28.502  24.074   4.914  1.00 10.00      A    H  
ATOM    974  CA  GLY A  99      29.523  24.719   3.176  1.00 10.00      A    C  
ATOM    975  C   GLY A  99      30.296  23.566   2.570  1.00 10.00      A    C  
ATOM    976  O   GLY A  99      30.476  23.516   1.348  1.00 10.00      A    O  
ATOM    977  N   LYS A 100      30.747  22.637   3.399  1.00 10.00      A    N  
ATOM    978  HN  LYS A 100      30.555  22.712   4.364  1.00 10.00      A    H  
ATOM    979  CA  LYS A 100      31.511  21.496   2.911  1.00 10.00      A    C  
ATOM    980  CB  LYS A 100      32.600  21.107   3.912  1.00 10.00      A    C  
ATOM    981  CG  LYS A 100      33.612  22.207   4.186  1.00 10.00      A    C  
ATOM    982  CD  LYS A 100      34.677  21.745   5.168  1.00 10.00      A    C  
ATOM    983  CE  LYS A 100      35.206  22.904   6.001  1.00 10.00      A    C  
ATOM    984  NZ  LYS A 100      34.900  22.730   7.451  1.00 10.00      A    N  
ATOM    985  HZ1 LYS A 100      33.872  22.536   7.576  1.00 10.00      A    H  
ATOM    986  HZ2 LYS A 100      35.138  23.592   7.978  1.00 10.00      A    H  
ATOM    987  HZ3 LYS A 100      35.438  21.934   7.841  1.00 10.00      A    H  
ATOM    988  C   LYS A 100      30.609  20.303   2.628  1.00 10.00      A    C  
ATOM    989  O   LYS A 100      29.425  20.310   2.970  1.00 10.00      A    O  
ATOM    990  N   MET A 101      31.169  19.279   1.999  1.00 10.00      A    N  
ATOM    991  HN  MET A 101      32.118  19.322   1.765  1.00 10.00      A    H  
ATOM    992  CA  MET A 101      30.414  18.078   1.685  1.00 10.00      A    C  
ATOM    993  CB  MET A 101      30.774  17.539   0.296  1.00 10.00      A    C  
ATOM    994  CG  MET A 101      30.392  18.465  -0.850  1.00 10.00      A    C  
ATOM    995  SD  MET A 101      28.648  18.933  -0.831  1.00 10.00      A    S  
ATOM    996  CE  MET A 101      27.865  17.373  -1.232  1.00 10.00      A    C  
ATOM    997  C   MET A 101      30.678  17.036   2.753  1.00 10.00      A    C  
ATOM    998  O   MET A 101      31.813  16.603   2.940  1.00 10.00      A    O  
ATOM    999  N   LYS A 102      29.633  16.650   3.457  1.00 10.00      A    N  
ATOM   1000  HN  LYS A 102      28.743  17.011   3.235  1.00 10.00      A    H  
ATOM   1001  CA  LYS A 102      29.752  15.685   4.529  1.00 10.00      A    C  
ATOM   1002  CB  LYS A 102      28.991  16.187   5.758  1.00 10.00      A    C  
ATOM   1003  CG  LYS A 102      29.476  15.614   7.077  1.00 10.00      A    C  
ATOM   1004  CD  LYS A 102      28.824  16.332   8.246  1.00 10.00      A    C  
ATOM   1005  CE  LYS A 102      29.519  16.009   9.558  1.00 10.00      A    C  
ATOM   1006  NZ  LYS A 102      28.963  16.810  10.682  1.00 10.00      A    N  
ATOM   1007  HZ1 LYS A 102      29.502  16.629  11.553  1.00 10.00      A    H  
ATOM   1008  HZ2 LYS A 102      27.968  16.555  10.844  1.00 10.00      A    H  
ATOM   1009  HZ3 LYS A 102      29.017  17.825  10.458  1.00 10.00      A    H  
ATOM   1010  C   LYS A 102      29.221  14.328   4.103  1.00 10.00      A    C  
ATOM   1011  O   LYS A 102      28.098  14.215   3.606  1.00 10.00      A    O  
ATOM   1012  N   ASP A 103      30.042  13.310   4.284  1.00 10.00      A    N  
ATOM   1013  HN  ASP A 103      30.935  13.475   4.651  1.00 10.00      A    H  
ATOM   1014  CA  ASP A 103      29.660  11.952   3.943  1.00 10.00      A    C  
ATOM   1015  CB  ASP A 103      30.898  11.058   3.797  1.00 10.00      A    C  
ATOM   1016  CG  ASP A 103      31.452  11.043   2.387  1.00 10.00      A    C  
ATOM   1017  OD1 ASP A 103      30.669  10.816   1.443  1.00 10.00      A    O  
ATOM   1018  OD2 ASP A 103      32.673  11.258   2.210  1.00 10.00      A    O  
ATOM   1019  C   ASP A 103      28.731  11.384   5.008  1.00 10.00      A    C  
ATOM   1020  O   ASP A 103      28.973  11.542   6.209  1.00 10.00      A    O  
ATOM   1021  N   LEU A 104      27.653  10.761   4.566  1.00 10.00      A    N  
ATOM   1022  HN  LEU A 104      27.499  10.702   3.597  1.00 10.00      A    H  
ATOM   1023  CA  LEU A 104      26.693  10.151   5.472  1.00 10.00      A    C  
ATOM   1024  CB  LEU A 104      25.265  10.297   4.930  1.00 10.00      A    C  
ATOM   1025  CG  LEU A 104      24.705  11.720   4.840  1.00 10.00      A    C  
ATOM   1026  CD1 LEU A 104      23.304  11.701   4.247  1.00 10.00      A    C  
ATOM   1027  CD2 LEU A 104      24.699  12.387   6.208  1.00 10.00      A    C  
ATOM   1028  C   LEU A 104      27.034   8.678   5.639  1.00 10.00      A    C  
ATOM   1029  O   LEU A 104      27.750   8.112   4.814  1.00 10.00      A    O  
ATOM   1030  N   SER A 105      26.525   8.064   6.698  1.00 10.00      A    N  
ATOM   1031  HN  SER A 105      25.948   8.563   7.310  1.00 10.00      A    H  
ATOM   1032  CA  SER A 105      26.787   6.659   6.963  1.00 10.00      A    C  
ATOM   1033  CB  SER A 105      26.105   6.251   8.267  1.00 10.00      A    C  
ATOM   1034  OG  SER A 105      26.045   7.349   9.166  1.00 10.00      A    O  
ATOM   1035  HG  SER A 105      26.828   7.899   9.054  1.00 10.00      A    H  
ATOM   1036  C   SER A 105      26.298   5.785   5.806  1.00 10.00      A    C  
ATOM   1037  O   SER A 105      25.158   5.929   5.351  1.00 10.00      A    O  
ATOM   1038  N   PRO A 106      27.167   4.886   5.304  1.00 10.00      A    N  
ATOM   1039  CA  PRO A 106      26.832   3.984   4.196  1.00 10.00      A    C  
ATOM   1040  CB  PRO A 106      28.057   3.069   4.089  1.00 10.00      A    C  
ATOM   1041  CG  PRO A 106      29.169   3.858   4.687  1.00 10.00      A    C  
ATOM   1042  CD  PRO A 106      28.547   4.685   5.776  1.00 10.00      A    C  
ATOM   1043  C   PRO A 106      25.588   3.156   4.494  1.00 10.00      A    C  
ATOM   1044  O   PRO A 106      25.413   2.652   5.606  1.00 10.00      A    O  
ATOM   1045  N   ARG A 107      24.723   3.031   3.502  1.00 10.00      A    N  
ATOM   1046  HN  ARG A 107      24.920   3.458   2.637  1.00 10.00      A    H  
ATOM   1047  CA  ARG A 107      23.496   2.273   3.650  1.00 10.00      A    C  
ATOM   1048  CB  ARG A 107      22.292   3.150   3.324  1.00 10.00      A    C  
ATOM   1049  CG  ARG A 107      22.046   4.243   4.350  1.00 10.00      A    C  
ATOM   1050  CD  ARG A 107      21.091   5.292   3.817  1.00 10.00      A    C  
ATOM   1051  NE  ARG A 107      20.315   5.916   4.886  1.00 10.00      A    N  
ATOM   1052  HE  ARG A 107      20.706   6.698   5.330  1.00 10.00      A    H  
ATOM   1053  CZ  ARG A 107      19.121   5.477   5.277  1.00 10.00      A    C  
ATOM   1054  NH1 ARG A 107      18.574   4.420   4.692  1.00 10.00      A    N  
ATOM   1055 HH11 ARG A 107      17.625   4.068   5.005  1.00 10.00      A    H  
ATOM   1056 HH12 ARG A 107      19.072   3.929   3.926  1.00 10.00      A    H  
ATOM   1057  NH2 ARG A 107      18.474   6.087   6.256  1.00 10.00      A    N  
ATOM   1058 HH21 ARG A 107      18.887   6.914   6.729  1.00 10.00      A    H  
ATOM   1059 HH22 ARG A 107      17.526   5.724   6.561  1.00 10.00      A    H  
ATOM   1060  C   ARG A 107      23.526   1.046   2.757  1.00 10.00      A    C  
ATOM   1061  O   ARG A 107      23.552   1.156   1.533  1.00 10.00      A    O  
ATOM   1062  N   TRP A 108      23.539  -0.118   3.378  1.00 10.00      A    N  
ATOM   1063  HN  TRP A 108      23.510  -0.134   4.363  1.00 10.00      A    H  
ATOM   1064  CA  TRP A 108      23.585  -1.373   2.645  1.00 10.00      A    C  
ATOM   1065  CB  TRP A 108      24.300  -2.450   3.465  1.00 10.00      A    C  
ATOM   1066  CG  TRP A 108      25.767  -2.199   3.651  1.00 10.00      A    C  
ATOM   1067  CD1 TRP A 108      26.354  -1.362   4.559  1.00 10.00      A    C  
ATOM   1068  CD2 TRP A 108      26.833  -2.793   2.907  1.00 10.00      A    C  
ATOM   1069  NE1 TRP A 108      27.723  -1.410   4.430  1.00 10.00      A    N  
ATOM   1070  HE1 TRP A 108      28.373  -0.899   4.977  1.00 10.00      A    H  
ATOM   1071  CE2 TRP A 108      28.040  -2.277   3.418  1.00 10.00      A    C  
ATOM   1072  CE3 TRP A 108      26.884  -3.712   1.858  1.00 10.00      A    C  
ATOM   1073  CZ2 TRP A 108      29.281  -2.653   2.915  1.00 10.00      A    C  
ATOM   1074  CZ3 TRP A 108      28.116  -4.083   1.360  1.00 10.00      A    C  
ATOM   1075  CH2 TRP A 108      29.298  -3.555   1.888  1.00 10.00      A    C  
ATOM   1076  C   TRP A 108      22.191  -1.845   2.260  1.00 10.00      A    C  
ATOM   1077  O   TRP A 108      21.347  -2.081   3.126  1.00 10.00      A    O  
ATOM   1078  N   TYR A 109      21.955  -1.964   0.962  1.00 10.00      A    N  
ATOM   1079  HN  TYR A 109      22.669  -1.738   0.324  1.00 10.00      A    H  
ATOM   1080  CA  TYR A 109      20.671  -2.424   0.451  1.00 10.00      A    C  
ATOM   1081  CB  TYR A 109      20.185  -1.506  -0.677  1.00 10.00      A    C  
ATOM   1082  CG  TYR A 109      19.676  -0.158  -0.213  1.00 10.00      A    C  
ATOM   1083  CD1 TYR A 109      18.326   0.045   0.045  1.00 10.00      A    C  
ATOM   1084  CD2 TYR A 109      20.542   0.914  -0.037  1.00 10.00      A    C  
ATOM   1085  CE1 TYR A 109      17.855   1.274   0.467  1.00 10.00      A    C  
ATOM   1086  CE2 TYR A 109      20.079   2.148   0.385  1.00 10.00      A    C  
ATOM   1087  CZ  TYR A 109      18.735   2.323   0.635  1.00 10.00      A    C  
ATOM   1088  OH  TYR A 109      18.268   3.549   1.059  1.00 10.00      A    O  
ATOM   1089  HH  TYR A 109      17.525   3.416   1.661  1.00 10.00      A    H  
ATOM   1090  C   TYR A 109      20.810  -3.851  -0.066  1.00 10.00      A    C  
ATOM   1091  O   TYR A 109      21.755  -4.160  -0.795  1.00 10.00      A    O  
ATOM   1092  N   PHE A 110      19.881  -4.719   0.311  1.00 10.00      A    N  
ATOM   1093  HN  PHE A 110      19.147  -4.416   0.889  1.00 10.00      A    H  
ATOM   1094  CA  PHE A 110      19.927  -6.114  -0.117  1.00 10.00      A    C  
ATOM   1095  CB  PHE A 110      19.306  -7.038   0.938  1.00 10.00      A    C  
ATOM   1096  CG  PHE A 110      19.233  -8.482   0.509  1.00 10.00      A    C  
ATOM   1097  CD1 PHE A 110      18.022  -9.055   0.153  1.00 10.00      A    C  
ATOM   1098  CD2 PHE A 110      20.377  -9.261   0.454  1.00 10.00      A    C  
ATOM   1099  CE1 PHE A 110      17.953 -10.376  -0.247  1.00 10.00      A    C  
ATOM   1100  CE2 PHE A 110      20.315 -10.583   0.056  1.00 10.00      A    C  
ATOM   1101  CZ  PHE A 110      19.101 -11.141  -0.295  1.00 10.00      A    C  
ATOM   1102  C   PHE A 110      19.237  -6.327  -1.457  1.00 10.00      A    C  
ATOM   1103  O   PHE A 110      18.129  -5.844  -1.685  1.00 10.00      A    O  
ATOM   1104  N   TYR A 111      19.903  -7.050  -2.337  1.00 10.00      A    N  
ATOM   1105  HN  TYR A 111      20.804  -7.378  -2.103  1.00 10.00      A    H  
ATOM   1106  CA  TYR A 111      19.358  -7.369  -3.643  1.00 10.00      A    C  
ATOM   1107  CB  TYR A 111      20.055  -6.557  -4.737  1.00 10.00      A    C  
ATOM   1108  CG  TYR A 111      19.713  -5.083  -4.740  1.00 10.00      A    C  
ATOM   1109  CD1 TYR A 111      18.543  -4.624  -5.327  1.00 10.00      A    C  
ATOM   1110  CD2 TYR A 111      20.562  -4.150  -4.158  1.00 10.00      A    C  
ATOM   1111  CE1 TYR A 111      18.227  -3.280  -5.340  1.00 10.00      A    C  
ATOM   1112  CE2 TYR A 111      20.254  -2.803  -4.164  1.00 10.00      A    C  
ATOM   1113  CZ  TYR A 111      19.085  -2.373  -4.756  1.00 10.00      A    C  
ATOM   1114  OH  TYR A 111      18.773  -1.033  -4.766  1.00 10.00      A    O  
ATOM   1115  HH  TYR A 111      17.994  -0.888  -5.314  1.00 10.00      A    H  
ATOM   1116  C   TYR A 111      19.539  -8.856  -3.909  1.00 10.00      A    C  
ATOM   1117  O   TYR A 111      20.581  -9.423  -3.582  1.00 10.00      A    O  
ATOM   1118  N   TYR A 112      18.524  -9.490  -4.475  1.00 10.00      A    N  
ATOM   1119  HN  TYR A 112      17.711  -8.993  -4.697  1.00 10.00      A    H  
ATOM   1120  CA  TYR A 112      18.596 -10.913  -4.782  1.00 10.00      A    C  
ATOM   1121  CB  TYR A 112      17.209 -11.470  -5.120  1.00 10.00      A    C  
ATOM   1122  CG  TYR A 112      16.310 -11.705  -3.925  1.00 10.00      A    C  
ATOM   1123  CD1 TYR A 112      16.328 -12.916  -3.245  1.00 10.00      A    C  
ATOM   1124  CD2 TYR A 112      15.432 -10.724  -3.484  1.00 10.00      A    C  
ATOM   1125  CE1 TYR A 112      15.498 -13.144  -2.163  1.00 10.00      A    C  
ATOM   1126  CE2 TYR A 112      14.600 -10.941  -2.400  1.00 10.00      A    C  
ATOM   1127  CZ  TYR A 112      14.637 -12.153  -1.745  1.00 10.00      A    C  
ATOM   1128  OH  TYR A 112      13.806 -12.377  -0.669  1.00 10.00      A    O  
ATOM   1129  HH  TYR A 112      14.199 -13.047  -0.097  1.00 10.00      A    H  
ATOM   1130  C   TYR A 112      19.550 -11.153  -5.949  1.00 10.00      A    C  
ATOM   1131  O   TYR A 112      19.775 -10.260  -6.771  1.00 10.00      A    O  
ATOM   1132  N   LEU A 113      20.114 -12.351  -6.013  1.00 10.00      A    N  
ATOM   1133  HN  LEU A 113      19.901 -13.019  -5.323  1.00 10.00      A    H  
ATOM   1134  CA  LEU A 113      21.042 -12.707  -7.079  1.00 10.00      A    C  
ATOM   1135  CB  LEU A 113      21.541 -14.140  -6.886  1.00 10.00      A    C  
ATOM   1136  CG  LEU A 113      22.408 -14.718  -8.008  1.00 10.00      A    C  
ATOM   1137  CD1 LEU A 113      23.771 -14.046  -8.043  1.00 10.00      A    C  
ATOM   1138  CD2 LEU A 113      22.551 -16.222  -7.850  1.00 10.00      A    C  
ATOM   1139  C   LEU A 113      20.388 -12.564  -8.452  1.00 10.00      A    C  
ATOM   1140  O   LEU A 113      19.371 -13.195  -8.733  1.00 10.00      A    O  
ATOM   1141  N   GLY A 114      20.968 -11.719  -9.293  1.00 10.00      A    N  
ATOM   1142  HN  GLY A 114      21.769 -11.232  -9.012  1.00 10.00      A    H  
ATOM   1143  CA  GLY A 114      20.432 -11.519 -10.625  1.00 10.00      A    C  
ATOM   1144  C   GLY A 114      19.494 -10.329 -10.719  1.00 10.00      A    C  
ATOM   1145  O   GLY A 114      19.000 -10.013 -11.797  1.00 10.00      A    O  
ATOM   1146  N   THR A 115      19.247  -9.663  -9.597  1.00 10.00      A    N  
ATOM   1147  HN  THR A 115      19.668  -9.953  -8.761  1.00 10.00      A    H  
ATOM   1148  CA  THR A 115      18.359  -8.507  -9.590  1.00 10.00      A    C  
ATOM   1149  CB  THR A 115      17.066  -8.774  -8.789  1.00 10.00      A    C  
ATOM   1150  OG1 THR A 115      17.389  -9.317  -7.502  1.00 10.00      A    O  
ATOM   1151  HG1 THR A 115      18.346  -9.445  -7.437  1.00 10.00      A    H  
ATOM   1152  CG2 THR A 115      16.156  -9.739  -9.536  1.00 10.00      A    C  
ATOM   1153  C   THR A 115      19.058  -7.270  -9.034  1.00 10.00      A    C  
ATOM   1154  O   THR A 115      20.036  -7.379  -8.292  1.00 10.00      A    O  
ATOM   1155  N   GLY A 116      18.559  -6.100  -9.404  1.00 10.00      A    N  
ATOM   1156  HN  GLY A 116      17.796  -6.075 -10.016  1.00 10.00      A    H  
ATOM   1157  CA  GLY A 116      19.139  -4.861  -8.928  1.00 10.00      A    C  
ATOM   1158  C   GLY A 116      20.116  -4.259  -9.918  1.00 10.00      A    C  
ATOM   1159  O   GLY A 116      20.150  -4.660 -11.078  1.00 10.00      A    O  
ATOM   1160  N   PRO A 117      20.930  -3.289  -9.483  1.00 10.00      A    N  
ATOM   1161  CA  PRO A 117      21.913  -2.629 -10.352  1.00 10.00      A    C  
ATOM   1162  CB  PRO A 117      22.506  -1.527  -9.462  1.00 10.00      A    C  
ATOM   1163  CG  PRO A 117      21.560  -1.393  -8.317  1.00 10.00      A    C  
ATOM   1164  CD  PRO A 117      20.956  -2.751  -8.119  1.00 10.00      A    C  
ATOM   1165  C   PRO A 117      23.021  -3.581 -10.796  1.00 10.00      A    C  
ATOM   1166  O   PRO A 117      23.505  -3.507 -11.925  1.00 10.00      A    O  
ATOM   1167  N   GLU A 118      23.402  -4.487  -9.907  1.00 10.00      A    N  
ATOM   1168  HN  GLU A 118      22.952  -4.524  -9.036  1.00 10.00      A    H  
ATOM   1169  CA  GLU A 118      24.459  -5.443 -10.191  1.00 10.00      A    C  
ATOM   1170  CB  GLU A 118      25.328  -5.639  -8.945  1.00 10.00      A    C  
ATOM   1171  CG  GLU A 118      25.664  -4.350  -8.202  1.00 10.00      A    C  
ATOM   1172  CD  GLU A 118      26.586  -3.431  -8.980  1.00 10.00      A    C  
ATOM   1173  OE1 GLU A 118      26.794  -2.270  -8.541  1.00 10.00      A    O  
ATOM   1174  OE2 GLU A 118      27.131  -3.861 -10.015  1.00 10.00      A    O  
ATOM   1175  C   GLU A 118      23.868  -6.778 -10.640  1.00 10.00      A    C  
ATOM   1176  O   GLU A 118      24.380  -7.845 -10.303  1.00 10.00      A    O  
ATOM   1177  N   ALA A 119      22.796  -6.705 -11.420  1.00 10.00      A    N  
ATOM   1178  HN  ALA A 119      22.447  -5.822 -11.664  1.00 10.00      A    H  
ATOM   1179  CA  ALA A 119      22.115  -7.893 -11.922  1.00 10.00      A    C  
ATOM   1180  CB  ALA A 119      20.851  -7.488 -12.662  1.00 10.00      A    C  
ATOM   1181  C   ALA A 119      23.016  -8.725 -12.832  1.00 10.00      A    C  
ATOM   1182  O   ALA A 119      22.807  -9.926 -12.997  1.00 10.00      A    O  
ATOM   1183  N   GLY A 120      24.023  -8.085 -13.409  1.00 10.00      A    N  
ATOM   1184  HN  GLY A 120      24.156  -7.133 -13.222  1.00 10.00      A    H  
ATOM   1185  CA  GLY A 120      24.929  -8.780 -14.301  1.00 10.00      A    C  
ATOM   1186  C   GLY A 120      26.141  -9.349 -13.587  1.00 10.00      A    C  
ATOM   1187  O   GLY A 120      27.115  -9.743 -14.228  1.00 10.00      A    O  
ATOM   1188  N   LEU A 121      26.089  -9.391 -12.264  1.00 10.00      A    N  
ATOM   1189  HN  LEU A 121      25.286  -9.066 -11.801  1.00 10.00      A    H  
ATOM   1190  CA  LEU A 121      27.196  -9.920 -11.482  1.00 10.00      A    C  
ATOM   1191  CB  LEU A 121      27.547  -8.986 -10.321  1.00 10.00      A    C  
ATOM   1192  CG  LEU A 121      28.257  -7.680 -10.682  1.00 10.00      A    C  
ATOM   1193  CD1 LEU A 121      28.652  -6.929  -9.421  1.00 10.00      A    C  
ATOM   1194  CD2 LEU A 121      29.477  -7.948 -11.551  1.00 10.00      A    C  
ATOM   1195  C   LEU A 121      26.886 -11.315 -10.952  1.00 10.00      A    C  
ATOM   1196  O   LEU A 121      25.871 -11.525 -10.289  1.00 10.00      A    O  
ATOM   1197  N   PRO A 122      27.750 -12.292 -11.259  1.00 10.00      A    N  
ATOM   1198  CA  PRO A 122      27.579 -13.668 -10.793  1.00 10.00      A    C  
ATOM   1199  CB  PRO A 122      28.553 -14.456 -11.672  1.00 10.00      A    C  
ATOM   1200  CG  PRO A 122      29.620 -13.477 -12.019  1.00 10.00      A    C  
ATOM   1201  CD  PRO A 122      28.949 -12.133 -12.102  1.00 10.00      A    C  
ATOM   1202  C   PRO A 122      27.966 -13.804  -9.322  1.00 10.00      A    C  
ATOM   1203  O   PRO A 122      28.818 -13.060  -8.826  1.00 10.00      A    O  
ATOM   1204  N   TYR A 123      27.332 -14.745  -8.629  1.00 10.00      A    N  
ATOM   1205  HN  TYR A 123      26.659 -15.295  -9.080  1.00 10.00      A    H  
ATOM   1206  CA  TYR A 123      27.607 -14.981  -7.216  1.00 10.00      A    C  
ATOM   1207  CB  TYR A 123      26.737 -16.130  -6.695  1.00 10.00      A    C  
ATOM   1208  CG  TYR A 123      26.855 -16.377  -5.208  1.00 10.00      A    C  
ATOM   1209  CD1 TYR A 123      27.512 -17.498  -4.721  1.00 10.00      A    C  
ATOM   1210  CD2 TYR A 123      26.309 -15.490  -4.291  1.00 10.00      A    C  
ATOM   1211  CE1 TYR A 123      27.623 -17.728  -3.363  1.00 10.00      A    C  
ATOM   1212  CE2 TYR A 123      26.414 -15.711  -2.932  1.00 10.00      A    C  
ATOM   1213  CZ  TYR A 123      27.073 -16.831  -2.474  1.00 10.00      A    C  
ATOM   1214  OH  TYR A 123      27.185 -17.053  -1.120  1.00 10.00      A    O  
ATOM   1215  HH  TYR A 123      26.389 -16.745  -0.680  1.00 10.00      A    H  
ATOM   1216  C   TYR A 123      29.086 -15.289  -6.991  1.00 10.00      A    C  
ATOM   1217  O   TYR A 123      29.569 -16.359  -7.361  1.00 10.00      A    O  
ATOM   1218  N   GLY A 124      29.797 -14.336  -6.398  1.00 10.00      A    N  
ATOM   1219  HN  GLY A 124      29.357 -13.501  -6.134  1.00 10.00      A    H  
ATOM   1220  CA  GLY A 124      31.211 -14.518  -6.139  1.00 10.00      A    C  
ATOM   1221  C   GLY A 124      32.054 -13.429  -6.772  1.00 10.00      A    C  
ATOM   1222  O   GLY A 124      33.260 -13.357  -6.538  1.00 10.00      A    O  
ATOM   1223  N   ALA A 125      31.421 -12.588  -7.588  1.00 10.00      A    N  
ATOM   1224  HN  ALA A 125      30.462 -12.714  -7.756  1.00 10.00      A    H  
ATOM   1225  CA  ALA A 125      32.119 -11.491  -8.250  1.00 10.00      A    C  
ATOM   1226  CB  ALA A 125      31.212 -10.811  -9.265  1.00 10.00      A    C  
ATOM   1227  C   ALA A 125      32.633 -10.480  -7.231  1.00 10.00      A    C  
ATOM   1228  O   ALA A 125      31.850  -9.831  -6.535  1.00 10.00      A    O  
ATOM   1229  N   ASN A 126      33.950 -10.362  -7.145  1.00 10.00      A    N  
ATOM   1230  HN  ASN A 126      34.515 -10.913  -7.723  1.00 10.00      A    H  
ATOM   1231  CA  ASN A 126      34.581  -9.438  -6.213  1.00 10.00      A    C  
ATOM   1232  CB  ASN A 126      36.061  -9.799  -6.033  1.00 10.00      A    C  
ATOM   1233  CG  ASN A 126      36.735  -9.041  -4.902  1.00 10.00      A    C  
ATOM   1234  OD1 ASN A 126      36.122  -8.213  -4.232  1.00 10.00      A    O  
ATOM   1235  ND2 ASN A 126      38.010  -9.325  -4.678  1.00 10.00      A    N  
ATOM   1236 HD21 ASN A 126      38.441  -9.997  -5.244  1.00 10.00      A    H  
ATOM   1237 HD22 ASN A 126      38.467  -8.848  -3.956  1.00 10.00      A    H  
ATOM   1238  C   ASN A 126      34.444  -8.001  -6.704  1.00 10.00      A    C  
ATOM   1239  O   ASN A 126      35.005  -7.632  -7.736  1.00 10.00      A    O  
ATOM   1240  N   LYS A 127      33.685  -7.202  -5.970  1.00 10.00      A    N  
ATOM   1241  HN  LYS A 127      33.252  -7.560  -5.166  1.00 10.00      A    H  
ATOM   1242  CA  LYS A 127      33.481  -5.807  -6.317  1.00 10.00      A    C  
ATOM   1243  CB  LYS A 127      32.197  -5.626  -7.136  1.00 10.00      A    C  
ATOM   1244  CG  LYS A 127      32.053  -4.245  -7.763  1.00 10.00      A    C  
ATOM   1245  CD  LYS A 127      30.727  -4.091  -8.492  1.00 10.00      A    C  
ATOM   1246  CE  LYS A 127      30.609  -2.719  -9.137  1.00 10.00      A    C  
ATOM   1247  NZ  LYS A 127      29.308  -2.535  -9.834  1.00 10.00      A    N  
ATOM   1248  HZ1 LYS A 127      29.366  -1.755 -10.513  1.00 10.00      A    H  
ATOM   1249  HZ2 LYS A 127      28.552  -2.323  -9.143  1.00 10.00      A    H  
ATOM   1250  HZ3 LYS A 127      29.041  -3.406 -10.342  1.00 10.00      A    H  
ATOM   1251  C   LYS A 127      33.428  -4.957  -5.055  1.00 10.00      A    C  
ATOM   1252  O   LYS A 127      32.859  -5.370  -4.044  1.00 10.00      A    O  
ATOM   1253  N   ASP A 128      34.036  -3.781  -5.116  1.00 10.00      A    N  
ATOM   1254  HN  ASP A 128      34.484  -3.520  -5.944  1.00 10.00      A    H  
ATOM   1255  CA  ASP A 128      34.060  -2.867  -3.980  1.00 10.00      A    C  
ATOM   1256  CB  ASP A 128      34.928  -1.645  -4.291  1.00 10.00      A    C  
ATOM   1257  CG  ASP A 128      34.892  -0.602  -3.191  1.00 10.00      A    C  
ATOM   1258  OD1 ASP A 128      35.047  -0.974  -2.007  1.00 10.00      A    O  
ATOM   1259  OD2 ASP A 128      34.706   0.590  -3.507  1.00 10.00      A    O  
ATOM   1260  C   ASP A 128      32.649  -2.432  -3.591  1.00 10.00      A    C  
ATOM   1261  O   ASP A 128      31.900  -1.898  -4.412  1.00 10.00      A    O  
ATOM   1262  N   GLY A 129      32.289  -2.691  -2.340  1.00 10.00      A    N  
ATOM   1263  HN  GLY A 129      32.929  -3.127  -1.741  1.00 10.00      A    H  
ATOM   1264  CA  GLY A 129      30.977  -2.324  -1.847  1.00 10.00      A    C  
ATOM   1265  C   GLY A 129      29.912  -3.350  -2.176  1.00 10.00      A    C  
ATOM   1266  O   GLY A 129      28.723  -3.099  -1.974  1.00 10.00      A    O  
ATOM   1267  N   ILE A 130      30.334  -4.502  -2.689  1.00 10.00      A    N  
ATOM   1268  HN  ILE A 130      31.296  -4.637  -2.837  1.00 10.00      A    H  
ATOM   1269  CA  ILE A 130      29.409  -5.569  -3.045  1.00 10.00      A    C  
ATOM   1270  CB  ILE A 130      29.396  -5.830  -4.570  1.00 10.00      A    C  
ATOM   1271  CG1 ILE A 130      28.991  -4.568  -5.336  1.00 10.00      A    C  
ATOM   1272  CG2 ILE A 130      28.470  -6.989  -4.919  1.00 10.00      A    C  
ATOM   1273  CD1 ILE A 130      27.570  -4.119  -5.077  1.00 10.00      A    C  
ATOM   1274  C   ILE A 130      29.764  -6.868  -2.324  1.00 10.00      A    C  
ATOM   1275  O   ILE A 130      30.734  -7.540  -2.677  1.00 10.00      A    O  
ATOM   1276  N   ILE A 131      28.984  -7.210  -1.307  1.00 10.00      A    N  
ATOM   1277  HN  ILE A 131      28.238  -6.626  -1.057  1.00 10.00      A    H  
ATOM   1278  CA  ILE A 131      29.205  -8.442  -0.560  1.00 10.00      A    C  
ATOM   1279  CB  ILE A 131      29.295  -8.212   0.964  1.00 10.00      A    C  
ATOM   1280  CG1 ILE A 131      27.981  -7.652   1.511  1.00 10.00      A    C  
ATOM   1281  CG2 ILE A 131      30.458  -7.289   1.302  1.00 10.00      A    C  
ATOM   1282  CD1 ILE A 131      27.617  -8.187   2.878  1.00 10.00      A    C  
ATOM   1283  C   ILE A 131      28.095  -9.437  -0.874  1.00 10.00      A    C  
ATOM   1284  O   ILE A 131      26.933  -9.056  -1.014  1.00 10.00      A    O  
ATOM   1285  N   TRP A 132      28.453 -10.702  -0.991  1.00 10.00      A    N  
ATOM   1286  HN  TRP A 132      29.389 -10.949  -0.845  1.00 10.00      A    H  
ATOM   1287  CA  TRP A 132      27.483 -11.737  -1.318  1.00 10.00      A    C  
ATOM   1288  CB  TRP A 132      28.049 -12.674  -2.386  1.00 10.00      A    C  
ATOM   1289  CG  TRP A 132      28.449 -11.962  -3.641  1.00 10.00      A    C  
ATOM   1290  CD1 TRP A 132      29.671 -11.423  -3.924  1.00 10.00      A    C  
ATOM   1291  CD2 TRP A 132      27.623 -11.705  -4.782  1.00 10.00      A    C  
ATOM   1292  NE1 TRP A 132      29.657 -10.847  -5.170  1.00 10.00      A    N  
ATOM   1293  HE1 TRP A 132      30.422 -10.387  -5.598  1.00 10.00      A    H  
ATOM   1294  CE2 TRP A 132      28.409 -11.004  -5.716  1.00 10.00      A    C  
ATOM   1295  CE3 TRP A 132      26.294 -11.999  -5.103  1.00 10.00      A    C  
ATOM   1296  CZ2 TRP A 132      27.909 -10.591  -6.948  1.00 10.00      A    C  
ATOM   1297  CZ3 TRP A 132      25.800 -11.588  -6.325  1.00 10.00      A    C  
ATOM   1298  CH2 TRP A 132      26.606 -10.893  -7.233  1.00 10.00      A    C  
ATOM   1299  C   TRP A 132      27.056 -12.528  -0.089  1.00 10.00      A    C  
ATOM   1300  O   TRP A 132      27.877 -12.848   0.770  1.00 10.00      A    O  
ATOM   1301  N   VAL A 133      25.767 -12.840  -0.019  1.00 10.00      A    N  
ATOM   1302  HN  VAL A 133      25.166 -12.558  -0.748  1.00 10.00      A    H  
ATOM   1303  CA  VAL A 133      25.212 -13.602   1.091  1.00 10.00      A    C  
ATOM   1304  CB  VAL A 133      24.471 -12.709   2.114  1.00 10.00      A    C  
ATOM   1305  CG1 VAL A 133      25.452 -11.855   2.902  1.00 10.00      A    C  
ATOM   1306  CG2 VAL A 133      23.430 -11.837   1.429  1.00 10.00      A    C  
ATOM   1307  C   VAL A 133      24.256 -14.667   0.565  1.00 10.00      A    C  
ATOM   1308  O   VAL A 133      23.523 -14.436  -0.399  1.00 10.00      A    O  
ATOM   1309  N   ALA A 134      24.273 -15.830   1.192  1.00 10.00      A    N  
ATOM   1310  HN  ALA A 134      24.874 -15.954   1.957  1.00 10.00      A    H  
ATOM   1311  CA  ALA A 134      23.413 -16.927   0.787  1.00 10.00      A    C  
ATOM   1312  CB  ALA A 134      24.018 -17.662  -0.398  1.00 10.00      A    C  
ATOM   1313  C   ALA A 134      23.198 -17.887   1.944  1.00 10.00      A    C  
ATOM   1314  O   ALA A 134      23.875 -17.800   2.971  1.00 10.00      A    O  
ATOM   1315  N   THR A 135      22.255 -18.793   1.769  1.00 10.00      A    N  
ATOM   1316  HN  THR A 135      21.753 -18.801   0.927  1.00 10.00      A    H  
ATOM   1317  CA  THR A 135      21.941 -19.785   2.777  1.00 10.00      A    C  
ATOM   1318  CB  THR A 135      20.429 -19.786   3.071  1.00 10.00      A    C  
ATOM   1319  OG1 THR A 135      19.711 -19.734   1.832  1.00 10.00      A    O  
ATOM   1320  HG1 THR A 135      19.753 -18.840   1.469  1.00 10.00      A    H  
ATOM   1321  CG2 THR A 135      20.051 -18.577   3.915  1.00 10.00      A    C  
ATOM   1322  C   THR A 135      22.367 -21.168   2.286  1.00 10.00      A    C  
ATOM   1323  O   THR A 135      22.556 -21.369   1.083  1.00 10.00      A    O  
ATOM   1324  N   GLU A 136      22.534 -22.105   3.210  1.00 10.00      A    N  
ATOM   1325  HN  GLU A 136      22.380 -21.881   4.150  1.00 10.00      A    H  
ATOM   1326  CA  GLU A 136      22.942 -23.462   2.863  1.00 10.00      A    C  
ATOM   1327  CB  GLU A 136      23.259 -24.268   4.130  1.00 10.00      A    C  
ATOM   1328  CG  GLU A 136      23.725 -25.698   3.873  1.00 10.00      A    C  
ATOM   1329  CD  GLU A 136      25.098 -25.769   3.231  1.00 10.00      A    C  
ATOM   1330  OE1 GLU A 136      25.399 -26.781   2.565  1.00 10.00      A    O  
ATOM   1331  OE2 GLU A 136      25.881 -24.813   3.392  1.00 10.00      A    O  
ATOM   1332  C   GLU A 136      21.866 -24.175   2.047  1.00 10.00      A    C  
ATOM   1333  O   GLU A 136      20.747 -24.381   2.519  1.00 10.00      A    O  
ATOM   1334  N   GLY A 137      22.207 -24.527   0.817  1.00 10.00      A    N  
ATOM   1335  HN  GLY A 137      23.109 -24.306   0.485  1.00 10.00      A    H  
ATOM   1336  CA  GLY A 137      21.276 -25.231  -0.037  1.00 10.00      A    C  
ATOM   1337  C   GLY A 137      20.614 -24.353  -1.079  1.00 10.00      A    C  
ATOM   1338  O   GLY A 137      19.969 -24.867  -1.990  1.00 10.00      A    O  
ATOM   1339  N   ALA A 138      20.780 -23.037  -0.957  1.00 10.00      A    N  
ATOM   1340  HN  ALA A 138      21.324 -22.693  -0.216  1.00 10.00      A    H  
ATOM   1341  CA  ALA A 138      20.174 -22.088  -1.895  1.00 10.00      A    C  
ATOM   1342  CB  ALA A 138      20.485 -20.656  -1.486  1.00 10.00      A    C  
ATOM   1343  C   ALA A 138      20.614 -22.346  -3.338  1.00 10.00      A    C  
ATOM   1344  O   ALA A 138      21.738 -22.781  -3.587  1.00 10.00      A    O  
ATOM   1345  N   LEU A 139      19.723 -22.071  -4.282  1.00 10.00      A    N  
ATOM   1346  HN  LEU A 139      18.848 -21.710  -4.023  1.00 10.00      A    H  
ATOM   1347  CA  LEU A 139      20.010 -22.277  -5.695  1.00 10.00      A    C  
ATOM   1348  CB  LEU A 139      18.717 -22.525  -6.476  1.00 10.00      A    C  
ATOM   1349  CG  LEU A 139      18.080 -23.907  -6.326  1.00 10.00      A    C  
ATOM   1350  CD1 LEU A 139      16.812 -23.998  -7.161  1.00 10.00      A    C  
ATOM   1351  CD2 LEU A 139      19.061 -24.993  -6.730  1.00 10.00      A    C  
ATOM   1352  C   LEU A 139      20.744 -21.086  -6.294  1.00 10.00      A    C  
ATOM   1353  O   LEU A 139      20.273 -19.948  -6.210  1.00 10.00      A    O  
ATOM   1354  N   ASN A 140      21.889 -21.357  -6.907  1.00 10.00      A    N  
ATOM   1355  HN  ASN A 140      22.209 -22.287  -6.935  1.00 10.00      A    H  
ATOM   1356  CA  ASN A 140      22.693 -20.316  -7.538  1.00 10.00      A    C  
ATOM   1357  CB  ASN A 140      24.160 -20.757  -7.628  1.00 10.00      A    C  
ATOM   1358  CG  ASN A 140      25.112 -19.621  -7.956  1.00 10.00      A    C  
ATOM   1359  OD1 ASN A 140      24.810 -18.454  -7.727  1.00 10.00      A    O  
ATOM   1360  ND2 ASN A 140      26.282 -19.961  -8.478  1.00 10.00      A    N  
ATOM   1361 HD21 ASN A 140      26.464 -20.912  -8.624  1.00 10.00      A    H  
ATOM   1362 HD22 ASN A 140      26.915 -19.248  -8.693  1.00 10.00      A    H  
ATOM   1363  C   ASN A 140      22.139 -19.996  -8.925  1.00 10.00      A    C  
ATOM   1364  O   ASN A 140      22.706 -20.383  -9.948  1.00 10.00      A    O  
ATOM   1365  N   THR A 141      21.005 -19.312  -8.940  1.00 10.00      A    N  
ATOM   1366  HN  THR A 141      20.601 -19.050  -8.085  1.00 10.00      A    H  
ATOM   1367  CA  THR A 141      20.337 -18.934 -10.174  1.00 10.00      A    C  
ATOM   1368  CB  THR A 141      19.191 -19.922 -10.482  1.00 10.00      A    C  
ATOM   1369  OG1 THR A 141      18.664 -20.444  -9.251  1.00 10.00      A    O  
ATOM   1370  HG1 THR A 141      18.900 -21.373  -9.179  1.00 10.00      A    H  
ATOM   1371  CG2 THR A 141      19.680 -21.073 -11.350  1.00 10.00      A    C  
ATOM   1372  C   THR A 141      19.741 -17.536 -10.028  1.00 10.00      A    C  
ATOM   1373  O   THR A 141      19.538 -17.069  -8.905  1.00 10.00      A    O  
ATOM   1374  N   PRO A 142      19.470 -16.842 -11.149  1.00 10.00      A    N  
ATOM   1375  CA  PRO A 142      18.874 -15.502 -11.119  1.00 10.00      A    C  
ATOM   1376  CB  PRO A 142      18.782 -15.104 -12.597  1.00 10.00      A    C  
ATOM   1377  CG  PRO A 142      18.863 -16.387 -13.350  1.00 10.00      A    C  
ATOM   1378  CD  PRO A 142      19.726 -17.298 -12.525  1.00 10.00      A    C  
ATOM   1379  C   PRO A 142      17.487 -15.529 -10.473  1.00 10.00      A    C  
ATOM   1380  O   PRO A 142      16.742 -16.508 -10.598  1.00 10.00      A    O  
ATOM   1381  N   LYS A 143      17.153 -14.467  -9.756  1.00 10.00      A    N  
ATOM   1382  HN  LYS A 143      17.793 -13.724  -9.675  1.00 10.00      A    H  
ATOM   1383  CA  LYS A 143      15.870 -14.378  -9.077  1.00 10.00      A    C  
ATOM   1384  CB  LYS A 143      16.072 -13.985  -7.610  1.00 10.00      A    C  
ATOM   1385  CG  LYS A 143      17.014 -14.911  -6.850  1.00 10.00      A    C  
ATOM   1386  CD  LYS A 143      16.624 -16.367  -7.044  1.00 10.00      A    C  
ATOM   1387  CE  LYS A 143      17.661 -17.311  -6.457  1.00 10.00      A    C  
ATOM   1388  NZ  LYS A 143      17.259 -18.734  -6.617  1.00 10.00      A    N  
ATOM   1389  HZ1 LYS A 143      16.237 -18.843  -6.407  1.00 10.00      A    H  
ATOM   1390  HZ2 LYS A 143      17.800 -19.336  -5.962  1.00 10.00      A    H  
ATOM   1391  HZ3 LYS A 143      17.437 -19.051  -7.591  1.00 10.00      A    H  
ATOM   1392  C   LYS A 143      14.936 -13.402  -9.786  1.00 10.00      A    C  
ATOM   1393  O   LYS A 143      14.245 -12.603  -9.148  1.00 10.00      A    O  
ATOM   1394  N   ASP A 144      14.891 -13.509 -11.108  1.00 10.00      A    N  
ATOM   1395  HN  ASP A 144      15.446 -14.198 -11.552  1.00 10.00      A    H  
ATOM   1396  CA  ASP A 144      14.054 -12.644 -11.943  1.00 10.00      A    C  
ATOM   1397  CB  ASP A 144      14.309 -12.902 -13.433  1.00 10.00      A    C  
ATOM   1398  CG  ASP A 144      15.584 -13.679 -13.685  1.00 10.00      A    C  
ATOM   1399  OD1 ASP A 144      16.539 -13.100 -14.242  1.00 10.00      A    O  
ATOM   1400  OD2 ASP A 144      15.630 -14.873 -13.302  1.00 10.00      A    O  
ATOM   1401  C   ASP A 144      12.575 -12.836 -11.632  1.00 10.00      A    C  
ATOM   1402  O   ASP A 144      11.762 -11.947 -11.870  1.00 10.00      A    O  
ATOM   1403  N   HIS A 145      12.230 -14.000 -11.082  1.00 10.00      A    N  
ATOM   1404  HN  HIS A 145      12.922 -14.672 -10.924  1.00 10.00      A    H  
ATOM   1405  CA  HIS A 145      10.841 -14.294 -10.723  1.00 10.00      A    C  
ATOM   1406  CB  HIS A 145      10.582 -15.801 -10.559  1.00 10.00      A    C  
ATOM   1407  CG  HIS A 145      11.396 -16.486  -9.503  1.00 10.00      A    C  
ATOM   1408  ND1 HIS A 145      12.596 -17.116  -9.767  1.00 10.00      A    N  
ATOM   1409  HD1 HIS A 145      13.037 -17.171 -10.643  1.00 10.00      A    H  
ATOM   1410  CD2 HIS A 145      11.164 -16.663  -8.179  1.00 10.00      A    C  
ATOM   1411  CE1 HIS A 145      13.063 -17.650  -8.653  1.00 10.00      A    C  
ATOM   1412  NE2 HIS A 145      12.214 -17.389  -7.680  1.00 10.00      A    N  
ATOM   1413  HE2 HIS A 145      12.322 -17.679  -6.731  1.00 10.00      A    H  
ATOM   1414  C   HIS A 145      10.409 -13.502  -9.488  1.00 10.00      A    C  
ATOM   1415  O   HIS A 145       9.243 -13.511  -9.104  1.00 10.00      A    O  
ATOM   1416  N   ILE A 146      11.373 -12.838  -8.866  1.00 10.00      A    N  
ATOM   1417  HN  ILE A 146      12.290 -12.902  -9.207  1.00 10.00      A    H  
ATOM   1418  CA  ILE A 146      11.116 -12.006  -7.701  1.00 10.00      A    C  
ATOM   1419  CB  ILE A 146      12.124 -12.295  -6.563  1.00 10.00      A    C  
ATOM   1420  CG1 ILE A 146      12.073 -13.772  -6.156  1.00 10.00      A    C  
ATOM   1421  CG2 ILE A 146      11.851 -11.398  -5.361  1.00 10.00      A    C  
ATOM   1422  CD1 ILE A 146      13.109 -14.167  -5.125  1.00 10.00      A    C  
ATOM   1423  C   ILE A 146      11.245 -10.544  -8.116  1.00 10.00      A    C  
ATOM   1424  O   ILE A 146      10.524  -9.673  -7.628  1.00 10.00      A    O  
ATOM   1425  N   GLY A 147      12.167 -10.296  -9.042  1.00 10.00      A    N  
ATOM   1426  HN  GLY A 147      12.699 -11.036  -9.396  1.00 10.00      A    H  
ATOM   1427  CA  GLY A 147      12.398  -8.954  -9.528  1.00 10.00      A    C  
ATOM   1428  C   GLY A 147      12.857  -8.026  -8.425  1.00 10.00      A    C  
ATOM   1429  O   GLY A 147      13.589  -8.432  -7.522  1.00 10.00      A    O  
ATOM   1430  N   THR A 148      12.430  -6.781  -8.493  1.00 10.00      A    N  
ATOM   1431  HN  THR A 148      11.837  -6.514  -9.226  1.00 10.00      A    H  
ATOM   1432  CA  THR A 148      12.793  -5.803  -7.487  1.00 10.00      A    C  
ATOM   1433  CB  THR A 148      13.945  -4.908  -7.963  1.00 10.00      A    C  
ATOM   1434  OG1 THR A 148      14.477  -5.467  -9.173  1.00 10.00      A    O  
ATOM   1435  HG1 THR A 148      14.103  -6.346  -9.304  1.00 10.00      A    H  
ATOM   1436  CG2 THR A 148      15.048  -4.880  -6.914  1.00 10.00      A    C  
ATOM   1437  C   THR A 148      11.567  -4.985  -7.094  1.00 10.00      A    C  
ATOM   1438  O   THR A 148      10.535  -5.046  -7.767  1.00 10.00      A    O  
ATOM   1439  N   ARG A 149      11.674  -4.228  -6.018  1.00 10.00      A    N  
ATOM   1440  HN  ARG A 149      12.534  -4.173  -5.548  1.00 10.00      A    H  
ATOM   1441  CA  ARG A 149      10.548  -3.457  -5.526  1.00 10.00      A    C  
ATOM   1442  CB  ARG A 149      10.603  -3.368  -4.002  1.00 10.00      A    C  
ATOM   1443  CG  ARG A 149       9.459  -2.583  -3.387  1.00 10.00      A    C  
ATOM   1444  CD  ARG A 149       9.654  -2.397  -1.895  1.00 10.00      A    C  
ATOM   1445  NE  ARG A 149      10.907  -1.716  -1.585  1.00 10.00      A    N  
ATOM   1446  HE  ARG A 149      11.698  -2.286  -1.415  1.00 10.00      A    H  
ATOM   1447  CZ  ARG A 149      11.050  -0.397  -1.514  1.00 10.00      A    C  
ATOM   1448  NH1 ARG A 149      10.017   0.408  -1.734  1.00 10.00      A    N  
ATOM   1449 HH11 ARG A 149      10.133   1.438  -1.679  1.00 10.00      A    H  
ATOM   1450 HH12 ARG A 149       9.074   0.007  -1.961  1.00 10.00      A    H  
ATOM   1451  NH2 ARG A 149      12.236   0.112  -1.217  1.00 10.00      A    N  
ATOM   1452 HH21 ARG A 149      13.046  -0.527  -1.039  1.00 10.00      A    H  
ATOM   1453 HH22 ARG A 149      12.368   1.140  -1.156  1.00 10.00      A    H  
ATOM   1454  C   ARG A 149      10.457  -2.058  -6.122  1.00 10.00      A    C  
ATOM   1455  O   ARG A 149      11.429  -1.302  -6.125  1.00 10.00      A    O  
ATOM   1456  N   ASN A 150       9.275  -1.730  -6.632  1.00 10.00      A    N  
ATOM   1457  HN  ASN A 150       8.565  -2.402  -6.652  1.00 10.00      A    H  
ATOM   1458  CA  ASN A 150       9.012  -0.408  -7.185  1.00 10.00      A    C  
ATOM   1459  CB  ASN A 150       7.884  -0.482  -8.227  1.00 10.00      A    C  
ATOM   1460  CG  ASN A 150       7.603   0.841  -8.928  1.00 10.00      A    C  
ATOM   1461  OD1 ASN A 150       7.780   1.919  -8.363  1.00 10.00      A    O  
ATOM   1462  ND2 ASN A 150       7.156   0.765 -10.171  1.00 10.00      A    N  
ATOM   1463 HD21 ASN A 150       7.034  -0.122 -10.565  1.00 10.00      A    H  
ATOM   1464 HD22 ASN A 150       6.958   1.600 -10.640  1.00 10.00      A    H  
ATOM   1465  C   ASN A 150       8.616   0.516  -6.033  1.00 10.00      A    C  
ATOM   1466  O   ASN A 150       7.636   0.251  -5.333  1.00 10.00      A    O  
ATOM   1467  N   PRO A 151       9.385   1.592  -5.814  1.00 10.00      A    N  
ATOM   1468  CA  PRO A 151       9.142   2.556  -4.726  1.00 10.00      A    C  
ATOM   1469  CB  PRO A 151      10.208   3.632  -4.951  1.00 10.00      A    C  
ATOM   1470  CG  PRO A 151      11.278   2.944  -5.723  1.00 10.00      A    C  
ATOM   1471  CD  PRO A 151      10.573   1.956  -6.607  1.00 10.00      A    C  
ATOM   1472  C   PRO A 151       7.751   3.188  -4.741  1.00 10.00      A    C  
ATOM   1473  O   PRO A 151       7.258   3.620  -3.702  1.00 10.00      A    O  
ATOM   1474  N   ALA A 152       7.122   3.242  -5.905  1.00 10.00      A    N  
ATOM   1475  HN  ALA A 152       7.556   2.873  -6.706  1.00 10.00      A    H  
ATOM   1476  CA  ALA A 152       5.797   3.838  -6.021  1.00 10.00      A    C  
ATOM   1477  CB  ALA A 152       5.690   4.644  -7.308  1.00 10.00      A    C  
ATOM   1478  C   ALA A 152       4.689   2.787  -5.949  1.00 10.00      A    C  
ATOM   1479  O   ALA A 152       3.509   3.109  -6.083  1.00 10.00      A    O  
ATOM   1480  N   ASN A 153       5.066   1.534  -5.721  1.00 10.00      A    N  
ATOM   1481  HN  ASN A 153       6.018   1.335  -5.591  1.00 10.00      A    H  
ATOM   1482  CA  ASN A 153       4.087   0.454  -5.652  1.00 10.00      A    C  
ATOM   1483  CB  ASN A 153       4.273  -0.531  -6.814  1.00 10.00      A    C  
ATOM   1484  CG  ASN A 153       3.631  -0.061  -8.107  1.00 10.00      A    C  
ATOM   1485  OD1 ASN A 153       4.119   0.861  -8.755  1.00 10.00      A    O  
ATOM   1486  ND2 ASN A 153       2.548  -0.715  -8.510  1.00 10.00      A    N  
ATOM   1487 HD21 ASN A 153       2.222  -1.458  -7.962  1.00 10.00      A    H  
ATOM   1488 HD22 ASN A 153       2.118  -0.424  -9.341  1.00 10.00      A    H  
ATOM   1489  C   ASN A 153       4.146  -0.294  -4.326  1.00 10.00      A    C  
ATOM   1490  O   ASN A 153       3.129  -0.463  -3.650  1.00 10.00      A    O  
ATOM   1491  N   ASN A 154       5.334  -0.737  -3.947  1.00 10.00      A    N  
ATOM   1492  HN  ASN A 154       6.124  -0.531  -4.495  1.00 10.00      A    H  
ATOM   1493  CA  ASN A 154       5.496  -1.491  -2.712  1.00 10.00      A    C  
ATOM   1494  CB  ASN A 154       6.051  -2.888  -3.009  1.00 10.00      A    C  
ATOM   1495  CG  ASN A 154       5.610  -3.937  -2.002  1.00 10.00      A    C  
ATOM   1496  OD1 ASN A 154       5.292  -3.628  -0.857  1.00 10.00      A    O  
ATOM   1497  ND2 ASN A 154       5.584  -5.191  -2.428  1.00 10.00      A    N  
ATOM   1498 HD21 ASN A 154       5.844  -5.370  -3.355  1.00 10.00      A    H  
ATOM   1499 HD22 ASN A 154       5.295  -5.885  -1.801  1.00 10.00      A    H  
ATOM   1500  C   ASN A 154       6.406  -0.761  -1.734  1.00 10.00      A    C  
ATOM   1501  O   ASN A 154       7.342  -0.066  -2.140  1.00 10.00      A    O  
ATOM   1502  N   ALA A 155       6.136  -0.939  -0.451  1.00 10.00      A    N  
ATOM   1503  HN  ALA A 155       5.400  -1.535  -0.198  1.00 10.00      A    H  
ATOM   1504  CA  ALA A 155       6.919  -0.307   0.598  1.00 10.00      A    C  
ATOM   1505  CB  ALA A 155       6.042  -0.017   1.807  1.00 10.00      A    C  
ATOM   1506  C   ALA A 155       8.086  -1.203   0.987  1.00 10.00      A    C  
ATOM   1507  O   ALA A 155       8.065  -2.406   0.726  1.00 10.00      A    O  
ATOM   1508  N   ALA A 156       9.104  -0.614   1.597  1.00 10.00      A    N  
ATOM   1509  HN  ALA A 156       9.057   0.343   1.786  1.00 10.00      A    H  
ATOM   1510  CA  ALA A 156      10.281  -1.364   2.011  1.00 10.00      A    C  
ATOM   1511  CB  ALA A 156      11.456  -0.425   2.238  1.00 10.00      A    C  
ATOM   1512  C   ALA A 156       9.996  -2.177   3.267  1.00 10.00      A    C  
ATOM   1513  O   ALA A 156       9.651  -1.620   4.310  1.00 10.00      A    O  
ATOM   1514  N   ILE A 157      10.133  -3.490   3.154  1.00 10.00      A    N  
ATOM   1515  HN  ILE A 157      10.408  -3.870   2.291  1.00 10.00      A    H  
ATOM   1516  CA  ILE A 157       9.897  -4.384   4.276  1.00 10.00      A    C  
ATOM   1517  CB  ILE A 157       9.797  -5.855   3.808  1.00 10.00      A    C  
ATOM   1518  CG1 ILE A 157       8.814  -5.979   2.639  1.00 10.00      A    C  
ATOM   1519  CG2 ILE A 157       9.373  -6.759   4.959  1.00 10.00      A    C  
ATOM   1520  CD1 ILE A 157       8.839  -7.328   1.952  1.00 10.00      A    C  
ATOM   1521  C   ILE A 157      11.032  -4.253   5.287  1.00 10.00      A    C  
ATOM   1522  O   ILE A 157      12.200  -4.185   4.908  1.00 10.00      A    O  
ATOM   1523  N   VAL A 158      10.684  -4.195   6.566  1.00 10.00      A    N  
ATOM   1524  HN  VAL A 158       9.736  -4.238   6.804  1.00 10.00      A    H  
ATOM   1525  CA  VAL A 158      11.680  -4.071   7.623  1.00 10.00      A    C  
ATOM   1526  CB  VAL A 158      11.023  -3.979   9.017  1.00 10.00      A    C  
ATOM   1527  CG1 VAL A 158      12.071  -3.721  10.093  1.00 10.00      A    C  
ATOM   1528  CG2 VAL A 158       9.960  -2.891   9.035  1.00 10.00      A    C  
ATOM   1529  C   VAL A 158      12.637  -5.258   7.587  1.00 10.00      A    C  
ATOM   1530  O   VAL A 158      12.228  -6.401   7.791  1.00 10.00      A    O  
ATOM   1531  N   LEU A 159      13.903  -4.973   7.303  1.00 10.00      A    N  
ATOM   1532  HN  LEU A 159      14.153  -4.038   7.133  1.00 10.00      A    H  
ATOM   1533  CA  LEU A 159      14.929  -6.002   7.220  1.00 10.00      A    C  
ATOM   1534  CB  LEU A 159      16.267  -5.386   6.790  1.00 10.00      A    C  
ATOM   1535  CG  LEU A 159      17.288  -6.342   6.163  1.00 10.00      A    C  
ATOM   1536  CD1 LEU A 159      18.123  -5.617   5.118  1.00 10.00      A    C  
ATOM   1537  CD2 LEU A 159      18.186  -6.954   7.228  1.00 10.00      A    C  
ATOM   1538  C   LEU A 159      15.083  -6.754   8.539  1.00 10.00      A    C  
ATOM   1539  O   LEU A 159      15.547  -6.198   9.536  1.00 10.00      A    O  
ATOM   1540  N   GLN A 160      14.666  -8.011   8.538  1.00 10.00      A    N  
ATOM   1541  HN  GLN A 160      14.272  -8.381   7.721  1.00 10.00      A    H  
ATOM   1542  CA  GLN A 160      14.772  -8.860   9.713  1.00 10.00      A    C  
ATOM   1543  CB  GLN A 160      13.399  -9.387  10.133  1.00 10.00      A    C  
ATOM   1544  CG  GLN A 160      12.463  -8.330  10.692  1.00 10.00      A    C  
ATOM   1545  CD  GLN A 160      11.159  -8.918  11.196  1.00 10.00      A    C  
ATOM   1546  OE1 GLN A 160      11.121 -10.036  11.706  1.00 10.00      A    O  
ATOM   1547  NE2 GLN A 160      10.075  -8.172  11.046  1.00 10.00      A    N  
ATOM   1548 HE21 GLN A 160      10.173  -7.293  10.626  1.00 10.00      A    H  
ATOM   1549 HE22 GLN A 160       9.222  -8.535  11.357  1.00 10.00      A    H  
ATOM   1550  C   GLN A 160      15.694 -10.027   9.404  1.00 10.00      A    C  
ATOM   1551  O   GLN A 160      15.697 -10.538   8.284  1.00 10.00      A    O  
ATOM   1552  N   LEU A 161      16.477 -10.439  10.384  1.00 10.00      A    N  
ATOM   1553  HN  LEU A 161      16.426  -9.999  11.257  1.00 10.00      A    H  
ATOM   1554  CA  LEU A 161      17.405 -11.542  10.203  1.00 10.00      A    C  
ATOM   1555  CB  LEU A 161      18.803 -11.136  10.673  1.00 10.00      A    C  
ATOM   1556  CG  LEU A 161      19.520 -10.096   9.811  1.00 10.00      A    C  
ATOM   1557  CD1 LEU A 161      20.852  -9.718  10.432  1.00 10.00      A    C  
ATOM   1558  CD2 LEU A 161      19.716 -10.614   8.394  1.00 10.00      A    C  
ATOM   1559  C   LEU A 161      16.925 -12.780  10.950  1.00 10.00      A    C  
ATOM   1560  O   LEU A 161      16.232 -12.668  11.963  1.00 10.00      A    O  
ATOM   1561  N   PRO A 162      17.264 -13.980  10.445  1.00 10.00      A    N  
ATOM   1562  CA  PRO A 162      16.867 -15.246  11.073  1.00 10.00      A    C  
ATOM   1563  CB  PRO A 162      17.513 -16.312  10.178  1.00 10.00      A    C  
ATOM   1564  CG  PRO A 162      17.743 -15.625   8.876  1.00 10.00      A    C  
ATOM   1565  CD  PRO A 162      18.048 -14.197   9.219  1.00 10.00      A    C  
ATOM   1566  C   PRO A 162      17.395 -15.363  12.501  1.00 10.00      A    C  
ATOM   1567  O   PRO A 162      18.442 -14.799  12.836  1.00 10.00      A    O  
ATOM   1568  N   GLN A 163      16.667 -16.094  13.340  1.00 10.00      A    N  
ATOM   1569  HN  GLN A 163      15.851 -16.522  13.014  1.00 10.00      A    H  
ATOM   1570  CA  GLN A 163      17.063 -16.286  14.729  1.00 10.00      A    C  
ATOM   1571  CB  GLN A 163      16.002 -17.086  15.490  1.00 10.00      A    C  
ATOM   1572  CG  GLN A 163      14.622 -16.445  15.491  1.00 10.00      A    C  
ATOM   1573  CD  GLN A 163      13.587 -17.293  16.208  1.00 10.00      A    C  
ATOM   1574  OE1 GLN A 163      13.681 -18.516  16.233  1.00 10.00      A    O  
ATOM   1575  NE2 GLN A 163      12.589 -16.647  16.791  1.00 10.00      A    N  
ATOM   1576 HE21 GLN A 163      12.567 -15.670  16.728  1.00 10.00      A    H  
ATOM   1577 HE22 GLN A 163      11.916 -17.177  17.266  1.00 10.00      A    H  
ATOM   1578  C   GLN A 163      18.419 -16.978  14.798  1.00 10.00      A    C  
ATOM   1579  O   GLN A 163      18.548 -18.152  14.460  1.00 10.00      A    O  
ATOM   1580  N   GLY A 164      19.427 -16.231  15.216  1.00 10.00      A    N  
ATOM   1581  HN  GLY A 164      19.258 -15.300  15.472  1.00 10.00      A    H  
ATOM   1582  CA  GLY A 164      20.770 -16.766  15.300  1.00 10.00      A    C  
ATOM   1583  C   GLY A 164      21.724 -15.950  14.457  1.00 10.00      A    C  
ATOM   1584  O   GLY A 164      22.937 -16.146  14.507  1.00 10.00      A    O  
ATOM   1585  N   THR A 165      21.166 -15.038  13.671  1.00 10.00      A    N  
ATOM   1586  HN  THR A 165      20.187 -14.946  13.662  1.00 10.00      A    H  
ATOM   1587  CA  THR A 165      21.962 -14.172  12.820  1.00 10.00      A    C  
ATOM   1588  CB  THR A 165      21.260 -13.913  11.475  1.00 10.00      A    C  
ATOM   1589  OG1 THR A 165      20.852 -15.167  10.912  1.00 10.00      A    O  
ATOM   1590  HG1 THR A 165      20.618 -15.769  11.624  1.00 10.00      A    H  
ATOM   1591  CG2 THR A 165      22.195 -13.203  10.506  1.00 10.00      A    C  
ATOM   1592  C   THR A 165      22.230 -12.846  13.524  1.00 10.00      A    C  
ATOM   1593  O   THR A 165      21.381 -11.954  13.543  1.00 10.00      A    O  
ATOM   1594  N   THR A 166      23.406 -12.735  14.123  1.00 10.00      A    N  
ATOM   1595  HN  THR A 166      24.037 -13.485  14.086  1.00 10.00      A    H  
ATOM   1596  CA  THR A 166      23.790 -11.532  14.836  1.00 10.00      A    C  
ATOM   1597  CB  THR A 166      24.857 -11.853  15.897  1.00 10.00      A    C  
ATOM   1598  OG1 THR A 166      25.675 -12.933  15.427  1.00 10.00      A    O  
ATOM   1599  HG1 THR A 166      26.216 -12.626  14.692  1.00 10.00      A    H  
ATOM   1600  CG2 THR A 166      24.201 -12.256  17.210  1.00 10.00      A    C  
ATOM   1601  C   THR A 166      24.333 -10.478  13.878  1.00 10.00      A    C  
ATOM   1602  O   THR A 166      25.160 -10.775  13.016  1.00 10.00      A    O  
ATOM   1603  N   LEU A 167      23.849  -9.254  14.024  1.00 10.00      A    N  
ATOM   1604  HN  LEU A 167      23.178  -9.085  14.715  1.00 10.00      A    H  
ATOM   1605  CA  LEU A 167      24.295  -8.153  13.187  1.00 10.00      A    C  
ATOM   1606  CB  LEU A 167      23.310  -6.983  13.284  1.00 10.00      A    C  
ATOM   1607  CG  LEU A 167      22.157  -6.977  12.278  1.00 10.00      A    C  
ATOM   1608  CD1 LEU A 167      21.060  -6.025  12.731  1.00 10.00      A    C  
ATOM   1609  CD2 LEU A 167      22.658  -6.588  10.895  1.00 10.00      A    C  
ATOM   1610  C   LEU A 167      25.681  -7.695  13.625  1.00 10.00      A    C  
ATOM   1611  O   LEU A 167      25.990  -7.704  14.817  1.00 10.00      A    O  
ATOM   1612  N   PRO A 168      26.545  -7.317  12.667  1.00 10.00      A    N  
ATOM   1613  CA  PRO A 168      27.898  -6.844  12.971  1.00 10.00      A    C  
ATOM   1614  CB  PRO A 168      28.474  -6.476  11.600  1.00 10.00      A    C  
ATOM   1615  CG  PRO A 168      27.658  -7.252  10.627  1.00 10.00      A    C  
ATOM   1616  CD  PRO A 168      26.281  -7.338  11.221  1.00 10.00      A    C  
ATOM   1617  C   PRO A 168      27.869  -5.619  13.881  1.00 10.00      A    C  
ATOM   1618  O   PRO A 168      26.879  -4.879  13.919  1.00 10.00      A    O  
ATOM   1619  N   LYS A 169      28.956  -5.410  14.607  1.00 10.00      A    N  
ATOM   1620  HN  LYS A 169      29.717  -6.016  14.506  1.00 10.00      A    H  
ATOM   1621  CA  LYS A 169      29.062  -4.297  15.536  1.00 10.00      A    C  
ATOM   1622  CB  LYS A 169      30.370  -4.403  16.324  1.00 10.00      A    C  
ATOM   1623  CG  LYS A 169      30.561  -3.338  17.391  1.00 10.00      A    C  
ATOM   1624  CD  LYS A 169      31.890  -3.525  18.101  1.00 10.00      A    C  
ATOM   1625  CE  LYS A 169      32.152  -2.414  19.101  1.00 10.00      A    C  
ATOM   1626  NZ  LYS A 169      33.463  -2.594  19.782  1.00 10.00      A    N  
ATOM   1627  HZ1 LYS A 169      33.635  -1.810  20.443  1.00 10.00      A    H  
ATOM   1628  HZ2 LYS A 169      34.229  -2.615  19.078  1.00 10.00      A    H  
ATOM   1629  HZ3 LYS A 169      33.469  -3.489  20.311  1.00 10.00      A    H  
ATOM   1630  C   LYS A 169      28.979  -2.949  14.823  1.00 10.00      A    C  
ATOM   1631  O   LYS A 169      29.924  -2.522  14.165  1.00 10.00      A    O  
ATOM   1632  N   GLY A 170      27.838  -2.288  14.955  1.00 10.00      A    N  
ATOM   1633  HN  GLY A 170      27.106  -2.685  15.473  1.00 10.00      A    H  
ATOM   1634  CA  GLY A 170      27.666  -0.992  14.331  1.00 10.00      A    C  
ATOM   1635  C   GLY A 170      26.640  -0.989  13.215  1.00 10.00      A    C  
ATOM   1636  O   GLY A 170      26.314   0.067  12.674  1.00 10.00      A    O  
ATOM   1637  N   PHE A 171      26.132  -2.158  12.858  1.00 10.00      A    N  
ATOM   1638  HN  PHE A 171      26.430  -2.978  13.313  1.00 10.00      A    H  
ATOM   1639  CA  PHE A 171      25.139  -2.252  11.796  1.00 10.00      A    C  
ATOM   1640  CB  PHE A 171      25.459  -3.399  10.839  1.00 10.00      A    C  
ATOM   1641  CG  PHE A 171      26.570  -3.077   9.884  1.00 10.00      A    C  
ATOM   1642  CD1 PHE A 171      26.294  -2.537   8.640  1.00 10.00      A    C  
ATOM   1643  CD2 PHE A 171      27.889  -3.306  10.234  1.00 10.00      A    C  
ATOM   1644  CE1 PHE A 171      27.315  -2.234   7.763  1.00 10.00      A    C  
ATOM   1645  CE2 PHE A 171      28.913  -3.006   9.362  1.00 10.00      A    C  
ATOM   1646  CZ  PHE A 171      28.626  -2.469   8.125  1.00 10.00      A    C  
ATOM   1647  C   PHE A 171      23.732  -2.381  12.357  1.00 10.00      A    C  
ATOM   1648  O   PHE A 171      23.435  -3.306  13.108  1.00 10.00      A    O  
ATOM   1649  N   TYR A 172      22.874  -1.437  11.998  1.00 10.00      A    N  
ATOM   1650  HN  TYR A 172      23.174  -0.723  11.395  1.00 10.00      A    H  
ATOM   1651  CA  TYR A 172      21.496  -1.439  12.466  1.00 10.00      A    C  
ATOM   1652  CB  TYR A 172      21.234  -0.238  13.380  1.00 10.00      A    C  
ATOM   1653  CG  TYR A 172      22.099  -0.221  14.620  1.00 10.00      A    C  
ATOM   1654  CD1 TYR A 172      21.774  -0.993  15.727  1.00 10.00      A    C  
ATOM   1655  CD2 TYR A 172      23.245   0.560  14.679  1.00 10.00      A    C  
ATOM   1656  CE1 TYR A 172      22.569  -0.988  16.857  1.00 10.00      A    C  
ATOM   1657  CE2 TYR A 172      24.044   0.572  15.805  1.00 10.00      A    C  
ATOM   1658  CZ  TYR A 172      23.702  -0.204  16.890  1.00 10.00      A    C  
ATOM   1659  OH  TYR A 172      24.498  -0.199  18.012  1.00 10.00      A    O  
ATOM   1660  HH  TYR A 172      24.534  -1.085  18.383  1.00 10.00      A    H  
ATOM   1661  C   TYR A 172      20.532  -1.433  11.289  1.00 10.00      A    C  
ATOM   1662  O   TYR A 172      20.795  -0.793  10.269  1.00 10.00      A    O  
ATOM   1663  N   ALA A 173      19.425  -2.151  11.434  1.00 10.00      A    N  
ATOM   1664  HN  ALA A 173      19.273  -2.629  12.275  1.00 10.00      A    H  
ATOM   1665  CA  ALA A 173      18.425  -2.235  10.380  1.00 10.00      A    C  
ATOM   1666  CB  ALA A 173      17.652  -3.544  10.478  1.00 10.00      A    C  
ATOM   1667  C   ALA A 173      17.476  -1.044  10.427  1.00 10.00      A    C  
ATOM   1668  O   ALA A 173      16.870  -0.758  11.462  1.00 10.00      A    O  
ATOM   1669  N   GLU A 174      17.365  -0.350   9.304  1.00 10.00      A    N  
ATOM   1670  HN  GLU A 174      17.888  -0.625   8.521  1.00 10.00      A    H  
ATOM   1671  CA  GLU A 174      16.497   0.810   9.193  1.00 10.00      A    C  
ATOM   1672  CB  GLU A 174      16.625   1.423   7.798  1.00 10.00      A    C  
ATOM   1673  CG  GLU A 174      15.660   2.562   7.515  1.00 10.00      A    C  
ATOM   1674  CD  GLU A 174      16.158   3.475   6.415  1.00 10.00      A    C  
ATOM   1675  OE1 GLU A 174      16.348   4.677   6.684  1.00 10.00      A    O  
ATOM   1676  OE2 GLU A 174      16.388   2.991   5.285  1.00 10.00      A    O  
ATOM   1677  C   GLU A 174      15.046   0.440   9.475  1.00 10.00      A    C  
ATOM   1678  O   GLU A 174      14.502  -0.490   8.876  1.00 10.00      A    O  
ATOM   1679  N   GLY A 175      14.444   1.143  10.424  1.00 10.00      A    N  
ATOM   1680  HN  GLY A 175      14.950   1.831  10.904  1.00 10.00      A    H  
ATOM   1681  CA  GLY A 175      13.058   0.896  10.768  1.00 10.00      A    C  
ATOM   1682  C   GLY A 175      12.901  -0.102  11.895  1.00 10.00      A    C  
ATOM   1683  O   GLY A 175      11.817  -0.241  12.461  1.00 10.00      A    O  
ATOM   1684  N   SER A 176      13.981  -0.794  12.228  1.00 10.00      A    N  
ATOM   1685  HN  SER A 176      14.820  -0.638  11.740  1.00 10.00      A    H  
ATOM   1686  CA  SER A 176      13.951  -1.784  13.295  1.00 10.00      A    C  
ATOM   1687  CB  SER A 176      15.135  -2.749  13.188  1.00 10.00      A    C  
ATOM   1688  OG  SER A 176      14.701  -4.101  13.218  1.00 10.00      A    O  
ATOM   1689  HG  SER A 176      14.677  -4.452  12.323  1.00 10.00      A    H  
ATOM   1690  C   SER A 176      13.906  -1.125  14.673  1.00 10.00      A    C  
ATOM   1691  O   SER A 176      14.908  -1.057  15.384  1.00 10.00      A    O  
ATOM   1692  N   ARG A 177      12.735  -0.612  15.032  1.00 10.00      A    N  
ATOM   1693  HN  ARG A 177      11.987  -0.650  14.395  1.00 10.00      A    H  
ATOM   1694  CA  ARG A 177      12.537   0.023  16.329  1.00 10.00      A    C  
ATOM   1695  CB  ARG A 177      11.382   1.032  16.266  1.00 10.00      A    C  
ATOM   1696  CG  ARG A 177      11.793   2.446  15.880  1.00 10.00      A    C  
ATOM   1697  CD  ARG A 177      10.596   3.387  15.896  1.00 10.00      A    C  
ATOM   1698  NE  ARG A 177      10.991   4.795  15.814  1.00 10.00      A    N  
ATOM   1699  HE  ARG A 177      11.825   4.998  15.338  1.00 10.00      A    H  
ATOM   1700  CZ  ARG A 177      10.289   5.802  16.345  1.00 10.00      A    C  
ATOM   1701  NH1 ARG A 177       9.157   5.556  16.994  1.00 10.00      A    N  
ATOM   1702 HH11 ARG A 177       8.604   6.346  17.415  1.00 10.00      A    H  
ATOM   1703 HH12 ARG A 177       8.810   4.583  17.088  1.00 10.00      A    H  
ATOM   1704  NH2 ARG A 177      10.723   7.055  16.230  1.00 10.00      A    N  
ATOM   1705 HH21 ARG A 177      10.173   7.839  16.644  1.00 10.00      A    H  
ATOM   1706 HH22 ARG A 177      11.612   7.262  15.726  1.00 10.00      A    H  
ATOM   1707  C   ARG A 177      12.247  -1.036  17.389  1.00 10.00      A    C  
ATOM   1708  O   ARG A 177      11.157  -1.066  17.965  1.00 10.00      A    O  
ATOM   1709  N   GLY A 178      13.222  -1.906  17.630  1.00 10.00      A    N  
ATOM   1710  HN  GLY A 178      14.064  -1.829  17.127  1.00 10.00      A    H  
ATOM   1711  CA  GLY A 178      13.059  -2.966  18.608  1.00 10.00      A    C  
ATOM   1712  C   GLY A 178      13.169  -2.466  20.035  1.00 10.00      A    C  
ATOM   1713  O   GLY A 178      12.198  -2.514  20.795  1.00 10.00      A    O  
ATOM   1714  N   GLY A 179      14.344  -1.977  20.396  1.00 10.00      A    N  
ATOM   1715  HN  GLY A 179      15.082  -1.958  19.747  1.00 10.00      A    H  
ATOM   1716  CA  GLY A 179      14.556  -1.476  21.741  1.00 10.00      A    C  
ATOM   1717  C   GLY A 179      13.894  -0.133  21.975  1.00 10.00      A    C  
ATOM   1718  O   GLY A 179      14.397   0.895  21.532  1.00 10.00      A    O  
ATOM   1719  N   SER A 180      12.752  -0.146  22.650  1.00 10.00      A    N  
ATOM   1720  HN  SER A 180      12.380  -1.005  22.940  1.00 10.00      A    H  
ATOM   1721  CA  SER A 180      12.031   1.082  22.954  1.00 10.00      A    C  
ATOM   1722  CB  SER A 180      10.534   0.794  23.090  1.00 10.00      A    C  
ATOM   1723  OG  SER A 180      10.119  -0.194  22.157  1.00 10.00      A    O  
ATOM   1724  HG  SER A 180      10.546  -1.031  22.377  1.00 10.00      A    H  
ATOM   1725  C   SER A 180      12.565   1.707  24.250  1.00 10.00      A    C  
ATOM   1726  O   SER A 180      11.881   1.733  25.271  1.00 10.00      A    O  
ATOM   1727  N   GLN A 181      13.799   2.188  24.209  1.00 10.00      A    N  
ATOM   1728  HN  GLN A 181      14.308   2.125  23.374  1.00 10.00      A    H  
ATOM   1729  CA  GLN A 181      14.414   2.803  25.378  1.00 10.00      A    C  
ATOM   1730  CB  GLN A 181      15.938   2.729  25.307  1.00 10.00      A    C  
ATOM   1731  CG  GLN A 181      16.502   1.396  25.768  1.00 10.00      A    C  
ATOM   1732  CD  GLN A 181      18.016   1.393  25.843  1.00 10.00      A    C  
ATOM   1733  OE1 GLN A 181      18.693   2.042  25.050  1.00 10.00      A    O  
ATOM   1734  NE2 GLN A 181      18.559   0.669  26.808  1.00 10.00      A    N  
ATOM   1735 HE21 GLN A 181      17.964   0.181  27.413  1.00 10.00      A    H  
ATOM   1736 HE22 GLN A 181      19.535   0.654  26.878  1.00 10.00      A    H  
ATOM   1737  C   GLN A 181      13.952   4.244  25.577  1.00 10.00      A    C  
ATOM   1738  O   GLN A 181      14.422   5.161  24.902  1.00 10.00      A    O  
ATOM   1739  N   ALA A 182      13.011   4.430  26.495  1.00 10.00      A    N  
ATOM   1740  HN  ALA A 182      12.650   3.655  26.970  1.00 10.00      A    H  
ATOM   1741  CA  ALA A 182      12.486   5.750  26.804  1.00 10.00      A    C  
ATOM   1742  CB  ALA A 182      11.206   5.641  27.622  1.00 10.00      A    C  
ATOM   1743  C   ALA A 182      13.522   6.597  27.543  1.00 10.00      A    C  
ATOM   1744  O   ALA A 182      13.654   6.516  28.765  1.00 10.00      A    O  
ATOM   1745  N   SER A 183      14.274   7.386  26.788  1.00 10.00      A    N  
ATOM   1746  HN  SER A 183      14.161   7.361  25.816  1.00 10.00      A    H  
ATOM   1747  CA  SER A 183      15.284   8.263  27.356  1.00 10.00      A    C  
ATOM   1748  CB  SER A 183      16.121   8.876  26.226  1.00 10.00      A    C  
ATOM   1749  OG  SER A 183      17.306   9.475  26.724  1.00 10.00      A    O  
ATOM   1750  HG  SER A 183      17.102  10.345  27.081  1.00 10.00      A    H  
ATOM   1751  C   SER A 183      14.610   9.367  28.167  1.00 10.00      A    C  
ATOM   1752  O   SER A 183      13.704  10.036  27.672  1.00 10.00      A    O  
ATOM   1753  N   SER A 184      15.038   9.539  29.413  1.00 10.00      A    N  
ATOM   1754  HN  SER A 184      15.749   8.961  29.760  1.00 10.00      A    H  
ATOM   1755  CA  SER A 184      14.472  10.561  30.284  1.00 10.00      A    C  
ATOM   1756  CB  SER A 184      15.117  10.480  31.669  1.00 10.00      A    C  
ATOM   1757  OG  SER A 184      16.356   9.791  31.608  1.00 10.00      A    O  
ATOM   1758  HG  SER A 184      17.043  10.392  31.298  1.00 10.00      A    H  
ATOM   1759  C   SER A 184      14.660  11.954  29.682  1.00 10.00      A    C  
ATOM   1760  O   SER A 184      15.766  12.321  29.287  1.00 10.00      A    O  
ATOM   1761  N   ARG A 185      13.578  12.717  29.595  1.00 10.00      A    N  
ATOM   1762  HN  ARG A 185      12.718  12.372  29.920  1.00 10.00      A    H  
ATOM   1763  CA  ARG A 185      13.643  14.061  29.031  1.00 10.00      A    C  
ATOM   1764  CB  ARG A 185      12.270  14.524  28.524  1.00 10.00      A    C  
ATOM   1765  CG  ARG A 185      11.878  13.968  27.160  1.00 10.00      A    C  
ATOM   1766  CD  ARG A 185      10.654  14.688  26.600  1.00 10.00      A    C  
ATOM   1767  NE  ARG A 185      10.418  14.374  25.183  1.00 10.00      A    N  
ATOM   1768  HE  ARG A 185      11.047  13.749  24.754  1.00 10.00      A    H  
ATOM   1769  CZ  ARG A 185       9.414  14.882  24.453  1.00 10.00      A    C  
ATOM   1770  NH1 ARG A 185       8.545  15.731  25.001  1.00 10.00      A    N  
ATOM   1771 HH11 ARG A 185       7.765  16.125  24.433  1.00 10.00      A    H  
ATOM   1772 HH12 ARG A 185       8.640  16.006  26.002  1.00 10.00      A    H  
ATOM   1773  NH2 ARG A 185       9.286  14.543  23.169  1.00 10.00      A    N  
ATOM   1774 HH21 ARG A 185       8.507  14.934  22.595  1.00 10.00      A    H  
ATOM   1775 HH22 ARG A 185       9.965  13.884  22.731  1.00 10.00      A    H  
ATOM   1776  C   ARG A 185      14.221  15.072  30.020  1.00 10.00      A    C  
ATOM   1777  O   ARG A 185      13.485  15.693  30.787  1.00 10.00      A    O  
ATOM   1778  N   SER A 186      15.544  15.198  30.020  1.00 10.00      A    N  
ATOM   1779  HN  SER A 186      16.076  14.623  29.433  1.00 10.00      A    H  
ATOM   1780  CA  SER A 186      16.240  16.148  30.879  1.00 10.00      A    C  
ATOM   1781  CB  SER A 186      17.743  16.049  30.593  1.00 10.00      A    C  
ATOM   1782  OG  SER A 186      18.061  14.789  30.015  1.00 10.00      A    O  
ATOM   1783  HG  SER A 186      18.724  14.909  29.329  1.00 10.00      A    H  
ATOM   1784  C   SER A 186      15.745  17.562  30.574  1.00 10.00      A    C  
ATOM   1785  O   SER A 186      16.004  18.090  29.491  1.00 10.00      A    O  
ATOM   1786  N   SER A 187      15.038  18.170  31.527  1.00 10.00      A    N  
ATOM   1787  HN  SER A 187      14.883  17.706  32.379  1.00 10.00      A    H  
ATOM   1788  CA  SER A 187      14.470  19.505  31.334  1.00 10.00      A    C  
ATOM   1789  CB  SER A 187      13.320  19.748  32.314  1.00 10.00      A    C  
ATOM   1790  OG  SER A 187      12.777  18.527  32.781  1.00 10.00      A    O  
ATOM   1791  HG  SER A 187      12.847  18.496  33.738  1.00 10.00      A    H  
ATOM   1792  C   SER A 187      15.503  20.627  31.449  1.00 10.00      A    C  
ATOM   1793  O   SER A 187      15.306  21.585  32.194  1.00 10.00      A    O  
ATOM   1794  N   SER A 188      16.602  20.494  30.726  1.00 10.00      A    N  
ATOM   1795  HN  SER A 188      16.728  19.674  30.200  1.00 10.00      A    H  
ATOM   1796  CA  SER A 188      17.643  21.511  30.706  1.00 10.00      A    C  
ATOM   1797  CB  SER A 188      18.677  21.114  29.654  1.00 10.00      A    C  
ATOM   1798  OG  SER A 188      18.709  19.699  29.500  1.00 10.00      A    O  
ATOM   1799  HG  SER A 188      18.249  19.452  28.692  1.00 10.00      A    H  
ATOM   1800  C   SER A 188      17.025  22.872  30.359  1.00 10.00      A    C  
ATOM   1801  O   SER A 188      16.657  23.116  29.208  1.00 10.00      A    O  
ATOM   1802  N   ARG A 189      16.910  23.752  31.359  1.00 10.00      A    N  
ATOM   1803  HN  ARG A 189      17.271  23.526  32.242  1.00 10.00      A    H  
ATOM   1804  CA  ARG A 189      16.293  25.060  31.162  1.00 10.00      A    C  
ATOM   1805  CB  ARG A 189      15.601  25.542  32.450  1.00 10.00      A    C  
ATOM   1806  CG  ARG A 189      14.325  24.780  32.814  1.00 10.00      A    C  
ATOM   1807  CD  ARG A 189      13.557  25.477  33.937  1.00 10.00      A    C  
ATOM   1808  NE  ARG A 189      12.172  24.994  34.062  1.00 10.00      A    N  
ATOM   1809  HE  ARG A 189      11.861  24.361  33.379  1.00 10.00      A    H  
ATOM   1810  CZ  ARG A 189      11.324  25.356  35.040  1.00 10.00      A    C  
ATOM   1811  NH1 ARG A 189      11.711  26.208  35.987  1.00 10.00      A    N  
ATOM   1812 HH11 ARG A 189      12.675  26.600  35.976  1.00 10.00      A    H  
ATOM   1813 HH12 ARG A 189      11.052  26.487  36.747  1.00 10.00      A    H  
ATOM   1814  NH2 ARG A 189      10.083  24.857  35.072  1.00 10.00      A    N  
ATOM   1815 HH21 ARG A 189       9.770  24.188  34.339  1.00 10.00      A    H  
ATOM   1816 HH22 ARG A 189       9.418  25.133  35.832  1.00 10.00      A    H  
ATOM   1817  C   ARG A 189      17.288  26.098  30.655  1.00 10.00      A    C  
ATOM   1818  O   ARG A 189      17.890  26.832  31.437  1.00 10.00      A    O  
ATOM   1819  N   SER A 190      17.442  26.168  29.341  1.00 10.00      A    N  
ATOM   1820  HN  SER A 190      16.921  25.566  28.765  1.00 10.00      A    H  
ATOM   1821  CA  SER A 190      18.363  27.121  28.736  1.00 10.00      A    C  
ATOM   1822  CB  SER A 190      19.092  26.516  27.530  1.00 10.00      A    C  
ATOM   1823  OG  SER A 190      20.341  25.953  27.915  1.00 10.00      A    O  
ATOM   1824  HG  SER A 190      20.506  25.157  27.402  1.00 10.00      A    H  
ATOM   1825  C   SER A 190      17.667  28.425  28.350  1.00 10.00      A    C  
ATOM   1826  O   SER A 190      16.947  28.492  27.351  1.00 10.00      A    O  
ATOM   1827  N   ARG A 191      17.880  29.457  29.156  1.00 10.00      A    N  
ATOM   1828  HN  ARG A 191      18.455  29.338  29.944  1.00 10.00      A    H  
ATOM   1829  CA  ARG A 191      17.291  30.763  28.891  1.00 10.00      A    C  
ATOM   1830  CB  ARG A 191      16.553  31.326  30.124  1.00 10.00      A    C  
ATOM   1831  CG  ARG A 191      15.079  30.924  30.214  1.00 10.00      A    C  
ATOM   1832  CD  ARG A 191      14.287  31.784  31.203  1.00 10.00      A    C  
ATOM   1833  NE  ARG A 191      12.845  31.470  31.164  1.00 10.00      A    N  
ATOM   1834  HE  ARG A 191      12.555  30.826  30.478  1.00 10.00      A    H  
ATOM   1835  CZ  ARG A 191      11.918  31.997  31.985  1.00 10.00      A    C  
ATOM   1836  NH1 ARG A 191      12.263  32.875  32.925  1.00 10.00      A    N  
ATOM   1837 HH11 ARG A 191      13.259  33.166  33.032  1.00 10.00      A    H  
ATOM   1838 HH12 ARG A 191      11.539  33.279  33.558  1.00 10.00      A    H  
ATOM   1839  NH2 ARG A 191      10.635  31.647  31.850  1.00 10.00      A    N  
ATOM   1840 HH21 ARG A 191      10.352  30.971  31.109  1.00 10.00      A    H  
ATOM   1841 HH22 ARG A 191       9.907  32.048  32.482  1.00 10.00      A    H  
ATOM   1842  C   ARG A 191      18.358  31.731  28.392  1.00 10.00      A    C  
ATOM   1843  O   ARG A 191      18.608  32.763  29.015  1.00 10.00      A    O  
ATOM   1844  N   ASN A 192      19.007  31.379  27.284  1.00 10.00      A    N  
ATOM   1845  HN  ASN A 192      18.765  30.543  26.829  1.00 10.00      A    H  
ATOM   1846  CA  ASN A 192      20.036  32.240  26.698  1.00 10.00      A    C  
ATOM   1847  CB  ASN A 192      21.365  31.502  26.453  1.00 10.00      A    C  
ATOM   1848  CG  ASN A 192      22.523  32.471  26.272  1.00 10.00      A    C  
ATOM   1849  OD1 ASN A 192      22.319  33.632  25.935  1.00 10.00      A    O  
ATOM   1850  ND2 ASN A 192      23.751  32.010  26.489  1.00 10.00      A    N  
ATOM   1851 HD21 ASN A 192      23.863  31.071  26.752  1.00 10.00      A    H  
ATOM   1852 HD22 ASN A 192      24.499  32.634  26.379  1.00 10.00      A    H  
ATOM   1853  C   ASN A 192      19.494  32.858  25.417  1.00 10.00      A    C  
ATOM   1854  O   ASN A 192      19.758  32.386  24.311  1.00 10.00      A    O  
ATOM   1855  N   SER A 193      18.702  33.903  25.603  1.00 10.00      A    N  
ATOM   1856  HN  SER A 193      18.548  34.220  26.515  1.00 10.00      A    H  
ATOM   1857  CA  SER A 193      18.058  34.610  24.510  1.00 10.00      A    C  
ATOM   1858  CB  SER A 193      16.851  35.372  25.058  1.00 10.00      A    C  
ATOM   1859  OG  SER A 193      17.036  35.687  26.431  1.00 10.00      A    O  
ATOM   1860  HG  SER A 193      17.650  36.420  26.505  1.00 10.00      A    H  
ATOM   1861  C   SER A 193      19.017  35.558  23.794  1.00 10.00      A    C  
ATOM   1862  O   SER A 193      18.814  36.777  23.782  1.00 10.00      A    O  
ATOM   1863  N   SER A 194      20.058  35.006  23.192  1.00 10.00      A    N  
ATOM   1864  HN  SER A 194      20.172  34.030  23.225  1.00 10.00      A    H  
ATOM   1865  CA  SER A 194      21.030  35.812  22.472  1.00 10.00      A    C  
ATOM   1866  CB  SER A 194      22.347  35.044  22.300  1.00 10.00      A    C  
ATOM   1867  OG  SER A 194      22.112  33.689  21.962  1.00 10.00      A    O  
ATOM   1868  HG  SER A 194      21.712  33.641  21.092  1.00 10.00      A    H  
ATOM   1869  C   SER A 194      20.465  36.228  21.112  1.00 10.00      A    C  
ATOM   1870  O   SER A 194      20.215  35.378  20.259  1.00 10.00      A    O  
ATOM   1871  N   ARG A 195      20.269  37.524  20.920  1.00 10.00      A    N  
ATOM   1872  HN  ARG A 195      20.493  38.147  21.637  1.00 10.00      A    H  
ATOM   1873  CA  ARG A 195      19.716  38.050  19.670  1.00 10.00      A    C  
ATOM   1874  CB  ARG A 195      19.171  39.471  19.844  1.00 10.00      A    C  
ATOM   1875  CG  ARG A 195      17.785  39.528  20.474  1.00 10.00      A    C  
ATOM   1876  CD  ARG A 195      17.292  40.968  20.641  1.00 10.00      A    C  
ATOM   1877  NE  ARG A 195      16.218  41.035  21.636  1.00 10.00      A    N  
ATOM   1878  HE  ARG A 195      15.719  40.204  21.784  1.00 10.00      A    H  
ATOM   1879  CZ  ARG A 195      15.855  42.128  22.329  1.00 10.00      A    C  
ATOM   1880  NH1 ARG A 195      16.457  43.302  22.134  1.00 10.00      A    N  
ATOM   1881 HH11 ARG A 195      17.224  43.389  21.432  1.00 10.00      A    H  
ATOM   1882 HH12 ARG A 195      16.164  44.141  22.682  1.00 10.00      A    H  
ATOM   1883  NH2 ARG A 195      14.912  42.011  23.266  1.00 10.00      A    N  
ATOM   1884 HH21 ARG A 195      14.614  42.839  23.817  1.00 10.00      A    H  
ATOM   1885 HH22 ARG A 195      14.468  41.080  23.455  1.00 10.00      A    H  
ATOM   1886  C   ARG A 195      20.687  37.953  18.487  1.00 10.00      A    C  
ATOM   1887  O   ARG A 195      20.261  37.718  17.354  1.00 10.00      A    O  
ATOM   1888  N   ASN A 196      21.980  38.114  18.745  1.00 10.00      A    N  
ATOM   1889  HN  ASN A 196      22.270  38.301  19.672  1.00 10.00      A    H  
ATOM   1890  CA  ASN A 196      22.992  38.022  17.686  1.00 10.00      A    C  
ATOM   1891  CB  ASN A 196      24.324  37.599  18.294  1.00 10.00      A    C  
ATOM   1892  CG  ASN A 196      24.839  38.617  19.307  1.00 10.00      A    C  
ATOM   1893  OD1 ASN A 196      24.382  38.671  20.449  1.00 10.00      A    O  
ATOM   1894  ND2 ASN A 196      25.779  39.443  18.894  1.00 10.00      A    N  
ATOM   1895 HD21 ASN A 196      26.094  39.365  17.966  1.00 10.00      A    H  
ATOM   1896 HD22 ASN A 196      26.131  40.098  19.537  1.00 10.00      A    H  
ATOM   1897  C   ASN A 196      23.169  39.352  16.936  1.00 10.00      A    C  
ATOM   1898  O   ASN A 196      22.734  40.404  17.414  1.00 10.00      A    O  
ATOM   1899  N   SER A 197      23.841  39.292  15.773  1.00 10.00      A    N  
ATOM   1900  HN  SER A 197      24.164  38.429  15.465  1.00 10.00      A    H  
ATOM   1901  CA  SER A 197      24.107  40.474  14.943  1.00 10.00      A    C  
ATOM   1902  CB  SER A 197      25.615  40.790  14.928  1.00 10.00      A    C  
ATOM   1903  OG  SER A 197      26.401  39.602  14.824  1.00 10.00      A    O  
ATOM   1904  HG  SER A 197      26.472  39.335  13.900  1.00 10.00      A    H  
ATOM   1905  C   SER A 197      23.583  40.290  13.514  1.00 10.00      A    C  
ATOM   1906  O   SER A 197      23.554  39.167  13.002  1.00 10.00      A    O  
ATOM   1907  N   THR A 198      23.216  41.399  12.863  1.00 10.00      A    N  
ATOM   1908  HN  THR A 198      23.344  42.278  13.288  1.00 10.00      A    H  
ATOM   1909  CA  THR A 198      22.657  41.348  11.512  1.00 10.00      A    C  
ATOM   1910  CB  THR A 198      21.726  42.551  11.224  1.00 10.00      A    C  
ATOM   1911  OG1 THR A 198      22.177  43.700  11.964  1.00 10.00      A    O  
ATOM   1912  HG1 THR A 198      22.835  44.171  11.447  1.00 10.00      A    H  
ATOM   1913  CG2 THR A 198      20.289  42.239  11.630  1.00 10.00      A    C  
ATOM   1914  C   THR A 198      23.726  41.265  10.425  1.00 10.00      A    C  
ATOM   1915  O   THR A 198      24.610  42.118  10.347  1.00 10.00      A    O  
ATOM   1916  N   PRO A 199      23.649  40.218   9.589  1.00 10.00      A    N  
ATOM   1917  CA  PRO A 199      24.573  39.998   8.455  1.00 10.00      A    C  
ATOM   1918  CB  PRO A 199      24.317  38.526   8.084  1.00 10.00      A    C  
ATOM   1919  CG  PRO A 199      23.449  37.984   9.177  1.00 10.00      A    C  
ATOM   1920  CD  PRO A 199      22.662  39.148   9.678  1.00 10.00      A    C  
ATOM   1921  C   PRO A 199      24.221  40.931   7.273  1.00 10.00      A    C  
ATOM   1922  O   PRO A 199      23.130  41.491   7.241  1.00 10.00      A    O  
ATOM   1923  N   GLY A 200      25.130  41.109   6.301  1.00 10.00      A    N  
ATOM   1924  HN  GLY A 200      25.985  40.630   6.336  1.00 10.00      A    H  
ATOM   1925  CA  GLY A 200      24.843  42.008   5.182  1.00 10.00      A    C  
ATOM   1926  C   GLY A 200      24.074  41.362   4.040  1.00 10.00      A    C  
ATOM   1927  O   GLY A 200      24.268  40.189   3.737  1.00 10.00      A    O  
ATOM   1928  N   SER A 201      23.209  42.148   3.403  1.00 10.00      A    N  
ATOM   1929  HN  SER A 201      23.078  43.066   3.718  1.00 10.00      A    H  
ATOM   1930  CA  SER A 201      22.398  41.677   2.283  1.00 10.00      A    C  
ATOM   1931  CB  SER A 201      21.265  42.659   2.068  1.00 10.00      A    C  
ATOM   1932  OG  SER A 201      21.551  43.871   2.733  1.00 10.00      A    O  
ATOM   1933  HG  SER A 201      22.350  44.249   2.371  1.00 10.00      A    H  
ATOM   1934  C   SER A 201      23.184  41.525   0.982  1.00 10.00      A    C  
ATOM   1935  O   SER A 201      23.110  42.381   0.092  1.00 10.00      A    O  
ATOM   1936  N   SER A 202      23.954  40.458   0.886  1.00 10.00      A    N  
ATOM   1937  HN  SER A 202      24.016  39.845   1.651  1.00 10.00      A    H  
ATOM   1938  CA  SER A 202      24.744  40.171  -0.299  1.00 10.00      A    C  
ATOM   1939  CB  SER A 202      25.759  39.087   0.058  1.00 10.00      A    C  
ATOM   1940  OG  SER A 202      25.557  38.641   1.393  1.00 10.00      A    O  
ATOM   1941  HG  SER A 202      25.694  37.693   1.438  1.00 10.00      A    H  
ATOM   1942  C   SER A 202      23.822  39.683  -1.416  1.00 10.00      A    C  
ATOM   1943  O   SER A 202      23.481  38.501  -1.479  1.00 10.00      A    O  
ATOM   1944  N   ARG A 203      23.414  40.599  -2.285  1.00 10.00      A    N  
ATOM   1945  HN  ARG A 203      23.736  41.520  -2.194  1.00 10.00      A    H  
ATOM   1946  CA  ARG A 203      22.503  40.269  -3.377  1.00 10.00      A    C  
ATOM   1947  CB  ARG A 203      21.920  41.536  -4.009  1.00 10.00      A    C  
ATOM   1948  CG  ARG A 203      21.162  42.434  -3.049  1.00 10.00      A    C  
ATOM   1949  CD  ARG A 203      20.686  43.693  -3.755  1.00 10.00      A    C  
ATOM   1950  NE  ARG A 203      20.358  44.752  -2.807  1.00 10.00      A    N  
ATOM   1951  HE  ARG A 203      20.599  44.594  -1.871  1.00 10.00      A    H  
ATOM   1952  CZ  ARG A 203      19.764  45.898  -3.136  1.00 10.00      A    C  
ATOM   1953  NH1 ARG A 203      19.426  46.142  -4.401  1.00 10.00      A    N  
ATOM   1954 HH11 ARG A 203      19.625  45.437  -5.144  1.00 10.00      A    H  
ATOM   1955 HH12 ARG A 203      18.960  47.038  -4.657  1.00 10.00      A    H  
ATOM   1956  NH2 ARG A 203      19.515  46.805  -2.196  1.00 10.00      A    N  
ATOM   1957 HH21 ARG A 203      19.785  46.620  -1.206  1.00 10.00      A    H  
ATOM   1958 HH22 ARG A 203      19.049  47.705  -2.441  1.00 10.00      A    H  
ATOM   1959  C   ARG A 203      23.164  39.424  -4.453  1.00 10.00      A    C  
ATOM   1960  O   ARG A 203      23.687  39.954  -5.432  1.00 10.00      A    O  
ATOM   1961  N   GLY A 204      23.151  38.115  -4.260  1.00 10.00      A    N  
ATOM   1962  HN  GLY A 204      22.749  37.753  -3.440  1.00 10.00      A    H  
ATOM   1963  CA  GLY A 204      23.728  37.223  -5.241  1.00 10.00      A    C  
ATOM   1964  C   GLY A 204      22.790  37.039  -6.414  1.00 10.00      A    C  
ATOM   1965  O   GLY A 204      21.599  36.799  -6.222  1.00 10.00      A    O  
ATOM   1966  N   THR A 205      23.315  37.171  -7.620  1.00 10.00      A    N  
ATOM   1967  HN  THR A 205      24.267  37.375  -7.709  1.00 10.00      A    H  
ATOM   1968  CA  THR A 205      22.516  37.023  -8.823  1.00 10.00      A    C  
ATOM   1969  CB  THR A 205      23.330  37.431 -10.065  1.00 10.00      A    C  
ATOM   1970  OG1 THR A 205      24.715  37.151  -9.827  1.00 10.00      A    O  
ATOM   1971  HG1 THR A 205      24.863  36.203  -9.900  1.00 10.00      A    H  
ATOM   1972  CG2 THR A 205      23.160  38.918 -10.343  1.00 10.00      A    C  
ATOM   1973  C   THR A 205      22.015  35.592  -8.980  1.00 10.00      A    C  
ATOM   1974  O   THR A 205      22.783  34.689  -9.325  1.00 10.00      A    O  
ATOM   1975  N   SER A 206      20.737  35.395  -8.683  1.00 10.00      A    N  
ATOM   1976  HN  SER A 206      20.202  36.150  -8.361  1.00 10.00      A    H  
ATOM   1977  CA  SER A 206      20.105  34.093  -8.794  1.00 10.00      A    C  
ATOM   1978  CB  SER A 206      18.637  34.207  -8.382  1.00 10.00      A    C  
ATOM   1979  OG  SER A 206      18.469  35.205  -7.387  1.00 10.00      A    O  
ATOM   1980  HG  SER A 206      17.557  35.503  -7.385  1.00 10.00      A    H  
ATOM   1981  C   SER A 206      20.204  33.567 -10.221  1.00 10.00      A    C  
ATOM   1982  O   SER A 206      19.716  34.201 -11.158  1.00 10.00      A    O  
ATOM   1983  N   PRO A 207      20.858  32.408 -10.403  1.00 10.00      A    N  
ATOM   1984  CA  PRO A 207      21.024  31.793 -11.721  1.00 10.00      A    C  
ATOM   1985  CB  PRO A 207      21.853  30.532 -11.434  1.00 10.00      A    C  
ATOM   1986  CG  PRO A 207      22.479  30.778 -10.106  1.00 10.00      A    C  
ATOM   1987  CD  PRO A 207      21.497  31.617  -9.343  1.00 10.00      A    C  
ATOM   1988  C   PRO A 207      19.678  31.411 -12.331  1.00 10.00      A    C  
ATOM   1989  O   PRO A 207      18.701  31.181 -11.610  1.00 10.00      A    O  
ATOM   1990  N   ALA A 208      19.633  31.359 -13.657  1.00 10.00      A    N  
ATOM   1991  HN  ALA A 208      20.442  31.563 -14.166  1.00 10.00      A    H  
ATOM   1992  CA  ALA A 208      18.417  31.002 -14.372  1.00 10.00      A    C  
ATOM   1993  CB  ALA A 208      18.637  31.105 -15.872  1.00 10.00      A    C  
ATOM   1994  C   ALA A 208      17.967  29.598 -13.984  1.00 10.00      A    C  
ATOM   1995  O   ALA A 208      18.617  28.609 -14.322  1.00 10.00      A    O  
ATOM   1996  N   ARG A 209      16.865  29.523 -13.253  1.00 10.00      A    N  
ATOM   1997  HN  ARG A 209      16.398  30.350 -13.010  1.00 10.00      A    H  
ATOM   1998  CA  ARG A 209      16.334  28.246 -12.799  1.00 10.00      A    C  
ATOM   1999  CB  ARG A 209      15.256  28.453 -11.728  1.00 10.00      A    C  
ATOM   2000  CG  ARG A 209      15.788  28.619 -10.314  1.00 10.00      A    C  
ATOM   2001  CD  ARG A 209      14.654  28.619  -9.297  1.00 10.00      A    C  
ATOM   2002  NE  ARG A 209      15.142  28.681  -7.915  1.00 10.00      A    N  
ATOM   2003  HE  ARG A 209      16.107  28.826  -7.790  1.00 10.00      A    H  
ATOM   2004  CZ  ARG A 209      14.362  28.553  -6.834  1.00 10.00      A    C  
ATOM   2005  NH1 ARG A 209      13.055  28.352  -6.969  1.00 10.00      A    N  
ATOM   2006 HH11 ARG A 209      12.448  28.251  -6.127  1.00 10.00      A    H  
ATOM   2007 HH12 ARG A 209      12.629  28.296  -7.919  1.00 10.00      A    H  
ATOM   2008  NH2 ARG A 209      14.897  28.625  -5.617  1.00 10.00      A    N  
ATOM   2009 HH21 ARG A 209      15.923  28.784  -5.502  1.00 10.00      A    H  
ATOM   2010 HH22 ARG A 209      14.296  28.525  -4.773  1.00 10.00      A    H  
ATOM   2011  C   ARG A 209      15.774  27.407 -13.946  1.00 10.00      A    C  
ATOM   2012  O   ARG A 209      14.618  27.571 -14.338  1.00 10.00      A    O  
ATOM   2013  N   MET A 210      16.603  26.525 -14.495  1.00 10.00      A    N  
ATOM   2014  HN  MET A 210      17.530  26.481 -14.181  1.00 10.00      A    H  
ATOM   2015  CA  MET A 210      16.171  25.637 -15.568  1.00 10.00      A    C  
ATOM   2016  CB  MET A 210      17.368  25.083 -16.346  1.00 10.00      A    C  
ATOM   2017  CG  MET A 210      17.726  25.894 -17.581  1.00 10.00      A    C  
ATOM   2018  SD  MET A 210      18.909  25.055 -18.655  1.00 10.00      A    S  
ATOM   2019  CE  MET A 210      19.031  26.234 -19.997  1.00 10.00      A    C  
ATOM   2020  C   MET A 210      15.344  24.500 -14.976  1.00 10.00      A    C  
ATOM   2021  O   MET A 210      15.879  23.463 -14.586  1.00 10.00      A    O  
ATOM   2022  N   ALA A 211      14.040  24.732 -14.883  1.00 10.00      A    N  
ATOM   2023  HN  ALA A 211      13.693  25.591 -15.204  1.00 10.00      A    H  
ATOM   2024  CA  ALA A 211      13.106  23.764 -14.316  1.00 10.00      A    C  
ATOM   2025  CB  ALA A 211      11.706  24.363 -14.243  1.00 10.00      A    C  
ATOM   2026  C   ALA A 211      13.093  22.435 -15.073  1.00 10.00      A    C  
ATOM   2027  O   ALA A 211      12.530  22.328 -16.162  1.00 10.00      A    O  
ATOM   2028  N   GLY A 212      13.743  21.435 -14.488  1.00 10.00      A    N  
ATOM   2029  HN  GLY A 212      14.214  21.602 -13.650  1.00 10.00      A    H  
ATOM   2030  CA  GLY A 212      13.784  20.113 -15.078  1.00 10.00      A    C  
ATOM   2031  C   GLY A 212      12.519  19.345 -14.763  1.00 10.00      A    C  
ATOM   2032  O   GLY A 212      12.172  19.164 -13.593  1.00 10.00      A    O  
ATOM   2033  N   ASN A 213      11.827  18.897 -15.800  1.00 10.00      A    N  
ATOM   2034  HN  ASN A 213      12.169  19.055 -16.703  1.00 10.00      A    H  
ATOM   2035  CA  ASN A 213      10.571  18.172 -15.632  1.00 10.00      A    C  
ATOM   2036  CB  ASN A 213       9.733  18.231 -16.913  1.00 10.00      A    C  
ATOM   2037  CG  ASN A 213       8.245  18.079 -16.649  1.00 10.00      A    C  
ATOM   2038  OD1 ASN A 213       7.740  18.495 -15.607  1.00 10.00      A    O  
ATOM   2039  ND2 ASN A 213       7.535  17.483 -17.595  1.00 10.00      A    N  
ATOM   2040 HD21 ASN A 213       8.001  17.177 -18.400  1.00 10.00      A    H  
ATOM   2041 HD22 ASN A 213       6.572  17.372 -17.449  1.00 10.00      A    H  
ATOM   2042  C   ASN A 213      10.792  16.723 -15.203  1.00 10.00      A    C  
ATOM   2043  O   ASN A 213      10.820  15.817 -16.033  1.00 10.00      A    O  
ATOM   2044  N   GLY A 214      10.972  16.523 -13.905  1.00 10.00      A    N  
ATOM   2045  HN  GLY A 214      10.999  17.300 -13.304  1.00 10.00      A    H  
ATOM   2046  CA  GLY A 214      11.170  15.188 -13.367  1.00 10.00      A    C  
ATOM   2047  C   GLY A 214      10.844  15.139 -11.887  1.00 10.00      A    C  
ATOM   2048  O   GLY A 214      11.338  14.277 -11.159  1.00 10.00      A    O  
ATOM   2049  N   GLY A 215       9.972  16.047 -11.455  1.00 10.00      A    N  
ATOM   2050  HN  GLY A 215       9.565  16.662 -12.102  1.00 10.00      A    H  
ATOM   2051  CA  GLY A 215       9.605  16.137 -10.050  1.00 10.00      A    C  
ATOM   2052  C   GLY A 215       8.664  15.051  -9.565  1.00 10.00      A    C  
ATOM   2053  O   GLY A 215       8.349  14.992  -8.376  1.00 10.00      A    O  
ATOM   2054  N   ASP A 216       8.228  14.173 -10.457  1.00 10.00      A    N  
ATOM   2055  HN  ASP A 216       8.524  14.235 -11.389  1.00 10.00      A    H  
ATOM   2056  CA  ASP A 216       7.310  13.110 -10.056  1.00 10.00      A    C  
ATOM   2057  CB  ASP A 216       6.631  12.439 -11.248  1.00 10.00      A    C  
ATOM   2058  CG  ASP A 216       5.274  11.865 -10.865  1.00 10.00      A    C  
ATOM   2059  OD1 ASP A 216       5.225  10.984  -9.981  1.00 10.00      A    O  
ATOM   2060  OD2 ASP A 216       4.250  12.303 -11.429  1.00 10.00      A    O  
ATOM   2061  C   ASP A 216       7.997  12.088  -9.150  1.00 10.00      A    C  
ATOM   2062  O   ASP A 216       7.350  11.415  -8.352  1.00 10.00      A    O  
ATOM   2063  N   ALA A 217       9.319  11.996  -9.265  1.00 10.00      A    N  
ATOM   2064  HN  ALA A 217       9.780  12.550  -9.925  1.00 10.00      A    H  
ATOM   2065  CA  ALA A 217      10.097  11.082  -8.435  1.00 10.00      A    C  
ATOM   2066  CB  ALA A 217      11.548  11.065  -8.896  1.00 10.00      A    C  
ATOM   2067  C   ALA A 217      10.010  11.527  -6.977  1.00 10.00      A    C  
ATOM   2068  O   ALA A 217       9.885  10.709  -6.064  1.00 10.00      A    O  
ATOM   2069  N   ALA A 218      10.063  12.841  -6.773  1.00 10.00      A    N  
ATOM   2070  HN  ALA A 218      10.157  13.437  -7.543  1.00 10.00      A    H  
ATOM   2071  CA  ALA A 218       9.968  13.415  -5.439  1.00 10.00      A    C  
ATOM   2072  CB  ALA A 218      10.480  14.848  -5.436  1.00 10.00      A    C  
ATOM   2073  C   ALA A 218       8.517  13.362  -4.980  1.00 10.00      A    C  
ATOM   2074  O   ALA A 218       8.227  13.194  -3.795  1.00 10.00      A    O  
ATOM   2075  N   LEU A 219       7.610  13.490  -5.943  1.00 10.00      A    N  
ATOM   2076  HN  LEU A 219       7.915  13.632  -6.864  1.00 10.00      A    H  
ATOM   2077  CA  LEU A 219       6.183  13.437  -5.678  1.00 10.00      A    C  
ATOM   2078  CB  LEU A 219       5.407  13.785  -6.954  1.00 10.00      A    C  
ATOM   2079  CG  LEU A 219       3.890  13.931  -6.825  1.00 10.00      A    C  
ATOM   2080  CD1 LEU A 219       3.538  15.004  -5.808  1.00 10.00      A    C  
ATOM   2081  CD2 LEU A 219       3.271  14.251  -8.178  1.00 10.00      A    C  
ATOM   2082  C   LEU A 219       5.805  12.042  -5.185  1.00 10.00      A    C  
ATOM   2083  O   LEU A 219       4.902  11.882  -4.363  1.00 10.00      A    O  
ATOM   2084  N   ALA A 220       6.514  11.040  -5.696  1.00 10.00      A    N  
ATOM   2085  HN  ALA A 220       7.205  11.239  -6.368  1.00 10.00      A    H  
ATOM   2086  CA  ALA A 220       6.288   9.655  -5.307  1.00 10.00      A    C  
ATOM   2087  CB  ALA A 220       6.950   8.712  -6.300  1.00 10.00      A    C  
ATOM   2088  C   ALA A 220       6.827   9.412  -3.903  1.00 10.00      A    C  
ATOM   2089  O   ALA A 220       6.165   8.787  -3.073  1.00 10.00      A    O  
ATOM   2090  N   LEU A 221       8.028   9.919  -3.638  1.00 10.00      A    N  
ATOM   2091  HN  LEU A 221       8.511  10.402  -4.343  1.00 10.00      A    H  
ATOM   2092  CA  LEU A 221       8.648   9.768  -2.329  1.00 10.00      A    C  
ATOM   2093  CB  LEU A 221      10.076  10.319  -2.335  1.00 10.00      A    C  
ATOM   2094  CG  LEU A 221      11.092   9.566  -3.198  1.00 10.00      A    C  
ATOM   2095  CD1 LEU A 221      12.437  10.277  -3.179  1.00 10.00      A    C  
ATOM   2096  CD2 LEU A 221      11.243   8.126  -2.726  1.00 10.00      A    C  
ATOM   2097  C   LEU A 221       7.816  10.477  -1.268  1.00 10.00      A    C  
ATOM   2098  O   LEU A 221       7.622   9.960  -0.170  1.00 10.00      A    O  
ATOM   2099  N   LEU A 222       7.294  11.649  -1.623  1.00 10.00      A    N  
ATOM   2100  HN  LEU A 222       7.479  11.998  -2.523  1.00 10.00      A    H  
ATOM   2101  CA  LEU A 222       6.471  12.440  -0.710  1.00 10.00      A    C  
ATOM   2102  CB  LEU A 222       6.418  13.904  -1.157  1.00 10.00      A    C  
ATOM   2103  CG  LEU A 222       5.978  14.919  -0.098  1.00 10.00      A    C  
ATOM   2104  CD1 LEU A 222       6.860  14.829   1.140  1.00 10.00      A    C  
ATOM   2105  CD2 LEU A 222       5.992  16.328  -0.669  1.00 10.00      A    C  
ATOM   2106  C   LEU A 222       5.062  11.855  -0.577  1.00 10.00      A    C  
ATOM   2107  O   LEU A 222       4.171  12.459   0.027  1.00 10.00      A    O  
ATOM   2108  N   LEU A 223       4.860  10.696  -1.183  1.00 10.00      A    N  
ATOM   2109  HN  LEU A 223       5.593  10.300  -1.703  1.00 10.00      A    H  
ATOM   2110  CA  LEU A 223       3.591   9.992  -1.105  1.00 10.00      A    C  
ATOM   2111  CB  LEU A 223       3.070   9.645  -2.505  1.00 10.00      A    C  
ATOM   2112  CG  LEU A 223       1.776   8.826  -2.562  1.00 10.00      A    C  
ATOM   2113  CD1 LEU A 223       0.604   9.620  -2.001  1.00 10.00      A    C  
ATOM   2114  CD2 LEU A 223       1.493   8.364  -3.983  1.00 10.00      A    C  
ATOM   2115  C   LEU A 223       3.805   8.726  -0.287  1.00 10.00      A    C  
ATOM   2116  O   LEU A 223       3.047   8.430   0.638  1.00 10.00      A    O  
ATOM   2117  N   LEU A 224       4.872   8.005  -0.625  1.00 10.00      A    N  
ATOM   2118  HN  LEU A 224       5.432   8.309  -1.372  1.00 10.00      A    H  
ATOM   2119  CA  LEU A 224       5.232   6.776   0.068  1.00 10.00      A    C  
ATOM   2120  CB  LEU A 224       6.452   6.131  -0.600  1.00 10.00      A    C  
ATOM   2121  CG  LEU A 224       6.958   4.831   0.030  1.00 10.00      A    C  
ATOM   2122  CD1 LEU A 224       5.969   3.698  -0.198  1.00 10.00      A    C  
ATOM   2123  CD2 LEU A 224       8.335   4.470  -0.507  1.00 10.00      A    C  
ATOM   2124  C   LEU A 224       5.532   7.069   1.531  1.00 10.00      A    C  
ATOM   2125  O   LEU A 224       5.133   6.316   2.417  1.00 10.00      A    O  
ATOM   2126  N   ASP A 225       6.228   8.177   1.774  1.00 10.00      A    N  
ATOM   2127  HN  ASP A 225       6.526   8.729   1.018  1.00 10.00      A    H  
ATOM   2128  CA  ASP A 225       6.572   8.592   3.130  1.00 10.00      A    C  
ATOM   2129  CB  ASP A 225       7.368   9.905   3.105  1.00 10.00      A    C  
ATOM   2130  CG  ASP A 225       6.951  10.886   4.186  1.00 10.00      A    C  
ATOM   2131  OD1 ASP A 225       7.475  10.788   5.318  1.00 10.00      A    O  
ATOM   2132  OD2 ASP A 225       6.093  11.752   3.901  1.00 10.00      A    O  
ATOM   2133  C   ASP A 225       5.315   8.735   3.983  1.00 10.00      A    C  
ATOM   2134  O   ASP A 225       5.231   8.177   5.076  1.00 10.00      A    O  
ATOM   2135  N   ARG A 226       4.326   9.448   3.455  1.00 10.00      A    N  
ATOM   2136  HN  ARG A 226       4.451   9.850   2.572  1.00 10.00      A    H  
ATOM   2137  CA  ARG A 226       3.072   9.663   4.165  1.00 10.00      A    C  
ATOM   2138  CB  ARG A 226       2.178  10.656   3.424  1.00 10.00      A    C  
ATOM   2139  CG  ARG A 226       2.516  12.111   3.706  1.00 10.00      A    C  
ATOM   2140  CD  ARG A 226       1.410  13.039   3.232  1.00 10.00      A    C  
ATOM   2141  NE  ARG A 226       1.618  14.416   3.687  1.00 10.00      A    N  
ATOM   2142  HE  ARG A 226       2.451  14.601   4.180  1.00 10.00      A    H  
ATOM   2143  CZ  ARG A 226       0.754  15.412   3.480  1.00 10.00      A    C  
ATOM   2144  NH1 ARG A 226      -0.386  15.189   2.828  1.00 10.00      A    N  
ATOM   2145 HH11 ARG A 226      -1.063  15.965   2.669  1.00 10.00      A    H  
ATOM   2146 HH12 ARG A 226      -0.613  14.229   2.471  1.00 10.00      A    H  
ATOM   2147  NH2 ARG A 226       1.028  16.631   3.934  1.00 10.00      A    N  
ATOM   2148 HH21 ARG A 226       0.359  17.415   3.778  1.00 10.00      A    H  
ATOM   2149 HH22 ARG A 226       1.917  16.810   4.453  1.00 10.00      A    H  
ATOM   2150  C   ARG A 226       2.336   8.355   4.420  1.00 10.00      A    C  
ATOM   2151  O   ARG A 226       1.647   8.210   5.429  1.00 10.00      A    O  
ATOM   2152  N   LEU A 227       2.482   7.405   3.505  1.00 10.00      A    N  
ATOM   2153  HN  LEU A 227       3.037   7.582   2.713  1.00 10.00      A    H  
ATOM   2154  CA  LEU A 227       1.844   6.104   3.655  1.00 10.00      A    C  
ATOM   2155  CB  LEU A 227       1.904   5.315   2.346  1.00 10.00      A    C  
ATOM   2156  CG  LEU A 227       0.990   5.812   1.222  1.00 10.00      A    C  
ATOM   2157  CD1 LEU A 227       1.301   5.091  -0.082  1.00 10.00      A    C  
ATOM   2158  CD2 LEU A 227      -0.474   5.630   1.599  1.00 10.00      A    C  
ATOM   2159  C   LEU A 227       2.519   5.337   4.782  1.00 10.00      A    C  
ATOM   2160  O   LEU A 227       1.855   4.728   5.621  1.00 10.00      A    O  
ATOM   2161  N   ASN A 228       3.846   5.399   4.803  1.00 10.00      A    N  
ATOM   2162  HN  ASN A 228       4.312   5.891   4.091  1.00 10.00      A    H  
ATOM   2163  CA  ASN A 228       4.631   4.742   5.840  1.00 10.00      A    C  
ATOM   2164  CB  ASN A 228       6.132   4.886   5.558  1.00 10.00      A    C  
ATOM   2165  CG  ASN A 228       6.648   3.913   4.510  1.00 10.00      A    C  
ATOM   2166  OD1 ASN A 228       5.951   3.561   3.562  1.00 10.00      A    O  
ATOM   2167  ND2 ASN A 228       7.887   3.470   4.674  1.00 10.00      A    N  
ATOM   2168 HD21 ASN A 228       8.394   3.790   5.446  1.00 10.00      A    H  
ATOM   2169 HD22 ASN A 228       8.237   2.834   4.019  1.00 10.00      A    H  
ATOM   2170  C   ASN A 228       4.302   5.361   7.192  1.00 10.00      A    C  
ATOM   2171  O   ASN A 228       4.217   4.664   8.203  1.00 10.00      A    O  
ATOM   2172  N   GLN A 229       4.110   6.680   7.196  1.00 10.00      A    N  
ATOM   2173  HN  GLN A 229       4.223   7.181   6.356  1.00 10.00      A    H  
ATOM   2174  CA  GLN A 229       3.761   7.404   8.411  1.00 10.00      A    C  
ATOM   2175  CB  GLN A 229       3.723   8.914   8.163  1.00 10.00      A    C  
ATOM   2176  CG  GLN A 229       5.088   9.552   7.961  1.00 10.00      A    C  
ATOM   2177  CD  GLN A 229       5.047  11.063   8.078  1.00 10.00      A    C  
ATOM   2178  OE1 GLN A 229       4.250  11.619   8.837  1.00 10.00      A    O  
ATOM   2179  NE2 GLN A 229       5.893  11.741   7.323  1.00 10.00      A    N  
ATOM   2180 HE21 GLN A 229       6.502  11.234   6.722  1.00 10.00      A    H  
ATOM   2181 HE22 GLN A 229       5.887  12.714   7.383  1.00 10.00      A    H  
ATOM   2182  C   GLN A 229       2.409   6.936   8.935  1.00 10.00      A    C  
ATOM   2183  O   GLN A 229       2.197   6.847  10.145  1.00 10.00      A    O  
ATOM   2184  N   LEU A 230       1.500   6.631   8.015  1.00 10.00      A    N  
ATOM   2185  HN  LEU A 230       1.733   6.724   7.066  1.00 10.00      A    H  
ATOM   2186  CA  LEU A 230       0.171   6.156   8.378  1.00 10.00      A    C  
ATOM   2187  CB  LEU A 230      -0.752   6.123   7.156  1.00 10.00      A    C  
ATOM   2188  CG  LEU A 230      -1.204   7.479   6.608  1.00 10.00      A    C  
ATOM   2189  CD1 LEU A 230      -2.063   7.291   5.367  1.00 10.00      A    C  
ATOM   2190  CD2 LEU A 230      -1.957   8.266   7.669  1.00 10.00      A    C  
ATOM   2191  C   LEU A 230       0.263   4.773   9.007  1.00 10.00      A    C  
ATOM   2192  O   LEU A 230      -0.437   4.473   9.973  1.00 10.00      A    O  
ATOM   2193  N   GLU A 231       1.148   3.946   8.462  1.00 10.00      A    N  
ATOM   2194  HN  GLU A 231       1.672   4.248   7.687  1.00 10.00      A    H  
ATOM   2195  CA  GLU A 231       1.353   2.597   8.967  1.00 10.00      A    C  
ATOM   2196  CB  GLU A 231       2.279   1.812   8.033  1.00 10.00      A    C  
ATOM   2197  CG  GLU A 231       2.115   0.303   8.113  1.00 10.00      A    C  
ATOM   2198  CD  GLU A 231       2.841  -0.425   6.997  1.00 10.00      A    C  
ATOM   2199  OE1 GLU A 231       2.174  -0.852   6.028  1.00 10.00      A    O  
ATOM   2200  OE2 GLU A 231       4.077  -0.569   7.090  1.00 10.00      A    O  
ATOM   2201  C   GLU A 231       1.923   2.646  10.385  1.00 10.00      A    C  
ATOM   2202  O   GLU A 231       1.494   1.900  11.267  1.00 10.00      A    O  
ATOM   2203  N   SER A 232       2.876   3.548  10.609  1.00 10.00      A    N  
ATOM   2204  HN  SER A 232       3.191   4.111   9.866  1.00 10.00      A    H  
ATOM   2205  CA  SER A 232       3.483   3.700  11.925  1.00 10.00      A    C  
ATOM   2206  CB  SER A 232       4.759   4.538  11.836  1.00 10.00      A    C  
ATOM   2207  OG  SER A 232       4.572   5.668  11.003  1.00 10.00      A    O  
ATOM   2208  HG  SER A 232       3.699   6.050  11.164  1.00 10.00      A    H  
ATOM   2209  C   SER A 232       2.498   4.320  12.915  1.00 10.00      A    C  
ATOM   2210  O   SER A 232       2.581   4.081  14.119  1.00 10.00      A    O  
ATOM   2211  N   LYS A 233       1.557   5.103  12.387  1.00 10.00      A    N  
ATOM   2212  HN  LYS A 233       1.548   5.245  11.418  1.00 10.00      A    H  
ATOM   2213  CA  LYS A 233       0.537   5.758  13.204  1.00 10.00      A    C  
ATOM   2214  CB  LYS A 233      -0.172   6.855  12.400  1.00 10.00      A    C  
ATOM   2215  CG  LYS A 233       0.315   8.268  12.676  1.00 10.00      A    C  
ATOM   2216  CD  LYS A 233      -0.524   9.289  11.920  1.00 10.00      A    C  
ATOM   2217  CE  LYS A 233      -0.129  10.710  12.285  1.00 10.00      A    C  
ATOM   2218  NZ  LYS A 233      -0.974  11.728  11.602  1.00 10.00      A    N  
ATOM   2219  HZ1 LYS A 233      -0.659  12.684  11.864  1.00 10.00      A    H  
ATOM   2220  HZ2 LYS A 233      -1.970  11.616  11.882  1.00 10.00      A    H  
ATOM   2221  HZ3 LYS A 233      -0.902  11.622  10.571  1.00 10.00      A    H  
ATOM   2222  C   LYS A 233      -0.498   4.746  13.686  1.00 10.00      A    C  
ATOM   2223  O   LYS A 233      -1.280   5.028  14.589  1.00 10.00      A    O  
ATOM   2224  N   MET A 234      -0.512   3.582  13.053  1.00 10.00      A    N  
ATOM   2225  HN  MET A 234       0.111   3.438  12.311  1.00 10.00      A    H  
ATOM   2226  CA  MET A 234      -1.443   2.519  13.412  1.00 10.00      A    C  
ATOM   2227  CB  MET A 234      -2.002   1.875  12.134  1.00 10.00      A    C  
ATOM   2228  CG  MET A 234      -2.792   0.603  12.361  1.00 10.00      A    C  
ATOM   2229  SD  MET A 234      -3.892   0.191  11.002  1.00 10.00      A    S  
ATOM   2230  CE  MET A 234      -4.585  -1.330  11.642  1.00 10.00      A    C  
ATOM   2231  C   MET A 234      -0.759   1.478  14.308  1.00 10.00      A    C  
ATOM   2232  O   MET A 234      -1.392   0.544  14.801  1.00 10.00      A    O  
ATOM   2233  N   SER A 235       0.538   1.664  14.536  1.00 10.00      A    N  
ATOM   2234  HN  SER A 235       0.979   2.449  14.151  1.00 10.00      A    H  
ATOM   2235  CA  SER A 235       1.316   0.744  15.363  1.00 10.00      A    C  
ATOM   2236  CB  SER A 235       2.813   1.057  15.256  1.00 10.00      A    C  
ATOM   2237  OG  SER A 235       3.503   0.058  14.516  1.00 10.00      A    O  
ATOM   2238  HG  SER A 235       3.408   0.233  13.572  1.00 10.00      A    H  
ATOM   2239  C   SER A 235       0.861   0.777  16.823  1.00 10.00      A    C  
ATOM   2240  O   SER A 235       0.147   1.683  17.241  1.00 10.00      A    O  
ATOM   2241  N   GLY A 236       1.306  -0.201  17.602  1.00 10.00      A    N  
ATOM   2242  HN  GLY A 236       1.916  -0.870  17.230  1.00 10.00      A    H  
ATOM   2243  CA  GLY A 236       0.912  -0.278  19.001  1.00 10.00      A    C  
ATOM   2244  C   GLY A 236       1.803   0.552  19.897  1.00 10.00      A    C  
ATOM   2245  O   GLY A 236       1.695   0.503  21.124  1.00 10.00      A    O  
ATOM   2246  N   LYS A 237       2.700   1.298  19.279  1.00 10.00      A    N  
ATOM   2247  HN  LYS A 237       2.727   1.288  18.301  1.00 10.00      A    H  
ATOM   2248  CA  LYS A 237       3.619   2.153  20.006  1.00 10.00      A    C  
ATOM   2249  CB  LYS A 237       4.953   2.259  19.270  1.00 10.00      A    C  
ATOM   2250  CG  LYS A 237       5.624   0.916  19.030  1.00 10.00      A    C  
ATOM   2251  CD  LYS A 237       7.138   1.038  19.046  1.00 10.00      A    C  
ATOM   2252  CE  LYS A 237       7.795  -0.324  19.216  1.00 10.00      A    C  
ATOM   2253  NZ  LYS A 237       9.240  -0.205  19.552  1.00 10.00      A    N  
ATOM   2254  HZ1 LYS A 237       9.715  -1.123  19.419  1.00 10.00      A    H  
ATOM   2255  HZ2 LYS A 237       9.361   0.092  20.545  1.00 10.00      A    H  
ATOM   2256  HZ3 LYS A 237       9.695   0.496  18.935  1.00 10.00      A    H  
ATOM   2257  C   LYS A 237       2.994   3.524  20.208  1.00 10.00      A    C  
ATOM   2258  O   LYS A 237       2.956   4.340  19.286  1.00 10.00      A    O  
ATOM   2259  N   GLY A 238       2.508   3.758  21.418  1.00 10.00      A    N  
ATOM   2260  HN  GLY A 238       2.599   3.071  22.107  1.00 10.00      A    H  
ATOM   2261  CA  GLY A 238       1.846   5.008  21.742  1.00 10.00      A    C  
ATOM   2262  C   GLY A 238       2.773   6.198  21.884  1.00 10.00      A    C  
ATOM   2263  O   GLY A 238       2.859   6.797  22.956  1.00 10.00      A    O  
ATOM   2264  N   GLN A 239       3.471   6.543  20.815  1.00 10.00      A    N  
ATOM   2265  HN  GLN A 239       3.387   6.010  19.993  1.00 10.00      A    H  
ATOM   2266  CA  GLN A 239       4.347   7.697  20.834  1.00 10.00      A    C  
ATOM   2267  CB  GLN A 239       5.542   7.512  19.895  1.00 10.00      A    C  
ATOM   2268  CG  GLN A 239       6.842   8.063  20.460  1.00 10.00      A    C  
ATOM   2269  CD  GLN A 239       7.923   8.288  19.410  1.00 10.00      A    C  
ATOM   2270  OE1 GLN A 239       8.034   7.551  18.426  1.00 10.00      A    O  
ATOM   2271  NE2 GLN A 239       8.730   9.319  19.613  1.00 10.00      A    N  
ATOM   2272 HE21 GLN A 239       8.586   9.867  20.411  1.00 10.00      A    H  
ATOM   2273 HE22 GLN A 239       9.435   9.493  18.958  1.00 10.00      A    H  
ATOM   2274  C   GLN A 239       3.530   8.908  20.414  1.00 10.00      A    C  
ATOM   2275  O   GLN A 239       3.112   8.999  19.264  1.00 10.00      A    O  
ATOM   2276  N   GLN A 240       3.263   9.801  21.362  1.00 10.00      A    N  
ATOM   2277  HN  GLN A 240       3.596   9.642  22.268  1.00 10.00      A    H  
ATOM   2278  CA  GLN A 240       2.473  11.002  21.096  1.00 10.00      A    C  
ATOM   2279  CB  GLN A 240       2.271  11.841  22.359  1.00 10.00      A    C  
ATOM   2280  CG  GLN A 240       1.153  11.345  23.258  1.00 10.00      A    C  
ATOM   2281  CD  GLN A 240       0.590  12.430  24.159  1.00 10.00      A    C  
ATOM   2282  OE1 GLN A 240       1.280  13.381  24.522  1.00 10.00      A    O  
ATOM   2283  NE2 GLN A 240      -0.673  12.292  24.523  1.00 10.00      A    N  
ATOM   2284 HE21 GLN A 240      -1.165  11.513  24.193  1.00 10.00      A    H  
ATOM   2285 HE22 GLN A 240      -1.061  12.971  25.113  1.00 10.00      A    H  
ATOM   2286  C   GLN A 240       3.043  11.860  19.972  1.00 10.00      A    C  
ATOM   2287  O   GLN A 240       3.912  12.708  20.192  1.00 10.00      A    O  
ATOM   2288  N   GLN A 241       2.564  11.609  18.764  1.00 10.00      A    N  
ATOM   2289  HN  GLN A 241       1.936  10.866  18.646  1.00 10.00      A    H  
ATOM   2290  CA  GLN A 241       2.973  12.379  17.605  1.00 10.00      A    C  
ATOM   2291  CB  GLN A 241       2.864  11.536  16.331  1.00 10.00      A    C  
ATOM   2292  CG  GLN A 241       4.001  11.751  15.344  1.00 10.00      A    C  
ATOM   2293  CD  GLN A 241       3.679  11.236  13.951  1.00 10.00      A    C  
ATOM   2294  OE1 GLN A 241       2.545  11.337  13.479  1.00 10.00      A    O  
ATOM   2295  NE2 GLN A 241       4.671  10.657  13.293  1.00 10.00      A    N  
ATOM   2296 HE21 GLN A 241       5.541  10.594  13.734  1.00 10.00      A    H  
ATOM   2297 HE22 GLN A 241       4.493  10.314  12.391  1.00 10.00      A    H  
ATOM   2298  C   GLN A 241       2.069  13.604  17.490  1.00 10.00      A    C  
ATOM   2299  O   GLN A 241       0.926  13.496  17.039  1.00 10.00      A    O  
ATOM   2300  N   GLN A 242       2.573  14.748  17.946  1.00 10.00      A    N  
ATOM   2301  HN  GLN A 242       3.469  14.744  18.332  1.00 10.00      A    H  
ATOM   2302  CA  GLN A 242       1.830  16.004  17.902  1.00 10.00      A    C  
ATOM   2303  CB  GLN A 242       2.719  17.172  18.344  1.00 10.00      A    C  
ATOM   2304  CG  GLN A 242       3.004  17.198  19.836  1.00 10.00      A    C  
ATOM   2305  CD  GLN A 242       3.942  18.319  20.244  1.00 10.00      A    C  
ATOM   2306  OE1 GLN A 242       4.810  18.734  19.481  1.00 10.00      A    O  
ATOM   2307  NE2 GLN A 242       3.774  18.809  21.461  1.00 10.00      A    N  
ATOM   2308 HE21 GLN A 242       3.064  18.427  22.017  1.00 10.00      A    H  
ATOM   2309 HE22 GLN A 242       4.368  19.528  21.756  1.00 10.00      A    H  
ATOM   2310  C   GLN A 242       1.272  16.271  16.510  1.00 10.00      A    C  
ATOM   2311  O   GLN A 242       2.008  16.248  15.522  1.00 10.00      A    O  
ATOM   2312  N   GLY A 243      -0.036  16.500  16.445  1.00 10.00      A    N  
ATOM   2313  HN  GLY A 243      -0.564  16.489  17.266  1.00 10.00      A    H  
ATOM   2314  CA  GLY A 243      -0.686  16.766  15.179  1.00 10.00      A    C  
ATOM   2315  C   GLY A 243      -0.067  17.942  14.459  1.00 10.00      A    C  
ATOM   2316  O   GLY A 243      -0.179  19.082  14.914  1.00 10.00      A    O  
ATOM   2317  N   GLN A 244       0.617  17.653  13.357  1.00 10.00      A    N  
ATOM   2318  HN  GLN A 244       0.687  16.723  13.075  1.00 10.00      A    H  
ATOM   2319  CA  GLN A 244       1.261  18.682  12.560  1.00 10.00      A    C  
ATOM   2320  CB  GLN A 244       2.003  18.064  11.371  1.00 10.00      A    C  
ATOM   2321  CG  GLN A 244       3.141  17.128  11.753  1.00 10.00      A    C  
ATOM   2322  CD  GLN A 244       3.804  16.497  10.542  1.00 10.00      A    C  
ATOM   2323  OE1 GLN A 244       3.166  16.275   9.514  1.00 10.00      A    O  
ATOM   2324  NE2 GLN A 244       5.091  16.203  10.652  1.00 10.00      A    N  
ATOM   2325 HE21 GLN A 244       5.543  16.404  11.496  1.00 10.00      A    H  
ATOM   2326 HE22 GLN A 244       5.536  15.791   9.881  1.00 10.00      A    H  
ATOM   2327  C   GLN A 244       0.217  19.661  12.062  1.00 10.00      A    C  
ATOM   2328  O   GLN A 244      -0.671  19.291  11.297  1.00 10.00      A    O  
ATOM   2329  N   THR A 245       0.311  20.893  12.527  1.00 10.00      A    N  
ATOM   2330  HN  THR A 245       1.033  21.118  13.151  1.00 10.00      A    H  
ATOM   2331  CA  THR A 245      -0.627  21.925  12.143  1.00 10.00      A    C  
ATOM   2332  CB  THR A 245      -0.298  23.236  12.871  1.00 10.00      A    C  
ATOM   2333  OG1 THR A 245       1.104  23.250  13.180  1.00 10.00      A    O  
ATOM   2334  HG1 THR A 245       1.609  23.248  12.361  1.00 10.00      A    H  
ATOM   2335  CG2 THR A 245      -1.100  23.343  14.158  1.00 10.00      A    C  
ATOM   2336  C   THR A 245      -0.597  22.155  10.639  1.00 10.00      A    C  
ATOM   2337  O   THR A 245       0.322  22.789  10.116  1.00 10.00      A    O  
ATOM   2338  N   VAL A 246      -1.584  21.599   9.947  1.00 10.00      A    N  
ATOM   2339  HN  VAL A 246      -2.249  21.054  10.418  1.00 10.00      A    H  
ATOM   2340  CA  VAL A 246      -1.689  21.756   8.508  1.00 10.00      A    C  
ATOM   2341  CB  VAL A 246      -2.735  20.798   7.898  1.00 10.00      A    C  
ATOM   2342  CG1 VAL A 246      -2.668  20.824   6.376  1.00 10.00      A    C  
ATOM   2343  CG2 VAL A 246      -2.539  19.381   8.419  1.00 10.00      A    C  
ATOM   2344  C   VAL A 246      -2.062  23.194   8.180  1.00 10.00      A    C  
ATOM   2345  O   VAL A 246      -3.230  23.574   8.215  1.00 10.00      A    O  
ATOM   2346  N   THR A 247      -1.054  23.993   7.888  1.00 10.00      A    N  
ATOM   2347  HN  THR A 247      -0.145  23.627   7.884  1.00 10.00      A    H  
ATOM   2348  CA  THR A 247      -1.257  25.390   7.564  1.00 10.00      A    C  
ATOM   2349  CB  THR A 247       0.055  26.183   7.722  1.00 10.00      A    C  
ATOM   2350  OG1 THR A 247       1.078  25.584   6.916  1.00 10.00      A    O  
ATOM   2351  HG1 THR A 247       1.470  24.844   7.391  1.00 10.00      A    H  
ATOM   2352  CG2 THR A 247       0.502  26.191   9.178  1.00 10.00      A    C  
ATOM   2353  C   THR A 247      -1.770  25.535   6.136  1.00 10.00      A    C  
ATOM   2354  O   THR A 247      -1.749  24.574   5.361  1.00 10.00      A    O  
ATOM   2355  N   LYS A 248      -2.216  26.739   5.787  1.00 10.00      A    N  
ATOM   2356  HN  LYS A 248      -2.204  27.459   6.448  1.00 10.00      A    H  
ATOM   2357  CA  LYS A 248      -2.731  27.012   4.449  1.00 10.00      A    C  
ATOM   2358  CB  LYS A 248      -3.271  28.441   4.361  1.00 10.00      A    C  
ATOM   2359  CG  LYS A 248      -4.459  28.689   5.276  1.00 10.00      A    C  
ATOM   2360  CD  LYS A 248      -4.878  30.148   5.278  1.00 10.00      A    C  
ATOM   2361  CE  LYS A 248      -6.092  30.360   6.169  1.00 10.00      A    C  
ATOM   2362  NZ  LYS A 248      -6.474  31.794   6.253  1.00 10.00      A    N  
ATOM   2363  HZ1 LYS A 248      -6.743  32.148   5.313  1.00 10.00      A    H  
ATOM   2364  HZ2 LYS A 248      -5.675  32.357   6.608  1.00 10.00      A    H  
ATOM   2365  HZ3 LYS A 248      -7.280  31.911   6.900  1.00 10.00      A    H  
ATOM   2366  C   LYS A 248      -1.670  26.762   3.381  1.00 10.00      A    C  
ATOM   2367  O   LYS A 248      -1.990  26.544   2.216  1.00 10.00      A    O  
ATOM   2368  N   LYS A 249      -0.409  26.781   3.793  1.00 10.00      A    N  
ATOM   2369  HN  LYS A 249      -0.216  26.956   4.736  1.00 10.00      A    H  
ATOM   2370  CA  LYS A 249       0.693  26.536   2.879  1.00 10.00      A    C  
ATOM   2371  CB  LYS A 249       2.007  27.017   3.494  1.00 10.00      A    C  
ATOM   2372  CG  LYS A 249       3.175  27.012   2.524  1.00 10.00      A    C  
ATOM   2373  CD  LYS A 249       4.470  27.410   3.211  1.00 10.00      A    C  
ATOM   2374  CE  LYS A 249       5.632  27.419   2.231  1.00 10.00      A    C  
ATOM   2375  NZ  LYS A 249       6.793  28.178   2.769  1.00 10.00      A    N  
ATOM   2376  HZ1 LYS A 249       7.400  28.502   1.989  1.00 10.00      A    H  
ATOM   2377  HZ2 LYS A 249       7.352  27.572   3.402  1.00 10.00      A    H  
ATOM   2378  HZ3 LYS A 249       6.460  29.004   3.305  1.00 10.00      A    H  
ATOM   2379  C   LYS A 249       0.772  25.048   2.557  1.00 10.00      A    C  
ATOM   2380  O   LYS A 249       0.712  24.654   1.393  1.00 10.00      A    O  
ATOM   2381  N   SER A 250       0.864  24.230   3.605  1.00 10.00      A    N  
ATOM   2382  HN  SER A 250       0.905  24.611   4.504  1.00 10.00      A    H  
ATOM   2383  CA  SER A 250       0.940  22.779   3.452  1.00 10.00      A    C  
ATOM   2384  CB  SER A 250       1.148  22.122   4.815  1.00 10.00      A    C  
ATOM   2385  OG  SER A 250       0.526  22.884   5.835  1.00 10.00      A    O  
ATOM   2386  HG  SER A 250      -0.215  23.374   5.459  1.00 10.00      A    H  
ATOM   2387  C   SER A 250      -0.307  22.221   2.766  1.00 10.00      A    C  
ATOM   2388  O   SER A 250      -0.263  21.166   2.130  1.00 10.00      A    O  
ATOM   2389  N   ALA A 251      -1.423  22.928   2.911  1.00 10.00      A    N  
ATOM   2390  HN  ALA A 251      -1.406  23.740   3.460  1.00 10.00      A    H  
ATOM   2391  CA  ALA A 251      -2.670  22.521   2.283  1.00 10.00      A    C  
ATOM   2392  CB  ALA A 251      -3.848  23.227   2.933  1.00 10.00      A    C  
ATOM   2393  C   ALA A 251      -2.615  22.831   0.791  1.00 10.00      A    C  
ATOM   2394  O   ALA A 251      -3.099  22.059  -0.036  1.00 10.00      A    O  
ATOM   2395  N   ALA A 252      -2.002  23.962   0.457  1.00 10.00      A    N  
ATOM   2396  HN  ALA A 252      -1.636  24.532   1.166  1.00 10.00      A    H  
ATOM   2397  CA  ALA A 252      -1.857  24.381  -0.930  1.00 10.00      A    C  
ATOM   2398  CB  ALA A 252      -1.427  25.837  -1.011  1.00 10.00      A    C  
ATOM   2399  C   ALA A 252      -0.848  23.491  -1.640  1.00 10.00      A    C  
ATOM   2400  O   ALA A 252      -0.882  23.340  -2.861  1.00 10.00      A    O  
ATOM   2401  N   GLU A 253       0.064  22.919  -0.867  1.00 10.00      A    N  
ATOM   2402  HN  GLU A 253       0.072  23.123   0.096  1.00 10.00      A    H  
ATOM   2403  CA  GLU A 253       1.066  22.017  -1.403  1.00 10.00      A    C  
ATOM   2404  CB  GLU A 253       2.275  21.940  -0.465  1.00 10.00      A    C  
ATOM   2405  CG  GLU A 253       3.210  23.139  -0.573  1.00 10.00      A    C  
ATOM   2406  CD  GLU A 253       3.748  23.615   0.765  1.00 10.00      A    C  
ATOM   2407  OE1 GLU A 253       4.407  24.683   0.792  1.00 10.00      A    O  
ATOM   2408  OE2 GLU A 253       3.510  22.935   1.787  1.00 10.00      A    O  
ATOM   2409  C   GLU A 253       0.448  20.639  -1.626  1.00 10.00      A    C  
ATOM   2410  O   GLU A 253       1.024  19.781  -2.297  1.00 10.00      A    O  
ATOM   2411  N   ALA A 254      -0.740  20.444  -1.062  1.00 10.00      A    N  
ATOM   2412  HN  ALA A 254      -1.136  21.166  -0.528  1.00 10.00      A    H  
ATOM   2413  CA  ALA A 254      -1.464  19.189  -1.201  1.00 10.00      A    C  
ATOM   2414  CB  ALA A 254      -2.226  18.867   0.074  1.00 10.00      A    C  
ATOM   2415  C   ALA A 254      -2.412  19.243  -2.398  1.00 10.00      A    C  
ATOM   2416  O   ALA A 254      -2.624  18.238  -3.074  1.00 10.00      A    O  
ATOM   2417  N   SER A 255      -2.971  20.421  -2.663  1.00 10.00      A    N  
ATOM   2418  HN  SER A 255      -2.774  21.190  -2.085  1.00 10.00      A    H  
ATOM   2419  CA  SER A 255      -3.886  20.598  -3.787  1.00 10.00      A    C  
ATOM   2420  CB  SER A 255      -4.607  21.943  -3.681  1.00 10.00      A    C  
ATOM   2421  OG  SER A 255      -3.778  22.913  -3.063  1.00 10.00      A    O  
ATOM   2422  HG  SER A 255      -4.320  23.501  -2.531  1.00 10.00      A    H  
ATOM   2423  C   SER A 255      -3.141  20.490  -5.114  1.00 10.00      A    C  
ATOM   2424  O   SER A 255      -3.727  20.160  -6.148  1.00 10.00      A    O  
ATOM   2425  N   LYS A 256      -1.842  20.770  -5.071  1.00 10.00      A    N  
ATOM   2426  HN  LYS A 256      -1.448  21.050  -4.220  1.00 10.00      A    H  
ATOM   2427  CA  LYS A 256      -0.991  20.689  -6.254  1.00 10.00      A    C  
ATOM   2428  CB  LYS A 256       0.346  21.387  -5.998  1.00 10.00      A    C  
ATOM   2429  CG  LYS A 256       0.236  22.884  -5.774  1.00 10.00      A    C  
ATOM   2430  CD  LYS A 256       1.566  23.477  -5.338  1.00 10.00      A    C  
ATOM   2431  CE  LYS A 256       1.414  24.935  -4.940  1.00 10.00      A    C  
ATOM   2432  NZ  LYS A 256       2.684  25.507  -4.416  1.00 10.00      A    N  
ATOM   2433  HZ1 LYS A 256       3.430  25.444  -5.138  1.00 10.00      A    H  
ATOM   2434  HZ2 LYS A 256       2.990  24.985  -3.569  1.00 10.00      A    H  
ATOM   2435  HZ3 LYS A 256       2.546  26.505  -4.162  1.00 10.00      A    H  
ATOM   2436  C   LYS A 256      -0.749  19.233  -6.638  1.00 10.00      A    C  
ATOM   2437  O   LYS A 256      -0.320  18.934  -7.751  1.00 10.00      A    O  
ATOM   2438  N   LYS A 257      -1.019  18.335  -5.701  1.00 10.00      A    N  
ATOM   2439  HN  LYS A 257      -1.359  18.638  -4.834  1.00 10.00      A    H  
ATOM   2440  CA  LYS A 257      -0.843  16.915  -5.935  1.00 10.00      A    C  
ATOM   2441  CB  LYS A 257      -0.630  16.171  -4.612  1.00 10.00      A    C  
ATOM   2442  CG  LYS A 257       0.680  16.490  -3.910  1.00 10.00      A    C  
ATOM   2443  CD  LYS A 257       0.900  15.578  -2.713  1.00 10.00      A    C  
ATOM   2444  CE  LYS A 257       2.287  15.766  -2.120  1.00 10.00      A    C  
ATOM   2445  NZ  LYS A 257       2.646  14.664  -1.182  1.00 10.00      A    N  
ATOM   2446  HZ1 LYS A 257       2.474  13.741  -1.630  1.00 10.00      A    H  
ATOM   2447  HZ2 LYS A 257       2.075  14.727  -0.318  1.00 10.00      A    H  
ATOM   2448  HZ3 LYS A 257       3.652  14.726  -0.924  1.00 10.00      A    H  
ATOM   2449  C   LYS A 257      -2.063  16.353  -6.651  1.00 10.00      A    C  
ATOM   2450  O   LYS A 257      -3.183  16.827  -6.441  1.00 10.00      A    O  
ATOM   2451  N   PRO A 258      -1.859  15.352  -7.527  1.00 10.00      A    N  
ATOM   2452  CA  PRO A 258      -2.949  14.710  -8.268  1.00 10.00      A    C  
ATOM   2453  CB  PRO A 258      -2.247  13.582  -9.034  1.00 10.00      A    C  
ATOM   2454  CG  PRO A 258      -0.830  14.023  -9.140  1.00 10.00      A    C  
ATOM   2455  CD  PRO A 258      -0.547  14.790  -7.879  1.00 10.00      A    C  
ATOM   2456  C   PRO A 258      -4.003  14.133  -7.326  1.00 10.00      A    C  
ATOM   2457  O   PRO A 258      -3.725  13.869  -6.156  1.00 10.00      A    O  
ATOM   2458  N   ARG A 259      -5.204  13.920  -7.849  1.00 10.00      A    N  
ATOM   2459  HN  ARG A 259      -5.346  14.115  -8.796  1.00 10.00      A    H  
ATOM   2460  CA  ARG A 259      -6.316  13.394  -7.058  1.00 10.00      A    C  
ATOM   2461  CB  ARG A 259      -7.551  13.219  -7.948  1.00 10.00      A    C  
ATOM   2462  CG  ARG A 259      -8.857  13.035  -7.189  1.00 10.00      A    C  
ATOM   2463  CD  ARG A 259     -10.020  12.807  -8.143  1.00 10.00      A    C  
ATOM   2464  NE  ARG A 259     -11.311  12.779  -7.449  1.00 10.00      A    N  
ATOM   2465  HE  ARG A 259     -11.371  13.258  -6.592  1.00 10.00      A    H  
ATOM   2466  CZ  ARG A 259     -12.396  12.149  -7.908  1.00 10.00      A    C  
ATOM   2467  NH1 ARG A 259     -12.360  11.495  -9.063  1.00 10.00      A    N  
ATOM   2468 HH11 ARG A 259     -11.482  11.464  -9.623  1.00 10.00      A    H  
ATOM   2469 HH12 ARG A 259     -13.215  11.005  -9.413  1.00 10.00      A    H  
ATOM   2470  NH2 ARG A 259     -13.524  12.180  -7.214  1.00 10.00      A    N  
ATOM   2471 HH21 ARG A 259     -14.375  11.687  -7.575  1.00 10.00      A    H  
ATOM   2472 HH22 ARG A 259     -13.570  12.696  -6.302  1.00 10.00      A    H  
ATOM   2473  C   ARG A 259      -5.962  12.070  -6.379  1.00 10.00      A    C  
ATOM   2474  O   ARG A 259      -6.405  11.797  -5.267  1.00 10.00      A    O  
ATOM   2475  N   GLN A 260      -5.152  11.263  -7.050  1.00 10.00      A    N  
ATOM   2476  HN  GLN A 260      -4.820  11.543  -7.931  1.00 10.00      A    H  
ATOM   2477  CA  GLN A 260      -4.747   9.965  -6.527  1.00 10.00      A    C  
ATOM   2478  CB  GLN A 260      -4.661   8.930  -7.661  1.00 10.00      A    C  
ATOM   2479  CG  GLN A 260      -3.456   9.070  -8.589  1.00 10.00      A    C  
ATOM   2480  CD  GLN A 260      -3.648  10.091  -9.700  1.00 10.00      A    C  
ATOM   2481  OE1 GLN A 260      -4.318  11.108  -9.531  1.00 10.00      A    O  
ATOM   2482  NE2 GLN A 260      -3.057   9.824 -10.853  1.00 10.00      A    N  
ATOM   2483 HE21 GLN A 260      -2.538   8.997 -10.927  1.00 10.00      A    H  
ATOM   2484 HE22 GLN A 260      -3.168  10.463 -11.588  1.00 10.00      A    H  
ATOM   2485  C   GLN A 260      -3.433  10.037  -5.742  1.00 10.00      A    C  
ATOM   2486  O   GLN A 260      -2.845   9.012  -5.407  1.00 10.00      A    O  
ATOM   2487  N   LYS A 261      -2.972  11.248  -5.458  1.00 10.00      A    N  
ATOM   2488  HN  LYS A 261      -3.473  12.038  -5.761  1.00 10.00      A    H  
ATOM   2489  CA  LYS A 261      -1.735  11.435  -4.707  1.00 10.00      A    C  
ATOM   2490  CB  LYS A 261      -0.610  11.896  -5.631  1.00 10.00      A    C  
ATOM   2491  CG  LYS A 261      -0.045  10.800  -6.512  1.00 10.00      A    C  
ATOM   2492  CD  LYS A 261       1.181  11.285  -7.255  1.00 10.00      A    C  
ATOM   2493  CE  LYS A 261       1.761  10.192  -8.131  1.00 10.00      A    C  
ATOM   2494  NZ  LYS A 261       3.005  10.642  -8.799  1.00 10.00      A    N  
ATOM   2495  HZ1 LYS A 261       2.801  11.406  -9.475  1.00 10.00      A    H  
ATOM   2496  HZ2 LYS A 261       3.449   9.857  -9.315  1.00 10.00      A    H  
ATOM   2497  HZ3 LYS A 261       3.683  10.996  -8.097  1.00 10.00      A    H  
ATOM   2498  C   LYS A 261      -1.931  12.454  -3.598  1.00 10.00      A    C  
ATOM   2499  O   LYS A 261      -0.972  13.050  -3.107  1.00 10.00      A    O  
ATOM   2500  N   ARG A 262      -3.175  12.633  -3.196  1.00 10.00      A    N  
ATOM   2501  HN  ARG A 262      -3.887  12.092  -3.598  1.00 10.00      A    H  
ATOM   2502  CA  ARG A 262      -3.513  13.596  -2.162  1.00 10.00      A    C  
ATOM   2503  CB  ARG A 262      -4.747  14.398  -2.571  1.00 10.00      A    C  
ATOM   2504  CG  ARG A 262      -4.465  15.488  -3.586  1.00 10.00      A    C  
ATOM   2505  CD  ARG A 262      -5.752  16.138  -4.056  1.00 10.00      A    C  
ATOM   2506  NE  ARG A 262      -5.508  17.214  -5.011  1.00 10.00      A    N  
ATOM   2507  HE  ARG A 262      -4.565  17.423  -5.223  1.00 10.00      A    H  
ATOM   2508  CZ  ARG A 262      -6.470  17.905  -5.616  1.00 10.00      A    C  
ATOM   2509  NH1 ARG A 262      -7.747  17.626  -5.375  1.00 10.00      A    N  
ATOM   2510 HH11 ARG A 262      -8.002  16.860  -4.707  1.00 10.00      A    H  
ATOM   2511 HH12 ARG A 262      -8.501  18.167  -5.844  1.00 10.00      A    H  
ATOM   2512  NH2 ARG A 262      -6.152  18.889  -6.446  1.00 10.00      A    N  
ATOM   2513 HH21 ARG A 262      -5.143  19.126  -6.618  1.00 10.00      A    H  
ATOM   2514 HH22 ARG A 262      -6.895  19.433  -6.926  1.00 10.00      A    H  
ATOM   2515  C   ARG A 262      -3.758  12.935  -0.814  1.00 10.00      A    C  
ATOM   2516  O   ARG A 262      -3.735  11.712  -0.686  1.00 10.00      A    O  
ATOM   2517  N   THR A 263      -3.984  13.768   0.192  1.00 10.00      A    N  
ATOM   2518  HN  THR A 263      -3.981  14.731   0.016  1.00 10.00      A    H  
ATOM   2519  CA  THR A 263      -4.246  13.308   1.545  1.00 10.00      A    C  
ATOM   2520  CB  THR A 263      -2.941  13.190   2.363  1.00 10.00      A    C  
ATOM   2521  OG1 THR A 263      -1.823  12.991   1.480  1.00 10.00      A    O  
ATOM   2522  HG1 THR A 263      -2.058  12.320   0.820  1.00 10.00      A    H  
ATOM   2523  CG2 THR A 263      -3.023  12.022   3.334  1.00 10.00      A    C  
ATOM   2524  C   THR A 263      -5.171  14.300   2.244  1.00 10.00      A    C  
ATOM   2525  O   THR A 263      -4.841  15.480   2.359  1.00 10.00      A    O  
ATOM   2526  N   ALA A 264      -6.329  13.822   2.689  1.00 10.00      A    N  
ATOM   2527  HN  ALA A 264      -6.535  12.874   2.561  1.00 10.00      A    H  
ATOM   2528  CA  ALA A 264      -7.300  14.673   3.371  1.00 10.00      A    C  
ATOM   2529  CB  ALA A 264      -8.706  14.122   3.186  1.00 10.00      A    C  
ATOM   2530  C   ALA A 264      -6.971  14.801   4.856  1.00 10.00      A    C  
ATOM   2531  O   ALA A 264      -6.572  13.827   5.493  1.00 10.00      A    O  
ATOM   2532  N   THR A 265      -7.133  16.002   5.393  1.00 10.00      A    N  
ATOM   2533  HN  THR A 265      -7.460  16.738   4.826  1.00 10.00      A    H  
ATOM   2534  CA  THR A 265      -6.864  16.275   6.800  1.00 10.00      A    C  
ATOM   2535  CB  THR A 265      -5.484  16.945   6.985  1.00 10.00      A    C  
ATOM   2536  OG1 THR A 265      -5.359  18.047   6.072  1.00 10.00      A    O  
ATOM   2537  HG1 THR A 265      -4.458  18.083   5.748  1.00 10.00      A    H  
ATOM   2538  CG2 THR A 265      -4.355  15.955   6.740  1.00 10.00      A    C  
ATOM   2539  C   THR A 265      -7.929  17.219   7.346  1.00 10.00      A    C  
ATOM   2540  O   THR A 265      -8.873  17.570   6.638  1.00 10.00      A    O  
ATOM   2541  N   LYS A 266      -7.777  17.624   8.599  1.00 10.00      A    N  
ATOM   2542  HN  LYS A 266      -7.022  17.263   9.132  1.00 10.00      A    H  
ATOM   2543  CA  LYS A 266      -8.716  18.544   9.231  1.00 10.00      A    C  
ATOM   2544  CB  LYS A 266      -8.382  18.696  10.719  1.00 10.00      A    C  
ATOM   2545  CG  LYS A 266      -9.391  19.508  11.514  1.00 10.00      A    C  
ATOM   2546  CD  LYS A 266      -8.927  19.707  12.947  1.00 10.00      A    C  
ATOM   2547  CE  LYS A 266      -9.875  20.608  13.720  1.00 10.00      A    C  
ATOM   2548  NZ  LYS A 266      -9.428  20.798  15.126  1.00 10.00      A    N  
ATOM   2549  HZ1 LYS A 266      -8.468  21.199  15.142  1.00 10.00      A    H  
ATOM   2550  HZ2 LYS A 266      -9.418  19.884  15.622  1.00 10.00      A    H  
ATOM   2551  HZ3 LYS A 266     -10.071  21.445  15.624  1.00 10.00      A    H  
ATOM   2552  C   LYS A 266      -8.710  19.913   8.537  1.00 10.00      A    C  
ATOM   2553  O   LYS A 266      -9.686  20.660   8.605  1.00 10.00      A    O  
ATOM   2554  N   ALA A 267      -7.606  20.237   7.875  1.00 10.00      A    N  
ATOM   2555  HN  ALA A 267      -6.861  19.604   7.851  1.00 10.00      A    H  
ATOM   2556  CA  ALA A 267      -7.487  21.510   7.172  1.00 10.00      A    C  
ATOM   2557  CB  ALA A 267      -6.084  22.071   7.315  1.00 10.00      A    C  
ATOM   2558  C   ALA A 267      -7.850  21.352   5.700  1.00 10.00      A    C  
ATOM   2559  O   ALA A 267      -8.427  22.252   5.092  1.00 10.00      A    O  
ATOM   2560  N   TYR A 268      -7.497  20.205   5.136  1.00 10.00      A    N  
ATOM   2561  HN  TYR A 268      -7.044  19.527   5.680  1.00 10.00      A    H  
ATOM   2562  CA  TYR A 268      -7.786  19.904   3.741  1.00 10.00      A    C  
ATOM   2563  CB  TYR A 268      -6.487  19.544   3.004  1.00 10.00      A    C  
ATOM   2564  CG  TYR A 268      -6.589  19.608   1.496  1.00 10.00      A    C  
ATOM   2565  CD1 TYR A 268      -6.379  18.477   0.718  1.00 10.00      A    C  
ATOM   2566  CD2 TYR A 268      -6.894  20.798   0.851  1.00 10.00      A    C  
ATOM   2567  CE1 TYR A 268      -6.475  18.531  -0.660  1.00 10.00      A    C  
ATOM   2568  CE2 TYR A 268      -6.992  20.860  -0.526  1.00 10.00      A    C  
ATOM   2569  CZ  TYR A 268      -6.780  19.725  -1.277  1.00 10.00      A    C  
ATOM   2570  OH  TYR A 268      -6.884  19.781  -2.648  1.00 10.00      A    O  
ATOM   2571  HH  TYR A 268      -7.716  19.372  -2.922  1.00 10.00      A    H  
ATOM   2572  C   TYR A 268      -8.770  18.741   3.701  1.00 10.00      A    C  
ATOM   2573  O   TYR A 268      -8.379  17.586   3.532  1.00 10.00      A    O  
ATOM   2574  N   ASN A 269     -10.046  19.063   3.876  1.00 10.00      A    N  
ATOM   2575  HN  ASN A 269     -10.283  20.011   3.962  1.00 10.00      A    H  
ATOM   2576  CA  ASN A 269     -11.107  18.059   3.926  1.00 10.00      A    C  
ATOM   2577  CB  ASN A 269     -12.457  18.662   4.341  1.00 10.00      A    C  
ATOM   2578  CG  ASN A 269     -13.042  19.632   3.331  1.00 10.00      A    C  
ATOM   2579  OD1 ASN A 269     -13.193  19.315   2.153  1.00 10.00      A    O  
ATOM   2580  ND2 ASN A 269     -13.387  20.824   3.791  1.00 10.00      A    N  
ATOM   2581 HD21 ASN A 269     -13.248  21.010   4.744  1.00 10.00      A    H  
ATOM   2582 HD22 ASN A 269     -13.759  21.472   3.161  1.00 10.00      A    H  
ATOM   2583  C   ASN A 269     -11.220  17.197   2.670  1.00 10.00      A    C  
ATOM   2584  O   ASN A 269     -10.713  17.546   1.602  1.00 10.00      A    O  
ATOM   2585  N   VAL A 270     -11.906  16.065   2.821  1.00 10.00      A    N  
ATOM   2586  HN  VAL A 270     -12.293  15.866   3.704  1.00 10.00      A    H  
ATOM   2587  CA  VAL A 270     -12.101  15.105   1.735  1.00 10.00      A    C  
ATOM   2588  CB  VAL A 270     -12.954  13.901   2.202  1.00 10.00      A    C  
ATOM   2589  CG1 VAL A 270     -13.084  12.863   1.100  1.00 10.00      A    C  
ATOM   2590  CG2 VAL A 270     -12.353  13.270   3.449  1.00 10.00      A    C  
ATOM   2591  C   VAL A 270     -12.746  15.746   0.503  1.00 10.00      A    C  
ATOM   2592  O   VAL A 270     -12.435  15.378  -0.631  1.00 10.00      A    O  
ATOM   2593  N   THR A 271     -13.621  16.716   0.735  1.00 10.00      A    N  
ATOM   2594  HN  THR A 271     -13.799  16.980   1.659  1.00 10.00      A    H  
ATOM   2595  CA  THR A 271     -14.317  17.411  -0.342  1.00 10.00      A    C  
ATOM   2596  CB  THR A 271     -15.372  18.375   0.228  1.00 10.00      A    C  
ATOM   2597  OG1 THR A 271     -16.147  17.690   1.219  1.00 10.00      A    O  
ATOM   2598  HG1 THR A 271     -16.025  18.119   2.070  1.00 10.00      A    H  
ATOM   2599  CG2 THR A 271     -16.297  18.887  -0.865  1.00 10.00      A    C  
ATOM   2600  C   THR A 271     -13.340  18.191  -1.220  1.00 10.00      A    C  
ATOM   2601  O   THR A 271     -13.487  18.240  -2.440  1.00 10.00      A    O  
ATOM   2602  N   GLN A 272     -12.341  18.791  -0.592  1.00 10.00      A    N  
ATOM   2603  HN  GLN A 272     -12.280  18.721   0.387  1.00 10.00      A    H  
ATOM   2604  CA  GLN A 272     -11.338  19.561  -1.313  1.00 10.00      A    C  
ATOM   2605  CB  GLN A 272     -10.698  20.591  -0.378  1.00 10.00      A    C  
ATOM   2606  CG  GLN A 272     -11.658  21.643   0.159  1.00 10.00      A    C  
ATOM   2607  CD  GLN A 272     -11.193  22.230   1.480  1.00 10.00      A    C  
ATOM   2608  OE1 GLN A 272     -10.579  21.545   2.295  1.00 10.00      A    O  
ATOM   2609  NE2 GLN A 272     -11.480  23.504   1.702  1.00 10.00      A    N  
ATOM   2610 HE21 GLN A 272     -11.972  23.996   1.014  1.00 10.00      A    H  
ATOM   2611 HE22 GLN A 272     -11.181  23.902   2.547  1.00 10.00      A    H  
ATOM   2612  C   GLN A 272     -10.258  18.642  -1.881  1.00 10.00      A    C  
ATOM   2613  O   GLN A 272      -9.596  18.971  -2.867  1.00 10.00      A    O  
ATOM   2614  N   ALA A 273     -10.085  17.486  -1.255  1.00 10.00      A    N  
ATOM   2615  HN  ALA A 273     -10.641  17.280  -0.473  1.00 10.00      A    H  
ATOM   2616  CA  ALA A 273      -9.074  16.530  -1.679  1.00 10.00      A    C  
ATOM   2617  CB  ALA A 273      -8.598  15.699  -0.497  1.00 10.00      A    C  
ATOM   2618  C   ALA A 273      -9.535  15.618  -2.814  1.00 10.00      A    C  
ATOM   2619  O   ALA A 273      -8.920  15.589  -3.882  1.00 10.00      A    O  
ATOM   2620  N   PHE A 274     -10.621  14.888  -2.596  1.00 10.00      A    N  
ATOM   2621  HN  PHE A 274     -11.125  15.007  -1.757  1.00 10.00      A    H  
ATOM   2622  CA  PHE A 274     -11.105  13.938  -3.591  1.00 10.00      A    C  
ATOM   2623  CB  PHE A 274     -11.165  12.527  -2.993  1.00 10.00      A    C  
ATOM   2624  CG  PHE A 274      -9.937  12.138  -2.215  1.00 10.00      A    C  
ATOM   2625  CD1 PHE A 274      -8.743  11.868  -2.864  1.00 10.00      A    C  
ATOM   2626  CD2 PHE A 274      -9.978  12.043  -0.833  1.00 10.00      A    C  
ATOM   2627  CE1 PHE A 274      -7.615  11.511  -2.150  1.00 10.00      A    C  
ATOM   2628  CE2 PHE A 274      -8.854  11.687  -0.113  1.00 10.00      A    C  
ATOM   2629  CZ  PHE A 274      -7.670  11.420  -0.772  1.00 10.00      A    C  
ATOM   2630  C   PHE A 274     -12.469  14.322  -4.149  1.00 10.00      A    C  
ATOM   2631  O   PHE A 274     -13.082  13.550  -4.890  1.00 10.00      A    O  
ATOM   2632  N   GLY A 275     -12.944  15.503  -3.795  1.00 10.00      A    N  
ATOM   2633  HN  GLY A 275     -12.424  16.073  -3.191  1.00 10.00      A    H  
ATOM   2634  CA  GLY A 275     -14.230  15.956  -4.281  1.00 10.00      A    C  
ATOM   2635  C   GLY A 275     -15.368  15.549  -3.367  1.00 10.00      A    C  
ATOM   2636  O   GLY A 275     -15.155  14.857  -2.367  1.00 10.00      A    O  
ATOM   2637  N   ARG A 276     -16.579  15.960  -3.724  1.00 10.00      A    N  
ATOM   2638  HN  ARG A 276     -16.678  16.476  -4.547  1.00 10.00      A    H  
ATOM   2639  CA  ARG A 276     -17.766  15.654  -2.938  1.00 10.00      A    C  
ATOM   2640  CB  ARG A 276     -18.963  16.466  -3.445  1.00 10.00      A    C  
ATOM   2641  CG  ARG A 276     -18.934  17.937  -3.060  1.00 10.00      A    C  
ATOM   2642  CD  ARG A 276     -20.161  18.673  -3.581  1.00 10.00      A    C  
ATOM   2643  NE  ARG A 276     -20.894  19.356  -2.511  1.00 10.00      A    N  
ATOM   2644  HE  ARG A 276     -20.429  19.474  -1.652  1.00 10.00      A    H  
ATOM   2645  CZ  ARG A 276     -22.145  19.817  -2.637  1.00 10.00      A    C  
ATOM   2646  NH1 ARG A 276     -22.799  19.676  -3.788  1.00 10.00      A    N  
ATOM   2647 HH11 ARG A 276     -23.773  20.036  -3.888  1.00 10.00      A    H  
ATOM   2648 HH12 ARG A 276     -22.343  19.199  -4.594  1.00 10.00      A    H  
ATOM   2649  NH2 ARG A 276     -22.739  20.417  -1.610  1.00 10.00      A    N  
ATOM   2650 HH21 ARG A 276     -23.712  20.780  -1.703  1.00 10.00      A    H  
ATOM   2651 HH22 ARG A 276     -22.239  20.522  -0.701  1.00 10.00      A    H  
ATOM   2652  C   ARG A 276     -18.107  14.169  -2.983  1.00 10.00      A    C  
ATOM   2653  O   ARG A 276     -17.451  13.383  -3.671  1.00 10.00      A    O  
ATOM   2654  N   ARG A 277     -19.131  13.794  -2.232  1.00 10.00      A    N  
ATOM   2655  HN  ARG A 277     -19.607  14.467  -1.707  1.00 10.00      A    H  
ATOM   2656  CA  ARG A 277     -19.589  12.416  -2.182  1.00 10.00      A    C  
ATOM   2657  CB  ARG A 277     -19.960  12.028  -0.746  1.00 10.00      A    C  
ATOM   2658  CG  ARG A 277     -18.861  12.259   0.282  1.00 10.00      A    C  
ATOM   2659  CD  ARG A 277     -17.657  11.363   0.036  1.00 10.00      A    C  
ATOM   2660  NE  ARG A 277     -16.683  11.976  -0.871  1.00 10.00      A    N  
ATOM   2661  HE  ARG A 277     -16.954  12.801  -1.334  1.00 10.00      A    H  
ATOM   2662  CZ  ARG A 277     -15.472  11.477  -1.108  1.00 10.00      A    C  
ATOM   2663  NH1 ARG A 277     -15.087  10.351  -0.514  1.00 10.00      A    N  
ATOM   2664 HH11 ARG A 277     -14.142   9.955  -0.696  1.00 10.00      A    H  
ATOM   2665 HH12 ARG A 277     -15.734   9.858   0.145  1.00 10.00      A    H  
ATOM   2666  NH2 ARG A 277     -14.637  12.122  -1.916  1.00 10.00      A    N  
ATOM   2667 HH21 ARG A 277     -13.690  11.738  -2.108  1.00 10.00      A    H  
ATOM   2668 HH22 ARG A 277     -14.927  13.029  -2.358  1.00 10.00      A    H  
ATOM   2669  C   ARG A 277     -20.810  12.280  -3.075  1.00 10.00      A    C  
ATOM   2670  O   ARG A 277     -21.559  13.241  -3.249  1.00 10.00      A    O  
ATOM   2671  N   GLY A 278     -21.010  11.106  -3.642  1.00 10.00      A    N  
ATOM   2672  HN  GLY A 278     -20.389  10.366  -3.465  1.00 10.00      A    H  
ATOM   2673  CA  GLY A 278     -22.146  10.906  -4.513  1.00 10.00      A    C  
ATOM   2674  C   GLY A 278     -22.272   9.477  -4.989  1.00 10.00      A    C  
ATOM   2675  O   GLY A 278     -21.499   8.617  -4.574  1.00 10.00      A    O  
ATOM   2676  N   PRO A 279     -23.243   9.199  -5.867  1.00 10.00      A    N  
ATOM   2677  CA  PRO A 279     -23.482   7.858  -6.396  1.00 10.00      A    C  
ATOM   2678  CB  PRO A 279     -24.979   7.911  -6.694  1.00 10.00      A    C  
ATOM   2679  CG  PRO A 279     -25.221   9.322  -7.126  1.00 10.00      A    C  
ATOM   2680  CD  PRO A 279     -24.199  10.179  -6.419  1.00 10.00      A    C  
ATOM   2681  C   PRO A 279     -22.715   7.589  -7.688  1.00 10.00      A    C  
ATOM   2682  O   PRO A 279     -22.850   6.523  -8.287  1.00 10.00      A    O  
ATOM   2683  N   GLU A 280     -21.919   8.557  -8.118  1.00 10.00      A    N  
ATOM   2684  HN  GLU A 280     -21.835   9.382  -7.592  1.00 10.00      A    H  
ATOM   2685  CA  GLU A 280     -21.155   8.418  -9.346  1.00 10.00      A    C  
ATOM   2686  CB  GLU A 280     -20.720   9.784  -9.864  1.00 10.00      A    C  
ATOM   2687  CG  GLU A 280     -21.808  10.611 -10.520  1.00 10.00      A    C  
ATOM   2688  CD  GLU A 280     -21.262  11.929 -11.033  1.00 10.00      A    C  
ATOM   2689  OE1 GLU A 280     -21.929  12.968 -10.839  1.00 10.00      A    O  
ATOM   2690  OE2 GLU A 280     -20.149  11.924 -11.611  1.00 10.00      A    O  
ATOM   2691  C   GLU A 280     -19.915   7.560  -9.145  1.00 10.00      A    C  
ATOM   2692  O   GLU A 280     -19.321   7.542  -8.067  1.00 10.00      A    O  
ATOM   2693  N   GLN A 281     -19.517   6.880 -10.211  1.00 10.00      A    N  
ATOM   2694  HN  GLN A 281     -20.039   6.949 -11.035  1.00 10.00      A    H  
ATOM   2695  CA  GLN A 281     -18.329   6.036 -10.202  1.00 10.00      A    C  
ATOM   2696  CB  GLN A 281     -18.344   5.158 -11.458  1.00 10.00      A    C  
ATOM   2697  CG  GLN A 281     -17.129   4.269 -11.658  1.00 10.00      A    C  
ATOM   2698  CD  GLN A 281     -17.458   3.044 -12.489  1.00 10.00      A    C  
ATOM   2699  OE1 GLN A 281     -18.468   2.375 -12.258  1.00 10.00      A    O  
ATOM   2700  NE2 GLN A 281     -16.626   2.758 -13.478  1.00 10.00      A    N  
ATOM   2701 HE21 GLN A 281     -15.850   3.341 -13.622  1.00 10.00      A    H  
ATOM   2702 HE22 GLN A 281     -16.831   1.985 -14.045  1.00 10.00      A    H  
ATOM   2703  C   GLN A 281     -17.091   6.933 -10.187  1.00 10.00      A    C  
ATOM   2704  O   GLN A 281     -15.976   6.495  -9.907  1.00 10.00      A    O  
ATOM   2705  N   THR A 282     -17.321   8.205 -10.481  1.00 10.00      A    N  
ATOM   2706  HN  THR A 282     -18.235   8.480 -10.703  1.00 10.00      A    H  
ATOM   2707  CA  THR A 282     -16.273   9.207 -10.510  1.00 10.00      A    C  
ATOM   2708  CB  THR A 282     -16.656  10.307 -11.523  1.00 10.00      A    C  
ATOM   2709  OG1 THR A 282     -17.963  10.018 -12.056  1.00 10.00      A    O  
ATOM   2710  HG1 THR A 282     -18.533  10.806 -11.986  1.00 10.00      A    H  
ATOM   2711  CG2 THR A 282     -15.646  10.366 -12.660  1.00 10.00      A    C  
ATOM   2712  C   THR A 282     -16.099   9.853  -9.132  1.00 10.00      A    C  
ATOM   2713  O   THR A 282     -15.174  10.642  -8.917  1.00 10.00      A    O  
ATOM   2714  N   GLN A 283     -16.979   9.510  -8.198  1.00 10.00      A    N  
ATOM   2715  HN  GLN A 283     -17.664   8.837  -8.404  1.00 10.00      A    H  
ATOM   2716  CA  GLN A 283     -16.934  10.088  -6.860  1.00 10.00      A    C  
ATOM   2717  CB  GLN A 283     -18.212  10.889  -6.588  1.00 10.00      A    C  
ATOM   2718  CG  GLN A 283     -18.589  11.859  -7.700  1.00 10.00      A    C  
ATOM   2719  CD  GLN A 283     -20.055  12.245  -7.663  1.00 10.00      A    C  
ATOM   2720  OE1 GLN A 283     -20.888  11.508  -7.138  1.00 10.00      A    O  
ATOM   2721  NE2 GLN A 283     -20.386  13.387  -8.244  1.00 10.00      A    N  
ATOM   2722 HE21 GLN A 283     -19.679  13.918  -8.662  1.00 10.00      A    H  
ATOM   2723 HE22 GLN A 283     -21.333  13.640  -8.261  1.00 10.00      A    H  
ATOM   2724  C   GLN A 283     -16.744   9.017  -5.787  1.00 10.00      A    C  
ATOM   2725  O   GLN A 283     -16.373   7.884  -6.085  1.00 10.00      A    O  
ATOM   2726  N   GLY A 284     -16.997   9.385  -4.537  1.00 10.00      A    N  
ATOM   2727  HN  GLY A 284     -17.307  10.297  -4.355  1.00 10.00      A    H  
ATOM   2728  CA  GLY A 284     -16.844   8.447  -3.444  1.00 10.00      A    C  
ATOM   2729  C   GLY A 284     -18.083   8.381  -2.580  1.00 10.00      A    C  
ATOM   2730  O   GLY A 284     -18.660   9.412  -2.236  1.00 10.00      A    O  
ATOM   2731  N   ASN A 285     -18.492   7.173  -2.230  1.00 10.00      A    N  
ATOM   2732  HN  ASN A 285     -17.993   6.389  -2.547  1.00 10.00      A    H  
ATOM   2733  CA  ASN A 285     -19.677   6.970  -1.404  1.00 10.00      A    C  
ATOM   2734  CB  ASN A 285     -20.473   5.763  -1.907  1.00 10.00      A    C  
ATOM   2735  CG  ASN A 285     -19.762   4.438  -1.682  1.00 10.00      A    C  
ATOM   2736  OD1 ASN A 285     -18.531   4.359  -1.724  1.00 10.00      A    O  
ATOM   2737  ND2 ASN A 285     -20.531   3.392  -1.440  1.00 10.00      A    N  
ATOM   2738 HD21 ASN A 285     -21.517   3.529  -1.419  1.00 10.00      A    H  
ATOM   2739 HD22 ASN A 285     -20.104   2.528  -1.289  1.00 10.00      A    H  
ATOM   2740  C   ASN A 285     -19.307   6.774   0.066  1.00 10.00      A    C  
ATOM   2741  O   ASN A 285     -20.159   6.872   0.953  1.00 10.00      A    O  
ATOM   2742  N   PHE A 286     -18.033   6.497   0.313  1.00 10.00      A    N  
ATOM   2743  HN  PHE A 286     -17.408   6.432  -0.437  1.00 10.00      A    H  
ATOM   2744  CA  PHE A 286     -17.540   6.278   1.665  1.00 10.00      A    C  
ATOM   2745  CB  PHE A 286     -16.321   5.349   1.629  1.00 10.00      A    C  
ATOM   2746  CG  PHE A 286     -15.913   4.799   2.968  1.00 10.00      A    C  
ATOM   2747  CD1 PHE A 286     -14.904   5.401   3.704  1.00 10.00      A    C  
ATOM   2748  CD2 PHE A 286     -16.532   3.673   3.483  1.00 10.00      A    C  
ATOM   2749  CE1 PHE A 286     -14.522   4.890   4.929  1.00 10.00      A    C  
ATOM   2750  CE2 PHE A 286     -16.156   3.158   4.708  1.00 10.00      A    C  
ATOM   2751  CZ  PHE A 286     -15.149   3.766   5.432  1.00 10.00      A    C  
ATOM   2752  C   PHE A 286     -17.172   7.595   2.342  1.00 10.00      A    C  
ATOM   2753  O   PHE A 286     -16.481   8.436   1.755  1.00 10.00      A    O  
ATOM   2754  N   GLY A 287     -17.657   7.774   3.566  1.00 10.00      A    N  
ATOM   2755  HN  GLY A 287     -18.251   7.093   3.949  1.00 10.00      A    H  
ATOM   2756  CA  GLY A 287     -17.351   8.975   4.324  1.00 10.00      A    C  
ATOM   2757  C   GLY A 287     -18.585   9.712   4.813  1.00 10.00      A    C  
ATOM   2758  O   GLY A 287     -19.505   9.974   4.039  1.00 10.00      A    O  
ATOM   2759  N   ASP A 288     -18.610  10.031   6.104  1.00 10.00      A    N  
ATOM   2760  HN  ASP A 288     -17.857   9.778   6.676  1.00 10.00      A    H  
ATOM   2761  CA  ASP A 288     -19.723  10.771   6.687  1.00 10.00      A    C  
ATOM   2762  CB  ASP A 288     -20.357  10.054   7.895  1.00 10.00      A    C  
ATOM   2763  CG  ASP A 288     -19.414   9.789   9.058  1.00 10.00      A    C  
ATOM   2764  OD1 ASP A 288     -18.339  10.418   9.124  1.00 10.00      A    O  
ATOM   2765  OD2 ASP A 288     -19.759   8.939   9.915  1.00 10.00      A    O  
ATOM   2766  C   ASP A 288     -19.288  12.195   7.026  1.00 10.00      A    C  
ATOM   2767  O   ASP A 288     -18.137  12.558   6.791  1.00 10.00      A    O  
ATOM   2768  N   GLN A 289     -20.197  12.993   7.580  1.00 10.00      A    N  
ATOM   2769  HN  GLN A 289     -21.091  12.641   7.767  1.00 10.00      A    H  
ATOM   2770  CA  GLN A 289     -19.896  14.383   7.922  1.00 10.00      A    C  
ATOM   2771  CB  GLN A 289     -21.137  15.088   8.474  1.00 10.00      A    C  
ATOM   2772  CG  GLN A 289     -22.227  15.322   7.439  1.00 10.00      A    C  
ATOM   2773  CD  GLN A 289     -23.461  15.975   8.030  1.00 10.00      A    C  
ATOM   2774  OE1 GLN A 289     -23.780  15.784   9.200  1.00 10.00      A    O  
ATOM   2775  NE2 GLN A 289     -24.161  16.752   7.220  1.00 10.00      A    N  
ATOM   2776 HE21 GLN A 289     -23.846  16.863   6.300  1.00 10.00      A    H  
ATOM   2777 HE22 GLN A 289     -24.970  17.177   7.574  1.00 10.00      A    H  
ATOM   2778  C   GLN A 289     -18.726  14.511   8.898  1.00 10.00      A    C  
ATOM   2779  O   GLN A 289     -18.025  15.525   8.911  1.00 10.00      A    O  
ATOM   2780  N   GLU A 290     -18.509  13.476   9.698  1.00 10.00      A    N  
ATOM   2781  HN  GLU A 290     -19.075  12.678   9.616  1.00 10.00      A    H  
ATOM   2782  CA  GLU A 290     -17.432  13.479  10.675  1.00 10.00      A    C  
ATOM   2783  CB  GLU A 290     -17.733  12.477  11.792  1.00 10.00      A    C  
ATOM   2784  CG  GLU A 290     -17.570  13.031  13.199  1.00 10.00      A    C  
ATOM   2785  CD  GLU A 290     -16.914  12.036  14.130  1.00 10.00      A    C  
ATOM   2786  OE1 GLU A 290     -15.975  12.434  14.853  1.00 10.00      A    O  
ATOM   2787  OE2 GLU A 290     -17.307  10.845  14.107  1.00 10.00      A    O  
ATOM   2788  C   GLU A 290     -16.101  13.136  10.006  1.00 10.00      A    C  
ATOM   2789  O   GLU A 290     -15.111  13.845  10.174  1.00 10.00      A    O  
ATOM   2790  N   LEU A 291     -16.096  12.057   9.229  1.00 10.00      A    N  
ATOM   2791  HN  LEU A 291     -16.933  11.540   9.126  1.00 10.00      A    H  
ATOM   2792  CA  LEU A 291     -14.896  11.600   8.534  1.00 10.00      A    C  
ATOM   2793  CB  LEU A 291     -15.164  10.244   7.870  1.00 10.00      A    C  
ATOM   2794  CG  LEU A 291     -13.948   9.464   7.355  1.00 10.00      A    C  
ATOM   2795  CD1 LEU A 291     -14.206   7.971   7.459  1.00 10.00      A    C  
ATOM   2796  CD2 LEU A 291     -13.625   9.839   5.914  1.00 10.00      A    C  
ATOM   2797  C   LEU A 291     -14.427  12.603   7.483  1.00 10.00      A    C  
ATOM   2798  O   LEU A 291     -13.247  12.934   7.419  1.00 10.00      A    O  
ATOM   2799  N   ILE A 292     -15.356  13.085   6.668  1.00 10.00      A    N  
ATOM   2800  HN  ILE A 292     -16.292  12.800   6.789  1.00 10.00      A    H  
ATOM   2801  CA  ILE A 292     -15.037  14.027   5.596  1.00 10.00      A    C  
ATOM   2802  CB  ILE A 292     -16.300  14.393   4.781  1.00 10.00      A    C  
ATOM   2803  CG1 ILE A 292     -16.855  13.158   4.074  1.00 10.00      A    C  
ATOM   2804  CG2 ILE A 292     -16.019  15.498   3.770  1.00 10.00      A    C  
ATOM   2805  CD1 ILE A 292     -18.255  13.355   3.538  1.00 10.00      A    C  
ATOM   2806  C   ILE A 292     -14.370  15.303   6.110  1.00 10.00      A    C  
ATOM   2807  O   ILE A 292     -13.458  15.836   5.475  1.00 10.00      A    O  
ATOM   2808  N   ARG A 293     -14.807  15.770   7.269  1.00 10.00      A    N  
ATOM   2809  HN  ARG A 293     -15.502  15.274   7.753  1.00 10.00      A    H  
ATOM   2810  CA  ARG A 293     -14.281  17.003   7.844  1.00 10.00      A    C  
ATOM   2811  CB  ARG A 293     -15.280  17.589   8.845  1.00 10.00      A    C  
ATOM   2812  CG  ARG A 293     -14.926  18.986   9.332  1.00 10.00      A    C  
ATOM   2813  CD  ARG A 293     -15.717  19.366  10.573  1.00 10.00      A    C  
ATOM   2814  NE  ARG A 293     -15.477  18.442  11.683  1.00 10.00      A    N  
ATOM   2815  HE  ARG A 293     -15.426  17.485  11.463  1.00 10.00      A    H  
ATOM   2816  CZ  ARG A 293     -15.332  18.820  12.955  1.00 10.00      A    C  
ATOM   2817  NH1 ARG A 293     -15.403  20.108  13.282  1.00 10.00      A    N  
ATOM   2818 HH11 ARG A 293     -15.572  20.825  12.544  1.00 10.00      A    H  
ATOM   2819 HH12 ARG A 293     -15.294  20.405  14.273  1.00 10.00      A    H  
ATOM   2820  NH2 ARG A 293     -15.117  17.908  13.899  1.00 10.00      A    N  
ATOM   2821 HH21 ARG A 293     -15.062  16.895  13.650  1.00 10.00      A    H  
ATOM   2822 HH22 ARG A 293     -15.007  18.195  14.894  1.00 10.00      A    H  
ATOM   2823  C   ARG A 293     -12.905  16.844   8.501  1.00 10.00      A    C  
ATOM   2824  O   ARG A 293     -12.191  17.828   8.687  1.00 10.00      A    O  
ATOM   2825  N   GLN A 294     -12.528  15.626   8.861  1.00 10.00      A    N  
ATOM   2826  HN  GLN A 294     -13.115  14.861   8.683  1.00 10.00      A    H  
ATOM   2827  CA  GLN A 294     -11.238  15.418   9.519  1.00 10.00      A    C  
ATOM   2828  CB  GLN A 294     -11.418  14.712  10.866  1.00 10.00      A    C  
ATOM   2829  CG  GLN A 294     -12.730  15.051  11.556  1.00 10.00      A    C  
ATOM   2830  CD  GLN A 294     -12.758  14.690  13.024  1.00 10.00      A    C  
ATOM   2831  OE1 GLN A 294     -11.806  14.936  13.761  1.00 10.00      A    O  
ATOM   2832  NE2 GLN A 294     -13.853  14.089  13.455  1.00 10.00      A    N  
ATOM   2833 HE21 GLN A 294     -14.571  13.912  12.811  1.00 10.00      A    H  
ATOM   2834 HE22 GLN A 294     -13.901  13.832  14.402  1.00 10.00      A    H  
ATOM   2835  C   GLN A 294     -10.240  14.675   8.632  1.00 10.00      A    C  
ATOM   2836  O   GLN A 294      -9.032  14.790   8.820  1.00 10.00      A    O  
ATOM   2837  N   GLY A 295     -10.746  13.911   7.674  1.00 10.00      A    N  
ATOM   2838  HN  GLY A 295     -11.719  13.834   7.581  1.00 10.00      A    H  
ATOM   2839  CA  GLY A 295      -9.877  13.174   6.775  1.00 10.00      A    C  
ATOM   2840  C   GLY A 295      -9.059  12.116   7.490  1.00 10.00      A    C  
ATOM   2841  O   GLY A 295      -9.613  11.157   8.029  1.00 10.00      A    O  
ATOM   2842  N   THR A 296      -7.744  12.302   7.515  1.00 10.00      A    N  
ATOM   2843  HN  THR A 296      -7.364  13.104   7.095  1.00 10.00      A    H  
ATOM   2844  CA  THR A 296      -6.850  11.351   8.163  1.00 10.00      A    C  
ATOM   2845  CB  THR A 296      -5.454  11.327   7.506  1.00 10.00      A    C  
ATOM   2846  OG1 THR A 296      -4.985  12.665   7.299  1.00 10.00      A    O  
ATOM   2847  HG1 THR A 296      -5.473  13.070   6.569  1.00 10.00      A    H  
ATOM   2848  CG2 THR A 296      -5.502  10.607   6.168  1.00 10.00      A    C  
ATOM   2849  C   THR A 296      -6.717  11.643   9.653  1.00 10.00      A    C  
ATOM   2850  O   THR A 296      -6.175  10.835  10.409  1.00 10.00      A    O  
ATOM   2851  N   ASP A 297      -7.231  12.795  10.071  1.00 10.00      A    N  
ATOM   2852  HN  ASP A 297      -7.648  13.399   9.418  1.00 10.00      A    H  
ATOM   2853  CA  ASP A 297      -7.183  13.195  11.473  1.00 10.00      A    C  
ATOM   2854  CB  ASP A 297      -7.104  14.724  11.605  1.00 10.00      A    C  
ATOM   2855  CG  ASP A 297      -5.857  15.323  10.972  1.00 10.00      A    C  
ATOM   2856  OD1 ASP A 297      -4.744  14.824  11.253  1.00 10.00      A    O  
ATOM   2857  OD2 ASP A 297      -5.992  16.300  10.195  1.00 10.00      A    O  
ATOM   2858  C   ASP A 297      -8.412  12.665  12.209  1.00 10.00      A    C  
ATOM   2859  O   ASP A 297      -8.700  13.064  13.336  1.00 10.00      A    O  
ATOM   2860  N   TYR A 298      -9.134  11.758  11.557  1.00 10.00      A    N  
ATOM   2861  HN  TYR A 298      -8.845  11.479  10.663  1.00 10.00      A    H  
ATOM   2862  CA  TYR A 298     -10.334  11.164  12.132  1.00 10.00      A    C  
ATOM   2863  CB  TYR A 298     -11.154  10.463  11.040  1.00 10.00      A    C  
ATOM   2864  CG  TYR A 298     -12.528  10.010  11.483  1.00 10.00      A    C  
ATOM   2865  CD1 TYR A 298     -13.086   8.837  10.992  1.00 10.00      A    C  
ATOM   2866  CD2 TYR A 298     -13.264  10.749  12.397  1.00 10.00      A    C  
ATOM   2867  CE1 TYR A 298     -14.338   8.415  11.400  1.00 10.00      A    C  
ATOM   2868  CE2 TYR A 298     -14.512  10.334  12.808  1.00 10.00      A    C  
ATOM   2869  CZ  TYR A 298     -15.047   9.168  12.309  1.00 10.00      A    C  
ATOM   2870  OH  TYR A 298     -16.290   8.750  12.729  1.00 10.00      A    O  
ATOM   2871  HH  TYR A 298     -16.774   9.514  13.101  1.00 10.00      A    H  
ATOM   2872  C   TYR A 298      -9.986  10.192  13.264  1.00 10.00      A    C  
ATOM   2873  O   TYR A 298      -9.064   9.384  13.143  1.00 10.00      A    O  
ATOM   2874  N   LYS A 299     -10.758  10.260  14.349  1.00 10.00      A    N  
ATOM   2875  HN  LYS A 299     -11.490  10.911  14.362  1.00 10.00      A    H  
ATOM   2876  CA  LYS A 299     -10.549   9.415  15.527  1.00 10.00      A    C  
ATOM   2877  CB  LYS A 299     -11.512   9.830  16.647  1.00 10.00      A    C  
ATOM   2878  CG  LYS A 299     -11.161   9.274  18.020  1.00 10.00      A    C  
ATOM   2879  CD  LYS A 299     -12.288   9.495  19.016  1.00 10.00      A    C  
ATOM   2880  CE  LYS A 299     -11.968   8.855  20.359  1.00 10.00      A    C  
ATOM   2881  NZ  LYS A 299     -13.122   8.923  21.298  1.00 10.00      A    N  
ATOM   2882  HZ1 LYS A 299     -13.971   8.524  20.850  1.00 10.00      A    H  
ATOM   2883  HZ2 LYS A 299     -13.313   9.910  21.560  1.00 10.00      A    H  
ATOM   2884  HZ3 LYS A 299     -12.912   8.381  22.162  1.00 10.00      A    H  
ATOM   2885  C   LYS A 299     -10.712   7.923  15.217  1.00 10.00      A    C  
ATOM   2886  O   LYS A 299     -10.322   7.069  16.011  1.00 10.00      A    O  
ATOM   2887  N   HIS A 300     -11.309   7.609  14.077  1.00 10.00      A    N  
ATOM   2888  HN  HIS A 300     -11.619   8.325  13.485  1.00 10.00      A    H  
ATOM   2889  CA  HIS A 300     -11.505   6.218  13.686  1.00 10.00      A    C  
ATOM   2890  CB  HIS A 300     -12.992   5.892  13.503  1.00 10.00      A    C  
ATOM   2891  CG  HIS A 300     -13.752   5.660  14.775  1.00 10.00      A    C  
ATOM   2892  ND1 HIS A 300     -13.641   4.506  15.527  1.00 10.00      A    N  
ATOM   2893  HD1 HIS A 300     -13.050   3.736  15.328  1.00 10.00      A    H  
ATOM   2894  CD2 HIS A 300     -14.660   6.435  15.417  1.00 10.00      A    C  
ATOM   2895  CE1 HIS A 300     -14.450   4.580  16.567  1.00 10.00      A    C  
ATOM   2896  NE2 HIS A 300     -15.079   5.739  16.522  1.00 10.00      A    N  
ATOM   2897  HE2 HIS A 300     -15.747   6.046  17.171  1.00 10.00      A    H  
ATOM   2898  C   HIS A 300     -10.753   5.902  12.400  1.00 10.00      A    C  
ATOM   2899  O   HIS A 300     -10.982   4.861  11.791  1.00 10.00      A    O  
ATOM   2900  N   TRP A 301      -9.859   6.800  11.993  1.00 10.00      A    N  
ATOM   2901  HN  TRP A 301      -9.711   7.611  12.527  1.00 10.00      A    H  
ATOM   2902  CA  TRP A 301      -9.088   6.612  10.768  1.00 10.00      A    C  
ATOM   2903  CB  TRP A 301      -8.228   7.835  10.432  1.00 10.00      A    C  
ATOM   2904  CG  TRP A 301      -7.504   7.694   9.130  1.00 10.00      A    C  
ATOM   2905  CD1 TRP A 301      -6.159   7.551   8.952  1.00 10.00      A    C  
ATOM   2906  CD2 TRP A 301      -8.090   7.664   7.821  1.00 10.00      A    C  
ATOM   2907  NE1 TRP A 301      -5.868   7.431   7.616  1.00 10.00      A    N  
ATOM   2908  HE1 TRP A 301      -4.971   7.316   7.238  1.00 10.00      A    H  
ATOM   2909  CE2 TRP A 301      -7.038   7.500   6.899  1.00 10.00      A    C  
ATOM   2910  CE3 TRP A 301      -9.401   7.759   7.339  1.00 10.00      A    C  
ATOM   2911  CZ2 TRP A 301      -7.258   7.429   5.522  1.00 10.00      A    C  
ATOM   2912  CZ3 TRP A 301      -9.616   7.689   5.974  1.00 10.00      A    C  
ATOM   2913  CH2 TRP A 301      -8.551   7.525   5.082  1.00 10.00      A    C  
ATOM   2914  C   TRP A 301      -8.253   5.321  10.761  1.00 10.00      A    C  
ATOM   2915  O   TRP A 301      -8.384   4.522   9.836  1.00 10.00      A    O  
ATOM   2916  N   PRO A 302      -7.389   5.086  11.782  1.00 10.00      A    N  
ATOM   2917  CA  PRO A 302      -6.545   3.878  11.842  1.00 10.00      A    C  
ATOM   2918  CB  PRO A 302      -5.886   3.967  13.222  1.00 10.00      A    C  
ATOM   2919  CG  PRO A 302      -5.881   5.421  13.536  1.00 10.00      A    C  
ATOM   2920  CD  PRO A 302      -7.145   5.971  12.941  1.00 10.00      A    C  
ATOM   2921  C   PRO A 302      -7.347   2.582  11.724  1.00 10.00      A    C  
ATOM   2922  O   PRO A 302      -6.872   1.596  11.167  1.00 10.00      A    O  
ATOM   2923  N   GLN A 303      -8.573   2.600  12.230  1.00 10.00      A    N  
ATOM   2924  HN  GLN A 303      -8.908   3.424  12.638  1.00 10.00      A    H  
ATOM   2925  CA  GLN A 303      -9.435   1.425  12.187  1.00 10.00      A    C  
ATOM   2926  CB  GLN A 303     -10.570   1.553  13.202  1.00 10.00      A    C  
ATOM   2927  CG  GLN A 303     -10.111   1.394  14.643  1.00 10.00      A    C  
ATOM   2928  CD  GLN A 303     -11.244   1.512  15.642  1.00 10.00      A    C  
ATOM   2929  OE1 GLN A 303     -12.192   2.274  15.445  1.00 10.00      A    O  
ATOM   2930  NE2 GLN A 303     -11.158   0.750  16.721  1.00 10.00      A    N  
ATOM   2931 HE21 GLN A 303     -10.378   0.162  16.810  1.00 10.00      A    H  
ATOM   2932 HE22 GLN A 303     -11.876   0.801  17.384  1.00 10.00      A    H  
ATOM   2933  C   GLN A 303      -9.982   1.166  10.782  1.00 10.00      A    C  
ATOM   2934  O   GLN A 303     -10.455   0.073  10.481  1.00 10.00      A    O  
ATOM   2935  N   ILE A 304      -9.912   2.176   9.926  1.00 10.00      A    N  
ATOM   2936  HN  ILE A 304      -9.530   3.031  10.222  1.00 10.00      A    H  
ATOM   2937  CA  ILE A 304     -10.391   2.048   8.555  1.00 10.00      A    C  
ATOM   2938  CB  ILE A 304     -11.248   3.267   8.141  1.00 10.00      A    C  
ATOM   2939  CG1 ILE A 304     -12.406   3.457   9.126  1.00 10.00      A    C  
ATOM   2940  CG2 ILE A 304     -11.778   3.100   6.724  1.00 10.00      A    C  
ATOM   2941  CD1 ILE A 304     -13.185   4.739   8.924  1.00 10.00      A    C  
ATOM   2942  C   ILE A 304      -9.210   1.892   7.596  1.00 10.00      A    C  
ATOM   2943  O   ILE A 304      -9.311   1.226   6.564  1.00 10.00      A    O  
ATOM   2944  N   ALA A 305      -8.080   2.488   7.969  1.00 10.00      A    N  
ATOM   2945  HN  ALA A 305      -8.068   2.994   8.809  1.00 10.00      A    H  
ATOM   2946  CA  ALA A 305      -6.862   2.430   7.164  1.00 10.00      A    C  
ATOM   2947  CB  ALA A 305      -5.774   3.304   7.774  1.00 10.00      A    C  
ATOM   2948  C   ALA A 305      -6.365   0.996   7.004  1.00 10.00      A    C  
ATOM   2949  O   ALA A 305      -5.673   0.679   6.042  1.00 10.00      A    O  
ATOM   2950  N   GLN A 306      -6.737   0.130   7.944  1.00 10.00      A    N  
ATOM   2951  HN  GLN A 306      -7.287   0.445   8.692  1.00 10.00      A    H  
ATOM   2952  CA  GLN A 306      -6.331  -1.271   7.900  1.00 10.00      A    C  
ATOM   2953  CB  GLN A 306      -6.658  -1.976   9.218  1.00 10.00      A    C  
ATOM   2954  CG  GLN A 306      -8.142  -2.065   9.545  1.00 10.00      A    C  
ATOM   2955  CD  GLN A 306      -8.406  -2.793  10.851  1.00 10.00      A    C  
ATOM   2956  OE1 GLN A 306      -7.622  -2.706  11.794  1.00 10.00      A    O  
ATOM   2957  NE2 GLN A 306      -9.508  -3.526  10.914  1.00 10.00      A    N  
ATOM   2958 HE21 GLN A 306     -10.090  -3.560  10.127  1.00 10.00      A    H  
ATOM   2959 HE22 GLN A 306      -9.691  -4.012  11.745  1.00 10.00      A    H  
ATOM   2960  C   GLN A 306      -6.986  -2.016   6.741  1.00 10.00      A    C  
ATOM   2961  O   GLN A 306      -6.629  -3.156   6.447  1.00 10.00      A    O  
ATOM   2962  N   PHE A 307      -7.952  -1.377   6.095  1.00 10.00      A    N  
ATOM   2963  HN  PHE A 307      -8.201  -0.469   6.377  1.00 10.00      A    H  
ATOM   2964  CA  PHE A 307      -8.649  -1.987   4.975  1.00 10.00      A    C  
ATOM   2965  CB  PHE A 307     -10.155  -1.704   5.057  1.00 10.00      A    C  
ATOM   2966  CG  PHE A 307     -10.810  -2.203   6.318  1.00 10.00      A    C  
ATOM   2967  CD1 PHE A 307     -10.695  -3.530   6.698  1.00 10.00      A    C  
ATOM   2968  CD2 PHE A 307     -11.546  -1.344   7.120  1.00 10.00      A    C  
ATOM   2969  CE1 PHE A 307     -11.298  -3.992   7.853  1.00 10.00      A    C  
ATOM   2970  CE2 PHE A 307     -12.152  -1.800   8.278  1.00 10.00      A    C  
ATOM   2971  CZ  PHE A 307     -12.028  -3.126   8.644  1.00 10.00      A    C  
ATOM   2972  C   PHE A 307      -8.085  -1.488   3.647  1.00 10.00      A    C  
ATOM   2973  O   PHE A 307      -8.585  -1.839   2.579  1.00 10.00      A    O  
ATOM   2974  N   ALA A 308      -7.037  -0.673   3.721  1.00 10.00      A    N  
ATOM   2975  HN  ALA A 308      -6.667  -0.445   4.603  1.00 10.00      A    H  
ATOM   2976  CA  ALA A 308      -6.407  -0.123   2.527  1.00 10.00      A    C  
ATOM   2977  CB  ALA A 308      -6.526   1.394   2.510  1.00 10.00      A    C  
ATOM   2978  C   ALA A 308      -4.943  -0.551   2.443  1.00 10.00      A    C  
ATOM   2979  O   ALA A 308      -4.094  -0.033   3.167  1.00 10.00      A    O  
ATOM   2980  N   PRO A 309      -4.636  -1.514   1.562  1.00 10.00      A    N  
ATOM   2981  CA  PRO A 309      -3.275  -2.022   1.388  1.00 10.00      A    C  
ATOM   2982  CB  PRO A 309      -3.511  -3.389   0.750  1.00 10.00      A    C  
ATOM   2983  CG  PRO A 309      -4.753  -3.210  -0.056  1.00 10.00      A    C  
ATOM   2984  CD  PRO A 309      -5.595  -2.192   0.671  1.00 10.00      A    C  
ATOM   2985  C   PRO A 309      -2.426  -1.146   0.464  1.00 10.00      A    C  
ATOM   2986  O   PRO A 309      -2.871  -0.101  -0.011  1.00 10.00      A    O  
ATOM   2987  N   SER A 310      -1.203  -1.595   0.204  1.00 10.00      A    N  
ATOM   2988  HN  SER A 310      -0.918  -2.441   0.602  1.00 10.00      A    H  
ATOM   2989  CA  SER A 310      -0.274  -0.870  -0.651  1.00 10.00      A    C  
ATOM   2990  CB  SER A 310       1.142  -1.419  -0.449  1.00 10.00      A    C  
ATOM   2991  OG  SER A 310       1.230  -2.766  -0.892  1.00 10.00      A    O  
ATOM   2992  HG  SER A 310       1.282  -3.357  -0.131  1.00 10.00      A    H  
ATOM   2993  C   SER A 310      -0.664  -0.994  -2.123  1.00 10.00      A    C  
ATOM   2994  O   SER A 310      -1.528  -1.799  -2.480  1.00 10.00      A    O  
ATOM   2995  N   ALA A 311      -0.006  -0.213  -2.977  1.00 10.00      A    N  
ATOM   2996  HN  ALA A 311       0.681   0.397  -2.634  1.00 10.00      A    H  
ATOM   2997  CA  ALA A 311      -0.277  -0.241  -4.409  1.00 10.00      A    C  
ATOM   2998  CB  ALA A 311       0.461   0.883  -5.119  1.00 10.00      A    C  
ATOM   2999  C   ALA A 311       0.102  -1.597  -4.998  1.00 10.00      A    C  
ATOM   3000  O   ALA A 311      -0.486  -2.045  -5.979  1.00 10.00      A    O  
ATOM   3001  N   SER A 312       1.089  -2.243  -4.386  1.00 10.00      A    N  
ATOM   3002  HN  SER A 312       1.534  -1.818  -3.621  1.00 10.00      A    H  
ATOM   3003  CA  SER A 312       1.538  -3.556  -4.826  1.00 10.00      A    C  
ATOM   3004  CB  SER A 312       2.737  -4.007  -3.976  1.00 10.00      A    C  
ATOM   3005  OG  SER A 312       2.557  -5.301  -3.414  1.00 10.00      A    O  
ATOM   3006  HG  SER A 312       2.128  -5.225  -2.552  1.00 10.00      A    H  
ATOM   3007  C   SER A 312       0.388  -4.550  -4.722  1.00 10.00      A    C  
ATOM   3008  O   SER A 312       0.122  -5.319  -5.646  1.00 10.00      A    O  
ATOM   3009  N   ALA A 313      -0.311  -4.493  -3.598  1.00 10.00      A    N  
ATOM   3010  HN  ALA A 313      -0.061  -3.836  -2.915  1.00 10.00      A    H  
ATOM   3011  CA  ALA A 313      -1.440  -5.370  -3.352  1.00 10.00      A    C  
ATOM   3012  CB  ALA A 313      -1.745  -5.391  -1.863  1.00 10.00      A    C  
ATOM   3013  C   ALA A 313      -2.653  -4.896  -4.148  1.00 10.00      A    C  
ATOM   3014  O   ALA A 313      -3.446  -5.696  -4.638  1.00 10.00      A    O  
ATOM   3015  N   PHE A 314      -2.770  -3.584  -4.282  1.00 10.00      A    N  
ATOM   3016  HN  PHE A 314      -2.099  -3.006  -3.857  1.00 10.00      A    H  
ATOM   3017  CA  PHE A 314      -3.868  -2.963  -5.014  1.00 10.00      A    C  
ATOM   3018  CB  PHE A 314      -3.748  -1.437  -4.899  1.00 10.00      A    C  
ATOM   3019  CG  PHE A 314      -4.735  -0.648  -5.712  1.00 10.00      A    C  
ATOM   3020  CD1 PHE A 314      -4.392  -0.166  -6.966  1.00 10.00      A    C  
ATOM   3021  CD2 PHE A 314      -5.999  -0.374  -5.219  1.00 10.00      A    C  
ATOM   3022  CE1 PHE A 314      -5.290   0.571  -7.713  1.00 10.00      A    C  
ATOM   3023  CE2 PHE A 314      -6.903   0.362  -5.961  1.00 10.00      A    C  
ATOM   3024  CZ  PHE A 314      -6.548   0.835  -7.210  1.00 10.00      A    C  
ATOM   3025  C   PHE A 314      -3.887  -3.390  -6.484  1.00 10.00      A    C  
ATOM   3026  O   PHE A 314      -4.940  -3.706  -7.031  1.00 10.00      A    O  
ATOM   3027  N   PHE A 315      -2.718  -3.414  -7.114  1.00 10.00      A    N  
ATOM   3028  HN  PHE A 315      -1.903  -3.172  -6.622  1.00 10.00      A    H  
ATOM   3029  CA  PHE A 315      -2.618  -3.780  -8.524  1.00 10.00      A    C  
ATOM   3030  CB  PHE A 315      -1.442  -3.053  -9.186  1.00 10.00      A    C  
ATOM   3031  CG  PHE A 315      -1.679  -1.591  -9.443  1.00 10.00      A    C  
ATOM   3032  CD1 PHE A 315      -2.511  -1.183 -10.471  1.00 10.00      A    C  
ATOM   3033  CD2 PHE A 315      -1.066  -0.627  -8.660  1.00 10.00      A    C  
ATOM   3034  CE1 PHE A 315      -2.729   0.159 -10.714  1.00 10.00      A    C  
ATOM   3035  CE2 PHE A 315      -1.279   0.717  -8.897  1.00 10.00      A    C  
ATOM   3036  CZ  PHE A 315      -2.112   1.111  -9.926  1.00 10.00      A    C  
ATOM   3037  C   PHE A 315      -2.478  -5.285  -8.747  1.00 10.00      A    C  
ATOM   3038  O   PHE A 315      -2.618  -5.760  -9.872  1.00 10.00      A    O  
ATOM   3039  N   GLY A 316      -2.209  -6.035  -7.689  1.00 10.00      A    N  
ATOM   3040  HN  GLY A 316      -2.122  -5.620  -6.806  1.00 10.00      A    H  
ATOM   3041  CA  GLY A 316      -2.030  -7.469  -7.846  1.00 10.00      A    C  
ATOM   3042  C   GLY A 316      -3.177  -8.312  -7.322  1.00 10.00      A    C  
ATOM   3043  O   GLY A 316      -3.274  -9.494  -7.646  1.00 10.00      A    O  
ATOM   3044  N   MET A 317      -4.048  -7.724  -6.514  1.00 10.00      A    N  
ATOM   3045  HN  MET A 317      -3.934  -6.775  -6.287  1.00 10.00      A    H  
ATOM   3046  CA  MET A 317      -5.167  -8.471  -5.945  1.00 10.00      A    C  
ATOM   3047  CB  MET A 317      -5.017  -8.584  -4.425  1.00 10.00      A    C  
ATOM   3048  CG  MET A 317      -3.587  -8.784  -3.947  1.00 10.00      A    C  
ATOM   3049  SD  MET A 317      -3.405  -8.578  -2.164  1.00 10.00      A    S  
ATOM   3050  CE  MET A 317      -4.556  -7.239  -1.842  1.00 10.00      A    C  
ATOM   3051  C   MET A 317      -6.506  -7.828  -6.284  1.00 10.00      A    C  
ATOM   3052  O   MET A 317      -7.486  -7.984  -5.551  1.00 10.00      A    O  
ATOM   3053  N   SER A 318      -6.548  -7.100  -7.388  1.00 10.00      A    N  
ATOM   3054  HN  SER A 318      -5.738  -7.009  -7.935  1.00 10.00      A    H  
ATOM   3055  CA  SER A 318      -7.769  -6.438  -7.817  1.00 10.00      A    C  
ATOM   3056  CB  SER A 318      -7.837  -5.023  -7.236  1.00 10.00      A    C  
ATOM   3057  OG  SER A 318      -7.824  -5.058  -5.818  1.00 10.00      A    O  
ATOM   3058  HG  SER A 318      -7.433  -5.888  -5.526  1.00 10.00      A    H  
ATOM   3059  C   SER A 318      -7.845  -6.388  -9.336  1.00 10.00      A    C  
ATOM   3060  O   SER A 318      -6.821  -6.340 -10.014  1.00 10.00      A    O  
ATOM   3061  N   ARG A 319      -9.061  -6.425  -9.867  1.00 10.00      A    N  
ATOM   3062  HN  ARG A 319      -9.843  -6.487  -9.273  1.00 10.00      A    H  
ATOM   3063  CA  ARG A 319      -9.261  -6.366 -11.307  1.00 10.00      A    C  
ATOM   3064  CB  ARG A 319     -10.663  -6.849 -11.686  1.00 10.00      A    C  
ATOM   3065  CG  ARG A 319     -10.803  -8.359 -11.786  1.00 10.00      A    C  
ATOM   3066  CD  ARG A 319     -12.150  -8.743 -12.379  1.00 10.00      A    C  
ATOM   3067  NE  ARG A 319     -12.249 -10.179 -12.646  1.00 10.00      A    N  
ATOM   3068  HE  ARG A 319     -11.886 -10.786 -11.964  1.00 10.00      A    H  
ATOM   3069  CZ  ARG A 319     -12.791 -10.698 -13.751  1.00 10.00      A    C  
ATOM   3070  NH1 ARG A 319     -13.284  -9.901 -14.696  1.00 10.00      A    N  
ATOM   3071 HH11 ARG A 319     -13.248  -8.866 -14.579  1.00 10.00      A    H  
ATOM   3072 HH12 ARG A 319     -13.706 -10.306 -15.560  1.00 10.00      A    H  
ATOM   3073  NH2 ARG A 319     -12.836 -12.017 -13.912  1.00 10.00      A    N  
ATOM   3074 HH21 ARG A 319     -12.449 -12.648 -13.179  1.00 10.00      A    H  
ATOM   3075 HH22 ARG A 319     -13.255 -12.427 -14.774  1.00 10.00      A    H  
ATOM   3076  C   ARG A 319      -9.054  -4.943 -11.797  1.00 10.00      A    C  
ATOM   3077  O   ARG A 319      -9.892  -4.074 -11.564  1.00 10.00      A    O  
ATOM   3078  N   ILE A 320      -7.927  -4.709 -12.446  1.00 10.00      A    N  
ATOM   3079  HN  ILE A 320      -7.292  -5.444 -12.580  1.00 10.00      A    H  
ATOM   3080  CA  ILE A 320      -7.600  -3.390 -12.965  1.00 10.00      A    C  
ATOM   3081  CB  ILE A 320      -6.076  -3.134 -12.920  1.00 10.00      A    C  
ATOM   3082  CG1 ILE A 320      -5.508  -3.455 -11.529  1.00 10.00      A    C  
ATOM   3083  CG2 ILE A 320      -5.751  -1.700 -13.317  1.00 10.00      A    C  
ATOM   3084  CD1 ILE A 320      -6.087  -2.615 -10.408  1.00 10.00      A    C  
ATOM   3085  C   ILE A 320      -8.097  -3.248 -14.403  1.00 10.00      A    C  
ATOM   3086  O   ILE A 320      -7.921  -4.153 -15.219  1.00 10.00      A    O  
ATOM   3087  N   GLY A 321      -8.734  -2.125 -14.697  1.00 10.00      A    N  
ATOM   3088  HN  GLY A 321      -8.866  -1.446 -13.994  1.00 10.00      A    H  
ATOM   3089  CA  GLY A 321      -9.241  -1.880 -16.032  1.00 10.00      A    C  
ATOM   3090  C   GLY A 321      -8.980  -0.457 -16.481  1.00 10.00      A    C  
ATOM   3091  O   GLY A 321      -8.594   0.392 -15.677  1.00 10.00      A    O  
ATOM   3092  N   MET A 322      -9.185  -0.194 -17.762  1.00 10.00      A    N  
ATOM   3093  HN  MET A 322      -9.497  -0.909 -18.354  1.00 10.00      A    H  
ATOM   3094  CA  MET A 322      -8.971   1.137 -18.311  1.00 10.00      A    C  
ATOM   3095  CB  MET A 322      -7.752   1.148 -19.233  1.00 10.00      A    C  
ATOM   3096  CG  MET A 322      -6.723   2.212 -18.887  1.00 10.00      A    C  
ATOM   3097  SD  MET A 322      -5.206   2.058 -19.853  1.00 10.00      A    S  
ATOM   3098  CE  MET A 322      -5.814   2.372 -21.508  1.00 10.00      A    C  
ATOM   3099  C   MET A 322     -10.211   1.599 -19.063  1.00 10.00      A    C  
ATOM   3100  O   MET A 322     -10.652   0.949 -20.009  1.00 10.00      A    O  
ATOM   3101  N   GLU A 323     -10.766   2.720 -18.636  1.00 10.00      A    N  
ATOM   3102  HN  GLU A 323     -10.352   3.204 -17.883  1.00 10.00      A    H  
ATOM   3103  CA  GLU A 323     -11.968   3.264 -19.250  1.00 10.00      A    C  
ATOM   3104  CB  GLU A 323     -13.025   3.494 -18.172  1.00 10.00      A    C  
ATOM   3105  CG  GLU A 323     -14.448   3.223 -18.620  1.00 10.00      A    C  
ATOM   3106  CD  GLU A 323     -15.430   3.332 -17.473  1.00 10.00      A    C  
ATOM   3107  OE1 GLU A 323     -16.243   4.277 -17.477  1.00 10.00      A    O  
ATOM   3108  OE2 GLU A 323     -15.372   2.478 -16.560  1.00 10.00      A    O  
ATOM   3109  C   GLU A 323     -11.670   4.576 -19.967  1.00 10.00      A    C  
ATOM   3110  O   GLU A 323     -11.020   5.461 -19.413  1.00 10.00      A    O  
ATOM   3111  N   VAL A 324     -12.143   4.697 -21.198  1.00 10.00      A    N  
ATOM   3112  HN  VAL A 324     -12.658   3.963 -21.588  1.00 10.00      A    H  
ATOM   3113  CA  VAL A 324     -11.927   5.907 -21.978  1.00 10.00      A    C  
ATOM   3114  CB  VAL A 324     -11.465   5.600 -23.419  1.00 10.00      A    C  
ATOM   3115  CG1 VAL A 324     -11.020   6.875 -24.122  1.00 10.00      A    C  
ATOM   3116  CG2 VAL A 324     -10.346   4.570 -23.419  1.00 10.00      A    C  
ATOM   3117  C   VAL A 324     -13.201   6.742 -22.024  1.00 10.00      A    C  
ATOM   3118  O   VAL A 324     -14.127   6.444 -22.775  1.00 10.00      A    O  
ATOM   3119  N   THR A 325     -13.246   7.777 -21.205  1.00 10.00      A    N  
ATOM   3120  HN  THR A 325     -12.476   7.963 -20.625  1.00 10.00      A    H  
ATOM   3121  CA  THR A 325     -14.400   8.656 -21.151  1.00 10.00      A    C  
ATOM   3122  CB  THR A 325     -14.835   8.899 -19.686  1.00 10.00      A    C  
ATOM   3123  OG1 THR A 325     -13.845   9.692 -19.007  1.00 10.00      A    O  
ATOM   3124  HG1 THR A 325     -12.975   9.281 -19.114  1.00 10.00      A    H  
ATOM   3125  CG2 THR A 325     -15.019   7.577 -18.948  1.00 10.00      A    C  
ATOM   3126  C   THR A 325     -14.043   9.996 -21.787  1.00 10.00      A    C  
ATOM   3127  O   THR A 325     -12.865  10.269 -22.021  1.00 10.00      A    O  
ATOM   3128  N   PRO A 326     -15.041  10.850 -22.086  1.00 10.00      A    N  
ATOM   3129  CA  PRO A 326     -14.792  12.177 -22.672  1.00 10.00      A    C  
ATOM   3130  CB  PRO A 326     -16.195  12.777 -22.823  1.00 10.00      A    C  
ATOM   3131  CG  PRO A 326     -17.117  11.606 -22.811  1.00 10.00      A    C  
ATOM   3132  CD  PRO A 326     -16.480  10.587 -21.912  1.00 10.00      A    C  
ATOM   3133  C   PRO A 326     -13.955  13.042 -21.729  1.00 10.00      A    C  
ATOM   3134  O   PRO A 326     -13.365  14.041 -22.135  1.00 10.00      A    O  
ATOM   3135  N   SER A 327     -13.918  12.639 -20.464  1.00 10.00      A    N  
ATOM   3136  HN  SER A 327     -14.430  11.847 -20.207  1.00 10.00      A    H  
ATOM   3137  CA  SER A 327     -13.161  13.341 -19.443  1.00 10.00      A    C  
ATOM   3138  CB  SER A 327     -13.858  13.161 -18.094  1.00 10.00      A    C  
ATOM   3139  OG  SER A 327     -14.877  12.171 -18.185  1.00 10.00      A    O  
ATOM   3140  HG  SER A 327     -14.475  11.298 -18.287  1.00 10.00      A    H  
ATOM   3141  C   SER A 327     -11.727  12.818 -19.363  1.00 10.00      A    C  
ATOM   3142  O   SER A 327     -10.913  13.328 -18.596  1.00 10.00      A    O  
ATOM   3143  N   GLY A 328     -11.425  11.793 -20.152  1.00 10.00      A    N  
ATOM   3144  HN  GLY A 328     -12.115  11.416 -20.742  1.00 10.00      A    H  
ATOM   3145  CA  GLY A 328     -10.092  11.224 -20.150  1.00 10.00      A    C  
ATOM   3146  C   GLY A 328     -10.100   9.739 -19.852  1.00 10.00      A    C  
ATOM   3147  O   GLY A 328     -11.167   9.119 -19.763  1.00 10.00      A    O  
ATOM   3148  N   THR A 329      -8.915   9.165 -19.702  1.00 10.00      A    N  
ATOM   3149  HN  THR A 329      -8.105   9.710 -19.783  1.00 10.00      A    H  
ATOM   3150  CA  THR A 329      -8.781   7.751 -19.412  1.00 10.00      A    C  
ATOM   3151  CB  THR A 329      -7.495   7.192 -20.043  1.00 10.00      A    C  
ATOM   3152  OG1 THR A 329      -7.296   7.818 -21.319  1.00 10.00      A    O  
ATOM   3153  HG1 THR A 329      -8.121   8.217 -21.612  1.00 10.00      A    H  
ATOM   3154  CG2 THR A 329      -7.605   5.686 -20.237  1.00 10.00      A    C  
ATOM   3155  C   THR A 329      -8.755   7.518 -17.905  1.00 10.00      A    C  
ATOM   3156  O   THR A 329      -7.914   8.067 -17.193  1.00 10.00      A    O  
ATOM   3157  N   TRP A 330      -9.692   6.718 -17.427  1.00 10.00      A    N  
ATOM   3158  HN  TRP A 330     -10.337   6.314 -18.051  1.00 10.00      A    H  
ATOM   3159  CA  TRP A 330      -9.783   6.409 -16.009  1.00 10.00      A    C  
ATOM   3160  CB  TRP A 330     -11.217   6.599 -15.505  1.00 10.00      A    C  
ATOM   3161  CG  TRP A 330     -11.662   8.029 -15.462  1.00 10.00      A    C  
ATOM   3162  CD1 TRP A 330     -12.311   8.714 -16.446  1.00 10.00      A    C  
ATOM   3163  CD2 TRP A 330     -11.494   8.949 -14.376  1.00 10.00      A    C  
ATOM   3164  NE1 TRP A 330     -12.554  10.005 -16.046  1.00 10.00      A    N  
ATOM   3165  HE1 TRP A 330     -13.006  10.691 -16.580  1.00 10.00      A    H  
ATOM   3166  CE2 TRP A 330     -12.064  10.174 -14.776  1.00 10.00      A    C  
ATOM   3167  CE3 TRP A 330     -10.918   8.854 -13.105  1.00 10.00      A    C  
ATOM   3168  CZ2 TRP A 330     -12.072  11.296 -13.949  1.00 10.00      A    C  
ATOM   3169  CZ3 TRP A 330     -10.928   9.967 -12.286  1.00 10.00      A    C  
ATOM   3170  CH2 TRP A 330     -11.501  11.172 -12.710  1.00 10.00      A    C  
ATOM   3171  C   TRP A 330      -9.334   4.982 -15.744  1.00 10.00      A    C  
ATOM   3172  O   TRP A 330      -9.533   4.094 -16.574  1.00 10.00      A    O  
ATOM   3173  N   LEU A 331      -8.712   4.771 -14.597  1.00 10.00      A    N  
ATOM   3174  HN  LEU A 331      -8.560   5.522 -13.988  1.00 10.00      A    H  
ATOM   3175  CA  LEU A 331      -8.250   3.448 -14.216  1.00 10.00      A    C  
ATOM   3176  CB  LEU A 331      -6.860   3.527 -13.580  1.00 10.00      A    C  
ATOM   3177  CG  LEU A 331      -6.044   2.231 -13.565  1.00 10.00      A    C  
ATOM   3178  CD1 LEU A 331      -5.641   1.828 -14.976  1.00 10.00      A    C  
ATOM   3179  CD2 LEU A 331      -4.816   2.384 -12.681  1.00 10.00      A    C  
ATOM   3180  C   LEU A 331      -9.246   2.822 -13.248  1.00 10.00      A    C  
ATOM   3181  O   LEU A 331      -9.309   3.196 -12.076  1.00 10.00      A    O  
ATOM   3182  N   THR A 332     -10.038   1.894 -13.755  1.00 10.00      A    N  
ATOM   3183  HN  THR A 332      -9.938   1.642 -14.699  1.00 10.00      A    H  
ATOM   3184  CA  THR A 332     -11.042   1.217 -12.957  1.00 10.00      A    C  
ATOM   3185  CB  THR A 332     -12.179   0.705 -13.861  1.00 10.00      A    C  
ATOM   3186  OG1 THR A 332     -11.830   0.943 -15.236  1.00 10.00      A    O  
ATOM   3187  HG1 THR A 332     -12.583   1.335 -15.695  1.00 10.00      A    H  
ATOM   3188  CG2 THR A 332     -13.474   1.437 -13.545  1.00 10.00      A    C  
ATOM   3189  C   THR A 332     -10.425   0.047 -12.194  1.00 10.00      A    C  
ATOM   3190  O   THR A 332      -9.414  -0.515 -12.617  1.00 10.00      A    O  
ATOM   3191  N   TYR A 333     -11.020  -0.309 -11.064  1.00 10.00      A    N  
ATOM   3192  HN  TYR A 333     -11.819   0.173 -10.767  1.00 10.00      A    H  
ATOM   3193  CA  TYR A 333     -10.513  -1.410 -10.262  1.00 10.00      A    C  
ATOM   3194  CB  TYR A 333      -9.400  -0.935  -9.312  1.00 10.00      A    C  
ATOM   3195  CG  TYR A 333      -9.819  -0.736  -7.868  1.00 10.00      A    C  
ATOM   3196  CD1 TYR A 333     -10.439   0.437  -7.454  1.00 10.00      A    C  
ATOM   3197  CD2 TYR A 333      -9.589  -1.725  -6.917  1.00 10.00      A    C  
ATOM   3198  CE1 TYR A 333     -10.815   0.619  -6.137  1.00 10.00      A    C  
ATOM   3199  CE2 TYR A 333      -9.963  -1.551  -5.599  1.00 10.00      A    C  
ATOM   3200  CZ  TYR A 333     -10.577  -0.379  -5.215  1.00 10.00      A    C  
ATOM   3201  OH  TYR A 333     -10.951  -0.203  -3.903  1.00 10.00      A    O  
ATOM   3202  HH  TYR A 333     -10.203  -0.388  -3.328  1.00 10.00      A    H  
ATOM   3203  C   TYR A 333     -11.636  -2.100  -9.497  1.00 10.00      A    C  
ATOM   3204  O   TYR A 333     -12.655  -1.488  -9.179  1.00 10.00      A    O  
ATOM   3205  N   THR A 334     -11.456  -3.385  -9.239  1.00 10.00      A    N  
ATOM   3206  HN  THR A 334     -10.647  -3.825  -9.576  1.00 10.00      A    H  
ATOM   3207  CA  THR A 334     -12.428  -4.172  -8.494  1.00 10.00      A    C  
ATOM   3208  CB  THR A 334     -13.439  -4.866  -9.429  1.00 10.00      A    C  
ATOM   3209  OG1 THR A 334     -13.974  -3.908 -10.351  1.00 10.00      A    O  
ATOM   3210  HG1 THR A 334     -13.683  -3.022 -10.095  1.00 10.00      A    H  
ATOM   3211  CG2 THR A 334     -14.581  -5.478  -8.628  1.00 10.00      A    C  
ATOM   3212  C   THR A 334     -11.706  -5.223  -7.657  1.00 10.00      A    C  
ATOM   3213  O   THR A 334     -11.297  -6.267  -8.172  1.00 10.00      A    O  
ATOM   3214  N   GLY A 335     -11.522  -4.928  -6.379  1.00 10.00      A    N  
ATOM   3215  HN  GLY A 335     -11.849  -4.072  -6.032  1.00 10.00      A    H  
ATOM   3216  CA  GLY A 335     -10.845  -5.852  -5.493  1.00 10.00      A    C  
ATOM   3217  C   GLY A 335     -11.762  -6.399  -4.423  1.00 10.00      A    C  
ATOM   3218  O   GLY A 335     -12.469  -5.642  -3.752  1.00 10.00      A    O  
ATOM   3219  N   ALA A 336     -11.756  -7.713  -4.262  1.00 10.00      A    N  
ATOM   3220  HN  ALA A 336     -11.170  -8.260  -4.826  1.00 10.00      A    H  
ATOM   3221  CA  ALA A 336     -12.594  -8.366  -3.269  1.00 10.00      A    C  
ATOM   3222  CB  ALA A 336     -13.259  -9.601  -3.858  1.00 10.00      A    C  
ATOM   3223  C   ALA A 336     -11.792  -8.718  -2.020  1.00 10.00      A    C  
ATOM   3224  O   ALA A 336     -11.136  -9.759  -1.959  1.00 10.00      A    O  
ATOM   3225  N   ILE A 337     -11.828  -7.824  -1.039  1.00 10.00      A    N  
ATOM   3226  HN  ILE A 337     -12.345  -7.004  -1.165  1.00 10.00      A    H  
ATOM   3227  CA  ILE A 337     -11.120  -8.022   0.222  1.00 10.00      A    C  
ATOM   3228  CB  ILE A 337     -10.898  -6.675   0.950  1.00 10.00      A    C  
ATOM   3229  CG1 ILE A 337     -10.343  -5.625  -0.021  1.00 10.00      A    C  
ATOM   3230  CG2 ILE A 337      -9.960  -6.849   2.138  1.00 10.00      A    C  
ATOM   3231  CD1 ILE A 337     -10.289  -4.224   0.550  1.00 10.00      A    C  
ATOM   3232  C   ILE A 337     -11.922  -8.956   1.127  1.00 10.00      A    C  
ATOM   3233  O   ILE A 337     -13.150  -8.902   1.145  1.00 10.00      A    O  
ATOM   3234  N   LYS A 338     -11.228  -9.813   1.867  1.00 10.00      A    N  
ATOM   3235  HN  LYS A 338     -10.251  -9.797   1.832  1.00 10.00      A    H  
ATOM   3236  CA  LYS A 338     -11.886 -10.752   2.763  1.00 10.00      A    C  
ATOM   3237  CB  LYS A 338     -11.700 -12.195   2.277  1.00 10.00      A    C  
ATOM   3238  CG  LYS A 338     -12.360 -13.255   3.154  1.00 10.00      A    C  
ATOM   3239  CD  LYS A 338     -11.330 -14.035   3.963  1.00 10.00      A    C  
ATOM   3240  CE  LYS A 338     -11.988 -15.090   4.843  1.00 10.00      A    C  
ATOM   3241  NZ  LYS A 338     -11.575 -14.965   6.268  1.00 10.00      A    N  
ATOM   3242  HZ1 LYS A 338     -11.728 -13.988   6.599  1.00 10.00      A    H  
ATOM   3243  HZ2 LYS A 338     -10.570 -15.205   6.378  1.00 10.00      A    H  
ATOM   3244  HZ3 LYS A 338     -12.144 -15.613   6.868  1.00 10.00      A    H  
ATOM   3245  C   LYS A 338     -11.347 -10.594   4.175  1.00 10.00      A    C  
ATOM   3246  O   LYS A 338     -10.171 -10.854   4.433  1.00 10.00      A    O  
ATOM   3247  N   LEU A 339     -12.212 -10.155   5.075  1.00 10.00      A    N  
ATOM   3248  HN  LEU A 339     -13.128  -9.959   4.796  1.00 10.00      A    H  
ATOM   3249  CA  LEU A 339     -11.841  -9.963   6.469  1.00 10.00      A    C  
ATOM   3250  CB  LEU A 339     -12.857  -9.045   7.157  1.00 10.00      A    C  
ATOM   3251  CG  LEU A 339     -13.303  -7.811   6.368  1.00 10.00      A    C  
ATOM   3252  CD1 LEU A 339     -14.335  -7.017   7.154  1.00 10.00      A    C  
ATOM   3253  CD2 LEU A 339     -12.111  -6.939   6.008  1.00 10.00      A    C  
ATOM   3254  C   LEU A 339     -11.822 -11.308   7.173  1.00 10.00      A    C  
ATOM   3255  O   LEU A 339     -12.179 -12.328   6.579  1.00 10.00      A    O  
ATOM   3256  N   ASP A 340     -11.406 -11.327   8.423  1.00 10.00      A    N  
ATOM   3257  HN  ASP A 340     -11.117 -10.496   8.855  1.00 10.00      A    H  
ATOM   3258  CA  ASP A 340     -11.378 -12.573   9.169  1.00 10.00      A    C  
ATOM   3259  CB  ASP A 340     -10.429 -12.499  10.360  1.00 10.00      A    C  
ATOM   3260  CG  ASP A 340      -9.889 -13.865  10.721  1.00 10.00      A    C  
ATOM   3261  OD1 ASP A 340     -10.675 -14.704  11.208  1.00 10.00      A    O  
ATOM   3262  OD2 ASP A 340      -8.689 -14.108  10.489  1.00 10.00      A    O  
ATOM   3263  C   ASP A 340     -12.783 -12.948   9.623  1.00 10.00      A    C  
ATOM   3264  O   ASP A 340     -13.631 -12.077   9.813  1.00 10.00      A    O  
ATOM   3265  N   ASP A 341     -13.025 -14.241   9.772  1.00 10.00      A    N  
ATOM   3266  HN  ASP A 341     -12.300 -14.884   9.610  1.00 10.00      A    H  
ATOM   3267  CA  ASP A 341     -14.328 -14.741  10.199  1.00 10.00      A    C  
ATOM   3268  CB  ASP A 341     -14.869 -15.823   9.249  1.00 10.00      A    C  
ATOM   3269  CG  ASP A 341     -13.812 -16.794   8.751  1.00 10.00      A    C  
ATOM   3270  OD1 ASP A 341     -12.977 -16.391   7.909  1.00 10.00      A    O  
ATOM   3271  OD2 ASP A 341     -13.820 -17.965   9.184  1.00 10.00      A    O  
ATOM   3272  C   ASP A 341     -14.270 -15.241  11.636  1.00 10.00      A    C  
ATOM   3273  O   ASP A 341     -15.249 -15.762  12.171  1.00 10.00      A    O  
ATOM   3274  N   LYS A 342     -13.105 -15.087  12.251  1.00 10.00      A    N  
ATOM   3275  HN  LYS A 342     -12.344 -14.703  11.750  1.00 10.00      A    H  
ATOM   3276  CA  LYS A 342     -12.899 -15.484  13.638  1.00 10.00      A    C  
ATOM   3277  CB  LYS A 342     -11.746 -16.487  13.761  1.00 10.00      A    C  
ATOM   3278  CG  LYS A 342     -12.144 -17.938  13.543  1.00 10.00      A    C  
ATOM   3279  CD  LYS A 342     -12.204 -18.280  12.065  1.00 10.00      A    C  
ATOM   3280  CE  LYS A 342     -12.801 -19.658  11.835  1.00 10.00      A    C  
ATOM   3281  NZ  LYS A 342     -12.857 -19.994  10.388  1.00 10.00      A    N  
ATOM   3282  HZ1 LYS A 342     -13.433 -19.276   9.877  1.00 10.00      A    H  
ATOM   3283  HZ2 LYS A 342     -13.286 -20.927  10.248  1.00 10.00      A    H  
ATOM   3284  HZ3 LYS A 342     -11.901 -19.996   9.984  1.00 10.00      A    H  
ATOM   3285  C   LYS A 342     -12.594 -14.250  14.477  1.00 10.00      A    C  
ATOM   3286  O   LYS A 342     -12.294 -14.345  15.668  1.00 10.00      A    O  
ATOM   3287  N   ASP A 343     -12.663 -13.094  13.832  1.00 10.00      A    N  
ATOM   3288  HN  ASP A 343     -12.892 -13.100  12.880  1.00 10.00      A    H  
ATOM   3289  CA  ASP A 343     -12.405 -11.819  14.490  1.00 10.00      A    C  
ATOM   3290  CB  ASP A 343     -12.369 -10.697  13.443  1.00 10.00      A    C  
ATOM   3291  CG  ASP A 343     -11.796  -9.386  13.959  1.00 10.00      A    C  
ATOM   3292  OD1 ASP A 343     -12.097  -9.002  15.109  1.00 10.00      A    O  
ATOM   3293  OD2 ASP A 343     -11.058  -8.724  13.203  1.00 10.00      A    O  
ATOM   3294  C   ASP A 343     -13.488 -11.526  15.526  1.00 10.00      A    C  
ATOM   3295  O   ASP A 343     -14.677 -11.529  15.209  1.00 10.00      A    O  
ATOM   3296  N   PRO A 344     -13.092 -11.273  16.783  1.00 10.00      A    N  
ATOM   3297  CA  PRO A 344     -14.037 -10.972  17.865  1.00 10.00      A    C  
ATOM   3298  CB  PRO A 344     -13.151 -10.946  19.116  1.00 10.00      A    C  
ATOM   3299  CG  PRO A 344     -11.785 -10.636  18.607  1.00 10.00      A    C  
ATOM   3300  CD  PRO A 344     -11.694 -11.275  17.252  1.00 10.00      A    C  
ATOM   3301  C   PRO A 344     -14.723  -9.619  17.673  1.00 10.00      A    C  
ATOM   3302  O   PRO A 344     -15.794  -9.371  18.225  1.00 10.00      A    O  
ATOM   3303  N   ASN A 345     -14.112  -8.761  16.867  1.00 10.00      A    N  
ATOM   3304  HN  ASN A 345     -13.272  -9.033  16.422  1.00 10.00      A    H  
ATOM   3305  CA  ASN A 345     -14.650  -7.432  16.604  1.00 10.00      A    C  
ATOM   3306  CB  ASN A 345     -13.525  -6.383  16.577  1.00 10.00      A    C  
ATOM   3307  CG  ASN A 345     -12.408  -6.639  17.574  1.00 10.00      A    C  
ATOM   3308  OD1 ASN A 345     -12.418  -6.122  18.688  1.00 10.00      A    O  
ATOM   3309  ND2 ASN A 345     -11.429  -7.438  17.175  1.00 10.00      A    N  
ATOM   3310 HD21 ASN A 345     -11.482  -7.825  16.263  1.00 10.00      A    H  
ATOM   3311 HD22 ASN A 345     -10.694  -7.613  17.794  1.00 10.00      A    H  
ATOM   3312  C   ASN A 345     -15.367  -7.414  15.260  1.00 10.00      A    C  
ATOM   3313  O   ASN A 345     -15.850  -6.371  14.823  1.00 10.00      A    O  
ATOM   3314  N   PHE A 346     -15.432  -8.577  14.612  1.00 10.00      A    N  
ATOM   3315  HN  PHE A 346     -15.026  -9.371  15.026  1.00 10.00      A    H  
ATOM   3316  CA  PHE A 346     -16.073  -8.714  13.302  1.00 10.00      A    C  
ATOM   3317  CB  PHE A 346     -16.084 -10.182  12.862  1.00 10.00      A    C  
ATOM   3318  CG  PHE A 346     -16.639 -10.416  11.485  1.00 10.00      A    C  
ATOM   3319  CD1 PHE A 346     -17.815 -11.127  11.310  1.00 10.00      A    C  
ATOM   3320  CD2 PHE A 346     -15.982  -9.930  10.366  1.00 10.00      A    C  
ATOM   3321  CE1 PHE A 346     -18.327 -11.350  10.047  1.00 10.00      A    C  
ATOM   3322  CE2 PHE A 346     -16.488 -10.148   9.099  1.00 10.00      A    C  
ATOM   3323  CZ  PHE A 346     -17.662 -10.860   8.939  1.00 10.00      A    C  
ATOM   3324  C   PHE A 346     -17.491  -8.149  13.292  1.00 10.00      A    C  
ATOM   3325  O   PHE A 346     -17.926  -7.556  12.304  1.00 10.00      A    O  
ATOM   3326  N   LYS A 347     -18.204  -8.331  14.394  1.00 10.00      A    N  
ATOM   3327  HN  LYS A 347     -17.797  -8.798  15.153  1.00 10.00      A    H  
ATOM   3328  CA  LYS A 347     -19.570  -7.839  14.503  1.00 10.00      A    C  
ATOM   3329  CB  LYS A 347     -20.248  -8.391  15.758  1.00 10.00      A    C  
ATOM   3330  CG  LYS A 347     -20.318  -9.908  15.805  1.00 10.00      A    C  
ATOM   3331  CD  LYS A 347     -21.465 -10.383  16.681  1.00 10.00      A    C  
ATOM   3332  CE  LYS A 347     -21.566 -11.899  16.681  1.00 10.00      A    C  
ATOM   3333  NZ  LYS A 347     -22.909 -12.367  17.116  1.00 10.00      A    N  
ATOM   3334  HZ1 LYS A 347     -22.910 -13.402  17.220  1.00 10.00      A    H  
ATOM   3335  HZ2 LYS A 347     -23.627 -12.102  16.406  1.00 10.00      A    H  
ATOM   3336  HZ3 LYS A 347     -23.162 -11.936  18.027  1.00 10.00      A    H  
ATOM   3337  C   LYS A 347     -19.601  -6.315  14.507  1.00 10.00      A    C  
ATOM   3338  O   LYS A 347     -20.319  -5.699  13.717  1.00 10.00      A    O  
ATOM   3339  N   ASP A 348     -18.795  -5.719  15.378  1.00 10.00      A    N  
ATOM   3340  HN  ASP A 348     -18.234  -6.269  15.964  1.00 10.00      A    H  
ATOM   3341  CA  ASP A 348     -18.724  -4.267  15.498  1.00 10.00      A    C  
ATOM   3342  CB  ASP A 348     -17.843  -3.859  16.679  1.00 10.00      A    C  
ATOM   3343  CG  ASP A 348     -18.370  -4.364  18.006  1.00 10.00      A    C  
ATOM   3344  OD1 ASP A 348     -19.595  -4.278  18.230  1.00 10.00      A    O  
ATOM   3345  OD2 ASP A 348     -17.558  -4.852  18.817  1.00 10.00      A    O  
ATOM   3346  C   ASP A 348     -18.199  -3.639  14.216  1.00 10.00      A    C  
ATOM   3347  O   ASP A 348     -18.657  -2.572  13.804  1.00 10.00      A    O  
ATOM   3348  N   GLN A 349     -17.237  -4.310  13.586  1.00 10.00      A    N  
ATOM   3349  HN  GLN A 349     -16.905  -5.149  13.980  1.00 10.00      A    H  
ATOM   3350  CA  GLN A 349     -16.654  -3.830  12.338  1.00 10.00      A    C  
ATOM   3351  CB  GLN A 349     -15.586  -4.796  11.821  1.00 10.00      A    C  
ATOM   3352  CG  GLN A 349     -14.286  -4.782  12.607  1.00 10.00      A    C  
ATOM   3353  CD  GLN A 349     -13.311  -5.837  12.124  1.00 10.00      A    C  
ATOM   3354  OE1 GLN A 349     -13.256  -6.154  10.937  1.00 10.00      A    O  
ATOM   3355  NE2 GLN A 349     -12.543  -6.394  13.047  1.00 10.00      A    N  
ATOM   3356 HE21 GLN A 349     -12.643  -6.098  13.971  1.00 10.00      A    H  
ATOM   3357 HE22 GLN A 349     -11.909  -7.101  12.767  1.00 10.00      A    H  
ATOM   3358  C   GLN A 349     -17.734  -3.648  11.281  1.00 10.00      A    C  
ATOM   3359  O   GLN A 349     -17.769  -2.633  10.591  1.00 10.00      A    O  
ATOM   3360  N   VAL A 350     -18.624  -4.631  11.174  1.00 10.00      A    N  
ATOM   3361  HN  VAL A 350     -18.548  -5.411  11.768  1.00 10.00      A    H  
ATOM   3362  CA  VAL A 350     -19.712  -4.576  10.206  1.00 10.00      A    C  
ATOM   3363  CB  VAL A 350     -20.555  -5.873  10.213  1.00 10.00      A    C  
ATOM   3364  CG1 VAL A 350     -21.799  -5.725   9.349  1.00 10.00      A    C  
ATOM   3365  CG2 VAL A 350     -19.719  -7.049   9.730  1.00 10.00      A    C  
ATOM   3366  C   VAL A 350     -20.604  -3.365  10.473  1.00 10.00      A    C  
ATOM   3367  O   VAL A 350     -20.974  -2.641   9.550  1.00 10.00      A    O  
ATOM   3368  N   ILE A 351     -20.922  -3.139  11.742  1.00 10.00      A    N  
ATOM   3369  HN  ILE A 351     -20.583  -3.747  12.436  1.00 10.00      A    H  
ATOM   3370  CA  ILE A 351     -21.761  -2.011  12.133  1.00 10.00      A    C  
ATOM   3371  CB  ILE A 351     -22.090  -2.054  13.641  1.00 10.00      A    C  
ATOM   3372  CG1 ILE A 351     -22.702  -3.408  14.016  1.00 10.00      A    C  
ATOM   3373  CG2 ILE A 351     -23.033  -0.919  14.019  1.00 10.00      A    C  
ATOM   3374  CD1 ILE A 351     -22.720  -3.684  15.505  1.00 10.00      A    C  
ATOM   3375  C   ILE A 351     -21.064  -0.691  11.805  1.00 10.00      A    C  
ATOM   3376  O   ILE A 351     -21.662   0.214  11.218  1.00 10.00      A    O  
ATOM   3377  N   LEU A 352     -19.791  -0.600  12.174  1.00 10.00      A    N  
ATOM   3378  HN  LEU A 352     -19.373  -1.364  12.634  1.00 10.00      A    H  
ATOM   3379  CA  LEU A 352     -18.997   0.599  11.930  1.00 10.00      A    C  
ATOM   3380  CB  LEU A 352     -17.616   0.464  12.578  1.00 10.00      A    C  
ATOM   3381  CG  LEU A 352     -16.694   1.682  12.466  1.00 10.00      A    C  
ATOM   3382  CD1 LEU A 352     -17.240   2.848  13.275  1.00 10.00      A    C  
ATOM   3383  CD2 LEU A 352     -15.281   1.331  12.905  1.00 10.00      A    C  
ATOM   3384  C   LEU A 352     -18.851   0.871  10.435  1.00 10.00      A    C  
ATOM   3385  O   LEU A 352     -18.921   2.021   9.992  1.00 10.00      A    O  
ATOM   3386  N   LEU A 353     -18.646  -0.188   9.666  1.00 10.00      A    N  
ATOM   3387  HN  LEU A 353     -18.589  -1.079  10.080  1.00 10.00      A    H  
ATOM   3388  CA  LEU A 353     -18.495  -0.065   8.225  1.00 10.00      A    C  
ATOM   3389  CB  LEU A 353     -17.984  -1.374   7.612  1.00 10.00      A    C  
ATOM   3390  CG  LEU A 353     -16.509  -1.703   7.863  1.00 10.00      A    C  
ATOM   3391  CD1 LEU A 353     -16.153  -3.057   7.267  1.00 10.00      A    C  
ATOM   3392  CD2 LEU A 353     -15.612  -0.614   7.294  1.00 10.00      A    C  
ATOM   3393  C   LEU A 353     -19.803   0.364   7.573  1.00 10.00      A    C  
ATOM   3394  O   LEU A 353     -19.818   1.276   6.747  1.00 10.00      A    O  
ATOM   3395  N   ASN A 354     -20.901  -0.274   7.974  1.00 10.00      A    N  
ATOM   3396  HN  ASN A 354     -20.821  -0.982   8.651  1.00 10.00      A    H  
ATOM   3397  CA  ASN A 354     -22.223   0.041   7.430  1.00 10.00      A    C  
ATOM   3398  CB  ASN A 354     -23.294  -0.908   7.981  1.00 10.00      A    C  
ATOM   3399  CG  ASN A 354     -23.279  -2.281   7.327  1.00 10.00      A    C  
ATOM   3400  OD1 ASN A 354     -22.774  -2.456   6.219  1.00 10.00      A    O  
ATOM   3401  ND2 ASN A 354     -23.846  -3.266   8.008  1.00 10.00      A    N  
ATOM   3402 HD21 ASN A 354     -24.235  -3.058   8.881  1.00 10.00      A    H  
ATOM   3403 HD22 ASN A 354     -23.858  -4.157   7.607  1.00 10.00      A    H  
ATOM   3404  C   ASN A 354     -22.605   1.492   7.706  1.00 10.00      A    C  
ATOM   3405  O   ASN A 354     -23.309   2.117   6.919  1.00 10.00      A    O  
ATOM   3406  N   LYS A 355     -22.110   2.031   8.818  1.00 10.00      A    N  
ATOM   3407  HN  LYS A 355     -21.552   1.478   9.405  1.00 10.00      A    H  
ATOM   3408  CA  LYS A 355     -22.385   3.415   9.200  1.00 10.00      A    C  
ATOM   3409  CB  LYS A 355     -22.083   3.616  10.695  1.00 10.00      A    C  
ATOM   3410  CG  LYS A 355     -22.618   4.913  11.293  1.00 10.00      A    C  
ATOM   3411  CD  LYS A 355     -21.491   5.791  11.829  1.00 10.00      A    C  
ATOM   3412  CE  LYS A 355     -21.994   7.187  12.174  1.00 10.00      A    C  
ATOM   3413  NZ  LYS A 355     -20.890   8.116  12.559  1.00 10.00      A    N  
ATOM   3414  HZ1 LYS A 355     -21.268   9.072  12.715  1.00 10.00      A    H  
ATOM   3415  HZ2 LYS A 355     -20.175   8.165  11.800  1.00 10.00      A    H  
ATOM   3416  HZ3 LYS A 355     -20.432   7.790  13.435  1.00 10.00      A    H  
ATOM   3417  C   LYS A 355     -21.555   4.388   8.351  1.00 10.00      A    C  
ATOM   3418  O   LYS A 355     -21.610   5.605   8.539  1.00 10.00      A    O  
ATOM   3419  N   HIS A 356     -20.767   3.846   7.430  1.00 10.00      A    N  
ATOM   3420  HN  HIS A 356     -20.742   2.868   7.338  1.00 10.00      A    H  
ATOM   3421  CA  HIS A 356     -19.933   4.664   6.558  1.00 10.00      A    C  
ATOM   3422  CB  HIS A 356     -18.451   4.492   6.902  1.00 10.00      A    C  
ATOM   3423  CG  HIS A 356     -18.052   5.070   8.224  1.00 10.00      A    C  
ATOM   3424  ND1 HIS A 356     -18.538   6.269   8.705  1.00 10.00      A    N  
ATOM   3425  HD1 HIS A 356     -19.193   6.848   8.256  1.00 10.00      A    H  
ATOM   3426  CD2 HIS A 356     -17.202   4.606   9.172  1.00 10.00      A    C  
ATOM   3427  CE1 HIS A 356     -18.001   6.516   9.885  1.00 10.00      A    C  
ATOM   3428  NE2 HIS A 356     -17.191   5.524  10.190  1.00 10.00      A    N  
ATOM   3429  HE2 HIS A 356     -16.666   5.458  11.015  1.00 10.00      A    H  
ATOM   3430  C   HIS A 356     -20.169   4.340   5.084  1.00 10.00      A    C  
ATOM   3431  O   HIS A 356     -19.709   5.067   4.202  1.00 10.00      A    O  
ATOM   3432  N   ILE A 357     -20.880   3.250   4.824  1.00 10.00      A    N  
ATOM   3433  HN  ILE A 357     -21.221   2.711   5.568  1.00 10.00      A    H  
ATOM   3434  CA  ILE A 357     -21.175   2.833   3.457  1.00 10.00      A    C  
ATOM   3435  CB  ILE A 357     -21.274   1.293   3.337  1.00 10.00      A    C  
ATOM   3436  CG1 ILE A 357     -19.939   0.636   3.703  1.00 10.00      A    C  
ATOM   3437  CG2 ILE A 357     -21.697   0.887   1.931  1.00 10.00      A    C  
ATOM   3438  CD1 ILE A 357     -20.020  -0.866   3.878  1.00 10.00      A    C  
ATOM   3439  C   ILE A 357     -22.480   3.459   2.975  1.00 10.00      A    C  
ATOM   3440  O   ILE A 357     -23.535   3.235   3.567  1.00 10.00      A    O  
ATOM   3441  N   ASP A 358     -22.386   4.266   1.917  1.00 10.00      A    N  
ATOM   3442  HN  ASP A 358     -21.505   4.419   1.519  1.00 10.00      A    H  
ATOM   3443  CA  ASP A 358     -23.550   4.930   1.323  1.00 10.00      A    C  
ATOM   3444  CB  ASP A 358     -24.552   3.914   0.764  1.00 10.00      A    C  
ATOM   3445  CG  ASP A 358     -24.156   3.383  -0.597  1.00 10.00      A    C  
ATOM   3446  OD1 ASP A 358     -23.083   3.765  -1.097  1.00 10.00      A    O  
ATOM   3447  OD2 ASP A 358     -24.936   2.596  -1.179  1.00 10.00      A    O  
ATOM   3448  C   ASP A 358     -24.236   5.876   2.302  1.00 10.00      A    C  
ATOM   3449  O   ASP A 358     -25.417   6.200   2.148  1.00 10.00      A    O  
ATOM   3450  N   ALA A 359     -23.474   6.351   3.281  1.00 10.00      A    N  
ATOM   3451  HN  ALA A 359     -22.537   6.071   3.324  1.00 10.00      A    H  
ATOM   3452  CA  ALA A 359     -23.991   7.261   4.302  1.00 10.00      A    C  
ATOM   3453  CB  ALA A 359     -22.964   7.462   5.407  1.00 10.00      A    C  
ATOM   3454  C   ALA A 359     -24.418   8.601   3.705  1.00 10.00      A    C  
ATOM   3455  O   ALA A 359     -25.103   9.394   4.353  1.00 10.00      A    O  
ATOM   3456  N   TYR A 360     -24.020   8.839   2.461  1.00 10.00      A    N  
ATOM   3457  HN  TYR A 360     -23.479   8.164   2.001  1.00 10.00      A    H  
ATOM   3458  CA  TYR A 360     -24.362  10.072   1.763  1.00 10.00      A    C  
ATOM   3459  CB  TYR A 360     -23.530  10.223   0.482  1.00 10.00      A    C  
ATOM   3460  CG  TYR A 360     -23.905   9.254  -0.619  1.00 10.00      A    C  
ATOM   3461  CD1 TYR A 360     -23.481   7.934  -0.582  1.00 10.00      A    C  
ATOM   3462  CD2 TYR A 360     -24.688   9.659  -1.693  1.00 10.00      A    C  
ATOM   3463  CE1 TYR A 360     -23.827   7.043  -1.577  1.00 10.00      A    C  
ATOM   3464  CE2 TYR A 360     -25.038   8.773  -2.695  1.00 10.00      A    C  
ATOM   3465  CZ  TYR A 360     -24.603   7.467  -2.632  1.00 10.00      A    C  
ATOM   3466  OH  TYR A 360     -24.951   6.577  -3.623  1.00 10.00      A    O  
ATOM   3467  HH  TYR A 360     -24.178   6.392  -4.167  1.00 10.00      A    H  
ATOM   3468  C   TYR A 360     -25.855  10.129   1.436  1.00 10.00      A    C  
ATOM   3469  O   TYR A 360     -26.398  11.197   1.169  1.00 10.00      A    O  
ATOM   3470  N   LYS A 361     -26.514   8.972   1.470  1.00 10.00      A    N  
ATOM   3471  HN  LYS A 361     -26.028   8.151   1.709  1.00 10.00      A    H  
ATOM   3472  CA  LYS A 361     -27.941   8.891   1.172  1.00 10.00      A    C  
ATOM   3473  CB  LYS A 361     -28.328   7.456   0.814  1.00 10.00      A    C  
ATOM   3474  CG  LYS A 361     -27.776   6.978  -0.518  1.00 10.00      A    C  
ATOM   3475  CD  LYS A 361     -27.837   5.465  -0.629  1.00 10.00      A    C  
ATOM   3476  CE  LYS A 361     -27.352   4.997  -1.990  1.00 10.00      A    C  
ATOM   3477  NZ  LYS A 361     -27.173   3.524  -2.041  1.00 10.00      A    N  
ATOM   3478  HZ1 LYS A 361     -27.238   3.190  -3.020  1.00 10.00      A    H  
ATOM   3479  HZ2 LYS A 361     -27.900   3.052  -1.472  1.00 10.00      A    H  
ATOM   3480  HZ3 LYS A 361     -26.229   3.262  -1.662  1.00 10.00      A    H  
ATOM   3481  C   LYS A 361     -28.774   9.375   2.351  1.00 10.00      A    C  
ATOM   3482  O   LYS A 361     -29.961   9.662   2.211  1.00 10.00      A    O  
ATOM   3483  N   THR A 362     -28.143   9.454   3.512  1.00 10.00      A    N  
ATOM   3484  HN  THR A 362     -27.199   9.201   3.561  1.00 10.00      A    H  
ATOM   3485  CA  THR A 362     -28.814   9.903   4.720  1.00 10.00      A    C  
ATOM   3486  CB  THR A 362     -28.510   8.958   5.894  1.00 10.00      A    C  
ATOM   3487  OG1 THR A 362     -27.307   8.227   5.613  1.00 10.00      A    O  
ATOM   3488  HG1 THR A 362     -26.571   8.843   5.515  1.00 10.00      A    H  
ATOM   3489  CG2 THR A 362     -29.658   7.980   6.104  1.00 10.00      A    C  
ATOM   3490  C   THR A 362     -28.367  11.314   5.084  1.00 10.00      A    C  
ATOM   3491  O   THR A 362     -28.602  11.788   6.195  1.00 10.00      A    O  
ATOM   3492  N   PHE A 363     -27.721  11.980   4.140  1.00 10.00      A    N  
ATOM   3493  HN  PHE A 363     -27.585  11.560   3.265  1.00 10.00      A    H  
ATOM   3494  CA  PHE A 363     -27.239  13.331   4.363  1.00 10.00      A    C  
ATOM   3495  CB  PHE A 363     -26.050  13.648   3.452  1.00 10.00      A    C  
ATOM   3496  CG  PHE A 363     -24.732  13.116   3.940  1.00 10.00      A    C  
ATOM   3497  CD1 PHE A 363     -24.607  12.593   5.218  1.00 10.00      A    C  
ATOM   3498  CD2 PHE A 363     -23.617  13.142   3.120  1.00 10.00      A    C  
ATOM   3499  CE1 PHE A 363     -23.395  12.104   5.664  1.00 10.00      A    C  
ATOM   3500  CE2 PHE A 363     -22.403  12.655   3.560  1.00 10.00      A    C  
ATOM   3501  CZ  PHE A 363     -22.292  12.136   4.834  1.00 10.00      A    C  
ATOM   3502  C   PHE A 363     -28.349  14.342   4.130  1.00 10.00      A    C  
ATOM   3503  O   PHE A 363     -29.066  14.263   3.133  1.00 10.00      A    O  
ATOM   3504  N   PRO A 364     -28.514  15.296   5.061  1.00 10.00      A    N  
ATOM   3505  CA  PRO A 364     -29.529  16.340   4.942  1.00 10.00      A    C  
ATOM   3506  CB  PRO A 364     -29.283  17.239   6.166  1.00 10.00      A    C  
ATOM   3507  CG  PRO A 364     -27.924  16.870   6.656  1.00 10.00      A    C  
ATOM   3508  CD  PRO A 364     -27.732  15.426   6.295  1.00 10.00      A    C  
ATOM   3509  C   PRO A 364     -29.321  17.128   3.654  1.00 10.00      A    C  
ATOM   3510  O   PRO A 364     -28.188  17.489   3.321  1.00 10.00      A    O  
ATOM   3511  N   PRO A 365     -30.405  17.378   2.902  1.00 10.00      A    N  
ATOM   3512  CA  PRO A 365     -30.339  18.114   1.640  1.00 10.00      A    C  
ATOM   3513  CB  PRO A 365     -31.810  18.382   1.284  1.00 10.00      A    C  
ATOM   3514  CG  PRO A 365     -32.591  18.012   2.503  1.00 10.00      A    C  
ATOM   3515  CD  PRO A 365     -31.776  16.977   3.224  1.00 10.00      A    C  
ATOM   3516  C   PRO A 365     -29.583  19.424   1.803  1.00 10.00      A    C  
ATOM   3517  O   PRO A 365     -30.035  20.326   2.506  1.00 10.00      A    O  
ATOM   3518  N   THR A 366     -28.414  19.500   1.179  1.00 10.00      A    N  
ATOM   3519  HN  THR A 366     -28.102  18.736   0.650  1.00 10.00      A    H  
ATOM   3520  CA  THR A 366     -27.590  20.693   1.252  1.00 10.00      A    C  
ATOM   3521  CB  THR A 366     -26.309  20.533   0.411  1.00 10.00      A    C  
ATOM   3522  OG1 THR A 366     -25.807  19.195   0.555  1.00 10.00      A    O  
ATOM   3523  HG1 THR A 366     -26.144  18.813   1.373  1.00 10.00      A    H  
ATOM   3524  CG2 THR A 366     -25.243  21.519   0.868  1.00 10.00      A    C  
ATOM   3525  C   THR A 366     -28.369  21.894   0.739  1.00 10.00      A    C  
ATOM   3526  O   THR A 366     -28.840  21.885  -0.400  1.00 10.00      A    O  
ATOM   3527  N   GLU A 367     -28.528  22.898   1.596  1.00 10.00      A    N  
ATOM   3528  HN  GLU A 367     -28.163  22.818   2.500  1.00 10.00      A    H  
ATOM   3529  CA  GLU A 367     -29.241  24.111   1.233  1.00 10.00      A    C  
ATOM   3530  CB  GLU A 367     -29.126  25.156   2.342  1.00 10.00      A    C  
ATOM   3531  CG  GLU A 367     -29.976  24.874   3.568  1.00 10.00      A    C  
ATOM   3532  CD  GLU A 367     -30.342  26.145   4.308  1.00 10.00      A    C  
ATOM   3533  OE1 GLU A 367     -31.547  26.472   4.371  1.00 10.00      A    O  
ATOM   3534  OE2 GLU A 367     -29.422  26.825   4.812  1.00 10.00      A    O  
ATOM   3535  C   GLU A 367     -28.680  24.688  -0.056  1.00 10.00      A    C  
ATOM   3536  O   GLU A 367     -27.466  24.883  -0.180  1.00 10.00      A    O  
ATOM   3537  N   PRO A 368     -29.548  24.931  -1.048  1.00 10.00      A    N  
ATOM   3538  CA  PRO A 368     -29.129  25.505  -2.318  1.00 10.00      A    C  
ATOM   3539  CB  PRO A 368     -30.426  25.584  -3.138  1.00 10.00      A    C  
ATOM   3540  CG  PRO A 368     -31.526  25.502  -2.134  1.00 10.00      A    C  
ATOM   3541  CD  PRO A 368     -30.994  24.673  -0.999  1.00 10.00      A    C  
ATOM   3542  C   PRO A 368     -28.568  26.896  -2.082  1.00 10.00      A    C  
ATOM   3543  O   PRO A 368     -29.282  27.786  -1.607  1.00 10.00      A    O  
ATOM   3544  N   LYS A 369     -27.279  27.063  -2.363  1.00 10.00      A    N  
ATOM   3545  HN  LYS A 369     -26.767  26.307  -2.709  1.00 10.00      A    H  
ATOM   3546  CA  LYS A 369     -26.619  28.346  -2.175  1.00 10.00      A    C  
ATOM   3547  CB  LYS A 369     -25.185  28.327  -2.714  1.00 10.00      A    C  
ATOM   3548  CG  LYS A 369     -24.173  27.702  -1.766  1.00 10.00      A    C  
ATOM   3549  CD  LYS A 369     -22.747  27.916  -2.250  1.00 10.00      A    C  
ATOM   3550  CE  LYS A 369     -21.736  27.458  -1.209  1.00 10.00      A    C  
ATOM   3551  NZ  LYS A 369     -20.336  27.727  -1.637  1.00 10.00      A    N  
ATOM   3552  HZ1 LYS A 369     -19.680  27.544  -0.850  1.00 10.00      A    H  
ATOM   3553  HZ2 LYS A 369     -20.237  28.718  -1.933  1.00 10.00      A    H  
ATOM   3554  HZ3 LYS A 369     -20.082  27.112  -2.436  1.00 10.00      A    H  
ATOM   3555  C   LYS A 369     -27.423  29.451  -2.829  1.00 10.00      A    C  
ATOM   3556  O   LYS A 369     -27.733  29.384  -4.014  1.00 10.00      A    O  
ATOM   3557  N   LYS A 370     -27.793  30.441  -2.036  1.00 10.00      A    N  
ATOM   3558  HN  LYS A 370     -27.535  30.420  -1.096  1.00 10.00      A    H  
ATOM   3559  CA  LYS A 370     -28.573  31.555  -2.535  1.00 10.00      A    C  
ATOM   3560  CB  LYS A 370     -29.146  32.384  -1.384  1.00 10.00      A    C  
ATOM   3561  CG  LYS A 370     -30.114  31.624  -0.492  1.00 10.00      A    C  
ATOM   3562  CD  LYS A 370     -30.683  32.521   0.595  1.00 10.00      A    C  
ATOM   3563  CE  LYS A 370     -31.642  31.760   1.495  1.00 10.00      A    C  
ATOM   3564  NZ  LYS A 370     -32.307  32.659   2.477  1.00 10.00      A    N  
ATOM   3565  HZ1 LYS A 370     -32.715  33.481   1.989  1.00 10.00      A    H  
ATOM   3566  HZ2 LYS A 370     -31.617  32.992   3.180  1.00 10.00      A    H  
ATOM   3567  HZ3 LYS A 370     -33.067  32.148   2.970  1.00 10.00      A    H  
ATOM   3568  C   LYS A 370     -27.741  32.427  -3.456  1.00 10.00      A    C  
ATOM   3569  O   LYS A 370     -27.078  33.365  -3.003  1.00 10.00      A    O  
ATOM   3570  N   ASP A 371     -27.741  32.071  -4.736  1.00 10.00      A    N  
ATOM   3571  HN  ASP A 371     -28.223  31.257  -5.005  1.00 10.00      A    H  
ATOM   3572  CA  ASP A 371     -27.018  32.820  -5.748  1.00 10.00      A    C  
ATOM   3573  CB  ASP A 371     -27.305  32.262  -7.146  1.00 10.00      A    C  
ATOM   3574  CG  ASP A 371     -26.581  30.957  -7.412  1.00 10.00      A    C  
ATOM   3575  OD1 ASP A 371     -25.356  30.997  -7.655  1.00 10.00      A    O  
ATOM   3576  OD2 ASP A 371     -27.237  29.893  -7.375  1.00 10.00      A    O  
ATOM   3577  C   ASP A 371     -27.414  34.281  -5.676  1.00 10.00      A    C  
ATOM   3578  O   ASP A 371     -28.590  34.625  -5.838  1.00 10.00      A    O  
ATOM   3579  N   LYS A 372     -26.438  35.132  -5.385  1.00 10.00      A    N  
ATOM   3580  HN  LYS A 372     -25.535  34.788  -5.253  1.00 10.00      A    H  
ATOM   3581  CA  LYS A 372     -26.687  36.561  -5.278  1.00 10.00      A    C  
ATOM   3582  CB  LYS A 372     -25.404  37.329  -4.945  1.00 10.00      A    C  
ATOM   3583  CG  LYS A 372     -24.873  37.046  -3.547  1.00 10.00      A    C  
ATOM   3584  CD  LYS A 372     -23.826  38.062  -3.122  1.00 10.00      A    C  
ATOM   3585  CE  LYS A 372     -23.461  37.891  -1.654  1.00 10.00      A    C  
ATOM   3586  NZ  LYS A 372     -22.627  39.016  -1.157  1.00 10.00      A    N  
ATOM   3587  HZ1 LYS A 372     -22.643  39.040  -0.117  1.00 10.00      A    H  
ATOM   3588  HZ2 LYS A 372     -22.994  39.919  -1.521  1.00 10.00      A    H  
ATOM   3589  HZ3 LYS A 372     -21.644  38.900  -1.475  1.00 10.00      A    H  
ATOM   3590  C   LYS A 372     -27.322  37.063  -6.562  1.00 10.00      A    C  
ATOM   3591  O   LYS A 372     -26.842  36.754  -7.651  1.00 10.00      A    O  
ATOM   3592  N   LYS A 373     -28.413  37.811  -6.424  1.00 10.00      A    N  
ATOM   3593  HN  LYS A 373     -28.729  38.024  -5.524  1.00 10.00      A    H  
ATOM   3594  CA  LYS A 373     -29.148  38.322  -7.571  1.00 10.00      A    C  
ATOM   3595  CB  LYS A 373     -30.475  38.962  -7.162  1.00 10.00      A    C  
ATOM   3596  CG  LYS A 373     -31.613  37.965  -7.016  1.00 10.00      A    C  
ATOM   3597  CD  LYS A 373     -32.964  38.660  -6.980  1.00 10.00      A    C  
ATOM   3598  CE  LYS A 373     -34.097  37.646  -7.017  1.00 10.00      A    C  
ATOM   3599  NZ  LYS A 373     -35.431  38.298  -7.116  1.00 10.00      A    N  
ATOM   3600  HZ1 LYS A 373     -36.168  37.581  -7.274  1.00 10.00      A    H  
ATOM   3601  HZ2 LYS A 373     -35.441  38.971  -7.909  1.00 10.00      A    H  
ATOM   3602  HZ3 LYS A 373     -35.645  38.812  -6.238  1.00 10.00      A    H  
ATOM   3603  C   LYS A 373     -28.334  39.257  -8.453  1.00 10.00      A    C  
ATOM   3604  O   LYS A 373     -28.465  40.480  -8.380  1.00 10.00      A    O  
ATOM   3605  N   LYS A 374     -27.483  38.669  -9.272  1.00 10.00      A    N  
ATOM   3606  HN  LYS A 374     -27.388  37.692  -9.241  1.00 10.00      A    H  
ATOM   3607  CA  LYS A 374     -26.673  39.424 -10.195  1.00 10.00      A    C  
ATOM   3608  CB  LYS A 374     -25.428  38.625 -10.586  1.00 10.00      A    C  
ATOM   3609  CG  LYS A 374     -24.309  39.470 -11.175  1.00 10.00      A    C  
ATOM   3610  CD  LYS A 374     -23.155  38.602 -11.645  1.00 10.00      A    C  
ATOM   3611  CE  LYS A 374     -21.943  39.442 -12.014  1.00 10.00      A    C  
ATOM   3612  NZ  LYS A 374     -20.803  38.597 -12.464  1.00 10.00      A    N  
ATOM   3613  HZ1 LYS A 374     -20.770  37.719 -11.907  1.00 10.00      A    H  
ATOM   3614  HZ2 LYS A 374     -19.905  39.109 -12.336  1.00 10.00      A    H  
ATOM   3615  HZ3 LYS A 374     -20.911  38.356 -13.470  1.00 10.00      A    H  
ATOM   3616  C   LYS A 374     -27.511  39.712 -11.423  1.00 10.00      A    C  
ATOM   3617  O   LYS A 374     -28.274  38.857 -11.868  1.00 10.00      A    O  
ATOM   3618  N   LYS A 375     -27.391  40.917 -11.953  1.00 10.00      A    N  
ATOM   3619  HN  LYS A 375     -26.776  41.557 -11.548  1.00 10.00      A    H  
ATOM   3620  CA  LYS A 375     -28.156  41.301 -13.129  1.00 10.00      A    C  
ATOM   3621  CB  LYS A 375     -27.974  42.788 -13.444  1.00 10.00      A    C  
ATOM   3622  CG  LYS A 375     -28.616  43.725 -12.431  1.00 10.00      A    C  
ATOM   3623  CD  LYS A 375     -28.497  45.178 -12.868  1.00 10.00      A    C  
ATOM   3624  CE  LYS A 375     -29.165  46.112 -11.869  1.00 10.00      A    C  
ATOM   3625  NZ  LYS A 375     -29.305  47.493 -12.408  1.00 10.00      A    N  
ATOM   3626  HZ1 LYS A 375     -29.779  47.468 -13.335  1.00 10.00      A    H  
ATOM   3627  HZ2 LYS A 375     -28.369  47.933 -12.521  1.00 10.00      A    H  
ATOM   3628  HZ3 LYS A 375     -29.871  48.074 -11.758  1.00 10.00      A    H  
ATOM   3629  C   LYS A 375     -27.776  40.444 -14.333  1.00 10.00      A    C  
ATOM   3630  O   LYS A 375     -26.715  40.624 -14.925  1.00 10.00      A    O  
ATOM   3631  N   ALA A 376     -28.627  39.476 -14.643  1.00 10.00      A    N  
ATOM   3632  HN  ALA A 376     -29.418  39.340 -14.083  1.00 10.00      A    H  
ATOM   3633  CA  ALA A 376     -28.405  38.597 -15.777  1.00 10.00      A    C  
ATOM   3634  CB  ALA A 376     -29.086  37.254 -15.555  1.00 10.00      A    C  
ATOM   3635  C   ALA A 376     -28.914  39.253 -17.054  1.00 10.00      A    C  
ATOM   3636  O   ALA A 376     -30.123  39.335 -17.282  1.00 10.00      A    O  
ATOM   3637  N   ASP A 377     -27.986  39.760 -17.852  1.00 10.00      A    N  
ATOM   3638  HN  ASP A 377     -27.047  39.724 -17.568  1.00 10.00      A    H  
ATOM   3639  CA  ASP A 377     -28.313  40.407 -19.118  1.00 10.00      A    C  
ATOM   3640  CB  ASP A 377     -27.037  40.786 -19.868  1.00 10.00      A    C  
ATOM   3641  CG  ASP A 377     -26.330  41.965 -19.240  1.00 10.00      A    C  
ATOM   3642  OD1 ASP A 377     -26.753  43.111 -19.494  1.00 10.00      A    O  
ATOM   3643  OD2 ASP A 377     -25.357  41.742 -18.488  1.00 10.00      A    O  
ATOM   3644  C   ASP A 377     -29.171  39.503 -19.990  1.00 10.00      A    C  
ATOM   3645  O   ASP A 377     -28.998  38.279 -19.984  1.00 10.00      A    O  
ATOM   3646  N   GLU A 378     -30.092  40.114 -20.738  1.00 10.00      A    N  
ATOM   3647  HN  GLU A 378     -30.171  41.089 -20.683  1.00 10.00      A    H  
ATOM   3648  CA  GLU A 378     -31.002  39.391 -21.624  1.00 10.00      A    C  
ATOM   3649  CB  GLU A 378     -32.109  40.322 -22.127  1.00 10.00      A    C  
ATOM   3650  CG  GLU A 378     -33.022  40.865 -21.042  1.00 10.00      A    C  
ATOM   3651  CD  GLU A 378     -34.273  41.500 -21.618  1.00 10.00      A    C  
ATOM   3652  OE1 GLU A 378     -35.303  40.801 -21.712  1.00 10.00      A    O  
ATOM   3653  OE2 GLU A 378     -34.221  42.694 -21.983  1.00 10.00      A    O  
ATOM   3654  C   GLU A 378     -30.275  38.763 -22.816  1.00 10.00      A    C  
ATOM   3655  O   GLU A 378     -30.575  39.063 -23.974  1.00 10.00      A    O  
ATOM   3656  N   THR A 379     -29.320  37.897 -22.529  1.00 10.00      A    N  
ATOM   3657  HN  THR A 379     -29.122  37.704 -21.584  1.00 10.00      A    H  
ATOM   3658  CA  THR A 379     -28.571  37.219 -23.567  1.00 10.00      A    C  
ATOM   3659  CB  THR A 379     -27.285  36.581 -23.005  1.00 10.00      A    C  
ATOM   3660  OG1 THR A 379     -26.649  37.506 -22.113  1.00 10.00      A    O  
ATOM   3661  HG1 THR A 379     -27.318  37.964 -21.595  1.00 10.00      A    H  
ATOM   3662  CG2 THR A 379     -26.324  36.235 -24.136  1.00 10.00      A    C  
ATOM   3663  C   THR A 379     -29.447  36.135 -24.181  1.00 10.00      A    C  
ATOM   3664  O   THR A 379     -29.840  35.189 -23.498  1.00 10.00      A    O  
ATOM   3665  N   GLN A 380     -29.780  36.297 -25.455  1.00 10.00      A    N  
ATOM   3666  HN  GLN A 380     -29.452  37.082 -25.940  1.00 10.00      A    H  
ATOM   3667  CA  GLN A 380     -30.616  35.332 -26.148  1.00 10.00      A    C  
ATOM   3668  CB  GLN A 380     -31.038  35.866 -27.519  1.00 10.00      A    C  
ATOM   3669  CG  GLN A 380     -31.720  37.225 -27.480  1.00 10.00      A    C  
ATOM   3670  CD  GLN A 380     -32.253  37.643 -28.837  1.00 10.00      A    C  
ATOM   3671  OE1 GLN A 380     -31.705  37.281 -29.875  1.00 10.00      A    O  
ATOM   3672  NE2 GLN A 380     -33.328  38.413 -28.836  1.00 10.00      A    N  
ATOM   3673 HE21 GLN A 380     -33.713  38.669 -27.973  1.00 10.00      A    H  
ATOM   3674 HE22 GLN A 380     -33.695  38.691 -29.700  1.00 10.00      A    H  
ATOM   3675  C   GLN A 380     -29.882  34.008 -26.301  1.00 10.00      A    C  
ATOM   3676  O   GLN A 380     -29.014  33.861 -27.160  1.00 10.00      A    O  
ATOM   3677  N   ALA A 381     -30.207  33.061 -25.437  1.00 10.00      A    N  
ATOM   3678  HN  ALA A 381     -30.878  33.250 -24.749  1.00 10.00      A    H  
ATOM   3679  CA  ALA A 381     -29.586  31.751 -25.476  1.00 10.00      A    C  
ATOM   3680  CB  ALA A 381     -29.602  31.119 -24.092  1.00 10.00      A    C  
ATOM   3681  C   ALA A 381     -30.300  30.860 -26.482  1.00 10.00      A    C  
ATOM   3682  O   ALA A 381     -31.513  30.668 -26.400  1.00 10.00      A    O  
ATOM   3683  N   LEU A 382     -29.549  30.348 -27.446  1.00 10.00      A    N  
ATOM   3684  HN  LEU A 382     -28.597  30.569 -27.478  1.00 10.00      A    H  
ATOM   3685  CA  LEU A 382     -30.106  29.469 -28.463  1.00 10.00      A    C  
ATOM   3686  CB  LEU A 382     -29.044  29.135 -29.514  1.00 10.00      A    C  
ATOM   3687  CG  LEU A 382     -28.537  30.300 -30.368  1.00 10.00      A    C  
ATOM   3688  CD1 LEU A 382     -27.350  29.860 -31.212  1.00 10.00      A    C  
ATOM   3689  CD2 LEU A 382     -29.651  30.842 -31.252  1.00 10.00      A    C  
ATOM   3690  C   LEU A 382     -30.622  28.184 -27.821  1.00 10.00      A    C  
ATOM   3691  O   LEU A 382     -29.879  27.499 -27.116  1.00 10.00      A    O  
ATOM   3692  N   PRO A 383     -31.906  27.853 -28.040  1.00 10.00      A    N  
ATOM   3693  CA  PRO A 383     -32.514  26.643 -27.480  1.00 10.00      A    C  
ATOM   3694  CB  PRO A 383     -33.989  26.749 -27.894  1.00 10.00      A    C  
ATOM   3695  CG  PRO A 383     -33.991  27.665 -29.070  1.00 10.00      A    C  
ATOM   3696  CD  PRO A 383     -32.861  28.630 -28.848  1.00 10.00      A    C  
ATOM   3697  C   PRO A 383     -31.876  25.378 -28.051  1.00 10.00      A    C  
ATOM   3698  O   PRO A 383     -32.203  24.944 -29.157  1.00 10.00      A    O  
ATOM   3699  N   GLN A 384     -30.940  24.811 -27.298  1.00 10.00      A    N  
ATOM   3700  HN  GLN A 384     -30.711  25.217 -26.439  1.00 10.00      A    H  
ATOM   3701  CA  GLN A 384     -30.247  23.604 -27.720  1.00 10.00      A    C  
ATOM   3702  CB  GLN A 384     -29.027  23.328 -26.835  1.00 10.00      A    C  
ATOM   3703  CG  GLN A 384     -27.945  24.399 -26.905  1.00 10.00      A    C  
ATOM   3704  CD  GLN A 384     -26.602  23.909 -26.394  1.00 10.00      A    C  
ATOM   3705  OE1 GLN A 384     -26.531  23.055 -25.515  1.00 10.00      A    O  
ATOM   3706  NE2 GLN A 384     -25.523  24.449 -26.941  1.00 10.00      A    N  
ATOM   3707 HE21 GLN A 384     -25.645  25.129 -27.633  1.00 10.00      A    H  
ATOM   3708 HE22 GLN A 384     -24.647  24.141 -26.630  1.00 10.00      A    H  
ATOM   3709  C   GLN A 384     -31.194  22.413 -27.716  1.00 10.00      A    C  
ATOM   3710  O   GLN A 384     -31.979  22.233 -26.784  1.00 10.00      A    O  
ATOM   3711  N   ARG A 385     -31.122  21.613 -28.768  1.00 10.00      A    N  
ATOM   3712  HN  ARG A 385     -30.474  21.815 -29.472  1.00 10.00      A    H  
ATOM   3713  CA  ARG A 385     -31.973  20.445 -28.906  1.00 10.00      A    C  
ATOM   3714  CB  ARG A 385     -31.774  19.821 -30.286  1.00 10.00      A    C  
ATOM   3715  CG  ARG A 385     -32.817  18.785 -30.657  1.00 10.00      A    C  
ATOM   3716  CD  ARG A 385     -32.574  18.249 -32.056  1.00 10.00      A    C  
ATOM   3717  NE  ARG A 385     -33.733  17.526 -32.575  1.00 10.00      A    N  
ATOM   3718  HE  ARG A 385     -34.448  17.308 -31.936  1.00 10.00      A    H  
ATOM   3719  CZ  ARG A 385     -33.866  17.151 -33.847  1.00 10.00      A    C  
ATOM   3720  NH1 ARG A 385     -32.911  17.433 -34.729  1.00 10.00      A    N  
ATOM   3721 HH11 ARG A 385     -32.055  17.946 -34.426  1.00 10.00      A    H  
ATOM   3722 HH12 ARG A 385     -33.009  17.142 -35.725  1.00 10.00      A    H  
ATOM   3723  NH2 ARG A 385     -34.960  16.504 -34.234  1.00 10.00      A    N  
ATOM   3724 HH21 ARG A 385     -35.713  16.289 -33.546  1.00 10.00      A    H  
ATOM   3725 HH22 ARG A 385     -35.072  16.208 -35.226  1.00 10.00      A    H  
ATOM   3726  C   ARG A 385     -31.668  19.419 -27.821  1.00 10.00      A    C  
ATOM   3727  O   ARG A 385     -30.584  18.835 -27.801  1.00 10.00      A    O  
ATOM   3728  N   GLN A 386     -32.627  19.220 -26.921  1.00 10.00      A    N  
ATOM   3729  HN  GLN A 386     -33.457  19.734 -26.990  1.00 10.00      A    H  
ATOM   3730  CA  GLN A 386     -32.479  18.270 -25.827  1.00 10.00      A    C  
ATOM   3731  CB  GLN A 386     -33.722  18.286 -24.932  1.00 10.00      A    C  
ATOM   3732  CG  GLN A 386     -33.899  19.552 -24.108  1.00 10.00      A    C  
ATOM   3733  CD  GLN A 386     -35.169  19.524 -23.278  1.00 10.00      A    C  
ATOM   3734  OE1 GLN A 386     -36.179  18.958 -23.686  1.00 10.00      A    O  
ATOM   3735  NE2 GLN A 386     -35.125  20.130 -22.100  1.00 10.00      A    N  
ATOM   3736 HE21 GLN A 386     -34.288  20.559 -21.830  1.00 10.00      A    H  
ATOM   3737 HE22 GLN A 386     -35.935  20.121 -21.549  1.00 10.00      A    H  
ATOM   3738  C   GLN A 386     -32.249  16.855 -26.349  1.00 10.00      A    C  
ATOM   3739  O   GLN A 386     -33.146  16.242 -26.930  1.00 10.00      A    O  
ATOM   3740  N   LYS A 387     -31.039  16.353 -26.163  1.00 10.00      A    N  
ATOM   3741  HN  LYS A 387     -30.357  16.900 -25.724  1.00 10.00      A    H  
ATOM   3742  CA  LYS A 387     -30.707  15.006 -26.593  1.00 10.00      A    C  
ATOM   3743  CB  LYS A 387     -29.197  14.840 -26.764  1.00 10.00      A    C  
ATOM   3744  CG  LYS A 387     -28.655  15.373 -28.079  1.00 10.00      A    C  
ATOM   3745  CD  LYS A 387     -27.211  14.944 -28.285  1.00 10.00      A    C  
ATOM   3746  CE  LYS A 387     -26.740  15.248 -29.698  1.00 10.00      A    C  
ATOM   3747  NZ  LYS A 387     -25.442  14.585 -30.002  1.00 10.00      A    N  
ATOM   3748  HZ1 LYS A 387     -25.476  13.585 -29.715  1.00 10.00      A    H  
ATOM   3749  HZ2 LYS A 387     -24.669  15.056 -29.489  1.00 10.00      A    H  
ATOM   3750  HZ3 LYS A 387     -25.246  14.635 -31.021  1.00 10.00      A    H  
ATOM   3751  C   LYS A 387     -31.231  14.005 -25.575  1.00 10.00      A    C  
ATOM   3752  O   LYS A 387     -30.888  14.075 -24.395  1.00 10.00      A    O  
ATOM   3753  N   LYS A 388     -32.070  13.090 -26.030  1.00 10.00      A    N  
ATOM   3754  HN  LYS A 388     -32.307  13.090 -26.979  1.00 10.00      A    H  
ATOM   3755  CA  LYS A 388     -32.650  12.084 -25.151  1.00 10.00      A    C  
ATOM   3756  CB  LYS A 388     -33.818  11.371 -25.835  1.00 10.00      A    C  
ATOM   3757  CG  LYS A 388     -35.092  12.194 -25.937  1.00 10.00      A    C  
ATOM   3758  CD  LYS A 388     -36.225  11.368 -26.526  1.00 10.00      A    C  
ATOM   3759  CE  LYS A 388     -37.545  12.122 -26.483  1.00 10.00      A    C  
ATOM   3760  NZ  LYS A 388     -38.687  11.259 -26.889  1.00 10.00      A    N  
ATOM   3761  HZ1 LYS A 388     -38.693  10.385 -26.324  1.00 10.00      A    H  
ATOM   3762  HZ2 LYS A 388     -38.607  11.007 -27.895  1.00 10.00      A    H  
ATOM   3763  HZ3 LYS A 388     -39.585  11.761 -26.739  1.00 10.00      A    H  
ATOM   3764  C   LYS A 388     -31.616  11.059 -24.693  1.00 10.00      A    C  
ATOM   3765  O   LYS A 388     -31.367  10.069 -25.382  1.00 10.00      A    O  
ATOM   3766  N   GLN A 389     -30.997  11.314 -23.546  1.00 10.00      A    N  
ATOM   3767  HN  GLN A 389     -31.195  12.148 -23.069  1.00 10.00      A    H  
ATOM   3768  CA  GLN A 389     -30.021  10.391 -22.989  1.00 10.00      A    C  
ATOM   3769  CB  GLN A 389     -29.233  11.051 -21.855  1.00 10.00      A    C  
ATOM   3770  CG  GLN A 389     -28.182  12.049 -22.315  1.00 10.00      A    C  
ATOM   3771  CD  GLN A 389     -27.354  12.593 -21.166  1.00 10.00      A    C  
ATOM   3772  OE1 GLN A 389     -27.835  12.720 -20.044  1.00 10.00      A    O  
ATOM   3773  NE2 GLN A 389     -26.099  12.916 -21.436  1.00 10.00      A    N  
ATOM   3774 HE21 GLN A 389     -25.774  12.788 -22.349  1.00 10.00      A    H  
ATOM   3775 HE22 GLN A 389     -25.549  13.270 -20.708  1.00 10.00      A    H  
ATOM   3776  C   GLN A 389     -30.746   9.162 -22.461  1.00 10.00      A    C  
ATOM   3777  O   GLN A 389     -31.640   9.278 -21.622  1.00 10.00      A    O  
ATOM   3778  N   GLN A 390     -30.383   7.994 -22.973  1.00 10.00      A    N  
ATOM   3779  HN  GLN A 390     -29.681   7.966 -23.652  1.00 10.00      A    H  
ATOM   3780  CA  GLN A 390     -31.010   6.753 -22.544  1.00 10.00      A    C  
ATOM   3781  CB  GLN A 390     -30.569   5.581 -23.420  1.00 10.00      A    C  
ATOM   3782  CG  GLN A 390     -30.948   5.734 -24.885  1.00 10.00      A    C  
ATOM   3783  CD  GLN A 390     -30.659   4.489 -25.699  1.00 10.00      A    C  
ATOM   3784  OE1 GLN A 390     -29.746   3.729 -25.393  1.00 10.00      A    O  
ATOM   3785  NE2 GLN A 390     -31.437   4.275 -26.749  1.00 10.00      A    N  
ATOM   3786 HE21 GLN A 390     -32.144   4.923 -26.941  1.00 10.00      A    H  
ATOM   3787 HE22 GLN A 390     -31.270   3.476 -27.290  1.00 10.00      A    H  
ATOM   3788  C   GLN A 390     -30.711   6.479 -21.076  1.00 10.00      A    C  
ATOM   3789  O   GLN A 390     -29.600   6.084 -20.717  1.00 10.00      A    O  
ATOM   3790  N   THR A 391     -31.704   6.727 -20.237  1.00 10.00      A    N  
ATOM   3791  HN  THR A 391     -32.550   7.073 -20.592  1.00 10.00      A    H  
ATOM   3792  CA  THR A 391     -31.582   6.521 -18.808  1.00 10.00      A    C  
ATOM   3793  CB  THR A 391     -32.837   7.042 -18.088  1.00 10.00      A    C  
ATOM   3794  OG1 THR A 391     -33.979   6.836 -18.933  1.00 10.00      A    O  
ATOM   3795  HG1 THR A 391     -34.168   5.893 -18.988  1.00 10.00      A    H  
ATOM   3796  CG2 THR A 391     -32.700   8.526 -17.782  1.00 10.00      A    C  
ATOM   3797  C   THR A 391     -31.389   5.046 -18.480  1.00 10.00      A    C  
ATOM   3798  O   THR A 391     -32.348   4.268 -18.480  1.00 10.00      A    O  
ATOM   3799  N   VAL A 392     -30.142   4.661 -18.234  1.00 10.00      A    N  
ATOM   3800  HN  VAL A 392     -29.419   5.319 -18.298  1.00 10.00      A    H  
ATOM   3801  CA  VAL A 392     -29.818   3.284 -17.890  1.00 10.00      A    C  
ATOM   3802  CB  VAL A 392     -28.293   3.076 -17.759  1.00 10.00      A    C  
ATOM   3803  CG1 VAL A 392     -27.965   1.605 -17.541  1.00 10.00      A    C  
ATOM   3804  CG2 VAL A 392     -27.571   3.609 -18.988  1.00 10.00      A    C  
ATOM   3805  C   VAL A 392     -30.499   2.911 -16.578  1.00 10.00      A    C  
ATOM   3806  O   VAL A 392     -30.126   3.402 -15.511  1.00 10.00      A    O  
ATOM   3807  N   THR A 393     -31.509   2.063 -16.668  1.00 10.00      A    N  
ATOM   3808  HN  THR A 393     -31.757   1.705 -17.545  1.00 10.00      A    H  
ATOM   3809  CA  THR A 393     -32.257   1.641 -15.499  1.00 10.00      A    C  
ATOM   3810  CB  THR A 393     -33.616   1.052 -15.911  1.00 10.00      A    C  
ATOM   3811  OG1 THR A 393     -34.106   1.785 -17.044  1.00 10.00      A    O  
ATOM   3812  HG1 THR A 393     -33.560   2.568 -17.178  1.00 10.00      A    H  
ATOM   3813  CG2 THR A 393     -34.616   1.171 -14.770  1.00 10.00      A    C  
ATOM   3814  C   THR A 393     -31.471   0.626 -14.674  1.00 10.00      A    C  
ATOM   3815  O   THR A 393     -31.484  -0.572 -14.958  1.00 10.00      A    O  
ATOM   3816  N   LEU A 394     -30.766   1.125 -13.670  1.00 10.00      A    N  
ATOM   3817  HN  LEU A 394     -30.779   2.092 -13.516  1.00 10.00      A    H  
ATOM   3818  CA  LEU A 394     -29.974   0.279 -12.794  1.00 10.00      A    C  
ATOM   3819  CB  LEU A 394     -28.910   1.108 -12.070  1.00 10.00      A    C  
ATOM   3820  CG  LEU A 394     -27.886   1.817 -12.961  1.00 10.00      A    C  
ATOM   3821  CD1 LEU A 394     -26.969   2.699 -12.126  1.00 10.00      A    C  
ATOM   3822  CD2 LEU A 394     -27.078   0.807 -13.761  1.00 10.00      A    C  
ATOM   3823  C   LEU A 394     -30.874  -0.418 -11.784  1.00 10.00      A    C  
ATOM   3824  O   LEU A 394     -31.873   0.147 -11.337  1.00 10.00      A    O  
ATOM   3825  N   LEU A 395     -30.522  -1.646 -11.437  1.00 10.00      A    N  
ATOM   3826  HN  LEU A 395     -29.718  -2.043 -11.828  1.00 10.00      A    H  
ATOM   3827  CA  LEU A 395     -31.303  -2.418 -10.483  1.00 10.00      A    C  
ATOM   3828  CB  LEU A 395     -30.918  -3.899 -10.517  1.00 10.00      A    C  
ATOM   3829  CG  LEU A 395     -31.407  -4.696 -11.731  1.00 10.00      A    C  
ATOM   3830  CD1 LEU A 395     -30.435  -4.571 -12.895  1.00 10.00      A    C  
ATOM   3831  CD2 LEU A 395     -31.634  -6.155 -11.366  1.00 10.00      A    C  
ATOM   3832  C   LEU A 395     -31.167  -1.852  -9.073  1.00 10.00      A    C  
ATOM   3833  O   LEU A 395     -30.057  -1.588  -8.600  1.00 10.00      A    O  
ATOM   3834  N   PRO A 396     -32.305  -1.643  -8.395  1.00 10.00      A    N  
ATOM   3835  CA  PRO A 396     -32.332  -1.105  -7.033  1.00 10.00      A    C  
ATOM   3836  CB  PRO A 396     -33.825  -0.922  -6.744  1.00 10.00      A    C  
ATOM   3837  CG  PRO A 396     -34.507  -1.869  -7.670  1.00 10.00      A    C  
ATOM   3838  CD  PRO A 396     -33.659  -1.915  -8.907  1.00 10.00      A    C  
ATOM   3839  C   PRO A 396     -31.713  -2.070  -6.027  1.00 10.00      A    C  
ATOM   3840  O   PRO A 396     -31.797  -3.287  -6.180  1.00 10.00      A    O  
ATOM   3841  N   ALA A 397     -31.106  -1.515  -4.990  1.00 10.00      A    N  
ATOM   3842  HN  ALA A 397     -31.094  -0.541  -4.912  1.00 10.00      A    H  
ATOM   3843  CA  ALA A 397     -30.465  -2.316  -3.960  1.00 10.00      A    C  
ATOM   3844  CB  ALA A 397     -29.141  -1.682  -3.566  1.00 10.00      A    C  
ATOM   3845  C   ALA A 397     -31.371  -2.461  -2.744  1.00 10.00      A    C  
ATOM   3846  O   ALA A 397     -30.951  -2.227  -1.612  1.00 10.00      A    O  
ATOM   3847  N   ALA A 398     -32.613  -2.855  -2.985  1.00 10.00      A    N  
ATOM   3848  HN  ALA A 398     -32.882  -3.051  -3.908  1.00 10.00      A    H  
ATOM   3849  CA  ALA A 398     -33.582  -3.024  -1.908  1.00 10.00      A    C  
ATOM   3850  CB  ALA A 398     -34.999  -2.900  -2.447  1.00 10.00      A    C  
ATOM   3851  C   ALA A 398     -33.390  -4.365  -1.211  1.00 10.00      A    C  
ATOM   3852  O   ALA A 398     -33.787  -4.544  -0.063  1.00 10.00      A    O  
ATOM   3853  N   ASP A 399     -32.753  -5.296  -1.912  1.00 10.00      A    N  
ATOM   3854  HN  ASP A 399     -32.455  -5.087  -2.824  1.00 10.00      A    H  
ATOM   3855  CA  ASP A 399     -32.500  -6.635  -1.381  1.00 10.00      A    C  
ATOM   3856  CB  ASP A 399     -31.962  -7.552  -2.483  1.00 10.00      A    C  
ATOM   3857  CG  ASP A 399     -32.749  -7.446  -3.776  1.00 10.00      A    C  
ATOM   3858  OD1 ASP A 399     -32.523  -6.479  -4.536  1.00 10.00      A    O  
ATOM   3859  OD2 ASP A 399     -33.585  -8.327  -4.049  1.00 10.00      A    O  
ATOM   3860  C   ASP A 399     -31.521  -6.593  -0.209  1.00 10.00      A    C  
ATOM   3861  O   ASP A 399     -31.410  -7.551   0.558  1.00 10.00      A    O  
ATOM   3862  N   LEU A 400     -30.818  -5.471  -0.072  1.00 10.00      A    N  
ATOM   3863  HN  LEU A 400     -30.963  -4.742  -0.709  1.00 10.00      A    H  
ATOM   3864  CA  LEU A 400     -29.851  -5.290   1.007  1.00 10.00      A    C  
ATOM   3865  CB  LEU A 400     -29.107  -3.964   0.835  1.00 10.00      A    C  
ATOM   3866  CG  LEU A 400     -28.000  -3.930  -0.218  1.00 10.00      A    C  
ATOM   3867  CD1 LEU A 400     -27.422  -2.528  -0.331  1.00 10.00      A    C  
ATOM   3868  CD2 LEU A 400     -26.909  -4.930   0.128  1.00 10.00      A    C  
ATOM   3869  C   LEU A 400     -30.551  -5.298   2.358  1.00 10.00      A    C  
ATOM   3870  O   LEU A 400     -29.976  -5.709   3.369  1.00 10.00      A    O  
ATOM   3871  N   ASP A 401     -31.801  -4.854   2.352  1.00 10.00      A    N  
ATOM   3872  HN  ASP A 401     -32.197  -4.568   1.501  1.00 10.00      A    H  
ATOM   3873  CA  ASP A 401     -32.612  -4.781   3.559  1.00 10.00      A    C  
ATOM   3874  CB  ASP A 401     -34.015  -4.284   3.202  1.00 10.00      A    C  
ATOM   3875  CG  ASP A 401     -34.478  -3.120   4.057  1.00 10.00      A    C  
ATOM   3876  OD1 ASP A 401     -34.142  -3.088   5.260  1.00 10.00      A    O  
ATOM   3877  OD2 ASP A 401     -35.197  -2.251   3.524  1.00 10.00      A    O  
ATOM   3878  C   ASP A 401     -32.719  -6.147   4.223  1.00 10.00      A    C  
ATOM   3879  O   ASP A 401     -32.445  -6.301   5.414  1.00 10.00      A    O  
ATOM   3880  N   ASP A 402     -33.089  -7.148   3.436  1.00 10.00      A    N  
ATOM   3881  HN  ASP A 402     -33.252  -6.975   2.482  1.00 10.00      A    H  
ATOM   3882  CA  ASP A 402     -33.254  -8.500   3.952  1.00 10.00      A    C  
ATOM   3883  CB  ASP A 402     -34.042  -9.385   2.990  1.00 10.00      A    C  
ATOM   3884  CG  ASP A 402     -35.519  -9.068   3.053  1.00 10.00      A    C  
ATOM   3885  OD1 ASP A 402     -36.177  -9.486   4.028  1.00 10.00      A    O  
ATOM   3886  OD2 ASP A 402     -36.013  -8.343   2.174  1.00 10.00      A    O  
ATOM   3887  C   ASP A 402     -31.939  -9.135   4.365  1.00 10.00      A    C  
ATOM   3888  O   ASP A 402     -31.913  -9.984   5.256  1.00 10.00      A    O  
ATOM   3889  N   PHE A 403     -30.849  -8.715   3.735  1.00 10.00      A    N  
ATOM   3890  HN  PHE A 403     -30.931  -8.040   3.027  1.00 10.00      A    H  
ATOM   3891  CA  PHE A 403     -29.534  -9.243   4.073  1.00 10.00      A    C  
ATOM   3892  CB  PHE A 403     -28.453  -8.664   3.153  1.00 10.00      A    C  
ATOM   3893  CG  PHE A 403     -27.061  -9.129   3.490  1.00 10.00      A    C  
ATOM   3894  CD1 PHE A 403     -26.139  -8.256   4.046  1.00 10.00      A    C  
ATOM   3895  CD2 PHE A 403     -26.680 -10.440   3.258  1.00 10.00      A    C  
ATOM   3896  CE1 PHE A 403     -24.864  -8.682   4.364  1.00 10.00      A    C  
ATOM   3897  CE2 PHE A 403     -25.405 -10.873   3.573  1.00 10.00      A    C  
ATOM   3898  CZ  PHE A 403     -24.496  -9.993   4.127  1.00 10.00      A    C  
ATOM   3899  C   PHE A 403     -29.209  -8.938   5.533  1.00 10.00      A    C  
ATOM   3900  O   PHE A 403     -28.708  -9.793   6.261  1.00 10.00      A    O  
ATOM   3901  N   SER A 404     -29.526  -7.720   5.960  1.00 10.00      A    N  
ATOM   3902  HN  SER A 404     -29.945  -7.085   5.336  1.00 10.00      A    H  
ATOM   3903  CA  SER A 404     -29.273  -7.307   7.332  1.00 10.00      A    C  
ATOM   3904  CB  SER A 404     -29.398  -5.790   7.467  1.00 10.00      A    C  
ATOM   3905  OG  SER A 404     -28.495  -5.140   6.586  1.00 10.00      A    O  
ATOM   3906  HG  SER A 404     -28.307  -5.717   5.839  1.00 10.00      A    H  
ATOM   3907  C   SER A 404     -30.209  -8.029   8.301  1.00 10.00      A    C  
ATOM   3908  O   SER A 404     -29.810  -8.389   9.409  1.00 10.00      A    O  
ATOM   3909  N   LYS A 405     -31.448  -8.255   7.867  1.00 10.00      A    N  
ATOM   3910  HN  LYS A 405     -31.705  -7.944   6.973  1.00 10.00      A    H  
ATOM   3911  CA  LYS A 405     -32.433  -8.946   8.692  1.00 10.00      A    C  
ATOM   3912  CB  LYS A 405     -33.802  -8.972   8.001  1.00 10.00      A    C  
ATOM   3913  CG  LYS A 405     -34.349  -7.608   7.608  1.00 10.00      A    C  
ATOM   3914  CD  LYS A 405     -35.601  -7.750   6.755  1.00 10.00      A    C  
ATOM   3915  CE  LYS A 405     -35.805  -6.542   5.852  1.00 10.00      A    C  
ATOM   3916  NZ  LYS A 405     -36.663  -6.865   4.678  1.00 10.00      A    N  
ATOM   3917  HZ1 LYS A 405     -36.542  -7.872   4.407  1.00 10.00      A    H  
ATOM   3918  HZ2 LYS A 405     -36.395  -6.274   3.865  1.00 10.00      A    H  
ATOM   3919  HZ3 LYS A 405     -37.660  -6.696   4.901  1.00 10.00      A    H  
ATOM   3920  C   LYS A 405     -31.982 -10.377   8.967  1.00 10.00      A    C  
ATOM   3921  O   LYS A 405     -31.892 -10.801  10.118  1.00 10.00      A    O  
ATOM   3922  N   GLN A 406     -31.674 -11.102   7.897  1.00 10.00      A    N  
ATOM   3923  HN  GLN A 406     -31.742 -10.689   7.006  1.00 10.00      A    H  
ATOM   3924  CA  GLN A 406     -31.239 -12.492   7.999  1.00 10.00      A    C  
ATOM   3925  CB  GLN A 406     -31.046 -13.092   6.607  1.00 10.00      A    C  
ATOM   3926  CG  GLN A 406     -32.301 -13.077   5.748  1.00 10.00      A    C  
ATOM   3927  CD  GLN A 406     -32.019 -13.409   4.297  1.00 10.00      A    C  
ATOM   3928  OE1 GLN A 406     -31.125 -14.193   3.989  1.00 10.00      A    O  
ATOM   3929  NE2 GLN A 406     -32.778 -12.808   3.394  1.00 10.00      A    N  
ATOM   3930 HE21 GLN A 406     -33.471 -12.190   3.709  1.00 10.00      A    H  
ATOM   3931 HE22 GLN A 406     -32.613 -13.001   2.449  1.00 10.00      A    H  
ATOM   3932  C   GLN A 406     -29.951 -12.617   8.808  1.00 10.00      A    C  
ATOM   3933  O   GLN A 406     -29.768 -13.583   9.552  1.00 10.00      A    O  
ATOM   3934  N   LEU A 407     -29.068 -11.634   8.660  1.00 10.00      A    N  
ATOM   3935  HN  LEU A 407     -29.276 -10.897   8.046  1.00 10.00      A    H  
ATOM   3936  CA  LEU A 407     -27.797 -11.620   9.375  1.00 10.00      A    C  
ATOM   3937  CB  LEU A 407     -26.957 -10.416   8.935  1.00 10.00      A    C  
ATOM   3938  CG  LEU A 407     -25.594 -10.248   9.611  1.00 10.00      A    C  
ATOM   3939  CD1 LEU A 407     -24.664 -11.393   9.243  1.00 10.00      A    C  
ATOM   3940  CD2 LEU A 407     -24.975  -8.909   9.240  1.00 10.00      A    C  
ATOM   3941  C   LEU A 407     -28.019 -11.582  10.884  1.00 10.00      A    C  
ATOM   3942  O   LEU A 407     -27.316 -12.246  11.645  1.00 10.00      A    O  
ATOM   3943  N   GLN A 408     -29.003 -10.803  11.310  1.00 10.00      A    N  
ATOM   3944  HN  GLN A 408     -29.529 -10.295  10.656  1.00 10.00      A    H  
ATOM   3945  CA  GLN A 408     -29.317 -10.683  12.725  1.00 10.00      A    C  
ATOM   3946  CB  GLN A 408     -30.079  -9.384  12.998  1.00 10.00      A    C  
ATOM   3947  CG  GLN A 408     -29.254  -8.122  12.802  1.00 10.00      A    C  
ATOM   3948  CD  GLN A 408     -30.060  -6.858  13.033  1.00 10.00      A    C  
ATOM   3949  OE1 GLN A 408     -31.261  -6.815  12.777  1.00 10.00      A    O  
ATOM   3950  NE2 GLN A 408     -29.403  -5.818  13.525  1.00 10.00      A    N  
ATOM   3951 HE21 GLN A 408     -28.448  -5.921  13.710  1.00 10.00      A    H  
ATOM   3952 HE22 GLN A 408     -29.903  -4.991  13.682  1.00 10.00      A    H  
ATOM   3953  C   GLN A 408     -30.133 -11.878  13.209  1.00 10.00      A    C  
ATOM   3954  O   GLN A 408     -29.847 -12.448  14.262  1.00 10.00      A    O  
ATOM   3955  N   GLN A 409     -31.130 -12.261  12.416  1.00 10.00      A    N  
ATOM   3956  HN  GLN A 409     -31.281 -11.774  11.574  1.00 10.00      A    H  
ATOM   3957  CA  GLN A 409     -32.012 -13.377  12.752  1.00 10.00      A    C  
ATOM   3958  CB  GLN A 409     -33.051 -13.604  11.651  1.00 10.00      A    C  
ATOM   3959  CG  GLN A 409     -34.108 -12.515  11.558  1.00 10.00      A    C  
ATOM   3960  CD  GLN A 409     -35.102 -12.756  10.438  1.00 10.00      A    C  
ATOM   3961  OE1 GLN A 409     -34.777 -13.362   9.417  1.00 10.00      A    O  
ATOM   3962  NE2 GLN A 409     -36.323 -12.279  10.619  1.00 10.00      A    N  
ATOM   3963 HE21 GLN A 409     -36.514 -11.803  11.454  1.00 10.00      A    H  
ATOM   3964 HE22 GLN A 409     -36.985 -12.422   9.912  1.00 10.00      A    H  
ATOM   3965  C   GLN A 409     -31.249 -14.668  13.027  1.00 10.00      A    C  
ATOM   3966  O   GLN A 409     -31.488 -15.329  14.037  1.00 10.00      A    O  
ATOM   3967  N   SER A 410     -30.312 -15.005  12.146  1.00 10.00      A    N  
ATOM   3968  HN  SER A 410     -30.138 -14.414  11.383  1.00 10.00      A    H  
ATOM   3969  CA  SER A 410     -29.531 -16.231  12.290  1.00 10.00      A    C  
ATOM   3970  CB  SER A 410     -28.661 -16.470  11.053  1.00 10.00      A    C  
ATOM   3971  OG  SER A 410     -28.004 -15.281  10.649  1.00 10.00      A    O  
ATOM   3972  HG  SER A 410     -28.618 -14.725  10.150  1.00 10.00      A    H  
ATOM   3973  C   SER A 410     -28.685 -16.237  13.564  1.00 10.00      A    C  
ATOM   3974  O   SER A 410     -28.282 -17.296  14.048  1.00 10.00      A    O  
ATOM   3975  N   MET A 411     -28.420 -15.057  14.108  1.00 10.00      A    N  
ATOM   3976  HN  MET A 411     -28.767 -14.243  13.683  1.00 10.00      A    H  
ATOM   3977  CA  MET A 411     -27.632 -14.947  15.325  1.00 10.00      A    C  
ATOM   3978  CB  MET A 411     -26.863 -13.624  15.373  1.00 10.00      A    C  
ATOM   3979  CG  MET A 411     -25.829 -13.466  14.271  1.00 10.00      A    C  
ATOM   3980  SD  MET A 411     -24.609 -12.186  14.636  1.00 10.00      A    S  
ATOM   3981  CE  MET A 411     -23.762 -12.085  13.059  1.00 10.00      A    C  
ATOM   3982  C   MET A 411     -28.512 -15.096  16.560  1.00 10.00      A    C  
ATOM   3983  O   MET A 411     -28.132 -15.756  17.524  1.00 10.00      A    O  
ATOM   3984  N   SER A 412     -29.698 -14.496  16.514  1.00 10.00      A    N  
ATOM   3985  HN  SER A 412     -29.947 -13.988  15.710  1.00 10.00      A    H  
ATOM   3986  CA  SER A 412     -30.638 -14.555  17.630  1.00 10.00      A    C  
ATOM   3987  CB  SER A 412     -31.742 -13.517  17.435  1.00 10.00      A    C  
ATOM   3988  OG  SER A 412     -32.092 -13.406  16.063  1.00 10.00      A    O  
ATOM   3989  HG  SER A 412     -32.072 -14.279  15.653  1.00 10.00      A    H  
ATOM   3990  C   SER A 412     -31.240 -15.950  17.794  1.00 10.00      A    C  
ATOM   3991  O   SER A 412     -31.803 -16.280  18.836  1.00 10.00      A    O  
ATOM   3992  N   SER A 413     -31.120 -16.769  16.756  1.00 10.00      A    N  
ATOM   3993  HN  SER A 413     -30.679 -16.447  15.941  1.00 10.00      A    H  
ATOM   3994  CA  SER A 413     -31.643 -18.126  16.787  1.00 10.00      A    C  
ATOM   3995  CB  SER A 413     -31.583 -18.741  15.388  1.00 10.00      A    C  
ATOM   3996  OG  SER A 413     -32.427 -18.059  14.475  1.00 10.00      A    O  
ATOM   3997  HG  SER A 413     -33.037 -18.688  14.068  1.00 10.00      A    H  
ATOM   3998  C   SER A 413     -30.863 -19.001  17.772  1.00 10.00      A    C  
ATOM   3999  O   SER A 413     -31.302 -20.099  18.120  1.00 10.00      A    O  
ATOM   4000  N   ALA A 414     -29.717 -18.502  18.228  1.00 10.00      A    N  
ATOM   4001  HN  ALA A 414     -29.440 -17.605  17.939  1.00 10.00      A    H  
ATOM   4002  CA  ALA A 414     -28.867 -19.238  19.157  1.00 10.00      A    C  
ATOM   4003  CB  ALA A 414     -27.486 -18.607  19.234  1.00 10.00      A    C  
ATOM   4004  C   ALA A 414     -29.490 -19.342  20.547  1.00 10.00      A    C  
ATOM   4005  O   ALA A 414     -29.282 -20.332  21.251  1.00 10.00      A    O  
ATOM   4006  N   ASP A 415     -30.256 -18.330  20.930  1.00 10.00      A    N  
ATOM   4007  HN  ASP A 415     -30.378 -17.565  20.325  1.00 10.00      A    H  
ATOM   4008  CA  ASP A 415     -30.906 -18.303  22.239  1.00 10.00      A    C  
ATOM   4009  CB  ASP A 415     -31.634 -16.972  22.447  1.00 10.00      A    C  
ATOM   4010  CG  ASP A 415     -30.684 -15.801  22.610  1.00 10.00      A    C  
ATOM   4011  OD1 ASP A 415     -30.608 -15.249  23.726  1.00 10.00      A    O  
ATOM   4012  OD2 ASP A 415     -30.017 -15.435  21.617  1.00 10.00      A    O  
ATOM   4013  C   ASP A 415     -31.888 -19.458  22.397  1.00 10.00      A    C  
ATOM   4014  O   ASP A 415     -31.908 -20.137  23.426  1.00 10.00      A    O  
ATOM   4015  N   SER A 416     -32.688 -19.689  21.361  1.00 10.00      A    N  
ATOM   4016  HN  SER A 416     -32.613 -19.117  20.568  1.00 10.00      A    H  
ATOM   4017  CA  SER A 416     -33.684 -20.754  21.371  1.00 10.00      A    C  
ATOM   4018  CB  SER A 416     -34.483 -20.733  20.068  1.00 10.00      A    C  
ATOM   4019  OG  SER A 416     -34.834 -19.406  19.713  1.00 10.00      A    O  
ATOM   4020  HG  SER A 416     -34.581 -19.244  18.791  1.00 10.00      A    H  
ATOM   4021  C   SER A 416     -33.055 -22.134  21.572  1.00 10.00      A    C  
ATOM   4022  O   SER A 416     -33.659 -23.014  22.181  1.00 10.00      A    O  
ATOM   4023  N   THR A 417     -31.837 -22.306  21.072  1.00 10.00      A    N  
ATOM   4024  HN  THR A 417     -31.403 -21.559  20.606  1.00 10.00      A    H  
ATOM   4025  CA  THR A 417     -31.127 -23.579  21.176  1.00 10.00      A    C  
ATOM   4026  CB  THR A 417     -29.832 -23.560  20.346  1.00 10.00      A    C  
ATOM   4027  OG1 THR A 417     -29.793 -22.363  19.559  1.00 10.00      A    O  
ATOM   4028  HG1 THR A 417     -29.382 -21.658  20.075  1.00 10.00      A    H  
ATOM   4029  CG2 THR A 417     -29.768 -24.768  19.424  1.00 10.00      A    C  
ATOM   4030  C   THR A 417     -30.789 -23.960  22.620  1.00 10.00      A    C  
ATOM   4031  O   THR A 417     -30.491 -25.121  22.904  1.00 10.00      A    O  
ATOM   4032  N   GLN A 418     -30.826 -22.993  23.529  1.00 10.00      A    N  
ATOM   4033  HN  GLN A 418     -31.066 -22.080  23.258  1.00 10.00      A    H  
ATOM   4034  CA  GLN A 418     -30.521 -23.255  24.925  1.00 10.00      A    C  
ATOM   4035  CB  GLN A 418     -29.276 -22.470  25.346  1.00 10.00      A    C  
ATOM   4036  CG  GLN A 418     -28.370 -23.209  26.317  1.00 10.00      A    C  
ATOM   4037  CD  GLN A 418     -27.018 -22.538  26.481  1.00 10.00      A    C  
ATOM   4038  OE1 GLN A 418     -26.896 -21.322  26.372  1.00 10.00      A    O  
ATOM   4039  NE2 GLN A 418     -25.986 -23.331  26.728  1.00 10.00      A    N  
ATOM   4040 HE21 GLN A 418     -26.148 -24.295  26.789  1.00 10.00      A    H  
ATOM   4041 HE22 GLN A 418     -25.105 -22.918  26.841  1.00 10.00      A    H  
ATOM   4042  C   GLN A 418     -31.715 -22.888  25.802  1.00 10.00      A    C  
ATOM   4043  O   GLN A 418     -31.567 -22.599  26.989  1.00 10.00      A    O  
ATOM   4044  N   ALA A 419     -32.902 -22.904  25.205  1.00 10.00      A    N  
ATOM   4045  HN  ALA A 419     -32.958 -23.154  24.256  1.00 10.00      A    H  
ATOM   4046  CA  ALA A 419     -34.124 -22.569  25.927  1.00 10.00      A    C  
ATOM   4047  CB  ALA A 419     -35.182 -22.043  24.972  1.00 10.00      A    C  
ATOM   4048  C   ALA A 419     -34.652 -23.770  26.706  1.00 10.00      A    C  
ATOM   4049  O   ALA A 419     -34.424 -24.919  26.327  1.00 10.00      A    O  
ATOM   4050  N   LYS B   1     -48.384 -16.284  22.589  1.00 10.00      B    N  
ATOM   4051  HN  LYS B   1     -48.122 -15.339  22.554  1.00 10.00      B    H  
ATOM   4052  CA  LYS B   1     -47.424 -17.292  22.164  1.00 10.00      B    C  
ATOM   4053  CB  LYS B   1     -47.884 -17.951  20.860  1.00 10.00      B    C  
ATOM   4054  CG  LYS B   1     -49.220 -18.672  20.962  1.00 10.00      B    C  
ATOM   4055  CD  LYS B   1     -49.687 -19.159  19.599  1.00 10.00      B    C  
ATOM   4056  CE  LYS B   1     -51.083 -19.757  19.670  1.00 10.00      B    C  
ATOM   4057  NZ  LYS B   1     -51.566 -20.198  18.332  1.00 10.00      B    N  
ATOM   4058  HZ1 LYS B   1     -51.575 -19.394  17.672  1.00 10.00      B    H  
ATOM   4059  HZ2 LYS B   1     -52.530 -20.579  18.408  1.00 10.00      B    H  
ATOM   4060  HZ3 LYS B   1     -50.942 -20.938  17.952  1.00 10.00      B    H  
ATOM   4061  C   LYS B   1     -46.039 -16.672  21.989  1.00 10.00      B    C  
ATOM   4062  O   LYS B   1     -45.895 -15.629  21.352  1.00 10.00      B    O  
ATOM   4063  N   PRO B   2     -45.004 -17.297  22.573  1.00 10.00      B    N  
ATOM   4064  CA  PRO B   2     -43.630 -16.802  22.480  1.00 10.00      B    C  
ATOM   4065  CB  PRO B   2     -42.911 -17.567  23.594  1.00 10.00      B    C  
ATOM   4066  CG  PRO B   2     -43.668 -18.847  23.719  1.00 10.00      B    C  
ATOM   4067  CD  PRO B   2     -45.099 -18.532  23.372  1.00 10.00      B    C  
ATOM   4068  C   PRO B   2     -42.993 -17.108  21.124  1.00 10.00      B    C  
ATOM   4069  O   PRO B   2     -42.933 -18.264  20.701  1.00 10.00      B    O  
ATOM   4070  N   VAL B   3     -42.526 -16.064  20.445  1.00 10.00      B    N  
ATOM   4071  HN  VAL B   3     -42.616 -15.168  20.827  1.00 10.00      B    H  
ATOM   4072  CA  VAL B   3     -41.887 -16.219  19.141  1.00 10.00      B    C  
ATOM   4073  CB  VAL B   3     -41.600 -14.865  18.452  1.00 10.00      B    C  
ATOM   4074  CG1 VAL B   3     -42.843 -14.364  17.731  1.00 10.00      B    C  
ATOM   4075  CG2 VAL B   3     -41.113 -13.828  19.457  1.00 10.00      B    C  
ATOM   4076  C   VAL B   3     -40.601 -17.035  19.251  1.00 10.00      B    C  
ATOM   4077  O   VAL B   3     -39.561 -16.535  19.676  1.00 10.00      B    O  
ATOM   4078  N   SER B   4     -40.691 -18.301  18.883  1.00 10.00      B    N  
ATOM   4079  HN  SER B   4     -41.552 -18.645  18.563  1.00 10.00      B    H  
ATOM   4080  CA  SER B   4     -39.555 -19.200  18.942  1.00 10.00      B    C  
ATOM   4081  CB  SER B   4     -40.055 -20.641  18.999  1.00 10.00      B    C  
ATOM   4082  OG  SER B   4     -41.238 -20.719  19.779  1.00 10.00      B    O  
ATOM   4083  HG  SER B   4     -41.398 -19.868  20.207  1.00 10.00      B    H  
ATOM   4084  C   SER B   4     -38.625 -18.990  17.748  1.00 10.00      B    C  
ATOM   4085  O   SER B   4     -38.903 -19.453  16.637  1.00 10.00      B    O  
ATOM   4086  N   LEU B   5     -37.528 -18.279  17.987  1.00 10.00      B    N  
ATOM   4087  HN  LEU B   5     -37.373 -17.939  18.894  1.00 10.00      B    H  
ATOM   4088  CA  LEU B   5     -36.546 -17.987  16.948  1.00 10.00      B    C  
ATOM   4089  CB  LEU B   5     -35.580 -16.895  17.422  1.00 10.00      B    C  
ATOM   4090  CG  LEU B   5     -36.211 -15.563  17.834  1.00 10.00      B    C  
ATOM   4091  CD1 LEU B   5     -35.178 -14.668  18.502  1.00 10.00      B    C  
ATOM   4092  CD2 LEU B   5     -36.827 -14.867  16.631  1.00 10.00      B    C  
ATOM   4093  C   LEU B   5     -35.767 -19.241  16.571  1.00 10.00      B    C  
ATOM   4094  O   LEU B   5     -34.676 -19.487  17.086  1.00 10.00      B    O  
ATOM   4095  N   SER B   6     -36.336 -20.035  15.678  1.00 10.00      B    N  
ATOM   4096  HN  SER B   6     -37.201 -19.778  15.296  1.00 10.00      B    H  
ATOM   4097  CA  SER B   6     -35.705 -21.267  15.238  1.00 10.00      B    C  
ATOM   4098  CB  SER B   6     -36.672 -22.051  14.349  1.00 10.00      B    C  
ATOM   4099  OG  SER B   6     -37.870 -21.315  14.133  1.00 10.00      B    O  
ATOM   4100  HG  SER B   6     -38.297 -21.139  14.981  1.00 10.00      B    H  
ATOM   4101  C   SER B   6     -34.415 -20.965  14.482  1.00 10.00      B    C  
ATOM   4102  O   SER B   6     -34.335 -19.972  13.753  1.00 10.00      B    O  
ATOM   4103  N   TYR B   7     -33.401 -21.803  14.669  1.00 10.00      B    N  
ATOM   4104  HN  TYR B   7     -33.508 -22.567  15.271  1.00 10.00      B    H  
ATOM   4105  CA  TYR B   7     -32.133 -21.598  13.990  1.00 10.00      B    C  
ATOM   4106  CB  TYR B   7     -30.997 -22.427  14.592  1.00 10.00      B    C  
ATOM   4107  CG  TYR B   7     -29.680 -21.680  14.599  1.00 10.00      B    C  
ATOM   4108  CD1 TYR B   7     -29.140 -21.179  13.421  1.00 10.00      B    C  
ATOM   4109  CD2 TYR B   7     -28.989 -21.454  15.783  1.00 10.00      B    C  
ATOM   4110  CE1 TYR B   7     -27.954 -20.474  13.420  1.00 10.00      B    C  
ATOM   4111  CE2 TYR B   7     -27.797 -20.753  15.791  1.00 10.00      B    C  
ATOM   4112  CZ  TYR B   7     -27.286 -20.264  14.606  1.00 10.00      B    C  
ATOM   4113  OH  TYR B   7     -26.110 -19.552  14.607  1.00 10.00      B    O  
ATOM   4114  HH  TYR B   7     -26.295 -18.639  14.359  1.00 10.00      B    H  
ATOM   4115  C   TYR B   7     -32.269 -21.844  12.499  1.00 10.00      B    C  
ATOM   4116  O   TYR B   7     -32.224 -22.981  12.033  1.00 10.00      B    O  
ATOM   4117  N   ARG B   8     -32.466 -20.766  11.763  1.00 10.00      B    N  
ATOM   4118  HN  ARG B   8     -32.514 -19.887  12.203  1.00 10.00      B    H  
ATOM   4119  CA  ARG B   8     -32.614 -20.845  10.323  1.00 10.00      B    C  
ATOM   4120  CB  ARG B   8     -33.993 -20.338   9.893  1.00 10.00      B    C  
ATOM   4121  CG  ARG B   8     -35.158 -21.140  10.453  1.00 10.00      B    C  
ATOM   4122  CD  ARG B   8     -36.479 -20.669   9.867  1.00 10.00      B    C  
ATOM   4123  NE  ARG B   8     -37.627 -21.373  10.442  1.00 10.00      B    N  
ATOM   4124  HE  ARG B   8     -37.785 -21.257  11.408  1.00 10.00      B    H  
ATOM   4125  CZ  ARG B   8     -38.457 -22.150   9.740  1.00 10.00      B    C  
ATOM   4126  NH1 ARG B   8     -38.266 -22.329   8.435  1.00 10.00      B    N  
ATOM   4127 HH11 ARG B   8     -38.913 -22.936   7.887  1.00 10.00      B    H  
ATOM   4128 HH12 ARG B   8     -37.467 -21.866   7.956  1.00 10.00      B    H  
ATOM   4129  NH2 ARG B   8     -39.483 -22.742  10.344  1.00 10.00      B    N  
ATOM   4130 HH21 ARG B   8     -39.642 -22.601  11.365  1.00 10.00      B    H  
ATOM   4131 HH22 ARG B   8     -40.133 -23.349   9.802  1.00 10.00      B    H  
ATOM   4132  C   ARG B   8     -31.525 -20.044   9.633  1.00 10.00      B    C  
ATOM   4133  O   ARG B   8     -31.404 -18.836   9.843  1.00 10.00      B    O  
ATOM   4134  N   CYS B   9     -30.722 -20.726   8.833  1.00 10.00      B    N  
ATOM   4135  HN  CYS B   9     -30.851 -21.692   8.737  1.00 10.00      B    H  
ATOM   4136  CA  CYS B   9     -29.645 -20.083   8.099  1.00 10.00      B    C  
ATOM   4137  C   CYS B   9     -30.221 -19.168   7.019  1.00 10.00      B    C  
ATOM   4138  O   CYS B   9     -31.267 -19.471   6.437  1.00 10.00      B    O  
ATOM   4139  CB  CYS B   9     -28.743 -21.143   7.463  1.00 10.00      B    C  
ATOM   4140  SG  CYS B   9     -28.759 -22.752   8.323  1.00 10.00      B    S  
ATOM   4141  N   PRO B  10     -29.559 -18.032   6.751  1.00 10.00      B    N  
ATOM   4142  CA  PRO B  10     -30.014 -17.070   5.741  1.00 10.00      B    C  
ATOM   4143  CB  PRO B  10     -28.959 -15.955   5.792  1.00 10.00      B    C  
ATOM   4144  CG  PRO B  10     -27.778 -16.561   6.472  1.00 10.00      B    C  
ATOM   4145  CD  PRO B  10     -28.323 -17.589   7.418  1.00 10.00      B    C  
ATOM   4146  C   PRO B  10     -30.082 -17.682   4.342  1.00 10.00      B    C  
ATOM   4147  O   PRO B  10     -31.122 -17.634   3.679  1.00 10.00      B    O  
ATOM   4148  N   CYS B  11     -28.982 -18.279   3.909  1.00 10.00      B    N  
ATOM   4149  HN  CYS B  11     -28.193 -18.316   4.492  1.00 10.00      B    H  
ATOM   4150  CA  CYS B  11     -28.916 -18.887   2.591  1.00 10.00      B    C  
ATOM   4151  C   CYS B  11     -29.595 -20.248   2.566  1.00 10.00      B    C  
ATOM   4152  O   CYS B  11     -29.015 -21.256   2.965  1.00 10.00      B    O  
ATOM   4153  CB  CYS B  11     -27.466 -19.001   2.124  1.00 10.00      B    C  
ATOM   4154  SG  CYS B  11     -26.591 -17.407   2.049  1.00 10.00      B    S  
ATOM   4155  N   ARG B  12     -30.839 -20.262   2.113  1.00 10.00      B    N  
ATOM   4156  HN  ARG B  12     -31.258 -19.417   1.848  1.00 10.00      B    H  
ATOM   4157  CA  ARG B  12     -31.605 -21.496   2.020  1.00 10.00      B    C  
ATOM   4158  CB  ARG B  12     -33.087 -21.219   2.287  1.00 10.00      B    C  
ATOM   4159  CG  ARG B  12     -33.345 -20.472   3.586  1.00 10.00      B    C  
ATOM   4160  CD  ARG B  12     -34.760 -19.927   3.639  1.00 10.00      B    C  
ATOM   4161  NE  ARG B  12     -34.900 -18.867   4.639  1.00 10.00      B    N  
ATOM   4162  HE  ARG B  12     -34.110 -18.667   5.193  1.00 10.00      B    H  
ATOM   4163  CZ  ARG B  12     -36.018 -18.161   4.826  1.00 10.00      B    C  
ATOM   4164  NH1 ARG B  12     -37.095 -18.403   4.080  1.00 10.00      B    N  
ATOM   4165 HH11 ARG B  12     -37.067 -19.144   3.347  1.00 10.00      B    H  
ATOM   4166 HH12 ARG B  12     -37.968 -17.853   4.221  1.00 10.00      B    H  
ATOM   4167  NH2 ARG B  12     -36.059 -17.211   5.757  1.00 10.00      B    N  
ATOM   4168 HH21 ARG B  12     -35.218 -17.013   6.343  1.00 10.00      B    H  
ATOM   4169 HH22 ARG B  12     -36.928 -16.655   5.904  1.00 10.00      B    H  
ATOM   4170  C   ARG B  12     -31.426 -22.110   0.638  1.00 10.00      B    C  
ATOM   4171  O   ARG B  12     -31.815 -23.249   0.394  1.00 10.00      B    O  
ATOM   4172  N   PHE B  13     -30.834 -21.334  -0.262  1.00 10.00      B    N  
ATOM   4173  HN  PHE B  13     -30.546 -20.437   0.002  1.00 10.00      B    H  
ATOM   4174  CA  PHE B  13     -30.587 -21.778  -1.627  1.00 10.00      B    C  
ATOM   4175  CB  PHE B  13     -31.549 -21.089  -2.603  1.00 10.00      B    C  
ATOM   4176  CG  PHE B  13     -33.002 -21.232  -2.252  1.00 10.00      B    C  
ATOM   4177  CD1 PHE B  13     -33.674 -22.418  -2.496  1.00 10.00      B    C  
ATOM   4178  CD2 PHE B  13     -33.694 -20.178  -1.680  1.00 10.00      B    C  
ATOM   4179  CE1 PHE B  13     -35.011 -22.550  -2.174  1.00 10.00      B    C  
ATOM   4180  CE2 PHE B  13     -35.030 -20.303  -1.356  1.00 10.00      B    C  
ATOM   4181  CZ  PHE B  13     -35.690 -21.491  -1.603  1.00 10.00      B    C  
ATOM   4182  C   PHE B  13     -29.156 -21.448  -2.026  1.00 10.00      B    C  
ATOM   4183  O   PHE B  13     -28.608 -20.431  -1.598  1.00 10.00      B    O  
ATOM   4184  N   PHE B  14     -28.556 -22.310  -2.834  1.00 10.00      B    N  
ATOM   4185  HN  PHE B  14     -29.041 -23.110  -3.124  1.00 10.00      B    H  
ATOM   4186  CA  PHE B  14     -27.193 -22.104  -3.301  1.00 10.00      B    C  
ATOM   4187  CB  PHE B  14     -26.265 -23.198  -2.764  1.00 10.00      B    C  
ATOM   4188  CG  PHE B  14     -26.095 -23.164  -1.271  1.00 10.00      B    C  
ATOM   4189  CD1 PHE B  14     -25.266 -22.226  -0.678  1.00 10.00      B    C  
ATOM   4190  CD2 PHE B  14     -26.765 -24.067  -0.461  1.00 10.00      B    C  
ATOM   4191  CE1 PHE B  14     -25.108 -22.188   0.694  1.00 10.00      B    C  
ATOM   4192  CE2 PHE B  14     -26.612 -24.035   0.912  1.00 10.00      B    C  
ATOM   4193  CZ  PHE B  14     -25.782 -23.093   1.491  1.00 10.00      B    C  
ATOM   4194  C   PHE B  14     -27.158 -22.067  -4.825  1.00 10.00      B    C  
ATOM   4195  O   PHE B  14     -27.422 -23.073  -5.485  1.00 10.00      B    O  
ATOM   4196  N   GLU B  15     -26.841 -20.904  -5.377  1.00 10.00      B    N  
ATOM   4197  HN  GLU B  15     -26.631 -20.138  -4.796  1.00 10.00      B    H  
ATOM   4198  CA  GLU B  15     -26.786 -20.727  -6.819  1.00 10.00      B    C  
ATOM   4199  CB  GLU B  15     -27.205 -19.309  -7.203  1.00 10.00      B    C  
ATOM   4200  CG  GLU B  15     -27.616 -19.156  -8.657  1.00 10.00      B    C  
ATOM   4201  CD  GLU B  15     -28.098 -17.757  -8.974  1.00 10.00      B    C  
ATOM   4202  OE1 GLU B  15     -27.443 -17.078  -9.790  1.00 10.00      B    O  
ATOM   4203  OE2 GLU B  15     -29.126 -17.341  -8.401  1.00 10.00      B    O  
ATOM   4204  C   GLU B  15     -25.397 -21.038  -7.363  1.00 10.00      B    C  
ATOM   4205  O   GLU B  15     -24.502 -20.193  -7.358  1.00 10.00      B    O  
ATOM   4206  N   SER B  16     -25.223 -22.259  -7.834  1.00 10.00      B    N  
ATOM   4207  HN  SER B  16     -25.969 -22.898  -7.792  1.00 10.00      B    H  
ATOM   4208  CA  SER B  16     -23.957 -22.702  -8.389  1.00 10.00      B    C  
ATOM   4209  CB  SER B  16     -23.851 -24.211  -8.178  1.00 10.00      B    C  
ATOM   4210  OG  SER B  16     -25.139 -24.757  -7.922  1.00 10.00      B    O  
ATOM   4211  HG  SER B  16     -25.143 -25.175  -7.053  1.00 10.00      B    H  
ATOM   4212  C   SER B  16     -23.868 -22.368  -9.883  1.00 10.00      B    C  
ATOM   4213  O   SER B  16     -23.342 -23.148 -10.675  1.00 10.00      B    O  
ATOM   4214  N   HIS B  17     -24.388 -21.205 -10.266  1.00 10.00      B    N  
ATOM   4215  HN  HIS B  17     -24.788 -20.612  -9.591  1.00 10.00      B    H  
ATOM   4216  CA  HIS B  17     -24.373 -20.785 -11.667  1.00 10.00      B    C  
ATOM   4217  CB  HIS B  17     -25.779 -20.873 -12.274  1.00 10.00      B    C  
ATOM   4218  CG  HIS B  17     -26.104 -22.205 -12.884  1.00 10.00      B    C  
ATOM   4219  ND1 HIS B  17     -26.414 -22.367 -14.220  1.00 10.00      B    N  
ATOM   4220  HD1 HIS B  17     -26.448 -21.651 -14.890  1.00 10.00      B    H  
ATOM   4221  CD2 HIS B  17     -26.174 -23.442 -12.334  1.00 10.00      B    C  
ATOM   4222  CE1 HIS B  17     -26.658 -23.644 -14.463  1.00 10.00      B    C  
ATOM   4223  NE2 HIS B  17     -26.519 -24.314 -13.336  1.00 10.00      B    N  
ATOM   4224  HE2 HIS B  17     -26.643 -25.284 -13.232  1.00 10.00      B    H  
ATOM   4225  C   HIS B  17     -23.824 -19.371 -11.822  1.00 10.00      B    C  
ATOM   4226  O   HIS B  17     -23.896 -18.780 -12.901  1.00 10.00      B    O  
ATOM   4227  N   VAL B  18     -23.265 -18.844 -10.746  1.00 10.00      B    N  
ATOM   4228  HN  VAL B  18     -23.218 -19.372  -9.926  1.00 10.00      B    H  
ATOM   4229  CA  VAL B  18     -22.713 -17.496 -10.752  1.00 10.00      B    C  
ATOM   4230  CB  VAL B  18     -22.717 -16.878  -9.338  1.00 10.00      B    C  
ATOM   4231  CG1 VAL B  18     -22.181 -15.455  -9.369  1.00 10.00      B    C  
ATOM   4232  CG2 VAL B  18     -24.118 -16.906  -8.745  1.00 10.00      B    C  
ATOM   4233  C   VAL B  18     -21.293 -17.472 -11.315  1.00 10.00      B    C  
ATOM   4234  O   VAL B  18     -20.430 -18.246 -10.896  1.00 10.00      B    O  
ATOM   4235  N   ALA B  19     -21.065 -16.582 -12.274  1.00 10.00      B    N  
ATOM   4236  HN  ALA B  19     -21.801 -16.011 -12.572  1.00 10.00      B    H  
ATOM   4237  CA  ALA B  19     -19.756 -16.430 -12.891  1.00 10.00      B    C  
ATOM   4238  CB  ALA B  19     -19.900 -15.946 -14.326  1.00 10.00      B    C  
ATOM   4239  C   ALA B  19     -18.915 -15.449 -12.082  1.00 10.00      B    C  
ATOM   4240  O   ALA B  19     -19.375 -14.356 -11.751  1.00 10.00      B    O  
ATOM   4241  N   ARG B  20     -17.678 -15.839 -11.790  1.00 10.00      B    N  
ATOM   4242  HN  ARG B  20     -17.378 -16.719 -12.103  1.00 10.00      B    H  
ATOM   4243  CA  ARG B  20     -16.753 -15.020 -11.003  1.00 10.00      B    C  
ATOM   4244  CB  ARG B  20     -15.410 -15.740 -10.862  1.00 10.00      B    C  
ATOM   4245  CG  ARG B  20     -14.479 -15.137  -9.823  1.00 10.00      B    C  
ATOM   4246  CD  ARG B  20     -13.197 -15.942  -9.704  1.00 10.00      B    C  
ATOM   4247  NE  ARG B  20     -12.405 -15.543  -8.541  1.00 10.00      B    N  
ATOM   4248  HE  ARG B  20     -12.569 -14.649  -8.172  1.00 10.00      B    H  
ATOM   4249  CZ  ARG B  20     -11.495 -16.326  -7.961  1.00 10.00      B    C  
ATOM   4250  NH1 ARG B  20     -11.267 -17.545  -8.436  1.00 10.00      B    N  
ATOM   4251 HH11 ARG B  20     -10.561 -18.165  -7.987  1.00 10.00      B    H  
ATOM   4252 HH12 ARG B  20     -11.794 -17.900  -9.264  1.00 10.00      B    H  
ATOM   4253  NH2 ARG B  20     -10.811 -15.886  -6.906  1.00 10.00      B    N  
ATOM   4254 HH21 ARG B  20     -10.983 -14.930  -6.531  1.00 10.00      B    H  
ATOM   4255 HH22 ARG B  20     -10.103 -16.501  -6.446  1.00 10.00      B    H  
ATOM   4256  C   ARG B  20     -16.536 -13.621 -11.591  1.00 10.00      B    C  
ATOM   4257  O   ARG B  20     -16.198 -12.681 -10.873  1.00 10.00      B    O  
ATOM   4258  N   ALA B  21     -16.733 -13.483 -12.893  1.00 10.00      B    N  
ATOM   4259  HN  ALA B  21     -17.019 -14.257 -13.419  1.00 10.00      B    H  
ATOM   4260  CA  ALA B  21     -16.543 -12.198 -13.557  1.00 10.00      B    C  
ATOM   4261  CB  ALA B  21     -16.466 -12.387 -15.065  1.00 10.00      B    C  
ATOM   4262  C   ALA B  21     -17.646 -11.204 -13.198  1.00 10.00      B    C  
ATOM   4263  O   ALA B  21     -17.427  -9.989 -13.207  1.00 10.00      B    O  
ATOM   4264  N   ASN B  22     -18.812 -11.722 -12.840  1.00 10.00      B    N  
ATOM   4265  HN  ASN B  22     -18.908 -12.698 -12.784  1.00 10.00      B    H  
ATOM   4266  CA  ASN B  22     -19.954 -10.878 -12.505  1.00 10.00      B    C  
ATOM   4267  CB  ASN B  22     -21.260 -11.524 -12.975  1.00 10.00      B    C  
ATOM   4268  CG  ASN B  22     -21.709 -11.014 -14.329  1.00 10.00      B    C  
ATOM   4269  OD1 ASN B  22     -21.462  -9.864 -14.685  1.00 10.00      B    O  
ATOM   4270  ND2 ASN B  22     -22.377 -11.866 -15.091  1.00 10.00      B    N  
ATOM   4271 HD21 ASN B  22     -22.545 -12.767 -14.745  1.00 10.00      B    H  
ATOM   4272 HD22 ASN B  22     -22.673 -11.560 -15.975  1.00 10.00      B    H  
ATOM   4273  C   ASN B  22     -20.034 -10.567 -11.018  1.00 10.00      B    C  
ATOM   4274  O   ASN B  22     -20.924  -9.839 -10.582  1.00 10.00      B    O  
ATOM   4275  N   VAL B  23     -19.107 -11.107 -10.242  1.00 10.00      B    N  
ATOM   4276  HN  VAL B  23     -18.414 -11.673 -10.642  1.00 10.00      B    H  
ATOM   4277  CA  VAL B  23     -19.099 -10.877  -8.803  1.00 10.00      B    C  
ATOM   4278  CB  VAL B  23     -18.395 -12.016  -8.040  1.00 10.00      B    C  
ATOM   4279  CG1 VAL B  23     -18.584 -11.844  -6.543  1.00 10.00      B    C  
ATOM   4280  CG2 VAL B  23     -18.927 -13.368  -8.489  1.00 10.00      B    C  
ATOM   4281  C   VAL B  23     -18.439  -9.542  -8.461  1.00 10.00      B    C  
ATOM   4282  O   VAL B  23     -17.336  -9.244  -8.923  1.00 10.00      B    O  
ATOM   4283  N   LYS B  24     -19.132  -8.736  -7.672  1.00 10.00      B    N  
ATOM   4284  HN  LYS B  24     -20.019  -9.029  -7.355  1.00 10.00      B    H  
ATOM   4285  CA  LYS B  24     -18.629  -7.434  -7.261  1.00 10.00      B    C  
ATOM   4286  CB  LYS B  24     -19.791  -6.440  -7.146  1.00 10.00      B    C  
ATOM   4287  CG  LYS B  24     -19.420  -4.993  -7.434  1.00 10.00      B    C  
ATOM   4288  CD  LYS B  24     -20.664  -4.128  -7.581  1.00 10.00      B    C  
ATOM   4289  CE  LYS B  24     -20.314  -2.714  -8.024  1.00 10.00      B    C  
ATOM   4290  NZ  LYS B  24     -21.530  -1.888  -8.269  1.00 10.00      B    N  
ATOM   4291  HZ1 LYS B  24     -22.095  -2.301  -9.040  1.00 10.00      B    H  
ATOM   4292  HZ2 LYS B  24     -21.257  -0.920  -8.537  1.00 10.00      B    H  
ATOM   4293  HZ3 LYS B  24     -22.115  -1.846  -7.410  1.00 10.00      B    H  
ATOM   4294  C   LYS B  24     -17.893  -7.543  -5.927  1.00 10.00      B    C  
ATOM   4295  O   LYS B  24     -16.821  -6.968  -5.751  1.00 10.00      B    O  
ATOM   4296  N   HIS B  25     -18.484  -8.284  -4.993  1.00 10.00      B    N  
ATOM   4297  HN  HIS B  25     -19.336  -8.722  -5.207  1.00 10.00      B    H  
ATOM   4298  CA  HIS B  25     -17.906  -8.492  -3.664  1.00 10.00      B    C  
ATOM   4299  CB  HIS B  25     -18.112  -7.264  -2.767  1.00 10.00      B    C  
ATOM   4300  CG  HIS B  25     -16.944  -6.324  -2.745  1.00 10.00      B    C  
ATOM   4301  ND1 HIS B  25     -17.059  -4.978  -2.460  1.00 10.00      B    N  
ATOM   4302  HD1 HIS B  25     -17.888  -4.510  -2.231  1.00 10.00      B    H  
ATOM   4303  CD2 HIS B  25     -15.631  -6.542  -2.993  1.00 10.00      B    C  
ATOM   4304  CE1 HIS B  25     -15.867  -4.412  -2.535  1.00 10.00      B    C  
ATOM   4305  NE2 HIS B  25     -14.987  -5.339  -2.858  1.00 10.00      B    N  
ATOM   4306  HE2 HIS B  25     -14.022  -5.188  -3.002  1.00 10.00      B    H  
ATOM   4307  C   HIS B  25     -18.544  -9.715  -3.021  1.00 10.00      B    C  
ATOM   4308  O   HIS B  25     -19.621 -10.136  -3.438  1.00 10.00      B    O  
ATOM   4309  N   LEU B  26     -17.893 -10.279  -2.012  1.00 10.00      B    N  
ATOM   4310  HN  LEU B  26     -17.045  -9.895  -1.707  1.00 10.00      B    H  
ATOM   4311  CA  LEU B  26     -18.417 -11.461  -1.337  1.00 10.00      B    C  
ATOM   4312  CB  LEU B  26     -17.610 -12.710  -1.711  1.00 10.00      B    C  
ATOM   4313  CG  LEU B  26     -17.615 -13.119  -3.188  1.00 10.00      B    C  
ATOM   4314  CD1 LEU B  26     -16.432 -12.509  -3.924  1.00 10.00      B    C  
ATOM   4315  CD2 LEU B  26     -17.613 -14.634  -3.327  1.00 10.00      B    C  
ATOM   4316  C   LEU B  26     -18.417 -11.285   0.177  1.00 10.00      B    C  
ATOM   4317  O   LEU B  26     -17.500 -10.690   0.744  1.00 10.00      B    O  
ATOM   4318  N   LYS B  27     -19.458 -11.794   0.818  1.00 10.00      B    N  
ATOM   4319  HN  LYS B  27     -20.171 -12.231   0.297  1.00 10.00      B    H  
ATOM   4320  CA  LYS B  27     -19.592 -11.727   2.264  1.00 10.00      B    C  
ATOM   4321  CB  LYS B  27     -20.770 -10.825   2.650  1.00 10.00      B    C  
ATOM   4322  CG  LYS B  27     -20.382  -9.594   3.458  1.00 10.00      B    C  
ATOM   4323  CD  LYS B  27     -20.058  -9.951   4.901  1.00 10.00      B    C  
ATOM   4324  CE  LYS B  27     -19.790  -8.705   5.733  1.00 10.00      B    C  
ATOM   4325  NZ  LYS B  27     -19.595  -9.029   7.174  1.00 10.00      B    N  
ATOM   4326  HZ1 LYS B  27     -19.489  -8.153   7.729  1.00 10.00      B    H  
ATOM   4327  HZ2 LYS B  27     -18.741  -9.610   7.299  1.00 10.00      B    H  
ATOM   4328  HZ3 LYS B  27     -20.415  -9.557   7.535  1.00 10.00      B    H  
ATOM   4329  C   LYS B  27     -19.800 -13.132   2.820  1.00 10.00      B    C  
ATOM   4330  O   LYS B  27     -20.860 -13.731   2.637  1.00 10.00      B    O  
ATOM   4331  N   ILE B  28     -18.778 -13.657   3.476  1.00 10.00      B    N  
ATOM   4332  HN  ILE B  28     -17.960 -13.132   3.583  1.00 10.00      B    H  
ATOM   4333  CA  ILE B  28     -18.839 -14.997   4.046  1.00 10.00      B    C  
ATOM   4334  CB  ILE B  28     -17.435 -15.637   4.116  1.00 10.00      B    C  
ATOM   4335  CG1 ILE B  28     -16.727 -15.511   2.762  1.00 10.00      B    C  
ATOM   4336  CG2 ILE B  28     -17.531 -17.099   4.531  1.00 10.00      B    C  
ATOM   4337  CD1 ILE B  28     -15.276 -15.942   2.782  1.00 10.00      B    C  
ATOM   4338  C   ILE B  28     -19.460 -14.970   5.441  1.00 10.00      B    C  
ATOM   4339  O   ILE B  28     -19.155 -14.090   6.250  1.00 10.00      B    O  
ATOM   4340  N   LEU B  29     -20.343 -15.925   5.705  1.00 10.00      B    N  
ATOM   4341  HN  LEU B  29     -20.556 -16.587   5.005  1.00 10.00      B    H  
ATOM   4342  CA  LEU B  29     -21.010 -16.031   6.994  1.00 10.00      B    C  
ATOM   4343  CB  LEU B  29     -22.512 -15.771   6.842  1.00 10.00      B    C  
ATOM   4344  CG  LEU B  29     -22.910 -14.440   6.196  1.00 10.00      B    C  
ATOM   4345  CD1 LEU B  29     -24.419 -14.358   6.028  1.00 10.00      B    C  
ATOM   4346  CD2 LEU B  29     -22.396 -13.266   7.015  1.00 10.00      B    C  
ATOM   4347  C   LEU B  29     -20.779 -17.414   7.596  1.00 10.00      B    C  
ATOM   4348  O   LEU B  29     -21.108 -18.433   6.982  1.00 10.00      B    O  
ATOM   4349  N   ASN B  30     -20.205 -17.447   8.790  1.00 10.00      B    N  
ATOM   4350  HN  ASN B  30     -19.961 -16.606   9.227  1.00 10.00      B    H  
ATOM   4351  CA  ASN B  30     -19.924 -18.706   9.468  1.00 10.00      B    C  
ATOM   4352  CB  ASN B  30     -18.479 -18.735   9.981  1.00 10.00      B    C  
ATOM   4353  CG  ASN B  30     -18.069 -20.093  10.530  1.00 10.00      B    C  
ATOM   4354  OD1 ASN B  30     -17.504 -20.920   9.818  1.00 10.00      B    O  
ATOM   4355  ND2 ASN B  30     -18.350 -20.331  11.803  1.00 10.00      B    N  
ATOM   4356 HD21 ASN B  30     -18.801 -19.626  12.317  1.00 10.00      B    H  
ATOM   4357 HD22 ASN B  30     -18.102 -21.201  12.175  1.00 10.00      B    H  
ATOM   4358  C   ASN B  30     -20.898 -18.944  10.619  1.00 10.00      B    C  
ATOM   4359  O   ASN B  30     -20.662 -18.510  11.749  1.00 10.00      B    O  
ATOM   4360  N   THR B  31     -22.002 -19.610  10.321  1.00 10.00      B    N  
ATOM   4361  HN  THR B  31     -22.153 -19.893   9.395  1.00 10.00      B    H  
ATOM   4362  CA  THR B  31     -23.005 -19.923  11.328  1.00 10.00      B    C  
ATOM   4363  CB  THR B  31     -24.396 -20.035  10.681  1.00 10.00      B    C  
ATOM   4364  OG1 THR B  31     -24.239 -20.353   9.290  1.00 10.00      B    O  
ATOM   4365  HG1 THR B  31     -23.643 -21.103   9.198  1.00 10.00      B    H  
ATOM   4366  CG2 THR B  31     -25.152 -18.722  10.815  1.00 10.00      B    C  
ATOM   4367  C   THR B  31     -22.658 -21.243  12.017  1.00 10.00      B    C  
ATOM   4368  O   THR B  31     -22.420 -22.244  11.349  1.00 10.00      B    O  
ATOM   4369  N   PRO B  32     -22.633 -21.263  13.360  1.00 10.00      B    N  
ATOM   4370  CA  PRO B  32     -22.287 -22.468  14.135  1.00 10.00      B    C  
ATOM   4371  CB  PRO B  32     -22.241 -21.965  15.581  1.00 10.00      B    C  
ATOM   4372  CG  PRO B  32     -23.102 -20.749  15.586  1.00 10.00      B    C  
ATOM   4373  CD  PRO B  32     -22.933 -20.116  14.234  1.00 10.00      B    C  
ATOM   4374  C   PRO B  32     -23.299 -23.609  14.000  1.00 10.00      B    C  
ATOM   4375  O   PRO B  32     -23.003 -24.746  14.356  1.00 10.00      B    O  
ATOM   4376  N   ASN B  33     -24.485 -23.307  13.488  1.00 10.00      B    N  
ATOM   4377  HN  ASN B  33     -24.669 -22.385  13.217  1.00 10.00      B    H  
ATOM   4378  CA  ASN B  33     -25.522 -24.325  13.326  1.00 10.00      B    C  
ATOM   4379  CB  ASN B  33     -26.809 -23.892  14.037  1.00 10.00      B    C  
ATOM   4380  CG  ASN B  33     -27.690 -25.056  14.460  1.00 10.00      B    C  
ATOM   4381  OD1 ASN B  33     -27.541 -25.595  15.555  1.00 10.00      B    O  
ATOM   4382  ND2 ASN B  33     -28.620 -25.448  13.601  1.00 10.00      B    N  
ATOM   4383 HD21 ASN B  33     -28.688 -24.975  12.744  1.00 10.00      B    H  
ATOM   4384 HD22 ASN B  33     -29.198 -26.195  13.855  1.00 10.00      B    H  
ATOM   4385  C   ASN B  33     -25.800 -24.592  11.849  1.00 10.00      B    C  
ATOM   4386  O   ASN B  33     -26.786 -25.236  11.495  1.00 10.00      B    O  
ATOM   4387  N   CYS B  34     -24.926 -24.095  10.987  1.00 10.00      B    N  
ATOM   4388  HN  CYS B  34     -24.141 -23.611  11.324  1.00 10.00      B    H  
ATOM   4389  CA  CYS B  34     -25.082 -24.280   9.551  1.00 10.00      B    C  
ATOM   4390  C   CYS B  34     -23.714 -24.453   8.903  1.00 10.00      B    C  
ATOM   4391  O   CYS B  34     -22.693 -24.428   9.586  1.00 10.00      B    O  
ATOM   4392  CB  CYS B  34     -25.797 -23.075   8.924  1.00 10.00      B    C  
ATOM   4393  SG  CYS B  34     -27.337 -22.564   9.760  1.00 10.00      B    S  
ATOM   4394  N   ALA B  35     -23.694 -24.647   7.594  1.00 10.00      B    N  
ATOM   4395  HN  ALA B  35     -24.537 -24.690   7.104  1.00 10.00      B    H  
ATOM   4396  CA  ALA B  35     -22.441 -24.798   6.871  1.00 10.00      B    C  
ATOM   4397  CB  ALA B  35     -22.648 -25.661   5.636  1.00 10.00      B    C  
ATOM   4398  C   ALA B  35     -21.910 -23.423   6.479  1.00 10.00      B    C  
ATOM   4399  O   ALA B  35     -22.563 -22.409   6.733  1.00 10.00      B    O  
ATOM   4400  N   LEU B  36     -20.729 -23.387   5.873  1.00 10.00      B    N  
ATOM   4401  HN  LEU B  36     -20.248 -24.224   5.711  1.00 10.00      B    H  
ATOM   4402  CA  LEU B  36     -20.134 -22.127   5.444  1.00 10.00      B    C  
ATOM   4403  CB  LEU B  36     -18.684 -22.336   4.996  1.00 10.00      B    C  
ATOM   4404  CG  LEU B  36     -17.843 -21.066   4.835  1.00 10.00      B    C  
ATOM   4405  CD1 LEU B  36     -17.607 -20.405   6.186  1.00 10.00      B    C  
ATOM   4406  CD2 LEU B  36     -16.523 -21.376   4.146  1.00 10.00      B    C  
ATOM   4407  C   LEU B  36     -20.950 -21.525   4.306  1.00 10.00      B    C  
ATOM   4408  O   LEU B  36     -21.026 -22.097   3.219  1.00 10.00      B    O  
ATOM   4409  N   GLN B  37     -21.566 -20.383   4.562  1.00 10.00      B    N  
ATOM   4410  HN  GLN B  37     -21.460 -19.965   5.446  1.00 10.00      B    H  
ATOM   4411  CA  GLN B  37     -22.386 -19.724   3.560  1.00 10.00      B    C  
ATOM   4412  CB  GLN B  37     -23.774 -19.411   4.122  1.00 10.00      B    C  
ATOM   4413  CG  GLN B  37     -24.474 -20.637   4.692  1.00 10.00      B    C  
ATOM   4414  CD  GLN B  37     -25.973 -20.474   4.813  1.00 10.00      B    C  
ATOM   4415  OE1 GLN B  37     -26.479 -19.395   5.115  1.00 10.00      B    O  
ATOM   4416  NE2 GLN B  37     -26.699 -21.554   4.568  1.00 10.00      B    N  
ATOM   4417 HE21 GLN B  37     -26.232 -22.381   4.330  1.00 10.00      B    H  
ATOM   4418 HE22 GLN B  37     -27.675 -21.477   4.616  1.00 10.00      B    H  
ATOM   4419  C   GLN B  37     -21.705 -18.468   3.038  1.00 10.00      B    C  
ATOM   4420  O   GLN B  37     -21.177 -17.671   3.811  1.00 10.00      B    O  
ATOM   4421  N   ILE B  38     -21.703 -18.305   1.723  1.00 10.00      B    N  
ATOM   4422  HN  ILE B  38     -22.141 -18.974   1.155  1.00 10.00      B    H  
ATOM   4423  CA  ILE B  38     -21.072 -17.153   1.099  1.00 10.00      B    C  
ATOM   4424  CB  ILE B  38     -19.869 -17.572   0.226  1.00 10.00      B    C  
ATOM   4425  CG1 ILE B  38     -18.917 -18.469   1.025  1.00 10.00      B    C  
ATOM   4426  CG2 ILE B  38     -19.133 -16.342  -0.292  1.00 10.00      B    C  
ATOM   4427  CD1 ILE B  38     -17.809 -19.087   0.199  1.00 10.00      B    C  
ATOM   4428  C   ILE B  38     -22.072 -16.379   0.246  1.00 10.00      B    C  
ATOM   4429  O   ILE B  38     -22.596 -16.896  -0.745  1.00 10.00      B    O  
ATOM   4430  N   VAL B  39     -22.340 -15.144   0.643  1.00 10.00      B    N  
ATOM   4431  HN  VAL B  39     -21.898 -14.794   1.449  1.00 10.00      B    H  
ATOM   4432  CA  VAL B  39     -23.265 -14.288  -0.084  1.00 10.00      B    C  
ATOM   4433  CB  VAL B  39     -24.162 -13.476   0.876  1.00 10.00      B    C  
ATOM   4434  CG1 VAL B  39     -25.405 -12.981   0.154  1.00 10.00      B    C  
ATOM   4435  CG2 VAL B  39     -24.543 -14.303   2.097  1.00 10.00      B    C  
ATOM   4436  C   VAL B  39     -22.474 -13.326  -0.964  1.00 10.00      B    C  
ATOM   4437  O   VAL B  39     -21.731 -12.483  -0.462  1.00 10.00      B    O  
ATOM   4438  N   ALA B  40     -22.627 -13.453  -2.270  1.00 10.00      B    N  
ATOM   4439  HN  ALA B  40     -23.258 -14.125  -2.619  1.00 10.00      B    H  
ATOM   4440  CA  ALA B  40     -21.901 -12.606  -3.204  1.00 10.00      B    C  
ATOM   4441  CB  ALA B  40     -21.223 -13.450  -4.270  1.00 10.00      B    C  
ATOM   4442  C   ALA B  40     -22.805 -11.566  -3.849  1.00 10.00      B    C  
ATOM   4443  O   ALA B  40     -23.986 -11.809  -4.084  1.00 10.00      B    O  
ATOM   4444  N   ARG B  41     -22.235 -10.405  -4.126  1.00 10.00      B    N  
ATOM   4445  HN  ARG B  41     -21.284 -10.279  -3.909  1.00 10.00      B    H  
ATOM   4446  CA  ARG B  41     -22.965  -9.316  -4.752  1.00 10.00      B    C  
ATOM   4447  CB  ARG B  41     -22.547  -7.980  -4.130  1.00 10.00      B    C  
ATOM   4448  CG  ARG B  41     -23.417  -6.801  -4.533  1.00 10.00      B    C  
ATOM   4449  CD  ARG B  41     -24.610  -6.649  -3.604  1.00 10.00      B    C  
ATOM   4450  NE  ARG B  41     -25.536  -5.620  -4.073  1.00 10.00      B    N  
ATOM   4451  HE  ARG B  41     -26.111  -5.850  -4.841  1.00 10.00      B    H  
ATOM   4452  CZ  ARG B  41     -25.656  -4.409  -3.531  1.00 10.00      B    C  
ATOM   4453  NH1 ARG B  41     -24.910  -4.060  -2.487  1.00 10.00      B    N  
ATOM   4454 HH11 ARG B  41     -25.006  -3.112  -2.065  1.00 10.00      B    H  
ATOM   4455 HH12 ARG B  41     -24.228  -4.734  -2.082  1.00 10.00      B    H  
ATOM   4456  NH2 ARG B  41     -26.525  -3.549  -4.041  1.00 10.00      B    N  
ATOM   4457 HH21 ARG B  41     -27.111  -3.825  -4.867  1.00 10.00      B    H  
ATOM   4458 HH22 ARG B  41     -26.629  -2.600  -3.630  1.00 10.00      B    H  
ATOM   4459  C   ARG B  41     -22.672  -9.302  -6.248  1.00 10.00      B    C  
ATOM   4460  O   ARG B  41     -21.512  -9.305  -6.655  1.00 10.00      B    O  
ATOM   4461  N   LEU B  42     -23.718  -9.292  -7.057  1.00 10.00      B    N  
ATOM   4462  HN  LEU B  42     -24.623  -9.286  -6.668  1.00 10.00      B    H  
ATOM   4463  CA  LEU B  42     -23.568  -9.285  -8.505  1.00 10.00      B    C  
ATOM   4464  CB  LEU B  42     -24.775  -9.947  -9.173  1.00 10.00      B    C  
ATOM   4465  CG  LEU B  42     -24.901 -11.460  -8.988  1.00 10.00      B    C  
ATOM   4466  CD1 LEU B  42     -26.202 -11.967  -9.591  1.00 10.00      B    C  
ATOM   4467  CD2 LEU B  42     -23.710 -12.174  -9.608  1.00 10.00      B    C  
ATOM   4468  C   LEU B  42     -23.387  -7.869  -9.039  1.00 10.00      B    C  
ATOM   4469  O   LEU B  42     -23.966  -6.920  -8.513  1.00 10.00      B    O  
ATOM   4470  N   LYS B  43     -22.573  -7.737 -10.079  1.00 10.00      B    N  
ATOM   4471  HN  LYS B  43     -22.121  -8.538 -10.433  1.00 10.00      B    H  
ATOM   4472  CA  LYS B  43     -22.314  -6.443 -10.699  1.00 10.00      B    C  
ATOM   4473  CB  LYS B  43     -21.098  -6.523 -11.629  1.00 10.00      B    C  
ATOM   4474  CG  LYS B  43     -19.752  -6.657 -10.937  1.00 10.00      B    C  
ATOM   4475  CD  LYS B  43     -18.622  -6.364 -11.914  1.00 10.00      B    C  
ATOM   4476  CE  LYS B  43     -17.256  -6.638 -11.307  1.00 10.00      B    C  
ATOM   4477  NZ  LYS B  43     -16.951  -8.092 -11.251  1.00 10.00      B    N  
ATOM   4478  HZ1 LYS B  43     -17.416  -8.525 -10.423  1.00 10.00      B    H  
ATOM   4479  HZ2 LYS B  43     -15.928  -8.240 -11.171  1.00 10.00      B    H  
ATOM   4480  HZ3 LYS B  43     -17.294  -8.568 -12.114  1.00 10.00      B    H  
ATOM   4481  C   LYS B  43     -23.515  -5.975 -11.513  1.00 10.00      B    C  
ATOM   4482  O   LYS B  43     -24.086  -4.921 -11.242  1.00 10.00      B    O  
ATOM   4483  N   ASN B  44     -23.884  -6.779 -12.504  1.00 10.00      B    N  
ATOM   4484  HN  ASN B  44     -23.388  -7.610 -12.644  1.00 10.00      B    H  
ATOM   4485  CA  ASN B  44     -24.995  -6.467 -13.402  1.00 10.00      B    C  
ATOM   4486  CB  ASN B  44     -25.072  -7.512 -14.524  1.00 10.00      B    C  
ATOM   4487  CG  ASN B  44     -26.300  -7.360 -15.406  1.00 10.00      B    C  
ATOM   4488  OD1 ASN B  44     -26.313  -6.561 -16.338  1.00 10.00      B    O  
ATOM   4489  ND2 ASN B  44     -27.337  -8.143 -15.131  1.00 10.00      B    N  
ATOM   4490 HD21 ASN B  44     -27.261  -8.773 -14.384  1.00 10.00      B    H  
ATOM   4491 HD22 ASN B  44     -28.137  -8.056 -15.687  1.00 10.00      B    H  
ATOM   4492  C   ASN B  44     -26.334  -6.383 -12.678  1.00 10.00      B    C  
ATOM   4493  O   ASN B  44     -27.104  -5.450 -12.885  1.00 10.00      B    O  
ATOM   4494  N   ASN B  45     -26.607  -7.356 -11.823  1.00 10.00      B    N  
ATOM   4495  HN  ASN B  45     -25.947  -8.060 -11.671  1.00 10.00      B    H  
ATOM   4496  CA  ASN B  45     -27.875  -7.390 -11.107  1.00 10.00      B    C  
ATOM   4497  CB  ASN B  45     -28.278  -8.821 -10.757  1.00 10.00      B    C  
ATOM   4498  CG  ASN B  45     -28.814  -9.570 -11.960  1.00 10.00      B    C  
ATOM   4499  OD1 ASN B  45     -28.054 -10.146 -12.735  1.00 10.00      B    O  
ATOM   4500  ND2 ASN B  45     -30.128  -9.558 -12.130  1.00 10.00      B    N  
ATOM   4501 HD21 ASN B  45     -30.675  -9.072 -11.480  1.00 10.00      B    H  
ATOM   4502 HD22 ASN B  45     -30.498 -10.037 -12.901  1.00 10.00      B    H  
ATOM   4503  C   ASN B  45     -27.892  -6.497  -9.876  1.00 10.00      B    C  
ATOM   4504  O   ASN B  45     -28.961  -6.182  -9.362  1.00 10.00      B    O  
ATOM   4505  N   ASN B  46     -26.709  -6.113  -9.400  1.00 10.00      B    N  
ATOM   4506  HN  ASN B  46     -25.895  -6.409  -9.856  1.00 10.00      B    H  
ATOM   4507  CA  ASN B  46     -26.581  -5.241  -8.225  1.00 10.00      B    C  
ATOM   4508  CB  ASN B  46     -27.138  -3.845  -8.537  1.00 10.00      B    C  
ATOM   4509  CG  ASN B  46     -26.679  -2.777  -7.561  1.00 10.00      B    C  
ATOM   4510  OD1 ASN B  46     -25.566  -2.829  -7.031  1.00 10.00      B    O  
ATOM   4511  ND2 ASN B  46     -27.536  -1.797  -7.318  1.00 10.00      B    N  
ATOM   4512 HD21 ASN B  46     -28.412  -1.820  -7.778  1.00 10.00      B    H  
ATOM   4513 HD22 ASN B  46     -27.268  -1.090  -6.703  1.00 10.00      B    H  
ATOM   4514  C   ASN B  46     -27.273  -5.839  -6.994  1.00 10.00      B    C  
ATOM   4515  O   ASN B  46     -27.604  -5.133  -6.040  1.00 10.00      B    O  
ATOM   4516  N   ARG B  47     -27.456  -7.152  -7.004  1.00 10.00      B    N  
ATOM   4517  HN  ARG B  47     -27.134  -7.669  -7.769  1.00 10.00      B    H  
ATOM   4518  CA  ARG B  47     -28.115  -7.846  -5.906  1.00 10.00      B    C  
ATOM   4519  CB  ARG B  47     -29.370  -8.560  -6.405  1.00 10.00      B    C  
ATOM   4520  CG  ARG B  47     -30.451  -7.617  -6.901  1.00 10.00      B    C  
ATOM   4521  CD  ARG B  47     -31.639  -8.377  -7.459  1.00 10.00      B    C  
ATOM   4522  NE  ARG B  47     -32.890  -7.921  -6.866  1.00 10.00      B    N  
ATOM   4523  HE  ARG B  47     -32.841  -7.549  -5.941  1.00 10.00      B    H  
ATOM   4524  CZ  ARG B  47     -34.071  -7.967  -7.467  1.00 10.00      B    C  
ATOM   4525  NH1 ARG B  47     -34.180  -8.455  -8.702  1.00 10.00      B    N  
ATOM   4526 HH11 ARG B  47     -33.336  -8.802  -9.199  1.00 10.00      B    H  
ATOM   4527 HH12 ARG B  47     -35.108  -8.491  -9.171  1.00 10.00      B    H  
ATOM   4528  NH2 ARG B  47     -35.147  -7.537  -6.821  1.00 10.00      B    N  
ATOM   4529 HH21 ARG B  47     -35.052  -7.171  -5.844  1.00 10.00      B    H  
ATOM   4530 HH22 ARG B  47     -36.081  -7.564  -7.273  1.00 10.00      B    H  
ATOM   4531  C   ARG B  47     -27.168  -8.838  -5.250  1.00 10.00      B    C  
ATOM   4532  O   ARG B  47     -26.031  -8.997  -5.691  1.00 10.00      B    O  
ATOM   4533  N   GLN B  48     -27.635  -9.502  -4.207  1.00 10.00      B    N  
ATOM   4534  HN  GLN B  48     -28.559  -9.350  -3.913  1.00 10.00      B    H  
ATOM   4535  CA  GLN B  48     -26.818 -10.468  -3.491  1.00 10.00      B    C  
ATOM   4536  CB  GLN B  48     -26.706 -10.079  -2.017  1.00 10.00      B    C  
ATOM   4537  CG  GLN B  48     -25.284  -9.798  -1.559  1.00 10.00      B    C  
ATOM   4538  CD  GLN B  48     -25.234  -8.944  -0.309  1.00 10.00      B    C  
ATOM   4539  OE1 GLN B  48     -26.082  -8.081  -0.098  1.00 10.00      B    O  
ATOM   4540  NE2 GLN B  48     -24.239  -9.179   0.531  1.00 10.00      B    N  
ATOM   4541 HE21 GLN B  48     -23.596  -9.884   0.304  1.00 10.00      B    H  
ATOM   4542 HE22 GLN B  48     -24.191  -8.643   1.349  1.00 10.00      B    H  
ATOM   4543  C   GLN B  48     -27.385 -11.875  -3.630  1.00 10.00      B    C  
ATOM   4544  O   GLN B  48     -28.583 -12.091  -3.454  1.00 10.00      B    O  
ATOM   4545  N   VAL B  49     -26.518 -12.822  -3.958  1.00 10.00      B    N  
ATOM   4546  HN  VAL B  49     -25.573 -12.578  -4.090  1.00 10.00      B    H  
ATOM   4547  CA  VAL B  49     -26.915 -14.214  -4.122  1.00 10.00      B    C  
ATOM   4548  CB  VAL B  49     -26.893 -14.653  -5.605  1.00 10.00      B    C  
ATOM   4549  CG1 VAL B  49     -28.042 -14.019  -6.374  1.00 10.00      B    C  
ATOM   4550  CG2 VAL B  49     -25.560 -14.308  -6.255  1.00 10.00      B    C  
ATOM   4551  C   VAL B  49     -26.000 -15.129  -3.312  1.00 10.00      B    C  
ATOM   4552  O   VAL B  49     -24.819 -14.834  -3.125  1.00 10.00      B    O  
ATOM   4553  N   CYS B  50     -26.549 -16.226  -2.822  1.00 10.00      B    N  
ATOM   4554  HN  CYS B  50     -27.494 -16.407  -2.997  1.00 10.00      B    H  
ATOM   4555  CA  CYS B  50     -25.777 -17.178  -2.038  1.00 10.00      B    C  
ATOM   4556  C   CYS B  50     -25.192 -18.255  -2.938  1.00 10.00      B    C  
ATOM   4557  O   CYS B  50     -25.917 -18.923  -3.675  1.00 10.00      B    O  
ATOM   4558  CB  CYS B  50     -26.645 -17.799  -0.948  1.00 10.00      B    C  
ATOM   4559  SG  CYS B  50     -27.229 -16.607   0.298  1.00 10.00      B    S  
ATOM   4560  N   ILE B  51     -23.882 -18.425  -2.871  1.00 10.00      B    N  
ATOM   4561  HN  ILE B  51     -23.356 -17.886  -2.235  1.00 10.00      B    H  
ATOM   4562  CA  ILE B  51     -23.200 -19.402  -3.703  1.00 10.00      B    C  
ATOM   4563  CB  ILE B  51     -22.055 -18.737  -4.499  1.00 10.00      B    C  
ATOM   4564  CG1 ILE B  51     -22.558 -17.454  -5.167  1.00 10.00      B    C  
ATOM   4565  CG2 ILE B  51     -21.498 -19.691  -5.545  1.00 10.00      B    C  
ATOM   4566  CD1 ILE B  51     -21.466 -16.620  -5.796  1.00 10.00      B    C  
ATOM   4567  C   ILE B  51     -22.647 -20.555  -2.867  1.00 10.00      B    C  
ATOM   4568  O   ILE B  51     -22.233 -20.363  -1.722  1.00 10.00      B    O  
ATOM   4569  N   ASP B  52     -22.666 -21.750  -3.451  1.00 10.00      B    N  
ATOM   4570  HN  ASP B  52     -23.021 -21.825  -4.358  1.00 10.00      B    H  
ATOM   4571  CA  ASP B  52     -22.165 -22.952  -2.794  1.00 10.00      B    C  
ATOM   4572  CB  ASP B  52     -22.624 -24.194  -3.565  1.00 10.00      B    C  
ATOM   4573  CG  ASP B  52     -21.955 -25.468  -3.097  1.00 10.00      B    C  
ATOM   4574  OD1 ASP B  52     -20.979 -25.887  -3.742  1.00 10.00      B    O  
ATOM   4575  OD2 ASP B  52     -22.403 -26.052  -2.086  1.00 10.00      B    O  
ATOM   4576  C   ASP B  52     -20.640 -22.903  -2.686  1.00 10.00      B    C  
ATOM   4577  O   ASP B  52     -19.951 -22.584  -3.659  1.00 10.00      B    O  
ATOM   4578  N   PRO B  53     -20.095 -23.217  -1.498  1.00 10.00      B    N  
ATOM   4579  CA  PRO B  53     -18.649 -23.169  -1.242  1.00 10.00      B    C  
ATOM   4580  CB  PRO B  53     -18.564 -23.249   0.284  1.00 10.00      B    C  
ATOM   4581  CG  PRO B  53     -19.776 -24.016   0.681  1.00 10.00      B    C  
ATOM   4582  CD  PRO B  53     -20.851 -23.637  -0.302  1.00 10.00      B    C  
ATOM   4583  C   PRO B  53     -17.836 -24.302  -1.876  1.00 10.00      B    C  
ATOM   4584  O   PRO B  53     -16.617 -24.354  -1.706  1.00 10.00      B    O  
ATOM   4585  N   LYS B  54     -18.483 -25.200  -2.606  1.00 10.00      B    N  
ATOM   4586  HN  LYS B  54     -19.458 -25.120  -2.733  1.00 10.00      B    H  
ATOM   4587  CA  LYS B  54     -17.764 -26.304  -3.235  1.00 10.00      B    C  
ATOM   4588  CB  LYS B  54     -18.615 -27.573  -3.290  1.00 10.00      B    C  
ATOM   4589  CG  LYS B  54     -19.157 -28.019  -1.944  1.00 10.00      B    C  
ATOM   4590  CD  LYS B  54     -20.170 -29.135  -2.113  1.00 10.00      B    C  
ATOM   4591  CE  LYS B  54     -20.870 -29.446  -0.803  1.00 10.00      B    C  
ATOM   4592  NZ  LYS B  54     -21.904 -30.501  -0.972  1.00 10.00      B    N  
ATOM   4593  HZ1 LYS B  54     -21.480 -31.354  -1.388  1.00 10.00      B    H  
ATOM   4594  HZ2 LYS B  54     -22.660 -30.161  -1.600  1.00 10.00      B    H  
ATOM   4595  HZ3 LYS B  54     -22.318 -30.746  -0.051  1.00 10.00      B    H  
ATOM   4596  C   LYS B  54     -17.285 -25.932  -4.630  1.00 10.00      B    C  
ATOM   4597  O   LYS B  54     -16.428 -26.612  -5.201  1.00 10.00      B    O  
ATOM   4598  N   LEU B  55     -17.840 -24.852  -5.177  1.00 10.00      B    N  
ATOM   4599  HN  LEU B  55     -18.522 -24.359  -4.671  1.00 10.00      B    H  
ATOM   4600  CA  LEU B  55     -17.460 -24.390  -6.508  1.00 10.00      B    C  
ATOM   4601  CB  LEU B  55     -18.237 -23.135  -6.910  1.00 10.00      B    C  
ATOM   4602  CG  LEU B  55     -19.695 -23.346  -7.323  1.00 10.00      B    C  
ATOM   4603  CD1 LEU B  55     -20.281 -22.060  -7.883  1.00 10.00      B    C  
ATOM   4604  CD2 LEU B  55     -19.814 -24.477  -8.335  1.00 10.00      B    C  
ATOM   4605  C   LEU B  55     -15.959 -24.142  -6.594  1.00 10.00      B    C  
ATOM   4606  O   LEU B  55     -15.357 -23.594  -5.670  1.00 10.00      B    O  
ATOM   4607  N   LYS B  56     -15.365 -24.545  -7.711  1.00 10.00      B    N  
ATOM   4608  HN  LYS B  56     -15.906 -24.966  -8.411  1.00 10.00      B    H  
ATOM   4609  CA  LYS B  56     -13.930 -24.393  -7.919  1.00 10.00      B    C  
ATOM   4610  CB  LYS B  56     -13.507 -24.913  -9.294  1.00 10.00      B    C  
ATOM   4611  CG  LYS B  56     -12.002 -24.899  -9.500  1.00 10.00      B    C  
ATOM   4612  CD  LYS B  56     -11.612 -25.357 -10.892  1.00 10.00      B    C  
ATOM   4613  CE  LYS B  56     -10.112 -25.224 -11.099  1.00 10.00      B    C  
ATOM   4614  NZ  LYS B  56      -9.680 -25.772 -12.412  1.00 10.00      B    N  
ATOM   4615  HZ1 LYS B  56     -10.006 -26.754 -12.513  1.00 10.00      B    H  
ATOM   4616  HZ2 LYS B  56      -8.643 -25.752 -12.482  1.00 10.00      B    H  
ATOM   4617  HZ3 LYS B  56     -10.079 -25.202 -13.184  1.00 10.00      B    H  
ATOM   4618  C   LYS B  56     -13.449 -22.959  -7.719  1.00 10.00      B    C  
ATOM   4619  O   LYS B  56     -12.527 -22.718  -6.941  1.00 10.00      B    O  
ATOM   4620  N   TRP B  57     -14.086 -22.008  -8.398  1.00 10.00      B    N  
ATOM   4621  HN  TRP B  57     -14.831 -22.249  -8.983  1.00 10.00      B    H  
ATOM   4622  CA  TRP B  57     -13.684 -20.610  -8.287  1.00 10.00      B    C  
ATOM   4623  CB  TRP B  57     -14.331 -19.716  -9.353  1.00 10.00      B    C  
ATOM   4624  CG  TRP B  57     -15.808 -19.493  -9.205  1.00 10.00      B    C  
ATOM   4625  CD1 TRP B  57     -16.809 -20.206  -9.800  1.00 10.00      B    C  
ATOM   4626  CD2 TRP B  57     -16.451 -18.471  -8.430  1.00 10.00      B    C  
ATOM   4627  NE1 TRP B  57     -18.032 -19.692  -9.447  1.00 10.00      B    N  
ATOM   4628  HE1 TRP B  57     -18.904 -20.030  -9.749  1.00 10.00      B    H  
ATOM   4629  CE2 TRP B  57     -17.838 -18.628  -8.603  1.00 10.00      B    C  
ATOM   4630  CE3 TRP B  57     -15.985 -17.440  -7.605  1.00 10.00      B    C  
ATOM   4631  CZ2 TRP B  57     -18.765 -17.792  -7.983  1.00 10.00      B    C  
ATOM   4632  CZ3 TRP B  57     -16.904 -16.613  -6.992  1.00 10.00      B    C  
ATOM   4633  CH2 TRP B  57     -18.278 -16.793  -7.183  1.00 10.00      B    C  
ATOM   4634  C   TRP B  57     -13.855 -20.060  -6.872  1.00 10.00      B    C  
ATOM   4635  O   TRP B  57     -13.207 -19.084  -6.496  1.00 10.00      B    O  
ATOM   4636  N   ILE B  58     -14.724 -20.691  -6.087  1.00 10.00      B    N  
ATOM   4637  HN  ILE B  58     -15.219 -21.459  -6.439  1.00 10.00      B    H  
ATOM   4638  CA  ILE B  58     -14.941 -20.274  -4.709  1.00 10.00      B    C  
ATOM   4639  CB  ILE B  58     -16.191 -20.952  -4.097  1.00 10.00      B    C  
ATOM   4640  CG1 ILE B  58     -17.473 -20.350  -4.681  1.00 10.00      B    C  
ATOM   4641  CG2 ILE B  58     -16.194 -20.859  -2.576  1.00 10.00      B    C  
ATOM   4642  CD1 ILE B  58     -17.712 -18.907  -4.290  1.00 10.00      B    C  
ATOM   4643  C   ILE B  58     -13.702 -20.628  -3.892  1.00 10.00      B    C  
ATOM   4644  O   ILE B  58     -13.230 -19.836  -3.076  1.00 10.00      B    O  
ATOM   4645  N   GLN B  59     -13.164 -21.814  -4.150  1.00 10.00      B    N  
ATOM   4646  HN  GLN B  59     -13.586 -22.393  -4.822  1.00 10.00      B    H  
ATOM   4647  CA  GLN B  59     -11.966 -22.281  -3.466  1.00 10.00      B    C  
ATOM   4648  CB  GLN B  59     -11.662 -23.731  -3.850  1.00 10.00      B    C  
ATOM   4649  CG  GLN B  59     -12.806 -24.702  -3.596  1.00 10.00      B    C  
ATOM   4650  CD  GLN B  59     -12.493 -26.107  -4.076  1.00 10.00      B    C  
ATOM   4651  OE1 GLN B  59     -11.338 -26.528  -4.089  1.00 10.00      B    O  
ATOM   4652  NE2 GLN B  59     -13.519 -26.845  -4.477  1.00 10.00      B    N  
ATOM   4653 HE21 GLN B  59     -14.418 -26.451  -4.445  1.00 10.00      B    H  
ATOM   4654 HE22 GLN B  59     -13.337 -27.755  -4.785  1.00 10.00      B    H  
ATOM   4655  C   GLN B  59     -10.788 -21.387  -3.835  1.00 10.00      B    C  
ATOM   4656  O   GLN B  59      -9.990 -20.999  -2.978  1.00 10.00      B    O  
ATOM   4657  N   GLU B  60     -10.706 -21.048  -5.121  1.00 10.00      B    N  
ATOM   4658  HN  GLU B  60     -11.369 -21.407  -5.751  1.00 10.00      B    H  
ATOM   4659  CA  GLU B  60      -9.651 -20.178  -5.623  1.00 10.00      B    C  
ATOM   4660  CB  GLU B  60      -9.735 -20.051  -7.145  1.00 10.00      B    C  
ATOM   4661  CG  GLU B  60      -9.857 -21.364  -7.900  1.00 10.00      B    C  
ATOM   4662  CD  GLU B  60     -10.283 -21.157  -9.342  1.00 10.00      B    C  
ATOM   4663  OE1 GLU B  60     -10.732 -20.033  -9.670  1.00 10.00      B    O  
ATOM   4664  OE2 GLU B  60     -10.172 -22.113 -10.142  1.00 10.00      B    O  
ATOM   4665  C   GLU B  60      -9.793 -18.792  -5.004  1.00 10.00      B    C  
ATOM   4666  O   GLU B  60      -8.830 -18.029  -4.918  1.00 10.00      B    O  
ATOM   4667  N   TYR B  61     -11.015 -18.453  -4.608  1.00 10.00      B    N  
ATOM   4668  HN  TYR B  61     -11.756 -19.084  -4.743  1.00 10.00      B    H  
ATOM   4669  CA  TYR B  61     -11.279 -17.172  -3.982  1.00 10.00      B    C  
ATOM   4670  CB  TYR B  61     -12.759 -16.788  -4.081  1.00 10.00      B    C  
ATOM   4671  CG  TYR B  61     -13.088 -15.512  -3.341  1.00 10.00      B    C  
ATOM   4672  CD1 TYR B  61     -13.901 -15.524  -2.214  1.00 10.00      B    C  
ATOM   4673  CD2 TYR B  61     -12.565 -14.295  -3.759  1.00 10.00      B    C  
ATOM   4674  CE1 TYR B  61     -14.183 -14.358  -1.526  1.00 10.00      B    C  
ATOM   4675  CE2 TYR B  61     -12.844 -13.127  -3.080  1.00 10.00      B    C  
ATOM   4676  CZ  TYR B  61     -13.652 -13.163  -1.965  1.00 10.00      B    C  
ATOM   4677  OH  TYR B  61     -13.927 -11.998  -1.285  1.00 10.00      B    O  
ATOM   4678  HH  TYR B  61     -14.165 -12.205  -0.377  1.00 10.00      B    H  
ATOM   4679  C   TYR B  61     -10.839 -17.196  -2.527  1.00 10.00      B    C  
ATOM   4680  O   TYR B  61     -10.243 -16.240  -2.045  1.00 10.00      B    O  
ATOM   4681  N   LEU B  62     -11.136 -18.299  -1.843  1.00 10.00      B    N  
ATOM   4682  HN  LEU B  62     -11.623 -19.023  -2.296  1.00 10.00      B    H  
ATOM   4683  CA  LEU B  62     -10.771 -18.464  -0.437  1.00 10.00      B    C  
ATOM   4684  CB  LEU B  62     -11.233 -19.826   0.087  1.00 10.00      B    C  
ATOM   4685  CG  LEU B  62     -12.743 -20.075   0.070  1.00 10.00      B    C  
ATOM   4686  CD1 LEU B  62     -13.064 -21.478   0.563  1.00 10.00      B    C  
ATOM   4687  CD2 LEU B  62     -13.473 -19.030   0.900  1.00 10.00      B    C  
ATOM   4688  C   LEU B  62      -9.269 -18.297  -0.238  1.00 10.00      B    C  
ATOM   4689  O   LEU B  62      -8.828 -17.632   0.705  1.00 10.00      B    O  
ATOM   4690  N   GLU B  63      -8.493 -18.898  -1.131  1.00 10.00      B    N  
ATOM   4691  HN  GLU B  63      -8.909 -19.431  -1.843  1.00 10.00      B    H  
ATOM   4692  CA  GLU B  63      -7.041 -18.799  -1.078  1.00 10.00      B    C  
ATOM   4693  CB  GLU B  63      -6.420 -19.626  -2.209  1.00 10.00      B    C  
ATOM   4694  CG  GLU B  63      -4.926 -19.408  -2.400  1.00 10.00      B    C  
ATOM   4695  CD  GLU B  63      -4.515 -19.465  -3.858  1.00 10.00      B    C  
ATOM   4696  OE1 GLU B  63      -5.105 -18.721  -4.671  1.00 10.00      B    O  
ATOM   4697  OE2 GLU B  63      -3.600 -20.241  -4.190  1.00 10.00      B    O  
ATOM   4698  C   GLU B  63      -6.625 -17.338  -1.214  1.00 10.00      B    C  
ATOM   4699  O   GLU B  63      -5.996 -16.767  -0.319  1.00 10.00      B    O  
ATOM   4700  N   LYS B  64      -7.041 -16.723  -2.315  1.00 10.00      B    N  
ATOM   4701  HN  LYS B  64      -7.576 -17.228  -2.964  1.00 10.00      B    H  
ATOM   4702  CA  LYS B  64      -6.721 -15.329  -2.598  1.00 10.00      B    C  
ATOM   4703  CB  LYS B  64      -6.861 -15.047  -4.096  1.00 10.00      B    C  
ATOM   4704  CG  LYS B  64      -5.851 -15.806  -4.943  1.00 10.00      B    C  
ATOM   4705  CD  LYS B  64      -6.301 -15.949  -6.388  1.00 10.00      B    C  
ATOM   4706  CE  LYS B  64      -5.509 -17.041  -7.094  1.00 10.00      B    C  
ATOM   4707  NZ  LYS B  64      -5.738 -17.046  -8.564  1.00 10.00      B    N  
ATOM   4708  HZ1 LYS B  64      -5.217 -17.833  -9.001  1.00 10.00      B    H  
ATOM   4709  HZ2 LYS B  64      -5.406 -16.153  -8.979  1.00 10.00      B    H  
ATOM   4710  HZ3 LYS B  64      -6.751 -17.158  -8.769  1.00 10.00      B    H  
ATOM   4711  C   LYS B  64      -7.569 -14.362  -1.769  1.00 10.00      B    C  
ATOM   4712  O   LYS B  64      -7.713 -13.185  -2.108  1.00 10.00      B    O  
ATOM   4713  N   ALA B  65      -8.142 -14.866  -0.688  1.00 10.00      B    N  
ATOM   4714  HN  ALA B  65      -8.031 -15.822  -0.493  1.00 10.00      B    H  
ATOM   4715  CA  ALA B  65      -8.944 -14.052   0.205  1.00 10.00      B    C  
ATOM   4716  CB  ALA B  65     -10.210 -14.784   0.617  1.00 10.00      B    C  
ATOM   4717  C   ALA B  65      -8.118 -13.687   1.426  1.00 10.00      B    C  
ATOM   4718  O   ALA B  65      -8.215 -12.576   1.945  1.00 10.00      B    O  
ATOM   4719  N   LEU B  66      -7.290 -14.633   1.857  1.00 10.00      B    N  
ATOM   4720  HN  LEU B  66      -7.263 -15.493   1.383  1.00 10.00      B    H  
ATOM   4721  CA  LEU B  66      -6.424 -14.440   3.012  1.00 10.00      B    C  
ATOM   4722  CB  LEU B  66      -6.521 -15.643   3.956  1.00 10.00      B    C  
ATOM   4723  CG  LEU B  66      -7.876 -15.861   4.637  1.00 10.00      B    C  
ATOM   4724  CD1 LEU B  66      -7.959 -17.260   5.227  1.00 10.00      B    C  
ATOM   4725  CD2 LEU B  66      -8.110 -14.812   5.715  1.00 10.00      B    C  
ATOM   4726  C   LEU B  66      -4.976 -14.227   2.573  1.00 10.00      B    C  
ATOM   4727  O   LEU B  66      -4.189 -13.599   3.281  1.00 10.00      B    O  
ATOM   4728  N   ASN B  67      -4.644 -14.727   1.381  1.00 10.00      B    N  
ATOM   4729  HN  ASN B  67      -5.323 -15.206   0.861  1.00 10.00      B    H  
ATOM   4730  CA  ASN B  67      -3.291 -14.601   0.827  1.00 10.00      B    C  
ATOM   4731  CB  ASN B  67      -3.120 -15.565  -0.355  1.00 10.00      B    C  
ATOM   4732  CG  ASN B  67      -1.748 -16.212  -0.413  1.00 10.00      B    C  
ATOM   4733  OD1 ASN B  67      -0.797 -15.746   0.208  1.00 10.00      B    O  
ATOM   4734  ND2 ASN B  67      -1.637 -17.294  -1.171  1.00 10.00      B    N  
ATOM   4735 HD21 ASN B  67      -2.435 -17.614  -1.646  1.00 10.00      B    H  
ATOM   4736 HD22 ASN B  67      -0.762 -17.729  -1.229  1.00 10.00      B    H  
ATOM   4737  C   ASN B  67      -3.018 -13.171   0.357  1.00 10.00      B    C  
ATOM   4738  O   ASN B  67      -1.999 -12.889  -0.266  1.00 10.00      B    O  
ATOM   4739  N   LYS B  68      -3.941 -12.272   0.664  1.00 10.00      B    N  
ATOM   4740  HN  LYS B  68      -4.723 -12.556   1.177  1.00 10.00      B    H  
ATOM   4741  CA  LYS B  68      -3.818 -10.877   0.274  1.00 10.00      B    C  
ATOM   4742  CB  LYS B  68      -5.206 -10.277   0.046  1.00 10.00      B    C  
ATOM   4743  CG  LYS B  68      -5.908 -10.787  -1.201  1.00 10.00      B    C  
ATOM   4744  CD  LYS B  68      -7.061  -9.877  -1.594  1.00 10.00      B    C  
ATOM   4745  CE  LYS B  68      -8.218  -9.996  -0.620  1.00 10.00      B    C  
ATOM   4746  NZ  LYS B  68      -9.106 -11.139  -0.956  1.00 10.00      B    N  
ATOM   4747  HZ1 LYS B  68      -9.487 -11.562  -0.088  1.00 10.00      B    H  
ATOM   4748  HZ2 LYS B  68      -8.574 -11.867  -1.482  1.00 10.00      B    H  
ATOM   4749  HZ3 LYS B  68      -9.903 -10.810  -1.547  1.00 10.00      B    H  
ATOM   4750  C   LYS B  68      -3.082 -10.068   1.335  1.00 10.00      B    C  
ATOM   4751  O   LYS B  68      -2.735  -8.908   1.122  1.00 10.00      B    O  
ATOM   4752  N   ARG B  69      -2.833 -10.685   2.476  1.00 10.00      B    N  
ATOM   4753  HN  ARG B  69      -3.100 -11.624   2.583  1.00 10.00      B    H  
ATOM   4754  CA  ARG B  69      -2.159 -10.006   3.570  1.00 10.00      B    C  
ATOM   4755  CB  ARG B  69      -2.829 -10.378   4.896  1.00 10.00      B    C  
ATOM   4756  CG  ARG B  69      -2.782  -9.285   5.951  1.00 10.00      B    C  
ATOM   4757  CD  ARG B  69      -3.344  -9.774   7.277  1.00 10.00      B    C  
ATOM   4758  NE  ARG B  69      -2.463 -10.751   7.920  1.00 10.00      B    N  
ATOM   4759  HE  ARG B  69      -1.574 -10.882   7.520  1.00 10.00      B    H  
ATOM   4760  CZ  ARG B  69      -2.798 -11.467   8.997  1.00 10.00      B    C  
ATOM   4761  NH1 ARG B  69      -3.999 -11.320   9.553  1.00 10.00      B    N  
ATOM   4762 HH11 ARG B  69      -4.264 -11.878  10.394  1.00 10.00      B    H  
ATOM   4763 HH12 ARG B  69      -4.684 -10.645   9.150  1.00 10.00      B    H  
ATOM   4764  NH2 ARG B  69      -1.926 -12.324   9.522  1.00 10.00      B    N  
ATOM   4765 HH21 ARG B  69      -0.982 -12.438   9.095  1.00 10.00      B    H  
ATOM   4766 HH22 ARG B  69      -2.182 -12.885  10.362  1.00 10.00      B    H  
ATOM   4767  C   ARG B  69      -0.675 -10.364   3.609  1.00 10.00      B    C  
ATOM   4768  O   ARG B  69      -0.121 -10.618   4.680  1.00 10.00      B    O  
ATOM   4769  N   PHE B  70      -0.030 -10.379   2.442  1.00 10.00      B    N  
ATOM   4770  HN  PHE B  70      -0.520 -10.171   1.619  1.00 10.00      B    H  
ATOM   4771  CA  PHE B  70       1.389 -10.725   2.370  1.00 10.00      B    C  
ATOM   4772  CB  PHE B  70       1.579 -12.141   1.815  1.00 10.00      B    C  
ATOM   4773  CG  PHE B  70       1.191 -13.227   2.779  1.00 10.00      B    C  
ATOM   4774  CD1 PHE B  70       2.099 -13.699   3.714  1.00 10.00      B    C  
ATOM   4775  CD2 PHE B  70      -0.081 -13.775   2.753  1.00 10.00      B    C  
ATOM   4776  CE1 PHE B  70       1.746 -14.696   4.603  1.00 10.00      B    C  
ATOM   4777  CE2 PHE B  70      -0.441 -14.773   3.638  1.00 10.00      B    C  
ATOM   4778  CZ  PHE B  70       0.474 -15.234   4.565  1.00 10.00      B    C  
ATOM   4779  C   PHE B  70       2.235  -9.721   1.580  1.00 10.00      B    C  
ATOM   4780  O   PHE B  70       3.459  -9.861   1.510  1.00 10.00      B    O  
ATOM   4781  N   LYS B  71       1.607  -8.712   0.985  1.00 10.00      B    N  
ATOM   4782  HN  LYS B  71       0.633  -8.635   1.057  1.00 10.00      B    H  
ATOM   4783  CA  LYS B  71       2.356  -7.715   0.220  1.00 10.00      B    C  
ATOM   4784  CB  LYS B  71       2.078  -7.810  -1.286  1.00 10.00      B    C  
ATOM   4785  CG  LYS B  71       2.839  -8.925  -1.998  1.00 10.00      B    C  
ATOM   4786  CD  LYS B  71       4.345  -8.677  -2.000  1.00 10.00      B    C  
ATOM   4787  CE  LYS B  71       5.093  -9.805  -2.705  1.00 10.00      B    C  
ATOM   4788  NZ  LYS B  71       6.576  -9.637  -2.635  1.00 10.00      B    N  
ATOM   4789  HZ1 LYS B  71       7.048 -10.386  -3.184  1.00 10.00      B    H  
ATOM   4790  HZ2 LYS B  71       6.899  -9.695  -1.647  1.00 10.00      B    H  
ATOM   4791  HZ3 LYS B  71       6.851  -8.712  -3.023  1.00 10.00      B    H  
ATOM   4792  C   LYS B  71       2.140  -6.294   0.743  1.00 10.00      B    C  
ATOM   4793  O   LYS B  71       1.543  -5.451   0.068  1.00 10.00      B    O  
ATOM   4794  N   MET B  72       2.634  -6.042   1.953  1.00 10.00      B    N  
ATOM   4795  HN  MET B  72       3.096  -6.762   2.437  1.00 10.00      B    H  
ATOM   4796  CA  MET B  72       2.524  -4.729   2.591  1.00 10.00      B    C  
ATOM   4797  CB  MET B  72       1.070  -4.402   2.946  1.00 10.00      B    C  
ATOM   4798  CG  MET B  72       0.841  -2.961   3.378  1.00 10.00      B    C  
ATOM   4799  SD  MET B  72      -0.897  -2.490   3.272  1.00 10.00      B    S  
ATOM   4800  CE  MET B  72      -0.855  -0.853   4.003  1.00 10.00      B    C  
ATOM   4801  C   MET B  72       3.399  -4.677   3.840  1.00 10.00      B    C  
ATOM   4802  O   MET B  72       4.143  -5.625   4.112  1.00 10.00      B    O  
END
