# Supplementary material for: Human cytokine and coronavirus nucleocapsid protein interactivity using large-scale virtual screens
Source: Front Bioinform. 2024 May 24;4:1397968. doi: 10.3389/fbinf.2024.1397968 (PMC11157076; doi:10.3389/fbinf.2024.1397968)
Supplement: Supplementary file 3 [file DataSheet2.ZIP › BANAL-20-52-N__CXCL12beta_157w.pdb]

REMARK FILENAME="BANAL-20-52-N__CXCL12beta_157w.pdb0"
REMARK ===============================================================
REMARK HADDOCK run for BANAL-20-52-N__CXCL12beta
REMARK initial structure: BANAL-20-52-N__CXCL12beta_157.pdb
REMARK ===============================================================
REMARK            total,bonds,angles,improper,dihe,vdw,elec,air,cdih,coup,rdcs,vean,dani,xpcs,rg
REMARK energies: 2384.2, 0, 0, 0, 0, -81.39, -325.561, 2791.15, 0, 0, 0, 0, 0, 0, 0
REMARK ===============================================================
REMARK            bonds,angles,impropers,dihe,air,cdih,coup,rdcs,vean,dani,xpcs
REMARK rms-dev.: 0,0,0,0,6.34772,0,0, 0, 0, 0, 0
REMARK ===============================================================
REMARK               air,cdih,coup,rdcs,vean,dani,xpcs
REMARK               >0.3,>5,>1,>0,>5,>0.2,>0.2
REMARK violations.: 48, 0, 0, 0, 0, 0, 0
REMARK ===============================================================
REMARK                        CVpartition#,violations,rms
REMARK AIRs cross-validation: 1, 56, 6.18136
REMARK ===============================================================
REMARK NCS energy: 0
REMARK ===============================================================
REMARK Symmetry energy: 0
REMARK ===============================================================
REMARK Membrane restraining energy: 0
REMARK ===============================================================
REMARK Local cross-correlation:  0.0000
REMARK ===============================================================
REMARK Desolvation energy: 14.6897
REMARK Internal energy free molecules: -18051.5
REMARK Internal energy complex: -17372.9
REMARK Binding energy: 286.271
REMARK ===============================================================
REMARK buried surface area: 2706.65
REMARK ===============================================================
REMARK water - chain_1: 0 0 0
REMARK water - chain_2: 0 0 0
REMARK ===============================================================
REMARK water - water: 0 0 0
REMARK ===============================================================
REMARK DATE:12-Jul-2023  13:44:02       created by user: ra29435
REMARK VERSION:1.3U
ATOM      1  N   MET A   1     -34.458 -34.487  30.217  1.00 10.00      A    N  
ATOM      2  HN  MET A   1     -33.626 -35.011  30.228  1.00 10.00      A    H  
ATOM      3  CA  MET A   1     -34.650 -33.506  29.158  1.00 10.00      A    C  
ATOM      4  CB  MET A   1     -34.824 -32.103  29.746  1.00 10.00      A    C  
ATOM      5  CG  MET A   1     -36.244 -31.785  30.184  1.00 10.00      A    C  
ATOM      6  SD  MET A   1     -36.410 -30.117  30.847  1.00 10.00      A    S  
ATOM      7  CE  MET A   1     -38.192 -29.995  31.007  1.00 10.00      A    C  
ATOM      8  C   MET A   1     -33.476 -33.525  28.187  1.00 10.00      A    C  
ATOM      9  O   MET A   1     -32.399 -34.030  28.515  1.00 10.00      A    O  
ATOM     10  N   SER A   2     -33.691 -32.980  27.000  1.00 10.00      A    N  
ATOM     11  HN  SER A   2     -34.573 -32.595  26.806  1.00 10.00      A    H  
ATOM     12  CA  SER A   2     -32.656 -32.930  25.978  1.00 10.00      A    C  
ATOM     13  CB  SER A   2     -33.211 -33.409  24.631  1.00 10.00      A    C  
ATOM     14  OG  SER A   2     -33.907 -34.636  24.780  1.00 10.00      A    O  
ATOM     15  HG  SER A   2     -33.760 -35.184  23.998  1.00 10.00      A    H  
ATOM     16  C   SER A   2     -32.082 -31.521  25.847  1.00 10.00      A    C  
ATOM     17  O   SER A   2     -32.701 -30.636  25.248  1.00 10.00      A    O  
ATOM     18  N   ASP A   3     -30.903 -31.316  26.423  1.00 10.00      A    N  
ATOM     19  HN  ASP A   3     -30.467 -32.058  26.891  1.00 10.00      A    H  
ATOM     20  CA  ASP A   3     -30.234 -30.021  26.376  1.00 10.00      A    C  
ATOM     21  CB  ASP A   3     -29.193 -29.925  27.501  1.00 10.00      A    C  
ATOM     22  CG  ASP A   3     -28.276 -28.721  27.393  1.00 10.00      A    C  
ATOM     23  OD1 ASP A   3     -28.768 -27.579  27.508  1.00 10.00      A    O  
ATOM     24  OD2 ASP A   3     -27.052 -28.918  27.216  1.00 10.00      A    O  
ATOM     25  C   ASP A   3     -29.587 -29.807  25.012  1.00 10.00      A    C  
ATOM     26  O   ASP A   3     -28.479 -30.280  24.752  1.00 10.00      A    O  
ATOM     27  N   ASN A   4     -30.298 -29.115  24.135  1.00 10.00      A    N  
ATOM     28  HN  ASN A   4     -31.175 -28.765  24.401  1.00 10.00      A    H  
ATOM     29  CA  ASN A   4     -29.805 -28.848  22.790  1.00 10.00      A    C  
ATOM     30  CB  ASN A   4     -30.973 -28.625  21.825  1.00 10.00      A    C  
ATOM     31  CG  ASN A   4     -30.521 -28.477  20.384  1.00 10.00      A    C  
ATOM     32  OD1 ASN A   4     -29.554 -29.107  19.953  1.00 10.00      A    O  
ATOM     33  ND2 ASN A   4     -31.217 -27.643  19.627  1.00 10.00      A    N  
ATOM     34 HD21 ASN A   4     -31.978 -27.172  20.030  1.00 10.00      A    H  
ATOM     35 HD22 ASN A   4     -30.943 -27.528  18.692  1.00 10.00      A    H  
ATOM     36  C   ASN A   4     -28.890 -27.636  22.782  1.00 10.00      A    C  
ATOM     37  O   ASN A   4     -29.253 -26.575  23.286  1.00 10.00      A    O  
ATOM     38  N   GLY A   5     -27.707 -27.798  22.217  1.00 10.00      A    N  
ATOM     39  HN  GLY A   5     -27.474 -28.669  21.830  1.00 10.00      A    H  
ATOM     40  CA  GLY A   5     -26.757 -26.705  22.153  1.00 10.00      A    C  
ATOM     41  C   GLY A   5     -26.883 -25.914  20.865  1.00 10.00      A    C  
ATOM     42  O   GLY A   5     -27.745 -26.214  20.037  1.00 10.00      A    O  
ATOM     43  N   PRO A   6     -26.045 -24.886  20.673  1.00 10.00      A    N  
ATOM     44  CA  PRO A   6     -26.074 -24.058  19.465  1.00 10.00      A    C  
ATOM     45  CB  PRO A   6     -25.268 -22.823  19.870  1.00 10.00      A    C  
ATOM     46  CG  PRO A   6     -24.311 -23.319  20.901  1.00 10.00      A    C  
ATOM     47  CD  PRO A   6     -25.005 -24.445  21.622  1.00 10.00      A    C  
ATOM     48  C   PRO A   6     -25.407 -24.761  18.283  1.00 10.00      A    C  
ATOM     49  O   PRO A   6     -24.506 -25.581  18.463  1.00 10.00      A    O  
ATOM     50  N   GLN A   7     -25.847 -24.430  17.078  1.00 10.00      A    N  
ATOM     51  HN  GLN A   7     -26.555 -23.758  16.998  1.00 10.00      A    H  
ATOM     52  CA  GLN A   7     -25.298 -25.031  15.873  1.00 10.00      A    C  
ATOM     53  CB  GLN A   7     -26.304 -24.968  14.726  1.00 10.00      A    C  
ATOM     54  CG  GLN A   7     -27.488 -25.903  14.897  1.00 10.00      A    C  
ATOM     55  CD  GLN A   7     -27.950 -26.503  13.587  1.00 10.00      A    C  
ATOM     56  OE1 GLN A   7     -27.827 -25.889  12.525  1.00 10.00      A    O  
ATOM     57  NE2 GLN A   7     -28.478 -27.710  13.647  1.00 10.00      A    N  
ATOM     58 HE21 GLN A   7     -28.539 -28.147  14.523  1.00 10.00      A    H  
ATOM     59 HE22 GLN A   7     -28.790 -28.119  12.810  1.00 10.00      A    H  
ATOM     60  C   GLN A   7     -23.995 -24.359  15.471  1.00 10.00      A    C  
ATOM     61  O   GLN A   7     -23.738 -23.215  15.844  1.00 10.00      A    O  
ATOM     62  N   ASN A   8     -23.183 -25.069  14.706  1.00 10.00      A    N  
ATOM     63  HN  ASN A   8     -23.458 -25.972  14.426  1.00 10.00      A    H  
ATOM     64  CA  ASN A   8     -21.896 -24.550  14.262  1.00 10.00      A    C  
ATOM     65  CB  ASN A   8     -20.862 -25.675  14.210  1.00 10.00      A    C  
ATOM     66  CG  ASN A   8     -19.436 -25.168  14.095  1.00 10.00      A    C  
ATOM     67  OD1 ASN A   8     -19.139 -24.017  14.422  1.00 10.00      A    O  
ATOM     68  ND2 ASN A   8     -18.542 -26.028  13.636  1.00 10.00      A    N  
ATOM     69 HD21 ASN A   8     -18.848 -26.929  13.393  1.00 10.00      A    H  
ATOM     70 HD22 ASN A   8     -17.609 -25.740  13.569  1.00 10.00      A    H  
ATOM     71  C   ASN A   8     -22.017 -23.869  12.903  1.00 10.00      A    C  
ATOM     72  O   ASN A   8     -22.471 -24.472  11.931  1.00 10.00      A    O  
ATOM     73  N   GLN A   9     -21.606 -22.611  12.844  1.00 10.00      A    N  
ATOM     74  HN  GLN A   9     -21.245 -22.188  13.654  1.00 10.00      A    H  
ATOM     75  CA  GLN A   9     -21.671 -21.834  11.610  1.00 10.00      A    C  
ATOM     76  CB  GLN A   9     -22.169 -20.416  11.892  1.00 10.00      A    C  
ATOM     77  CG  GLN A   9     -23.603 -20.337  12.393  1.00 10.00      A    C  
ATOM     78  CD  GLN A   9     -24.089 -18.909  12.536  1.00 10.00      A    C  
ATOM     79  OE1 GLN A   9     -23.307 -17.999  12.813  1.00 10.00      A    O  
ATOM     80  NE2 GLN A   9     -25.381 -18.698  12.339  1.00 10.00      A    N  
ATOM     81 HE21 GLN A   9     -25.950 -19.467  12.113  1.00 10.00      A    H  
ATOM     82 HE22 GLN A   9     -25.720 -17.780  12.429  1.00 10.00      A    H  
ATOM     83  C   GLN A   9     -20.317 -21.779  10.907  1.00 10.00      A    C  
ATOM     84  O   GLN A   9     -20.022 -20.826  10.183  1.00 10.00      A    O  
ATOM     85  N   ARG A  10     -19.503 -22.804  11.106  1.00 10.00      A    N  
ATOM     86  HN  ARG A  10     -19.797 -23.547  11.674  1.00 10.00      A    H  
ATOM     87  CA  ARG A  10     -18.186 -22.860  10.482  1.00 10.00      A    C  
ATOM     88  CB  ARG A  10     -17.188 -23.592  11.376  1.00 10.00      A    C  
ATOM     89  CG  ARG A  10     -16.278 -22.674  12.169  1.00 10.00      A    C  
ATOM     90  CD  ARG A  10     -15.174 -23.454  12.861  1.00 10.00      A    C  
ATOM     91  NE  ARG A  10     -14.182 -22.567  13.470  1.00 10.00      A    N  
ATOM     92  HE  ARG A  10     -14.501 -21.687  13.785  1.00 10.00      A    H  
ATOM     93  CZ  ARG A  10     -12.894 -22.880  13.630  1.00 10.00      A    C  
ATOM     94  NH1 ARG A  10     -12.436 -24.061  13.229  1.00 10.00      A    N  
ATOM     95 HH11 ARG A  10     -11.427 -24.304  13.357  1.00 10.00      A    H  
ATOM     96 HH12 ARG A  10     -13.079 -24.753  12.785  1.00 10.00      A    H  
ATOM     97  NH2 ARG A  10     -12.061 -22.006  14.180  1.00 10.00      A    N  
ATOM     98 HH21 ARG A  10     -11.052 -22.250  14.311  1.00 10.00      A    H  
ATOM     99 HH22 ARG A  10     -12.406 -21.069  14.485  1.00 10.00      A    H  
ATOM    100  C   ARG A  10     -18.260 -23.530   9.111  1.00 10.00      A    C  
ATOM    101  O   ARG A  10     -17.502 -24.454   8.812  1.00 10.00      A    O  
ATOM    102  N   ASN A  11     -19.176 -23.056   8.279  1.00 10.00      A    N  
ATOM    103  HN  ASN A  11     -19.748 -22.314   8.570  1.00 10.00      A    H  
ATOM    104  CA  ASN A  11     -19.352 -23.609   6.944  1.00 10.00      A    C  
ATOM    105  CB  ASN A  11     -20.320 -24.795   6.982  1.00 10.00      A    C  
ATOM    106  CG  ASN A  11     -20.016 -25.831   5.921  1.00 10.00      A    C  
ATOM    107  OD1 ASN A  11     -18.856 -26.074   5.589  1.00 10.00      A    O  
ATOM    108  ND2 ASN A  11     -21.055 -26.447   5.383  1.00 10.00      A    N  
ATOM    109 HD21 ASN A  11     -21.954 -26.201   5.695  1.00 10.00      A    H  
ATOM    110 HD22 ASN A  11     -20.887 -27.129   4.700  1.00 10.00      A    H  
ATOM    111  C   ASN A  11     -19.874 -22.540   5.993  1.00 10.00      A    C  
ATOM    112  O   ASN A  11     -20.613 -22.832   5.052  1.00 10.00      A    O  
ATOM    113  N   ALA A  12     -19.481 -21.300   6.244  1.00 10.00      A    N  
ATOM    114  HN  ALA A  12     -18.877 -21.133   7.000  1.00 10.00      A    H  
ATOM    115  CA  ALA A  12     -19.909 -20.180   5.418  1.00 10.00      A    C  
ATOM    116  CB  ALA A  12     -19.613 -18.863   6.121  1.00 10.00      A    C  
ATOM    117  C   ALA A  12     -19.230 -20.228   4.052  1.00 10.00      A    C  
ATOM    118  O   ALA A  12     -18.023 -20.456   3.961  1.00 10.00      A    O  
ATOM    119  N   PRO A  13     -20.002 -20.025   2.972  1.00 10.00      A    N  
ATOM    120  CA  PRO A  13     -19.474 -20.050   1.603  1.00 10.00      A    C  
ATOM    121  CB  PRO A  13     -20.733 -20.016   0.733  1.00 10.00      A    C  
ATOM    122  CG  PRO A  13     -21.768 -19.363   1.586  1.00 10.00      A    C  
ATOM    123  CD  PRO A  13     -21.456 -19.761   3.002  1.00 10.00      A    C  
ATOM    124  C   PRO A  13     -18.587 -18.843   1.300  1.00 10.00      A    C  
ATOM    125  O   PRO A  13     -18.975 -17.694   1.533  1.00 10.00      A    O  
ATOM    126  N   ARG A  14     -17.392 -19.108   0.790  1.00 10.00      A    N  
ATOM    127  HN  ARG A  14     -17.131 -20.045   0.642  1.00 10.00      A    H  
ATOM    128  CA  ARG A  14     -16.453 -18.052   0.444  1.00 10.00      A    C  
ATOM    129  CB  ARG A  14     -15.029 -18.445   0.847  1.00 10.00      A    C  
ATOM    130  CG  ARG A  14     -14.712 -18.203   2.307  1.00 10.00      A    C  
ATOM    131  CD  ARG A  14     -13.312 -18.667   2.665  1.00 10.00      A    C  
ATOM    132  NE  ARG A  14     -12.865 -18.098   3.934  1.00 10.00      A    N  
ATOM    133  HE  ARG A  14     -12.965 -17.117   4.055  1.00 10.00      A    H  
ATOM    134  CZ  ARG A  14     -12.353 -18.808   4.938  1.00 10.00      A    C  
ATOM    135  NH1 ARG A  14     -12.214 -20.125   4.834  1.00 10.00      A    N  
ATOM    136 HH11 ARG A  14     -11.812 -20.672   5.624  1.00 10.00      A    H  
ATOM    137 HH12 ARG A  14     -12.510 -20.617   3.964  1.00 10.00      A    H  
ATOM    138  NH2 ARG A  14     -11.974 -18.189   6.048  1.00 10.00      A    N  
ATOM    139 HH21 ARG A  14     -12.089 -17.148   6.128  1.00 10.00      A    H  
ATOM    140 HH22 ARG A  14     -11.567 -18.729   6.841  1.00 10.00      A    H  
ATOM    141  C   ARG A  14     -16.500 -17.766  -1.049  1.00 10.00      A    C  
ATOM    142  O   ARG A  14     -16.391 -18.681  -1.866  1.00 10.00      A    O  
ATOM    143  N   ILE A  15     -16.675 -16.502  -1.404  1.00 10.00      A    N  
ATOM    144  HN  ILE A  15     -16.764 -15.814  -0.705  1.00 10.00      A    H  
ATOM    145  CA  ILE A  15     -16.724 -16.107  -2.807  1.00 10.00      A    C  
ATOM    146  CB  ILE A  15     -17.459 -14.765  -3.006  1.00 10.00      A    C  
ATOM    147  CG1 ILE A  15     -18.801 -14.780  -2.271  1.00 10.00      A    C  
ATOM    148  CG2 ILE A  15     -17.669 -14.493  -4.492  1.00 10.00      A    C  
ATOM    149  CD1 ILE A  15     -19.512 -13.445  -2.265  1.00 10.00      A    C  
ATOM    150  C   ILE A  15     -15.309 -16.003  -3.357  1.00 10.00      A    C  
ATOM    151  O   ILE A  15     -14.565 -15.079  -3.020  1.00 10.00      A    O  
ATOM    152  N   THR A  16     -14.944 -16.967  -4.183  1.00 10.00      A    N  
ATOM    153  HN  THR A  16     -15.588 -17.673  -4.410  1.00 10.00      A    H  
ATOM    154  CA  THR A  16     -13.619 -17.017  -4.772  1.00 10.00      A    C  
ATOM    155  CB  THR A  16     -13.102 -18.467  -4.763  1.00 10.00      A    C  
ATOM    156  OG1 THR A  16     -14.195 -19.359  -5.036  1.00 10.00      A    O  
ATOM    157  HG1 THR A  16     -14.195 -19.580  -5.977  1.00 10.00      A    H  
ATOM    158  CG2 THR A  16     -12.512 -18.816  -3.406  1.00 10.00      A    C  
ATOM    159  C   THR A  16     -13.642 -16.505  -6.208  1.00 10.00      A    C  
ATOM    160  O   THR A  16     -14.595 -16.763  -6.950  1.00 10.00      A    O  
ATOM    161  N   PHE A  17     -12.600 -15.780  -6.598  1.00 10.00      A    N  
ATOM    162  HN  PHE A  17     -11.864 -15.602  -5.960  1.00 10.00      A    H  
ATOM    163  CA  PHE A  17     -12.513 -15.254  -7.951  1.00 10.00      A    C  
ATOM    164  CB  PHE A  17     -11.730 -13.939  -7.987  1.00 10.00      A    C  
ATOM    165  CG  PHE A  17     -12.350 -12.838  -7.174  1.00 10.00      A    C  
ATOM    166  CD1 PHE A  17     -13.691 -12.519  -7.324  1.00 10.00      A    C  
ATOM    167  CD2 PHE A  17     -11.594 -12.119  -6.267  1.00 10.00      A    C  
ATOM    168  CE1 PHE A  17     -14.263 -11.504  -6.580  1.00 10.00      A    C  
ATOM    169  CE2 PHE A  17     -12.158 -11.104  -5.521  1.00 10.00      A    C  
ATOM    170  CZ  PHE A  17     -13.494 -10.794  -5.678  1.00 10.00      A    C  
ATOM    171  C   PHE A  17     -11.879 -16.282  -8.878  1.00 10.00      A    C  
ATOM    172  O   PHE A  17     -10.702 -16.181  -9.228  1.00 10.00      A    O  
ATOM    173  N   GLY A  18     -12.662 -17.283  -9.251  1.00 10.00      A    N  
ATOM    174  HN  GLY A  18     -13.590 -17.309  -8.934  1.00 10.00      A    H  
ATOM    175  CA  GLY A  18     -12.173 -18.327 -10.126  1.00 10.00      A    C  
ATOM    176  C   GLY A  18     -12.865 -18.308 -11.473  1.00 10.00      A    C  
ATOM    177  O   GLY A  18     -13.283 -17.247 -11.945  1.00 10.00      A    O  
ATOM    178  N   GLY A  19     -13.006 -19.484 -12.075  1.00 10.00      A    N  
ATOM    179  HN  GLY A  19     -12.679 -20.293 -11.629  1.00 10.00      A    H  
ATOM    180  CA  GLY A  19     -13.645 -19.593 -13.374  1.00 10.00      A    C  
ATOM    181  C   GLY A  19     -15.156 -19.436 -13.310  1.00 10.00      A    C  
ATOM    182  O   GLY A  19     -15.680 -18.389 -13.688  1.00 10.00      A    O  
ATOM    183  N   PRO A  20     -15.882 -20.467 -12.841  1.00 10.00      A    N  
ATOM    184  CA  PRO A  20     -17.347 -20.425 -12.744  1.00 10.00      A    C  
ATOM    185  CB  PRO A  20     -17.724 -21.816 -12.218  1.00 10.00      A    C  
ATOM    186  CG  PRO A  20     -16.481 -22.334 -11.585  1.00 10.00      A    C  
ATOM    187  CD  PRO A  20     -15.344 -21.753 -12.377  1.00 10.00      A    C  
ATOM    188  C   PRO A  20     -17.843 -19.351 -11.784  1.00 10.00      A    C  
ATOM    189  O   PRO A  20     -17.485 -19.336 -10.603  1.00 10.00      A    O  
ATOM    190  N   SER A  21     -18.665 -18.453 -12.304  1.00 10.00      A    N  
ATOM    191  HN  SER A  21     -18.906 -18.518 -13.253  1.00 10.00      A    H  
ATOM    192  CA  SER A  21     -19.228 -17.372 -11.512  1.00 10.00      A    C  
ATOM    193  CB  SER A  21     -18.723 -16.030 -12.049  1.00 10.00      A    C  
ATOM    194  OG  SER A  21     -17.348 -16.109 -12.395  1.00 10.00      A    O  
ATOM    195  HG  SER A  21     -17.215 -16.830 -13.021  1.00 10.00      A    H  
ATOM    196  C   SER A  21     -20.752 -17.427 -11.584  1.00 10.00      A    C  
ATOM    197  O   SER A  21     -21.438 -16.422 -11.381  1.00 10.00      A    O  
ATOM    198  N   ASP A  22     -21.268 -18.619 -11.873  1.00 10.00      A    N  
ATOM    199  HN  ASP A  22     -20.663 -19.381 -11.993  1.00 10.00      A    H  
ATOM    200  CA  ASP A  22     -22.705 -18.837 -11.995  1.00 10.00      A    C  
ATOM    201  CB  ASP A  22     -22.995 -20.260 -12.476  1.00 10.00      A    C  
ATOM    202  CG  ASP A  22     -22.997 -20.385 -13.984  1.00 10.00      A    C  
ATOM    203  OD1 ASP A  22     -24.085 -20.279 -14.591  1.00 10.00      A    O  
ATOM    204  OD2 ASP A  22     -21.914 -20.592 -14.571  1.00 10.00      A    O  
ATOM    205  C   ASP A  22     -23.411 -18.585 -10.674  1.00 10.00      A    C  
ATOM    206  O   ASP A  22     -23.255 -19.347  -9.717  1.00 10.00      A    O  
ATOM    207  N   SER A  23     -24.173 -17.504 -10.625  1.00 10.00      A    N  
ATOM    208  HN  SER A  23     -24.253 -16.935 -11.423  1.00 10.00      A    H  
ATOM    209  CA  SER A  23     -24.904 -17.137  -9.429  1.00 10.00      A    C  
ATOM    210  CB  SER A  23     -24.750 -15.638  -9.178  1.00 10.00      A    C  
ATOM    211  OG  SER A  23     -23.438 -15.213  -9.520  1.00 10.00      A    O  
ATOM    212  HG  SER A  23     -23.046 -15.849 -10.133  1.00 10.00      A    H  
ATOM    213  C   SER A  23     -26.374 -17.507  -9.589  1.00 10.00      A    C  
ATOM    214  O   SER A  23     -27.131 -16.812 -10.270  1.00 10.00      A    O  
ATOM    215  N   THR A  24     -26.770 -18.607  -8.969  1.00 10.00      A    N  
ATOM    216  HN  THR A  24     -26.125 -19.111  -8.432  1.00 10.00      A    H  
ATOM    217  CA  THR A  24     -28.144 -19.083  -9.052  1.00 10.00      A    C  
ATOM    218  CB  THR A  24     -28.219 -20.598  -8.780  1.00 10.00      A    C  
ATOM    219  OG1 THR A  24     -26.938 -21.193  -9.043  1.00 10.00      A    O  
ATOM    220  HG1 THR A  24     -26.452 -21.276  -8.213  1.00 10.00      A    H  
ATOM    221  CG2 THR A  24     -29.267 -21.247  -9.673  1.00 10.00      A    C  
ATOM    222  C   THR A  24     -29.048 -18.344  -8.066  1.00 10.00      A    C  
ATOM    223  O   THR A  24     -29.357 -18.851  -6.985  1.00 10.00      A    O  
ATOM    224  N   GLY A  25     -29.444 -17.132  -8.434  1.00 10.00      A    N  
ATOM    225  HN  GLY A  25     -29.143 -16.765  -9.293  1.00 10.00      A    H  
ATOM    226  CA  GLY A  25     -30.313 -16.347  -7.582  1.00 10.00      A    C  
ATOM    227  C   GLY A  25     -31.728 -16.884  -7.594  1.00 10.00      A    C  
ATOM    228  O   GLY A  25     -32.427 -16.785  -8.606  1.00 10.00      A    O  
ATOM    229  N   SER A  26     -32.135 -17.482  -6.483  1.00 10.00      A    N  
ATOM    230  HN  SER A  26     -31.520 -17.546  -5.725  1.00 10.00      A    H  
ATOM    231  CA  SER A  26     -33.465 -18.050  -6.356  1.00 10.00      A    C  
ATOM    232  CB  SER A  26     -33.561 -18.887  -5.080  1.00 10.00      A    C  
ATOM    233  OG  SER A  26     -32.476 -19.796  -4.999  1.00 10.00      A    O  
ATOM    234  HG  SER A  26     -32.697 -20.499  -4.380  1.00 10.00      A    H  
ATOM    235  C   SER A  26     -34.538 -16.967  -6.379  1.00 10.00      A    C  
ATOM    236  O   SER A  26     -34.678 -16.186  -5.434  1.00 10.00      A    O  
ATOM    237  N   ASN A  27     -35.291 -16.927  -7.471  1.00 10.00      A    N  
ATOM    238  HN  ASN A  27     -35.129 -17.578  -8.186  1.00 10.00      A    H  
ATOM    239  CA  ASN A  27     -36.353 -15.949  -7.638  1.00 10.00      A    C  
ATOM    240  CB  ASN A  27     -36.677 -15.752  -9.122  1.00 10.00      A    C  
ATOM    241  CG  ASN A  27     -37.823 -14.784  -9.358  1.00 10.00      A    C  
ATOM    242  OD1 ASN A  27     -37.971 -13.790  -8.650  1.00 10.00      A    O  
ATOM    243  ND2 ASN A  27     -38.640 -15.071 -10.360  1.00 10.00      A    N  
ATOM    244 HD21 ASN A  27     -38.459 -15.878 -10.890  1.00 10.00      A    H  
ATOM    245 HD22 ASN A  27     -39.395 -14.468 -10.531  1.00 10.00      A    H  
ATOM    246  C   ASN A  27     -37.599 -16.368  -6.867  1.00 10.00      A    C  
ATOM    247  O   ASN A  27     -38.493 -17.030  -7.403  1.00 10.00      A    O  
ATOM    248  N   GLN A  28     -37.628 -16.009  -5.595  1.00 10.00      A    N  
ATOM    249  HN  GLN A  28     -36.865 -15.518  -5.221  1.00 10.00      A    H  
ATOM    250  CA  GLN A  28     -38.756 -16.322  -4.739  1.00 10.00      A    C  
ATOM    251  CB  GLN A  28     -38.345 -16.285  -3.263  1.00 10.00      A    C  
ATOM    252  CG  GLN A  28     -37.250 -17.272  -2.896  1.00 10.00      A    C  
ATOM    253  CD  GLN A  28     -36.976 -17.324  -1.405  1.00 10.00      A    C  
ATOM    254  OE1 GLN A  28     -37.121 -16.325  -0.692  1.00 10.00      A    O  
ATOM    255  NE2 GLN A  28     -36.586 -18.493  -0.922  1.00 10.00      A    N  
ATOM    256 HE21 GLN A  28     -36.503 -19.246  -1.549  1.00 10.00      A    H  
ATOM    257 HE22 GLN A  28     -36.387 -18.559   0.036  1.00 10.00      A    H  
ATOM    258  C   GLN A  28     -39.874 -15.324  -4.986  1.00 10.00      A    C  
ATOM    259  O   GLN A  28     -39.661 -14.112  -4.907  1.00 10.00      A    O  
ATOM    260  N   ASN A  29     -41.054 -15.830  -5.297  1.00 10.00      A    N  
ATOM    261  HN  ASN A  29     -41.157 -16.805  -5.350  1.00 10.00      A    H  
ATOM    262  CA  ASN A  29     -42.203 -14.975  -5.557  1.00 10.00      A    C  
ATOM    263  CB  ASN A  29     -43.286 -15.737  -6.335  1.00 10.00      A    C  
ATOM    264  CG  ASN A  29     -44.308 -14.823  -6.994  1.00 10.00      A    C  
ATOM    265  OD1 ASN A  29     -44.627 -13.748  -6.487  1.00 10.00      A    O  
ATOM    266  ND2 ASN A  29     -44.833 -15.245  -8.134  1.00 10.00      A    N  
ATOM    267 HD21 ASN A  29     -44.541 -16.112  -8.486  1.00 10.00      A    H  
ATOM    268 HD22 ASN A  29     -45.496 -14.672  -8.578  1.00 10.00      A    H  
ATOM    269  C   ASN A  29     -42.762 -14.439  -4.245  1.00 10.00      A    C  
ATOM    270  O   ASN A  29     -43.665 -15.030  -3.650  1.00 10.00      A    O  
ATOM    271  N   GLY A  30     -42.197 -13.334  -3.784  1.00 10.00      A    N  
ATOM    272  HN  GLY A  30     -41.469 -12.916  -4.297  1.00 10.00      A    H  
ATOM    273  CA  GLY A  30     -42.641 -12.737  -2.542  1.00 10.00      A    C  
ATOM    274  C   GLY A  30     -43.925 -11.961  -2.720  1.00 10.00      A    C  
ATOM    275  O   GLY A  30     -44.005 -11.073  -3.572  1.00 10.00      A    O  
ATOM    276  N   GLU A  31     -44.929 -12.297  -1.922  1.00 10.00      A    N  
ATOM    277  HN  GLU A  31     -44.796 -13.012  -1.267  1.00 10.00      A    H  
ATOM    278  CA  GLU A  31     -46.222 -11.629  -1.992  1.00 10.00      A    C  
ATOM    279  CB  GLU A  31     -47.290 -12.458  -1.275  1.00 10.00      A    C  
ATOM    280  CG  GLU A  31     -47.173 -13.957  -1.497  1.00 10.00      A    C  
ATOM    281  CD  GLU A  31     -48.297 -14.727  -0.838  1.00 10.00      A    C  
ATOM    282  OE1 GLU A  31     -48.934 -15.555  -1.521  1.00 10.00      A    O  
ATOM    283  OE2 GLU A  31     -48.561 -14.499   0.362  1.00 10.00      A    O  
ATOM    284  C   GLU A  31     -46.154 -10.239  -1.369  1.00 10.00      A    C  
ATOM    285  O   GLU A  31     -45.209  -9.913  -0.644  1.00 10.00      A    O  
ATOM    286  N   ARG A  32     -47.157  -9.423  -1.654  1.00 10.00      A    N  
ATOM    287  HN  ARG A  32     -47.880  -9.735  -2.244  1.00 10.00      A    H  
ATOM    288  CA  ARG A  32     -47.216  -8.074  -1.118  1.00 10.00      A    C  
ATOM    289  CB  ARG A  32     -46.823  -7.051  -2.185  1.00 10.00      A    C  
ATOM    290  CG  ARG A  32     -46.413  -5.704  -1.620  1.00 10.00      A    C  
ATOM    291  CD  ARG A  32     -45.888  -4.786  -2.712  1.00 10.00      A    C  
ATOM    292  NE  ARG A  32     -44.680  -5.317  -3.351  1.00 10.00      A    N  
ATOM    293  HE  ARG A  32     -44.395  -6.225  -3.095  1.00 10.00      A    H  
ATOM    294  CZ  ARG A  32     -43.948  -4.641  -4.234  1.00 10.00      A    C  
ATOM    295  NH1 ARG A  32     -44.309  -3.417  -4.599  1.00 10.00      A    N  
ATOM    296 HH11 ARG A  32     -45.155  -2.974  -4.186  1.00 10.00      A    H  
ATOM    297 HH12 ARG A  32     -43.739  -2.886  -5.297  1.00 10.00      A    H  
ATOM    298  NH2 ARG A  32     -42.870  -5.199  -4.767  1.00 10.00      A    N  
ATOM    299 HH21 ARG A  32     -42.586  -6.167  -4.489  1.00 10.00      A    H  
ATOM    300 HH22 ARG A  32     -42.295  -4.673  -5.460  1.00 10.00      A    H  
ATOM    301  C   ARG A  32     -48.607  -7.771  -0.581  1.00 10.00      A    C  
ATOM    302  O   ARG A  32     -49.570  -7.691  -1.344  1.00 10.00      A    O  
ATOM    303  N   SER A  33     -48.706  -7.625   0.731  1.00 10.00      A    N  
ATOM    304  HN  SER A  33     -47.904  -7.722   1.285  1.00 10.00      A    H  
ATOM    305  CA  SER A  33     -49.973  -7.324   1.370  1.00 10.00      A    C  
ATOM    306  CB  SER A  33     -49.854  -7.513   2.883  1.00 10.00      A    C  
ATOM    307  OG  SER A  33     -49.245  -8.755   3.190  1.00 10.00      A    O  
ATOM    308  HG  SER A  33     -49.815  -9.473   2.884  1.00 10.00      A    H  
ATOM    309  C   SER A  33     -50.409  -5.897   1.050  1.00 10.00      A    C  
ATOM    310  O   SER A  33     -49.577  -4.992   0.943  1.00 10.00      A    O  
ATOM    311  N   GLY A  34     -51.715  -5.703   0.903  1.00 10.00      A    N  
ATOM    312  HN  GLY A  34     -52.329  -6.463   1.015  1.00 10.00      A    H  
ATOM    313  CA  GLY A  34     -52.244  -4.391   0.592  1.00 10.00      A    C  
ATOM    314  C   GLY A  34     -52.433  -3.536   1.830  1.00 10.00      A    C  
ATOM    315  O   GLY A  34     -53.448  -2.851   1.974  1.00 10.00      A    O  
ATOM    316  N   ALA A  35     -51.450  -3.566   2.719  1.00 10.00      A    N  
ATOM    317  HN  ALA A  35     -50.653  -4.111   2.534  1.00 10.00      A    H  
ATOM    318  CA  ALA A  35     -51.509  -2.794   3.948  1.00 10.00      A    C  
ATOM    319  CB  ALA A  35     -50.868  -3.568   5.089  1.00 10.00      A    C  
ATOM    320  C   ALA A  35     -50.822  -1.449   3.761  1.00 10.00      A    C  
ATOM    321  O   ALA A  35     -49.610  -1.384   3.546  1.00 10.00      A    O  
ATOM    322  N   ARG A  36     -51.604  -0.382   3.831  1.00 10.00      A    N  
ATOM    323  HN  ARG A  36     -52.563  -0.503   4.005  1.00 10.00      A    H  
ATOM    324  CA  ARG A  36     -51.079   0.963   3.671  1.00 10.00      A    C  
ATOM    325  CB  ARG A  36     -52.154   1.902   3.126  1.00 10.00      A    C  
ATOM    326  CG  ARG A  36     -52.493   1.661   1.666  1.00 10.00      A    C  
ATOM    327  CD  ARG A  36     -53.584   2.605   1.197  1.00 10.00      A    C  
ATOM    328  NE  ARG A  36     -53.605   2.736  -0.258  1.00 10.00      A    N  
ATOM    329  HE  ARG A  36     -53.370   1.938  -0.785  1.00 10.00      A    H  
ATOM    330  CZ  ARG A  36     -53.921   3.859  -0.898  1.00 10.00      A    C  
ATOM    331  NH1 ARG A  36     -54.234   4.952  -0.213  1.00 10.00      A    N  
ATOM    332 HH11 ARG A  36     -54.481   5.835  -0.712  1.00 10.00      A    H  
ATOM    333 HH12 ARG A  36     -54.238   4.932   0.831  1.00 10.00      A    H  
ATOM    334  NH2 ARG A  36     -53.899   3.895  -2.224  1.00 10.00      A    N  
ATOM    335 HH21 ARG A  36     -53.641   3.043  -2.769  1.00 10.00      A    H  
ATOM    336 HH22 ARG A  36     -54.146   4.774  -2.730  1.00 10.00      A    H  
ATOM    337  C   ARG A  36     -50.536   1.491   4.992  1.00 10.00      A    C  
ATOM    338  O   ARG A  36     -51.260   1.554   5.987  1.00 10.00      A    O  
ATOM    339  N   PRO A  37     -49.247   1.861   5.020  1.00 10.00      A    N  
ATOM    340  CA  PRO A  37     -48.603   2.391   6.222  1.00 10.00      A    C  
ATOM    341  CB  PRO A  37     -47.162   2.668   5.773  1.00 10.00      A    C  
ATOM    342  CG  PRO A  37     -46.973   1.835   4.553  1.00 10.00      A    C  
ATOM    343  CD  PRO A  37     -48.314   1.784   3.884  1.00 10.00      A    C  
ATOM    344  C   PRO A  37     -49.262   3.685   6.688  1.00 10.00      A    C  
ATOM    345  O   PRO A  37     -49.727   4.487   5.872  1.00 10.00      A    O  
ATOM    346  N   LYS A  38     -49.317   3.876   7.999  1.00 10.00      A    N  
ATOM    347  HN  LYS A  38     -48.947   3.194   8.600  1.00 10.00      A    H  
ATOM    348  CA  LYS A  38     -49.914   5.076   8.565  1.00 10.00      A    C  
ATOM    349  CB  LYS A  38     -50.256   4.872  10.042  1.00 10.00      A    C  
ATOM    350  CG  LYS A  38     -51.407   3.909  10.268  1.00 10.00      A    C  
ATOM    351  CD  LYS A  38     -51.748   3.765  11.741  1.00 10.00      A    C  
ATOM    352  CE  LYS A  38     -52.949   2.853  11.930  1.00 10.00      A    C  
ATOM    353  NZ  LYS A  38     -53.328   2.708  13.359  1.00 10.00      A    N  
ATOM    354  HZ1 LYS A  38     -52.599   2.178  13.876  1.00 10.00      A    H  
ATOM    355  HZ2 LYS A  38     -54.231   2.197  13.439  1.00 10.00      A    H  
ATOM    356  HZ3 LYS A  38     -53.438   3.642  13.798  1.00 10.00      A    H  
ATOM    357  C   LYS A  38     -48.998   6.276   8.377  1.00 10.00      A    C  
ATOM    358  O   LYS A  38     -47.779   6.126   8.263  1.00 10.00      A    O  
ATOM    359  N   GLN A  39     -49.587   7.459   8.348  1.00 10.00      A    N  
ATOM    360  HN  GLN A  39     -50.559   7.512   8.469  1.00 10.00      A    H  
ATOM    361  CA  GLN A  39     -48.828   8.683   8.151  1.00 10.00      A    C  
ATOM    362  CB  GLN A  39     -49.752   9.832   7.745  1.00 10.00      A    C  
ATOM    363  CG  GLN A  39     -50.414   9.639   6.389  1.00 10.00      A    C  
ATOM    364  CD  GLN A  39     -51.177  10.863   5.929  1.00 10.00      A    C  
ATOM    365  OE1 GLN A  39     -50.837  11.994   6.274  1.00 10.00      A    O  
ATOM    366  NE2 GLN A  39     -52.215  10.647   5.135  1.00 10.00      A    N  
ATOM    367 HE21 GLN A  39     -52.430   9.717   4.893  1.00 10.00      A    H  
ATOM    368 HE22 GLN A  39     -52.726  11.424   4.816  1.00 10.00      A    H  
ATOM    369  C   GLN A  39     -48.015   9.058   9.383  1.00 10.00      A    C  
ATOM    370  O   GLN A  39     -48.564   9.465  10.411  1.00 10.00      A    O  
ATOM    371  N   ARG A  40     -46.705   8.903   9.272  1.00 10.00      A    N  
ATOM    372  HN  ARG A  40     -46.335   8.562   8.431  1.00 10.00      A    H  
ATOM    373  CA  ARG A  40     -45.795   9.234  10.356  1.00 10.00      A    C  
ATOM    374  CB  ARG A  40     -44.639   8.235  10.416  1.00 10.00      A    C  
ATOM    375  CG  ARG A  40     -45.035   6.820  10.799  1.00 10.00      A    C  
ATOM    376  CD  ARG A  40     -43.812   5.927  10.925  1.00 10.00      A    C  
ATOM    377  NE  ARG A  40     -43.568   5.524  12.309  1.00 10.00      A    N  
ATOM    378  HE  ARG A  40     -44.356   5.436  12.892  1.00 10.00      A    H  
ATOM    379  CZ  ARG A  40     -42.361   5.295  12.823  1.00 10.00      A    C  
ATOM    380  NH1 ARG A  40     -41.276   5.418  12.067  1.00 10.00      A    N  
ATOM    381 HH11 ARG A  40     -41.362   5.708  11.070  1.00 10.00      A    H  
ATOM    382 HH12 ARG A  40     -40.329   5.233  12.471  1.00 10.00      A    H  
ATOM    383  NH2 ARG A  40     -42.238   4.916  14.085  1.00 10.00      A    N  
ATOM    384 HH21 ARG A  40     -43.085   4.801  14.684  1.00 10.00      A    H  
ATOM    385 HH22 ARG A  40     -41.293   4.738  14.488  1.00 10.00      A    H  
ATOM    386  C   ARG A  40     -45.239  10.635  10.141  1.00 10.00      A    C  
ATOM    387  O   ARG A  40     -45.580  11.302   9.161  1.00 10.00      A    O  
ATOM    388  N   ARG A  41     -44.392  11.082  11.052  1.00 10.00      A    N  
ATOM    389  HN  ARG A  41     -44.159  10.509  11.815  1.00 10.00      A    H  
ATOM    390  CA  ARG A  41     -43.790  12.401  10.941  1.00 10.00      A    C  
ATOM    391  CB  ARG A  41     -43.229  12.851  12.288  1.00 10.00      A    C  
ATOM    392  CG  ARG A  41     -44.270  13.440  13.223  1.00 10.00      A    C  
ATOM    393  CD  ARG A  41     -43.616  14.035  14.456  1.00 10.00      A    C  
ATOM    394  NE  ARG A  41     -44.576  14.722  15.318  1.00 10.00      A    N  
ATOM    395  HE  ARG A  41     -45.396  15.069  14.894  1.00 10.00      A    H  
ATOM    396  CZ  ARG A  41     -44.397  14.899  16.630  1.00 10.00      A    C  
ATOM    397  NH1 ARG A  41     -43.295  14.448  17.216  1.00 10.00      A    N  
ATOM    398 HH11 ARG A  41     -43.149  14.584  18.239  1.00 10.00      A    H  
ATOM    399 HH12 ARG A  41     -42.571  13.953  16.654  1.00 10.00      A    H  
ATOM    400  NH2 ARG A  41     -45.315  15.529  17.350  1.00 10.00      A    N  
ATOM    401 HH21 ARG A  41     -46.185  15.884  16.894  1.00 10.00      A    H  
ATOM    402 HH22 ARG A  41     -45.175  15.673  18.372  1.00 10.00      A    H  
ATOM    403  C   ARG A  41     -42.698  12.403   9.878  1.00 10.00      A    C  
ATOM    404  O   ARG A  41     -41.931  11.443   9.767  1.00 10.00      A    O  
ATOM    405  N   PRO A  42     -42.627  13.475   9.076  1.00 10.00      A    N  
ATOM    406  CA  PRO A  42     -41.632  13.606   8.009  1.00 10.00      A    C  
ATOM    407  CB  PRO A  42     -42.038  14.899   7.286  1.00 10.00      A    C  
ATOM    408  CG  PRO A  42     -43.424  15.193   7.749  1.00 10.00      A    C  
ATOM    409  CD  PRO A  42     -43.511  14.644   9.141  1.00 10.00      A    C  
ATOM    410  C   PRO A  42     -40.218  13.733   8.565  1.00 10.00      A    C  
ATOM    411  O   PRO A  42     -39.803  14.810   8.997  1.00 10.00      A    O  
ATOM    412  N   GLN A  43     -39.486  12.627   8.552  1.00 10.00      A    N  
ATOM    413  HN  GLN A  43     -39.871  11.807   8.183  1.00 10.00      A    H  
ATOM    414  CA  GLN A  43     -38.121  12.599   9.051  1.00 10.00      A    C  
ATOM    415  CB  GLN A  43     -37.618  11.156   9.120  1.00 10.00      A    C  
ATOM    416  CG  GLN A  43     -38.458  10.243   9.994  1.00 10.00      A    C  
ATOM    417  CD  GLN A  43     -38.589   8.842   9.424  1.00 10.00      A    C  
ATOM    418  OE1 GLN A  43     -38.600   8.645   8.211  1.00 10.00      A    O  
ATOM    419  NE2 GLN A  43     -38.690   7.856  10.299  1.00 10.00      A    N  
ATOM    420 HE21 GLN A  43     -38.674   8.083  11.254  1.00 10.00      A    H  
ATOM    421 HE22 GLN A  43     -38.780   6.939   9.960  1.00 10.00      A    H  
ATOM    422  C   GLN A  43     -37.215  13.404   8.131  1.00 10.00      A    C  
ATOM    423  O   GLN A  43     -37.209  13.187   6.915  1.00 10.00      A    O  
ATOM    424  N   GLY A  44     -36.456  14.325   8.713  1.00 10.00      A    N  
ATOM    425  HN  GLY A  44     -36.518  14.457   9.684  1.00 10.00      A    H  
ATOM    426  CA  GLY A  44     -35.546  15.142   7.931  1.00 10.00      A    C  
ATOM    427  C   GLY A  44     -34.459  14.300   7.293  1.00 10.00      A    C  
ATOM    428  O   GLY A  44     -33.942  14.638   6.224  1.00 10.00      A    O  
ATOM    429  N   LEU A  45     -34.116  13.210   7.960  1.00 10.00      A    N  
ATOM    430  HN  LEU A  45     -34.555  13.024   8.819  1.00 10.00      A    H  
ATOM    431  CA  LEU A  45     -33.104  12.287   7.475  1.00 10.00      A    C  
ATOM    432  CB  LEU A  45     -31.826  12.410   8.308  1.00 10.00      A    C  
ATOM    433  CG  LEU A  45     -30.983  13.664   8.068  1.00 10.00      A    C  
ATOM    434  CD1 LEU A  45     -29.931  13.806   9.153  1.00 10.00      A    C  
ATOM    435  CD2 LEU A  45     -30.331  13.610   6.696  1.00 10.00      A    C  
ATOM    436  C   LEU A  45     -33.629  10.855   7.522  1.00 10.00      A    C  
ATOM    437  O   LEU A  45     -33.649  10.228   8.582  1.00 10.00      A    O  
ATOM    438  N   PRO A  46     -34.091  10.331   6.379  1.00 10.00      A    N  
ATOM    439  CA  PRO A  46     -34.622   8.971   6.286  1.00 10.00      A    C  
ATOM    440  CB  PRO A  46     -35.232   8.908   4.874  1.00 10.00      A    C  
ATOM    441  CG  PRO A  46     -35.261  10.319   4.390  1.00 10.00      A    C  
ATOM    442  CD  PRO A  46     -34.134  11.020   5.085  1.00 10.00      A    C  
ATOM    443  C   PRO A  46     -33.517   7.931   6.427  1.00 10.00      A    C  
ATOM    444  O   PRO A  46     -32.530   7.962   5.686  1.00 10.00      A    O  
ATOM    445  N   ASN A  47     -33.695   7.025   7.390  1.00 10.00      A    N  
ATOM    446  HN  ASN A  47     -34.509   7.079   7.937  1.00 10.00      A    H  
ATOM    447  CA  ASN A  47     -32.732   5.955   7.666  1.00 10.00      A    C  
ATOM    448  CB  ASN A  47     -32.436   5.110   6.418  1.00 10.00      A    C  
ATOM    449  CG  ASN A  47     -33.028   3.712   6.497  1.00 10.00      A    C  
ATOM    450  OD1 ASN A  47     -34.209   3.507   6.215  1.00 10.00      A    O  
ATOM    451  ND2 ASN A  47     -32.206   2.739   6.858  1.00 10.00      A    N  
ATOM    452 HD21 ASN A  47     -31.268   2.967   7.050  1.00 10.00      A    H  
ATOM    453 HD22 ASN A  47     -32.566   1.825   6.926  1.00 10.00      A    H  
ATOM    454  C   ASN A  47     -31.449   6.495   8.292  1.00 10.00      A    C  
ATOM    455  O   ASN A  47     -30.678   7.217   7.656  1.00 10.00      A    O  
ATOM    456  N   ASN A  48     -31.222   6.143   9.549  1.00 10.00      A    N  
ATOM    457  HN  ASN A  48     -31.867   5.563  10.009  1.00 10.00      A    H  
ATOM    458  CA  ASN A  48     -30.036   6.596  10.262  1.00 10.00      A    C  
ATOM    459  CB  ASN A  48     -30.359   6.904  11.726  1.00 10.00      A    C  
ATOM    460  CG  ASN A  48     -29.920   8.299  12.125  1.00 10.00      A    C  
ATOM    461  OD1 ASN A  48     -28.966   8.847  11.571  1.00 10.00      A    O  
ATOM    462  ND2 ASN A  48     -30.621   8.893  13.080  1.00 10.00      A    N  
ATOM    463 HD21 ASN A  48     -31.377   8.407  13.473  1.00 10.00      A    H  
ATOM    464 HD22 ASN A  48     -30.354   9.796  13.355  1.00 10.00      A    H  
ATOM    465  C   ASN A  48     -28.913   5.573  10.156  1.00 10.00      A    C  
ATOM    466  O   ASN A  48     -28.069   5.450  11.043  1.00 10.00      A    O  
ATOM    467  N   THR A  49     -28.913   4.836   9.055  1.00 10.00      A    N  
ATOM    468  HN  THR A  49     -29.615   4.977   8.387  1.00 10.00      A    H  
ATOM    469  CA  THR A  49     -27.903   3.824   8.808  1.00 10.00      A    C  
ATOM    470  CB  THR A  49     -28.521   2.633   8.055  1.00 10.00      A    C  
ATOM    471  OG1 THR A  49     -29.393   3.134   7.028  1.00 10.00      A    O  
ATOM    472  HG1 THR A  49     -28.877   3.689   6.427  1.00 10.00      A    H  
ATOM    473  CG2 THR A  49     -29.318   1.753   9.005  1.00 10.00      A    C  
ATOM    474  C   THR A  49     -26.780   4.415   7.962  1.00 10.00      A    C  
ATOM    475  O   THR A  49     -26.827   4.352   6.733  1.00 10.00      A    O  
ATOM    476  N   ALA A  50     -25.792   5.008   8.614  1.00 10.00      A    N  
ATOM    477  HN  ALA A  50     -25.808   5.035   9.596  1.00 10.00      A    H  
ATOM    478  CA  ALA A  50     -24.675   5.611   7.902  1.00 10.00      A    C  
ATOM    479  CB  ALA A  50     -24.304   6.957   8.510  1.00 10.00      A    C  
ATOM    480  C   ALA A  50     -23.475   4.676   7.867  1.00 10.00      A    C  
ATOM    481  O   ALA A  50     -23.351   3.764   8.691  1.00 10.00      A    O  
ATOM    482  N   SER A  51     -22.600   4.903   6.905  1.00 10.00      A    N  
ATOM    483  HN  SER A  51     -22.756   5.646   6.287  1.00 10.00      A    H  
ATOM    484  CA  SER A  51     -21.411   4.089   6.740  1.00 10.00      A    C  
ATOM    485  CB  SER A  51     -20.878   4.254   5.315  1.00 10.00      A    C  
ATOM    486  OG  SER A  51     -19.852   3.321   5.031  1.00 10.00      A    O  
ATOM    487  HG  SER A  51     -20.142   2.749   4.302  1.00 10.00      A    H  
ATOM    488  C   SER A  51     -20.341   4.496   7.749  1.00 10.00      A    C  
ATOM    489  O   SER A  51     -20.333   5.628   8.235  1.00 10.00      A    O  
ATOM    490  N   TRP A  52     -19.445   3.568   8.067  1.00 10.00      A    N  
ATOM    491  HN  TRP A  52     -19.509   2.681   7.653  1.00 10.00      A    H  
ATOM    492  CA  TRP A  52     -18.366   3.829   9.010  1.00 10.00      A    C  
ATOM    493  CB  TRP A  52     -17.731   2.510   9.461  1.00 10.00      A    C  
ATOM    494  CG  TRP A  52     -18.654   1.612  10.227  1.00 10.00      A    C  
ATOM    495  CD1 TRP A  52     -19.470   0.641   9.716  1.00 10.00      A    C  
ATOM    496  CD2 TRP A  52     -18.846   1.593  11.645  1.00 10.00      A    C  
ATOM    497  NE1 TRP A  52     -20.159   0.023  10.729  1.00 10.00      A    N  
ATOM    498  HE1 TRP A  52     -20.810  -0.709  10.617  1.00 10.00      A    H  
ATOM    499  CE2 TRP A  52     -19.797   0.591  11.922  1.00 10.00      A    C  
ATOM    500  CE3 TRP A  52     -18.311   2.330  12.705  1.00 10.00      A    C  
ATOM    501  CZ2 TRP A  52     -20.218   0.305  13.216  1.00 10.00      A    C  
ATOM    502  CZ3 TRP A  52     -18.731   2.045  13.988  1.00 10.00      A    C  
ATOM    503  CH2 TRP A  52     -19.676   1.042  14.232  1.00 10.00      A    C  
ATOM    504  C   TRP A  52     -17.300   4.709   8.366  1.00 10.00      A    C  
ATOM    505  O   TRP A  52     -16.623   5.484   9.043  1.00 10.00      A    O  
ATOM    506  N   PHE A  53     -17.171   4.591   7.054  1.00 10.00      A    N  
ATOM    507  HN  PHE A  53     -17.767   3.983   6.571  1.00 10.00      A    H  
ATOM    508  CA  PHE A  53     -16.187   5.356   6.306  1.00 10.00      A    C  
ATOM    509  CB  PHE A  53     -15.340   4.426   5.430  1.00 10.00      A    C  
ATOM    510  CG  PHE A  53     -14.556   3.401   6.202  1.00 10.00      A    C  
ATOM    511  CD1 PHE A  53     -13.283   3.690   6.673  1.00 10.00      A    C  
ATOM    512  CD2 PHE A  53     -15.093   2.148   6.457  1.00 10.00      A    C  
ATOM    513  CE1 PHE A  53     -12.563   2.750   7.383  1.00 10.00      A    C  
ATOM    514  CE2 PHE A  53     -14.378   1.204   7.168  1.00 10.00      A    C  
ATOM    515  CZ  PHE A  53     -13.110   1.505   7.631  1.00 10.00      A    C  
ATOM    516  C   PHE A  53     -16.862   6.417   5.446  1.00 10.00      A    C  
ATOM    517  O   PHE A  53     -18.078   6.376   5.239  1.00 10.00      A    O  
ATOM    518  N   THR A  54     -16.075   7.369   4.959  1.00 10.00      A    N  
ATOM    519  HN  THR A  54     -15.118   7.359   5.177  1.00 10.00      A    H  
ATOM    520  CA  THR A  54     -16.595   8.438   4.117  1.00 10.00      A    C  
ATOM    521  CB  THR A  54     -15.561   9.565   3.931  1.00 10.00      A    C  
ATOM    522  OG1 THR A  54     -14.234   9.013   3.876  1.00 10.00      A    O  
ATOM    523  HG1 THR A  54     -13.613   9.713   3.629  1.00 10.00      A    H  
ATOM    524  CG2 THR A  54     -15.645  10.552   5.085  1.00 10.00      A    C  
ATOM    525  C   THR A  54     -17.053   7.912   2.757  1.00 10.00      A    C  
ATOM    526  O   THR A  54     -16.667   6.817   2.337  1.00 10.00      A    O  
ATOM    527  N   ALA A  55     -17.869   8.698   2.072  1.00 10.00      A    N  
ATOM    528  HN  ALA A  55     -18.105   9.577   2.439  1.00 10.00      A    H  
ATOM    529  CA  ALA A  55     -18.402   8.306   0.774  1.00 10.00      A    C  
ATOM    530  CB  ALA A  55     -19.836   8.789   0.625  1.00 10.00      A    C  
ATOM    531  C   ALA A  55     -17.547   8.831  -0.370  1.00 10.00      A    C  
ATOM    532  O   ALA A  55     -16.796   9.798  -0.212  1.00 10.00      A    O  
ATOM    533  N   LEU A  56     -17.674   8.188  -1.523  1.00 10.00      A    N  
ATOM    534  HN  LEU A  56     -18.296   7.428  -1.582  1.00 10.00      A    H  
ATOM    535  CA  LEU A  56     -16.931   8.584  -2.706  1.00 10.00      A    C  
ATOM    536  CB  LEU A  56     -16.506   7.355  -3.512  1.00 10.00      A    C  
ATOM    537  CG  LEU A  56     -15.540   6.392  -2.819  1.00 10.00      A    C  
ATOM    538  CD1 LEU A  56     -15.255   5.191  -3.706  1.00 10.00      A    C  
ATOM    539  CD2 LEU A  56     -14.246   7.103  -2.443  1.00 10.00      A    C  
ATOM    540  C   LEU A  56     -17.776   9.516  -3.562  1.00 10.00      A    C  
ATOM    541  O   LEU A  56     -18.941   9.230  -3.845  1.00 10.00      A    O  
ATOM    542  N   THR A  57     -17.196  10.632  -3.962  1.00 10.00      A    N  
ATOM    543  HN  THR A  57     -16.255  10.797  -3.722  1.00 10.00      A    H  
ATOM    544  CA  THR A  57     -17.906  11.611  -4.766  1.00 10.00      A    C  
ATOM    545  CB  THR A  57     -17.579  13.036  -4.298  1.00 10.00      A    C  
ATOM    546  OG1 THR A  57     -17.422  13.028  -2.874  1.00 10.00      A    O  
ATOM    547  HG1 THR A  57     -17.467  12.123  -2.553  1.00 10.00      A    H  
ATOM    548  CG2 THR A  57     -18.704  13.991  -4.670  1.00 10.00      A    C  
ATOM    549  C   THR A  57     -17.567  11.464  -6.249  1.00 10.00      A    C  
ATOM    550  O   THR A  57     -16.420  11.658  -6.660  1.00 10.00      A    O  
ATOM    551  N   GLN A  58     -18.572  11.115  -7.040  1.00 10.00      A    N  
ATOM    552  HN  GLN A  58     -19.465  10.978  -6.645  1.00 10.00      A    H  
ATOM    553  CA  GLN A  58     -18.408  10.937  -8.473  1.00 10.00      A    C  
ATOM    554  CB  GLN A  58     -19.483   9.978  -8.990  1.00 10.00      A    C  
ATOM    555  CG  GLN A  58     -19.478   9.763 -10.491  1.00 10.00      A    C  
ATOM    556  CD  GLN A  58     -20.690   8.992 -10.967  1.00 10.00      A    C  
ATOM    557  OE1 GLN A  58     -21.222   8.143 -10.251  1.00 10.00      A    O  
ATOM    558  NE2 GLN A  58     -21.132   9.282 -12.179  1.00 10.00      A    N  
ATOM    559 HE21 GLN A  58     -20.652   9.970 -12.694  1.00 10.00      A    H  
ATOM    560 HE22 GLN A  58     -21.919   8.804 -12.513  1.00 10.00      A    H  
ATOM    561  C   GLN A  58     -18.525  12.281  -9.181  1.00 10.00      A    C  
ATOM    562  O   GLN A  58     -19.591  12.887  -9.193  1.00 10.00      A    O  
ATOM    563  N   HIS A  59     -17.425  12.752  -9.752  1.00 10.00      A    N  
ATOM    564  HN  HIS A  59     -16.590  12.230  -9.698  1.00 10.00      A    H  
ATOM    565  CA  HIS A  59     -17.420  14.033 -10.451  1.00 10.00      A    C  
ATOM    566  CB  HIS A  59     -16.219  14.883 -10.029  1.00 10.00      A    C  
ATOM    567  CG  HIS A  59     -16.534  15.949  -9.024  1.00 10.00      A    C  
ATOM    568  ND1 HIS A  59     -16.029  17.229  -9.103  1.00 10.00      A    N  
ATOM    569  HD1 HIS A  59     -15.442  17.571  -9.813  1.00 10.00      A    H  
ATOM    570  CD2 HIS A  59     -17.292  15.916  -7.904  1.00 10.00      A    C  
ATOM    571  CE1 HIS A  59     -16.463  17.936  -8.076  1.00 10.00      A    C  
ATOM    572  NE2 HIS A  59     -17.231  17.161  -7.336  1.00 10.00      A    N  
ATOM    573  HE2 HIS A  59     -17.677  17.431  -6.502  1.00 10.00      A    H  
ATOM    574  C   HIS A  59     -17.407  13.848 -11.962  1.00 10.00      A    C  
ATOM    575  O   HIS A  59     -17.589  14.809 -12.709  1.00 10.00      A    O  
ATOM    576  N   GLY A  60     -17.190  12.622 -12.406  1.00 10.00      A    N  
ATOM    577  HN  GLY A  60     -17.063  11.889 -11.765  1.00 10.00      A    H  
ATOM    578  CA  GLY A  60     -17.151  12.349 -13.827  1.00 10.00      A    C  
ATOM    579  C   GLY A  60     -18.421  11.692 -14.320  1.00 10.00      A    C  
ATOM    580  O   GLY A  60     -19.323  11.396 -13.532  1.00 10.00      A    O  
ATOM    581  N   LYS A  61     -18.493  11.465 -15.624  1.00 10.00      A    N  
ATOM    582  HN  LYS A  61     -17.741  11.731 -16.199  1.00 10.00      A    H  
ATOM    583  CA  LYS A  61     -19.662  10.838 -16.225  1.00 10.00      A    C  
ATOM    584  CB  LYS A  61     -19.685  11.047 -17.741  1.00 10.00      A    C  
ATOM    585  CG  LYS A  61     -20.022  12.469 -18.161  1.00 10.00      A    C  
ATOM    586  CD  LYS A  61     -20.325  12.556 -19.648  1.00 10.00      A    C  
ATOM    587  CE  LYS A  61     -20.763  13.957 -20.041  1.00 10.00      A    C  
ATOM    588  NZ  LYS A  61     -21.061  14.058 -21.491  1.00 10.00      A    N  
ATOM    589  HZ1 LYS A  61     -20.217  13.812 -22.049  1.00 10.00      A    H  
ATOM    590  HZ2 LYS A  61     -21.351  15.024 -21.730  1.00 10.00      A    H  
ATOM    591  HZ3 LYS A  61     -21.830  13.407 -21.743  1.00 10.00      A    H  
ATOM    592  C   LYS A  61     -19.735   9.353 -15.883  1.00 10.00      A    C  
ATOM    593  O   LYS A  61     -20.822   8.806 -15.680  1.00 10.00      A    O  
ATOM    594  N   GLU A  62     -18.575   8.709 -15.817  1.00 10.00      A    N  
ATOM    595  HN  GLU A  62     -17.745   9.200 -15.982  1.00 10.00      A    H  
ATOM    596  CA  GLU A  62     -18.511   7.292 -15.492  1.00 10.00      A    C  
ATOM    597  CB  GLU A  62     -17.099   6.745 -15.705  1.00 10.00      A    C  
ATOM    598  CG  GLU A  62     -16.619   6.774 -17.143  1.00 10.00      A    C  
ATOM    599  CD  GLU A  62     -15.647   5.653 -17.445  1.00 10.00      A    C  
ATOM    600  OE1 GLU A  62     -15.970   4.802 -18.303  1.00 10.00      A    O  
ATOM    601  OE2 GLU A  62     -14.560   5.615 -16.828  1.00 10.00      A    O  
ATOM    602  C   GLU A  62     -18.924   7.059 -14.048  1.00 10.00      A    C  
ATOM    603  O   GLU A  62     -18.562   7.835 -13.160  1.00 10.00      A    O  
ATOM    604  N   ASP A  63     -19.677   5.992 -13.822  1.00 10.00      A    N  
ATOM    605  HN  ASP A  63     -19.926   5.416 -14.575  1.00 10.00      A    H  
ATOM    606  CA  ASP A  63     -20.132   5.643 -12.483  1.00 10.00      A    C  
ATOM    607  CB  ASP A  63     -21.327   4.683 -12.548  1.00 10.00      A    C  
ATOM    608  CG  ASP A  63     -22.642   5.376 -12.846  1.00 10.00      A    C  
ATOM    609  OD1 ASP A  63     -23.220   5.992 -11.922  1.00 10.00      A    O  
ATOM    610  OD2 ASP A  63     -23.120   5.288 -14.001  1.00 10.00      A    O  
ATOM    611  C   ASP A  63     -18.996   4.996 -11.701  1.00 10.00      A    C  
ATOM    612  O   ASP A  63     -17.834   5.065 -12.108  1.00 10.00      A    O  
ATOM    613  N   LEU A  64     -19.328   4.370 -10.580  1.00 10.00      A    N  
ATOM    614  HN  LEU A  64     -20.266   4.359 -10.298  1.00 10.00      A    H  
ATOM    615  CA  LEU A  64     -18.327   3.706  -9.755  1.00 10.00      A    C  
ATOM    616  CB  LEU A  64     -18.950   3.190  -8.458  1.00 10.00      A    C  
ATOM    617  CG  LEU A  64     -17.983   2.564  -7.455  1.00 10.00      A    C  
ATOM    618  CD1 LEU A  64     -17.365   3.634  -6.568  1.00 10.00      A    C  
ATOM    619  CD2 LEU A  64     -18.680   1.501  -6.621  1.00 10.00      A    C  
ATOM    620  C   LEU A  64     -17.690   2.545 -10.509  1.00 10.00      A    C  
ATOM    621  O   LEU A  64     -18.365   1.578 -10.868  1.00 10.00      A    O  
ATOM    622  N   LYS A  65     -16.396   2.645 -10.759  1.00 10.00      A    N  
ATOM    623  HN  LYS A  65     -15.910   3.443 -10.466  1.00 10.00      A    H  
ATOM    624  CA  LYS A  65     -15.679   1.594 -11.461  1.00 10.00      A    C  
ATOM    625  CB  LYS A  65     -15.109   2.098 -12.787  1.00 10.00      A    C  
ATOM    626  CG  LYS A  65     -16.128   2.135 -13.914  1.00 10.00      A    C  
ATOM    627  CD  LYS A  65     -15.460   2.382 -15.255  1.00 10.00      A    C  
ATOM    628  CE  LYS A  65     -16.386   2.011 -16.401  1.00 10.00      A    C  
ATOM    629  NZ  LYS A  65     -15.742   2.213 -17.725  1.00 10.00      A    N  
ATOM    630  HZ1 LYS A  65     -16.281   1.716 -18.461  1.00 10.00      A    H  
ATOM    631  HZ2 LYS A  65     -14.770   1.846 -17.716  1.00 10.00      A    H  
ATOM    632  HZ3 LYS A  65     -15.714   3.233 -17.960  1.00 10.00      A    H  
ATOM    633  C   LYS A  65     -14.584   1.001 -10.587  1.00 10.00      A    C  
ATOM    634  O   LYS A  65     -13.515   1.588 -10.423  1.00 10.00      A    O  
ATOM    635  N   PHE A  66     -14.873  -0.152 -10.006  1.00 10.00      A    N  
ATOM    636  HN  PHE A  66     -15.754  -0.557 -10.154  1.00 10.00      A    H  
ATOM    637  CA  PHE A  66     -13.921  -0.839  -9.158  1.00 10.00      A    C  
ATOM    638  CB  PHE A  66     -14.269  -0.656  -7.680  1.00 10.00      A    C  
ATOM    639  CG  PHE A  66     -13.548   0.488  -7.028  1.00 10.00      A    C  
ATOM    640  CD1 PHE A  66     -12.168   0.477  -6.915  1.00 10.00      A    C  
ATOM    641  CD2 PHE A  66     -14.250   1.572  -6.526  1.00 10.00      A    C  
ATOM    642  CE1 PHE A  66     -11.499   1.525  -6.314  1.00 10.00      A    C  
ATOM    643  CE2 PHE A  66     -13.588   2.624  -5.923  1.00 10.00      A    C  
ATOM    644  CZ  PHE A  66     -12.210   2.602  -5.818  1.00 10.00      A    C  
ATOM    645  C   PHE A  66     -13.876  -2.316  -9.508  1.00 10.00      A    C  
ATOM    646  O   PHE A  66     -14.909  -2.989  -9.513  1.00 10.00      A    O  
ATOM    647  N   PRO A  67     -12.681  -2.825  -9.835  1.00 10.00      A    N  
ATOM    648  CA  PRO A  67     -12.486  -4.236 -10.190  1.00 10.00      A    C  
ATOM    649  CB  PRO A  67     -10.995  -4.316 -10.545  1.00 10.00      A    C  
ATOM    650  CG  PRO A  67     -10.573  -2.911 -10.797  1.00 10.00      A    C  
ATOM    651  CD  PRO A  67     -11.428  -2.061  -9.904  1.00 10.00      A    C  
ATOM    652  C   PRO A  67     -12.793  -5.162  -9.015  1.00 10.00      A    C  
ATOM    653  O   PRO A  67     -12.868  -4.718  -7.868  1.00 10.00      A    O  
ATOM    654  N   ARG A  68     -12.964  -6.448  -9.304  1.00 10.00      A    N  
ATOM    655  HN  ARG A  68     -12.877  -6.744 -10.237  1.00 10.00      A    H  
ATOM    656  CA  ARG A  68     -13.263  -7.433  -8.271  1.00 10.00      A    C  
ATOM    657  CB  ARG A  68     -13.497  -8.814  -8.885  1.00 10.00      A    C  
ATOM    658  CG  ARG A  68     -14.620  -8.860  -9.909  1.00 10.00      A    C  
ATOM    659  CD  ARG A  68     -14.769 -10.258 -10.491  1.00 10.00      A    C  
ATOM    660  NE  ARG A  68     -15.606 -10.263 -11.690  1.00 10.00      A    N  
ATOM    661  HE  ARG A  68     -16.562 -10.048 -11.572  1.00 10.00      A    H  
ATOM    662  CZ  ARG A  68     -15.150 -10.551 -12.911  1.00 10.00      A    C  
ATOM    663  NH1 ARG A  68     -13.868 -10.840 -13.091  1.00 10.00      A    N  
ATOM    664 HH11 ARG A  68     -13.509 -11.061 -14.046  1.00 10.00      A    H  
ATOM    665 HH12 ARG A  68     -13.214 -10.855 -12.277  1.00 10.00      A    H  
ATOM    666  NH2 ARG A  68     -15.973 -10.529 -13.952  1.00 10.00      A    N  
ATOM    667 HH21 ARG A  68     -15.617 -10.747 -14.909  1.00 10.00      A    H  
ATOM    668 HH22 ARG A  68     -16.981 -10.294 -13.819  1.00 10.00      A    H  
ATOM    669  C   ARG A  68     -12.140  -7.493  -7.240  1.00 10.00      A    C  
ATOM    670  O   ARG A  68     -10.968  -7.641  -7.590  1.00 10.00      A    O  
ATOM    671  N   GLY A  69     -12.507  -7.352  -5.974  1.00 10.00      A    N  
ATOM    672  HN  GLY A  69     -13.455  -7.225  -5.760  1.00 10.00      A    H  
ATOM    673  CA  GLY A  69     -11.527  -7.382  -4.905  1.00 10.00      A    C  
ATOM    674  C   GLY A  69     -11.118  -5.988  -4.482  1.00 10.00      A    C  
ATOM    675  O   GLY A  69     -10.417  -5.808  -3.484  1.00 10.00      A    O  
ATOM    676  N   GLN A  70     -11.566  -4.997  -5.242  1.00 10.00      A    N  
ATOM    677  HN  GLN A  70     -12.131  -5.205  -6.019  1.00 10.00      A    H  
ATOM    678  CA  GLN A  70     -11.245  -3.612  -4.953  1.00 10.00      A    C  
ATOM    679  CB  GLN A  70     -10.563  -2.948  -6.152  1.00 10.00      A    C  
ATOM    680  CG  GLN A  70      -9.546  -3.835  -6.846  1.00 10.00      A    C  
ATOM    681  CD  GLN A  70      -8.415  -3.051  -7.468  1.00 10.00      A    C  
ATOM    682  OE1 GLN A  70      -8.596  -1.910  -7.906  1.00 10.00      A    O  
ATOM    683  NE2 GLN A  70      -7.241  -3.660  -7.519  1.00 10.00      A    N  
ATOM    684 HE21 GLN A  70      -7.176  -4.578  -7.155  1.00 10.00      A    H  
ATOM    685 HE22 GLN A  70      -6.481  -3.172  -7.904  1.00 10.00      A    H  
ATOM    686  C   GLN A  70     -12.488  -2.829  -4.550  1.00 10.00      A    C  
ATOM    687  O   GLN A  70     -13.616  -3.249  -4.808  1.00 10.00      A    O  
ATOM    688  N   GLY A  71     -12.268  -1.695  -3.904  1.00 10.00      A    N  
ATOM    689  HN  GLY A  71     -11.347  -1.424  -3.713  1.00 10.00      A    H  
ATOM    690  CA  GLY A  71     -13.372  -0.860  -3.474  1.00 10.00      A    C  
ATOM    691  C   GLY A  71     -13.659  -1.014  -1.996  1.00 10.00      A    C  
ATOM    692  O   GLY A  71     -14.409  -0.227  -1.419  1.00 10.00      A    O  
ATOM    693  N   VAL A  72     -13.053  -2.024  -1.381  1.00 10.00      A    N  
ATOM    694  HN  VAL A  72     -12.451  -2.604  -1.889  1.00 10.00      A    H  
ATOM    695  CA  VAL A  72     -13.251  -2.282   0.036  1.00 10.00      A    C  
ATOM    696  CB  VAL A  72     -13.177  -3.791   0.354  1.00 10.00      A    C  
ATOM    697  CG1 VAL A  72     -13.619  -4.059   1.784  1.00 10.00      A    C  
ATOM    698  CG2 VAL A  72     -14.019  -4.592  -0.629  1.00 10.00      A    C  
ATOM    699  C   VAL A  72     -12.208  -1.542   0.868  1.00 10.00      A    C  
ATOM    700  O   VAL A  72     -11.002  -1.732   0.680  1.00 10.00      A    O  
ATOM    701  N   PRO A  73     -12.661  -0.677   1.785  1.00 10.00      A    N  
ATOM    702  CA  PRO A  73     -11.773   0.095   2.658  1.00 10.00      A    C  
ATOM    703  CB  PRO A  73     -12.723   1.077   3.349  1.00 10.00      A    C  
ATOM    704  CG  PRO A  73     -14.047   0.399   3.320  1.00 10.00      A    C  
ATOM    705  CD  PRO A  73     -14.080  -0.381   2.038  1.00 10.00      A    C  
ATOM    706  C   PRO A  73     -11.080  -0.780   3.700  1.00 10.00      A    C  
ATOM    707  O   PRO A  73     -11.551  -1.872   4.025  1.00 10.00      A    O  
ATOM    708  N   ILE A  74      -9.960  -0.293   4.212  1.00 10.00      A    N  
ATOM    709  HN  ILE A  74      -9.632   0.578   3.899  1.00 10.00      A    H  
ATOM    710  CA  ILE A  74      -9.201  -1.023   5.219  1.00 10.00      A    C  
ATOM    711  CB  ILE A  74      -7.747  -0.519   5.318  1.00 10.00      A    C  
ATOM    712  CG1 ILE A  74      -7.094  -0.487   3.935  1.00 10.00      A    C  
ATOM    713  CG2 ILE A  74      -6.938  -1.390   6.268  1.00 10.00      A    C  
ATOM    714  CD1 ILE A  74      -5.762   0.229   3.908  1.00 10.00      A    C  
ATOM    715  C   ILE A  74      -9.861  -0.913   6.592  1.00 10.00      A    C  
ATOM    716  O   ILE A  74      -9.714   0.096   7.284  1.00 10.00      A    O  
ATOM    717  N   ASN A  75     -10.598  -1.948   6.972  1.00 10.00      A    N  
ATOM    718  HN  ASN A  75     -10.688  -2.718   6.368  1.00 10.00      A    H  
ATOM    719  CA  ASN A  75     -11.271  -1.975   8.264  1.00 10.00      A    C  
ATOM    720  CB  ASN A  75     -12.669  -2.593   8.142  1.00 10.00      A    C  
ATOM    721  CG  ASN A  75     -13.565  -2.263   9.324  1.00 10.00      A    C  
ATOM    722  OD1 ASN A  75     -13.096  -2.070  10.446  1.00 10.00      A    O  
ATOM    723  ND2 ASN A  75     -14.867  -2.199   9.078  1.00 10.00      A    N  
ATOM    724 HD21 ASN A  75     -15.174  -2.372   8.152  1.00 10.00      A    H  
ATOM    725 HD22 ASN A  75     -15.471  -1.983   9.817  1.00 10.00      A    H  
ATOM    726  C   ASN A  75     -10.427  -2.761   9.262  1.00 10.00      A    C  
ATOM    727  O   ASN A  75     -10.015  -3.889   8.986  1.00 10.00      A    O  
ATOM    728  N   THR A  76     -10.163  -2.161  10.410  1.00 10.00      A    N  
ATOM    729  HN  THR A  76     -10.517  -1.262  10.570  1.00 10.00      A    H  
ATOM    730  CA  THR A  76      -9.350  -2.793  11.435  1.00 10.00      A    C  
ATOM    731  CB  THR A  76      -8.349  -1.779  12.018  1.00 10.00      A    C  
ATOM    732  OG1 THR A  76      -9.033  -0.551  12.307  1.00 10.00      A    O  
ATOM    733  HG1 THR A  76      -9.151  -0.475  13.264  1.00 10.00      A    H  
ATOM    734  CG2 THR A  76      -7.232  -1.501  11.023  1.00 10.00      A    C  
ATOM    735  C   THR A  76     -10.202  -3.360  12.569  1.00 10.00      A    C  
ATOM    736  O   THR A  76      -9.676  -3.944  13.521  1.00 10.00      A    O  
ATOM    737  N   ASN A  77     -11.514  -3.200  12.463  1.00 10.00      A    N  
ATOM    738  HN  ASN A  77     -11.884  -2.746  11.672  1.00 10.00      A    H  
ATOM    739  CA  ASN A  77     -12.419  -3.686  13.498  1.00 10.00      A    C  
ATOM    740  CB  ASN A  77     -13.410  -2.601  13.912  1.00 10.00      A    C  
ATOM    741  CG  ASN A  77     -12.886  -1.759  15.059  1.00 10.00      A    C  
ATOM    742  OD1 ASN A  77     -12.312  -2.284  16.019  1.00 10.00      A    O  
ATOM    743  ND2 ASN A  77     -13.064  -0.450  14.963  1.00 10.00      A    N  
ATOM    744 HD21 ASN A  77     -13.519  -0.102  14.163  1.00 10.00      A    H  
ATOM    745 HD22 ASN A  77     -12.736   0.122  15.690  1.00 10.00      A    H  
ATOM    746  C   ASN A  77     -13.144  -4.958  13.085  1.00 10.00      A    C  
ATOM    747  O   ASN A  77     -13.893  -5.537  13.870  1.00 10.00      A    O  
ATOM    748  N   SER A  78     -12.917  -5.395  11.859  1.00 10.00      A    N  
ATOM    749  HN  SER A  78     -12.308  -4.898  11.274  1.00 10.00      A    H  
ATOM    750  CA  SER A  78     -13.546  -6.606  11.362  1.00 10.00      A    C  
ATOM    751  CB  SER A  78     -14.710  -6.270  10.426  1.00 10.00      A    C  
ATOM    752  OG  SER A  78     -14.364  -5.219   9.542  1.00 10.00      A    O  
ATOM    753  HG  SER A  78     -14.866  -4.432   9.775  1.00 10.00      A    H  
ATOM    754  C   SER A  78     -12.526  -7.501  10.668  1.00 10.00      A    C  
ATOM    755  O   SER A  78     -11.414  -7.068  10.350  1.00 10.00      A    O  
ATOM    756  N   SER A  79     -12.904  -8.749  10.449  1.00 10.00      A    N  
ATOM    757  HN  SER A  79     -13.796  -9.034  10.739  1.00 10.00      A    H  
ATOM    758  CA  SER A  79     -12.041  -9.706   9.788  1.00 10.00      A    C  
ATOM    759  CB  SER A  79     -12.541 -11.124  10.095  1.00 10.00      A    C  
ATOM    760  OG  SER A  79     -11.631 -12.114   9.646  1.00 10.00      A    O  
ATOM    761  HG  SER A  79     -12.067 -12.978   9.658  1.00 10.00      A    H  
ATOM    762  C   SER A  79     -12.058  -9.453   8.281  1.00 10.00      A    C  
ATOM    763  O   SER A  79     -13.065  -8.995   7.739  1.00 10.00      A    O  
ATOM    764  N   PRO A  80     -10.939  -9.720   7.585  1.00 10.00      A    N  
ATOM    765  CA  PRO A  80     -10.848  -9.535   6.129  1.00 10.00      A    C  
ATOM    766  CB  PRO A  80      -9.438 -10.026   5.788  1.00 10.00      A    C  
ATOM    767  CG  PRO A  80      -8.682  -9.901   7.065  1.00 10.00      A    C  
ATOM    768  CD  PRO A  80      -9.669 -10.194   8.157  1.00 10.00      A    C  
ATOM    769  C   PRO A  80     -11.895 -10.375   5.401  1.00 10.00      A    C  
ATOM    770  O   PRO A  80     -12.310 -10.049   4.291  1.00 10.00      A    O  
ATOM    771  N   ASP A  81     -12.329 -11.448   6.053  1.00 10.00      A    N  
ATOM    772  HN  ASP A  81     -11.947 -11.653   6.932  1.00 10.00      A    H  
ATOM    773  CA  ASP A  81     -13.346 -12.336   5.498  1.00 10.00      A    C  
ATOM    774  CB  ASP A  81     -13.364 -13.666   6.259  1.00 10.00      A    C  
ATOM    775  CG  ASP A  81     -12.335 -14.650   5.744  1.00 10.00      A    C  
ATOM    776  OD1 ASP A  81     -12.726 -15.698   5.198  1.00 10.00      A    O  
ATOM    777  OD2 ASP A  81     -11.126 -14.377   5.871  1.00 10.00      A    O  
ATOM    778  C   ASP A  81     -14.723 -11.689   5.573  1.00 10.00      A    C  
ATOM    779  O   ASP A  81     -15.692 -12.179   4.990  1.00 10.00      A    O  
ATOM    780  N   ASP A  82     -14.796 -10.579   6.298  1.00 10.00      A    N  
ATOM    781  HN  ASP A  82     -13.981 -10.240   6.731  1.00 10.00      A    H  
ATOM    782  CA  ASP A  82     -16.041  -9.842   6.465  1.00 10.00      A    C  
ATOM    783  CB  ASP A  82     -16.198  -9.366   7.913  1.00 10.00      A    C  
ATOM    784  CG  ASP A  82     -16.469 -10.486   8.893  1.00 10.00      A    C  
ATOM    785  OD1 ASP A  82     -17.041 -11.519   8.484  1.00 10.00      A    O  
ATOM    786  OD2 ASP A  82     -16.120 -10.334  10.084  1.00 10.00      A    O  
ATOM    787  C   ASP A  82     -16.070  -8.633   5.543  1.00 10.00      A    C  
ATOM    788  O   ASP A  82     -17.036  -7.875   5.527  1.00 10.00      A    O  
ATOM    789  N   GLN A  83     -15.002  -8.462   4.771  1.00 10.00      A    N  
ATOM    790  HN  GLN A  83     -14.275  -9.119   4.808  1.00 10.00      A    H  
ATOM    791  CA  GLN A  83     -14.894  -7.335   3.856  1.00 10.00      A    C  
ATOM    792  CB  GLN A  83     -13.428  -7.050   3.509  1.00 10.00      A    C  
ATOM    793  CG  GLN A  83     -12.560  -6.627   4.690  1.00 10.00      A    C  
ATOM    794  CD  GLN A  83     -13.287  -5.743   5.690  1.00 10.00      A    C  
ATOM    795  OE1 GLN A  83     -13.502  -4.556   5.450  1.00 10.00      A    O  
ATOM    796  NE2 GLN A  83     -13.644  -6.306   6.833  1.00 10.00      A    N  
ATOM    797 HE21 GLN A  83     -13.427  -7.254   6.973  1.00 10.00      A    H  
ATOM    798 HE22 GLN A  83     -14.106  -5.752   7.500  1.00 10.00      A    H  
ATOM    799  C   GLN A  83     -15.722  -7.561   2.593  1.00 10.00      A    C  
ATOM    800  O   GLN A  83     -15.199  -7.939   1.540  1.00 10.00      A    O  
ATOM    801  N   ILE A  84     -17.024  -7.338   2.722  1.00 10.00      A    N  
ATOM    802  HN  ILE A  84     -17.370  -7.058   3.598  1.00 10.00      A    H  
ATOM    803  CA  ILE A  84     -17.959  -7.505   1.618  1.00 10.00      A    C  
ATOM    804  CB  ILE A  84     -18.379  -8.986   1.460  1.00 10.00      A    C  
ATOM    805  CG1 ILE A  84     -19.472  -9.145   0.399  1.00 10.00      A    C  
ATOM    806  CG2 ILE A  84     -18.820  -9.577   2.792  1.00 10.00      A    C  
ATOM    807  CD1 ILE A  84     -19.846 -10.584   0.124  1.00 10.00      A    C  
ATOM    808  C   ILE A  84     -19.189  -6.626   1.840  1.00 10.00      A    C  
ATOM    809  O   ILE A  84     -19.697  -6.526   2.959  1.00 10.00      A    O  
ATOM    810  N   GLY A  85     -19.656  -5.971   0.786  1.00 10.00      A    N  
ATOM    811  HN  GLY A  85     -19.218  -6.080  -0.092  1.00 10.00      A    H  
ATOM    812  CA  GLY A  85     -20.812  -5.111   0.913  1.00 10.00      A    C  
ATOM    813  C   GLY A  85     -21.305  -4.595  -0.420  1.00 10.00      A    C  
ATOM    814  O   GLY A  85     -21.028  -5.188  -1.467  1.00 10.00      A    O  
ATOM    815  N   TYR A  86     -22.035  -3.491  -0.382  1.00 10.00      A    N  
ATOM    816  HN  TYR A  86     -22.210  -3.062   0.487  1.00 10.00      A    H  
ATOM    817  CA  TYR A  86     -22.578  -2.887  -1.587  1.00 10.00      A    C  
ATOM    818  CB  TYR A  86     -24.046  -3.290  -1.799  1.00 10.00      A    C  
ATOM    819  CG  TYR A  86     -24.987  -2.908  -0.671  1.00 10.00      A    C  
ATOM    820  CD1 TYR A  86     -25.136  -3.722   0.447  1.00 10.00      A    C  
ATOM    821  CD2 TYR A  86     -25.731  -1.736  -0.728  1.00 10.00      A    C  
ATOM    822  CE1 TYR A  86     -25.999  -3.382   1.473  1.00 10.00      A    C  
ATOM    823  CE2 TYR A  86     -26.595  -1.387   0.293  1.00 10.00      A    C  
ATOM    824  CZ  TYR A  86     -26.726  -2.211   1.392  1.00 10.00      A    C  
ATOM    825  OH  TYR A  86     -27.585  -1.866   2.413  1.00 10.00      A    O  
ATOM    826  HH  TYR A  86     -27.163  -2.063   3.262  1.00 10.00      A    H  
ATOM    827  C   TYR A  86     -22.446  -1.370  -1.556  1.00 10.00      A    C  
ATOM    828  O   TYR A  86     -22.490  -0.749  -0.494  1.00 10.00      A    O  
ATOM    829  N   TYR A  87     -22.268  -0.791  -2.730  1.00 10.00      A    N  
ATOM    830  HN  TYR A  87     -22.222  -1.357  -3.535  1.00 10.00      A    H  
ATOM    831  CA  TYR A  87     -22.146   0.649  -2.875  1.00 10.00      A    C  
ATOM    832  CB  TYR A  87     -21.009   0.993  -3.842  1.00 10.00      A    C  
ATOM    833  CG  TYR A  87     -19.679   1.268  -3.179  1.00 10.00      A    C  
ATOM    834  CD1 TYR A  87     -19.302   2.562  -2.844  1.00 10.00      A    C  
ATOM    835  CD2 TYR A  87     -18.796   0.235  -2.895  1.00 10.00      A    C  
ATOM    836  CE1 TYR A  87     -18.085   2.819  -2.242  1.00 10.00      A    C  
ATOM    837  CE2 TYR A  87     -17.578   0.482  -2.293  1.00 10.00      A    C  
ATOM    838  CZ  TYR A  87     -17.227   1.777  -1.969  1.00 10.00      A    C  
ATOM    839  OH  TYR A  87     -16.018   2.025  -1.363  1.00 10.00      A    O  
ATOM    840  HH  TYR A  87     -15.433   1.265  -1.490  1.00 10.00      A    H  
ATOM    841  C   TYR A  87     -23.452   1.209  -3.416  1.00 10.00      A    C  
ATOM    842  O   TYR A  87     -23.931   0.766  -4.462  1.00 10.00      A    O  
ATOM    843  N   ARG A  88     -24.026   2.164  -2.703  1.00 10.00      A    N  
ATOM    844  HN  ARG A  88     -23.592   2.472  -1.871  1.00 10.00      A    H  
ATOM    845  CA  ARG A  88     -25.279   2.776  -3.125  1.00 10.00      A    C  
ATOM    846  CB  ARG A  88     -26.308   2.790  -1.989  1.00 10.00      A    C  
ATOM    847  CG  ARG A  88     -27.696   3.230  -2.432  1.00 10.00      A    C  
ATOM    848  CD  ARG A  88     -28.708   3.123  -1.305  1.00 10.00      A    C  
ATOM    849  NE  ARG A  88     -29.980   2.555  -1.762  1.00 10.00      A    N  
ATOM    850  HE  ARG A  88     -30.015   1.578  -1.897  1.00 10.00      A    H  
ATOM    851  CZ  ARG A  88     -31.075   3.271  -2.018  1.00 10.00      A    C  
ATOM    852  NH1 ARG A  88     -31.071   4.590  -1.853  1.00 10.00      A    N  
ATOM    853 HH11 ARG A  88     -30.208   5.076  -1.530  1.00 10.00      A    H  
ATOM    854 HH12 ARG A  88     -31.932   5.148  -2.051  1.00 10.00      A    H  
ATOM    855  NH2 ARG A  88     -32.179   2.657  -2.418  1.00 10.00      A    N  
ATOM    856 HH21 ARG A  88     -32.182   1.611  -2.534  1.00 10.00      A    H  
ATOM    857 HH22 ARG A  88     -33.042   3.202  -2.622  1.00 10.00      A    H  
ATOM    858  C   ARG A  88     -25.050   4.186  -3.647  1.00 10.00      A    C  
ATOM    859  O   ARG A  88     -24.485   5.032  -2.950  1.00 10.00      A    O  
ATOM    860  N   ARG A  89     -25.489   4.429  -4.872  1.00 10.00      A    N  
ATOM    861  HN  ARG A  89     -25.923   3.701  -5.373  1.00 10.00      A    H  
ATOM    862  CA  ARG A  89     -25.343   5.736  -5.500  1.00 10.00      A    C  
ATOM    863  CB  ARG A  89     -25.426   5.602  -7.025  1.00 10.00      A    C  
ATOM    864  CG  ARG A  89     -25.294   6.911  -7.789  1.00 10.00      A    C  
ATOM    865  CD  ARG A  89     -25.384   6.681  -9.290  1.00 10.00      A    C  
ATOM    866  NE  ARG A  89     -26.573   5.904  -9.649  1.00 10.00      A    N  
ATOM    867  HE  ARG A  89     -27.365   6.002  -9.075  1.00 10.00      A    H  
ATOM    868  CZ  ARG A  89     -26.645   5.075 -10.690  1.00 10.00      A    C  
ATOM    869  NH1 ARG A  89     -25.604   4.902 -11.491  1.00 10.00      A    N  
ATOM    870 HH11 ARG A  89     -24.705   5.421 -11.320  1.00 10.00      A    H  
ATOM    871 HH12 ARG A  89     -25.669   4.250 -12.301  1.00 10.00      A    H  
ATOM    872  NH2 ARG A  89     -27.772   4.423 -10.926  1.00 10.00      A    N  
ATOM    873 HH21 ARG A  89     -28.596   4.559 -10.303  1.00 10.00      A    H  
ATOM    874 HH22 ARG A  89     -27.847   3.767 -11.740  1.00 10.00      A    H  
ATOM    875  C   ARG A  89     -26.420   6.695  -4.998  1.00 10.00      A    C  
ATOM    876  O   ARG A  89     -27.591   6.575  -5.364  1.00 10.00      A    O  
ATOM    877  N   ALA A  90     -26.028   7.635  -4.154  1.00 10.00      A    N  
ATOM    878  HN  ALA A  90     -25.081   7.677  -3.883  1.00 10.00      A    H  
ATOM    879  CA  ALA A  90     -26.961   8.609  -3.610  1.00 10.00      A    C  
ATOM    880  CB  ALA A  90     -26.686   8.846  -2.134  1.00 10.00      A    C  
ATOM    881  C   ALA A  90     -26.878   9.920  -4.383  1.00 10.00      A    C  
ATOM    882  O   ALA A  90     -25.787  10.455  -4.610  1.00 10.00      A    O  
ATOM    883  N   THR A  91     -28.029  10.422  -4.798  1.00 10.00      A    N  
ATOM    884  HN  THR A  91     -28.861   9.942  -4.602  1.00 10.00      A    H  
ATOM    885  CA  THR A  91     -28.096  11.668  -5.544  1.00 10.00      A    C  
ATOM    886  CB  THR A  91     -28.798  11.464  -6.900  1.00 10.00      A    C  
ATOM    887  OG1 THR A  91     -29.524  10.225  -6.875  1.00 10.00      A    O  
ATOM    888  HG1 THR A  91     -30.469  10.415  -6.902  1.00 10.00      A    H  
ATOM    889  CG2 THR A  91     -27.776  11.424  -8.027  1.00 10.00      A    C  
ATOM    890  C   THR A  91     -28.824  12.740  -4.739  1.00 10.00      A    C  
ATOM    891  O   THR A  91     -29.841  12.463  -4.096  1.00 10.00      A    O  
ATOM    892  N   ARG A  92     -28.282  13.950  -4.754  1.00 10.00      A    N  
ATOM    893  HN  ARG A  92     -27.456  14.096  -5.265  1.00 10.00      A    H  
ATOM    894  CA  ARG A  92     -28.867  15.069  -4.032  1.00 10.00      A    C  
ATOM    895  CB  ARG A  92     -28.103  15.325  -2.731  1.00 10.00      A    C  
ATOM    896  CG  ARG A  92     -28.598  14.520  -1.543  1.00 10.00      A    C  
ATOM    897  CD  ARG A  92     -27.895  14.945  -0.262  1.00 10.00      A    C  
ATOM    898  NE  ARG A  92     -28.462  14.290   0.910  1.00 10.00      A    N  
ATOM    899  HE  ARG A  92     -28.940  13.440   0.762  1.00 10.00      A    H  
ATOM    900  CZ  ARG A  92     -28.379  14.769   2.152  1.00 10.00      A    C  
ATOM    901  NH1 ARG A  92     -27.751  15.918   2.396  1.00 10.00      A    N  
ATOM    902 HH11 ARG A  92     -27.308  16.456   1.619  1.00 10.00      A    H  
ATOM    903 HH12 ARG A  92     -27.695  16.288   3.373  1.00 10.00      A    H  
ATOM    904  NH2 ARG A  92     -28.918  14.091   3.153  1.00 10.00      A    N  
ATOM    905 HH21 ARG A  92     -28.862  14.459   4.128  1.00 10.00      A    H  
ATOM    906 HH22 ARG A  92     -29.402  13.182   2.971  1.00 10.00      A    H  
ATOM    907  C   ARG A  92     -28.837  16.327  -4.885  1.00 10.00      A    C  
ATOM    908  O   ARG A  92     -28.101  16.404  -5.870  1.00 10.00      A    O  
ATOM    909  N   ARG A  93     -29.647  17.305  -4.506  1.00 10.00      A    N  
ATOM    910  HN  ARG A  93     -30.230  17.164  -3.731  1.00 10.00      A    H  
ATOM    911  CA  ARG A  93     -29.713  18.575  -5.212  1.00 10.00      A    C  
ATOM    912  CB  ARG A  93     -30.938  18.616  -6.132  1.00 10.00      A    C  
ATOM    913  CG  ARG A  93     -30.875  17.645  -7.300  1.00 10.00      A    C  
ATOM    914  CD  ARG A  93     -32.191  17.609  -8.057  1.00 10.00      A    C  
ATOM    915  NE  ARG A  93     -32.152  16.660  -9.164  1.00 10.00      A    N  
ATOM    916  HE  ARG A  93     -31.388  16.726  -9.793  1.00 10.00      A    H  
ATOM    917  CZ  ARG A  93     -33.075  15.726  -9.373  1.00 10.00      A    C  
ATOM    918  NH1 ARG A  93     -34.108  15.607  -8.546  1.00 10.00      A    N  
ATOM    919 HH11 ARG A  93     -34.829  14.869  -8.712  1.00 10.00      A    H  
ATOM    920 HH12 ARG A  93     -34.205  16.249  -7.729  1.00 10.00      A    H  
ATOM    921  NH2 ARG A  93     -32.963  14.898 -10.402  1.00 10.00      A    N  
ATOM    922 HH21 ARG A  93     -33.688  14.169 -10.566  1.00 10.00      A    H  
ATOM    923 HH22 ARG A  93     -32.150  14.974 -11.054  1.00 10.00      A    H  
ATOM    924  C   ARG A  93     -29.785  19.718  -4.211  1.00 10.00      A    C  
ATOM    925  O   ARG A  93     -30.402  19.589  -3.153  1.00 10.00      A    O  
ATOM    926  N   ILE A  94     -29.132  20.821  -4.532  1.00 10.00      A    N  
ATOM    927  HN  ILE A  94     -28.634  20.857  -5.382  1.00 10.00      A    H  
ATOM    928  CA  ILE A  94     -29.142  21.992  -3.668  1.00 10.00      A    C  
ATOM    929  CB  ILE A  94     -27.748  22.302  -3.078  1.00 10.00      A    C  
ATOM    930  CG1 ILE A  94     -27.316  21.184  -2.122  1.00 10.00      A    C  
ATOM    931  CG2 ILE A  94     -27.751  23.647  -2.360  1.00 10.00      A    C  
ATOM    932  CD1 ILE A  94     -25.951  21.395  -1.499  1.00 10.00      A    C  
ATOM    933  C   ILE A  94     -29.658  23.192  -4.446  1.00 10.00      A    C  
ATOM    934  O   ILE A  94     -29.087  23.570  -5.470  1.00 10.00      A    O  
ATOM    935  N   ARG A  95     -30.749  23.770  -3.975  1.00 10.00      A    N  
ATOM    936  HN  ARG A  95     -31.168  23.412  -3.162  1.00 10.00      A    H  
ATOM    937  CA  ARG A  95     -31.342  24.922  -4.635  1.00 10.00      A    C  
ATOM    938  CB  ARG A  95     -32.720  25.233  -4.051  1.00 10.00      A    C  
ATOM    939  CG  ARG A  95     -33.565  26.140  -4.927  1.00 10.00      A    C  
ATOM    940  CD  ARG A  95     -34.972  26.283  -4.379  1.00 10.00      A    C  
ATOM    941  NE  ARG A  95     -35.819  27.062  -5.274  1.00 10.00      A    N  
ATOM    942  HE  ARG A  95     -35.918  26.728  -6.196  1.00 10.00      A    H  
ATOM    943  CZ  ARG A  95     -36.456  28.174  -4.920  1.00 10.00      A    C  
ATOM    944  NH1 ARG A  95     -36.343  28.639  -3.683  1.00 10.00      A    N  
ATOM    945 HH11 ARG A  95     -36.838  29.511  -3.400  1.00 10.00      A    H  
ATOM    946 HH12 ARG A  95     -35.753  28.134  -2.986  1.00 10.00      A    H  
ATOM    947  NH2 ARG A  95     -37.189  28.829  -5.812  1.00 10.00      A    N  
ATOM    948 HH21 ARG A  95     -37.267  28.474  -6.791  1.00 10.00      A    H  
ATOM    949 HH22 ARG A  95     -37.692  29.705  -5.540  1.00 10.00      A    H  
ATOM    950  C   ARG A  95     -30.432  26.138  -4.525  1.00 10.00      A    C  
ATOM    951  O   ARG A  95     -29.982  26.492  -3.432  1.00 10.00      A    O  
ATOM    952  N   GLY A  96     -30.159  26.763  -5.662  1.00 10.00      A    N  
ATOM    953  HN  GLY A  96     -30.538  26.419  -6.503  1.00 10.00      A    H  
ATOM    954  CA  GLY A  96     -29.315  27.936  -5.681  1.00 10.00      A    C  
ATOM    955  C   GLY A  96     -30.051  29.161  -5.179  1.00 10.00      A    C  
ATOM    956  O   GLY A  96     -31.234  29.088  -4.852  1.00 10.00      A    O  
ATOM    957  N   GLY A  97     -29.356  30.287  -5.132  1.00 10.00      A    N  
ATOM    958  HN  GLY A  97     -28.419  30.284  -5.426  1.00 10.00      A    H  
ATOM    959  CA  GLY A  97     -29.959  31.516  -4.661  1.00 10.00      A    C  
ATOM    960  C   GLY A  97     -30.990  32.064  -5.623  1.00 10.00      A    C  
ATOM    961  O   GLY A  97     -31.971  32.685  -5.210  1.00 10.00      A    O  
ATOM    962  N   ASP A  98     -30.776  31.829  -6.908  1.00 10.00      A    N  
ATOM    963  HN  ASP A  98     -29.979  31.323  -7.178  1.00 10.00      A    H  
ATOM    964  CA  ASP A  98     -31.697  32.304  -7.930  1.00 10.00      A    C  
ATOM    965  CB  ASP A  98     -31.061  32.259  -9.328  1.00 10.00      A    C  
ATOM    966  CG  ASP A  98     -31.138  30.902 -10.001  1.00 10.00      A    C  
ATOM    967  OD1 ASP A  98     -30.736  29.895  -9.379  1.00 10.00      A    O  
ATOM    968  OD2 ASP A  98     -31.582  30.843 -11.169  1.00 10.00      A    O  
ATOM    969  C   ASP A  98     -33.014  31.537  -7.882  1.00 10.00      A    C  
ATOM    970  O   ASP A  98     -34.083  32.103  -8.109  1.00 10.00      A    O  
ATOM    971  N   GLY A  99     -32.931  30.253  -7.557  1.00 10.00      A    N  
ATOM    972  HN  GLY A  99     -32.051  29.859  -7.385  1.00 10.00      A    H  
ATOM    973  CA  GLY A  99     -34.121  29.438  -7.467  1.00 10.00      A    C  
ATOM    974  C   GLY A  99     -33.982  28.111  -8.181  1.00 10.00      A    C  
ATOM    975  O   GLY A  99     -34.801  27.212  -7.990  1.00 10.00      A    O  
ATOM    976  N   LYS A 100     -32.948  27.970  -8.996  1.00 10.00      A    N  
ATOM    977  HN  LYS A 100     -32.309  28.712  -9.104  1.00 10.00      A    H  
ATOM    978  CA  LYS A 100     -32.736  26.730  -9.733  1.00 10.00      A    C  
ATOM    979  CB  LYS A 100     -31.923  26.968 -11.006  1.00 10.00      A    C  
ATOM    980  CG  LYS A 100     -32.704  27.678 -12.099  1.00 10.00      A    C  
ATOM    981  CD  LYS A 100     -31.923  27.734 -13.402  1.00 10.00      A    C  
ATOM    982  CE  LYS A 100     -32.753  28.373 -14.505  1.00 10.00      A    C  
ATOM    983  NZ  LYS A 100     -32.055  28.353 -15.818  1.00 10.00      A    N  
ATOM    984  HZ1 LYS A 100     -31.303  29.071 -15.834  1.00 10.00      A    H  
ATOM    985  HZ2 LYS A 100     -32.730  28.562 -16.585  1.00 10.00      A    H  
ATOM    986  HZ3 LYS A 100     -31.631  27.420 -15.989  1.00 10.00      A    H  
ATOM    987  C   LYS A 100     -32.088  25.663  -8.859  1.00 10.00      A    C  
ATOM    988  O   LYS A 100     -31.155  25.941  -8.102  1.00 10.00      A    O  
ATOM    989  N   MET A 101     -32.602  24.443  -8.956  1.00 10.00      A    N  
ATOM    990  HN  MET A 101     -33.348  24.285  -9.577  1.00 10.00      A    H  
ATOM    991  CA  MET A 101     -32.078  23.327  -8.182  1.00 10.00      A    C  
ATOM    992  CB  MET A 101     -33.111  22.198  -8.111  1.00 10.00      A    C  
ATOM    993  CG  MET A 101     -33.994  22.236  -6.876  1.00 10.00      A    C  
ATOM    994  SD  MET A 101     -33.097  21.798  -5.376  1.00 10.00      A    S  
ATOM    995  CE  MET A 101     -34.408  21.871  -4.159  1.00 10.00      A    C  
ATOM    996  C   MET A 101     -30.794  22.811  -8.813  1.00 10.00      A    C  
ATOM    997  O   MET A 101     -30.833  22.101  -9.814  1.00 10.00      A    O  
ATOM    998  N   LYS A 102     -29.658  23.187  -8.246  1.00 10.00      A    N  
ATOM    999  HN  LYS A 102     -29.682  23.763  -7.449  1.00 10.00      A    H  
ATOM   1000  CA  LYS A 102     -28.375  22.756  -8.773  1.00 10.00      A    C  
ATOM   1001  CB  LYS A 102     -27.263  23.714  -8.351  1.00 10.00      A    C  
ATOM   1002  CG  LYS A 102     -25.949  23.481  -9.074  1.00 10.00      A    C  
ATOM   1003  CD  LYS A 102     -25.082  24.726  -9.050  1.00 10.00      A    C  
ATOM   1004  CE  LYS A 102     -23.874  24.571  -9.959  1.00 10.00      A    C  
ATOM   1005  NZ  LYS A 102     -23.316  25.888 -10.377  1.00 10.00      A    N  
ATOM   1006  HZ1 LYS A 102     -22.859  26.356  -9.571  1.00 10.00      A    H  
ATOM   1007  HZ2 LYS A 102     -24.076  26.503 -10.730  1.00 10.00      A    H  
ATOM   1008  HZ3 LYS A 102     -22.615  25.759 -11.131  1.00 10.00      A    H  
ATOM   1009  C   LYS A 102     -28.056  21.328  -8.346  1.00 10.00      A    C  
ATOM   1010  O   LYS A 102     -27.844  21.051  -7.161  1.00 10.00      A    O  
ATOM   1011  N   ASP A 103     -28.057  20.425  -9.319  1.00 10.00      A    N  
ATOM   1012  HN  ASP A 103     -28.263  20.715 -10.233  1.00 10.00      A    H  
ATOM   1013  CA  ASP A 103     -27.768  19.014  -9.076  1.00 10.00      A    C  
ATOM   1014  CB  ASP A 103     -27.882  18.213 -10.377  1.00 10.00      A    C  
ATOM   1015  CG  ASP A 103     -29.310  17.946 -10.802  1.00 10.00      A    C  
ATOM   1016  OD1 ASP A 103     -29.928  18.835 -11.427  1.00 10.00      A    O  
ATOM   1017  OD2 ASP A 103     -29.813  16.836 -10.541  1.00 10.00      A    O  
ATOM   1018  C   ASP A 103     -26.366  18.831  -8.512  1.00 10.00      A    C  
ATOM   1019  O   ASP A 103     -25.421  19.503  -8.937  1.00 10.00      A    O  
ATOM   1020  N   LEU A 104     -26.233  17.918  -7.563  1.00 10.00      A    N  
ATOM   1021  HN  LEU A 104     -27.023  17.411  -7.268  1.00 10.00      A    H  
ATOM   1022  CA  LEU A 104     -24.945  17.637  -6.955  1.00 10.00      A    C  
ATOM   1023  CB  LEU A 104     -25.092  17.373  -5.453  1.00 10.00      A    C  
ATOM   1024  CG  LEU A 104     -25.481  18.567  -4.584  1.00 10.00      A    C  
ATOM   1025  CD1 LEU A 104     -25.548  18.150  -3.122  1.00 10.00      A    C  
ATOM   1026  CD2 LEU A 104     -24.491  19.704  -4.772  1.00 10.00      A    C  
ATOM   1027  C   LEU A 104     -24.303  16.433  -7.623  1.00 10.00      A    C  
ATOM   1028  O   LEU A 104     -24.914  15.782  -8.474  1.00 10.00      A    O  
ATOM   1029  N   SER A 105     -23.074  16.144  -7.236  1.00 10.00      A    N  
ATOM   1030  HN  SER A 105     -22.644  16.701  -6.553  1.00 10.00      A    H  
ATOM   1031  CA  SER A 105     -22.349  15.014  -7.783  1.00 10.00      A    C  
ATOM   1032  CB  SER A 105     -20.846  15.267  -7.675  1.00 10.00      A    C  
ATOM   1033  OG  SER A 105     -20.518  16.564  -8.154  1.00 10.00      A    O  
ATOM   1034  HG  SER A 105     -21.129  17.207  -7.775  1.00 10.00      A    H  
ATOM   1035  C   SER A 105     -22.741  13.739  -7.037  1.00 10.00      A    C  
ATOM   1036  O   SER A 105     -22.856  13.746  -5.809  1.00 10.00      A    O  
ATOM   1037  N   PRO A 106     -22.978  12.640  -7.774  1.00 10.00      A    N  
ATOM   1038  CA  PRO A 106     -23.368  11.351  -7.189  1.00 10.00      A    C  
ATOM   1039  CB  PRO A 106     -23.312  10.388  -8.377  1.00 10.00      A    C  
ATOM   1040  CG  PRO A 106     -23.538  11.254  -9.565  1.00 10.00      A    C  
ATOM   1041  CD  PRO A 106     -22.885  12.568  -9.243  1.00 10.00      A    C  
ATOM   1042  C   PRO A 106     -22.402  10.898  -6.099  1.00 10.00      A    C  
ATOM   1043  O   PRO A 106     -21.185  10.910  -6.285  1.00 10.00      A    O  
ATOM   1044  N   ARG A 107     -22.949  10.508  -4.962  1.00 10.00      A    N  
ATOM   1045  HN  ARG A 107     -23.928  10.511  -4.873  1.00 10.00      A    H  
ATOM   1046  CA  ARG A 107     -22.136  10.055  -3.846  1.00 10.00      A    C  
ATOM   1047  CB  ARG A 107     -22.431  10.885  -2.596  1.00 10.00      A    C  
ATOM   1048  CG  ARG A 107     -21.942  12.321  -2.685  1.00 10.00      A    C  
ATOM   1049  CD  ARG A 107     -22.341  13.123  -1.458  1.00 10.00      A    C  
ATOM   1050  NE  ARG A 107     -21.615  14.388  -1.374  1.00 10.00      A    N  
ATOM   1051  HE  ARG A 107     -21.856  15.093  -2.020  1.00 10.00      A    H  
ATOM   1052  CZ  ARG A 107     -20.653  14.635  -0.488  1.00 10.00      A    C  
ATOM   1053  NH1 ARG A 107     -20.309  13.708   0.399  1.00 10.00      A    N  
ATOM   1054 HH11 ARG A 107     -19.546  13.907   1.098  1.00 10.00      A    H  
ATOM   1055 HH12 ARG A 107     -20.790  12.787   0.408  1.00 10.00      A    H  
ATOM   1056  NH2 ARG A 107     -20.041  15.814  -0.482  1.00 10.00      A    N  
ATOM   1057 HH21 ARG A 107     -19.276  16.008   0.217  1.00 10.00      A    H  
ATOM   1058 HH22 ARG A 107     -20.311  16.550  -1.168  1.00 10.00      A    H  
ATOM   1059  C   ARG A 107     -22.386   8.580  -3.581  1.00 10.00      A    C  
ATOM   1060  O   ARG A 107     -23.504   8.181  -3.259  1.00 10.00      A    O  
ATOM   1061  N   TRP A 108     -21.349   7.775  -3.736  1.00 10.00      A    N  
ATOM   1062  HN  TRP A 108     -20.478   8.157  -3.982  1.00 10.00      A    H  
ATOM   1063  CA  TRP A 108     -21.459   6.342  -3.528  1.00 10.00      A    C  
ATOM   1064  CB  TRP A 108     -20.542   5.584  -4.493  1.00 10.00      A    C  
ATOM   1065  CG  TRP A 108     -20.982   5.657  -5.927  1.00 10.00      A    C  
ATOM   1066  CD1 TRP A 108     -20.742   6.672  -6.809  1.00 10.00      A    C  
ATOM   1067  CD2 TRP A 108     -21.736   4.674  -6.646  1.00 10.00      A    C  
ATOM   1068  NE1 TRP A 108     -21.297   6.380  -8.032  1.00 10.00      A    N  
ATOM   1069  HE1 TRP A 108     -21.259   6.961  -8.833  1.00 10.00      A    H  
ATOM   1070  CE2 TRP A 108     -21.911   5.157  -7.960  1.00 10.00      A    C  
ATOM   1071  CE3 TRP A 108     -22.273   3.427  -6.309  1.00 10.00      A    C  
ATOM   1072  CZ2 TRP A 108     -22.609   4.441  -8.931  1.00 10.00      A    C  
ATOM   1073  CZ3 TRP A 108     -22.964   2.719  -7.275  1.00 10.00      A    C  
ATOM   1074  CH2 TRP A 108     -23.123   3.226  -8.570  1.00 10.00      A    C  
ATOM   1075  C   TRP A 108     -21.141   5.975  -2.083  1.00 10.00      A    C  
ATOM   1076  O   TRP A 108     -20.013   6.156  -1.619  1.00 10.00      A    O  
ATOM   1077  N   TYR A 109     -22.148   5.479  -1.378  1.00 10.00      A    N  
ATOM   1078  HN  TYR A 109     -23.024   5.371  -1.813  1.00 10.00      A    H  
ATOM   1079  CA  TYR A 109     -21.995   5.078   0.017  1.00 10.00      A    C  
ATOM   1080  CB  TYR A 109     -23.220   5.498   0.837  1.00 10.00      A    C  
ATOM   1081  CG  TYR A 109     -23.244   6.957   1.236  1.00 10.00      A    C  
ATOM   1082  CD1 TYR A 109     -22.789   7.362   2.486  1.00 10.00      A    C  
ATOM   1083  CD2 TYR A 109     -23.724   7.932   0.369  1.00 10.00      A    C  
ATOM   1084  CE1 TYR A 109     -22.814   8.692   2.861  1.00 10.00      A    C  
ATOM   1085  CE2 TYR A 109     -23.749   9.266   0.735  1.00 10.00      A    C  
ATOM   1086  CZ  TYR A 109     -23.291   9.641   1.982  1.00 10.00      A    C  
ATOM   1087  OH  TYR A 109     -23.316  10.970   2.357  1.00 10.00      A    O  
ATOM   1088  HH  TYR A 109     -24.221  11.302   2.309  1.00 10.00      A    H  
ATOM   1089  C   TYR A 109     -21.804   3.570   0.116  1.00 10.00      A    C  
ATOM   1090  O   TYR A 109     -22.591   2.802  -0.440  1.00 10.00      A    O  
ATOM   1091  N   PHE A 110     -20.762   3.151   0.821  1.00 10.00      A    N  
ATOM   1092  HN  PHE A 110     -20.172   3.814   1.242  1.00 10.00      A    H  
ATOM   1093  CA  PHE A 110     -20.470   1.732   0.988  1.00 10.00      A    C  
ATOM   1094  CB  PHE A 110     -18.958   1.496   1.033  1.00 10.00      A    C  
ATOM   1095  CG  PHE A 110     -18.561   0.107   1.454  1.00 10.00      A    C  
ATOM   1096  CD1 PHE A 110     -17.965  -0.111   2.686  1.00 10.00      A    C  
ATOM   1097  CD2 PHE A 110     -18.788  -0.980   0.623  1.00 10.00      A    C  
ATOM   1098  CE1 PHE A 110     -17.604  -1.385   3.082  1.00 10.00      A    C  
ATOM   1099  CE2 PHE A 110     -18.428  -2.257   1.012  1.00 10.00      A    C  
ATOM   1100  CZ  PHE A 110     -17.834  -2.460   2.243  1.00 10.00      A    C  
ATOM   1101  C   PHE A 110     -21.119   1.169   2.249  1.00 10.00      A    C  
ATOM   1102  O   PHE A 110     -20.852   1.631   3.355  1.00 10.00      A    O  
ATOM   1103  N   TYR A 111     -21.964   0.168   2.074  1.00 10.00      A    N  
ATOM   1104  HN  TYR A 111     -22.146  -0.151   1.160  1.00 10.00      A    H  
ATOM   1105  CA  TYR A 111     -22.631  -0.480   3.193  1.00 10.00      A    C  
ATOM   1106  CB  TYR A 111     -24.151  -0.325   3.087  1.00 10.00      A    C  
ATOM   1107  CG  TYR A 111     -24.627   1.110   3.092  1.00 10.00      A    C  
ATOM   1108  CD1 TYR A 111     -24.524   1.895   4.234  1.00 10.00      A    C  
ATOM   1109  CD2 TYR A 111     -25.184   1.680   1.953  1.00 10.00      A    C  
ATOM   1110  CE1 TYR A 111     -24.961   3.207   4.239  1.00 10.00      A    C  
ATOM   1111  CE2 TYR A 111     -25.622   2.992   1.951  1.00 10.00      A    C  
ATOM   1112  CZ  TYR A 111     -25.508   3.750   3.096  1.00 10.00      A    C  
ATOM   1113  OH  TYR A 111     -25.941   5.055   3.098  1.00 10.00      A    O  
ATOM   1114  HH  TYR A 111     -26.735   5.131   2.566  1.00 10.00      A    H  
ATOM   1115  C   TYR A 111     -22.253  -1.957   3.217  1.00 10.00      A    C  
ATOM   1116  O   TYR A 111     -22.130  -2.583   2.167  1.00 10.00      A    O  
ATOM   1117  N   TYR A 112     -22.049  -2.507   4.406  1.00 10.00      A    N  
ATOM   1118  HN  TYR A 112     -22.166  -1.964   5.212  1.00 10.00      A    H  
ATOM   1119  CA  TYR A 112     -21.669  -3.908   4.542  1.00 10.00      A    C  
ATOM   1120  CB  TYR A 112     -21.130  -4.199   5.945  1.00 10.00      A    C  
ATOM   1121  CG  TYR A 112     -19.659  -3.892   6.113  1.00 10.00      A    C  
ATOM   1122  CD1 TYR A 112     -18.692  -4.819   5.743  1.00 10.00      A    C  
ATOM   1123  CD2 TYR A 112     -19.236  -2.680   6.640  1.00 10.00      A    C  
ATOM   1124  CE1 TYR A 112     -17.346  -4.547   5.894  1.00 10.00      A    C  
ATOM   1125  CE2 TYR A 112     -17.893  -2.398   6.795  1.00 10.00      A    C  
ATOM   1126  CZ  TYR A 112     -16.951  -3.335   6.421  1.00 10.00      A    C  
ATOM   1127  OH  TYR A 112     -15.610  -3.056   6.577  1.00 10.00      A    O  
ATOM   1128  HH  TYR A 112     -15.093  -3.547   5.919  1.00 10.00      A    H  
ATOM   1129  C   TYR A 112     -22.824  -4.843   4.202  1.00 10.00      A    C  
ATOM   1130  O   TYR A 112     -23.994  -4.486   4.354  1.00 10.00      A    O  
ATOM   1131  N   LEU A 113     -22.481  -6.037   3.738  1.00 10.00      A    N  
ATOM   1132  HN  LEU A 113     -21.528  -6.256   3.648  1.00 10.00      A    H  
ATOM   1133  CA  LEU A 113     -23.472  -7.036   3.364  1.00 10.00      A    C  
ATOM   1134  CB  LEU A 113     -22.782  -8.289   2.814  1.00 10.00      A    C  
ATOM   1135  CG  LEU A 113     -23.701  -9.454   2.431  1.00 10.00      A    C  
ATOM   1136  CD1 LEU A 113     -24.487  -9.137   1.168  1.00 10.00      A    C  
ATOM   1137  CD2 LEU A 113     -22.900 -10.734   2.264  1.00 10.00      A    C  
ATOM   1138  C   LEU A 113     -24.357  -7.414   4.548  1.00 10.00      A    C  
ATOM   1139  O   LEU A 113     -23.906  -8.059   5.496  1.00 10.00      A    O  
ATOM   1140  N   GLY A 114     -25.614  -7.003   4.489  1.00 10.00      A    N  
ATOM   1141  HN  GLY A 114     -25.911  -6.476   3.717  1.00 10.00      A    H  
ATOM   1142  CA  GLY A 114     -26.547  -7.317   5.554  1.00 10.00      A    C  
ATOM   1143  C   GLY A 114     -26.881  -6.118   6.416  1.00 10.00      A    C  
ATOM   1144  O   GLY A 114     -27.674  -6.222   7.350  1.00 10.00      A    O  
ATOM   1145  N   THR A 115     -26.275  -4.978   6.115  1.00 10.00      A    N  
ATOM   1146  HN  THR A 115     -25.639  -4.947   5.361  1.00 10.00      A    H  
ATOM   1147  CA  THR A 115     -26.533  -3.765   6.875  1.00 10.00      A    C  
ATOM   1148  CB  THR A 115     -25.315  -3.363   7.722  1.00 10.00      A    C  
ATOM   1149  OG1 THR A 115     -24.409  -4.473   7.808  1.00 10.00      A    O  
ATOM   1150  HG1 THR A 115     -24.789  -5.229   7.349  1.00 10.00      A    H  
ATOM   1151  CG2 THR A 115     -25.756  -2.964   9.122  1.00 10.00      A    C  
ATOM   1152  C   THR A 115     -26.915  -2.608   5.954  1.00 10.00      A    C  
ATOM   1153  O   THR A 115     -26.369  -2.461   4.861  1.00 10.00      A    O  
ATOM   1154  N   GLY A 116     -27.867  -1.801   6.394  1.00 10.00      A    N  
ATOM   1155  HN  GLY A 116     -28.295  -1.984   7.259  1.00 10.00      A    H  
ATOM   1156  CA  GLY A 116     -28.301  -0.667   5.604  1.00 10.00      A    C  
ATOM   1157  C   GLY A 116     -29.781  -0.728   5.292  1.00 10.00      A    C  
ATOM   1158  O   GLY A 116     -30.494  -1.565   5.847  1.00 10.00      A    O  
ATOM   1159  N   PRO A 117     -30.275   0.151   4.405  1.00 10.00      A    N  
ATOM   1160  CA  PRO A 117     -31.692   0.186   4.030  1.00 10.00      A    C  
ATOM   1161  CB  PRO A 117     -31.843   1.569   3.397  1.00 10.00      A    C  
ATOM   1162  CG  PRO A 117     -30.503   1.858   2.811  1.00 10.00      A    C  
ATOM   1163  CD  PRO A 117     -29.493   1.190   3.708  1.00 10.00      A    C  
ATOM   1164  C   PRO A 117     -32.045  -0.894   3.013  1.00 10.00      A    C  
ATOM   1165  O   PRO A 117     -33.220  -1.157   2.757  1.00 10.00      A    O  
ATOM   1166  N   GLU A 118     -31.020  -1.515   2.441  1.00 10.00      A    N  
ATOM   1167  HN  GLU A 118     -30.107  -1.265   2.698  1.00 10.00      A    H  
ATOM   1168  CA  GLU A 118     -31.207  -2.562   1.447  1.00 10.00      A    C  
ATOM   1169  CB  GLU A 118     -30.478  -2.188   0.150  1.00 10.00      A    C  
ATOM   1170  CG  GLU A 118     -30.700  -0.753  -0.309  1.00 10.00      A    C  
ATOM   1171  CD  GLU A 118     -31.930  -0.588  -1.181  1.00 10.00      A    C  
ATOM   1172  OE1 GLU A 118     -31.814   0.019  -2.269  1.00 10.00      A    O  
ATOM   1173  OE2 GLU A 118     -33.018  -1.046  -0.781  1.00 10.00      A    O  
ATOM   1174  C   GLU A 118     -30.664  -3.886   1.981  1.00 10.00      A    C  
ATOM   1175  O   GLU A 118     -30.187  -4.729   1.222  1.00 10.00      A    O  
ATOM   1176  N   ALA A 119     -30.763  -4.066   3.297  1.00 10.00      A    N  
ATOM   1177  HN  ALA A 119     -31.179  -3.363   3.837  1.00 10.00      A    H  
ATOM   1178  CA  ALA A 119     -30.275  -5.276   3.965  1.00 10.00      A    C  
ATOM   1179  CB  ALA A 119     -30.301  -5.089   5.474  1.00 10.00      A    C  
ATOM   1180  C   ALA A 119     -31.074  -6.520   3.574  1.00 10.00      A    C  
ATOM   1181  O   ALA A 119     -30.675  -7.650   3.875  1.00 10.00      A    O  
ATOM   1182  N   GLY A 120     -32.200  -6.310   2.910  1.00 10.00      A    N  
ATOM   1183  HN  GLY A 120     -32.472  -5.389   2.708  1.00 10.00      A    H  
ATOM   1184  CA  GLY A 120     -33.032  -7.416   2.486  1.00 10.00      A    C  
ATOM   1185  C   GLY A 120     -32.625  -7.949   1.127  1.00 10.00      A    C  
ATOM   1186  O   GLY A 120     -33.129  -8.981   0.677  1.00 10.00      A    O  
ATOM   1187  N   LEU A 121     -31.708  -7.247   0.477  1.00 10.00      A    N  
ATOM   1188  HN  LEU A 121     -31.334  -6.442   0.897  1.00 10.00      A    H  
ATOM   1189  CA  LEU A 121     -31.230  -7.644  -0.840  1.00 10.00      A    C  
ATOM   1190  CB  LEU A 121     -30.770  -6.419  -1.639  1.00 10.00      A    C  
ATOM   1191  CG  LEU A 121     -31.871  -5.483  -2.147  1.00 10.00      A    C  
ATOM   1192  CD1 LEU A 121     -31.260  -4.272  -2.835  1.00 10.00      A    C  
ATOM   1193  CD2 LEU A 121     -32.810  -6.219  -3.093  1.00 10.00      A    C  
ATOM   1194  C   LEU A 121     -30.094  -8.658  -0.734  1.00 10.00      A    C  
ATOM   1195  O   LEU A 121     -29.218  -8.542   0.129  1.00 10.00      A    O  
ATOM   1196  N   PRO A 122     -30.111  -9.685  -1.594  1.00 10.00      A    N  
ATOM   1197  CA  PRO A 122     -29.074 -10.713  -1.614  1.00 10.00      A    C  
ATOM   1198  CB  PRO A 122     -29.786 -11.891  -2.274  1.00 10.00      A    C  
ATOM   1199  CG  PRO A 122     -30.765 -11.263  -3.210  1.00 10.00      A    C  
ATOM   1200  CD  PRO A 122     -31.153  -9.935  -2.609  1.00 10.00      A    C  
ATOM   1201  C   PRO A 122     -27.882 -10.278  -2.463  1.00 10.00      A    C  
ATOM   1202  O   PRO A 122     -28.010  -9.410  -3.331  1.00 10.00      A    O  
ATOM   1203  N   TYR A 123     -26.726 -10.878  -2.214  1.00 10.00      A    N  
ATOM   1204  HN  TYR A 123     -26.682 -11.570  -1.518  1.00 10.00      A    H  
ATOM   1205  CA  TYR A 123     -25.527 -10.544  -2.969  1.00 10.00      A    C  
ATOM   1206  CB  TYR A 123     -24.285 -11.210  -2.362  1.00 10.00      A    C  
ATOM   1207  CG  TYR A 123     -22.980 -10.759  -2.987  1.00 10.00      A    C  
ATOM   1208  CD1 TYR A 123     -22.430 -11.435  -4.069  1.00 10.00      A    C  
ATOM   1209  CD2 TYR A 123     -22.299  -9.654  -2.495  1.00 10.00      A    C  
ATOM   1210  CE1 TYR A 123     -21.244 -11.019  -4.646  1.00 10.00      A    C  
ATOM   1211  CE2 TYR A 123     -21.111  -9.232  -3.063  1.00 10.00      A    C  
ATOM   1212  CZ  TYR A 123     -20.588  -9.918  -4.138  1.00 10.00      A    C  
ATOM   1213  OH  TYR A 123     -19.411  -9.497  -4.713  1.00 10.00      A    O  
ATOM   1214  HH  TYR A 123     -18.826  -9.153  -4.030  1.00 10.00      A    H  
ATOM   1215  C   TYR A 123     -25.699 -10.968  -4.421  1.00 10.00      A    C  
ATOM   1216  O   TYR A 123     -26.043 -12.116  -4.705  1.00 10.00      A    O  
ATOM   1217  N   GLY A 124     -25.477 -10.041  -5.337  1.00 10.00      A    N  
ATOM   1218  HN  GLY A 124     -25.212  -9.138  -5.060  1.00 10.00      A    H  
ATOM   1219  CA  GLY A 124     -25.621 -10.353  -6.743  1.00 10.00      A    C  
ATOM   1220  C   GLY A 124     -26.909  -9.800  -7.313  1.00 10.00      A    C  
ATOM   1221  O   GLY A 124     -27.282 -10.116  -8.444  1.00 10.00      A    O  
ATOM   1222  N   ALA A 125     -27.597  -8.985  -6.525  1.00 10.00      A    N  
ATOM   1223  HN  ALA A 125     -27.263  -8.796  -5.625  1.00 10.00      A    H  
ATOM   1224  CA  ALA A 125     -28.842  -8.372  -6.958  1.00 10.00      A    C  
ATOM   1225  CB  ALA A 125     -29.625  -7.867  -5.756  1.00 10.00      A    C  
ATOM   1226  C   ALA A 125     -28.546  -7.229  -7.917  1.00 10.00      A    C  
ATOM   1227  O   ALA A 125     -27.869  -6.263  -7.555  1.00 10.00      A    O  
ATOM   1228  N   ASN A 126     -29.040  -7.342  -9.138  1.00 10.00      A    N  
ATOM   1229  HN  ASN A 126     -29.576  -8.130  -9.363  1.00 10.00      A    H  
ATOM   1230  CA  ASN A 126     -28.810  -6.326 -10.153  1.00 10.00      A    C  
ATOM   1231  CB  ASN A 126     -28.890  -6.928 -11.555  1.00 10.00      A    C  
ATOM   1232  CG  ASN A 126     -28.205  -6.072 -12.603  1.00 10.00      A    C  
ATOM   1233  OD1 ASN A 126     -27.018  -6.251 -12.887  1.00 10.00      A    O  
ATOM   1234  ND2 ASN A 126     -28.938  -5.129 -13.174  1.00 10.00      A    N  
ATOM   1235 HD21 ASN A 126     -29.877  -5.039 -12.898  1.00 10.00      A    H  
ATOM   1236 HD22 ASN A 126     -28.516  -4.560 -13.854  1.00 10.00      A    H  
ATOM   1237  C   ASN A 126     -29.788  -5.166 -10.019  1.00 10.00      A    C  
ATOM   1238  O   ASN A 126     -30.816  -5.123 -10.699  1.00 10.00      A    O  
ATOM   1239  N   LYS A 127     -29.479  -4.244  -9.119  1.00 10.00      A    N  
ATOM   1240  HN  LYS A 127     -28.663  -4.353  -8.585  1.00 10.00      A    H  
ATOM   1241  CA  LYS A 127     -30.313  -3.071  -8.903  1.00 10.00      A    C  
ATOM   1242  CB  LYS A 127     -30.734  -2.967  -7.432  1.00 10.00      A    C  
ATOM   1243  CG  LYS A 127     -31.743  -1.861  -7.147  1.00 10.00      A    C  
ATOM   1244  CD  LYS A 127     -32.167  -1.861  -5.688  1.00 10.00      A    C  
ATOM   1245  CE  LYS A 127     -33.157  -0.742  -5.399  1.00 10.00      A    C  
ATOM   1246  NZ  LYS A 127     -33.658  -0.789  -4.000  1.00 10.00      A    N  
ATOM   1247  HZ1 LYS A 127     -34.047  -1.728  -3.790  1.00 10.00      A    H  
ATOM   1248  HZ2 LYS A 127     -34.406  -0.079  -3.863  1.00 10.00      A    H  
ATOM   1249  HZ3 LYS A 127     -32.880  -0.589  -3.331  1.00 10.00      A    H  
ATOM   1250  C   LYS A 127     -29.553  -1.820  -9.323  1.00 10.00      A    C  
ATOM   1251  O   LYS A 127     -28.359  -1.694  -9.049  1.00 10.00      A    O  
ATOM   1252  N   ASP A 128     -30.244  -0.904  -9.991  1.00 10.00      A    N  
ATOM   1253  HN  ASP A 128     -31.197  -1.060 -10.168  1.00 10.00      A    H  
ATOM   1254  CA  ASP A 128     -29.628   0.334 -10.465  1.00 10.00      A    C  
ATOM   1255  CB  ASP A 128     -30.590   1.123 -11.355  1.00 10.00      A    C  
ATOM   1256  CG  ASP A 128     -30.004   2.444 -11.820  1.00 10.00      A    C  
ATOM   1257  OD1 ASP A 128     -28.935   2.433 -12.468  1.00 10.00      A    O  
ATOM   1258  OD2 ASP A 128     -30.612   3.501 -11.547  1.00 10.00      A    O  
ATOM   1259  C   ASP A 128     -29.149   1.206  -9.313  1.00 10.00      A    C  
ATOM   1260  O   ASP A 128     -29.951   1.731  -8.536  1.00 10.00      A    O  
ATOM   1261  N   GLY A 129     -27.836   1.348  -9.203  1.00 10.00      A    N  
ATOM   1262  HN  GLY A 129     -27.248   0.887  -9.840  1.00 10.00      A    H  
ATOM   1263  CA  GLY A 129     -27.260   2.157  -8.151  1.00 10.00      A    C  
ATOM   1264  C   GLY A 129     -26.750   1.323  -6.998  1.00 10.00      A    C  
ATOM   1265  O   GLY A 129     -26.361   1.865  -5.963  1.00 10.00      A    O  
ATOM   1266  N   ILE A 130     -26.752   0.008  -7.181  1.00 10.00      A    N  
ATOM   1267  HN  ILE A 130     -27.074  -0.353  -8.035  1.00 10.00      A    H  
ATOM   1268  CA  ILE A 130     -26.285  -0.920  -6.156  1.00 10.00      A    C  
ATOM   1269  CB  ILE A 130     -27.446  -1.778  -5.591  1.00 10.00      A    C  
ATOM   1270  CG1 ILE A 130     -28.538  -0.892  -4.974  1.00 10.00      A    C  
ATOM   1271  CG2 ILE A 130     -26.934  -2.785  -4.569  1.00 10.00      A    C  
ATOM   1272  CD1 ILE A 130     -28.121  -0.189  -3.696  1.00 10.00      A    C  
ATOM   1273  C   ILE A 130     -25.212  -1.847  -6.726  1.00 10.00      A    C  
ATOM   1274  O   ILE A 130     -25.517  -2.816  -7.431  1.00 10.00      A    O  
ATOM   1275  N   ILE A 131     -23.959  -1.533  -6.434  1.00 10.00      A    N  
ATOM   1276  HN  ILE A 131     -23.785  -0.733  -5.887  1.00 10.00      A    H  
ATOM   1277  CA  ILE A 131     -22.833  -2.339  -6.899  1.00 10.00      A    C  
ATOM   1278  CB  ILE A 131     -21.710  -1.462  -7.500  1.00 10.00      A    C  
ATOM   1279  CG1 ILE A 131     -22.216  -0.741  -8.757  1.00 10.00      A    C  
ATOM   1280  CG2 ILE A 131     -20.470  -2.299  -7.818  1.00 10.00      A    C  
ATOM   1281  CD1 ILE A 131     -21.182   0.145  -9.424  1.00 10.00      A    C  
ATOM   1282  C   ILE A 131     -22.281  -3.165  -5.743  1.00 10.00      A    C  
ATOM   1283  O   ILE A 131     -21.935  -2.623  -4.693  1.00 10.00      A    O  
ATOM   1284  N   TRP A 132     -22.208  -4.473  -5.936  1.00 10.00      A    N  
ATOM   1285  HN  TRP A 132     -22.479  -4.843  -6.800  1.00 10.00      A    H  
ATOM   1286  CA  TRP A 132     -21.718  -5.374  -4.903  1.00 10.00      A    C  
ATOM   1287  CB  TRP A 132     -22.446  -6.717  -4.981  1.00 10.00      A    C  
ATOM   1288  CG  TRP A 132     -23.935  -6.591  -4.881  1.00 10.00      A    C  
ATOM   1289  CD1 TRP A 132     -24.812  -6.417  -5.911  1.00 10.00      A    C  
ATOM   1290  CD2 TRP A 132     -24.723  -6.620  -3.684  1.00 10.00      A    C  
ATOM   1291  NE1 TRP A 132     -26.094  -6.336  -5.430  1.00 10.00      A    N  
ATOM   1292  HE1 TRP A 132     -26.903  -6.209  -5.979  1.00 10.00      A    H  
ATOM   1293  CE2 TRP A 132     -26.068  -6.459  -4.066  1.00 10.00      A    C  
ATOM   1294  CE3 TRP A 132     -24.423  -6.772  -2.327  1.00 10.00      A    C  
ATOM   1295  CZ2 TRP A 132     -27.110  -6.437  -3.143  1.00 10.00      A    C  
ATOM   1296  CZ3 TRP A 132     -25.459  -6.751  -1.413  1.00 10.00      A    C  
ATOM   1297  CH2 TRP A 132     -26.786  -6.589  -1.825  1.00 10.00      A    C  
ATOM   1298  C   TRP A 132     -20.214  -5.580  -5.016  1.00 10.00      A    C  
ATOM   1299  O   TRP A 132     -19.701  -5.906  -6.089  1.00 10.00      A    O  
ATOM   1300  N   VAL A 133     -19.519  -5.395  -3.903  1.00 10.00      A    N  
ATOM   1301  HN  VAL A 133     -19.997  -5.158  -3.074  1.00 10.00      A    H  
ATOM   1302  CA  VAL A 133     -18.069  -5.552  -3.864  1.00 10.00      A    C  
ATOM   1303  CB  VAL A 133     -17.337  -4.202  -3.691  1.00 10.00      A    C  
ATOM   1304  CG1 VAL A 133     -17.405  -3.382  -4.971  1.00 10.00      A    C  
ATOM   1305  CG2 VAL A 133     -17.910  -3.416  -2.520  1.00 10.00      A    C  
ATOM   1306  C   VAL A 133     -17.655  -6.504  -2.745  1.00 10.00      A    C  
ATOM   1307  O   VAL A 133     -18.257  -6.514  -1.668  1.00 10.00      A    O  
ATOM   1308  N   ALA A 134     -16.639  -7.312  -3.012  1.00 10.00      A    N  
ATOM   1309  HN  ALA A 134     -16.208  -7.264  -3.893  1.00 10.00      A    H  
ATOM   1310  CA  ALA A 134     -16.137  -8.263  -2.033  1.00 10.00      A    C  
ATOM   1311  CB  ALA A 134     -16.895  -9.577  -2.129  1.00 10.00      A    C  
ATOM   1312  C   ALA A 134     -14.648  -8.495  -2.241  1.00 10.00      A    C  
ATOM   1313  O   ALA A 134     -14.046  -7.915  -3.143  1.00 10.00      A    O  
ATOM   1314  N   THR A 135     -14.065  -9.336  -1.404  1.00 10.00      A    N  
ATOM   1315  HN  THR A 135     -14.600  -9.759  -0.699  1.00 10.00      A    H  
ATOM   1316  CA  THR A 135     -12.650  -9.655  -1.493  1.00 10.00      A    C  
ATOM   1317  CB  THR A 135     -11.942  -9.328  -0.166  1.00 10.00      A    C  
ATOM   1318  OG1 THR A 135     -12.869  -9.481   0.922  1.00 10.00      A    O  
ATOM   1319  HG1 THR A 135     -13.486  -8.738   0.931  1.00 10.00      A    H  
ATOM   1320  CG2 THR A 135     -11.405  -7.905  -0.181  1.00 10.00      A    C  
ATOM   1321  C   THR A 135     -12.468 -11.136  -1.810  1.00 10.00      A    C  
ATOM   1322  O   THR A 135     -13.422 -11.914  -1.718  1.00 10.00      A    O  
ATOM   1323  N   GLU A 136     -11.256 -11.522  -2.193  1.00 10.00      A    N  
ATOM   1324  HN  GLU A 136     -10.538 -10.856  -2.256  1.00 10.00      A    H  
ATOM   1325  CA  GLU A 136     -10.966 -12.916  -2.514  1.00 10.00      A    C  
ATOM   1326  CB  GLU A 136      -9.559 -13.058  -3.114  1.00 10.00      A    C  
ATOM   1327  CG  GLU A 136      -9.022 -14.486  -3.184  1.00 10.00      A    C  
ATOM   1328  CD  GLU A 136      -9.947 -15.460  -3.898  1.00 10.00      A    C  
ATOM   1329  OE1 GLU A 136     -10.374 -16.447  -3.265  1.00 10.00      A    O  
ATOM   1330  OE2 GLU A 136     -10.234 -15.253  -5.097  1.00 10.00      A    O  
ATOM   1331  C   GLU A 136     -11.139 -13.804  -1.282  1.00 10.00      A    C  
ATOM   1332  O   GLU A 136     -10.436 -13.652  -0.282  1.00 10.00      A    O  
ATOM   1333  N   GLY A 137     -12.098 -14.714  -1.358  1.00 10.00      A    N  
ATOM   1334  HN  GLY A 137     -12.637 -14.777  -2.177  1.00 10.00      A    H  
ATOM   1335  CA  GLY A 137     -12.358 -15.616  -0.256  1.00 10.00      A    C  
ATOM   1336  C   GLY A 137     -13.186 -14.970   0.837  1.00 10.00      A    C  
ATOM   1337  O   GLY A 137     -13.038 -15.300   2.014  1.00 10.00      A    O  
ATOM   1338  N   ALA A 138     -14.046 -14.035   0.460  1.00 10.00      A    N  
ATOM   1339  HN  ALA A 138     -14.103 -13.786  -0.487  1.00 10.00      A    H  
ATOM   1340  CA  ALA A 138     -14.900 -13.359   1.426  1.00 10.00      A    C  
ATOM   1341  CB  ALA A 138     -15.377 -12.026   0.877  1.00 10.00      A    C  
ATOM   1342  C   ALA A 138     -16.095 -14.235   1.783  1.00 10.00      A    C  
ATOM   1343  O   ALA A 138     -16.707 -14.851   0.907  1.00 10.00      A    O  
ATOM   1344  N   LEU A 139     -16.418 -14.291   3.065  1.00 10.00      A    N  
ATOM   1345  HN  LEU A 139     -15.895 -13.773   3.713  1.00 10.00      A    H  
ATOM   1346  CA  LEU A 139     -17.541 -15.087   3.538  1.00 10.00      A    C  
ATOM   1347  CB  LEU A 139     -17.460 -15.271   5.055  1.00 10.00      A    C  
ATOM   1348  CG  LEU A 139     -16.259 -16.056   5.586  1.00 10.00      A    C  
ATOM   1349  CD1 LEU A 139     -16.153 -15.905   7.094  1.00 10.00      A    C  
ATOM   1350  CD2 LEU A 139     -16.373 -17.523   5.203  1.00 10.00      A    C  
ATOM   1351  C   LEU A 139     -18.861 -14.417   3.180  1.00 10.00      A    C  
ATOM   1352  O   LEU A 139     -19.140 -13.306   3.633  1.00 10.00      A    O  
ATOM   1353  N   ASN A 140     -19.668 -15.095   2.373  1.00 10.00      A    N  
ATOM   1354  HN  ASN A 140     -19.392 -15.983   2.052  1.00 10.00      A    H  
ATOM   1355  CA  ASN A 140     -20.962 -14.561   1.954  1.00 10.00      A    C  
ATOM   1356  CB  ASN A 140     -21.427 -15.219   0.646  1.00 10.00      A    C  
ATOM   1357  CG  ASN A 140     -22.678 -14.583   0.062  1.00 10.00      A    C  
ATOM   1358  OD1 ASN A 140     -22.946 -13.399   0.267  1.00 10.00      A    O  
ATOM   1359  ND2 ASN A 140     -23.455 -15.368  -0.675  1.00 10.00      A    N  
ATOM   1360 HD21 ASN A 140     -23.186 -16.302  -0.798  1.00 10.00      A    H  
ATOM   1361 HD22 ASN A 140     -24.267 -14.982  -1.073  1.00 10.00      A    H  
ATOM   1362  C   ASN A 140     -22.007 -14.741   3.057  1.00 10.00      A    C  
ATOM   1363  O   ASN A 140     -22.952 -15.523   2.923  1.00 10.00      A    O  
ATOM   1364  N   THR A 141     -21.810 -14.027   4.153  1.00 10.00      A    N  
ATOM   1365  HN  THR A 141     -21.025 -13.443   4.201  1.00 10.00      A    H  
ATOM   1366  CA  THR A 141     -22.714 -14.082   5.289  1.00 10.00      A    C  
ATOM   1367  CB  THR A 141     -22.068 -14.842   6.463  1.00 10.00      A    C  
ATOM   1368  OG1 THR A 141     -20.676 -14.500   6.552  1.00 10.00      A    O  
ATOM   1369  HG1 THR A 141     -20.324 -14.826   7.392  1.00 10.00      A    H  
ATOM   1370  CG2 THR A 141     -22.209 -16.344   6.272  1.00 10.00      A    C  
ATOM   1371  C   THR A 141     -23.060 -12.671   5.749  1.00 10.00      A    C  
ATOM   1372  O   THR A 141     -22.271 -11.745   5.557  1.00 10.00      A    O  
ATOM   1373  N   PRO A 142     -24.254 -12.477   6.331  1.00 10.00      A    N  
ATOM   1374  CA  PRO A 142     -24.680 -11.168   6.831  1.00 10.00      A    C  
ATOM   1375  CB  PRO A 142     -26.072 -11.437   7.419  1.00 10.00      A    C  
ATOM   1376  CG  PRO A 142     -26.524 -12.696   6.763  1.00 10.00      A    C  
ATOM   1377  CD  PRO A 142     -25.283 -13.508   6.535  1.00 10.00      A    C  
ATOM   1378  C   PRO A 142     -23.732 -10.679   7.924  1.00 10.00      A    C  
ATOM   1379  O   PRO A 142     -23.575 -11.326   8.961  1.00 10.00      A    O  
ATOM   1380  N   LYS A 143     -23.095  -9.544   7.683  1.00 10.00      A    N  
ATOM   1381  HN  LYS A 143     -23.269  -9.068   6.838  1.00 10.00      A    H  
ATOM   1382  CA  LYS A 143     -22.146  -8.976   8.635  1.00 10.00      A    C  
ATOM   1383  CB  LYS A 143     -21.113  -8.111   7.910  1.00 10.00      A    C  
ATOM   1384  CG  LYS A 143     -20.417  -8.816   6.754  1.00 10.00      A    C  
ATOM   1385  CD  LYS A 143     -19.808 -10.140   7.188  1.00 10.00      A    C  
ATOM   1386  CE  LYS A 143     -19.286 -10.919   5.993  1.00 10.00      A    C  
ATOM   1387  NZ  LYS A 143     -18.632 -12.191   6.392  1.00 10.00      A    N  
ATOM   1388  HZ1 LYS A 143     -17.970 -12.023   7.183  1.00 10.00      A    H  
ATOM   1389  HZ2 LYS A 143     -18.103 -12.585   5.591  1.00 10.00      A    H  
ATOM   1390  HZ3 LYS A 143     -19.346 -12.886   6.697  1.00 10.00      A    H  
ATOM   1391  C   LYS A 143     -22.864  -8.174   9.714  1.00 10.00      A    C  
ATOM   1392  O   LYS A 143     -22.509  -7.031   9.994  1.00 10.00      A    O  
ATOM   1393  N   ASP A 144     -23.853  -8.802  10.334  1.00 10.00      A    N  
ATOM   1394  HN  ASP A 144     -24.054  -9.729  10.082  1.00 10.00      A    H  
ATOM   1395  CA  ASP A 144     -24.650  -8.170  11.381  1.00 10.00      A    C  
ATOM   1396  CB  ASP A 144     -25.780  -9.112  11.813  1.00 10.00      A    C  
ATOM   1397  CG  ASP A 144     -26.808  -8.451  12.714  1.00 10.00      A    C  
ATOM   1398  OD1 ASP A 144     -27.878  -8.048  12.206  1.00 10.00      A    O  
ATOM   1399  OD2 ASP A 144     -26.565  -8.349  13.935  1.00 10.00      A    O  
ATOM   1400  C   ASP A 144     -23.787  -7.807  12.584  1.00 10.00      A    C  
ATOM   1401  O   ASP A 144     -24.035  -6.809  13.259  1.00 10.00      A    O  
ATOM   1402  N   HIS A 145     -22.757  -8.613  12.827  1.00 10.00      A    N  
ATOM   1403  HN  HIS A 145     -22.613  -9.383  12.239  1.00 10.00      A    H  
ATOM   1404  CA  HIS A 145     -21.849  -8.395  13.954  1.00 10.00      A    C  
ATOM   1405  CB  HIS A 145     -20.882  -9.572  14.163  1.00 10.00      A    C  
ATOM   1406  CG  HIS A 145     -19.961  -9.870  13.017  1.00 10.00      A    C  
ATOM   1407  ND1 HIS A 145     -20.311 -10.696  11.968  1.00 10.00      A    N  
ATOM   1408  HD1 HIS A 145     -21.171 -11.165  11.865  1.00 10.00      A    H  
ATOM   1409  CD2 HIS A 145     -18.688  -9.475  12.772  1.00 10.00      A    C  
ATOM   1410  CE1 HIS A 145     -19.298 -10.795  11.129  1.00 10.00      A    C  
ATOM   1411  NE2 HIS A 145     -18.303 -10.065  11.596  1.00 10.00      A    N  
ATOM   1412  HE2 HIS A 145     -17.411  -9.976  11.165  1.00 10.00      A    H  
ATOM   1413  C   HIS A 145     -21.111  -7.053  13.895  1.00 10.00      A    C  
ATOM   1414  O   HIS A 145     -20.591  -6.581  14.907  1.00 10.00      A    O  
ATOM   1415  N   ILE A 146     -21.071  -6.436  12.719  1.00 10.00      A    N  
ATOM   1416  HN  ILE A 146     -21.515  -6.842  11.944  1.00 10.00      A    H  
ATOM   1417  CA  ILE A 146     -20.405  -5.147  12.568  1.00 10.00      A    C  
ATOM   1418  CB  ILE A 146     -19.805  -4.963  11.157  1.00 10.00      A    C  
ATOM   1419  CG1 ILE A 146     -18.953  -6.178  10.775  1.00 10.00      A    C  
ATOM   1420  CG2 ILE A 146     -18.975  -3.686  11.096  1.00 10.00      A    C  
ATOM   1421  CD1 ILE A 146     -18.404  -6.128   9.363  1.00 10.00      A    C  
ATOM   1422  C   ILE A 146     -21.397  -4.024  12.855  1.00 10.00      A    C  
ATOM   1423  O   ILE A 146     -21.242  -3.273  13.823  1.00 10.00      A    O  
ATOM   1424  N   GLY A 147     -22.426  -3.927  12.022  1.00 10.00      A    N  
ATOM   1425  HN  GLY A 147     -22.490  -4.547  11.262  1.00 10.00      A    H  
ATOM   1426  CA  GLY A 147     -23.443  -2.908  12.211  1.00 10.00      A    C  
ATOM   1427  C   GLY A 147     -23.200  -1.669  11.376  1.00 10.00      A    C  
ATOM   1428  O   GLY A 147     -22.412  -1.691  10.427  1.00 10.00      A    O  
ATOM   1429  N   THR A 148     -23.881  -0.588  11.726  1.00 10.00      A    N  
ATOM   1430  HN  THR A 148     -24.476  -0.631  12.506  1.00 10.00      A    H  
ATOM   1431  CA  THR A 148     -23.747   0.673  11.013  1.00 10.00      A    C  
ATOM   1432  CB  THR A 148     -25.058   1.062  10.298  1.00 10.00      A    C  
ATOM   1433  OG1 THR A 148     -26.150   0.317  10.859  1.00 10.00      A    O  
ATOM   1434  HG1 THR A 148     -25.810  -0.491  11.260  1.00 10.00      A    H  
ATOM   1435  CG2 THR A 148     -24.964   0.774   8.805  1.00 10.00      A    C  
ATOM   1436  C   THR A 148     -23.342   1.779  11.982  1.00 10.00      A    C  
ATOM   1437  O   THR A 148     -23.338   1.574  13.196  1.00 10.00      A    O  
ATOM   1438  N   ARG A 149     -23.003   2.942  11.451  1.00 10.00      A    N  
ATOM   1439  HN  ARG A 149     -23.039   3.058  10.476  1.00 10.00      A    H  
ATOM   1440  CA  ARG A 149     -22.592   4.060  12.285  1.00 10.00      A    C  
ATOM   1441  CB  ARG A 149     -21.242   4.608  11.809  1.00 10.00      A    C  
ATOM   1442  CG  ARG A 149     -20.735   5.797  12.611  1.00 10.00      A    C  
ATOM   1443  CD  ARG A 149     -19.672   6.570  11.851  1.00 10.00      A    C  
ATOM   1444  NE  ARG A 149     -20.125   6.970  10.519  1.00 10.00      A    N  
ATOM   1445  HE  ARG A 149     -20.104   6.278   9.811  1.00 10.00      A    H  
ATOM   1446  CZ  ARG A 149     -20.564   8.188  10.204  1.00 10.00      A    C  
ATOM   1447  NH1 ARG A 149     -20.610   9.149  11.122  1.00 10.00      A    N  
ATOM   1448 HH11 ARG A 149     -20.309   8.958  12.106  1.00 10.00      A    H  
ATOM   1449 HH12 ARG A 149     -20.950  10.103  10.868  1.00 10.00      A    H  
ATOM   1450  NH2 ARG A 149     -20.930   8.449   8.954  1.00 10.00      A    N  
ATOM   1451 HH21 ARG A 149     -21.276   9.398   8.691  1.00 10.00      A    H  
ATOM   1452 HH22 ARG A 149     -20.872   7.702   8.221  1.00 10.00      A    H  
ATOM   1453  C   ARG A 149     -23.636   5.172  12.263  1.00 10.00      A    C  
ATOM   1454  O   ARG A 149     -24.269   5.422  11.240  1.00 10.00      A    O  
ATOM   1455  N   ASN A 150     -23.820   5.819  13.402  1.00 10.00      A    N  
ATOM   1456  HN  ASN A 150     -23.311   5.544  14.195  1.00 10.00      A    H  
ATOM   1457  CA  ASN A 150     -24.764   6.922  13.517  1.00 10.00      A    C  
ATOM   1458  CB  ASN A 150     -25.572   6.799  14.814  1.00 10.00      A    C  
ATOM   1459  CG  ASN A 150     -26.766   7.739  14.888  1.00 10.00      A    C  
ATOM   1460  OD1 ASN A 150     -26.702   8.895  14.465  1.00 10.00      A    O  
ATOM   1461  ND2 ASN A 150     -27.869   7.243  15.432  1.00 10.00      A    N  
ATOM   1462 HD21 ASN A 150     -27.849   6.312  15.751  1.00 10.00      A    H  
ATOM   1463 HD22 ASN A 150     -28.656   7.821  15.495  1.00 10.00      A    H  
ATOM   1464  C   ASN A 150     -23.994   8.238  13.492  1.00 10.00      A    C  
ATOM   1465  O   ASN A 150     -23.104   8.455  14.317  1.00 10.00      A    O  
ATOM   1466  N   PRO A 151     -24.317   9.121  12.536  1.00 10.00      A    N  
ATOM   1467  CA  PRO A 151     -23.650  10.423  12.379  1.00 10.00      A    C  
ATOM   1468  CB  PRO A 151     -24.418  11.094  11.230  1.00 10.00      A    C  
ATOM   1469  CG  PRO A 151     -25.689  10.322  11.109  1.00 10.00      A    C  
ATOM   1470  CD  PRO A 151     -25.359   8.921  11.522  1.00 10.00      A    C  
ATOM   1471  C   PRO A 151     -23.710  11.288  13.640  1.00 10.00      A    C  
ATOM   1472  O   PRO A 151     -22.803  12.084  13.899  1.00 10.00      A    O  
ATOM   1473  N   ALA A 152     -24.765  11.120  14.428  1.00 10.00      A    N  
ATOM   1474  HN  ALA A 152     -25.444  10.451  14.185  1.00 10.00      A    H  
ATOM   1475  CA  ALA A 152     -24.931  11.895  15.652  1.00 10.00      A    C  
ATOM   1476  CB  ALA A 152     -26.383  12.302  15.835  1.00 10.00      A    C  
ATOM   1477  C   ALA A 152     -24.432  11.126  16.869  1.00 10.00      A    C  
ATOM   1478  O   ALA A 152     -24.724  11.488  18.009  1.00 10.00      A    O  
ATOM   1479  N   ASN A 153     -23.683  10.060  16.628  1.00 10.00      A    N  
ATOM   1480  HN  ASN A 153     -23.486   9.809  15.700  1.00 10.00      A    H  
ATOM   1481  CA  ASN A 153     -23.148   9.253  17.716  1.00 10.00      A    C  
ATOM   1482  CB  ASN A 153     -23.799   7.872  17.748  1.00 10.00      A    C  
ATOM   1483  CG  ASN A 153     -24.163   7.439  19.154  1.00 10.00      A    C  
ATOM   1484  OD1 ASN A 153     -24.484   8.269  20.010  1.00 10.00      A    O  
ATOM   1485  ND2 ASN A 153     -24.123   6.142  19.402  1.00 10.00      A    N  
ATOM   1486 HD21 ASN A 153     -23.860   5.535  18.674  1.00 10.00      A    H  
ATOM   1487 HD22 ASN A 153     -24.363   5.836  20.301  1.00 10.00      A    H  
ATOM   1488  C   ASN A 153     -21.636   9.124  17.604  1.00 10.00      A    C  
ATOM   1489  O   ASN A 153     -20.919   9.251  18.593  1.00 10.00      A    O  
ATOM   1490  N   ASN A 154     -21.156   8.881  16.392  1.00 10.00      A    N  
ATOM   1491  HN  ASN A 154     -21.776   8.792  15.635  1.00 10.00      A    H  
ATOM   1492  CA  ASN A 154     -19.728   8.736  16.155  1.00 10.00      A    C  
ATOM   1493  CB  ASN A 154     -19.321   7.260  16.237  1.00 10.00      A    C  
ATOM   1494  CG  ASN A 154     -17.817   7.059  16.182  1.00 10.00      A    C  
ATOM   1495  OD1 ASN A 154     -17.045   7.955  16.517  1.00 10.00      A    O  
ATOM   1496  ND2 ASN A 154     -17.392   5.875  15.768  1.00 10.00      A    N  
ATOM   1497 HD21 ASN A 154     -18.061   5.202  15.524  1.00 10.00      A    H  
ATOM   1498 HD22 ASN A 154     -16.424   5.720  15.723  1.00 10.00      A    H  
ATOM   1499  C   ASN A 154     -19.355   9.317  14.797  1.00 10.00      A    C  
ATOM   1500  O   ASN A 154     -20.120   9.209  13.837  1.00 10.00      A    O  
ATOM   1501  N   ALA A 155     -18.184   9.932  14.726  1.00 10.00      A    N  
ATOM   1502  HN  ALA A 155     -17.620   9.971  15.527  1.00 10.00      A    H  
ATOM   1503  CA  ALA A 155     -17.703  10.536  13.490  1.00 10.00      A    C  
ATOM   1504  CB  ALA A 155     -16.558  11.491  13.783  1.00 10.00      A    C  
ATOM   1505  C   ALA A 155     -17.268   9.466  12.492  1.00 10.00      A    C  
ATOM   1506  O   ALA A 155     -16.937   8.343  12.879  1.00 10.00      A    O  
ATOM   1507  N   ALA A 156     -17.267   9.821  11.214  1.00 10.00      A    N  
ATOM   1508  HN  ALA A 156     -17.523  10.734  10.972  1.00 10.00      A    H  
ATOM   1509  CA  ALA A 156     -16.885   8.893  10.160  1.00 10.00      A    C  
ATOM   1510  CB  ALA A 156     -17.505   9.316   8.836  1.00 10.00      A    C  
ATOM   1511  C   ALA A 156     -15.372   8.791  10.021  1.00 10.00      A    C  
ATOM   1512  O   ALA A 156     -14.637   9.722  10.363  1.00 10.00      A    O  
ATOM   1513  N   ILE A 157     -14.919   7.650   9.529  1.00 10.00      A    N  
ATOM   1514  HN  ILE A 157     -15.561   6.941   9.302  1.00 10.00      A    H  
ATOM   1515  CA  ILE A 157     -13.500   7.404   9.316  1.00 10.00      A    C  
ATOM   1516  CB  ILE A 157     -13.111   5.973   9.761  1.00 10.00      A    C  
ATOM   1517  CG1 ILE A 157     -13.633   5.698  11.175  1.00 10.00      A    C  
ATOM   1518  CG2 ILE A 157     -11.600   5.778   9.700  1.00 10.00      A    C  
ATOM   1519  CD1 ILE A 157     -13.525   4.249  11.602  1.00 10.00      A    C  
ATOM   1520  C   ILE A 157     -13.181   7.573   7.835  1.00 10.00      A    C  
ATOM   1521  O   ILE A 157     -14.002   7.252   6.978  1.00 10.00      A    O  
ATOM   1522  N   VAL A 158     -12.005   8.102   7.536  1.00 10.00      A    N  
ATOM   1523  HN  VAL A 158     -11.394   8.354   8.259  1.00 10.00      A    H  
ATOM   1524  CA  VAL A 158     -11.600   8.306   6.152  1.00 10.00      A    C  
ATOM   1525  CB  VAL A 158     -10.264   9.078   6.059  1.00 10.00      A    C  
ATOM   1526  CG1 VAL A 158     -10.009   9.542   4.633  1.00 10.00      A    C  
ATOM   1527  CG2 VAL A 158     -10.254  10.262   7.013  1.00 10.00      A    C  
ATOM   1528  C   VAL A 158     -11.459   6.960   5.441  1.00 10.00      A    C  
ATOM   1529  O   VAL A 158     -10.707   6.097   5.891  1.00 10.00      A    O  
ATOM   1530  N   LEU A 159     -12.203   6.776   4.351  1.00 10.00      A    N  
ATOM   1531  HN  LEU A 159     -12.807   7.493   4.056  1.00 10.00      A    H  
ATOM   1532  CA  LEU A 159     -12.150   5.535   3.582  1.00 10.00      A    C  
ATOM   1533  CB  LEU A 159     -13.205   5.554   2.470  1.00 10.00      A    C  
ATOM   1534  CG  LEU A 159     -13.369   4.267   1.661  1.00 10.00      A    C  
ATOM   1535  CD1 LEU A 159     -14.815   3.803   1.684  1.00 10.00      A    C  
ATOM   1536  CD2 LEU A 159     -12.895   4.468   0.230  1.00 10.00      A    C  
ATOM   1537  C   LEU A 159     -10.760   5.336   2.985  1.00 10.00      A    C  
ATOM   1538  O   LEU A 159     -10.407   5.971   1.991  1.00 10.00      A    O  
ATOM   1539  N   GLN A 160      -9.969   4.474   3.609  1.00 10.00      A    N  
ATOM   1540  HN  GLN A 160     -10.304   4.011   4.403  1.00 10.00      A    H  
ATOM   1541  CA  GLN A 160      -8.616   4.196   3.149  1.00 10.00      A    C  
ATOM   1542  CB  GLN A 160      -7.673   4.026   4.344  1.00 10.00      A    C  
ATOM   1543  CG  GLN A 160      -7.657   5.220   5.281  1.00 10.00      A    C  
ATOM   1544  CD  GLN A 160      -7.532   4.830   6.740  1.00 10.00      A    C  
ATOM   1545  OE1 GLN A 160      -6.795   3.910   7.096  1.00 10.00      A    O  
ATOM   1546  NE2 GLN A 160      -8.277   5.512   7.591  1.00 10.00      A    N  
ATOM   1547 HE21 GLN A 160      -8.861   6.217   7.234  1.00 10.00      A    H  
ATOM   1548 HE22 GLN A 160      -8.214   5.292   8.544  1.00 10.00      A    H  
ATOM   1549  C   GLN A 160      -8.583   2.951   2.278  1.00 10.00      A    C  
ATOM   1550  O   GLN A 160      -9.227   1.950   2.588  1.00 10.00      A    O  
ATOM   1551  N   LEU A 161      -7.835   3.026   1.190  1.00 10.00      A    N  
ATOM   1552  HN  LEU A 161      -7.342   3.852   1.006  1.00 10.00      A    H  
ATOM   1553  CA  LEU A 161      -7.707   1.910   0.267  1.00 10.00      A    C  
ATOM   1554  CB  LEU A 161      -8.008   2.366  -1.164  1.00 10.00      A    C  
ATOM   1555  CG  LEU A 161      -9.449   2.793  -1.449  1.00 10.00      A    C  
ATOM   1556  CD1 LEU A 161      -9.565   3.357  -2.857  1.00 10.00      A    C  
ATOM   1557  CD2 LEU A 161     -10.406   1.623  -1.261  1.00 10.00      A    C  
ATOM   1558  C   LEU A 161      -6.304   1.322   0.345  1.00 10.00      A    C  
ATOM   1559  O   LEU A 161      -5.331   2.057   0.520  1.00 10.00      A    O  
ATOM   1560  N   PRO A 162      -6.182  -0.005   0.218  1.00 10.00      A    N  
ATOM   1561  CA  PRO A 162      -4.885  -0.688   0.287  1.00 10.00      A    C  
ATOM   1562  CB  PRO A 162      -5.275  -2.168   0.337  1.00 10.00      A    C  
ATOM   1563  CG  PRO A 162      -6.596  -2.232  -0.345  1.00 10.00      A    C  
ATOM   1564  CD  PRO A 162      -7.295  -0.947  -0.008  1.00 10.00      A    C  
ATOM   1565  C   PRO A 162      -4.015  -0.409  -0.937  1.00 10.00      A    C  
ATOM   1566  O   PRO A 162      -4.458   0.234  -1.895  1.00 10.00      A    O  
ATOM   1567  N   GLN A 163      -2.774  -0.893  -0.895  1.00 10.00      A    N  
ATOM   1568  HN  GLN A 163      -2.485  -1.394  -0.101  1.00 10.00      A    H  
ATOM   1569  CA  GLN A 163      -1.833  -0.707  -1.997  1.00 10.00      A    C  
ATOM   1570  CB  GLN A 163      -0.466  -1.304  -1.643  1.00 10.00      A    C  
ATOM   1571  CG  GLN A 163       0.260  -0.613  -0.500  1.00 10.00      A    C  
ATOM   1572  CD  GLN A 163       0.670   0.809  -0.832  1.00 10.00      A    C  
ATOM   1573  OE1 GLN A 163       0.847   1.167  -1.996  1.00 10.00      A    O  
ATOM   1574  NE2 GLN A 163       0.840   1.628   0.194  1.00 10.00      A    N  
ATOM   1575 HE21 GLN A 163       0.692   1.278   1.098  1.00 10.00      A    H  
ATOM   1576 HE22 GLN A 163       1.106   2.553   0.007  1.00 10.00      A    H  
ATOM   1577  C   GLN A 163      -2.356  -1.379  -3.260  1.00 10.00      A    C  
ATOM   1578  O   GLN A 163      -2.979  -2.443  -3.192  1.00 10.00      A    O  
ATOM   1579  N   GLY A 164      -2.098  -0.768  -4.408  1.00 10.00      A    N  
ATOM   1580  HN  GLY A 164      -1.584   0.071  -4.406  1.00 10.00      A    H  
ATOM   1581  CA  GLY A 164      -2.558  -1.327  -5.666  1.00 10.00      A    C  
ATOM   1582  C   GLY A 164      -4.030  -1.062  -5.907  1.00 10.00      A    C  
ATOM   1583  O   GLY A 164      -4.721  -1.864  -6.541  1.00 10.00      A    O  
ATOM   1584  N   THR A 165      -4.517   0.053  -5.382  1.00 10.00      A    N  
ATOM   1585  HN  THR A 165      -3.918   0.638  -4.872  1.00 10.00      A    H  
ATOM   1586  CA  THR A 165      -5.912   0.440  -5.537  1.00 10.00      A    C  
ATOM   1587  CB  THR A 165      -6.826  -0.328  -4.552  1.00 10.00      A    C  
ATOM   1588  OG1 THR A 165      -6.666  -1.741  -4.758  1.00 10.00      A    O  
ATOM   1589  HG1 THR A 165      -6.040  -1.880  -5.487  1.00 10.00      A    H  
ATOM   1590  CG2 THR A 165      -8.285   0.043  -4.774  1.00 10.00      A    C  
ATOM   1591  C   THR A 165      -6.077   1.948  -5.338  1.00 10.00      A    C  
ATOM   1592  O   THR A 165      -6.116   2.438  -4.206  1.00 10.00      A    O  
ATOM   1593  N   THR A 166      -6.142   2.679  -6.446  1.00 10.00      A    N  
ATOM   1594  HN  THR A 166      -6.067   2.239  -7.318  1.00 10.00      A    H  
ATOM   1595  CA  THR A 166      -6.301   4.123  -6.404  1.00 10.00      A    C  
ATOM   1596  CB  THR A 166      -5.345   4.801  -7.402  1.00 10.00      A    C  
ATOM   1597  OG1 THR A 166      -5.123   3.923  -8.516  1.00 10.00      A    O  
ATOM   1598  HG1 THR A 166      -4.493   4.327  -9.126  1.00 10.00      A    H  
ATOM   1599  CG2 THR A 166      -4.016   5.122  -6.736  1.00 10.00      A    C  
ATOM   1600  C   THR A 166      -7.734   4.526  -6.740  1.00 10.00      A    C  
ATOM   1601  O   THR A 166      -8.548   3.692  -7.147  1.00 10.00      A    O  
ATOM   1602  N   LEU A 167      -8.035   5.804  -6.563  1.00 10.00      A    N  
ATOM   1603  HN  LEU A 167      -7.345   6.415  -6.232  1.00 10.00      A    H  
ATOM   1604  CA  LEU A 167      -9.360   6.328  -6.852  1.00 10.00      A    C  
ATOM   1605  CB  LEU A 167      -9.565   7.675  -6.148  1.00 10.00      A    C  
ATOM   1606  CG  LEU A 167      -9.515   7.654  -4.620  1.00 10.00      A    C  
ATOM   1607  CD1 LEU A 167      -9.508   9.073  -4.071  1.00 10.00      A    C  
ATOM   1608  CD2 LEU A 167     -10.688   6.865  -4.058  1.00 10.00      A    C  
ATOM   1609  C   LEU A 167      -9.545   6.495  -8.358  1.00 10.00      A    C  
ATOM   1610  O   LEU A 167      -8.628   6.946  -9.053  1.00 10.00      A    O  
ATOM   1611  N   PRO A 168     -10.725   6.114  -8.883  1.00 10.00      A    N  
ATOM   1612  CA  PRO A 168     -11.037   6.227 -10.314  1.00 10.00      A    C  
ATOM   1613  CB  PRO A 168     -12.496   5.760 -10.403  1.00 10.00      A    C  
ATOM   1614  CG  PRO A 168     -12.693   4.916  -9.193  1.00 10.00      A    C  
ATOM   1615  CD  PRO A 168     -11.844   5.535  -8.121  1.00 10.00      A    C  
ATOM   1616  C   PRO A 168     -10.912   7.665 -10.809  1.00 10.00      A    C  
ATOM   1617  O   PRO A 168     -11.040   8.614 -10.030  1.00 10.00      A    O  
ATOM   1618  N   LYS A 169     -10.659   7.817 -12.103  1.00 10.00      A    N  
ATOM   1619  HN  LYS A 169     -10.586   7.019 -12.672  1.00 10.00      A    H  
ATOM   1620  CA  LYS A 169     -10.502   9.134 -12.707  1.00 10.00      A    C  
ATOM   1621  CB  LYS A 169     -10.013   9.010 -14.155  1.00 10.00      A    C  
ATOM   1622  CG  LYS A 169      -9.508  10.314 -14.752  1.00 10.00      A    C  
ATOM   1623  CD  LYS A 169      -9.067  10.130 -16.197  1.00 10.00      A    C  
ATOM   1624  CE  LYS A 169      -8.549  11.434 -16.788  1.00 10.00      A    C  
ATOM   1625  NZ  LYS A 169      -8.279  11.324 -18.248  1.00 10.00      A    N  
ATOM   1626  HZ1 LYS A 169      -8.125  12.271 -18.654  1.00 10.00      A    H  
ATOM   1627  HZ2 LYS A 169      -9.087  10.885 -18.731  1.00 10.00      A    H  
ATOM   1628  HZ3 LYS A 169      -7.432  10.745 -18.420  1.00 10.00      A    H  
ATOM   1629  C   LYS A 169     -11.806   9.925 -12.649  1.00 10.00      A    C  
ATOM   1630  O   LYS A 169     -12.697   9.740 -13.479  1.00 10.00      A    O  
ATOM   1631  N   GLY A 170     -11.904  10.808 -11.666  1.00 10.00      A    N  
ATOM   1632  HN  GLY A 170     -11.159  10.912 -11.038  1.00 10.00      A    H  
ATOM   1633  CA  GLY A 170     -13.094  11.614 -11.511  1.00 10.00      A    C  
ATOM   1634  C   GLY A 170     -13.765  11.385 -10.175  1.00 10.00      A    C  
ATOM   1635  O   GLY A 170     -14.790  11.994  -9.878  1.00 10.00      A    O  
ATOM   1636  N   PHE A 171     -13.189  10.507  -9.366  1.00 10.00      A    N  
ATOM   1637  HN  PHE A 171     -12.366  10.051  -9.653  1.00 10.00      A    H  
ATOM   1638  CA  PHE A 171     -13.747  10.209  -8.056  1.00 10.00      A    C  
ATOM   1639  CB  PHE A 171     -13.785   8.704  -7.805  1.00 10.00      A    C  
ATOM   1640  CG  PHE A 171     -15.110   8.077  -8.122  1.00 10.00      A    C  
ATOM   1641  CD1 PHE A 171     -16.061   7.896  -7.131  1.00 10.00      A    C  
ATOM   1642  CD2 PHE A 171     -15.409   7.675  -9.411  1.00 10.00      A    C  
ATOM   1643  CE1 PHE A 171     -17.282   7.325  -7.420  1.00 10.00      A    C  
ATOM   1644  CE2 PHE A 171     -16.627   7.103  -9.708  1.00 10.00      A    C  
ATOM   1645  CZ  PHE A 171     -17.565   6.928  -8.711  1.00 10.00      A    C  
ATOM   1646  C   PHE A 171     -12.974  10.912  -6.948  1.00 10.00      A    C  
ATOM   1647  O   PHE A 171     -11.744  10.853  -6.898  1.00 10.00      A    O  
ATOM   1648  N   TYR A 172     -13.707  11.586  -6.073  1.00 10.00      A    N  
ATOM   1649  HN  TYR A 172     -14.687  11.598  -6.179  1.00 10.00      A    H  
ATOM   1650  CA  TYR A 172     -13.113  12.304  -4.957  1.00 10.00      A    C  
ATOM   1651  CB  TYR A 172     -13.584  13.763  -4.944  1.00 10.00      A    C  
ATOM   1652  CG  TYR A 172     -13.067  14.607  -6.090  1.00 10.00      A    C  
ATOM   1653  CD1 TYR A 172     -12.148  15.627  -5.869  1.00 10.00      A    C  
ATOM   1654  CD2 TYR A 172     -13.502  14.391  -7.390  1.00 10.00      A    C  
ATOM   1655  CE1 TYR A 172     -11.681  16.406  -6.911  1.00 10.00      A    C  
ATOM   1656  CE2 TYR A 172     -13.039  15.161  -8.436  1.00 10.00      A    C  
ATOM   1657  CZ  TYR A 172     -12.130  16.166  -8.194  1.00 10.00      A    C  
ATOM   1658  OH  TYR A 172     -11.674  16.935  -9.236  1.00 10.00      A    O  
ATOM   1659  HH  TYR A 172     -10.732  17.115  -9.112  1.00 10.00      A    H  
ATOM   1660  C   TYR A 172     -13.502  11.640  -3.648  1.00 10.00      A    C  
ATOM   1661  O   TYR A 172     -14.482  10.897  -3.589  1.00 10.00      A    O  
ATOM   1662  N   ALA A 173     -12.738  11.911  -2.603  1.00 10.00      A    N  
ATOM   1663  HN  ALA A 173     -11.970  12.511  -2.710  1.00 10.00      A    H  
ATOM   1664  CA  ALA A 173     -13.011  11.342  -1.297  1.00 10.00      A    C  
ATOM   1665  CB  ALA A 173     -12.003  10.248  -0.978  1.00 10.00      A    C  
ATOM   1666  C   ALA A 173     -12.977  12.425  -0.231  1.00 10.00      A    C  
ATOM   1667  O   ALA A 173     -12.123  13.314  -0.265  1.00 10.00      A    O  
ATOM   1668  N   GLU A 174     -13.914  12.364   0.700  1.00 10.00      A    N  
ATOM   1669  HN  GLU A 174     -14.580  11.644   0.666  1.00 10.00      A    H  
ATOM   1670  CA  GLU A 174     -13.975  13.340   1.778  1.00 10.00      A    C  
ATOM   1671  CB  GLU A 174     -15.423  13.718   2.097  1.00 10.00      A    C  
ATOM   1672  CG  GLU A 174     -16.124  14.470   0.977  1.00 10.00      A    C  
ATOM   1673  CD  GLU A 174     -17.503  14.953   1.375  1.00 10.00      A    C  
ATOM   1674  OE1 GLU A 174     -17.849  16.115   1.059  1.00 10.00      A    O  
ATOM   1675  OE2 GLU A 174     -18.255  14.171   1.999  1.00 10.00      A    O  
ATOM   1676  C   GLU A 174     -13.274  12.804   3.021  1.00 10.00      A    C  
ATOM   1677  O   GLU A 174     -13.115  11.589   3.182  1.00 10.00      A    O  
ATOM   1678  N   GLY A 175     -12.835  13.713   3.882  1.00 10.00      A    N  
ATOM   1679  HN  GLY A 175     -12.969  14.666   3.684  1.00 10.00      A    H  
ATOM   1680  CA  GLY A 175     -12.156  13.320   5.101  1.00 10.00      A    C  
ATOM   1681  C   GLY A 175     -10.653  13.408   4.964  1.00 10.00      A    C  
ATOM   1682  O   GLY A 175      -9.935  13.532   5.956  1.00 10.00      A    O  
ATOM   1683  N   SER A 176     -10.176  13.351   3.727  1.00 10.00      A    N  
ATOM   1684  HN  SER A 176     -10.802  13.255   2.978  1.00 10.00      A    H  
ATOM   1685  CA  SER A 176      -8.751  13.418   3.448  1.00 10.00      A    C  
ATOM   1686  CB  SER A 176      -8.494  12.975   2.008  1.00 10.00      A    C  
ATOM   1687  OG  SER A 176      -9.352  11.903   1.648  1.00 10.00      A    O  
ATOM   1688  HG  SER A 176      -9.306  11.219   2.324  1.00 10.00      A    H  
ATOM   1689  C   SER A 176      -8.208  14.829   3.667  1.00 10.00      A    C  
ATOM   1690  O   SER A 176      -7.035  15.006   4.002  1.00 10.00      A    O  
ATOM   1691  N   ARG A 177      -9.073  15.824   3.492  1.00 10.00      A    N  
ATOM   1692  HN  ARG A 177      -9.998  15.615   3.256  1.00 10.00      A    H  
ATOM   1693  CA  ARG A 177      -8.684  17.217   3.661  1.00 10.00      A    C  
ATOM   1694  CB  ARG A 177      -9.755  18.155   3.099  1.00 10.00      A    C  
ATOM   1695  CG  ARG A 177      -9.800  18.199   1.580  1.00 10.00      A    C  
ATOM   1696  CD  ARG A 177     -10.831  19.197   1.080  1.00 10.00      A    C  
ATOM   1697  NE  ARG A 177     -10.741  19.391  -0.369  1.00 10.00      A    N  
ATOM   1698  HE  ARG A 177     -10.842  18.594  -0.938  1.00 10.00      A    H  
ATOM   1699  CZ  ARG A 177     -10.546  20.573  -0.951  1.00 10.00      A    C  
ATOM   1700  NH1 ARG A 177     -10.417  21.664  -0.209  1.00 10.00      A    N  
ATOM   1701 HH11 ARG A 177     -10.258  22.588  -0.661  1.00 10.00      A    H  
ATOM   1702 HH12 ARG A 177     -10.477  21.601   0.830  1.00 10.00      A    H  
ATOM   1703  NH2 ARG A 177     -10.476  20.664  -2.273  1.00 10.00      A    N  
ATOM   1704 HH21 ARG A 177     -10.323  21.590  -2.730  1.00 10.00      A    H  
ATOM   1705 HH22 ARG A 177     -10.575  19.808  -2.864  1.00 10.00      A    H  
ATOM   1706  C   ARG A 177      -8.420  17.537   5.125  1.00 10.00      A    C  
ATOM   1707  O   ARG A 177      -9.133  17.066   6.012  1.00 10.00      A    O  
ATOM   1708  N   GLY A 178      -7.401  18.352   5.367  1.00 10.00      A    N  
ATOM   1709  HN  GLY A 178      -6.881  18.702   4.609  1.00 10.00      A    H  
ATOM   1710  CA  GLY A 178      -7.035  18.727   6.723  1.00 10.00      A    C  
ATOM   1711  C   GLY A 178      -8.063  19.615   7.401  1.00 10.00      A    C  
ATOM   1712  O   GLY A 178      -8.035  19.781   8.623  1.00 10.00      A    O  
ATOM   1713  N   GLY A 179      -8.966  20.187   6.609  1.00 10.00      A    N  
ATOM   1714  HN  GLY A 179      -8.922  20.027   5.644  1.00 10.00      A    H  
ATOM   1715  CA  GLY A 179     -10.001  21.049   7.150  1.00 10.00      A    C  
ATOM   1716  C   GLY A 179     -11.053  20.271   7.918  1.00 10.00      A    C  
ATOM   1717  O   GLY A 179     -11.790  20.838   8.725  1.00 10.00      A    O  
ATOM   1718  N   SER A 180     -11.126  18.973   7.667  1.00 10.00      A    N  
ATOM   1719  HN  SER A 180     -10.519  18.576   7.007  1.00 10.00      A    H  
ATOM   1720  CA  SER A 180     -12.084  18.118   8.345  1.00 10.00      A    C  
ATOM   1721  CB  SER A 180     -12.588  17.040   7.381  1.00 10.00      A    C  
ATOM   1722  OG  SER A 180     -12.997  17.611   6.144  1.00 10.00      A    O  
ATOM   1723  HG  SER A 180     -13.887  17.970   6.240  1.00 10.00      A    H  
ATOM   1724  C   SER A 180     -11.445  17.473   9.575  1.00 10.00      A    C  
ATOM   1725  O   SER A 180     -10.323  16.965   9.507  1.00 10.00      A    O  
ATOM   1726  N   GLN A 181     -12.152  17.511  10.698  1.00 10.00      A    N  
ATOM   1727  HN  GLN A 181     -13.031  17.942  10.695  1.00 10.00      A    H  
ATOM   1728  CA  GLN A 181     -11.648  16.931  11.936  1.00 10.00      A    C  
ATOM   1729  CB  GLN A 181     -12.323  17.562  13.157  1.00 10.00      A    C  
ATOM   1730  CG  GLN A 181     -11.969  19.021  13.390  1.00 10.00      A    C  
ATOM   1731  CD  GLN A 181     -12.351  19.489  14.780  1.00 10.00      A    C  
ATOM   1732  OE1 GLN A 181     -13.273  18.955  15.399  1.00 10.00      A    O  
ATOM   1733  NE2 GLN A 181     -11.640  20.484  15.284  1.00 10.00      A    N  
ATOM   1734 HE21 GLN A 181     -10.912  20.858  14.739  1.00 10.00      A    H  
ATOM   1735 HE22 GLN A 181     -11.871  20.816  16.178  1.00 10.00      A    H  
ATOM   1736  C   GLN A 181     -11.836  15.418  11.952  1.00 10.00      A    C  
ATOM   1737  O   GLN A 181     -12.938  14.920  12.177  1.00 10.00      A    O  
ATOM   1738  N   ALA A 182     -10.756  14.700  11.684  1.00 10.00      A    N  
ATOM   1739  HN  ALA A 182      -9.914  15.163  11.491  1.00 10.00      A    H  
ATOM   1740  CA  ALA A 182     -10.781  13.249  11.675  1.00 10.00      A    C  
ATOM   1741  CB  ALA A 182     -10.145  12.718  10.397  1.00 10.00      A    C  
ATOM   1742  C   ALA A 182     -10.052  12.720  12.900  1.00 10.00      A    C  
ATOM   1743  O   ALA A 182      -8.824  12.739  12.957  1.00 10.00      A    O  
ATOM   1744  N   SER A 183     -10.814  12.261  13.880  1.00 10.00      A    N  
ATOM   1745  HN  SER A 183     -11.789  12.278  13.777  1.00 10.00      A    H  
ATOM   1746  CA  SER A 183     -10.247  11.738  15.114  1.00 10.00      A    C  
ATOM   1747  CB  SER A 183     -11.233  11.954  16.262  1.00 10.00      A    C  
ATOM   1748  OG  SER A 183     -11.756  13.275  16.234  1.00 10.00      A    O  
ATOM   1749  HG  SER A 183     -12.518  13.329  16.825  1.00 10.00      A    H  
ATOM   1750  C   SER A 183      -9.886  10.258  14.979  1.00 10.00      A    C  
ATOM   1751  O   SER A 183      -9.807   9.531  15.974  1.00 10.00      A    O  
ATOM   1752  N   SER A 184      -9.676   9.815  13.749  1.00 10.00      A    N  
ATOM   1753  HN  SER A 184      -9.765  10.434  12.996  1.00 10.00      A    H  
ATOM   1754  CA  SER A 184      -9.318   8.437  13.481  1.00 10.00      A    C  
ATOM   1755  CB  SER A 184      -9.754   8.064  12.065  1.00 10.00      A    C  
ATOM   1756  OG  SER A 184     -11.003   8.667  11.750  1.00 10.00      A    O  
ATOM   1757  HG  SER A 184     -11.593   8.609  12.511  1.00 10.00      A    H  
ATOM   1758  C   SER A 184      -7.812   8.235  13.657  1.00 10.00      A    C  
ATOM   1759  O   SER A 184      -7.003   8.908  13.012  1.00 10.00      A    O  
ATOM   1760  N   ARG A 185      -7.445   7.318  14.545  1.00 10.00      A    N  
ATOM   1761  HN  ARG A 185      -8.141   6.817  15.025  1.00 10.00      A    H  
ATOM   1762  CA  ARG A 185      -6.041   7.023  14.817  1.00 10.00      A    C  
ATOM   1763  CB  ARG A 185      -5.909   6.045  15.987  1.00 10.00      A    C  
ATOM   1764  CG  ARG A 185      -6.625   6.452  17.262  1.00 10.00      A    C  
ATOM   1765  CD  ARG A 185      -6.490   5.358  18.307  1.00 10.00      A    C  
ATOM   1766  NE  ARG A 185      -7.183   5.674  19.554  1.00 10.00      A    N  
ATOM   1767  HE  ARG A 185      -7.994   6.228  19.494  1.00 10.00      A    H  
ATOM   1768  CZ  ARG A 185      -6.776   5.248  20.751  1.00 10.00      A    C  
ATOM   1769  NH1 ARG A 185      -5.677   4.504  20.850  1.00 10.00      A    N  
ATOM   1770 HH11 ARG A 185      -5.352   4.167  21.783  1.00 10.00      A    H  
ATOM   1771 HH12 ARG A 185      -5.133   4.249  19.995  1.00 10.00      A    H  
ATOM   1772  NH2 ARG A 185      -7.464   5.562  21.843  1.00 10.00      A    N  
ATOM   1773 HH21 ARG A 185      -8.333   6.141  21.774  1.00 10.00      A    H  
ATOM   1774 HH22 ARG A 185      -7.144   5.228  22.778  1.00 10.00      A    H  
ATOM   1775  C   ARG A 185      -5.386   6.406  13.588  1.00 10.00      A    C  
ATOM   1776  O   ARG A 185      -6.066   5.813  12.752  1.00 10.00      A    O  
ATOM   1777  N   SER A 186      -4.072   6.544  13.482  1.00 10.00      A    N  
ATOM   1778  HN  SER A 186      -3.581   7.039  14.175  1.00 10.00      A    H  
ATOM   1779  CA  SER A 186      -3.335   5.990  12.358  1.00 10.00      A    C  
ATOM   1780  CB  SER A 186      -1.890   6.495  12.385  1.00 10.00      A    C  
ATOM   1781  OG  SER A 186      -1.700   7.431  13.438  1.00 10.00      A    O  
ATOM   1782  HG  SER A 186      -0.986   7.121  14.012  1.00 10.00      A    H  
ATOM   1783  C   SER A 186      -3.369   4.461  12.381  1.00 10.00      A    C  
ATOM   1784  O   SER A 186      -2.633   3.819  13.132  1.00 10.00      A    O  
ATOM   1785  N   SER A 187      -4.237   3.884  11.560  1.00 10.00      A    N  
ATOM   1786  HN  SER A 187      -4.802   4.446  10.986  1.00 10.00      A    H  
ATOM   1787  CA  SER A 187      -4.373   2.439  11.477  1.00 10.00      A    C  
ATOM   1788  CB  SER A 187      -5.835   2.064  11.231  1.00 10.00      A    C  
ATOM   1789  OG  SER A 187      -6.557   3.148  10.668  1.00 10.00      A    O  
ATOM   1790  HG  SER A 187      -7.270   2.800  10.117  1.00 10.00      A    H  
ATOM   1791  C   SER A 187      -3.484   1.894  10.365  1.00 10.00      A    C  
ATOM   1792  O   SER A 187      -3.803   0.891   9.725  1.00 10.00      A    O  
ATOM   1793  N   SER A 188      -2.352   2.553  10.164  1.00 10.00      A    N  
ATOM   1794  HN  SER A 188      -2.150   3.328  10.730  1.00 10.00      A    H  
ATOM   1795  CA  SER A 188      -1.396   2.173   9.134  1.00 10.00      A    C  
ATOM   1796  CB  SER A 188      -0.495   3.369   8.831  1.00 10.00      A    C  
ATOM   1797  OG  SER A 188      -1.189   4.584   9.081  1.00 10.00      A    O  
ATOM   1798  HG  SER A 188      -2.049   4.556   8.647  1.00 10.00      A    H  
ATOM   1799  C   SER A 188      -0.568   0.951   9.549  1.00 10.00      A    C  
ATOM   1800  O   SER A 188       0.642   0.899   9.333  1.00 10.00      A    O  
ATOM   1801  N   ARG A 189      -1.240  -0.031  10.139  1.00 10.00      A    N  
ATOM   1802  HN  ARG A 189      -2.206   0.074  10.280  1.00 10.00      A    H  
ATOM   1803  CA  ARG A 189      -0.592  -1.258  10.580  1.00 10.00      A    C  
ATOM   1804  CB  ARG A 189      -0.946  -1.556  12.037  1.00 10.00      A    C  
ATOM   1805  CG  ARG A 189      -0.343  -0.595  13.046  1.00 10.00      A    C  
ATOM   1806  CD  ARG A 189      -0.822  -0.923  14.450  1.00 10.00      A    C  
ATOM   1807  NE  ARG A 189      -0.102  -0.173  15.478  1.00 10.00      A    N  
ATOM   1808  HE  ARG A 189       0.538   0.512  15.172  1.00 10.00      A    H  
ATOM   1809  CZ  ARG A 189      -0.258  -0.369  16.788  1.00 10.00      A    C  
ATOM   1810  NH1 ARG A 189      -1.109  -1.291  17.230  1.00 10.00      A    N  
ATOM   1811 HH11 ARG A 189      -1.653  -1.870  16.554  1.00 10.00      A    H  
ATOM   1812 HH12 ARG A 189      -1.233  -1.446  18.256  1.00 10.00      A    H  
ATOM   1813  NH2 ARG A 189       0.457   0.340  17.651  1.00 10.00      A    N  
ATOM   1814 HH21 ARG A 189       0.339   0.194  18.677  1.00 10.00      A    H  
ATOM   1815 HH22 ARG A 189       1.150   1.042  17.308  1.00 10.00      A    H  
ATOM   1816  C   ARG A 189      -1.033  -2.417   9.696  1.00 10.00      A    C  
ATOM   1817  O   ARG A 189      -0.468  -3.509   9.746  1.00 10.00      A    O  
ATOM   1818  N   SER A 190      -2.054  -2.171   8.894  1.00 10.00      A    N  
ATOM   1819  HN  SER A 190      -2.464  -1.282   8.900  1.00 10.00      A    H  
ATOM   1820  CA  SER A 190      -2.572  -3.183   7.996  1.00 10.00      A    C  
ATOM   1821  CB  SER A 190      -4.080  -3.008   7.827  1.00 10.00      A    C  
ATOM   1822  OG  SER A 190      -4.709  -2.814   9.083  1.00 10.00      A    O  
ATOM   1823  HG  SER A 190      -5.647  -3.030   9.002  1.00 10.00      A    H  
ATOM   1824  C   SER A 190      -1.873  -3.092   6.646  1.00 10.00      A    C  
ATOM   1825  O   SER A 190      -1.791  -2.018   6.048  1.00 10.00      A    O  
ATOM   1826  N   ARG A 191      -1.357  -4.217   6.181  1.00 10.00      A    N  
ATOM   1827  HN  ARG A 191      -1.455  -5.039   6.707  1.00 10.00      A    H  
ATOM   1828  CA  ARG A 191      -0.661  -4.274   4.909  1.00 10.00      A    C  
ATOM   1829  CB  ARG A 191       0.797  -4.677   5.124  1.00 10.00      A    C  
ATOM   1830  CG  ARG A 191       1.735  -3.543   5.492  1.00 10.00      A    C  
ATOM   1831  CD  ARG A 191       3.142  -4.071   5.735  1.00 10.00      A    C  
ATOM   1832  NE  ARG A 191       4.118  -2.999   5.924  1.00 10.00      A    N  
ATOM   1833  HE  ARG A 191       3.835  -2.086   5.687  1.00 10.00      A    H  
ATOM   1834  CZ  ARG A 191       5.349  -3.185   6.403  1.00 10.00      A    C  
ATOM   1835  NH1 ARG A 191       5.762  -4.409   6.721  1.00 10.00      A    N  
ATOM   1836 HH11 ARG A 191       6.728  -4.562   7.090  1.00 10.00      A    H  
ATOM   1837 HH12 ARG A 191       5.121  -5.226   6.608  1.00 10.00      A    H  
ATOM   1838  NH2 ARG A 191       6.170  -2.151   6.542  1.00 10.00      A    N  
ATOM   1839 HH21 ARG A 191       7.143  -2.295   6.911  1.00 10.00      A    H  
ATOM   1840 HH22 ARG A 191       5.852  -1.185   6.291  1.00 10.00      A    H  
ATOM   1841  C   ARG A 191      -1.321  -5.291   3.989  1.00 10.00      A    C  
ATOM   1842  O   ARG A 191      -1.452  -6.465   4.339  1.00 10.00      A    O  
ATOM   1843  N   ASN A 192      -1.742  -4.841   2.821  1.00 10.00      A    N  
ATOM   1844  HN  ASN A 192      -1.631  -3.889   2.598  1.00 10.00      A    H  
ATOM   1845  CA  ASN A 192      -2.365  -5.730   1.854  1.00 10.00      A    C  
ATOM   1846  CB  ASN A 192      -3.293  -4.946   0.922  1.00 10.00      A    C  
ATOM   1847  CG  ASN A 192      -4.275  -5.833   0.181  1.00 10.00      A    C  
ATOM   1848  OD1 ASN A 192      -5.366  -6.118   0.674  1.00 10.00      A    O  
ATOM   1849  ND2 ASN A 192      -3.902  -6.263  -1.015  1.00 10.00      A    N  
ATOM   1850 HD21 ASN A 192      -3.019  -5.983  -1.358  1.00 10.00      A    H  
ATOM   1851 HD22 ASN A 192      -4.517  -6.843  -1.512  1.00 10.00      A    H  
ATOM   1852  C   ASN A 192      -1.273  -6.417   1.048  1.00 10.00      A    C  
ATOM   1853  O   ASN A 192      -0.182  -5.866   0.886  1.00 10.00      A    O  
ATOM   1854  N   SER A 193      -1.550  -7.610   0.557  1.00 10.00      A    N  
ATOM   1855  HN  SER A 193      -2.429  -8.012   0.730  1.00 10.00      A    H  
ATOM   1856  CA  SER A 193      -0.572  -8.348  -0.225  1.00 10.00      A    C  
ATOM   1857  CB  SER A 193      -0.915  -9.836  -0.231  1.00 10.00      A    C  
ATOM   1858  OG  SER A 193      -1.185 -10.289   1.085  1.00 10.00      A    O  
ATOM   1859  HG  SER A 193      -2.100 -10.066   1.321  1.00 10.00      A    H  
ATOM   1860  C   SER A 193      -0.460  -7.813  -1.652  1.00 10.00      A    C  
ATOM   1861  O   SER A 193      -0.771  -8.510  -2.616  1.00 10.00      A    O  
ATOM   1862  N   SER A 194      -0.022  -6.570  -1.779  1.00 10.00      A    N  
ATOM   1863  HN  SER A 194       0.183  -6.048  -0.971  1.00 10.00      A    H  
ATOM   1864  CA  SER A 194       0.144  -5.952  -3.079  1.00 10.00      A    C  
ATOM   1865  CB  SER A 194      -0.987  -4.959  -3.359  1.00 10.00      A    C  
ATOM   1866  OG  SER A 194      -1.873  -4.860  -2.258  1.00 10.00      A    O  
ATOM   1867  HG  SER A 194      -2.349  -4.021  -2.314  1.00 10.00      A    H  
ATOM   1868  C   SER A 194       1.490  -5.248  -3.178  1.00 10.00      A    C  
ATOM   1869  O   SER A 194       1.680  -4.167  -2.624  1.00 10.00      A    O  
ATOM   1870  N   ARG A 195       2.423  -5.870  -3.880  1.00 10.00      A    N  
ATOM   1871  HN  ARG A 195       2.212  -6.732  -4.292  1.00 10.00      A    H  
ATOM   1872  CA  ARG A 195       3.748  -5.298  -4.067  1.00 10.00      A    C  
ATOM   1873  CB  ARG A 195       4.757  -6.395  -4.416  1.00 10.00      A    C  
ATOM   1874  CG  ARG A 195       6.202  -5.929  -4.507  1.00 10.00      A    C  
ATOM   1875  CD  ARG A 195       7.056  -6.948  -5.241  1.00 10.00      A    C  
ATOM   1876  NE  ARG A 195       6.424  -7.374  -6.491  1.00 10.00      A    N  
ATOM   1877  HE  ARG A 195       5.567  -7.853  -6.421  1.00 10.00      A    H  
ATOM   1878  CZ  ARG A 195       6.923  -7.145  -7.704  1.00 10.00      A    C  
ATOM   1879  NH1 ARG A 195       8.070  -6.494  -7.858  1.00 10.00      A    N  
ATOM   1880 HH11 ARG A 195       8.600  -6.151  -7.028  1.00 10.00      A    H  
ATOM   1881 HH12 ARG A 195       8.442  -6.318  -8.817  1.00 10.00      A    H  
ATOM   1882  NH2 ARG A 195       6.266  -7.570  -8.772  1.00 10.00      A    N  
ATOM   1883 HH21 ARG A 195       6.651  -7.400  -9.730  1.00 10.00      A    H  
ATOM   1884 HH22 ARG A 195       5.361  -8.077  -8.663  1.00 10.00      A    H  
ATOM   1885  C   ARG A 195       3.688  -4.238  -5.166  1.00 10.00      A    C  
ATOM   1886  O   ARG A 195       4.105  -4.467  -6.304  1.00 10.00      A    O  
ATOM   1887  N   ASN A 196       3.107  -3.101  -4.828  1.00 10.00      A    N  
ATOM   1888  HN  ASN A 196       2.760  -2.996  -3.912  1.00 10.00      A    H  
ATOM   1889  CA  ASN A 196       2.967  -1.996  -5.763  1.00 10.00      A    C  
ATOM   1890  CB  ASN A 196       1.526  -1.931  -6.278  1.00 10.00      A    C  
ATOM   1891  CG  ASN A 196       1.311  -0.893  -7.367  1.00 10.00      A    C  
ATOM   1892  OD1 ASN A 196       0.251  -0.277  -7.443  1.00 10.00      A    O  
ATOM   1893  ND2 ASN A 196       2.288  -0.718  -8.241  1.00 10.00      A    N  
ATOM   1894 HD21 ASN A 196       3.098  -1.259  -8.153  1.00 10.00      A    H  
ATOM   1895 HD22 ASN A 196       2.163  -0.041  -8.940  1.00 10.00      A    H  
ATOM   1896  C   ASN A 196       3.335  -0.696  -5.071  1.00 10.00      A    C  
ATOM   1897  O   ASN A 196       2.868  -0.422  -3.969  1.00 10.00      A    O  
ATOM   1898  N   SER A 197       4.185   0.085  -5.713  1.00 10.00      A    N  
ATOM   1899  HN  SER A 197       4.520  -0.190  -6.588  1.00 10.00      A    H  
ATOM   1900  CA  SER A 197       4.628   1.348  -5.156  1.00 10.00      A    C  
ATOM   1901  CB  SER A 197       5.951   1.762  -5.801  1.00 10.00      A    C  
ATOM   1902  OG  SER A 197       6.729   0.620  -6.130  1.00 10.00      A    O  
ATOM   1903  HG  SER A 197       6.589  -0.075  -5.459  1.00 10.00      A    H  
ATOM   1904  C   SER A 197       3.576   2.435  -5.356  1.00 10.00      A    C  
ATOM   1905  O   SER A 197       2.627   2.261  -6.123  1.00 10.00      A    O  
ATOM   1906  N   THR A 198       3.752   3.550  -4.663  1.00 10.00      A    N  
ATOM   1907  HN  THR A 198       4.531   3.625  -4.071  1.00 10.00      A    H  
ATOM   1908  CA  THR A 198       2.829   4.670  -4.750  1.00 10.00      A    C  
ATOM   1909  CB  THR A 198       3.130   5.690  -3.638  1.00 10.00      A    C  
ATOM   1910  OG1 THR A 198       4.552   5.764  -3.441  1.00 10.00      A    O  
ATOM   1911  HG1 THR A 198       4.782   5.410  -2.564  1.00 10.00      A    H  
ATOM   1912  CG2 THR A 198       2.461   5.265  -2.340  1.00 10.00      A    C  
ATOM   1913  C   THR A 198       2.922   5.360  -6.111  1.00 10.00      A    C  
ATOM   1914  O   THR A 198       4.004   5.778  -6.529  1.00 10.00      A    O  
ATOM   1915  N   PRO A 199       1.794   5.460  -6.836  1.00 10.00      A    N  
ATOM   1916  CA  PRO A 199       1.748   6.109  -8.155  1.00 10.00      A    C  
ATOM   1917  CB  PRO A 199       0.292   5.937  -8.601  1.00 10.00      A    C  
ATOM   1918  CG  PRO A 199      -0.465   5.661  -7.349  1.00 10.00      A    C  
ATOM   1919  CD  PRO A 199       0.481   4.934  -6.437  1.00 10.00      A    C  
ATOM   1920  C   PRO A 199       2.118   7.588  -8.081  1.00 10.00      A    C  
ATOM   1921  O   PRO A 199       1.897   8.246  -7.060  1.00 10.00      A    O  
ATOM   1922  N   GLY A 200       2.691   8.104  -9.157  1.00 10.00      A    N  
ATOM   1923  HN  GLY A 200       2.835   7.537  -9.945  1.00 10.00      A    H  
ATOM   1924  CA  GLY A 200       3.094   9.495  -9.188  1.00 10.00      A    C  
ATOM   1925  C   GLY A 200       2.386  10.275 -10.275  1.00 10.00      A    C  
ATOM   1926  O   GLY A 200       2.531   9.972 -11.460  1.00 10.00      A    O  
ATOM   1927  N   SER A 201       1.609  11.269  -9.870  1.00 10.00      A    N  
ATOM   1928  HN  SER A 201       1.521  11.448  -8.912  1.00 10.00      A    H  
ATOM   1929  CA  SER A 201       0.883  12.101 -10.810  1.00 10.00      A    C  
ATOM   1930  CB  SER A 201      -0.177  12.924 -10.074  1.00 10.00      A    C  
ATOM   1931  OG  SER A 201      -1.071  12.083  -9.359  1.00 10.00      A    O  
ATOM   1932  HG  SER A 201      -0.564  11.462  -8.821  1.00 10.00      A    H  
ATOM   1933  C   SER A 201       1.844  13.022 -11.557  1.00 10.00      A    C  
ATOM   1934  O   SER A 201       2.540  13.834 -10.945  1.00 10.00      A    O  
ATOM   1935  N   SER A 202       1.885  12.881 -12.873  1.00 10.00      A    N  
ATOM   1936  HN  SER A 202       1.319  12.201 -13.295  1.00 10.00      A    H  
ATOM   1937  CA  SER A 202       2.757  13.693 -13.714  1.00 10.00      A    C  
ATOM   1938  CB  SER A 202       2.938  13.022 -15.075  1.00 10.00      A    C  
ATOM   1939  OG  SER A 202       3.282  11.656 -14.923  1.00 10.00      A    O  
ATOM   1940  HG  SER A 202       4.177  11.515 -15.260  1.00 10.00      A    H  
ATOM   1941  C   SER A 202       2.207  15.109 -13.885  1.00 10.00      A    C  
ATOM   1942  O   SER A 202       1.921  15.553 -14.999  1.00 10.00      A    O  
ATOM   1943  N   ARG A 203       2.057  15.813 -12.776  1.00 10.00      A    N  
ATOM   1944  HN  ARG A 203       2.316  15.409 -11.917  1.00 10.00      A    H  
ATOM   1945  CA  ARG A 203       1.543  17.172 -12.792  1.00 10.00      A    C  
ATOM   1946  CB  ARG A 203       0.299  17.290 -11.905  1.00 10.00      A    C  
ATOM   1947  CG  ARG A 203      -0.796  16.288 -12.232  1.00 10.00      A    C  
ATOM   1948  CD  ARG A 203      -1.338  16.495 -13.635  1.00 10.00      A    C  
ATOM   1949  NE  ARG A 203      -2.145  15.365 -14.083  1.00 10.00      A    N  
ATOM   1950  HE  ARG A 203      -1.683  14.506 -14.211  1.00 10.00      A    H  
ATOM   1951  CZ  ARG A 203      -3.453  15.429 -14.330  1.00 10.00      A    C  
ATOM   1952  NH1 ARG A 203      -4.108  16.575 -14.196  1.00 10.00      A    N  
ATOM   1953 HH11 ARG A 203      -3.612  17.434 -13.884  1.00 10.00      A    H  
ATOM   1954 HH12 ARG A 203      -5.141  16.617 -14.400  1.00 10.00      A    H  
ATOM   1955  NH2 ARG A 203      -4.102  14.346 -14.738  1.00 10.00      A    N  
ATOM   1956 HH21 ARG A 203      -3.592  13.445 -14.857  1.00 10.00      A    H  
ATOM   1957 HH22 ARG A 203      -5.126  14.391 -14.934  1.00 10.00      A    H  
ATOM   1958  C   ARG A 203       2.613  18.137 -12.315  1.00 10.00      A    C  
ATOM   1959  O   ARG A 203       3.369  17.831 -11.388  1.00 10.00      A    O  
ATOM   1960  N   GLY A 204       2.682  19.294 -12.953  1.00 10.00      A    N  
ATOM   1961  HN  GLY A 204       2.059  19.479 -13.688  1.00 10.00      A    H  
ATOM   1962  CA  GLY A 204       3.665  20.286 -12.579  1.00 10.00      A    C  
ATOM   1963  C   GLY A 204       3.181  21.179 -11.457  1.00 10.00      A    C  
ATOM   1964  O   GLY A 204       2.739  20.701 -10.408  1.00 10.00      A    O  
ATOM   1965  N   THR A 205       3.245  22.475 -11.686  1.00 10.00      A    N  
ATOM   1966  HN  THR A 205       3.583  22.794 -12.550  1.00 10.00      A    H  
ATOM   1967  CA  THR A 205       2.827  23.447 -10.693  1.00 10.00      A    C  
ATOM   1968  CB  THR A 205       3.630  24.744 -10.862  1.00 10.00      A    C  
ATOM   1969  OG1 THR A 205       4.882  24.436 -11.495  1.00 10.00      A    O  
ATOM   1970  HG1 THR A 205       4.848  24.718 -12.416  1.00 10.00      A    H  
ATOM   1971  CG2 THR A 205       3.903  25.387  -9.508  1.00 10.00      A    C  
ATOM   1972  C   THR A 205       1.337  23.744 -10.827  1.00 10.00      A    C  
ATOM   1973  O   THR A 205       0.783  23.695 -11.926  1.00 10.00      A    O  
ATOM   1974  N   SER A 206       0.693  24.042  -9.709  1.00 10.00      A    N  
ATOM   1975  HN  SER A 206       1.186  24.065  -8.862  1.00 10.00      A    H  
ATOM   1976  CA  SER A 206      -0.731  24.342  -9.699  1.00 10.00      A    C  
ATOM   1977  CB  SER A 206      -1.357  23.755  -8.431  1.00 10.00      A    C  
ATOM   1978  OG  SER A 206      -0.698  22.552  -8.059  1.00 10.00      A    O  
ATOM   1979  HG  SER A 206      -0.062  22.743  -7.359  1.00 10.00      A    H  
ATOM   1980  C   SER A 206      -0.958  25.857  -9.752  1.00 10.00      A    C  
ATOM   1981  O   SER A 206      -0.039  26.630  -9.480  1.00 10.00      A    O  
ATOM   1982  N   PRO A 207      -2.174  26.302 -10.126  1.00 10.00      A    N  
ATOM   1983  CA  PRO A 207      -2.509  27.731 -10.200  1.00 10.00      A    C  
ATOM   1984  CB  PRO A 207      -3.859  27.736 -10.925  1.00 10.00      A    C  
ATOM   1985  CG  PRO A 207      -4.458  26.413 -10.603  1.00 10.00      A    C  
ATOM   1986  CD  PRO A 207      -3.307  25.450 -10.534  1.00 10.00      A    C  
ATOM   1987  C   PRO A 207      -2.652  28.362  -8.813  1.00 10.00      A    C  
ATOM   1988  O   PRO A 207      -2.332  27.738  -7.799  1.00 10.00      A    O  
ATOM   1989  N   ALA A 208      -3.144  29.592  -8.776  1.00 10.00      A    N  
ATOM   1990  HN  ALA A 208      -3.404  30.028  -9.620  1.00 10.00      A    H  
ATOM   1991  CA  ALA A 208      -3.325  30.309  -7.519  1.00 10.00      A    C  
ATOM   1992  CB  ALA A 208      -3.302  31.811  -7.757  1.00 10.00      A    C  
ATOM   1993  C   ALA A 208      -4.622  29.886  -6.825  1.00 10.00      A    C  
ATOM   1994  O   ALA A 208      -5.323  28.983  -7.293  1.00 10.00      A    O  
ATOM   1995  N   ARG A 209      -4.941  30.542  -5.714  1.00 10.00      A    N  
ATOM   1996  HN  ARG A 209      -4.360  31.272  -5.404  1.00 10.00      A    H  
ATOM   1997  CA  ARG A 209      -6.148  30.225  -4.960  1.00 10.00      A    C  
ATOM   1998  CB  ARG A 209      -6.060  30.780  -3.533  1.00 10.00      A    C  
ATOM   1999  CG  ARG A 209      -4.902  30.244  -2.706  1.00 10.00      A    C  
ATOM   2000  CD  ARG A 209      -5.020  30.670  -1.248  1.00 10.00      A    C  
ATOM   2001  NE  ARG A 209      -3.778  30.443  -0.505  1.00 10.00      A    N  
ATOM   2002  HE  ARG A 209      -2.942  30.428  -1.026  1.00 10.00      A    H  
ATOM   2003  CZ  ARG A 209      -3.712  30.254   0.816  1.00 10.00      A    C  
ATOM   2004  NH1 ARG A 209      -4.820  30.255   1.552  1.00 10.00      A    N  
ATOM   2005 HH11 ARG A 209      -4.768  30.107   2.586  1.00 10.00      A    H  
ATOM   2006 HH12 ARG A 209      -5.751  30.398   1.100  1.00 10.00      A    H  
ATOM   2007  NH2 ARG A 209      -2.536  30.072   1.403  1.00 10.00      A    N  
ATOM   2008 HH21 ARG A 209      -2.483  29.923   2.435  1.00 10.00      A    H  
ATOM   2009 HH22 ARG A 209      -1.658  30.077   0.836  1.00 10.00      A    H  
ATOM   2010  C   ARG A 209      -7.381  30.796  -5.652  1.00 10.00      A    C  
ATOM   2011  O   ARG A 209      -7.447  31.995  -5.923  1.00 10.00      A    O  
ATOM   2012  N   MET A 210      -8.346  29.932  -5.940  1.00 10.00      A    N  
ATOM   2013  HN  MET A 210      -8.231  28.990  -5.694  1.00 10.00      A    H  
ATOM   2014  CA  MET A 210      -9.582  30.336  -6.597  1.00 10.00      A    C  
ATOM   2015  CB  MET A 210      -9.318  30.792  -8.038  1.00 10.00      A    C  
ATOM   2016  CG  MET A 210     -10.561  31.288  -8.762  1.00 10.00      A    C  
ATOM   2017  SD  MET A 210     -10.298  31.554 -10.528  1.00 10.00      A    S  
ATOM   2018  CE  MET A 210      -9.240  32.997 -10.503  1.00 10.00      A    C  
ATOM   2019  C   MET A 210     -10.565  29.175  -6.606  1.00 10.00      A    C  
ATOM   2020  O   MET A 210     -10.237  28.078  -7.065  1.00 10.00      A    O  
ATOM   2021  N   ALA A 211     -11.767  29.413  -6.109  1.00 10.00      A    N  
ATOM   2022  HN  ALA A 211     -11.974  30.311  -5.767  1.00 10.00      A    H  
ATOM   2023  CA  ALA A 211     -12.794  28.380  -6.070  1.00 10.00      A    C  
ATOM   2024  CB  ALA A 211     -13.799  28.655  -4.956  1.00 10.00      A    C  
ATOM   2025  C   ALA A 211     -13.493  28.271  -7.423  1.00 10.00      A    C  
ATOM   2026  O   ALA A 211     -14.693  28.524  -7.540  1.00 10.00      A    O  
ATOM   2027  N   GLY A 212     -12.728  27.912  -8.443  1.00 10.00      A    N  
ATOM   2028  HN  GLY A 212     -11.775  27.731  -8.286  1.00 10.00      A    H  
ATOM   2029  CA  GLY A 212     -13.277  27.775  -9.775  1.00 10.00      A    C  
ATOM   2030  C   GLY A 212     -13.694  26.349 -10.071  1.00 10.00      A    C  
ATOM   2031  O   GLY A 212     -14.556  25.792  -9.386  1.00 10.00      A    O  
ATOM   2032  N   ASN A 213     -13.079  25.751 -11.081  1.00 10.00      A    N  
ATOM   2033  HN  ASN A 213     -12.398  26.244 -11.593  1.00 10.00      A    H  
ATOM   2034  CA  ASN A 213     -13.400  24.380 -11.460  1.00 10.00      A    C  
ATOM   2035  CB  ASN A 213     -14.344  24.359 -12.662  1.00 10.00      A    C  
ATOM   2036  CG  ASN A 213     -15.611  23.569 -12.399  1.00 10.00      A    C  
ATOM   2037  OD1 ASN A 213     -15.614  22.595 -11.645  1.00 10.00      A    O  
ATOM   2038  ND2 ASN A 213     -16.701  23.983 -13.022  1.00 10.00      A    N  
ATOM   2039 HD21 ASN A 213     -16.631  24.764 -13.612  1.00 10.00      A    H  
ATOM   2040 HD22 ASN A 213     -17.537  23.496 -12.865  1.00 10.00      A    H  
ATOM   2041  C   ASN A 213     -12.134  23.595 -11.771  1.00 10.00      A    C  
ATOM   2042  O   ASN A 213     -12.150  22.659 -12.571  1.00 10.00      A    O  
ATOM   2043  N   GLY A 214     -11.037  23.973 -11.127  1.00 10.00      A    N  
ATOM   2044  HN  GLY A 214     -11.088  24.716 -10.494  1.00 10.00      A    H  
ATOM   2045  CA  GLY A 214      -9.769  23.292 -11.343  1.00 10.00      A    C  
ATOM   2046  C   GLY A 214      -9.670  22.004 -10.549  1.00 10.00      A    C  
ATOM   2047  O   GLY A 214      -8.721  21.802  -9.786  1.00 10.00      A    O  
ATOM   2048  N   GLY A 215     -10.650  21.130 -10.740  1.00 10.00      A    N  
ATOM   2049  HN  GLY A 215     -11.366  21.347 -11.378  1.00 10.00      A    H  
ATOM   2050  CA  GLY A 215     -10.687  19.872 -10.030  1.00 10.00      A    C  
ATOM   2051  C   GLY A 215      -9.543  18.950 -10.395  1.00 10.00      A    C  
ATOM   2052  O   GLY A 215      -9.145  18.111  -9.588  1.00 10.00      A    O  
ATOM   2053  N   ASP A 216      -9.007  19.108 -11.600  1.00 10.00      A    N  
ATOM   2054  HN  ASP A 216      -9.363  19.803 -12.195  1.00 10.00      A    H  
ATOM   2055  CA  ASP A 216      -7.899  18.271 -12.056  1.00 10.00      A    C  
ATOM   2056  CB  ASP A 216      -7.565  18.554 -13.522  1.00 10.00      A    C  
ATOM   2057  CG  ASP A 216      -7.724  17.332 -14.401  1.00 10.00      A    C  
ATOM   2058  OD1 ASP A 216      -6.700  16.699 -14.736  1.00 10.00      A    O  
ATOM   2059  OD2 ASP A 216      -8.874  17.000 -14.764  1.00 10.00      A    O  
ATOM   2060  C   ASP A 216      -6.668  18.496 -11.192  1.00 10.00      A    C  
ATOM   2061  O   ASP A 216      -5.985  17.548 -10.803  1.00 10.00      A    O  
ATOM   2062  N   ALA A 217      -6.406  19.758 -10.875  1.00 10.00      A    N  
ATOM   2063  HN  ALA A 217      -7.000  20.465 -11.205  1.00 10.00      A    H  
ATOM   2064  CA  ALA A 217      -5.262  20.119 -10.054  1.00 10.00      A    C  
ATOM   2065  CB  ALA A 217      -4.954  21.602 -10.206  1.00 10.00      A    C  
ATOM   2066  C   ALA A 217      -5.524  19.773  -8.593  1.00 10.00      A    C  
ATOM   2067  O   ALA A 217      -4.646  19.257  -7.900  1.00 10.00      A    O  
ATOM   2068  N   ALA A 218      -6.748  20.046  -8.144  1.00 10.00      A    N  
ATOM   2069  HN  ALA A 218      -7.397  20.452  -8.754  1.00 10.00      A    H  
ATOM   2070  CA  ALA A 218      -7.152  19.770  -6.770  1.00 10.00      A    C  
ATOM   2071  CB  ALA A 218      -8.572  20.262  -6.526  1.00 10.00      A    C  
ATOM   2072  C   ALA A 218      -7.042  18.281  -6.461  1.00 10.00      A    C  
ATOM   2073  O   ALA A 218      -6.537  17.888  -5.407  1.00 10.00      A    O  
ATOM   2074  N   LEU A 219      -7.497  17.458  -7.400  1.00 10.00      A    N  
ATOM   2075  HN  LEU A 219      -7.876  17.840  -8.225  1.00 10.00      A    H  
ATOM   2076  CA  LEU A 219      -7.453  16.007  -7.245  1.00 10.00      A    C  
ATOM   2077  CB  LEU A 219      -8.208  15.322  -8.391  1.00 10.00      A    C  
ATOM   2078  CG  LEU A 219      -8.312  13.795  -8.332  1.00 10.00      A    C  
ATOM   2079  CD1 LEU A 219      -9.100  13.354  -7.106  1.00 10.00      A    C  
ATOM   2080  CD2 LEU A 219      -8.952  13.258  -9.603  1.00 10.00      A    C  
ATOM   2081  C   LEU A 219      -6.013  15.507  -7.194  1.00 10.00      A    C  
ATOM   2082  O   LEU A 219      -5.684  14.617  -6.410  1.00 10.00      A    O  
ATOM   2083  N   ALA A 220      -5.159  16.091  -8.026  1.00 10.00      A    N  
ATOM   2084  HN  ALA A 220      -5.484  16.797  -8.624  1.00 10.00      A    H  
ATOM   2085  CA  ALA A 220      -3.753  15.708  -8.075  1.00 10.00      A    C  
ATOM   2086  CB  ALA A 220      -3.033  16.453  -9.188  1.00 10.00      A    C  
ATOM   2087  C   ALA A 220      -3.070  15.958  -6.733  1.00 10.00      A    C  
ATOM   2088  O   ALA A 220      -2.422  15.070  -6.183  1.00 10.00      A    O  
ATOM   2089  N   LEU A 221      -3.242  17.163  -6.203  1.00 10.00      A    N  
ATOM   2090  HN  LEU A 221      -3.782  17.825  -6.691  1.00 10.00      A    H  
ATOM   2091  CA  LEU A 221      -2.643  17.533  -4.924  1.00 10.00      A    C  
ATOM   2092  CB  LEU A 221      -2.849  19.022  -4.645  1.00 10.00      A    C  
ATOM   2093  CG  LEU A 221      -2.077  19.986  -5.546  1.00 10.00      A    C  
ATOM   2094  CD1 LEU A 221      -2.540  21.418  -5.323  1.00 10.00      A    C  
ATOM   2095  CD2 LEU A 221      -0.581  19.861  -5.303  1.00 10.00      A    C  
ATOM   2096  C   LEU A 221      -3.212  16.700  -3.779  1.00 10.00      A    C  
ATOM   2097  O   LEU A 221      -2.502  16.351  -2.834  1.00 10.00      A    O  
ATOM   2098  N   LEU A 222      -4.498  16.392  -3.867  1.00 10.00      A    N  
ATOM   2099  HN  LEU A 222      -5.014  16.712  -4.639  1.00 10.00      A    H  
ATOM   2100  CA  LEU A 222      -5.168  15.602  -2.841  1.00 10.00      A    C  
ATOM   2101  CB  LEU A 222      -6.684  15.634  -3.046  1.00 10.00      A    C  
ATOM   2102  CG  LEU A 222      -7.535  15.012  -1.939  1.00 10.00      A    C  
ATOM   2103  CD1 LEU A 222      -7.449  15.840  -0.667  1.00 10.00      A    C  
ATOM   2104  CD2 LEU A 222      -8.978  14.872  -2.395  1.00 10.00      A    C  
ATOM   2105  C   LEU A 222      -4.668  14.162  -2.857  1.00 10.00      A    C  
ATOM   2106  O   LEU A 222      -4.367  13.585  -1.810  1.00 10.00      A    O  
ATOM   2107  N   LEU A 223      -4.574  13.596  -4.056  1.00 10.00      A    N  
ATOM   2108  HN  LEU A 223      -4.826  14.118  -4.853  1.00 10.00      A    H  
ATOM   2109  CA  LEU A 223      -4.118  12.224  -4.226  1.00 10.00      A    C  
ATOM   2110  CB  LEU A 223      -4.364  11.756  -5.665  1.00 10.00      A    C  
ATOM   2111  CG  LEU A 223      -4.132  10.269  -5.952  1.00 10.00      A    C  
ATOM   2112  CD1 LEU A 223      -5.141   9.410  -5.206  1.00 10.00      A    C  
ATOM   2113  CD2 LEU A 223      -4.196  10.000  -7.447  1.00 10.00      A    C  
ATOM   2114  C   LEU A 223      -2.639  12.088  -3.873  1.00 10.00      A    C  
ATOM   2115  O   LEU A 223      -2.216  11.070  -3.330  1.00 10.00      A    O  
ATOM   2116  N   LEU A 224      -1.868  13.125  -4.177  1.00 10.00      A    N  
ATOM   2117  HN  LEU A 224      -2.272  13.908  -4.615  1.00 10.00      A    H  
ATOM   2118  CA  LEU A 224      -0.438  13.134  -3.896  1.00 10.00      A    C  
ATOM   2119  CB  LEU A 224       0.175  14.474  -4.311  1.00 10.00      A    C  
ATOM   2120  CG  LEU A 224       1.690  14.609  -4.143  1.00 10.00      A    C  
ATOM   2121  CD1 LEU A 224       2.427  13.649  -5.066  1.00 10.00      A    C  
ATOM   2122  CD2 LEU A 224       2.123  16.044  -4.397  1.00 10.00      A    C  
ATOM   2123  C   LEU A 224      -0.163  12.863  -2.420  1.00 10.00      A    C  
ATOM   2124  O   LEU A 224       0.565  11.930  -2.076  1.00 10.00      A    O  
ATOM   2125  N   ASP A 225      -0.761  13.671  -1.551  1.00 10.00      A    N  
ATOM   2126  HN  ASP A 225      -1.338  14.392  -1.883  1.00 10.00      A    H  
ATOM   2127  CA  ASP A 225      -0.573  13.504  -0.112  1.00 10.00      A    C  
ATOM   2128  CB  ASP A 225      -1.031  14.734   0.672  1.00 10.00      A    C  
ATOM   2129  CG  ASP A 225      -0.720  14.616   2.154  1.00 10.00      A    C  
ATOM   2130  OD1 ASP A 225       0.476  14.500   2.504  1.00 10.00      A    O  
ATOM   2131  OD2 ASP A 225      -1.666  14.644   2.973  1.00 10.00      A    O  
ATOM   2132  C   ASP A 225      -1.289  12.256   0.393  1.00 10.00      A    C  
ATOM   2133  O   ASP A 225      -0.845  11.617   1.346  1.00 10.00      A    O  
ATOM   2134  N   ARG A 226      -2.393  11.906  -0.260  1.00 10.00      A    N  
ATOM   2135  HN  ARG A 226      -2.696  12.453  -1.013  1.00 10.00      A    H  
ATOM   2136  CA  ARG A 226      -3.168  10.729   0.115  1.00 10.00      A    C  
ATOM   2137  CB  ARG A 226      -4.396  10.586  -0.786  1.00 10.00      A    C  
ATOM   2138  CG  ARG A 226      -5.424   9.602  -0.266  1.00 10.00      A    C  
ATOM   2139  CD  ARG A 226      -6.077  10.112   1.007  1.00 10.00      A    C  
ATOM   2140  NE  ARG A 226      -6.613   9.018   1.812  1.00 10.00      A    N  
ATOM   2141  HE  ARG A 226      -6.059   8.698   2.562  1.00 10.00      A    H  
ATOM   2142  CZ  ARG A 226      -7.791   8.437   1.602  1.00 10.00      A    C  
ATOM   2143  NH1 ARG A 226      -8.570   8.829   0.597  1.00 10.00      A    N  
ATOM   2144 HH11 ARG A 226      -9.490   8.365   0.435  1.00 10.00      A    H  
ATOM   2145 HH12 ARG A 226      -8.266   9.602  -0.036  1.00 10.00      A    H  
ATOM   2146  NH2 ARG A 226      -8.174   7.442   2.390  1.00 10.00      A    N  
ATOM   2147 HH21 ARG A 226      -7.555   7.127   3.173  1.00 10.00      A    H  
ATOM   2148 HH22 ARG A 226      -9.095   6.971   2.236  1.00 10.00      A    H  
ATOM   2149  C   ARG A 226      -2.307   9.474   0.023  1.00 10.00      A    C  
ATOM   2150  O   ARG A 226      -2.251   8.671   0.954  1.00 10.00      A    O  
ATOM   2151  N   LEU A 227      -1.625   9.322  -1.105  1.00 10.00      A    N  
ATOM   2152  HN  LEU A 227      -1.721   9.994  -1.817  1.00 10.00      A    H  
ATOM   2153  CA  LEU A 227      -0.752   8.183  -1.321  1.00 10.00      A    C  
ATOM   2154  CB  LEU A 227      -0.370   8.092  -2.801  1.00 10.00      A    C  
ATOM   2155  CG  LEU A 227      -1.536   7.918  -3.779  1.00 10.00      A    C  
ATOM   2156  CD1 LEU A 227      -1.106   8.277  -5.191  1.00 10.00      A    C  
ATOM   2157  CD2 LEU A 227      -2.071   6.497  -3.726  1.00 10.00      A    C  
ATOM   2158  C   LEU A 227       0.494   8.320  -0.457  1.00 10.00      A    C  
ATOM   2159  O   LEU A 227       1.051   7.330   0.012  1.00 10.00      A    O  
ATOM   2160  N   ASN A 228       0.900   9.566  -0.236  1.00 10.00      A    N  
ATOM   2161  HN  ASN A 228       0.396  10.305  -0.641  1.00 10.00      A    H  
ATOM   2162  CA  ASN A 228       2.069   9.876   0.581  1.00 10.00      A    C  
ATOM   2163  CB  ASN A 228       2.262  11.397   0.637  1.00 10.00      A    C  
ATOM   2164  CG  ASN A 228       3.182  11.857   1.750  1.00 10.00      A    C  
ATOM   2165  OD1 ASN A 228       4.292  11.352   1.907  1.00 10.00      A    O  
ATOM   2166  ND2 ASN A 228       2.731  12.833   2.524  1.00 10.00      A    N  
ATOM   2167 HD21 ASN A 228       1.833  13.207   2.336  1.00 10.00      A    H  
ATOM   2168 HD22 ASN A 228       3.297  13.137   3.267  1.00 10.00      A    H  
ATOM   2169  C   ASN A 228       1.908   9.311   1.988  1.00 10.00      A    C  
ATOM   2170  O   ASN A 228       2.865   8.812   2.584  1.00 10.00      A    O  
ATOM   2171  N   GLN A 229       0.682   9.373   2.501  1.00 10.00      A    N  
ATOM   2172  HN  GLN A 229      -0.037   9.777   1.966  1.00 10.00      A    H  
ATOM   2173  CA  GLN A 229       0.372   8.865   3.833  1.00 10.00      A    C  
ATOM   2174  CB  GLN A 229      -1.104   9.108   4.164  1.00 10.00      A    C  
ATOM   2175  CG  GLN A 229      -1.490  10.575   4.280  1.00 10.00      A    C  
ATOM   2176  CD  GLN A 229      -2.991  10.790   4.339  1.00 10.00      A    C  
ATOM   2177  OE1 GLN A 229      -3.741   9.934   4.810  1.00 10.00      A    O  
ATOM   2178  NE2 GLN A 229      -3.441  11.942   3.860  1.00 10.00      A    N  
ATOM   2179 HE21 GLN A 229      -2.786  12.581   3.500  1.00 10.00      A    H  
ATOM   2180 HE22 GLN A 229      -4.404  12.112   3.889  1.00 10.00      A    H  
ATOM   2181  C   GLN A 229       0.680   7.374   3.938  1.00 10.00      A    C  
ATOM   2182  O   GLN A 229       1.134   6.892   4.973  1.00 10.00      A    O  
ATOM   2183  N   LEU A 230       0.456   6.654   2.849  1.00 10.00      A    N  
ATOM   2184  HN  LEU A 230       0.127   7.101   2.040  1.00 10.00      A    H  
ATOM   2185  CA  LEU A 230       0.698   5.217   2.815  1.00 10.00      A    C  
ATOM   2186  CB  LEU A 230      -0.245   4.542   1.819  1.00 10.00      A    C  
ATOM   2187  CG  LEU A 230      -1.738   4.625   2.138  1.00 10.00      A    C  
ATOM   2188  CD1 LEU A 230      -2.554   3.992   1.023  1.00 10.00      A    C  
ATOM   2189  CD2 LEU A 230      -2.039   3.954   3.472  1.00 10.00      A    C  
ATOM   2190  C   LEU A 230       2.145   4.907   2.446  1.00 10.00      A    C  
ATOM   2191  O   LEU A 230       2.544   3.747   2.386  1.00 10.00      A    O  
ATOM   2192  N   GLU A 231       2.921   5.950   2.198  1.00 10.00      A    N  
ATOM   2193  HN  GLU A 231       2.538   6.851   2.255  1.00 10.00      A    H  
ATOM   2194  CA  GLU A 231       4.321   5.796   1.832  1.00 10.00      A    C  
ATOM   2195  CB  GLU A 231       4.653   6.734   0.666  1.00 10.00      A    C  
ATOM   2196  CG  GLU A 231       6.099   6.685   0.201  1.00 10.00      A    C  
ATOM   2197  CD  GLU A 231       6.471   5.364  -0.439  1.00 10.00      A    C  
ATOM   2198  OE1 GLU A 231       7.594   4.876  -0.191  1.00 10.00      A    O  
ATOM   2199  OE2 GLU A 231       5.644   4.813  -1.193  1.00 10.00      A    O  
ATOM   2200  C   GLU A 231       5.223   6.096   3.026  1.00 10.00      A    C  
ATOM   2201  O   GLU A 231       6.094   5.298   3.379  1.00 10.00      A    O  
ATOM   2202  N   SER A 232       4.985   7.237   3.662  1.00 10.00      A    N  
ATOM   2203  HN  SER A 232       4.257   7.815   3.350  1.00 10.00      A    H  
ATOM   2204  CA  SER A 232       5.778   7.656   4.810  1.00 10.00      A    C  
ATOM   2205  CB  SER A 232       5.635   9.166   5.033  1.00 10.00      A    C  
ATOM   2206  OG  SER A 232       4.317   9.607   4.739  1.00 10.00      A    O  
ATOM   2207  HG  SER A 232       4.185   9.610   3.780  1.00 10.00      A    H  
ATOM   2208  C   SER A 232       5.403   6.885   6.076  1.00 10.00      A    C  
ATOM   2209  O   SER A 232       6.207   6.763   7.002  1.00 10.00      A    O  
ATOM   2210  N   LYS A 233       4.184   6.359   6.114  1.00 10.00      A    N  
ATOM   2211  HN  LYS A 233       3.584   6.477   5.345  1.00 10.00      A    H  
ATOM   2212  CA  LYS A 233       3.716   5.608   7.273  1.00 10.00      A    C  
ATOM   2213  CB  LYS A 233       2.487   6.291   7.887  1.00 10.00      A    C  
ATOM   2214  CG  LYS A 233       2.766   7.685   8.431  1.00 10.00      A    C  
ATOM   2215  CD  LYS A 233       1.488   8.402   8.848  1.00 10.00      A    C  
ATOM   2216  CE  LYS A 233       1.797   9.787   9.399  1.00 10.00      A    C  
ATOM   2217  NZ  LYS A 233       0.571  10.545   9.768  1.00 10.00      A    N  
ATOM   2218  HZ1 LYS A 233       0.827  11.388  10.320  1.00 10.00      A    H  
ATOM   2219  HZ2 LYS A 233      -0.064   9.951  10.339  1.00 10.00      A    H  
ATOM   2220  HZ3 LYS A 233       0.065  10.849   8.913  1.00 10.00      A    H  
ATOM   2221  C   LYS A 233       3.396   4.164   6.894  1.00 10.00      A    C  
ATOM   2222  O   LYS A 233       2.474   3.554   7.438  1.00 10.00      A    O  
ATOM   2223  N   MET A 234       4.180   3.613   5.975  1.00 10.00      A    N  
ATOM   2224  HN  MET A 234       4.921   4.135   5.603  1.00 10.00      A    H  
ATOM   2225  CA  MET A 234       3.967   2.245   5.508  1.00 10.00      A    C  
ATOM   2226  CB  MET A 234       4.631   2.029   4.145  1.00 10.00      A    C  
ATOM   2227  CG  MET A 234       3.939   1.001   3.260  1.00 10.00      A    C  
ATOM   2228  SD  MET A 234       4.281  -0.706   3.738  1.00 10.00      A    S  
ATOM   2229  CE  MET A 234       3.344  -1.589   2.494  1.00 10.00      A    C  
ATOM   2230  C   MET A 234       4.468   1.212   6.515  1.00 10.00      A    C  
ATOM   2231  O   MET A 234       5.568   0.673   6.379  1.00 10.00      A    O  
ATOM   2232  N   SER A 235       3.657   0.934   7.520  1.00 10.00      A    N  
ATOM   2233  HN  SER A 235       2.794   1.403   7.583  1.00 10.00      A    H  
ATOM   2234  CA  SER A 235       4.010  -0.039   8.543  1.00 10.00      A    C  
ATOM   2235  CB  SER A 235       3.955   0.614   9.922  1.00 10.00      A    C  
ATOM   2236  OG  SER A 235       4.681   1.834   9.921  1.00 10.00      A    O  
ATOM   2237  HG  SER A 235       5.228   1.882   9.129  1.00 10.00      A    H  
ATOM   2238  C   SER A 235       3.074  -1.243   8.476  1.00 10.00      A    C  
ATOM   2239  O   SER A 235       2.098  -1.230   7.727  1.00 10.00      A    O  
ATOM   2240  N   GLY A 236       3.377  -2.288   9.236  1.00 10.00      A    N  
ATOM   2241  HN  GLY A 236       4.168  -2.260   9.814  1.00 10.00      A    H  
ATOM   2242  CA  GLY A 236       2.540  -3.469   9.220  1.00 10.00      A    C  
ATOM   2243  C   GLY A 236       2.833  -4.406  10.370  1.00 10.00      A    C  
ATOM   2244  O   GLY A 236       3.707  -4.134  11.189  1.00 10.00      A    O  
ATOM   2245  N   LYS A 237       2.117  -5.522  10.412  1.00 10.00      A    N  
ATOM   2246  HN  LYS A 237       1.458  -5.692   9.703  1.00 10.00      A    H  
ATOM   2247  CA  LYS A 237       2.278  -6.510  11.469  1.00 10.00      A    C  
ATOM   2248  CB  LYS A 237       0.999  -7.331  11.622  1.00 10.00      A    C  
ATOM   2249  CG  LYS A 237       0.641  -7.658  13.060  1.00 10.00      A    C  
ATOM   2250  CD  LYS A 237      -0.618  -8.504  13.133  1.00 10.00      A    C  
ATOM   2251  CE  LYS A 237      -1.016  -8.764  14.575  1.00 10.00      A    C  
ATOM   2252  NZ  LYS A 237      -2.017  -9.854  14.686  1.00 10.00      A    N  
ATOM   2253  HZ1 LYS A 237      -2.247 -10.026  15.685  1.00 10.00      A    H  
ATOM   2254  HZ2 LYS A 237      -1.639 -10.730  14.274  1.00 10.00      A    H  
ATOM   2255  HZ3 LYS A 237      -2.890  -9.595  14.183  1.00 10.00      A    H  
ATOM   2256  C   LYS A 237       3.463  -7.429  11.184  1.00 10.00      A    C  
ATOM   2257  O   LYS A 237       3.959  -8.118  12.075  1.00 10.00      A    O  
ATOM   2258  N   GLY A 238       3.913  -7.438   9.933  1.00 10.00      A    N  
ATOM   2259  HN  GLY A 238       3.466  -6.886   9.259  1.00 10.00      A    H  
ATOM   2260  CA  GLY A 238       5.051  -8.259   9.554  1.00 10.00      A    C  
ATOM   2261  C   GLY A 238       6.356  -7.526   9.780  1.00 10.00      A    C  
ATOM   2262  O   GLY A 238       7.380  -7.853   9.179  1.00 10.00      A    O  
ATOM   2263  N   GLN A 239       6.297  -6.520  10.643  1.00 10.00      A    N  
ATOM   2264  HN  GLN A 239       5.442  -6.327  11.080  1.00 10.00      A    H  
ATOM   2265  CA  GLN A 239       7.446  -5.703  10.984  1.00 10.00      A    C  
ATOM   2266  CB  GLN A 239       7.466  -4.448  10.105  1.00 10.00      A    C  
ATOM   2267  CG  GLN A 239       8.846  -4.043   9.608  1.00 10.00      A    C  
ATOM   2268  CD  GLN A 239       8.847  -2.666   8.974  1.00 10.00      A    C  
ATOM   2269  OE1 GLN A 239       8.552  -2.515   7.786  1.00 10.00      A    O  
ATOM   2270  NE2 GLN A 239       9.178  -1.652   9.759  1.00 10.00      A    N  
ATOM   2271 HE21 GLN A 239       9.403  -1.842  10.696  1.00 10.00      A    H  
ATOM   2272 HE22 GLN A 239       9.193  -0.750   9.372  1.00 10.00      A    H  
ATOM   2273  C   GLN A 239       7.351  -5.301  12.454  1.00 10.00      A    C  
ATOM   2274  O   GLN A 239       6.457  -5.758  13.171  1.00 10.00      A    O  
ATOM   2275  N   GLN A 240       8.260  -4.442  12.894  1.00 10.00      A    N  
ATOM   2276  HN  GLN A 240       8.933  -4.102  12.272  1.00 10.00      A    H  
ATOM   2277  CA  GLN A 240       8.277  -3.985  14.277  1.00 10.00      A    C  
ATOM   2278  CB  GLN A 240       9.579  -4.403  14.967  1.00 10.00      A    C  
ATOM   2279  CG  GLN A 240       9.425  -5.605  15.889  1.00 10.00      A    C  
ATOM   2280  CD  GLN A 240       8.603  -5.288  17.124  1.00 10.00      A    C  
ATOM   2281  OE1 GLN A 240       8.633  -4.164  17.632  1.00 10.00      A    O  
ATOM   2282  NE2 GLN A 240       7.862  -6.268  17.618  1.00 10.00      A    N  
ATOM   2283 HE21 GLN A 240       7.881  -7.142  17.165  1.00 10.00      A    H  
ATOM   2284 HE22 GLN A 240       7.318  -6.083  18.413  1.00 10.00      A    H  
ATOM   2285  C   GLN A 240       8.075  -2.473  14.371  1.00 10.00      A    C  
ATOM   2286  O   GLN A 240       7.780  -1.812  13.374  1.00 10.00      A    O  
ATOM   2287  N   GLN A 241       8.230  -1.934  15.574  1.00 10.00      A    N  
ATOM   2288  HN  GLN A 241       8.462  -2.516  16.330  1.00 10.00      A    H  
ATOM   2289  CA  GLN A 241       8.062  -0.503  15.803  1.00 10.00      A    C  
ATOM   2290  CB  GLN A 241       7.872  -0.215  17.291  1.00 10.00      A    C  
ATOM   2291  CG  GLN A 241       6.515  -0.615  17.835  1.00 10.00      A    C  
ATOM   2292  CD  GLN A 241       6.336  -0.213  19.284  1.00 10.00      A    C  
ATOM   2293  OE1 GLN A 241       7.296  -0.185  20.059  1.00 10.00      A    O  
ATOM   2294  NE2 GLN A 241       5.110   0.112  19.656  1.00 10.00      A    N  
ATOM   2295 HE21 GLN A 241       4.396   0.075  18.982  1.00 10.00      A    H  
ATOM   2296 HE22 GLN A 241       4.961   0.373  20.588  1.00 10.00      A    H  
ATOM   2297  C   GLN A 241       9.251   0.292  15.279  1.00 10.00      A    C  
ATOM   2298  O   GLN A 241      10.301  -0.273  14.968  1.00 10.00      A    O  
ATOM   2299  N   GLN A 242       9.080   1.604  15.187  1.00 10.00      A    N  
ATOM   2300  HN  GLN A 242       8.220   1.994  15.453  1.00 10.00      A    H  
ATOM   2301  CA  GLN A 242      10.135   2.485  14.708  1.00 10.00      A    C  
ATOM   2302  CB  GLN A 242      10.060   2.648  13.184  1.00 10.00      A    C  
ATOM   2303  CG  GLN A 242       8.787   3.313  12.683  1.00 10.00      A    C  
ATOM   2304  CD  GLN A 242       8.681   3.323  11.169  1.00 10.00      A    C  
ATOM   2305  OE1 GLN A 242       9.688   3.321  10.460  1.00 10.00      A    O  
ATOM   2306  NE2 GLN A 242       7.459   3.338  10.663  1.00 10.00      A    N  
ATOM   2307 HE21 GLN A 242       6.697   3.339  11.283  1.00 10.00      A    H  
ATOM   2308 HE22 GLN A 242       7.365   3.363   9.688  1.00 10.00      A    H  
ATOM   2309  C   GLN A 242      10.054   3.840  15.407  1.00 10.00      A    C  
ATOM   2310  O   GLN A 242       8.972   4.280  15.794  1.00 10.00      A    O  
ATOM   2311  N   GLY A 243      11.195   4.498  15.567  1.00 10.00      A    N  
ATOM   2312  HN  GLY A 243      12.032   4.107  15.234  1.00 10.00      A    H  
ATOM   2313  CA  GLY A 243      11.220   5.789  16.230  1.00 10.00      A    C  
ATOM   2314  C   GLY A 243      11.170   6.945  15.253  1.00 10.00      A    C  
ATOM   2315  O   GLY A 243      11.536   8.069  15.592  1.00 10.00      A    O  
ATOM   2316  N   GLN A 244      10.717   6.670  14.038  1.00 10.00      A    N  
ATOM   2317  HN  GLN A 244      10.437   5.756  13.829  1.00 10.00      A    H  
ATOM   2318  CA  GLN A 244      10.620   7.699  13.012  1.00 10.00      A    C  
ATOM   2319  CB  GLN A 244      10.888   7.111  11.623  1.00 10.00      A    C  
ATOM   2320  CG  GLN A 244      12.118   6.218  11.552  1.00 10.00      A    C  
ATOM   2321  CD  GLN A 244      12.979   6.493  10.334  1.00 10.00      A    C  
ATOM   2322  OE1 GLN A 244      13.079   7.628   9.871  1.00 10.00      A    O  
ATOM   2323  NE2 GLN A 244      13.604   5.455   9.802  1.00 10.00      A    N  
ATOM   2324 HE21 GLN A 244      13.478   4.575  10.216  1.00 10.00      A    H  
ATOM   2325 HE22 GLN A 244      14.167   5.609   9.018  1.00 10.00      A    H  
ATOM   2326  C   GLN A 244       9.253   8.374  13.059  1.00 10.00      A    C  
ATOM   2327  O   GLN A 244       8.363   8.062  12.262  1.00 10.00      A    O  
ATOM   2328  N   THR A 245       9.084   9.271  14.019  1.00 10.00      A    N  
ATOM   2329  HN  THR A 245       9.821   9.452  14.644  1.00 10.00      A    H  
ATOM   2330  CA  THR A 245       7.840   9.998  14.188  1.00 10.00      A    C  
ATOM   2331  CB  THR A 245       7.849  10.768  15.520  1.00 10.00      A    C  
ATOM   2332  OG1 THR A 245       9.082  10.509  16.215  1.00 10.00      A    O  
ATOM   2333  HG1 THR A 245       9.598  11.326  16.265  1.00 10.00      A    H  
ATOM   2334  CG2 THR A 245       6.679  10.337  16.388  1.00 10.00      A    C  
ATOM   2335  C   THR A 245       7.632  10.987  13.046  1.00 10.00      A    C  
ATOM   2336  O   THR A 245       8.456  11.872  12.824  1.00 10.00      A    O  
ATOM   2337  N   VAL A 246       6.542  10.821  12.311  1.00 10.00      A    N  
ATOM   2338  HN  VAL A 246       5.934  10.082  12.516  1.00 10.00      A    H  
ATOM   2339  CA  VAL A 246       6.230  11.715  11.203  1.00 10.00      A    C  
ATOM   2340  CB  VAL A 246       5.163  11.112  10.264  1.00 10.00      A    C  
ATOM   2341  CG1 VAL A 246       4.910  12.025   9.071  1.00 10.00      A    C  
ATOM   2342  CG2 VAL A 246       5.595   9.729   9.794  1.00 10.00      A    C  
ATOM   2343  C   VAL A 246       5.761  13.060  11.748  1.00 10.00      A    C  
ATOM   2344  O   VAL A 246       4.962  13.115  12.686  1.00 10.00      A    O  
ATOM   2345  N   THR A 247       6.273  14.138  11.177  1.00 10.00      A    N  
ATOM   2346  HN  THR A 247       6.901  14.032  10.429  1.00 10.00      A    H  
ATOM   2347  CA  THR A 247       5.918  15.475  11.623  1.00 10.00      A    C  
ATOM   2348  CB  THR A 247       6.984  16.510  11.217  1.00 10.00      A    C  
ATOM   2349  OG1 THR A 247       7.234  16.433   9.805  1.00 10.00      A    O  
ATOM   2350  HG1 THR A 247       7.575  15.554   9.584  1.00 10.00      A    H  
ATOM   2351  CG2 THR A 247       8.281  16.264  11.972  1.00 10.00      A    C  
ATOM   2352  C   THR A 247       4.546  15.899  11.106  1.00 10.00      A    C  
ATOM   2353  O   THR A 247       3.922  15.190  10.314  1.00 10.00      A    O  
ATOM   2354  N   LYS A 248       4.075  17.049  11.569  1.00 10.00      A    N  
ATOM   2355  HN  LYS A 248       4.617  17.565  12.206  1.00 10.00      A    H  
ATOM   2356  CA  LYS A 248       2.774  17.561  11.165  1.00 10.00      A    C  
ATOM   2357  CB  LYS A 248       1.899  17.809  12.395  1.00 10.00      A    C  
ATOM   2358  CG  LYS A 248       1.336  16.546  13.020  1.00 10.00      A    C  
ATOM   2359  CD  LYS A 248       0.214  15.967  12.174  1.00 10.00      A    C  
ATOM   2360  CE  LYS A 248      -0.362  14.711  12.805  1.00 10.00      A    C  
ATOM   2361  NZ  LYS A 248      -1.592  14.256  12.108  1.00 10.00      A    N  
ATOM   2362  HZ1 LYS A 248      -1.403  14.125  11.097  1.00 10.00      A    H  
ATOM   2363  HZ2 LYS A 248      -2.350  14.962  12.215  1.00 10.00      A    H  
ATOM   2364  HZ3 LYS A 248      -1.918  13.352  12.508  1.00 10.00      A    H  
ATOM   2365  C   LYS A 248       2.904  18.842  10.351  1.00 10.00      A    C  
ATOM   2366  O   LYS A 248       2.392  18.932   9.235  1.00 10.00      A    O  
ATOM   2367  N   LYS A 249       3.604  19.823  10.902  1.00 10.00      A    N  
ATOM   2368  HN  LYS A 249       4.019  19.680  11.779  1.00 10.00      A    H  
ATOM   2369  CA  LYS A 249       3.786  21.105  10.230  1.00 10.00      A    C  
ATOM   2370  CB  LYS A 249       4.389  22.147  11.176  1.00 10.00      A    C  
ATOM   2371  CG  LYS A 249       3.441  22.616  12.271  1.00 10.00      A    C  
ATOM   2372  CD  LYS A 249       3.951  23.886  12.934  1.00 10.00      A    C  
ATOM   2373  CE  LYS A 249       2.963  24.410  13.966  1.00 10.00      A    C  
ATOM   2374  NZ  LYS A 249       3.324  25.765  14.452  1.00 10.00      A    N  
ATOM   2375  HZ1 LYS A 249       2.616  26.096  15.137  1.00 10.00      A    H  
ATOM   2376  HZ2 LYS A 249       3.359  26.437  13.658  1.00 10.00      A    H  
ATOM   2377  HZ3 LYS A 249       4.254  25.746  14.916  1.00 10.00      A    H  
ATOM   2378  C   LYS A 249       4.636  20.963   8.973  1.00 10.00      A    C  
ATOM   2379  O   LYS A 249       4.256  21.441   7.903  1.00 10.00      A    O  
ATOM   2380  N   SER A 250       5.776  20.293   9.101  1.00 10.00      A    N  
ATOM   2381  HN  SER A 250       6.027  19.934   9.980  1.00 10.00      A    H  
ATOM   2382  CA  SER A 250       6.669  20.084   7.969  1.00 10.00      A    C  
ATOM   2383  CB  SER A 250       7.986  19.466   8.436  1.00 10.00      A    C  
ATOM   2384  OG  SER A 250       7.899  19.062   9.794  1.00 10.00      A    O  
ATOM   2385  HG  SER A 250       7.761  18.103   9.831  1.00 10.00      A    H  
ATOM   2386  C   SER A 250       6.001  19.206   6.918  1.00 10.00      A    C  
ATOM   2387  O   SER A 250       6.252  19.347   5.722  1.00 10.00      A    O  
ATOM   2388  N   ALA A 251       5.132  18.310   7.376  1.00 10.00      A    N  
ATOM   2389  HN  ALA A 251       4.976  18.248   8.342  1.00 10.00      A    H  
ATOM   2390  CA  ALA A 251       4.409  17.418   6.480  1.00 10.00      A    C  
ATOM   2391  CB  ALA A 251       3.709  16.322   7.269  1.00 10.00      A    C  
ATOM   2392  C   ALA A 251       3.401  18.203   5.650  1.00 10.00      A    C  
ATOM   2393  O   ALA A 251       3.270  17.989   4.444  1.00 10.00      A    O  
ATOM   2394  N   ALA A 252       2.711  19.135   6.303  1.00 10.00      A    N  
ATOM   2395  HN  ALA A 252       2.879  19.265   7.263  1.00 10.00      A    H  
ATOM   2396  CA  ALA A 252       1.710  19.970   5.643  1.00 10.00      A    C  
ATOM   2397  CB  ALA A 252       0.911  20.753   6.671  1.00 10.00      A    C  
ATOM   2398  C   ALA A 252       2.361  20.921   4.641  1.00 10.00      A    C  
ATOM   2399  O   ALA A 252       1.720  21.382   3.695  1.00 10.00      A    O  
ATOM   2400  N   GLU A 253       3.636  21.212   4.853  1.00 10.00      A    N  
ATOM   2401  HN  GLU A 253       4.092  20.826   5.634  1.00 10.00      A    H  
ATOM   2402  CA  GLU A 253       4.375  22.102   3.968  1.00 10.00      A    C  
ATOM   2403  CB  GLU A 253       5.444  22.863   4.753  1.00 10.00      A    C  
ATOM   2404  CG  GLU A 253       4.905  24.044   5.544  1.00 10.00      A    C  
ATOM   2405  CD  GLU A 253       4.509  25.203   4.652  1.00 10.00      A    C  
ATOM   2406  OE1 GLU A 253       3.339  25.259   4.217  1.00 10.00      A    O  
ATOM   2407  OE2 GLU A 253       5.370  26.069   4.380  1.00 10.00      A    O  
ATOM   2408  C   GLU A 253       5.007  21.325   2.821  1.00 10.00      A    C  
ATOM   2409  O   GLU A 253       5.659  21.898   1.947  1.00 10.00      A    O  
ATOM   2410  N   ALA A 254       4.808  20.015   2.828  1.00 10.00      A    N  
ATOM   2411  HN  ALA A 254       4.297  19.610   3.562  1.00 10.00      A    H  
ATOM   2412  CA  ALA A 254       5.354  19.158   1.788  1.00 10.00      A    C  
ATOM   2413  CB  ALA A 254       6.388  18.212   2.373  1.00 10.00      A    C  
ATOM   2414  C   ALA A 254       4.256  18.381   1.069  1.00 10.00      A    C  
ATOM   2415  O   ALA A 254       4.533  17.578   0.177  1.00 10.00      A    O  
ATOM   2416  N   SER A 255       3.004  18.620   1.449  1.00 10.00      A    N  
ATOM   2417  HN  SER A 255       2.831  19.261   2.171  1.00 10.00      A    H  
ATOM   2418  CA  SER A 255       1.882  17.936   0.818  1.00 10.00      A    C  
ATOM   2419  CB  SER A 255       0.652  17.974   1.724  1.00 10.00      A    C  
ATOM   2420  OG  SER A 255       1.003  18.307   3.056  1.00 10.00      A    O  
ATOM   2421  HG  SER A 255       1.726  17.735   3.352  1.00 10.00      A    H  
ATOM   2422  C   SER A 255       1.553  18.578  -0.525  1.00 10.00      A    C  
ATOM   2423  O   SER A 255       0.953  17.952  -1.399  1.00 10.00      A    O  
ATOM   2424  N   LYS A 256       1.950  19.834  -0.677  1.00 10.00      A    N  
ATOM   2425  HN  LYS A 256       2.423  20.277   0.057  1.00 10.00      A    H  
ATOM   2426  CA  LYS A 256       1.697  20.569  -1.909  1.00 10.00      A    C  
ATOM   2427  CB  LYS A 256       1.415  22.042  -1.607  1.00 10.00      A    C  
ATOM   2428  CG  LYS A 256       0.368  22.278  -0.530  1.00 10.00      A    C  
ATOM   2429  CD  LYS A 256       0.996  22.864   0.723  1.00 10.00      A    C  
ATOM   2430  CE  LYS A 256      -0.062  23.264   1.738  1.00 10.00      A    C  
ATOM   2431  NZ  LYS A 256       0.541  23.880   2.948  1.00 10.00      A    N  
ATOM   2432  HZ1 LYS A 256       1.185  23.208   3.411  1.00 10.00      A    H  
ATOM   2433  HZ2 LYS A 256      -0.203  24.150   3.623  1.00 10.00      A    H  
ATOM   2434  HZ3 LYS A 256       1.075  24.732   2.686  1.00 10.00      A    H  
ATOM   2435  C   LYS A 256       2.885  20.453  -2.857  1.00 10.00      A    C  
ATOM   2436  O   LYS A 256       2.864  20.985  -3.967  1.00 10.00      A    O  
ATOM   2437  N   LYS A 257       3.918  19.756  -2.408  1.00 10.00      A    N  
ATOM   2438  HN  LYS A 257       3.866  19.342  -1.524  1.00 10.00      A    H  
ATOM   2439  CA  LYS A 257       5.118  19.565  -3.204  1.00 10.00      A    C  
ATOM   2440  CB  LYS A 257       6.366  19.891  -2.378  1.00 10.00      A    C  
ATOM   2441  CG  LYS A 257       6.487  21.352  -1.976  1.00 10.00      A    C  
ATOM   2442  CD  LYS A 257       7.820  21.622  -1.299  1.00 10.00      A    C  
ATOM   2443  CE  LYS A 257       8.006  23.099  -1.000  1.00 10.00      A    C  
ATOM   2444  NZ  LYS A 257       9.380  23.407  -0.530  1.00 10.00      A    N  
ATOM   2445  HZ1 LYS A 257       9.508  24.436  -0.444  1.00 10.00      A    H  
ATOM   2446  HZ2 LYS A 257      10.081  23.041  -1.206  1.00 10.00      A    H  
ATOM   2447  HZ3 LYS A 257       9.550  22.969   0.400  1.00 10.00      A    H  
ATOM   2448  C   LYS A 257       5.193  18.129  -3.698  1.00 10.00      A    C  
ATOM   2449  O   LYS A 257       5.021  17.194  -2.913  1.00 10.00      A    O  
ATOM   2450  N   PRO A 258       5.436  17.942  -5.006  1.00 10.00      A    N  
ATOM   2451  CA  PRO A 258       5.537  16.610  -5.613  1.00 10.00      A    C  
ATOM   2452  CB  PRO A 258       6.019  16.899  -7.036  1.00 10.00      A    C  
ATOM   2453  CG  PRO A 258       5.544  18.283  -7.311  1.00 10.00      A    C  
ATOM   2454  CD  PRO A 258       5.622  19.013  -6.001  1.00 10.00      A    C  
ATOM   2455  C   PRO A 258       6.539  15.725  -4.875  1.00 10.00      A    C  
ATOM   2456  O   PRO A 258       7.606  16.185  -4.466  1.00 10.00      A    O  
ATOM   2457  N   ARG A 259       6.182  14.456  -4.711  1.00 10.00      A    N  
ATOM   2458  HN  ARG A 259       5.322  14.160  -5.076  1.00 10.00      A    H  
ATOM   2459  CA  ARG A 259       7.020  13.488  -4.010  1.00 10.00      A    C  
ATOM   2460  CB  ARG A 259       6.385  12.095  -4.086  1.00 10.00      A    C  
ATOM   2461  CG  ARG A 259       7.159  11.002  -3.365  1.00 10.00      A    C  
ATOM   2462  CD  ARG A 259       6.491   9.650  -3.543  1.00 10.00      A    C  
ATOM   2463  NE  ARG A 259       7.285   8.560  -2.984  1.00 10.00      A    N  
ATOM   2464  HE  ARG A 259       7.581   8.651  -2.049  1.00 10.00      A    H  
ATOM   2465  CZ  ARG A 259       7.621   7.462  -3.659  1.00 10.00      A    C  
ATOM   2466  NH1 ARG A 259       7.235   7.302  -4.923  1.00 10.00      A    N  
ATOM   2467 HH11 ARG A 259       7.498   6.442  -5.447  1.00 10.00      A    H  
ATOM   2468 HH12 ARG A 259       6.667   8.041  -5.394  1.00 10.00      A    H  
ATOM   2469  NH2 ARG A 259       8.342   6.520  -3.063  1.00 10.00      A    N  
ATOM   2470 HH21 ARG A 259       8.612   5.658  -3.577  1.00 10.00      A    H  
ATOM   2471 HH22 ARG A 259       8.639   6.643  -2.067  1.00 10.00      A    H  
ATOM   2472  C   ARG A 259       8.444  13.459  -4.564  1.00 10.00      A    C  
ATOM   2473  O   ARG A 259       9.416  13.515  -3.809  1.00 10.00      A    O  
ATOM   2474  N   GLN A 260       8.560  13.404  -5.884  1.00 10.00      A    N  
ATOM   2475  HN  GLN A 260       7.744  13.375  -6.436  1.00 10.00      A    H  
ATOM   2476  CA  GLN A 260       9.862  13.357  -6.547  1.00 10.00      A    C  
ATOM   2477  CB  GLN A 260       9.733  12.814  -7.976  1.00 10.00      A    C  
ATOM   2478  CG  GLN A 260       8.913  13.691  -8.913  1.00 10.00      A    C  
ATOM   2479  CD  GLN A 260       7.442  13.325  -8.935  1.00 10.00      A    C  
ATOM   2480  OE1 GLN A 260       6.901  12.805  -7.957  1.00 10.00      A    O  
ATOM   2481  NE2 GLN A 260       6.785  13.598 -10.048  1.00 10.00      A    N  
ATOM   2482 HE21 GLN A 260       7.277  14.014 -10.791  1.00 10.00      A    H  
ATOM   2483 HE22 GLN A 260       5.832  13.378 -10.085  1.00 10.00      A    H  
ATOM   2484  C   GLN A 260      10.567  14.717  -6.559  1.00 10.00      A    C  
ATOM   2485  O   GLN A 260      11.667  14.846  -7.090  1.00 10.00      A    O  
ATOM   2486  N   LYS A 261       9.938  15.727  -5.975  1.00 10.00      A    N  
ATOM   2487  HN  LYS A 261       9.065  15.572  -5.550  1.00 10.00      A    H  
ATOM   2488  CA  LYS A 261      10.525  17.060  -5.931  1.00 10.00      A    C  
ATOM   2489  CB  LYS A 261       9.633  18.074  -6.653  1.00 10.00      A    C  
ATOM   2490  CG  LYS A 261       9.751  18.047  -8.168  1.00 10.00      A    C  
ATOM   2491  CD  LYS A 261       9.003  19.213  -8.796  1.00 10.00      A    C  
ATOM   2492  CE  LYS A 261       9.193  19.243 -10.302  1.00 10.00      A    C  
ATOM   2493  NZ  LYS A 261       8.496  20.401 -10.921  1.00 10.00      A    N  
ATOM   2494  HZ1 LYS A 261       8.876  21.293 -10.545  1.00 10.00      A    H  
ATOM   2495  HZ2 LYS A 261       7.478  20.359 -10.719  1.00 10.00      A    H  
ATOM   2496  HZ3 LYS A 261       8.633  20.389 -11.950  1.00 10.00      A    H  
ATOM   2497  C   LYS A 261      10.757  17.504  -4.493  1.00 10.00      A    C  
ATOM   2498  O   LYS A 261      11.101  18.659  -4.234  1.00 10.00      A    O  
ATOM   2499  N   ARG A 262      10.577  16.581  -3.560  1.00 10.00      A    N  
ATOM   2500  HN  ARG A 262      10.334  15.670  -3.828  1.00 10.00      A    H  
ATOM   2501  CA  ARG A 262      10.752  16.885  -2.146  1.00 10.00      A    C  
ATOM   2502  CB  ARG A 262      10.013  15.867  -1.282  1.00 10.00      A    C  
ATOM   2503  CG  ARG A 262       8.516  16.105  -1.187  1.00 10.00      A    C  
ATOM   2504  CD  ARG A 262       7.825  14.936  -0.514  1.00 10.00      A    C  
ATOM   2505  NE  ARG A 262       6.439  15.233  -0.176  1.00 10.00      A    N  
ATOM   2506  HE  ARG A 262       6.093  16.121  -0.432  1.00 10.00      A    H  
ATOM   2507  CZ  ARG A 262       5.626  14.381   0.446  1.00 10.00      A    C  
ATOM   2508  NH1 ARG A 262       6.061  13.172   0.795  1.00 10.00      A    N  
ATOM   2509 HH11 ARG A 262       5.425  12.498   1.286  1.00 10.00      A    H  
ATOM   2510 HH12 ARG A 262       7.044  12.884   0.579  1.00 10.00      A    H  
ATOM   2511  NH2 ARG A 262       4.384  14.747   0.730  1.00 10.00      A    N  
ATOM   2512 HH21 ARG A 262       4.049  15.701   0.463  1.00 10.00      A    H  
ATOM   2513 HH22 ARG A 262       3.739  14.090   1.221  1.00 10.00      A    H  
ATOM   2514  C   ARG A 262      12.224  16.919  -1.766  1.00 10.00      A    C  
ATOM   2515  O   ARG A 262      13.052  16.249  -2.384  1.00 10.00      A    O  
ATOM   2516  N   THR A 263      12.544  17.705  -0.753  1.00 10.00      A    N  
ATOM   2517  HN  THR A 263      11.837  18.218  -0.303  1.00 10.00      A    H  
ATOM   2518  CA  THR A 263      13.912  17.829  -0.282  1.00 10.00      A    C  
ATOM   2519  CB  THR A 263      14.342  19.309  -0.237  1.00 10.00      A    C  
ATOM   2520  OG1 THR A 263      13.857  19.987  -1.408  1.00 10.00      A    O  
ATOM   2521  HG1 THR A 263      14.104  19.480  -2.195  1.00 10.00      A    H  
ATOM   2522  CG2 THR A 263      15.859  19.426  -0.179  1.00 10.00      A    C  
ATOM   2523  C   THR A 263      14.044  17.223   1.114  1.00 10.00      A    C  
ATOM   2524  O   THR A 263      13.336  17.621   2.040  1.00 10.00      A    O  
ATOM   2525  N   ALA A 264      14.939  16.253   1.253  1.00 10.00      A    N  
ATOM   2526  HN  ALA A 264      15.471  15.977   0.474  1.00 10.00      A    H  
ATOM   2527  CA  ALA A 264      15.158  15.593   2.534  1.00 10.00      A    C  
ATOM   2528  CB  ALA A 264      15.839  14.248   2.330  1.00 10.00      A    C  
ATOM   2529  C   ALA A 264      15.981  16.476   3.465  1.00 10.00      A    C  
ATOM   2530  O   ALA A 264      17.047  16.968   3.090  1.00 10.00      A    O  
ATOM   2531  N   THR A 265      15.488  16.674   4.677  1.00 10.00      A    N  
ATOM   2532  HN  THR A 265      14.638  16.244   4.927  1.00 10.00      A    H  
ATOM   2533  CA  THR A 265      16.176  17.499   5.659  1.00 10.00      A    C  
ATOM   2534  CB  THR A 265      15.415  18.822   5.890  1.00 10.00      A    C  
ATOM   2535  OG1 THR A 265      14.011  18.553   5.989  1.00 10.00      A    O  
ATOM   2536  HG1 THR A 265      13.670  18.326   5.114  1.00 10.00      A    H  
ATOM   2537  CG2 THR A 265      15.659  19.794   4.746  1.00 10.00      A    C  
ATOM   2538  C   THR A 265      16.298  16.754   6.984  1.00 10.00      A    C  
ATOM   2539  O   THR A 265      16.016  15.556   7.060  1.00 10.00      A    O  
ATOM   2540  N   LYS A 266      16.725  17.464   8.024  1.00 10.00      A    N  
ATOM   2541  HN  LYS A 266      16.953  18.410   7.899  1.00 10.00      A    H  
ATOM   2542  CA  LYS A 266      16.867  16.871   9.343  1.00 10.00      A    C  
ATOM   2543  CB  LYS A 266      17.706  17.770  10.254  1.00 10.00      A    C  
ATOM   2544  CG  LYS A 266      18.125  17.114  11.559  1.00 10.00      A    C  
ATOM   2545  CD  LYS A 266      19.067  18.002  12.352  1.00 10.00      A    C  
ATOM   2546  CE  LYS A 266      19.588  17.283  13.583  1.00 10.00      A    C  
ATOM   2547  NZ  LYS A 266      20.708  18.020  14.223  1.00 10.00      A    N  
ATOM   2548  HZ1 LYS A 266      21.450  18.219  13.522  1.00 10.00      A    H  
ATOM   2549  HZ2 LYS A 266      21.115  17.454  14.993  1.00 10.00      A    H  
ATOM   2550  HZ3 LYS A 266      20.367  18.918  14.615  1.00 10.00      A    H  
ATOM   2551  C   LYS A 266      15.491  16.622   9.952  1.00 10.00      A    C  
ATOM   2552  O   LYS A 266      15.240  15.569  10.532  1.00 10.00      A    O  
ATOM   2553  N   GLN A 267      14.599  17.593   9.803  1.00 10.00      A    N  
ATOM   2554  HN  GLN A 267      14.859  18.411   9.333  1.00 10.00      A    H  
ATOM   2555  CA  GLN A 267      13.242  17.468  10.323  1.00 10.00      A    C  
ATOM   2556  CB  GLN A 267      12.583  18.841  10.468  1.00 10.00      A    C  
ATOM   2557  CG  GLN A 267      13.202  19.713  11.548  1.00 10.00      A    C  
ATOM   2558  CD  GLN A 267      12.399  20.970  11.813  1.00 10.00      A    C  
ATOM   2559  OE1 GLN A 267      11.174  20.981  11.665  1.00 10.00      A    O  
ATOM   2560  NE2 GLN A 267      13.079  22.032  12.211  1.00 10.00      A    N  
ATOM   2561 HE21 GLN A 267      14.054  21.947  12.314  1.00 10.00      A    H  
ATOM   2562 HE22 GLN A 267      12.586  22.862  12.383  1.00 10.00      A    H  
ATOM   2563  C   GLN A 267      12.415  16.586   9.398  1.00 10.00      A    C  
ATOM   2564  O   GLN A 267      11.817  15.595   9.824  1.00 10.00      A    O  
ATOM   2565  N   TYR A 268      12.393  16.948   8.126  1.00 10.00      A    N  
ATOM   2566  HN  TYR A 268      12.896  17.741   7.843  1.00 10.00      A    H  
ATOM   2567  CA  TYR A 268      11.661  16.183   7.136  1.00 10.00      A    C  
ATOM   2568  CB  TYR A 268      11.018  17.102   6.093  1.00 10.00      A    C  
ATOM   2569  CG  TYR A 268       9.769  16.522   5.464  1.00 10.00      A    C  
ATOM   2570  CD1 TYR A 268       9.749  16.142   4.129  1.00 10.00      A    C  
ATOM   2571  CD2 TYR A 268       8.614  16.344   6.213  1.00 10.00      A    C  
ATOM   2572  CE1 TYR A 268       8.613  15.602   3.557  1.00 10.00      A    C  
ATOM   2573  CE2 TYR A 268       7.472  15.807   5.650  1.00 10.00      A    C  
ATOM   2574  CZ  TYR A 268       7.479  15.435   4.323  1.00 10.00      A    C  
ATOM   2575  OH  TYR A 268       6.349  14.887   3.760  1.00 10.00      A    O  
ATOM   2576  HH  TYR A 268       6.583  14.045   3.342  1.00 10.00      A    H  
ATOM   2577  C   TYR A 268      12.612  15.189   6.484  1.00 10.00      A    C  
ATOM   2578  O   TYR A 268      13.122  15.418   5.387  1.00 10.00      A    O  
ATOM   2579  N   ASN A 269      12.875  14.107   7.204  1.00 10.00      A    N  
ATOM   2580  HN  ASN A 269      12.450  14.015   8.082  1.00 10.00      A    H  
ATOM   2581  CA  ASN A 269      13.781  13.059   6.747  1.00 10.00      A    C  
ATOM   2582  CB  ASN A 269      14.085  12.065   7.878  1.00 10.00      A    C  
ATOM   2583  CG  ASN A 269      12.845  11.446   8.500  1.00 10.00      A    C  
ATOM   2584  OD1 ASN A 269      11.834  11.239   7.834  1.00 10.00      A    O  
ATOM   2585  ND2 ASN A 269      12.910  11.158   9.789  1.00 10.00      A    N  
ATOM   2586 HD21 ASN A 269      13.743  11.360  10.268  1.00 10.00      A    H  
ATOM   2587 HD22 ASN A 269      12.126  10.752  10.216  1.00 10.00      A    H  
ATOM   2588  C   ASN A 269      13.279  12.339   5.497  1.00 10.00      A    C  
ATOM   2589  O   ASN A 269      12.149  12.549   5.049  1.00 10.00      A    O  
ATOM   2590  N   VAL A 270      14.132  11.473   4.951  1.00 10.00      A    N  
ATOM   2591  HN  VAL A 270      15.006  11.333   5.382  1.00 10.00      A    H  
ATOM   2592  CA  VAL A 270      13.814  10.719   3.741  1.00 10.00      A    C  
ATOM   2593  CB  VAL A 270      14.985   9.806   3.311  1.00 10.00      A    C  
ATOM   2594  CG1 VAL A 270      14.647   9.037   2.040  1.00 10.00      A    C  
ATOM   2595  CG2 VAL A 270      16.250  10.626   3.110  1.00 10.00      A    C  
ATOM   2596  C   VAL A 270      12.539   9.887   3.896  1.00 10.00      A    C  
ATOM   2597  O   VAL A 270      11.753   9.773   2.952  1.00 10.00      A    O  
ATOM   2598  N   ILE A 271      12.328   9.336   5.089  1.00 10.00      A    N  
ATOM   2599  HN  ILE A 271      12.974   9.495   5.808  1.00 10.00      A    H  
ATOM   2600  CA  ILE A 271      11.154   8.506   5.359  1.00 10.00      A    C  
ATOM   2601  CB  ILE A 271      11.215   7.834   6.759  1.00 10.00      A    C  
ATOM   2602  CG1 ILE A 271      10.899   6.341   6.652  1.00 10.00      A    C  
ATOM   2603  CG2 ILE A 271      10.287   8.503   7.766  1.00 10.00      A    C  
ATOM   2604  CD1 ILE A 271      11.993   5.530   5.993  1.00 10.00      A    C  
ATOM   2605  C   ILE A 271       9.850   9.290   5.177  1.00 10.00      A    C  
ATOM   2606  O   ILE A 271       8.809   8.720   4.853  1.00 10.00      A    O  
ATOM   2607  N   GLN A 272       9.922  10.600   5.374  1.00 10.00      A    N  
ATOM   2608  HN  GLN A 272      10.782  10.999   5.627  1.00 10.00      A    H  
ATOM   2609  CA  GLN A 272       8.758  11.460   5.229  1.00 10.00      A    C  
ATOM   2610  CB  GLN A 272       8.788  12.566   6.287  1.00 10.00      A    C  
ATOM   2611  CG  GLN A 272       8.603  12.084   7.715  1.00 10.00      A    C  
ATOM   2612  CD  GLN A 272       8.923  13.166   8.727  1.00 10.00      A    C  
ATOM   2613  OE1 GLN A 272       8.062  13.961   9.099  1.00 10.00      A    O  
ATOM   2614  NE2 GLN A 272      10.164  13.199   9.180  1.00 10.00      A    N  
ATOM   2615 HE21 GLN A 272      10.798  12.526   8.841  1.00 10.00      A    H  
ATOM   2616 HE22 GLN A 272      10.407  13.898   9.827  1.00 10.00      A    H  
ATOM   2617  C   GLN A 272       8.716  12.085   3.838  1.00 10.00      A    C  
ATOM   2618  O   GLN A 272       7.642  12.371   3.304  1.00 10.00      A    O  
ATOM   2619  N   ALA A 273       9.890  12.301   3.259  1.00 10.00      A    N  
ATOM   2620  HN  ALA A 273      10.709  12.048   3.735  1.00 10.00      A    H  
ATOM   2621  CA  ALA A 273       9.995  12.909   1.939  1.00 10.00      A    C  
ATOM   2622  CB  ALA A 273      11.390  13.478   1.723  1.00 10.00      A    C  
ATOM   2623  C   ALA A 273       9.628  11.933   0.827  1.00 10.00      A    C  
ATOM   2624  O   ALA A 273       8.566  12.049   0.213  1.00 10.00      A    O  
ATOM   2625  N   PHE A 274      10.500  10.968   0.581  1.00 10.00      A    N  
ATOM   2626  HN  PHE A 274      11.308  10.899   1.131  1.00 10.00      A    H  
ATOM   2627  CA  PHE A 274      10.276   9.991  -0.475  1.00 10.00      A    C  
ATOM   2628  CB  PHE A 274      11.603   9.603  -1.130  1.00 10.00      A    C  
ATOM   2629  CG  PHE A 274      12.347  10.761  -1.733  1.00 10.00      A    C  
ATOM   2630  CD1 PHE A 274      11.892  11.359  -2.898  1.00 10.00      A    C  
ATOM   2631  CD2 PHE A 274      13.493  11.252  -1.135  1.00 10.00      A    C  
ATOM   2632  CE1 PHE A 274      12.569  12.427  -3.452  1.00 10.00      A    C  
ATOM   2633  CE2 PHE A 274      14.176  12.318  -1.683  1.00 10.00      A    C  
ATOM   2634  CZ  PHE A 274      13.714  12.906  -2.846  1.00 10.00      A    C  
ATOM   2635  C   PHE A 274       9.570   8.754   0.055  1.00 10.00      A    C  
ATOM   2636  O   PHE A 274       8.862   8.069  -0.681  1.00 10.00      A    O  
ATOM   2637  N   GLY A 275       9.770   8.474   1.330  1.00 10.00      A    N  
ATOM   2638  HN  GLY A 275      10.363   9.048   1.864  1.00 10.00      A    H  
ATOM   2639  CA  GLY A 275       9.149   7.321   1.941  1.00 10.00      A    C  
ATOM   2640  C   GLY A 275      10.175   6.317   2.413  1.00 10.00      A    C  
ATOM   2641  O   GLY A 275      11.295   6.686   2.769  1.00 10.00      A    O  
ATOM   2642  N   ARG A 276       9.811   5.047   2.398  1.00 10.00      A    N  
ATOM   2643  HN  ARG A 276       8.921   4.807   2.063  1.00 10.00      A    H  
ATOM   2644  CA  ARG A 276      10.716   3.998   2.839  1.00 10.00      A    C  
ATOM   2645  CB  ARG A 276       9.939   2.831   3.453  1.00 10.00      A    C  
ATOM   2646  CG  ARG A 276       9.102   3.201   4.667  1.00 10.00      A    C  
ATOM   2647  CD  ARG A 276       8.452   1.971   5.289  1.00 10.00      A    C  
ATOM   2648  NE  ARG A 276       9.404   1.180   6.074  1.00 10.00      A    N  
ATOM   2649  HE  ARG A 276       9.647   1.526   6.965  1.00 10.00      A    H  
ATOM   2650  CZ  ARG A 276       9.940   0.030   5.665  1.00 10.00      A    C  
ATOM   2651  NH1 ARG A 276       9.623  -0.472   4.479  1.00 10.00      A    N  
ATOM   2652 HH11 ARG A 276       8.946   0.024   3.859  1.00 10.00      A    H  
ATOM   2653 HH12 ARG A 276      10.049  -1.370   4.159  1.00 10.00      A    H  
ATOM   2654  NH2 ARG A 276      10.792  -0.621   6.444  1.00 10.00      A    N  
ATOM   2655 HH21 ARG A 276      11.043  -0.236   7.383  1.00 10.00      A    H  
ATOM   2656 HH22 ARG A 276      11.211  -1.522   6.125  1.00 10.00      A    H  
ATOM   2657  C   ARG A 276      11.578   3.500   1.683  1.00 10.00      A    C  
ATOM   2658  O   ARG A 276      11.447   3.960   0.546  1.00 10.00      A    O  
ATOM   2659  N   ARG A 277      12.473   2.573   1.978  1.00 10.00      A    N  
ATOM   2660  HN  ARG A 277      12.547   2.257   2.900  1.00 10.00      A    H  
ATOM   2661  CA  ARG A 277      13.342   2.002   0.960  1.00 10.00      A    C  
ATOM   2662  CB  ARG A 277      14.791   1.948   1.446  1.00 10.00      A    C  
ATOM   2663  CG  ARG A 277      15.703   2.957   0.766  1.00 10.00      A    C  
ATOM   2664  CD  ARG A 277      15.146   4.370   0.873  1.00 10.00      A    C  
ATOM   2665  NE  ARG A 277      15.686   5.254  -0.157  1.00 10.00      A    N  
ATOM   2666  HE  ARG A 277      16.666   5.348  -0.203  1.00 10.00      A    H  
ATOM   2667  CZ  ARG A 277      14.938   5.931  -1.028  1.00 10.00      A    C  
ATOM   2668  NH1 ARG A 277      13.613   5.821  -1.000  1.00 10.00      A    N  
ATOM   2669 HH11 ARG A 277      13.152   5.210  -0.293  1.00 10.00      A    H  
ATOM   2670 HH12 ARG A 277      13.026   6.350  -1.686  1.00 10.00      A    H  
ATOM   2671  NH2 ARG A 277      15.522   6.709  -1.931  1.00 10.00      A    N  
ATOM   2672 HH21 ARG A 277      16.565   6.792  -1.953  1.00 10.00      A    H  
ATOM   2673 HH22 ARG A 277      14.946   7.243  -2.621  1.00 10.00      A    H  
ATOM   2674  C   ARG A 277      12.849   0.614   0.588  1.00 10.00      A    C  
ATOM   2675  O   ARG A 277      12.336  -0.111   1.441  1.00 10.00      A    O  
ATOM   2676  N   GLY A 278      12.984   0.249  -0.675  1.00 10.00      A    N  
ATOM   2677  HN  GLY A 278      13.405   0.862  -1.322  1.00 10.00      A    H  
ATOM   2678  CA  GLY A 278      12.525  -1.050  -1.106  1.00 10.00      A    C  
ATOM   2679  C   GLY A 278      13.261  -1.555  -2.326  1.00 10.00      A    C  
ATOM   2680  O   GLY A 278      14.028  -0.819  -2.945  1.00 10.00      A    O  
ATOM   2681  N   PRO A 279      13.036  -2.821  -2.696  1.00 10.00      A    N  
ATOM   2682  CA  PRO A 279      13.675  -3.443  -3.846  1.00 10.00      A    C  
ATOM   2683  CB  PRO A 279      13.727  -4.904  -3.412  1.00 10.00      A    C  
ATOM   2684  CG  PRO A 279      12.485  -5.100  -2.604  1.00 10.00      A    C  
ATOM   2685  CD  PRO A 279      12.138  -3.762  -2.003  1.00 10.00      A    C  
ATOM   2686  C   PRO A 279      12.832  -3.309  -5.110  1.00 10.00      A    C  
ATOM   2687  O   PRO A 279      13.071  -3.996  -6.107  1.00 10.00      A    O  
ATOM   2688  N   GLU A 280      11.837  -2.439  -5.061  1.00 10.00      A    N  
ATOM   2689  HN  GLU A 280      11.691  -1.924  -4.239  1.00 10.00      A    H  
ATOM   2690  CA  GLU A 280      10.964  -2.218  -6.200  1.00 10.00      A    C  
ATOM   2691  CB  GLU A 280       9.557  -1.849  -5.726  1.00 10.00      A    C  
ATOM   2692  CG  GLU A 280       8.911  -2.927  -4.862  1.00 10.00      A    C  
ATOM   2693  CD  GLU A 280       7.586  -2.506  -4.257  1.00 10.00      A    C  
ATOM   2694  OE1 GLU A 280       7.301  -2.918  -3.108  1.00 10.00      A    O  
ATOM   2695  OE2 GLU A 280       6.828  -1.770  -4.926  1.00 10.00      A    O  
ATOM   2696  C   GLU A 280      11.546  -1.130  -7.095  1.00 10.00      A    C  
ATOM   2697  O   GLU A 280      12.044  -0.117  -6.600  1.00 10.00      A    O  
ATOM   2698  N   GLN A 281      11.488  -1.345  -8.406  1.00 10.00      A    N  
ATOM   2699  HN  GLN A 281      11.064  -2.167  -8.735  1.00 10.00      A    H  
ATOM   2700  CA  GLN A 281      12.028  -0.389  -9.375  1.00 10.00      A    C  
ATOM   2701  CB  GLN A 281      11.895  -0.932 -10.800  1.00 10.00      A    C  
ATOM   2702  CG  GLN A 281      12.560  -0.063 -11.860  1.00 10.00      A    C  
ATOM   2703  CD  GLN A 281      12.229  -0.498 -13.275  1.00 10.00      A    C  
ATOM   2704  OE1 GLN A 281      11.974  -1.675 -13.533  1.00 10.00      A    O  
ATOM   2705  NE2 GLN A 281      12.242   0.450 -14.207  1.00 10.00      A    N  
ATOM   2706 HE21 GLN A 281      12.465   1.368 -13.935  1.00 10.00      A    H  
ATOM   2707 HE22 GLN A 281      12.027   0.195 -15.130  1.00 10.00      A    H  
ATOM   2708  C   GLN A 281      11.335   0.966  -9.271  1.00 10.00      A    C  
ATOM   2709  O   GLN A 281      11.948   2.012  -9.485  1.00 10.00      A    O  
ATOM   2710  N   THR A 282      10.058   0.939  -8.924  1.00 10.00      A    N  
ATOM   2711  HN  THR A 282       9.625   0.075  -8.753  1.00 10.00      A    H  
ATOM   2712  CA  THR A 282       9.274   2.155  -8.792  1.00 10.00      A    C  
ATOM   2713  CB  THR A 282       7.788   1.863  -9.047  1.00 10.00      A    C  
ATOM   2714  OG1 THR A 282       7.500   0.518  -8.635  1.00 10.00      A    O  
ATOM   2715  HG1 THR A 282       7.338   0.505  -7.674  1.00 10.00      A    H  
ATOM   2716  CG2 THR A 282       7.488   1.991 -10.532  1.00 10.00      A    C  
ATOM   2717  C   THR A 282       9.470   2.809  -7.421  1.00 10.00      A    C  
ATOM   2718  O   THR A 282       8.853   3.828  -7.107  1.00 10.00      A    O  
ATOM   2719  N   GLN A 283      10.340   2.212  -6.615  1.00 10.00      A    N  
ATOM   2720  HN  GLN A 283      10.803   1.407  -6.932  1.00 10.00      A    H  
ATOM   2721  CA  GLN A 283      10.653   2.722  -5.286  1.00 10.00      A    C  
ATOM   2722  CB  GLN A 283      10.430   1.648  -4.220  1.00 10.00      A    C  
ATOM   2723  CG  GLN A 283       8.980   1.415  -3.848  1.00 10.00      A    C  
ATOM   2724  CD  GLN A 283       8.835   0.472  -2.672  1.00 10.00      A    C  
ATOM   2725  OE1 GLN A 283       9.691  -0.379  -2.433  1.00 10.00      A    O  
ATOM   2726  NE2 GLN A 283       7.750   0.614  -1.931  1.00 10.00      A    N  
ATOM   2727 HE21 GLN A 283       7.107   1.315  -2.180  1.00 10.00      A    H  
ATOM   2728 HE22 GLN A 283       7.624   0.011  -1.171  1.00 10.00      A    H  
ATOM   2729  C   GLN A 283      12.106   3.171  -5.241  1.00 10.00      A    C  
ATOM   2730  O   GLN A 283      12.766   3.276  -6.275  1.00 10.00      A    O  
ATOM   2731  N   GLY A 284      12.604   3.422  -4.042  1.00 10.00      A    N  
ATOM   2732  HN  GLY A 284      12.039   3.303  -3.250  1.00 10.00      A    H  
ATOM   2733  CA  GLY A 284      13.973   3.855  -3.891  1.00 10.00      A    C  
ATOM   2734  C   GLY A 284      14.824   2.821  -3.189  1.00 10.00      A    C  
ATOM   2735  O   GLY A 284      14.433   2.291  -2.147  1.00 10.00      A    O  
ATOM   2736  N   ASN A 285      15.982   2.525  -3.764  1.00 10.00      A    N  
ATOM   2737  HN  ASN A 285      16.221   2.965  -4.609  1.00 10.00      A    H  
ATOM   2738  CA  ASN A 285      16.906   1.557  -3.181  1.00 10.00      A    C  
ATOM   2739  CB  ASN A 285      17.258   0.443  -4.181  1.00 10.00      A    C  
ATOM   2740  CG  ASN A 285      18.266   0.866  -5.243  1.00 10.00      A    C  
ATOM   2741  OD1 ASN A 285      18.227   1.992  -5.751  1.00 10.00      A    O  
ATOM   2742  ND2 ASN A 285      19.180  -0.031  -5.584  1.00 10.00      A    N  
ATOM   2743 HD21 ASN A 285      19.162  -0.914  -5.138  1.00 10.00      A    H  
ATOM   2744 HD22 ASN A 285      19.838   0.214  -6.267  1.00 10.00      A    H  
ATOM   2745  C   ASN A 285      18.172   2.259  -2.712  1.00 10.00      A    C  
ATOM   2746  O   ASN A 285      19.044   1.652  -2.087  1.00 10.00      A    O  
ATOM   2747  N   PHE A 286      18.262   3.542  -3.026  1.00 10.00      A    N  
ATOM   2748  HN  PHE A 286      17.528   3.963  -3.524  1.00 10.00      A    H  
ATOM   2749  CA  PHE A 286      19.406   4.348  -2.647  1.00 10.00      A    C  
ATOM   2750  CB  PHE A 286      19.727   5.343  -3.768  1.00 10.00      A    C  
ATOM   2751  CG  PHE A 286      20.920   6.216  -3.506  1.00 10.00      A    C  
ATOM   2752  CD1 PHE A 286      20.797   7.594  -3.510  1.00 10.00      A    C  
ATOM   2753  CD2 PHE A 286      22.165   5.661  -3.267  1.00 10.00      A    C  
ATOM   2754  CE1 PHE A 286      21.894   8.404  -3.284  1.00 10.00      A    C  
ATOM   2755  CE2 PHE A 286      23.266   6.463  -3.038  1.00 10.00      A    C  
ATOM   2756  CZ  PHE A 286      23.130   7.837  -3.045  1.00 10.00      A    C  
ATOM   2757  C   PHE A 286      19.108   5.089  -1.353  1.00 10.00      A    C  
ATOM   2758  O   PHE A 286      18.241   5.963  -1.316  1.00 10.00      A    O  
ATOM   2759  N   GLY A 287      19.812   4.727  -0.293  1.00 10.00      A    N  
ATOM   2760  HN  GLY A 287      20.481   4.010  -0.381  1.00 10.00      A    H  
ATOM   2761  CA  GLY A 287      19.603   5.365   0.990  1.00 10.00      A    C  
ATOM   2762  C   GLY A 287      19.410   4.352   2.100  1.00 10.00      A    C  
ATOM   2763  O   GLY A 287      18.614   3.423   1.967  1.00 10.00      A    O  
ATOM   2764  N   ASP A 288      20.140   4.527   3.191  1.00 10.00      A    N  
ATOM   2765  HN  ASP A 288      20.750   5.295   3.245  1.00 10.00      A    H  
ATOM   2766  CA  ASP A 288      20.053   3.619   4.325  1.00 10.00      A    C  
ATOM   2767  CB  ASP A 288      21.406   2.959   4.605  1.00 10.00      A    C  
ATOM   2768  CG  ASP A 288      22.562   3.942   4.650  1.00 10.00      A    C  
ATOM   2769  OD1 ASP A 288      22.329   5.151   4.870  1.00 10.00      A    O  
ATOM   2770  OD2 ASP A 288      23.715   3.506   4.447  1.00 10.00      A    O  
ATOM   2771  C   ASP A 288      19.567   4.348   5.565  1.00 10.00      A    C  
ATOM   2772  O   ASP A 288      19.169   5.509   5.493  1.00 10.00      A    O  
ATOM   2773  N   GLN A 289      19.628   3.666   6.701  1.00 10.00      A    N  
ATOM   2774  HN  GLN A 289      19.987   2.756   6.684  1.00 10.00      A    H  
ATOM   2775  CA  GLN A 289      19.191   4.225   7.976  1.00 10.00      A    C  
ATOM   2776  CB  GLN A 289      19.354   3.178   9.081  1.00 10.00      A    C  
ATOM   2777  CG  GLN A 289      18.778   1.813   8.730  1.00 10.00      A    C  
ATOM   2778  CD  GLN A 289      19.171   0.736   9.724  1.00 10.00      A    C  
ATOM   2779  OE1 GLN A 289      19.342   1.004  10.910  1.00 10.00      A    O  
ATOM   2780  NE2 GLN A 289      19.320  -0.489   9.242  1.00 10.00      A    N  
ATOM   2781 HE21 GLN A 289      19.170  -0.632   8.285  1.00 10.00      A    H  
ATOM   2782 HE22 GLN A 289      19.579  -1.206   9.862  1.00 10.00      A    H  
ATOM   2783  C   GLN A 289      19.989   5.476   8.330  1.00 10.00      A    C  
ATOM   2784  O   GLN A 289      19.491   6.369   9.023  1.00 10.00      A    O  
ATOM   2785  N   GLU A 290      21.226   5.527   7.854  1.00 10.00      A    N  
ATOM   2786  HN  GLU A 290      21.561   4.774   7.317  1.00 10.00      A    H  
ATOM   2787  CA  GLU A 290      22.108   6.654   8.102  1.00 10.00      A    C  
ATOM   2788  CB  GLU A 290      23.553   6.251   7.783  1.00 10.00      A    C  
ATOM   2789  CG  GLU A 290      24.580   7.360   7.946  1.00 10.00      A    C  
ATOM   2790  CD  GLU A 290      24.953   7.618   9.390  1.00 10.00      A    C  
ATOM   2791  OE1 GLU A 290      25.898   8.392   9.629  1.00 10.00      A    O  
ATOM   2792  OE2 GLU A 290      24.318   7.037  10.295  1.00 10.00      A    O  
ATOM   2793  C   GLU A 290      21.699   7.858   7.258  1.00 10.00      A    C  
ATOM   2794  O   GLU A 290      21.499   8.958   7.780  1.00 10.00      A    O  
ATOM   2795  N   LEU A 291      21.562   7.638   5.956  1.00 10.00      A    N  
ATOM   2796  HN  LEU A 291      21.722   6.728   5.607  1.00 10.00      A    H  
ATOM   2797  CA  LEU A 291      21.193   8.699   5.025  1.00 10.00      A    C  
ATOM   2798  CB  LEU A 291      21.344   8.212   3.580  1.00 10.00      A    C  
ATOM   2799  CG  LEU A 291      22.130   9.113   2.621  1.00 10.00      A    C  
ATOM   2800  CD1 LEU A 291      22.170   8.500   1.229  1.00 10.00      A    C  
ATOM   2801  CD2 LEU A 291      21.538  10.512   2.572  1.00 10.00      A    C  
ATOM   2802  C   LEU A 291      19.770   9.205   5.257  1.00 10.00      A    C  
ATOM   2803  O   LEU A 291      19.516  10.410   5.193  1.00 10.00      A    O  
ATOM   2804  N   ILE A 292      18.853   8.283   5.534  1.00 10.00      A    N  
ATOM   2805  HN  ILE A 292      19.131   7.341   5.593  1.00 10.00      A    H  
ATOM   2806  CA  ILE A 292      17.446   8.621   5.754  1.00 10.00      A    C  
ATOM   2807  CB  ILE A 292      16.592   7.368   6.085  1.00 10.00      A    C  
ATOM   2808  CG1 ILE A 292      16.367   6.528   4.820  1.00 10.00      A    C  
ATOM   2809  CG2 ILE A 292      15.256   7.753   6.711  1.00 10.00      A    C  
ATOM   2810  CD1 ILE A 292      15.741   5.173   5.076  1.00 10.00      A    C  
ATOM   2811  C   ILE A 292      17.248   9.699   6.822  1.00 10.00      A    C  
ATOM   2812  O   ILE A 292      16.484  10.646   6.620  1.00 10.00      A    O  
ATOM   2813  N   ARG A 293      17.958   9.576   7.934  1.00 10.00      A    N  
ATOM   2814  HN  ARG A 293      18.595   8.833   8.019  1.00 10.00      A    H  
ATOM   2815  CA  ARG A 293      17.822  10.532   9.028  1.00 10.00      A    C  
ATOM   2816  CB  ARG A 293      17.981   9.836  10.383  1.00 10.00      A    C  
ATOM   2817  CG  ARG A 293      16.741   9.089  10.843  1.00 10.00      A    C  
ATOM   2818  CD  ARG A 293      16.870   8.648  12.291  1.00 10.00      A    C  
ATOM   2819  NE  ARG A 293      16.993   9.783  13.205  1.00 10.00      A    N  
ATOM   2820  HE  ARG A 293      16.743  10.671  12.863  1.00 10.00      A    H  
ATOM   2821  CZ  ARG A 293      17.436   9.681  14.459  1.00 10.00      A    C  
ATOM   2822  NH1 ARG A 293      17.786   8.494  14.943  1.00 10.00      A    N  
ATOM   2823 HH11 ARG A 293      18.131   8.400  15.928  1.00 10.00      A    H  
ATOM   2824 HH12 ARG A 293      17.727   7.647  14.337  1.00 10.00      A    H  
ATOM   2825  NH2 ARG A 293      17.505  10.762  15.229  1.00 10.00      A    N  
ATOM   2826 HH21 ARG A 293      17.848  10.689  16.213  1.00 10.00      A    H  
ATOM   2827 HH22 ARG A 293      17.225  11.694  14.853  1.00 10.00      A    H  
ATOM   2828  C   ARG A 293      18.791  11.708   8.917  1.00 10.00      A    C  
ATOM   2829  O   ARG A 293      19.079  12.375   9.915  1.00 10.00      A    O  
ATOM   2830  N   GLN A 294      19.287  11.966   7.714  1.00 10.00      A    N  
ATOM   2831  HN  GLN A 294      19.022  11.401   6.954  1.00 10.00      A    H  
ATOM   2832  CA  GLN A 294      20.215  13.071   7.493  1.00 10.00      A    C  
ATOM   2833  CB  GLN A 294      21.640  12.556   7.283  1.00 10.00      A    C  
ATOM   2834  CG  GLN A 294      22.444  12.451   8.567  1.00 10.00      A    C  
ATOM   2835  CD  GLN A 294      23.795  11.802   8.363  1.00 10.00      A    C  
ATOM   2836  OE1 GLN A 294      24.790  12.476   8.097  1.00 10.00      A    O  
ATOM   2837  NE2 GLN A 294      23.842  10.486   8.481  1.00 10.00      A    N  
ATOM   2838 HE21 GLN A 294      23.007  10.007   8.684  1.00 10.00      A    H  
ATOM   2839 HE22 GLN A 294      24.708  10.041   8.365  1.00 10.00      A    H  
ATOM   2840  C   GLN A 294      19.781  13.939   6.319  1.00 10.00      A    C  
ATOM   2841  O   GLN A 294      19.556  15.139   6.477  1.00 10.00      A    O  
ATOM   2842  N   GLY A 295      19.658  13.328   5.148  1.00 10.00      A    N  
ATOM   2843  HN  GLY A 295      19.842  12.366   5.085  1.00 10.00      A    H  
ATOM   2844  CA  GLY A 295      19.257  14.066   3.966  1.00 10.00      A    C  
ATOM   2845  C   GLY A 295      20.280  15.113   3.576  1.00 10.00      A    C  
ATOM   2846  O   GLY A 295      21.443  14.792   3.351  1.00 10.00      A    O  
ATOM   2847  N   THR A 296      19.853  16.370   3.527  1.00 10.00      A    N  
ATOM   2848  HN  THR A 296      18.915  16.566   3.738  1.00 10.00      A    H  
ATOM   2849  CA  THR A 296      20.740  17.469   3.164  1.00 10.00      A    C  
ATOM   2850  CB  THR A 296      19.935  18.740   2.831  1.00 10.00      A    C  
ATOM   2851  OG1 THR A 296      18.819  18.838   3.725  1.00 10.00      A    O  
ATOM   2852  HG1 THR A 296      18.064  18.361   3.349  1.00 10.00      A    H  
ATOM   2853  CG2 THR A 296      19.430  18.701   1.396  1.00 10.00      A    C  
ATOM   2854  C   THR A 296      21.728  17.781   4.290  1.00 10.00      A    C  
ATOM   2855  O   THR A 296      22.738  18.457   4.078  1.00 10.00      A    O  
ATOM   2856  N   ASP A 297      21.434  17.274   5.485  1.00 10.00      A    N  
ATOM   2857  HN  ASP A 297      20.621  16.732   5.586  1.00 10.00      A    H  
ATOM   2858  CA  ASP A 297      22.287  17.492   6.648  1.00 10.00      A    C  
ATOM   2859  CB  ASP A 297      21.455  17.519   7.935  1.00 10.00      A    C  
ATOM   2860  CG  ASP A 297      21.164  18.926   8.417  1.00 10.00      A    C  
ATOM   2861  OD1 ASP A 297      21.958  19.464   9.222  1.00 10.00      A    O  
ATOM   2862  OD2 ASP A 297      20.136  19.501   7.998  1.00 10.00      A    O  
ATOM   2863  C   ASP A 297      23.370  16.423   6.738  1.00 10.00      A    C  
ATOM   2864  O   ASP A 297      24.124  16.367   7.709  1.00 10.00      A    O  
ATOM   2865  N   TYR A 298      23.438  15.577   5.714  1.00 10.00      A    N  
ATOM   2866  HN  TYR A 298      22.805  15.679   4.974  1.00 10.00      A    H  
ATOM   2867  CA  TYR A 298      24.427  14.505   5.651  1.00 10.00      A    C  
ATOM   2868  CB  TYR A 298      24.100  13.564   4.481  1.00 10.00      A    C  
ATOM   2869  CG  TYR A 298      24.872  12.259   4.472  1.00 10.00      A    C  
ATOM   2870  CD1 TYR A 298      26.092  12.162   3.824  1.00 10.00      A    C  
ATOM   2871  CD2 TYR A 298      24.382  11.127   5.109  1.00 10.00      A    C  
ATOM   2872  CE1 TYR A 298      26.803  10.980   3.805  1.00 10.00      A    C  
ATOM   2873  CE2 TYR A 298      25.088   9.936   5.096  1.00 10.00      A    C  
ATOM   2874  CZ  TYR A 298      26.300   9.872   4.444  1.00 10.00      A    C  
ATOM   2875  OH  TYR A 298      27.014   8.696   4.426  1.00 10.00      A    O  
ATOM   2876  HH  TYR A 298      27.868   8.840   4.852  1.00 10.00      A    H  
ATOM   2877  C   TYR A 298      25.831  15.095   5.494  1.00 10.00      A    C  
ATOM   2878  O   TYR A 298      26.021  16.091   4.792  1.00 10.00      A    O  
ATOM   2879  N   LYS A 299      26.805  14.489   6.163  1.00 10.00      A    N  
ATOM   2880  HN  LYS A 299      26.581  13.715   6.726  1.00 10.00      A    H  
ATOM   2881  CA  LYS A 299      28.192  14.954   6.111  1.00 10.00      A    C  
ATOM   2882  CB  LYS A 299      29.084  14.080   7.000  1.00 10.00      A    C  
ATOM   2883  CG  LYS A 299      30.504  14.603   7.171  1.00 10.00      A    C  
ATOM   2884  CD  LYS A 299      31.353  13.652   8.000  1.00 10.00      A    C  
ATOM   2885  CE  LYS A 299      32.752  14.206   8.223  1.00 10.00      A    C  
ATOM   2886  NZ  LYS A 299      33.593  13.273   9.021  1.00 10.00      A    N  
ATOM   2887  HZ1 LYS A 299      33.669  12.353   8.537  1.00 10.00      A    H  
ATOM   2888  HZ2 LYS A 299      33.169  13.124   9.960  1.00 10.00      A    H  
ATOM   2889  HZ3 LYS A 299      34.548  13.668   9.146  1.00 10.00      A    H  
ATOM   2890  C   LYS A 299      28.737  14.981   4.683  1.00 10.00      A    C  
ATOM   2891  O   LYS A 299      29.217  16.009   4.210  1.00 10.00      A    O  
ATOM   2892  N   HIS A 300      28.643  13.852   3.995  1.00 10.00      A    N  
ATOM   2893  HN  HIS A 300      28.220  13.075   4.417  1.00 10.00      A    H  
ATOM   2894  CA  HIS A 300      29.133  13.737   2.623  1.00 10.00      A    C  
ATOM   2895  CB  HIS A 300      29.676  12.323   2.359  1.00 10.00      A    C  
ATOM   2896  CG  HIS A 300      30.968  11.989   3.050  1.00 10.00      A    C  
ATOM   2897  ND1 HIS A 300      32.092  11.562   2.373  1.00 10.00      A    N  
ATOM   2898  HD1 HIS A 300      32.167  11.452   1.393  1.00 10.00      A    H  
ATOM   2899  CD2 HIS A 300      31.306  11.998   4.362  1.00 10.00      A    C  
ATOM   2900  CE1 HIS A 300      33.061  11.321   3.236  1.00 10.00      A    C  
ATOM   2901  NE2 HIS A 300      32.612  11.578   4.448  1.00 10.00      A    N  
ATOM   2902  HE2 HIS A 300      33.132  11.486   5.277  1.00 10.00      A    H  
ATOM   2903  C   HIS A 300      28.023  14.048   1.616  1.00 10.00      A    C  
ATOM   2904  O   HIS A 300      28.033  13.540   0.496  1.00 10.00      A    O  
ATOM   2905  N   TRP A 301      27.074  14.893   2.017  1.00 10.00      A    N  
ATOM   2906  HN  TRP A 301      27.135  15.283   2.913  1.00 10.00      A    H  
ATOM   2907  CA  TRP A 301      25.950  15.265   1.158  1.00 10.00      A    C  
ATOM   2908  CB  TRP A 301      24.953  16.191   1.870  1.00 10.00      A    C  
ATOM   2909  CG  TRP A 301      23.880  16.717   0.964  1.00 10.00      A    C  
ATOM   2910  CD1 TRP A 301      23.698  18.012   0.571  1.00 10.00      A    C  
ATOM   2911  CD2 TRP A 301      22.850  15.954   0.323  1.00 10.00      A    C  
ATOM   2912  NE1 TRP A 301      22.618  18.102  -0.272  1.00 10.00      A    N  
ATOM   2913  HE1 TRP A 301      22.286  18.928  -0.692  1.00 10.00      A    H  
ATOM   2914  CE2 TRP A 301      22.078  16.855  -0.436  1.00 10.00      A    C  
ATOM   2915  CE3 TRP A 301      22.501  14.601   0.325  1.00 10.00      A    C  
ATOM   2916  CZ2 TRP A 301      20.986  16.443  -1.195  1.00 10.00      A    C  
ATOM   2917  CZ3 TRP A 301      21.416  14.195  -0.429  1.00 10.00      A    C  
ATOM   2918  CH2 TRP A 301      20.669  15.113  -1.174  1.00 10.00      A    C  
ATOM   2919  C   TRP A 301      26.379  15.847  -0.195  1.00 10.00      A    C  
ATOM   2920  O   TRP A 301      25.908  15.378  -1.229  1.00 10.00      A    O  
ATOM   2921  N   PRO A 302      27.266  16.875  -0.226  1.00 10.00      A    N  
ATOM   2922  CA  PRO A 302      27.728  17.482  -1.487  1.00 10.00      A    C  
ATOM   2923  CB  PRO A 302      28.895  18.362  -1.046  1.00 10.00      A    C  
ATOM   2924  CG  PRO A 302      28.556  18.744   0.350  1.00 10.00      A    C  
ATOM   2925  CD  PRO A 302      27.869  17.549   0.947  1.00 10.00      A    C  
ATOM   2926  C   PRO A 302      28.202  16.439  -2.500  1.00 10.00      A    C  
ATOM   2927  O   PRO A 302      27.963  16.575  -3.699  1.00 10.00      A    O  
ATOM   2928  N   GLN A 303      28.852  15.389  -2.009  1.00 10.00      A    N  
ATOM   2929  HN  GLN A 303      28.996  15.325  -1.042  1.00 10.00      A    H  
ATOM   2930  CA  GLN A 303      29.352  14.327  -2.873  1.00 10.00      A    C  
ATOM   2931  CB  GLN A 303      30.315  13.423  -2.103  1.00 10.00      A    C  
ATOM   2932  CG  GLN A 303      31.496  14.155  -1.488  1.00 10.00      A    C  
ATOM   2933  CD  GLN A 303      32.433  13.230  -0.737  1.00 10.00      A    C  
ATOM   2934  OE1 GLN A 303      32.022  12.196  -0.211  1.00 10.00      A    O  
ATOM   2935  NE2 GLN A 303      33.699  13.598  -0.673  1.00 10.00      A    N  
ATOM   2936 HE21 GLN A 303      33.960  14.437  -1.110  1.00 10.00      A    H  
ATOM   2937 HE22 GLN A 303      34.325  13.017  -0.191  1.00 10.00      A    H  
ATOM   2938  C   GLN A 303      28.200  13.501  -3.439  1.00 10.00      A    C  
ATOM   2939  O   GLN A 303      28.225  13.095  -4.598  1.00 10.00      A    O  
ATOM   2940  N   ILE A 304      27.183  13.275  -2.615  1.00 10.00      A    N  
ATOM   2941  HN  ILE A 304      27.216  13.645  -1.707  1.00 10.00      A    H  
ATOM   2942  CA  ILE A 304      26.014  12.499  -3.021  1.00 10.00      A    C  
ATOM   2943  CB  ILE A 304      25.179  12.060  -1.794  1.00 10.00      A    C  
ATOM   2944  CG1 ILE A 304      26.025  11.204  -0.844  1.00 10.00      A    C  
ATOM   2945  CG2 ILE A 304      23.929  11.304  -2.230  1.00 10.00      A    C  
ATOM   2946  CD1 ILE A 304      25.327  10.846   0.449  1.00 10.00      A    C  
ATOM   2947  C   ILE A 304      25.131  13.309  -3.968  1.00 10.00      A    C  
ATOM   2948  O   ILE A 304      24.579  12.777  -4.934  1.00 10.00      A    O  
ATOM   2949  N   ALA A 305      25.012  14.601  -3.692  1.00 10.00      A    N  
ATOM   2950  HN  ALA A 305      25.479  14.965  -2.903  1.00 10.00      A    H  
ATOM   2951  CA  ALA A 305      24.199  15.495  -4.510  1.00 10.00      A    C  
ATOM   2952  CB  ALA A 305      24.133  16.874  -3.875  1.00 10.00      A    C  
ATOM   2953  C   ALA A 305      24.736  15.589  -5.934  1.00 10.00      A    C  
ATOM   2954  O   ALA A 305      23.980  15.828  -6.875  1.00 10.00      A    O  
ATOM   2955  N   GLN A 306      26.042  15.391  -6.082  1.00 10.00      A    N  
ATOM   2956  HN  GLN A 306      26.589  15.212  -5.285  1.00 10.00      A    H  
ATOM   2957  CA  GLN A 306      26.695  15.445  -7.388  1.00 10.00      A    C  
ATOM   2958  CB  GLN A 306      28.217  15.452  -7.228  1.00 10.00      A    C  
ATOM   2959  CG  GLN A 306      28.803  16.809  -6.876  1.00 10.00      A    C  
ATOM   2960  CD  GLN A 306      30.315  16.783  -6.757  1.00 10.00      A    C  
ATOM   2961  OE1 GLN A 306      30.903  15.792  -6.322  1.00 10.00      A    O  
ATOM   2962  NE2 GLN A 306      30.957  17.875  -7.146  1.00 10.00      A    N  
ATOM   2963 HE21 GLN A 306      30.425  18.628  -7.483  1.00 10.00      A    H  
ATOM   2964 HE22 GLN A 306      31.937  17.886  -7.091  1.00 10.00      A    H  
ATOM   2965  C   GLN A 306      26.272  14.281  -8.280  1.00 10.00      A    C  
ATOM   2966  O   GLN A 306      26.320  14.381  -9.506  1.00 10.00      A    O  
ATOM   2967  N   PHE A 307      25.839  13.188  -7.662  1.00 10.00      A    N  
ATOM   2968  HN  PHE A 307      25.799  13.178  -6.681  1.00 10.00      A    H  
ATOM   2969  CA  PHE A 307      25.418  12.002  -8.404  1.00 10.00      A    C  
ATOM   2970  CB  PHE A 307      25.475  10.756  -7.517  1.00 10.00      A    C  
ATOM   2971  CG  PHE A 307      26.862  10.355  -7.105  1.00 10.00      A    C  
ATOM   2972  CD1 PHE A 307      27.837  10.107  -8.054  1.00 10.00      A    C  
ATOM   2973  CD2 PHE A 307      27.188  10.226  -5.767  1.00 10.00      A    C  
ATOM   2974  CE1 PHE A 307      29.112   9.733  -7.680  1.00 10.00      A    C  
ATOM   2975  CE2 PHE A 307      28.460   9.854  -5.383  1.00 10.00      A    C  
ATOM   2976  CZ  PHE A 307      29.426   9.610  -6.340  1.00 10.00      A    C  
ATOM   2977  C   PHE A 307      24.017  12.163  -8.983  1.00 10.00      A    C  
ATOM   2978  O   PHE A 307      23.607  11.402  -9.861  1.00 10.00      A    O  
ATOM   2979  N   ALA A 308      23.282  13.144  -8.484  1.00 10.00      A    N  
ATOM   2980  HN  ALA A 308      23.662  13.717  -7.786  1.00 10.00      A    H  
ATOM   2981  CA  ALA A 308      21.929  13.394  -8.956  1.00 10.00      A    C  
ATOM   2982  CB  ALA A 308      21.155  14.214  -7.941  1.00 10.00      A    C  
ATOM   2983  C   ALA A 308      21.950  14.093 -10.309  1.00 10.00      A    C  
ATOM   2984  O   ALA A 308      22.574  15.141 -10.464  1.00 10.00      A    O  
ATOM   2985  N   PRO A 309      21.280  13.510 -11.310  1.00 10.00      A    N  
ATOM   2986  CA  PRO A 309      21.222  14.077 -12.658  1.00 10.00      A    C  
ATOM   2987  CB  PRO A 309      20.731  12.900 -13.502  1.00 10.00      A    C  
ATOM   2988  CG  PRO A 309      19.901  12.091 -12.568  1.00 10.00      A    C  
ATOM   2989  CD  PRO A 309      20.527  12.244 -11.209  1.00 10.00      A    C  
ATOM   2990  C   PRO A 309      20.231  15.236 -12.746  1.00 10.00      A    C  
ATOM   2991  O   PRO A 309      19.445  15.469 -11.822  1.00 10.00      A    O  
ATOM   2992  N   SER A 310      20.269  15.959 -13.856  1.00 10.00      A    N  
ATOM   2993  HN  SER A 310      20.916  15.729 -14.559  1.00 10.00      A    H  
ATOM   2994  CA  SER A 310      19.369  17.081 -14.065  1.00 10.00      A    C  
ATOM   2995  CB  SER A 310      19.971  18.033 -15.100  1.00 10.00      A    C  
ATOM   2996  OG  SER A 310      21.345  17.745 -15.307  1.00 10.00      A    O  
ATOM   2997  HG  SER A 310      21.800  17.709 -14.456  1.00 10.00      A    H  
ATOM   2998  C   SER A 310      18.011  16.567 -14.545  1.00 10.00      A    C  
ATOM   2999  O   SER A 310      17.881  15.400 -14.919  1.00 10.00      A    O  
ATOM   3000  N   ALA A 311      17.002  17.424 -14.522  1.00 10.00      A    N  
ATOM   3001  HN  ALA A 311      17.153  18.341 -14.198  1.00 10.00      A    H  
ATOM   3002  CA  ALA A 311      15.667  17.033 -14.959  1.00 10.00      A    C  
ATOM   3003  CB  ALA A 311      14.621  18.002 -14.431  1.00 10.00      A    C  
ATOM   3004  C   ALA A 311      15.597  16.931 -16.480  1.00 10.00      A    C  
ATOM   3005  O   ALA A 311      15.036  15.982 -17.023  1.00 10.00      A    O  
ATOM   3006  N   SER A 312      16.186  17.904 -17.163  1.00 10.00      A    N  
ATOM   3007  HN  SER A 312      16.619  18.637 -16.675  1.00 10.00      A    H  
ATOM   3008  CA  SER A 312      16.195  17.923 -18.618  1.00 10.00      A    C  
ATOM   3009  CB  SER A 312      16.746  19.263 -19.108  1.00 10.00      A    C  
ATOM   3010  OG  SER A 312      17.814  19.698 -18.276  1.00 10.00      A    O  
ATOM   3011  HG  SER A 312      18.533  20.040 -18.826  1.00 10.00      A    H  
ATOM   3012  C   SER A 312      17.034  16.775 -19.171  1.00 10.00      A    C  
ATOM   3013  O   SER A 312      16.616  16.064 -20.085  1.00 10.00      A    O  
ATOM   3014  N   ALA A 313      18.213  16.585 -18.590  1.00 10.00      A    N  
ATOM   3015  HN  ALA A 313      18.481  17.176 -17.856  1.00 10.00      A    H  
ATOM   3016  CA  ALA A 313      19.123  15.530 -19.023  1.00 10.00      A    C  
ATOM   3017  CB  ALA A 313      20.494  15.723 -18.399  1.00 10.00      A    C  
ATOM   3018  C   ALA A 313      18.578  14.144 -18.695  1.00 10.00      A    C  
ATOM   3019  O   ALA A 313      19.037  13.142 -19.241  1.00 10.00      A    O  
ATOM   3020  N   PHE A 314      17.587  14.089 -17.814  1.00 10.00      A    N  
ATOM   3021  HN  PHE A 314      17.250  14.924 -17.423  1.00 10.00      A    H  
ATOM   3022  CA  PHE A 314      16.985  12.822 -17.416  1.00 10.00      A    C  
ATOM   3023  CB  PHE A 314      15.969  13.042 -16.294  1.00 10.00      A    C  
ATOM   3024  CG  PHE A 314      15.640  11.804 -15.513  1.00 10.00      A    C  
ATOM   3025  CD1 PHE A 314      14.405  11.192 -15.641  1.00 10.00      A    C  
ATOM   3026  CD2 PHE A 314      16.570  11.256 -14.646  1.00 10.00      A    C  
ATOM   3027  CE1 PHE A 314      14.102  10.052 -14.919  1.00 10.00      A    C  
ATOM   3028  CE2 PHE A 314      16.275  10.118 -13.921  1.00 10.00      A    C  
ATOM   3029  CZ  PHE A 314      15.040   9.515 -14.056  1.00 10.00      A    C  
ATOM   3030  C   PHE A 314      16.319  12.138 -18.607  1.00 10.00      A    C  
ATOM   3031  O   PHE A 314      16.406  10.922 -18.768  1.00 10.00      A    O  
ATOM   3032  N   PHE A 315      15.698  12.936 -19.467  1.00 10.00      A    N  
ATOM   3033  HN  PHE A 315      15.701  13.906 -19.309  1.00 10.00      A    H  
ATOM   3034  CA  PHE A 315      15.015  12.409 -20.643  1.00 10.00      A    C  
ATOM   3035  CB  PHE A 315      13.943  13.390 -21.134  1.00 10.00      A    C  
ATOM   3036  CG  PHE A 315      12.807  13.589 -20.172  1.00 10.00      A    C  
ATOM   3037  CD1 PHE A 315      11.655  12.825 -20.274  1.00 10.00      A    C  
ATOM   3038  CD2 PHE A 315      12.886  14.542 -19.169  1.00 10.00      A    C  
ATOM   3039  CE1 PHE A 315      10.607  13.004 -19.392  1.00 10.00      A    C  
ATOM   3040  CE2 PHE A 315      11.842  14.727 -18.284  1.00 10.00      A    C  
ATOM   3041  CZ  PHE A 315      10.699  13.957 -18.396  1.00 10.00      A    C  
ATOM   3042  C   PHE A 315      15.997  12.090 -21.769  1.00 10.00      A    C  
ATOM   3043  O   PHE A 315      15.606  11.572 -22.819  1.00 10.00      A    O  
ATOM   3044  N   GLY A 316      17.271  12.398 -21.548  1.00 10.00      A    N  
ATOM   3045  HN  GLY A 316      17.524  12.810 -20.695  1.00 10.00      A    H  
ATOM   3046  CA  GLY A 316      18.281  12.136 -22.555  1.00 10.00      A    C  
ATOM   3047  C   GLY A 316      19.273  11.066 -22.129  1.00 10.00      A    C  
ATOM   3048  O   GLY A 316      19.826  10.355 -22.970  1.00 10.00      A    O  
ATOM   3049  N   MET A 317      19.505  10.956 -20.825  1.00 10.00      A    N  
ATOM   3050  HN  MET A 317      19.047  11.566 -20.206  1.00 10.00      A    H  
ATOM   3051  CA  MET A 317      20.443   9.970 -20.290  1.00 10.00      A    C  
ATOM   3052  CB  MET A 317      21.275  10.580 -19.156  1.00 10.00      A    C  
ATOM   3053  CG  MET A 317      22.120  11.776 -19.566  1.00 10.00      A    C  
ATOM   3054  SD  MET A 317      22.886  12.606 -18.158  1.00 10.00      A    S  
ATOM   3055  CE  MET A 317      24.115  11.396 -17.673  1.00 10.00      A    C  
ATOM   3056  C   MET A 317      19.723   8.723 -19.783  1.00 10.00      A    C  
ATOM   3057  O   MET A 317      20.346   7.685 -19.549  1.00 10.00      A    O  
ATOM   3058  N   SER A 318      18.411   8.820 -19.613  1.00 10.00      A    N  
ATOM   3059  HN  SER A 318      17.955   9.660 -19.831  1.00 10.00      A    H  
ATOM   3060  CA  SER A 318      17.630   7.699 -19.121  1.00 10.00      A    C  
ATOM   3061  CB  SER A 318      17.003   8.049 -17.770  1.00 10.00      A    C  
ATOM   3062  OG  SER A 318      17.917   8.772 -16.962  1.00 10.00      A    O  
ATOM   3063  HG  SER A 318      18.112   9.614 -17.388  1.00 10.00      A    H  
ATOM   3064  C   SER A 318      16.547   7.299 -20.113  1.00 10.00      A    C  
ATOM   3065  O   SER A 318      16.106   8.107 -20.932  1.00 10.00      A    O  
ATOM   3066  N   ARG A 319      16.141   6.041 -20.045  1.00 10.00      A    N  
ATOM   3067  HN  ARG A 319      16.556   5.441 -19.387  1.00 10.00      A    H  
ATOM   3068  CA  ARG A 319      15.101   5.516 -20.910  1.00 10.00      A    C  
ATOM   3069  CB  ARG A 319      15.277   4.008 -21.092  1.00 10.00      A    C  
ATOM   3070  CG  ARG A 319      16.625   3.597 -21.660  1.00 10.00      A    C  
ATOM   3071  CD  ARG A 319      16.743   2.085 -21.734  1.00 10.00      A    C  
ATOM   3072  NE  ARG A 319      17.945   1.653 -22.445  1.00 10.00      A    N  
ATOM   3073  HE  ARG A 319      18.810   1.801 -21.998  1.00 10.00      A    H  
ATOM   3074  CZ  ARG A 319      17.928   1.076 -23.649  1.00 10.00      A    C  
ATOM   3075  NH1 ARG A 319      16.773   0.850 -24.265  1.00 10.00      A    N  
ATOM   3076 HH11 ARG A 319      15.873   1.134 -23.817  1.00 10.00      A    H  
ATOM   3077 HH12 ARG A 319      16.756   0.393 -25.203  1.00 10.00      A    H  
ATOM   3078  NH2 ARG A 319      19.065   0.711 -24.227  1.00 10.00      A    N  
ATOM   3079 HH21 ARG A 319      19.975   0.881 -23.747  1.00 10.00      A    H  
ATOM   3080 HH22 ARG A 319      19.055   0.260 -25.167  1.00 10.00      A    H  
ATOM   3081  C   ARG A 319      13.740   5.800 -20.294  1.00 10.00      A    C  
ATOM   3082  O   ARG A 319      13.481   5.427 -19.147  1.00 10.00      A    O  
ATOM   3083  N   ILE A 320      12.881   6.459 -21.052  1.00 10.00      A    N  
ATOM   3084  HN  ILE A 320      13.146   6.721 -21.961  1.00 10.00      A    H  
ATOM   3085  CA  ILE A 320      11.551   6.799 -20.571  1.00 10.00      A    C  
ATOM   3086  CB  ILE A 320      11.154   8.238 -20.974  1.00 10.00      A    C  
ATOM   3087  CG1 ILE A 320      12.225   9.241 -20.529  1.00 10.00      A    C  
ATOM   3088  CG2 ILE A 320       9.798   8.609 -20.391  1.00 10.00      A    C  
ATOM   3089  CD1 ILE A 320      12.476   9.263 -19.033  1.00 10.00      A    C  
ATOM   3090  C   ILE A 320      10.512   5.812 -21.098  1.00 10.00      A    C  
ATOM   3091  O   ILE A 320      10.200   5.801 -22.290  1.00 10.00      A    O  
ATOM   3092  N   GLY A 321      10.004   4.974 -20.206  1.00 10.00      A    N  
ATOM   3093  HN  GLY A 321      10.312   5.021 -19.274  1.00 10.00      A    H  
ATOM   3094  CA  GLY A 321       8.999   3.997 -20.572  1.00 10.00      A    C  
ATOM   3095  C   GLY A 321       7.877   3.982 -19.556  1.00 10.00      A    C  
ATOM   3096  O   GLY A 321       8.037   4.502 -18.455  1.00 10.00      A    O  
ATOM   3097  N   MET A 322       6.745   3.395 -19.907  1.00 10.00      A    N  
ATOM   3098  HN  MET A 322       6.664   2.987 -20.796  1.00 10.00      A    H  
ATOM   3099  CA  MET A 322       5.614   3.345 -18.990  1.00 10.00      A    C  
ATOM   3100  CB  MET A 322       4.500   4.294 -19.436  1.00 10.00      A    C  
ATOM   3101  CG  MET A 322       4.684   5.733 -18.971  1.00 10.00      A    C  
ATOM   3102  SD  MET A 322       3.269   6.779 -19.360  1.00 10.00      A    S  
ATOM   3103  CE  MET A 322       3.289   6.729 -21.152  1.00 10.00      A    C  
ATOM   3104  C   MET A 322       5.063   1.936 -18.832  1.00 10.00      A    C  
ATOM   3105  O   MET A 322       5.038   1.156 -19.785  1.00 10.00      A    O  
ATOM   3106  N   GLU A 323       4.629   1.619 -17.622  1.00 10.00      A    N  
ATOM   3107  HN  GLU A 323       4.696   2.284 -16.900  1.00 10.00      A    H  
ATOM   3108  CA  GLU A 323       4.056   0.315 -17.325  1.00 10.00      A    C  
ATOM   3109  CB  GLU A 323       5.067  -0.584 -16.611  1.00 10.00      A    C  
ATOM   3110  CG  GLU A 323       4.667  -2.052 -16.575  1.00 10.00      A    C  
ATOM   3111  CD  GLU A 323       5.644  -2.918 -15.803  1.00 10.00      A    C  
ATOM   3112  OE1 GLU A 323       5.192  -3.761 -14.998  1.00 10.00      A    O  
ATOM   3113  OE2 GLU A 323       6.869  -2.775 -16.008  1.00 10.00      A    O  
ATOM   3114  C   GLU A 323       2.809   0.493 -16.470  1.00 10.00      A    C  
ATOM   3115  O   GLU A 323       2.818   1.252 -15.500  1.00 10.00      A    O  
ATOM   3116  N   VAL A 324       1.735  -0.182 -16.843  1.00 10.00      A    N  
ATOM   3117  HN  VAL A 324       1.786  -0.768 -17.628  1.00 10.00      A    H  
ATOM   3118  CA  VAL A 324       0.484  -0.090 -16.107  1.00 10.00      A    C  
ATOM   3119  CB  VAL A 324      -0.723  -0.480 -16.983  1.00 10.00      A    C  
ATOM   3120  CG1 VAL A 324      -2.028  -0.260 -16.229  1.00 10.00      A    C  
ATOM   3121  CG2 VAL A 324      -0.716   0.309 -18.283  1.00 10.00      A    C  
ATOM   3122  C   VAL A 324       0.527  -0.973 -14.868  1.00 10.00      A    C  
ATOM   3123  O   VAL A 324       0.870  -2.152 -14.945  1.00 10.00      A    O  
ATOM   3124  N   THR A 325       0.199  -0.388 -13.728  1.00 10.00      A    N  
ATOM   3125  HN  THR A 325      -0.060   0.559 -13.734  1.00 10.00      A    H  
ATOM   3126  CA  THR A 325       0.191  -1.104 -12.467  1.00 10.00      A    C  
ATOM   3127  CB  THR A 325       1.204  -0.487 -11.471  1.00 10.00      A    C  
ATOM   3128  OG1 THR A 325       0.884   0.888 -11.215  1.00 10.00      A    O  
ATOM   3129  HG1 THR A 325       0.586   1.311 -12.034  1.00 10.00      A    H  
ATOM   3130  CG2 THR A 325       2.623  -0.580 -12.012  1.00 10.00      A    C  
ATOM   3131  C   THR A 325      -1.220  -1.062 -11.876  1.00 10.00      A    C  
ATOM   3132  O   THR A 325      -2.091  -0.374 -12.418  1.00 10.00      A    O  
ATOM   3133  N   PRO A 326      -1.477  -1.791 -10.768  1.00 10.00      A    N  
ATOM   3134  CA  PRO A 326      -2.800  -1.813 -10.124  1.00 10.00      A    C  
ATOM   3135  CB  PRO A 326      -2.622  -2.784  -8.949  1.00 10.00      A    C  
ATOM   3136  CG  PRO A 326      -1.417  -3.587  -9.295  1.00 10.00      A    C  
ATOM   3137  CD  PRO A 326      -0.520  -2.667 -10.070  1.00 10.00      A    C  
ATOM   3138  C   PRO A 326      -3.236  -0.437  -9.613  1.00 10.00      A    C  
ATOM   3139  O   PRO A 326      -4.366  -0.264  -9.162  1.00 10.00      A    O  
ATOM   3140  N   SER A 327      -2.336   0.536  -9.674  1.00 10.00      A    N  
ATOM   3141  HN  SER A 327      -1.441   0.339 -10.021  1.00 10.00      A    H  
ATOM   3142  CA  SER A 327      -2.642   1.885  -9.230  1.00 10.00      A    C  
ATOM   3143  CB  SER A 327      -1.684   2.310  -8.116  1.00 10.00      A    C  
ATOM   3144  OG  SER A 327      -1.794   1.449  -6.996  1.00 10.00      A    O  
ATOM   3145  HG  SER A 327      -1.006   0.888  -6.943  1.00 10.00      A    H  
ATOM   3146  C   SER A 327      -2.587   2.867 -10.401  1.00 10.00      A    C  
ATOM   3147  O   SER A 327      -2.607   4.084 -10.206  1.00 10.00      A    O  
ATOM   3148  N   GLY A 328      -2.527   2.333 -11.615  1.00 10.00      A    N  
ATOM   3149  HN  GLY A 328      -2.515   1.355 -11.715  1.00 10.00      A    H  
ATOM   3150  CA  GLY A 328      -2.475   3.173 -12.794  1.00 10.00      A    C  
ATOM   3151  C   GLY A 328      -1.165   3.039 -13.543  1.00 10.00      A    C  
ATOM   3152  O   GLY A 328      -0.305   2.241 -13.168  1.00 10.00      A    O  
ATOM   3153  N   THR A 329      -1.014   3.809 -14.607  1.00 10.00      A    N  
ATOM   3154  HN  THR A 329      -1.735   4.419 -14.862  1.00 10.00      A    H  
ATOM   3155  CA  THR A 329       0.200   3.776 -15.408  1.00 10.00      A    C  
ATOM   3156  CB  THR A 329      -0.034   4.450 -16.771  1.00 10.00      A    C  
ATOM   3157  OG1 THR A 329      -1.401   4.256 -17.159  1.00 10.00      A    O  
ATOM   3158  HG1 THR A 329      -1.435   3.697 -17.946  1.00 10.00      A    H  
ATOM   3159  CG2 THR A 329       0.870   3.840 -17.828  1.00 10.00      A    C  
ATOM   3160  C   THR A 329       1.332   4.495 -14.681  1.00 10.00      A    C  
ATOM   3161  O   THR A 329       1.197   5.661 -14.312  1.00 10.00      A    O  
ATOM   3162  N   TRP A 330       2.434   3.792 -14.464  1.00 10.00      A    N  
ATOM   3163  HN  TRP A 330       2.477   2.861 -14.784  1.00 10.00      A    H  
ATOM   3164  CA  TRP A 330       3.585   4.362 -13.778  1.00 10.00      A    C  
ATOM   3165  CB  TRP A 330       4.113   3.373 -12.734  1.00 10.00      A    C  
ATOM   3166  CG  TRP A 330       4.365   3.972 -11.379  1.00 10.00      A    C  
ATOM   3167  CD1 TRP A 330       3.584   3.834 -10.270  1.00 10.00      A    C  
ATOM   3168  CD2 TRP A 330       5.477   4.793 -10.983  1.00 10.00      A    C  
ATOM   3169  NE1 TRP A 330       4.141   4.506  -9.211  1.00 10.00      A    N  
ATOM   3170  HE1 TRP A 330       3.766   4.555  -8.305  1.00 10.00      A    H  
ATOM   3171  CE2 TRP A 330       5.298   5.106  -9.621  1.00 10.00      A    C  
ATOM   3172  CE3 TRP A 330       6.604   5.291 -11.641  1.00 10.00      A    C  
ATOM   3173  CZ2 TRP A 330       6.200   5.893  -8.910  1.00 10.00      A    C  
ATOM   3174  CZ3 TRP A 330       7.498   6.072 -10.934  1.00 10.00      A    C  
ATOM   3175  CH2 TRP A 330       7.292   6.365  -9.582  1.00 10.00      A    C  
ATOM   3176  C   TRP A 330       4.689   4.691 -14.777  1.00 10.00      A    C  
ATOM   3177  O   TRP A 330       4.852   3.996 -15.786  1.00 10.00      A    O  
ATOM   3178  N   LEU A 331       5.435   5.749 -14.502  1.00 10.00      A    N  
ATOM   3179  HN  LEU A 331       5.241   6.273 -13.694  1.00 10.00      A    H  
ATOM   3180  CA  LEU A 331       6.534   6.157 -15.367  1.00 10.00      A    C  
ATOM   3181  CB  LEU A 331       6.794   7.663 -15.237  1.00 10.00      A    C  
ATOM   3182  CG  LEU A 331       7.787   8.267 -16.235  1.00 10.00      A    C  
ATOM   3183  CD1 LEU A 331       7.203   8.265 -17.640  1.00 10.00      A    C  
ATOM   3184  CD2 LEU A 331       8.185   9.672 -15.812  1.00 10.00      A    C  
ATOM   3185  C   LEU A 331       7.795   5.368 -15.015  1.00 10.00      A    C  
ATOM   3186  O   LEU A 331       8.599   5.797 -14.188  1.00 10.00      A    O  
ATOM   3187  N   THR A 332       7.943   4.201 -15.623  1.00 10.00      A    N  
ATOM   3188  HN  THR A 332       7.259   3.906 -16.259  1.00 10.00      A    H  
ATOM   3189  CA  THR A 332       9.090   3.341 -15.379  1.00 10.00      A    C  
ATOM   3190  CB  THR A 332       8.772   1.893 -15.797  1.00 10.00      A    C  
ATOM   3191  OG1 THR A 332       7.927   1.920 -16.958  1.00 10.00      A    O  
ATOM   3192  HG1 THR A 332       8.173   2.677 -17.507  1.00 10.00      A    H  
ATOM   3193  CG2 THR A 332       8.053   1.158 -14.674  1.00 10.00      A    C  
ATOM   3194  C   THR A 332      10.319   3.832 -16.140  1.00 10.00      A    C  
ATOM   3195  O   THR A 332      10.513   3.509 -17.313  1.00 10.00      A    O  
ATOM   3196  N   TYR A 333      11.136   4.625 -15.472  1.00 10.00      A    N  
ATOM   3197  HN  TYR A 333      10.923   4.861 -14.541  1.00 10.00      A    H  
ATOM   3198  CA  TYR A 333      12.344   5.152 -16.086  1.00 10.00      A    C  
ATOM   3199  CB  TYR A 333      12.564   6.628 -15.725  1.00 10.00      A    C  
ATOM   3200  CG  TYR A 333      12.247   6.987 -14.288  1.00 10.00      A    C  
ATOM   3201  CD1 TYR A 333      11.112   7.721 -13.974  1.00 10.00      A    C  
ATOM   3202  CD2 TYR A 333      13.082   6.598 -13.248  1.00 10.00      A    C  
ATOM   3203  CE1 TYR A 333      10.816   8.058 -12.667  1.00 10.00      A    C  
ATOM   3204  CE2 TYR A 333      12.795   6.927 -11.938  1.00 10.00      A    C  
ATOM   3205  CZ  TYR A 333      11.660   7.656 -11.652  1.00 10.00      A    C  
ATOM   3206  OH  TYR A 333      11.369   7.991 -10.347  1.00 10.00      A    O  
ATOM   3207  HH  TYR A 333      12.127   8.444  -9.955  1.00 10.00      A    H  
ATOM   3208  C   TYR A 333      13.560   4.306 -15.732  1.00 10.00      A    C  
ATOM   3209  O   TYR A 333      13.692   3.821 -14.609  1.00 10.00      A    O  
ATOM   3210  N   THR A 334      14.428   4.094 -16.707  1.00 10.00      A    N  
ATOM   3211  HN  THR A 334      14.249   4.473 -17.599  1.00 10.00      A    H  
ATOM   3212  CA  THR A 334      15.637   3.308 -16.497  1.00 10.00      A    C  
ATOM   3213  CB  THR A 334      15.525   1.942 -17.200  1.00 10.00      A    C  
ATOM   3214  OG1 THR A 334      14.156   1.510 -17.175  1.00 10.00      A    O  
ATOM   3215  HG1 THR A 334      13.618   2.195 -16.768  1.00 10.00      A    H  
ATOM   3216  CG2 THR A 334      16.393   0.907 -16.495  1.00 10.00      A    C  
ATOM   3217  C   THR A 334      16.848   4.059 -17.041  1.00 10.00      A    C  
ATOM   3218  O   THR A 334      16.990   4.226 -18.251  1.00 10.00      A    O  
ATOM   3219  N   GLY A 335      17.705   4.529 -16.152  1.00 10.00      A    N  
ATOM   3220  HN  GLY A 335      17.548   4.377 -15.197  1.00 10.00      A    H  
ATOM   3221  CA  GLY A 335      18.877   5.261 -16.579  1.00 10.00      A    C  
ATOM   3222  C   GLY A 335      20.159   4.513 -16.299  1.00 10.00      A    C  
ATOM   3223  O   GLY A 335      20.145   3.471 -15.643  1.00 10.00      A    O  
ATOM   3224  N   ALA A 336      21.264   5.041 -16.802  1.00 10.00      A    N  
ATOM   3225  HN  ALA A 336      21.200   5.870 -17.323  1.00 10.00      A    H  
ATOM   3226  CA  ALA A 336      22.569   4.429 -16.605  1.00 10.00      A    C  
ATOM   3227  CB  ALA A 336      22.825   3.358 -17.655  1.00 10.00      A    C  
ATOM   3228  C   ALA A 336      23.660   5.493 -16.646  1.00 10.00      A    C  
ATOM   3229  O   ALA A 336      24.230   5.778 -17.699  1.00 10.00      A    O  
ATOM   3230  N   ILE A 337      23.931   6.093 -15.498  1.00 10.00      A    N  
ATOM   3231  HN  ILE A 337      23.436   5.828 -14.691  1.00 10.00      A    H  
ATOM   3232  CA  ILE A 337      24.947   7.131 -15.401  1.00 10.00      A    C  
ATOM   3233  CB  ILE A 337      24.684   8.064 -14.199  1.00 10.00      A    C  
ATOM   3234  CG1 ILE A 337      23.245   8.595 -14.243  1.00 10.00      A    C  
ATOM   3235  CG2 ILE A 337      25.679   9.218 -14.186  1.00 10.00      A    C  
ATOM   3236  CD1 ILE A 337      22.837   9.368 -13.009  1.00 10.00      A    C  
ATOM   3237  C   ILE A 337      26.338   6.516 -15.274  1.00 10.00      A    C  
ATOM   3238  O   ILE A 337      26.573   5.657 -14.423  1.00 10.00      A    O  
ATOM   3239  N   LYS A 338      27.246   6.949 -16.137  1.00 10.00      A    N  
ATOM   3240  HN  LYS A 338      26.987   7.614 -16.807  1.00 10.00      A    H  
ATOM   3241  CA  LYS A 338      28.616   6.458 -16.119  1.00 10.00      A    C  
ATOM   3242  CB  LYS A 338      29.299   6.743 -17.460  1.00 10.00      A    C  
ATOM   3243  CG  LYS A 338      30.726   6.223 -17.558  1.00 10.00      A    C  
ATOM   3244  CD  LYS A 338      31.677   7.297 -18.053  1.00 10.00      A    C  
ATOM   3245  CE  LYS A 338      33.125   6.889 -17.827  1.00 10.00      A    C  
ATOM   3246  NZ  LYS A 338      34.076   7.949 -18.253  1.00 10.00      A    N  
ATOM   3247  HZ1 LYS A 338      35.053   7.653 -18.053  1.00 10.00      A    H  
ATOM   3248  HZ2 LYS A 338      33.885   8.831 -17.737  1.00 10.00      A    H  
ATOM   3249  HZ3 LYS A 338      33.983   8.130 -19.272  1.00 10.00      A    H  
ATOM   3250  C   LYS A 338      29.404   7.106 -14.979  1.00 10.00      A    C  
ATOM   3251  O   LYS A 338      29.282   8.307 -14.730  1.00 10.00      A    O  
ATOM   3252  N   LEU A 339      30.206   6.311 -14.292  1.00 10.00      A    N  
ATOM   3253  HN  LEU A 339      30.266   5.365 -14.538  1.00 10.00      A    H  
ATOM   3254  CA  LEU A 339      31.012   6.809 -13.188  1.00 10.00      A    C  
ATOM   3255  CB  LEU A 339      30.943   5.851 -11.996  1.00 10.00      A    C  
ATOM   3256  CG  LEU A 339      29.550   5.585 -11.419  1.00 10.00      A    C  
ATOM   3257  CD1 LEU A 339      29.613   4.505 -10.353  1.00 10.00      A    C  
ATOM   3258  CD2 LEU A 339      28.947   6.863 -10.853  1.00 10.00      A    C  
ATOM   3259  C   LEU A 339      32.460   6.995 -13.629  1.00 10.00      A    C  
ATOM   3260  O   LEU A 339      32.989   6.194 -14.401  1.00 10.00      A    O  
ATOM   3261  N   ASP A 340      33.092   8.064 -13.163  1.00 10.00      A    N  
ATOM   3262  HN  ASP A 340      32.615   8.685 -12.573  1.00 10.00      A    H  
ATOM   3263  CA  ASP A 340      34.479   8.334 -13.521  1.00 10.00      A    C  
ATOM   3264  CB  ASP A 340      34.833   9.814 -13.358  1.00 10.00      A    C  
ATOM   3265  CG  ASP A 340      36.226  10.148 -13.877  1.00 10.00      A    C  
ATOM   3266  OD1 ASP A 340      36.861   9.278 -14.517  1.00 10.00      A    O  
ATOM   3267  OD2 ASP A 340      36.684  11.291 -13.659  1.00 10.00      A    O  
ATOM   3268  C   ASP A 340      35.429   7.463 -12.711  1.00 10.00      A    C  
ATOM   3269  O   ASP A 340      35.602   7.657 -11.507  1.00 10.00      A    O  
ATOM   3270  N   ASP A 341      36.036   6.501 -13.386  1.00 10.00      A    N  
ATOM   3271  HN  ASP A 341      35.842   6.399 -14.342  1.00 10.00      A    H  
ATOM   3272  CA  ASP A 341      36.970   5.580 -12.756  1.00 10.00      A    C  
ATOM   3273  CB  ASP A 341      37.088   4.295 -13.583  1.00 10.00      A    C  
ATOM   3274  CG  ASP A 341      37.778   4.516 -14.915  1.00 10.00      A    C  
ATOM   3275  OD1 ASP A 341      37.128   5.048 -15.840  1.00 10.00      A    O  
ATOM   3276  OD2 ASP A 341      38.969   4.165 -15.041  1.00 10.00      A    O  
ATOM   3277  C   ASP A 341      38.350   6.211 -12.581  1.00 10.00      A    C  
ATOM   3278  O   ASP A 341      39.211   5.660 -11.897  1.00 10.00      A    O  
ATOM   3279  N   LYS A 342      38.557   7.370 -13.193  1.00 10.00      A    N  
ATOM   3280  HN  LYS A 342      37.825   7.780 -13.709  1.00 10.00      A    H  
ATOM   3281  CA  LYS A 342      39.841   8.059 -13.108  1.00 10.00      A    C  
ATOM   3282  CB  LYS A 342      40.239   8.640 -14.466  1.00 10.00      A    C  
ATOM   3283  CG  LYS A 342      40.701   7.602 -15.470  1.00 10.00      A    C  
ATOM   3284  CD  LYS A 342      41.346   8.255 -16.678  1.00 10.00      A    C  
ATOM   3285  CE  LYS A 342      41.957   7.216 -17.598  1.00 10.00      A    C  
ATOM   3286  NZ  LYS A 342      42.732   7.839 -18.700  1.00 10.00      A    N  
ATOM   3287  HZ1 LYS A 342      42.124   8.464 -19.262  1.00 10.00      A    H  
ATOM   3288  HZ2 LYS A 342      43.122   7.104 -19.324  1.00 10.00      A    H  
ATOM   3289  HZ3 LYS A 342      43.520   8.397 -18.314  1.00 10.00      A    H  
ATOM   3290  C   LYS A 342      39.814   9.158 -12.055  1.00 10.00      A    C  
ATOM   3291  O   LYS A 342      40.761   9.935 -11.926  1.00 10.00      A    O  
ATOM   3292  N   ASP A 343      38.729   9.215 -11.301  1.00 10.00      A    N  
ATOM   3293  HN  ASP A 343      38.015   8.561 -11.442  1.00 10.00      A    H  
ATOM   3294  CA  ASP A 343      38.578  10.220 -10.259  1.00 10.00      A    C  
ATOM   3295  CB  ASP A 343      37.125  10.261  -9.769  1.00 10.00      A    C  
ATOM   3296  CG  ASP A 343      36.776  11.568  -9.088  1.00 10.00      A    C  
ATOM   3297  OD1 ASP A 343      37.104  11.734  -7.896  1.00 10.00      A    O  
ATOM   3298  OD2 ASP A 343      36.174  12.439  -9.753  1.00 10.00      A    O  
ATOM   3299  C   ASP A 343      39.504   9.912  -9.090  1.00 10.00      A    C  
ATOM   3300  O   ASP A 343      39.654   8.750  -8.707  1.00 10.00      A    O  
ATOM   3301  N   PRO A 344      40.168  10.936  -8.526  1.00 10.00      A    N  
ATOM   3302  CA  PRO A 344      41.067  10.754  -7.380  1.00 10.00      A    C  
ATOM   3303  CB  PRO A 344      41.653  12.151  -7.150  1.00 10.00      A    C  
ATOM   3304  CG  PRO A 344      40.690  13.085  -7.802  1.00 10.00      A    C  
ATOM   3305  CD  PRO A 344      40.119  12.338  -8.973  1.00 10.00      A    C  
ATOM   3306  C   PRO A 344      40.308  10.284  -6.140  1.00 10.00      A    C  
ATOM   3307  O   PRO A 344      40.901   9.790  -5.180  1.00 10.00      A    O  
ATOM   3308  N   ASN A 345      38.988  10.445  -6.170  1.00 10.00      A    N  
ATOM   3309  HN  ASN A 345      38.575  10.854  -6.966  1.00 10.00      A    H  
ATOM   3310  CA  ASN A 345      38.129  10.039  -5.069  1.00 10.00      A    C  
ATOM   3311  CB  ASN A 345      37.189  11.185  -4.670  1.00 10.00      A    C  
ATOM   3312  CG  ASN A 345      37.865  12.543  -4.625  1.00 10.00      A    C  
ATOM   3313  OD1 ASN A 345      38.403  12.952  -3.592  1.00 10.00      A    O  
ATOM   3314  ND2 ASN A 345      37.845  13.251  -5.745  1.00 10.00      A    N  
ATOM   3315 HD21 ASN A 345      37.404  12.855  -6.540  1.00 10.00      A    H  
ATOM   3316 HD22 ASN A 345      38.262  14.138  -5.742  1.00 10.00      A    H  
ATOM   3317  C   ASN A 345      37.298   8.831  -5.490  1.00 10.00      A    C  
ATOM   3318  O   ASN A 345      36.206   8.607  -4.970  1.00 10.00      A    O  
ATOM   3319  N   PHE A 346      37.833   8.054  -6.429  1.00 10.00      A    N  
ATOM   3320  HN  PHE A 346      38.719   8.283  -6.785  1.00 10.00      A    H  
ATOM   3321  CA  PHE A 346      37.151   6.870  -6.946  1.00 10.00      A    C  
ATOM   3322  CB  PHE A 346      38.020   6.158  -7.990  1.00 10.00      A    C  
ATOM   3323  CG  PHE A 346      37.384   4.935  -8.592  1.00 10.00      A    C  
ATOM   3324  CD1 PHE A 346      37.956   3.685  -8.415  1.00 10.00      A    C  
ATOM   3325  CD2 PHE A 346      36.218   5.034  -9.332  1.00 10.00      A    C  
ATOM   3326  CE1 PHE A 346      37.377   2.559  -8.965  1.00 10.00      A    C  
ATOM   3327  CE2 PHE A 346      35.633   3.911  -9.886  1.00 10.00      A    C  
ATOM   3328  CZ  PHE A 346      36.214   2.671  -9.702  1.00 10.00      A    C  
ATOM   3329  C   PHE A 346      36.776   5.904  -5.828  1.00 10.00      A    C  
ATOM   3330  O   PHE A 346      35.616   5.521  -5.692  1.00 10.00      A    O  
ATOM   3331  N   LYS A 347      37.760   5.524  -5.023  1.00 10.00      A    N  
ATOM   3332  HN  LYS A 347      38.662   5.881  -5.172  1.00 10.00      A    H  
ATOM   3333  CA  LYS A 347      37.532   4.599  -3.919  1.00 10.00      A    C  
ATOM   3334  CB  LYS A 347      38.850   4.272  -3.213  1.00 10.00      A    C  
ATOM   3335  CG  LYS A 347      39.898   3.647  -4.123  1.00 10.00      A    C  
ATOM   3336  CD  LYS A 347      41.176   3.327  -3.367  1.00 10.00      A    C  
ATOM   3337  CE  LYS A 347      42.259   2.827  -4.310  1.00 10.00      A    C  
ATOM   3338  NZ  LYS A 347      43.435   2.282  -3.581  1.00 10.00      A    N  
ATOM   3339  HZ1 LYS A 347      43.124   1.645  -2.818  1.00 10.00      A    H  
ATOM   3340  HZ2 LYS A 347      43.993   3.055  -3.166  1.00 10.00      A    H  
ATOM   3341  HZ3 LYS A 347      44.042   1.747  -4.234  1.00 10.00      A    H  
ATOM   3342  C   LYS A 347      36.532   5.184  -2.932  1.00 10.00      A    C  
ATOM   3343  O   LYS A 347      35.654   4.482  -2.427  1.00 10.00      A    O  
ATOM   3344  N   ASP A 348      36.661   6.481  -2.691  1.00 10.00      A    N  
ATOM   3345  HN  ASP A 348      37.379   6.976  -3.140  1.00 10.00      A    H  
ATOM   3346  CA  ASP A 348      35.774   7.195  -1.778  1.00 10.00      A    C  
ATOM   3347  CB  ASP A 348      36.212   8.659  -1.675  1.00 10.00      A    C  
ATOM   3348  CG  ASP A 348      35.830   9.301  -0.360  1.00 10.00      A    C  
ATOM   3349  OD1 ASP A 348      34.775   9.963  -0.297  1.00 10.00      A    O  
ATOM   3350  OD2 ASP A 348      36.600   9.164   0.617  1.00 10.00      A    O  
ATOM   3351  C   ASP A 348      34.334   7.116  -2.277  1.00 10.00      A    C  
ATOM   3352  O   ASP A 348      33.401   6.892  -1.502  1.00 10.00      A    O  
ATOM   3353  N   GLN A 349      34.168   7.293  -3.583  1.00 10.00      A    N  
ATOM   3354  HN  GLN A 349      34.957   7.478  -4.141  1.00 10.00      A    H  
ATOM   3355  CA  GLN A 349      32.856   7.238  -4.210  1.00 10.00      A    C  
ATOM   3356  CB  GLN A 349      32.929   7.737  -5.654  1.00 10.00      A    C  
ATOM   3357  CG  GLN A 349      33.125   9.237  -5.783  1.00 10.00      A    C  
ATOM   3358  CD  GLN A 349      33.373   9.678  -7.211  1.00 10.00      A    C  
ATOM   3359  OE1 GLN A 349      32.917   9.041  -8.161  1.00 10.00      A    O  
ATOM   3360  NE2 GLN A 349      34.095  10.776  -7.369  1.00 10.00      A    N  
ATOM   3361 HE21 GLN A 349      34.422  11.236  -6.564  1.00 10.00      A    H  
ATOM   3362 HE22 GLN A 349      34.276  11.085  -8.280  1.00 10.00      A    H  
ATOM   3363  C   GLN A 349      32.293   5.822  -4.179  1.00 10.00      A    C  
ATOM   3364  O   GLN A 349      31.140   5.617  -3.808  1.00 10.00      A    O  
ATOM   3365  N   VAL A 350      33.118   4.849  -4.558  1.00 10.00      A    N  
ATOM   3366  HN  VAL A 350      34.034   5.081  -4.839  1.00 10.00      A    H  
ATOM   3367  CA  VAL A 350      32.701   3.448  -4.575  1.00 10.00      A    C  
ATOM   3368  CB  VAL A 350      33.843   2.510  -5.038  1.00 10.00      A    C  
ATOM   3369  CG1 VAL A 350      33.446   1.045  -4.894  1.00 10.00      A    C  
ATOM   3370  CG2 VAL A 350      34.221   2.808  -6.481  1.00 10.00      A    C  
ATOM   3371  C   VAL A 350      32.192   3.005  -3.206  1.00 10.00      A    C  
ATOM   3372  O   VAL A 350      31.120   2.404  -3.099  1.00 10.00      A    O  
ATOM   3373  N   ILE A 351      32.954   3.322  -2.164  1.00 10.00      A    N  
ATOM   3374  HN  ILE A 351      33.796   3.812  -2.316  1.00 10.00      A    H  
ATOM   3375  CA  ILE A 351      32.581   2.958  -0.801  1.00 10.00      A    C  
ATOM   3376  CB  ILE A 351      33.687   3.318   0.218  1.00 10.00      A    C  
ATOM   3377  CG1 ILE A 351      34.955   2.508  -0.067  1.00 10.00      A    C  
ATOM   3378  CG2 ILE A 351      33.208   3.070   1.644  1.00 10.00      A    C  
ATOM   3379  CD1 ILE A 351      36.150   2.934   0.758  1.00 10.00      A    C  
ATOM   3380  C   ILE A 351      31.267   3.625  -0.398  1.00 10.00      A    C  
ATOM   3381  O   ILE A 351      30.349   2.959   0.076  1.00 10.00      A    O  
ATOM   3382  N   LEU A 352      31.174   4.933  -0.616  1.00 10.00      A    N  
ATOM   3383  HN  LEU A 352      31.933   5.405  -1.021  1.00 10.00      A    H  
ATOM   3384  CA  LEU A 352      29.971   5.686  -0.269  1.00 10.00      A    C  
ATOM   3385  CB  LEU A 352      30.179   7.181  -0.515  1.00 10.00      A    C  
ATOM   3386  CG  LEU A 352      29.124   8.120   0.079  1.00 10.00      A    C  
ATOM   3387  CD1 LEU A 352      29.141   8.059   1.599  1.00 10.00      A    C  
ATOM   3388  CD2 LEU A 352      29.338   9.546  -0.406  1.00 10.00      A    C  
ATOM   3389  C   LEU A 352      28.758   5.197  -1.052  1.00 10.00      A    C  
ATOM   3390  O   LEU A 352      27.653   5.110  -0.516  1.00 10.00      A    O  
ATOM   3391  N   LEU A 353      28.965   4.889  -2.325  1.00 10.00      A    N  
ATOM   3392  HN  LEU A 353      29.870   4.994  -2.703  1.00 10.00      A    H  
ATOM   3393  CA  LEU A 353      27.889   4.411  -3.180  1.00 10.00      A    C  
ATOM   3394  CB  LEU A 353      28.316   4.397  -4.649  1.00 10.00      A    C  
ATOM   3395  CG  LEU A 353      28.401   5.757  -5.342  1.00 10.00      A    C  
ATOM   3396  CD1 LEU A 353      28.969   5.608  -6.746  1.00 10.00      A    C  
ATOM   3397  CD2 LEU A 353      27.032   6.422  -5.381  1.00 10.00      A    C  
ATOM   3398  C   LEU A 353      27.415   3.031  -2.754  1.00 10.00      A    C  
ATOM   3399  O   LEU A 353      26.240   2.840  -2.460  1.00 10.00      A    O  
ATOM   3400  N   ASN A 354      28.342   2.082  -2.686  1.00 10.00      A    N  
ATOM   3401  HN  ASN A 354      29.277   2.308  -2.897  1.00 10.00      A    H  
ATOM   3402  CA  ASN A 354      28.014   0.707  -2.304  1.00 10.00      A    C  
ATOM   3403  CB  ASN A 354      29.254  -0.187  -2.382  1.00 10.00      A    C  
ATOM   3404  CG  ASN A 354      29.561  -0.666  -3.791  1.00 10.00      A    C  
ATOM   3405  OD1 ASN A 354      29.252   0.007  -4.779  1.00 10.00      A    O  
ATOM   3406  ND2 ASN A 354      30.175  -1.835  -3.892  1.00 10.00      A    N  
ATOM   3407 HD21 ASN A 354      30.391  -2.315  -3.063  1.00 10.00      A    H  
ATOM   3408 HD22 ASN A 354      30.385  -2.178  -4.791  1.00 10.00      A    H  
ATOM   3409  C   ASN A 354      27.408   0.633  -0.904  1.00 10.00      A    C  
ATOM   3410  O   ASN A 354      26.655  -0.291  -0.588  1.00 10.00      A    O  
ATOM   3411  N   LYS A 355      27.739   1.607  -0.070  1.00 10.00      A    N  
ATOM   3412  HN  LYS A 355      28.349   2.311  -0.378  1.00 10.00      A    H  
ATOM   3413  CA  LYS A 355      27.235   1.654   1.296  1.00 10.00      A    C  
ATOM   3414  CB  LYS A 355      28.146   2.543   2.152  1.00 10.00      A    C  
ATOM   3415  CG  LYS A 355      27.756   2.648   3.618  1.00 10.00      A    C  
ATOM   3416  CD  LYS A 355      28.685   3.588   4.367  1.00 10.00      A    C  
ATOM   3417  CE  LYS A 355      28.252   3.762   5.814  1.00 10.00      A    C  
ATOM   3418  NZ  LYS A 355      29.269   4.496   6.609  1.00 10.00      A    N  
ATOM   3419  HZ1 LYS A 355      30.171   3.980   6.593  1.00 10.00      A    H  
ATOM   3420  HZ2 LYS A 355      28.960   4.585   7.596  1.00 10.00      A    H  
ATOM   3421  HZ3 LYS A 355      29.419   5.445   6.215  1.00 10.00      A    H  
ATOM   3422  C   LYS A 355      25.798   2.173   1.352  1.00 10.00      A    C  
ATOM   3423  O   LYS A 355      25.078   1.908   2.311  1.00 10.00      A    O  
ATOM   3424  N   HIS A 356      25.376   2.901   0.325  1.00 10.00      A    N  
ATOM   3425  HN  HIS A 356      25.973   3.052  -0.440  1.00 10.00      A    H  
ATOM   3426  CA  HIS A 356      24.030   3.464   0.312  1.00 10.00      A    C  
ATOM   3427  CB  HIS A 356      24.063   4.988   0.175  1.00 10.00      A    C  
ATOM   3428  CG  HIS A 356      24.709   5.690   1.333  1.00 10.00      A    C  
ATOM   3429  ND1 HIS A 356      24.618   5.244   2.639  1.00 10.00      A    N  
ATOM   3430  HD1 HIS A 356      24.135   4.440   2.950  1.00 10.00      A    H  
ATOM   3431  CD2 HIS A 356      25.460   6.815   1.377  1.00 10.00      A    C  
ATOM   3432  CE1 HIS A 356      25.280   6.064   3.427  1.00 10.00      A    C  
ATOM   3433  NE2 HIS A 356      25.800   7.021   2.692  1.00 10.00      A    N  
ATOM   3434  HE2 HIS A 356      26.346   7.767   3.037  1.00 10.00      A    H  
ATOM   3435  C   HIS A 356      23.119   2.835  -0.741  1.00 10.00      A    C  
ATOM   3436  O   HIS A 356      21.901   2.798  -0.563  1.00 10.00      A    O  
ATOM   3437  N   ILE A 357      23.697   2.362  -1.837  1.00 10.00      A    N  
ATOM   3438  HN  ILE A 357      24.673   2.440  -1.938  1.00 10.00      A    H  
ATOM   3439  CA  ILE A 357      22.921   1.728  -2.898  1.00 10.00      A    C  
ATOM   3440  CB  ILE A 357      23.676   1.733  -4.245  1.00 10.00      A    C  
ATOM   3441  CG1 ILE A 357      24.016   3.162  -4.671  1.00 10.00      A    C  
ATOM   3442  CG2 ILE A 357      22.856   1.040  -5.327  1.00 10.00      A    C  
ATOM   3443  CD1 ILE A 357      24.910   3.237  -5.888  1.00 10.00      A    C  
ATOM   3444  C   ILE A 357      22.601   0.289  -2.514  1.00 10.00      A    C  
ATOM   3445  O   ILE A 357      23.503  -0.486  -2.195  1.00 10.00      A    O  
ATOM   3446  N   ASP A 358      21.314  -0.051  -2.531  1.00 10.00      A    N  
ATOM   3447  HN  ASP A 358      20.646   0.627  -2.774  1.00 10.00      A    H  
ATOM   3448  CA  ASP A 358      20.858  -1.399  -2.187  1.00 10.00      A    C  
ATOM   3449  CB  ASP A 358      21.500  -2.455  -3.098  1.00 10.00      A    C  
ATOM   3450  CG  ASP A 358      20.488  -3.208  -3.939  1.00 10.00      A    C  
ATOM   3451  OD1 ASP A 358      19.606  -2.560  -4.539  1.00 10.00      A    O  
ATOM   3452  OD2 ASP A 358      20.570  -4.452  -4.006  1.00 10.00      A    O  
ATOM   3453  C   ASP A 358      21.148  -1.700  -0.721  1.00 10.00      A    C  
ATOM   3454  O   ASP A 358      21.354  -2.850  -0.331  1.00 10.00      A    O  
ATOM   3455  N   ALA A 359      21.134  -0.649   0.091  1.00 10.00      A    N  
ATOM   3456  HN  ALA A 359      20.937   0.236  -0.284  1.00 10.00      A    H  
ATOM   3457  CA  ALA A 359      21.411  -0.764   1.518  1.00 10.00      A    C  
ATOM   3458  CB  ALA A 359      22.040   0.519   2.033  1.00 10.00      A    C  
ATOM   3459  C   ALA A 359      20.155  -1.103   2.318  1.00 10.00      A    C  
ATOM   3460  O   ALA A 359      20.089  -0.865   3.519  1.00 10.00      A    O  
ATOM   3461  N   TYR A 360      19.161  -1.668   1.649  1.00 10.00      A    N  
ATOM   3462  HN  TYR A 360      19.262  -1.821   0.686  1.00 10.00      A    H  
ATOM   3463  CA  TYR A 360      17.917  -2.057   2.309  1.00 10.00      A    C  
ATOM   3464  CB  TYR A 360      16.719  -1.889   1.365  1.00 10.00      A    C  
ATOM   3465  CG  TYR A 360      16.868  -2.598   0.032  1.00 10.00      A    C  
ATOM   3466  CD1 TYR A 360      17.249  -1.904  -1.110  1.00 10.00      A    C  
ATOM   3467  CD2 TYR A 360      16.632  -3.964  -0.087  1.00 10.00      A    C  
ATOM   3468  CE1 TYR A 360      17.391  -2.547  -2.324  1.00 10.00      A    C  
ATOM   3469  CE2 TYR A 360      16.772  -4.612  -1.298  1.00 10.00      A    C  
ATOM   3470  CZ  TYR A 360      17.153  -3.901  -2.413  1.00 10.00      A    C  
ATOM   3471  OH  TYR A 360      17.305  -4.548  -3.619  1.00 10.00      A    O  
ATOM   3472  HH  TYR A 360      18.064  -4.167  -4.089  1.00 10.00      A    H  
ATOM   3473  C   TYR A 360      18.014  -3.496   2.807  1.00 10.00      A    C  
ATOM   3474  O   TYR A 360      17.022  -4.104   3.201  1.00 10.00      A    O  
ATOM   3475  N   LYS A 361      19.232  -4.020   2.791  1.00 10.00      A    N  
ATOM   3476  HN  LYS A 361      19.979  -3.467   2.487  1.00 10.00      A    H  
ATOM   3477  CA  LYS A 361      19.498  -5.384   3.215  1.00 10.00      A    C  
ATOM   3478  CB  LYS A 361      20.489  -6.033   2.249  1.00 10.00      A    C  
ATOM   3479  CG  LYS A 361      20.048  -6.015   0.796  1.00 10.00      A    C  
ATOM   3480  CD  LYS A 361      21.153  -6.512  -0.120  1.00 10.00      A    C  
ATOM   3481  CE  LYS A 361      20.759  -6.366  -1.575  1.00 10.00      A    C  
ATOM   3482  NZ  LYS A 361      21.937  -6.138  -2.450  1.00 10.00      A    N  
ATOM   3483  HZ1 LYS A 361      22.675  -5.623  -1.932  1.00 10.00      A    H  
ATOM   3484  HZ2 LYS A 361      21.657  -5.574  -3.282  1.00 10.00      A    H  
ATOM   3485  HZ3 LYS A 361      22.325  -7.046  -2.777  1.00 10.00      A    H  
ATOM   3486  C   LYS A 361      20.070  -5.414   4.625  1.00 10.00      A    C  
ATOM   3487  O   LYS A 361      20.642  -6.418   5.051  1.00 10.00      A    O  
ATOM   3488  N   THR A 362      19.921  -4.314   5.348  1.00 10.00      A    N  
ATOM   3489  HN  THR A 362      19.474  -3.535   4.956  1.00 10.00      A    H  
ATOM   3490  CA  THR A 362      20.434  -4.226   6.704  1.00 10.00      A    C  
ATOM   3491  CB  THR A 362      21.539  -3.161   6.787  1.00 10.00      A    C  
ATOM   3492  OG1 THR A 362      21.131  -2.000   6.055  1.00 10.00      A    O  
ATOM   3493  HG1 THR A 362      21.603  -1.223   6.400  1.00 10.00      A    H  
ATOM   3494  CG2 THR A 362      22.836  -3.691   6.197  1.00 10.00      A    C  
ATOM   3495  C   THR A 362      19.334  -3.889   7.708  1.00 10.00      A    C  
ATOM   3496  O   THR A 362      19.613  -3.435   8.821  1.00 10.00      A    O  
ATOM   3497  N   PHE A 363      18.084  -4.115   7.318  1.00 10.00      A    N  
ATOM   3498  HN  PHE A 363      17.920  -4.497   6.429  1.00 10.00      A    H  
ATOM   3499  CA  PHE A 363      16.952  -3.827   8.194  1.00 10.00      A    C  
ATOM   3500  CB  PHE A 363      15.674  -3.579   7.388  1.00 10.00      A    C  
ATOM   3501  CG  PHE A 363      15.571  -2.190   6.830  1.00 10.00      A    C  
ATOM   3502  CD1 PHE A 363      14.991  -1.175   7.572  1.00 10.00      A    C  
ATOM   3503  CD2 PHE A 363      16.052  -1.897   5.565  1.00 10.00      A    C  
ATOM   3504  CE1 PHE A 363      14.892   0.107   7.064  1.00 10.00      A    C  
ATOM   3505  CE2 PHE A 363      15.957  -0.617   5.051  1.00 10.00      A    C  
ATOM   3506  CZ  PHE A 363      15.376   0.387   5.801  1.00 10.00      A    C  
ATOM   3507  C   PHE A 363      16.744  -4.948   9.210  1.00 10.00      A    C  
ATOM   3508  O   PHE A 363      16.483  -6.089   8.834  1.00 10.00      A    O  
ATOM   3509  N   PRO A 364      16.854  -4.619  10.510  1.00 10.00      A    N  
ATOM   3510  CA  PRO A 364      16.702  -5.583  11.614  1.00 10.00      A    C  
ATOM   3511  CB  PRO A 364      16.725  -4.712  12.873  1.00 10.00      A    C  
ATOM   3512  CG  PRO A 364      17.485  -3.497  12.467  1.00 10.00      A    C  
ATOM   3513  CD  PRO A 364      17.163  -3.266  11.016  1.00 10.00      A    C  
ATOM   3514  C   PRO A 364      15.439  -6.465  11.568  1.00 10.00      A    C  
ATOM   3515  O   PRO A 364      15.549  -7.682  11.699  1.00 10.00      A    O  
ATOM   3516  N   PRO A 365      14.220  -5.894  11.386  1.00 10.00      A    N  
ATOM   3517  CA  PRO A 365      12.984  -6.695  11.348  1.00 10.00      A    C  
ATOM   3518  CB  PRO A 365      11.885  -5.664  11.076  1.00 10.00      A    C  
ATOM   3519  CG  PRO A 365      12.466  -4.371  11.524  1.00 10.00      A    C  
ATOM   3520  CD  PRO A 365      13.932  -4.456  11.220  1.00 10.00      A    C  
ATOM   3521  C   PRO A 365      12.988  -7.752  10.243  1.00 10.00      A    C  
ATOM   3522  O   PRO A 365      12.292  -8.764  10.338  1.00 10.00      A    O  
ATOM   3523  N   THR A 366      13.769  -7.513   9.201  1.00 10.00      A    N  
ATOM   3524  HN  THR A 366      14.306  -6.693   9.181  1.00 10.00      A    H  
ATOM   3525  CA  THR A 366      13.850  -8.443   8.086  1.00 10.00      A    C  
ATOM   3526  CB  THR A 366      13.810  -7.693   6.741  1.00 10.00      A    C  
ATOM   3527  OG1 THR A 366      14.476  -6.431   6.879  1.00 10.00      A    O  
ATOM   3528  HG1 THR A 366      15.363  -6.571   7.237  1.00 10.00      A    H  
ATOM   3529  CG2 THR A 366      12.369  -7.450   6.316  1.00 10.00      A    C  
ATOM   3530  C   THR A 366      15.105  -9.306   8.162  1.00 10.00      A    C  
ATOM   3531  O   THR A 366      15.383 -10.092   7.256  1.00 10.00      A    O  
ATOM   3532  N   GLU A 367      15.851  -9.166   9.252  1.00 10.00      A    N  
ATOM   3533  HN  GLU A 367      15.562  -8.544   9.955  1.00 10.00      A    H  
ATOM   3534  CA  GLU A 367      17.076  -9.923   9.449  1.00 10.00      A    C  
ATOM   3535  CB  GLU A 367      18.269  -8.970   9.562  1.00 10.00      A    C  
ATOM   3536  CG  GLU A 367      19.628  -9.645   9.466  1.00 10.00      A    C  
ATOM   3537  CD  GLU A 367      19.789 -10.479   8.210  1.00 10.00      A    C  
ATOM   3538  OE1 GLU A 367      19.411 -10.008   7.115  1.00 10.00      A    O  
ATOM   3539  OE2 GLU A 367      20.300 -11.613   8.309  1.00 10.00      A    O  
ATOM   3540  C   GLU A 367      16.968 -10.782  10.702  1.00 10.00      A    C  
ATOM   3541  O   GLU A 367      16.850 -10.264  11.813  1.00 10.00      A    O  
ATOM   3542  N   PRO A 368      17.003 -12.113  10.537  1.00 10.00      A    N  
ATOM   3543  CA  PRO A 368      16.905 -13.058  11.659  1.00 10.00      A    C  
ATOM   3544  CB  PRO A 368      16.702 -14.404  10.964  1.00 10.00      A    C  
ATOM   3545  CG  PRO A 368      17.351 -14.232   9.635  1.00 10.00      A    C  
ATOM   3546  CD  PRO A 368      17.118 -12.802   9.241  1.00 10.00      A    C  
ATOM   3547  C   PRO A 368      18.171 -13.091  12.518  1.00 10.00      A    C  
ATOM   3548  O   PRO A 368      18.239 -13.808  13.517  1.00 10.00      A    O  
ATOM   3549  N   LYS A 369      19.174 -12.321  12.121  1.00 10.00      A    N  
ATOM   3550  HN  LYS A 369      19.069 -11.782  11.313  1.00 10.00      A    H  
ATOM   3551  CA  LYS A 369      20.421 -12.258  12.860  1.00 10.00      A    C  
ATOM   3552  CB  LYS A 369      21.596 -11.952  11.932  1.00 10.00      A    C  
ATOM   3553  CG  LYS A 369      21.853 -13.008  10.872  1.00 10.00      A    C  
ATOM   3554  CD  LYS A 369      23.277 -12.918  10.354  1.00 10.00      A    C  
ATOM   3555  CE  LYS A 369      23.353 -13.258   8.875  1.00 10.00      A    C  
ATOM   3556  NZ  LYS A 369      22.867 -12.138   8.026  1.00 10.00      A    N  
ATOM   3557  HZ1 LYS A 369      21.845 -11.981   8.183  1.00 10.00      A    H  
ATOM   3558  HZ2 LYS A 369      23.023 -12.356   7.021  1.00 10.00      A    H  
ATOM   3559  HZ3 LYS A 369      23.376 -11.263   8.260  1.00 10.00      A    H  
ATOM   3560  C   LYS A 369      20.346 -11.204  13.953  1.00 10.00      A    C  
ATOM   3561  O   LYS A 369      19.727 -10.153  13.777  1.00 10.00      A    O  
ATOM   3562  N   LYS A 370      20.971 -11.494  15.077  1.00 10.00      A    N  
ATOM   3563  HN  LYS A 370      21.435 -12.354  15.157  1.00 10.00      A    H  
ATOM   3564  CA  LYS A 370      20.982 -10.576  16.200  1.00 10.00      A    C  
ATOM   3565  CB  LYS A 370      20.894 -11.349  17.517  1.00 10.00      A    C  
ATOM   3566  CG  LYS A 370      19.631 -12.188  17.643  1.00 10.00      A    C  
ATOM   3567  CD  LYS A 370      19.668 -13.076  18.874  1.00 10.00      A    C  
ATOM   3568  CE  LYS A 370      18.434 -13.959  18.945  1.00 10.00      A    C  
ATOM   3569  NZ  LYS A 370      18.474 -14.877  20.109  1.00 10.00      A    N  
ATOM   3570  HZ1 LYS A 370      17.650 -15.509  20.093  1.00 10.00      A    H  
ATOM   3571  HZ2 LYS A 370      18.462 -14.338  20.997  1.00 10.00      A    H  
ATOM   3572  HZ3 LYS A 370      19.338 -15.456  20.081  1.00 10.00      A    H  
ATOM   3573  C   LYS A 370      22.231  -9.702  16.170  1.00 10.00      A    C  
ATOM   3574  O   LYS A 370      22.980  -9.707  15.188  1.00 10.00      A    O  
ATOM   3575  N   ASP A 371      22.444  -8.950  17.239  1.00 10.00      A    N  
ATOM   3576  HN  ASP A 371      21.801  -8.986  17.981  1.00 10.00      A    H  
ATOM   3577  CA  ASP A 371      23.598  -8.064  17.347  1.00 10.00      A    C  
ATOM   3578  CB  ASP A 371      23.428  -7.107  18.527  1.00 10.00      A    C  
ATOM   3579  CG  ASP A 371      22.709  -5.829  18.159  1.00 10.00      A    C  
ATOM   3580  OD1 ASP A 371      23.368  -4.909  17.627  1.00 10.00      A    O  
ATOM   3581  OD2 ASP A 371      21.486  -5.737  18.421  1.00 10.00      A    O  
ATOM   3582  C   ASP A 371      24.889  -8.853  17.519  1.00 10.00      A    C  
ATOM   3583  O   ASP A 371      25.220  -9.286  18.625  1.00 10.00      A    O  
ATOM   3584  N   LYS A 372      25.612  -9.043  16.427  1.00 10.00      A    N  
ATOM   3585  HN  LYS A 372      25.287  -8.686  15.572  1.00 10.00      A    H  
ATOM   3586  CA  LYS A 372      26.869  -9.777  16.460  1.00 10.00      A    C  
ATOM   3587  CB  LYS A 372      27.166 -10.410  15.097  1.00 10.00      A    C  
ATOM   3588  CG  LYS A 372      26.288 -11.605  14.754  1.00 10.00      A    C  
ATOM   3589  CD  LYS A 372      26.772 -12.302  13.491  1.00 10.00      A    C  
ATOM   3590  CE  LYS A 372      26.004 -13.587  13.231  1.00 10.00      A    C  
ATOM   3591  NZ  LYS A 372      26.661 -14.415  12.185  1.00 10.00      A    N  
ATOM   3592  HZ1 LYS A 372      26.601 -13.946  11.258  1.00 10.00      A    H  
ATOM   3593  HZ2 LYS A 372      26.197 -15.343  12.120  1.00 10.00      A    H  
ATOM   3594  HZ3 LYS A 372      27.663 -14.561  12.423  1.00 10.00      A    H  
ATOM   3595  C   LYS A 372      28.018  -8.867  16.885  1.00 10.00      A    C  
ATOM   3596  O   LYS A 372      29.007  -9.321  17.462  1.00 10.00      A    O  
ATOM   3597  N   LYS A 373      27.875  -7.577  16.612  1.00 10.00      A    N  
ATOM   3598  HN  LYS A 373      27.051  -7.269  16.179  1.00 10.00      A    H  
ATOM   3599  CA  LYS A 373      28.900  -6.603  16.963  1.00 10.00      A    C  
ATOM   3600  CB  LYS A 373      28.878  -5.428  15.979  1.00 10.00      A    C  
ATOM   3601  CG  LYS A 373      29.979  -4.399  16.184  1.00 10.00      A    C  
ATOM   3602  CD  LYS A 373      30.079  -3.467  14.988  1.00 10.00      A    C  
ATOM   3603  CE  LYS A 373      31.133  -2.394  15.197  1.00 10.00      A    C  
ATOM   3604  NZ  LYS A 373      30.625  -1.259  16.015  1.00 10.00      A    N  
ATOM   3605  HZ1 LYS A 373      29.581  -1.272  16.052  1.00 10.00      A    H  
ATOM   3606  HZ2 LYS A 373      30.930  -0.352  15.601  1.00 10.00      A    H  
ATOM   3607  HZ3 LYS A 373      30.999  -1.322  16.990  1.00 10.00      A    H  
ATOM   3608  C   LYS A 373      28.696  -6.111  18.391  1.00 10.00      A    C  
ATOM   3609  O   LYS A 373      27.643  -5.569  18.728  1.00 10.00      A    O  
ATOM   3610  N   LYS A 374      29.698  -6.327  19.231  1.00 10.00      A    N  
ATOM   3611  HN  LYS A 374      30.507  -6.773  18.902  1.00 10.00      A    H  
ATOM   3612  CA  LYS A 374      29.643  -5.908  20.624  1.00 10.00      A    C  
ATOM   3613  CB  LYS A 374      30.082  -7.052  21.548  1.00 10.00      A    C  
ATOM   3614  CG  LYS A 374      29.224  -8.304  21.455  1.00 10.00      A    C  
ATOM   3615  CD  LYS A 374      29.577  -9.300  22.547  1.00 10.00      A    C  
ATOM   3616  CE  LYS A 374      28.776 -10.583  22.395  1.00 10.00      A    C  
ATOM   3617  NZ  LYS A 374      29.015 -11.517  23.522  1.00 10.00      A    N  
ATOM   3618  HZ1 LYS A 374      28.485 -12.398  23.377  1.00 10.00      A    H  
ATOM   3619  HZ2 LYS A 374      28.706 -11.085  24.418  1.00 10.00      A    H  
ATOM   3620  HZ3 LYS A 374      30.027 -11.742  23.592  1.00 10.00      A    H  
ATOM   3621  C   LYS A 374      30.539  -4.695  20.842  1.00 10.00      A    C  
ATOM   3622  O   LYS A 374      31.260  -4.277  19.931  1.00 10.00      A    O  
ATOM   3623  N   LYS A 375      30.502  -4.139  22.048  1.00 10.00      A    N  
ATOM   3624  HN  LYS A 375      29.912  -4.522  22.730  1.00 10.00      A    H  
ATOM   3625  CA  LYS A 375      31.316  -2.977  22.387  1.00 10.00      A    C  
ATOM   3626  CB  LYS A 375      30.747  -2.249  23.606  1.00 10.00      A    C  
ATOM   3627  CG  LYS A 375      29.373  -1.641  23.382  1.00 10.00      A    C  
ATOM   3628  CD  LYS A 375      28.923  -0.839  24.590  1.00 10.00      A    C  
ATOM   3629  CE  LYS A 375      27.532  -0.264  24.385  1.00 10.00      A    C  
ATOM   3630  NZ  LYS A 375      27.498   0.717  23.268  1.00 10.00      A    N  
ATOM   3631  HZ1 LYS A 375      27.455   0.222  22.356  1.00 10.00      A    H  
ATOM   3632  HZ2 LYS A 375      28.351   1.311  23.285  1.00 10.00      A    H  
ATOM   3633  HZ3 LYS A 375      26.661   1.331  23.354  1.00 10.00      A    H  
ATOM   3634  C   LYS A 375      32.765  -3.387  22.635  1.00 10.00      A    C  
ATOM   3635  O   LYS A 375      33.249  -3.372  23.771  1.00 10.00      A    O  
ATOM   3636  N   ALA A 376      33.438  -3.786  21.563  1.00 10.00      A    N  
ATOM   3637  HN  ALA A 376      32.975  -3.795  20.696  1.00 10.00      A    H  
ATOM   3638  CA  ALA A 376      34.830  -4.211  21.616  1.00 10.00      A    C  
ATOM   3639  CB  ALA A 376      34.959  -5.537  22.347  1.00 10.00      A    C  
ATOM   3640  C   ALA A 376      35.377  -4.335  20.201  1.00 10.00      A    C  
ATOM   3641  O   ALA A 376      36.428  -3.782  19.880  1.00 10.00      A    O  
ATOM   3642  N   ASP A 377      34.652  -5.068  19.360  1.00 10.00      A    N  
ATOM   3643  HN  ASP A 377      33.834  -5.499  19.687  1.00 10.00      A    H  
ATOM   3644  CA  ASP A 377      35.043  -5.259  17.966  1.00 10.00      A    C  
ATOM   3645  CB  ASP A 377      34.487  -6.578  17.421  1.00 10.00      A    C  
ATOM   3646  CG  ASP A 377      35.132  -6.999  16.112  1.00 10.00      A    C  
ATOM   3647  OD1 ASP A 377      36.329  -7.359  16.121  1.00 10.00      A    O  
ATOM   3648  OD2 ASP A 377      34.444  -6.995  15.072  1.00 10.00      A    O  
ATOM   3649  C   ASP A 377      34.553  -4.087  17.124  1.00 10.00      A    C  
ATOM   3650  O   ASP A 377      33.678  -4.227  16.268  1.00 10.00      A    O  
ATOM   3651  N   GLU A 378      35.111  -2.925  17.393  1.00 10.00      A    N  
ATOM   3652  HN  GLU A 378      35.805  -2.876  18.089  1.00 10.00      A    H  
ATOM   3653  CA  GLU A 378      34.742  -1.719  16.684  1.00 10.00      A    C  
ATOM   3654  CB  GLU A 378      34.717  -0.535  17.652  1.00 10.00      A    C  
ATOM   3655  CG  GLU A 378      34.010  -0.827  18.968  1.00 10.00      A    C  
ATOM   3656  CD  GLU A 378      32.591  -0.299  19.005  1.00 10.00      A    C  
ATOM   3657  OE1 GLU A 378      31.703  -0.910  18.378  1.00 10.00      A    O  
ATOM   3658  OE2 GLU A 378      32.361   0.731  19.669  1.00 10.00      A    O  
ATOM   3659  C   GLU A 378      35.728  -1.459  15.553  1.00 10.00      A    C  
ATOM   3660  O   GLU A 378      36.781  -0.856  15.757  1.00 10.00      A    O  
ATOM   3661  N   THR A 379      35.395  -1.946  14.371  1.00 10.00      A    N  
ATOM   3662  HN  THR A 379      34.557  -2.448  14.280  1.00 10.00      A    H  
ATOM   3663  CA  THR A 379      36.236  -1.775  13.198  1.00 10.00      A    C  
ATOM   3664  CB  THR A 379      35.705  -2.631  12.038  1.00 10.00      A    C  
ATOM   3665  OG1 THR A 379      34.807  -3.618  12.566  1.00 10.00      A    O  
ATOM   3666  HG1 THR A 379      35.309  -4.391  12.847  1.00 10.00      A    H  
ATOM   3667  CG2 THR A 379      36.852  -3.324  11.318  1.00 10.00      A    C  
ATOM   3668  C   THR A 379      36.272  -0.314  12.764  1.00 10.00      A    C  
ATOM   3669  O   THR A 379      35.239   0.270  12.424  1.00 10.00      A    O  
ATOM   3670  N   GLN A 380      37.459   0.271  12.786  1.00 10.00      A    N  
ATOM   3671  HN  GLN A 380      38.243  -0.249  13.067  1.00 10.00      A    H  
ATOM   3672  CA  GLN A 380      37.633   1.662  12.396  1.00 10.00      A    C  
ATOM   3673  CB  GLN A 380      38.701   2.334  13.259  1.00 10.00      A    C  
ATOM   3674  CG  GLN A 380      38.394   2.326  14.745  1.00 10.00      A    C  
ATOM   3675  CD  GLN A 380      39.361   3.180  15.539  1.00 10.00      A    C  
ATOM   3676  OE1 GLN A 380      40.521   3.341  15.168  1.00 10.00      A    O  
ATOM   3677  NE2 GLN A 380      38.887   3.727  16.642  1.00 10.00      A    N  
ATOM   3678 HE21 GLN A 380      37.953   3.549  16.881  1.00 10.00      A    H  
ATOM   3679 HE22 GLN A 380      39.488   4.292  17.173  1.00 10.00      A    H  
ATOM   3680  C   GLN A 380      38.015   1.761  10.927  1.00 10.00      A    C  
ATOM   3681  O   GLN A 380      38.992   1.150  10.487  1.00 10.00      A    O  
ATOM   3682  N   ALA A 381      37.242   2.522  10.171  1.00 10.00      A    N  
ATOM   3683  HN  ALA A 381      36.481   2.991  10.579  1.00 10.00      A    H  
ATOM   3684  CA  ALA A 381      37.504   2.693   8.752  1.00 10.00      A    C  
ATOM   3685  CB  ALA A 381      36.290   2.274   7.938  1.00 10.00      A    C  
ATOM   3686  C   ALA A 381      37.878   4.137   8.448  1.00 10.00      A    C  
ATOM   3687  O   ALA A 381      37.774   5.008   9.314  1.00 10.00      A    O  
ATOM   3688  N   LEU A 382      38.317   4.383   7.218  1.00 10.00      A    N  
ATOM   3689  HN  LEU A 382      38.380   3.640   6.579  1.00 10.00      A    H  
ATOM   3690  CA  LEU A 382      38.704   5.721   6.784  1.00 10.00      A    C  
ATOM   3691  CB  LEU A 382      39.401   5.680   5.418  1.00 10.00      A    C  
ATOM   3692  CG  LEU A 382      39.996   6.999   4.923  1.00 10.00      A    C  
ATOM   3693  CD1 LEU A 382      41.087   7.483   5.868  1.00 10.00      A    C  
ATOM   3694  CD2 LEU A 382      40.542   6.840   3.513  1.00 10.00      A    C  
ATOM   3695  C   LEU A 382      37.520   6.701   6.773  1.00 10.00      A    C  
ATOM   3696  O   LEU A 382      37.638   7.804   7.308  1.00 10.00      A    O  
ATOM   3697  N   PRO A 383      36.370   6.337   6.153  1.00 10.00      A    N  
ATOM   3698  CA  PRO A 383      35.187   7.211   6.116  1.00 10.00      A    C  
ATOM   3699  CB  PRO A 383      34.125   6.377   5.385  1.00 10.00      A    C  
ATOM   3700  CG  PRO A 383      34.635   4.978   5.417  1.00 10.00      A    C  
ATOM   3701  CD  PRO A 383      36.130   5.085   5.412  1.00 10.00      A    C  
ATOM   3702  C   PRO A 383      34.697   7.576   7.517  1.00 10.00      A    C  
ATOM   3703  O   PRO A 383      34.042   6.777   8.189  1.00 10.00      A    O  
ATOM   3704  N   GLN A 384      35.026   8.782   7.948  1.00 10.00      A    N  
ATOM   3705  HN  GLN A 384      35.547   9.368   7.361  1.00 10.00      A    H  
ATOM   3706  CA  GLN A 384      34.645   9.264   9.263  1.00 10.00      A    C  
ATOM   3707  CB  GLN A 384      35.558  10.422   9.671  1.00 10.00      A    C  
ATOM   3708  CG  GLN A 384      36.132  10.307  11.073  1.00 10.00      A    C  
ATOM   3709  CD  GLN A 384      36.911  11.542  11.474  1.00 10.00      A    C  
ATOM   3710  OE1 GLN A 384      36.591  12.654  11.052  1.00 10.00      A    O  
ATOM   3711  NE2 GLN A 384      37.939  11.360  12.281  1.00 10.00      A    N  
ATOM   3712 HE21 GLN A 384      38.141  10.443  12.576  1.00 10.00      A    H  
ATOM   3713 HE22 GLN A 384      38.464  12.142  12.550  1.00 10.00      A    H  
ATOM   3714  C   GLN A 384      33.189   9.713   9.270  1.00 10.00      A    C  
ATOM   3715  O   GLN A 384      32.744  10.431   8.371  1.00 10.00      A    O  
ATOM   3716  N   ARG A 385      32.458   9.293  10.290  1.00 10.00      A    N  
ATOM   3717  HN  ARG A 385      32.879   8.735  10.978  1.00 10.00      A    H  
ATOM   3718  CA  ARG A 385      31.051   9.637  10.431  1.00 10.00      A    C  
ATOM   3719  CB  ARG A 385      30.371   8.659  11.392  1.00 10.00      A    C  
ATOM   3720  CG  ARG A 385      29.111   8.027  10.833  1.00 10.00      A    C  
ATOM   3721  CD  ARG A 385      28.630   6.888  11.712  1.00 10.00      A    C  
ATOM   3722  NE  ARG A 385      27.307   6.424  11.303  1.00 10.00      A    N  
ATOM   3723  HE  ARG A 385      26.664   7.111  10.994  1.00 10.00      A    H  
ATOM   3724  CZ  ARG A 385      26.925   5.149  11.301  1.00 10.00      A    C  
ATOM   3725  NH1 ARG A 385      27.758   4.189  11.690  1.00 10.00      A    N  
ATOM   3726 HH11 ARG A 385      27.449   3.181  11.684  1.00 10.00      A    H  
ATOM   3727 HH12 ARG A 385      28.727   4.426  12.002  1.00 10.00      A    H  
ATOM   3728  NH2 ARG A 385      25.694   4.839  10.927  1.00 10.00      A    N  
ATOM   3729 HH21 ARG A 385      25.382   3.845  10.920  1.00 10.00      A    H  
ATOM   3730 HH22 ARG A 385      25.027   5.597  10.634  1.00 10.00      A    H  
ATOM   3731  C   ARG A 385      30.888  11.068  10.934  1.00 10.00      A    C  
ATOM   3732  O   ARG A 385      31.871  11.799  11.092  1.00 10.00      A    O  
ATOM   3733  N   GLN A 386      29.649  11.469  11.168  1.00 10.00      A    N  
ATOM   3734  HN  GLN A 386      28.906  10.845  11.010  1.00 10.00      A    H  
ATOM   3735  CA  GLN A 386      29.355  12.807  11.653  1.00 10.00      A    C  
ATOM   3736  CB  GLN A 386      28.392  13.503  10.692  1.00 10.00      A    C  
ATOM   3737  CG  GLN A 386      28.052  14.937  11.062  1.00 10.00      A    C  
ATOM   3738  CD  GLN A 386      27.234  15.625   9.990  1.00 10.00      A    C  
ATOM   3739  OE1 GLN A 386      26.497  14.981   9.246  1.00 10.00      A    O  
ATOM   3740  NE2 GLN A 386      27.359  16.937   9.904  1.00 10.00      A    N  
ATOM   3741 HE21 GLN A 386      27.968  17.384  10.529  1.00 10.00      A    H  
ATOM   3742 HE22 GLN A 386      26.834  17.412   9.223  1.00 10.00      A    H  
ATOM   3743  C   GLN A 386      28.757  12.742  13.056  1.00 10.00      A    C  
ATOM   3744  O   GLN A 386      29.099  13.542  13.931  1.00 10.00      A    O  
ATOM   3745  N   LYS A 387      27.865  11.781  13.259  1.00 10.00      A    N  
ATOM   3746  HN  LYS A 387      27.636  11.182  12.520  1.00 10.00      A    H  
ATOM   3747  CA  LYS A 387      27.219  11.585  14.545  1.00 10.00      A    C  
ATOM   3748  CB  LYS A 387      25.719  11.870  14.444  1.00 10.00      A    C  
ATOM   3749  CG  LYS A 387      25.217  12.935  15.403  1.00 10.00      A    C  
ATOM   3750  CD  LYS A 387      25.445  14.326  14.842  1.00 10.00      A    C  
ATOM   3751  CE  LYS A 387      25.056  15.400  15.843  1.00 10.00      A    C  
ATOM   3752  NZ  LYS A 387      25.122  16.759  15.249  1.00 10.00      A    N  
ATOM   3753  HZ1 LYS A 387      24.922  17.477  15.973  1.00 10.00      A    H  
ATOM   3754  HZ2 LYS A 387      24.415  16.850  14.491  1.00 10.00      A    H  
ATOM   3755  HZ3 LYS A 387      26.067  16.935  14.848  1.00 10.00      A    H  
ATOM   3756  C   LYS A 387      27.433  10.155  15.016  1.00 10.00      A    C  
ATOM   3757  O   LYS A 387      28.040   9.341  14.315  1.00 10.00      A    O  
ATOM   3758  N   LYS A 388      26.931   9.849  16.197  1.00 10.00      A    N  
ATOM   3759  HN  LYS A 388      26.454  10.536  16.707  1.00 10.00      A    H  
ATOM   3760  CA  LYS A 388      27.071   8.515  16.755  1.00 10.00      A    C  
ATOM   3761  CB  LYS A 388      27.750   8.576  18.125  1.00 10.00      A    C  
ATOM   3762  CG  LYS A 388      29.126   9.227  18.096  1.00 10.00      A    C  
ATOM   3763  CD  LYS A 388      29.789   9.181  19.460  1.00 10.00      A    C  
ATOM   3764  CE  LYS A 388      31.029  10.058  19.498  1.00 10.00      A    C  
ATOM   3765  NZ  LYS A 388      31.630  10.100  20.854  1.00 10.00      A    N  
ATOM   3766  HZ1 LYS A 388      30.890  10.242  21.569  1.00 10.00      A    H  
ATOM   3767  HZ2 LYS A 388      32.310  10.882  20.922  1.00 10.00      A    H  
ATOM   3768  HZ3 LYS A 388      32.127   9.209  21.058  1.00 10.00      A    H  
ATOM   3769  C   LYS A 388      25.717   7.810  16.829  1.00 10.00      A    C  
ATOM   3770  O   LYS A 388      24.926   7.859  15.884  1.00 10.00      A    O  
ATOM   3771  N   GLN A 389      25.449   7.162  17.954  1.00 10.00      A    N  
ATOM   3772  HN  GLN A 389      26.109   7.169  18.675  1.00 10.00      A    H  
ATOM   3773  CA  GLN A 389      24.199   6.446  18.145  1.00 10.00      A    C  
ATOM   3774  CB  GLN A 389      24.345   5.405  19.257  1.00 10.00      A    C  
ATOM   3775  CG  GLN A 389      25.393   4.340  18.978  1.00 10.00      A    C  
ATOM   3776  CD  GLN A 389      25.573   3.379  20.136  1.00 10.00      A    C  
ATOM   3777  OE1 GLN A 389      25.397   3.751  21.296  1.00 10.00      A    O  
ATOM   3778  NE2 GLN A 389      25.925   2.140  19.826  1.00 10.00      A    N  
ATOM   3779 HE21 GLN A 389      26.051   1.917  18.875  1.00 10.00      A    H  
ATOM   3780 HE22 GLN A 389      26.044   1.492  20.553  1.00 10.00      A    H  
ATOM   3781  C   GLN A 389      23.056   7.404  18.464  1.00 10.00      A    C  
ATOM   3782  O   GLN A 389      22.911   7.871  19.594  1.00 10.00      A    O  
ATOM   3783  N   GLN A 390      22.254   7.706  17.456  1.00 10.00      A    N  
ATOM   3784  HN  GLN A 390      22.438   7.326  16.570  1.00 10.00      A    H  
ATOM   3785  CA  GLN A 390      21.113   8.599  17.624  1.00 10.00      A    C  
ATOM   3786  CB  GLN A 390      20.826   9.362  16.326  1.00 10.00      A    C  
ATOM   3787  CG  GLN A 390      22.051   9.973  15.661  1.00 10.00      A    C  
ATOM   3788  CD  GLN A 390      21.693  10.913  14.524  1.00 10.00      A    C  
ATOM   3789  OE1 GLN A 390      20.681  11.611  14.572  1.00 10.00      A    O  
ATOM   3790  NE2 GLN A 390      22.514  10.928  13.488  1.00 10.00      A    N  
ATOM   3791 HE21 GLN A 390      23.299  10.335  13.508  1.00 10.00      A    H  
ATOM   3792 HE22 GLN A 390      22.311  11.532  12.744  1.00 10.00      A    H  
ATOM   3793  C   GLN A 390      19.879   7.802  18.045  1.00 10.00      A    C  
ATOM   3794  O   GLN A 390      18.862   7.795  17.352  1.00 10.00      A    O  
ATOM   3795  N   THR A 391      19.990   7.120  19.174  1.00 10.00      A    N  
ATOM   3796  HN  THR A 391      20.833   7.165  19.677  1.00 10.00      A    H  
ATOM   3797  CA  THR A 391      18.906   6.307  19.700  1.00 10.00      A    C  
ATOM   3798  CB  THR A 391      19.411   5.452  20.876  1.00 10.00      A    C  
ATOM   3799  OG1 THR A 391      20.832   5.635  21.014  1.00 10.00      A    O  
ATOM   3800  HG1 THR A 391      21.000   6.305  21.689  1.00 10.00      A    H  
ATOM   3801  CG2 THR A 391      19.119   3.980  20.629  1.00 10.00      A    C  
ATOM   3802  C   THR A 391      17.744   7.179  20.168  1.00 10.00      A    C  
ATOM   3803  O   THR A 391      17.929   8.099  20.965  1.00 10.00      A    O  
ATOM   3804  N   VAL A 392      16.552   6.896  19.657  1.00 10.00      A    N  
ATOM   3805  HN  VAL A 392      16.470   6.158  19.017  1.00 10.00      A    H  
ATOM   3806  CA  VAL A 392      15.363   7.654  20.019  1.00 10.00      A    C  
ATOM   3807  CB  VAL A 392      14.636   8.192  18.766  1.00 10.00      A    C  
ATOM   3808  CG1 VAL A 392      13.396   8.977  19.158  1.00 10.00      A    C  
ATOM   3809  CG2 VAL A 392      15.568   9.060  17.935  1.00 10.00      A    C  
ATOM   3810  C   VAL A 392      14.403   6.790  20.836  1.00 10.00      A    C  
ATOM   3811  O   VAL A 392      13.920   7.201  21.893  1.00 10.00      A    O  
ATOM   3812  N   THR A 393      14.143   5.585  20.347  1.00 10.00      A    N  
ATOM   3813  HN  THR A 393      14.575   5.305  19.514  1.00 10.00      A    H  
ATOM   3814  CA  THR A 393      13.242   4.660  21.023  1.00 10.00      A    C  
ATOM   3815  CB  THR A 393      12.070   4.256  20.105  1.00 10.00      A    C  
ATOM   3816  OG1 THR A 393      12.572   3.883  18.814  1.00 10.00      A    O  
ATOM   3817  HG1 THR A 393      13.095   4.604  18.447  1.00 10.00      A    H  
ATOM   3818  CG2 THR A 393      11.084   5.405  19.954  1.00 10.00      A    C  
ATOM   3819  C   THR A 393      13.997   3.412  21.473  1.00 10.00      A    C  
ATOM   3820  O   THR A 393      15.214   3.458  21.669  1.00 10.00      A    O  
ATOM   3821  N   LEU A 394      13.280   2.305  21.636  1.00 10.00      A    N  
ATOM   3822  HN  LEU A 394      12.313   2.331  21.473  1.00 10.00      A    H  
ATOM   3823  CA  LEU A 394      13.894   1.051  22.056  1.00 10.00      A    C  
ATOM   3824  CB  LEU A 394      12.919   0.219  22.893  1.00 10.00      A    C  
ATOM   3825  CG  LEU A 394      12.601   0.752  24.293  1.00 10.00      A    C  
ATOM   3826  CD1 LEU A 394      11.638  -0.178  25.015  1.00 10.00      A    C  
ATOM   3827  CD2 LEU A 394      13.877   0.941  25.105  1.00 10.00      A    C  
ATOM   3828  C   LEU A 394      14.372   0.253  20.847  1.00 10.00      A    C  
ATOM   3829  O   LEU A 394      14.488  -0.972  20.898  1.00 10.00      A    O  
ATOM   3830  N   LEU A 395      14.644   0.959  19.762  1.00 10.00      A    N  
ATOM   3831  HN  LEU A 395      14.533   1.932  19.789  1.00 10.00      A    H  
ATOM   3832  CA  LEU A 395      15.119   0.342  18.537  1.00 10.00      A    C  
ATOM   3833  CB  LEU A 395      14.673   1.185  17.336  1.00 10.00      A    C  
ATOM   3834  CG  LEU A 395      14.351   0.437  16.039  1.00 10.00      A    C  
ATOM   3835  CD1 LEU A 395      13.462   1.287  15.146  1.00 10.00      A    C  
ATOM   3836  CD2 LEU A 395      15.627   0.056  15.301  1.00 10.00      A    C  
ATOM   3837  C   LEU A 395      16.643   0.251  18.584  1.00 10.00      A    C  
ATOM   3838  O   LEU A 395      17.312   1.226  18.930  1.00 10.00      A    O  
ATOM   3839  N   PRO A 396      17.210  -0.924  18.269  1.00 10.00      A    N  
ATOM   3840  CA  PRO A 396      18.664  -1.132  18.271  1.00 10.00      A    C  
ATOM   3841  CB  PRO A 396      18.839  -2.554  17.712  1.00 10.00      A    C  
ATOM   3842  CG  PRO A 396      17.520  -2.900  17.106  1.00 10.00      A    C  
ATOM   3843  CD  PRO A 396      16.491  -2.148  17.895  1.00 10.00      A    C  
ATOM   3844  C   PRO A 396      19.393  -0.122  17.388  1.00 10.00      A    C  
ATOM   3845  O   PRO A 396      18.847   0.366  16.391  1.00 10.00      A    O  
ATOM   3846  N   ALA A 397      20.625   0.194  17.765  1.00 10.00      A    N  
ATOM   3847  HN  ALA A 397      20.997  -0.230  18.568  1.00 10.00      A    H  
ATOM   3848  CA  ALA A 397      21.441   1.143  17.022  1.00 10.00      A    C  
ATOM   3849  CB  ALA A 397      22.719   1.463  17.784  1.00 10.00      A    C  
ATOM   3850  C   ALA A 397      21.766   0.610  15.632  1.00 10.00      A    C  
ATOM   3851  O   ALA A 397      21.537  -0.563  15.331  1.00 10.00      A    O  
ATOM   3852  N   ALA A 398      22.326   1.469  14.793  1.00 10.00      A    N  
ATOM   3853  HN  ALA A 398      22.510   2.383  15.098  1.00 10.00      A    H  
ATOM   3854  CA  ALA A 398      22.674   1.099  13.426  1.00 10.00      A    C  
ATOM   3855  CB  ALA A 398      22.846   2.349  12.578  1.00 10.00      A    C  
ATOM   3856  C   ALA A 398      23.931   0.230  13.369  1.00 10.00      A    C  
ATOM   3857  O   ALA A 398      24.506   0.033  12.300  1.00 10.00      A    O  
ATOM   3858  N   ASP A 399      24.338  -0.303  14.517  1.00 10.00      A    N  
ATOM   3859  HN  ASP A 399      23.829  -0.120  15.332  1.00 10.00      A    H  
ATOM   3860  CA  ASP A 399      25.523  -1.154  14.593  1.00 10.00      A    C  
ATOM   3861  CB  ASP A 399      25.870  -1.475  16.050  1.00 10.00      A    C  
ATOM   3862  CG  ASP A 399      27.345  -1.302  16.343  1.00 10.00      A    C  
ATOM   3863  OD1 ASP A 399      28.017  -0.561  15.598  1.00 10.00      A    O  
ATOM   3864  OD2 ASP A 399      27.841  -1.890  17.325  1.00 10.00      A    O  
ATOM   3865  C   ASP A 399      25.307  -2.441  13.805  1.00 10.00      A    C  
ATOM   3866  O   ASP A 399      26.246  -3.006  13.245  1.00 10.00      A    O  
ATOM   3867  N   LEU A 400      24.056  -2.894  13.767  1.00 10.00      A    N  
ATOM   3868  HN  LEU A 400      23.358  -2.406  14.249  1.00 10.00      A    H  
ATOM   3869  CA  LEU A 400      23.700  -4.102  13.033  1.00 10.00      A    C  
ATOM   3870  CB  LEU A 400      22.265  -4.523  13.368  1.00 10.00      A    C  
ATOM   3871  CG  LEU A 400      21.819  -5.901  12.865  1.00 10.00      A    C  
ATOM   3872  CD1 LEU A 400      21.061  -6.643  13.954  1.00 10.00      A    C  
ATOM   3873  CD2 LEU A 400      20.959  -5.769  11.613  1.00 10.00      A    C  
ATOM   3874  C   LEU A 400      23.849  -3.855  11.533  1.00 10.00      A    C  
ATOM   3875  O   LEU A 400      24.295  -4.728  10.782  1.00 10.00      A    O  
ATOM   3876  N   ASP A 401      23.481  -2.650  11.111  1.00 10.00      A    N  
ATOM   3877  HN  ASP A 401      23.135  -2.005  11.763  1.00 10.00      A    H  
ATOM   3878  CA  ASP A 401      23.584  -2.253   9.712  1.00 10.00      A    C  
ATOM   3879  CB  ASP A 401      22.903  -0.890   9.513  1.00 10.00      A    C  
ATOM   3880  CG  ASP A 401      23.330  -0.161   8.248  1.00 10.00      A    C  
ATOM   3881  OD1 ASP A 401      22.549  -0.139   7.273  1.00 10.00      A    O  
ATOM   3882  OD2 ASP A 401      24.430   0.433   8.231  1.00 10.00      A    O  
ATOM   3883  C   ASP A 401      25.054  -2.170   9.319  1.00 10.00      A    C  
ATOM   3884  O   ASP A 401      25.468  -2.690   8.280  1.00 10.00      A    O  
ATOM   3885  N   ASP A 402      25.835  -1.534  10.183  1.00 10.00      A    N  
ATOM   3886  HN  ASP A 402      25.432  -1.154  10.996  1.00 10.00      A    H  
ATOM   3887  CA  ASP A 402      27.266  -1.369   9.967  1.00 10.00      A    C  
ATOM   3888  CB  ASP A 402      27.886  -0.598  11.134  1.00 10.00      A    C  
ATOM   3889  CG  ASP A 402      27.815   0.901  10.951  1.00 10.00      A    C  
ATOM   3890  OD1 ASP A 402      28.541   1.428  10.089  1.00 10.00      A    O  
ATOM   3891  OD2 ASP A 402      27.039   1.562  11.673  1.00 10.00      A    O  
ATOM   3892  C   ASP A 402      27.951  -2.720   9.825  1.00 10.00      A    C  
ATOM   3893  O   ASP A 402      28.696  -2.952   8.872  1.00 10.00      A    O  
ATOM   3894  N   PHE A 403      27.673  -3.616  10.768  1.00 10.00      A    N  
ATOM   3895  HN  PHE A 403      27.057  -3.367  11.495  1.00 10.00      A    H  
ATOM   3896  CA  PHE A 403      28.261  -4.952  10.761  1.00 10.00      A    C  
ATOM   3897  CB  PHE A 403      27.818  -5.750  11.991  1.00 10.00      A    C  
ATOM   3898  CG  PHE A 403      28.402  -7.133  12.050  1.00 10.00      A    C  
ATOM   3899  CD1 PHE A 403      27.642  -8.235  11.692  1.00 10.00      A    C  
ATOM   3900  CD2 PHE A 403      29.712  -7.330  12.454  1.00 10.00      A    C  
ATOM   3901  CE1 PHE A 403      28.178  -9.507  11.733  1.00 10.00      A    C  
ATOM   3902  CE2 PHE A 403      30.255  -8.600  12.500  1.00 10.00      A    C  
ATOM   3903  CZ  PHE A 403      29.487  -9.690  12.139  1.00 10.00      A    C  
ATOM   3904  C   PHE A 403      27.916  -5.714   9.483  1.00 10.00      A    C  
ATOM   3905  O   PHE A 403      28.792  -6.306   8.848  1.00 10.00      A    O  
ATOM   3906  N   SER A 404      26.645  -5.687   9.102  1.00 10.00      A    N  
ATOM   3907  HN  SER A 404      25.992  -5.185   9.638  1.00 10.00      A    H  
ATOM   3908  CA  SER A 404      26.197  -6.380   7.902  1.00 10.00      A    C  
ATOM   3909  CB  SER A 404      24.675  -6.300   7.765  1.00 10.00      A    C  
ATOM   3910  OG  SER A 404      24.035  -6.824   8.922  1.00 10.00      A    O  
ATOM   3911  HG  SER A 404      23.992  -6.139   9.603  1.00 10.00      A    H  
ATOM   3912  C   SER A 404      26.899  -5.847   6.650  1.00 10.00      A    C  
ATOM   3913  O   SER A 404      27.153  -6.595   5.705  1.00 10.00      A    O  
ATOM   3914  N   LYS A 405      27.222  -4.559   6.653  1.00 10.00      A    N  
ATOM   3915  HN  LYS A 405      26.989  -4.007   7.432  1.00 10.00      A    H  
ATOM   3916  CA  LYS A 405      27.908  -3.943   5.527  1.00 10.00      A    C  
ATOM   3917  CB  LYS A 405      27.717  -2.427   5.542  1.00 10.00      A    C  
ATOM   3918  CG  LYS A 405      26.361  -1.963   5.038  1.00 10.00      A    C  
ATOM   3919  CD  LYS A 405      26.151  -0.485   5.314  1.00 10.00      A    C  
ATOM   3920  CE  LYS A 405      24.799  -0.013   4.809  1.00 10.00      A    C  
ATOM   3921  NZ  LYS A 405      24.315   1.165   5.572  1.00 10.00      A    N  
ATOM   3922  HZ1 LYS A 405      25.065   1.515   6.201  1.00 10.00      A    H  
ATOM   3923  HZ2 LYS A 405      23.492   0.895   6.157  1.00 10.00      A    H  
ATOM   3924  HZ3 LYS A 405      24.030   1.935   4.923  1.00 10.00      A    H  
ATOM   3925  C   LYS A 405      29.391  -4.284   5.554  1.00 10.00      A    C  
ATOM   3926  O   LYS A 405      30.012  -4.479   4.510  1.00 10.00      A    O  
ATOM   3927  N   GLN A 406      29.952  -4.355   6.754  1.00 10.00      A    N  
ATOM   3928  HN  GLN A 406      29.404  -4.167   7.550  1.00 10.00      A    H  
ATOM   3929  CA  GLN A 406      31.362  -4.683   6.926  1.00 10.00      A    C  
ATOM   3930  CB  GLN A 406      31.793  -4.479   8.378  1.00 10.00      A    C  
ATOM   3931  CG  GLN A 406      31.844  -3.024   8.812  1.00 10.00      A    C  
ATOM   3932  CD  GLN A 406      32.174  -2.868  10.283  1.00 10.00      A    C  
ATOM   3933  OE1 GLN A 406      31.847  -3.725  11.101  1.00 10.00      A    O  
ATOM   3934  NE2 GLN A 406      32.826  -1.774  10.630  1.00 10.00      A    N  
ATOM   3935 HE21 GLN A 406      33.059  -1.127   9.927  1.00 10.00      A    H  
ATOM   3936 HE22 GLN A 406      33.055  -1.656  11.574  1.00 10.00      A    H  
ATOM   3937  C   GLN A 406      31.638  -6.116   6.492  1.00 10.00      A    C  
ATOM   3938  O   GLN A 406      32.602  -6.378   5.776  1.00 10.00      A    O  
ATOM   3939  N   LEU A 407      30.777  -7.038   6.919  1.00 10.00      A    N  
ATOM   3940  HN  LEU A 407      30.030  -6.764   7.502  1.00 10.00      A    H  
ATOM   3941  CA  LEU A 407      30.921  -8.446   6.562  1.00 10.00      A    C  
ATOM   3942  CB  LEU A 407      29.883  -9.288   7.307  1.00 10.00      A    C  
ATOM   3943  CG  LEU A 407      30.012 -10.805   7.160  1.00 10.00      A    C  
ATOM   3944  CD1 LEU A 407      31.324 -11.290   7.754  1.00 10.00      A    C  
ATOM   3945  CD2 LEU A 407      28.833 -11.505   7.814  1.00 10.00      A    C  
ATOM   3946  C   LEU A 407      30.760  -8.623   5.052  1.00 10.00      A    C  
ATOM   3947  O   LEU A 407      31.356  -9.511   4.441  1.00 10.00      A    O  
ATOM   3948  N   GLN A 408      29.950  -7.758   4.459  1.00 10.00      A    N  
ATOM   3949  HN  GLN A 408      29.497  -7.081   5.003  1.00 10.00      A    H  
ATOM   3950  CA  GLN A 408      29.713  -7.786   3.027  1.00 10.00      A    C  
ATOM   3951  CB  GLN A 408      28.461  -6.967   2.699  1.00 10.00      A    C  
ATOM   3952  CG  GLN A 408      28.163  -6.828   1.218  1.00 10.00      A    C  
ATOM   3953  CD  GLN A 408      27.082  -5.805   0.947  1.00 10.00      A    C  
ATOM   3954  OE1 GLN A 408      27.360  -4.612   0.818  1.00 10.00      A    O  
ATOM   3955  NE2 GLN A 408      25.843  -6.261   0.862  1.00 10.00      A    N  
ATOM   3956 HE21 GLN A 408      25.694  -7.224   0.980  1.00 10.00      A    H  
ATOM   3957 HE22 GLN A 408      25.124  -5.619   0.676  1.00 10.00      A    H  
ATOM   3958  C   GLN A 408      30.919  -7.209   2.292  1.00 10.00      A    C  
ATOM   3959  O   GLN A 408      31.256  -7.638   1.187  1.00 10.00      A    O  
ATOM   3960  N   GLN A 409      31.568  -6.236   2.923  1.00 10.00      A    N  
ATOM   3961  HN  GLN A 409      31.250  -5.946   3.808  1.00 10.00      A    H  
ATOM   3962  CA  GLN A 409      32.736  -5.582   2.350  1.00 10.00      A    C  
ATOM   3963  CB  GLN A 409      33.174  -4.408   3.230  1.00 10.00      A    C  
ATOM   3964  CG  GLN A 409      34.215  -3.500   2.598  1.00 10.00      A    C  
ATOM   3965  CD  GLN A 409      34.618  -2.351   3.503  1.00 10.00      A    C  
ATOM   3966  OE1 GLN A 409      34.636  -2.477   4.731  1.00 10.00      A    O  
ATOM   3967  NE2 GLN A 409      34.937  -1.217   2.903  1.00 10.00      A    N  
ATOM   3968 HE21 GLN A 409      34.893  -1.183   1.921  1.00 10.00      A    H  
ATOM   3969 HE22 GLN A 409      35.209  -0.456   3.459  1.00 10.00      A    H  
ATOM   3970  C   GLN A 409      33.884  -6.570   2.170  1.00 10.00      A    C  
ATOM   3971  O   GLN A 409      34.474  -6.651   1.096  1.00 10.00      A    O  
ATOM   3972  N   SER A 410      34.181  -7.330   3.219  1.00 10.00      A    N  
ATOM   3973  HN  SER A 410      33.664  -7.228   4.051  1.00 10.00      A    H  
ATOM   3974  CA  SER A 410      35.258  -8.312   3.177  1.00 10.00      A    C  
ATOM   3975  CB  SER A 410      35.387  -9.010   4.533  1.00 10.00      A    C  
ATOM   3976  OG  SER A 410      34.342  -8.612   5.402  1.00 10.00      A    O  
ATOM   3977  HG  SER A 410      34.719  -8.176   6.175  1.00 10.00      A    H  
ATOM   3978  C   SER A 410      35.017  -9.334   2.068  1.00 10.00      A    C  
ATOM   3979  O   SER A 410      35.944  -9.720   1.356  1.00 10.00      A    O  
ATOM   3980  N   MET A 411      33.764  -9.749   1.915  1.00 10.00      A    N  
ATOM   3981  HN  MET A 411      33.067  -9.396   2.511  1.00 10.00      A    H  
ATOM   3982  CA  MET A 411      33.401 -10.717   0.890  1.00 10.00      A    C  
ATOM   3983  CB  MET A 411      31.974 -11.226   1.107  1.00 10.00      A    C  
ATOM   3984  CG  MET A 411      31.785 -12.019   2.391  1.00 10.00      A    C  
ATOM   3985  SD  MET A 411      30.084 -12.576   2.633  1.00 10.00      A    S  
ATOM   3986  CE  MET A 411      30.209 -13.343   4.250  1.00 10.00      A    C  
ATOM   3987  C   MET A 411      33.538 -10.108  -0.502  1.00 10.00      A    C  
ATOM   3988  O   MET A 411      34.017 -10.759  -1.433  1.00 10.00      A    O  
ATOM   3989  N   SER A 412      33.138  -8.847  -0.628  1.00 10.00      A    N  
ATOM   3990  HN  SER A 412      32.786  -8.376   0.159  1.00 10.00      A    H  
ATOM   3991  CA  SER A 412      33.204  -8.146  -1.903  1.00 10.00      A    C  
ATOM   3992  CB  SER A 412      32.424  -6.833  -1.833  1.00 10.00      A    C  
ATOM   3993  OG  SER A 412      31.085  -7.063  -1.423  1.00 10.00      A    O  
ATOM   3994  HG  SER A 412      31.059  -7.163  -0.459  1.00 10.00      A    H  
ATOM   3995  C   SER A 412      34.644  -7.888  -2.336  1.00 10.00      A    C  
ATOM   3996  O   SER A 412      34.983  -8.079  -3.503  1.00 10.00      A    O  
ATOM   3997  N   SER A 413      35.488  -7.474  -1.390  1.00 10.00      A    N  
ATOM   3998  HN  SER A 413      35.155  -7.346  -0.472  1.00 10.00      A    H  
ATOM   3999  CA  SER A 413      36.894  -7.188  -1.679  1.00 10.00      A    C  
ATOM   4000  CB  SER A 413      37.563  -6.526  -0.469  1.00 10.00      A    C  
ATOM   4001  OG  SER A 413      36.776  -5.460   0.042  1.00 10.00      A    O  
ATOM   4002  HG  SER A 413      36.548  -5.647   0.965  1.00 10.00      A    H  
ATOM   4003  C   SER A 413      37.652  -8.457  -2.074  1.00 10.00      A    C  
ATOM   4004  O   SER A 413      38.701  -8.392  -2.716  1.00 10.00      A    O  
ATOM   4005  N   ALA A 414      37.116  -9.608  -1.683  1.00 10.00      A    N  
ATOM   4006  HN  ALA A 414      36.287  -9.599  -1.161  1.00 10.00      A    H  
ATOM   4007  CA  ALA A 414      37.739 -10.882  -2.011  1.00 10.00      A    C  
ATOM   4008  CB  ALA A 414      37.388 -11.935  -0.969  1.00 10.00      A    C  
ATOM   4009  C   ALA A 414      37.314 -11.345  -3.400  1.00 10.00      A    C  
ATOM   4010  O   ALA A 414      38.071 -12.014  -4.103  1.00 10.00      A    O  
ATOM   4011  N   ASP A 415      36.105 -10.969  -3.794  1.00 10.00      A    N  
ATOM   4012  HN  ASP A 415      35.561 -10.416  -3.196  1.00 10.00      A    H  
ATOM   4013  CA  ASP A 415      35.565 -11.350  -5.096  1.00 10.00      A    C  
ATOM   4014  CB  ASP A 415      34.036 -11.405  -5.045  1.00 10.00      A    C  
ATOM   4015  CG  ASP A 415      33.431 -11.908  -6.340  1.00 10.00      A    C  
ATOM   4016  OD1 ASP A 415      33.403 -13.142  -6.547  1.00 10.00      A    O  
ATOM   4017  OD2 ASP A 415      32.977 -11.076  -7.157  1.00 10.00      A    O  
ATOM   4018  C   ASP A 415      35.998 -10.373  -6.182  1.00 10.00      A    C  
ATOM   4019  O   ASP A 415      36.498 -10.773  -7.232  1.00 10.00      A    O  
ATOM   4020  N   SER A 416      35.796  -9.091  -5.927  1.00 10.00      A    N  
ATOM   4021  HN  SER A 416      35.408  -8.831  -5.062  1.00 10.00      A    H  
ATOM   4022  CA  SER A 416      36.151  -8.055  -6.882  1.00 10.00      A    C  
ATOM   4023  CB  SER A 416      35.042  -6.997  -6.956  1.00 10.00      A    C  
ATOM   4024  OG  SER A 416      35.239  -6.112  -8.049  1.00 10.00      A    O  
ATOM   4025  HG  SER A 416      34.384  -5.870  -8.421  1.00 10.00      A    H  
ATOM   4026  C   SER A 416      37.480  -7.414  -6.501  1.00 10.00      A    C  
ATOM   4027  O   SER A 416      38.001  -7.650  -5.410  1.00 10.00      A    O  
ATOM   4028  N   THR A 417      38.031  -6.620  -7.407  1.00 10.00      A    N  
ATOM   4029  HN  THR A 417      37.575  -6.483  -8.266  1.00 10.00      A    H  
ATOM   4030  CA  THR A 417      39.295  -5.945  -7.165  1.00 10.00      A    C  
ATOM   4031  CB  THR A 417      40.082  -5.815  -8.481  1.00 10.00      A    C  
ATOM   4032  OG1 THR A 417      39.153  -5.744  -9.576  1.00 10.00      A    O  
ATOM   4033  HG1 THR A 417      39.157  -6.583 -10.055  1.00 10.00      A    H  
ATOM   4034  CG2 THR A 417      40.974  -7.030  -8.673  1.00 10.00      A    C  
ATOM   4035  C   THR A 417      39.055  -4.560  -6.568  1.00 10.00      A    C  
ATOM   4036  O   THR A 417      39.891  -4.024  -5.834  1.00 10.00      A    O  
ATOM   4037  N   GLN A 418      37.899  -3.994  -6.888  1.00 10.00      A    N  
ATOM   4038  HN  GLN A 418      37.277  -4.483  -7.470  1.00 10.00      A    H  
ATOM   4039  CA  GLN A 418      37.514  -2.676  -6.397  1.00 10.00      A    C  
ATOM   4040  CB  GLN A 418      37.910  -1.581  -7.392  1.00 10.00      A    C  
ATOM   4041  CG  GLN A 418      39.384  -1.217  -7.364  1.00 10.00      A    C  
ATOM   4042  CD  GLN A 418      39.750  -0.187  -8.411  1.00 10.00      A    C  
ATOM   4043  OE1 GLN A 418      39.149  -0.134  -9.481  1.00 10.00      A    O  
ATOM   4044  NE2 GLN A 418      40.743   0.635  -8.111  1.00 10.00      A    N  
ATOM   4045 HE21 GLN A 418      41.183   0.531  -7.238  1.00 10.00      A    H  
ATOM   4046 HE22 GLN A 418      40.995   1.316  -8.771  1.00 10.00      A    H  
ATOM   4047  C   GLN A 418      36.013  -2.627  -6.134  1.00 10.00      A    C  
ATOM   4048  O   GLN A 418      35.226  -2.335  -7.035  1.00 10.00      A    O  
ATOM   4049  N   ALA A 419      35.626  -2.933  -4.904  1.00 10.00      A    N  
ATOM   4050  HN  ALA A 419      36.305  -3.161  -4.230  1.00 10.00      A    H  
ATOM   4051  CA  ALA A 419      34.218  -2.930  -4.519  1.00 10.00      A    C  
ATOM   4052  CB  ALA A 419      33.590  -4.289  -4.795  1.00 10.00      A    C  
ATOM   4053  C   ALA A 419      34.063  -2.567  -3.047  1.00 10.00      A    C  
ATOM   4054  O   ALA A 419      35.008  -2.693  -2.263  1.00 10.00      A    O  
ATOM   4055  N   LYS B   1      25.328 -47.720 -17.151  1.00 10.00      B    N  
ATOM   4056  HN  LYS B   1      25.899 -46.921 -17.090  1.00 10.00      B    H  
ATOM   4057  CA  LYS B   1      23.882 -47.551 -17.096  1.00 10.00      B    C  
ATOM   4058  CB  LYS B   1      23.345 -48.021 -15.740  1.00 10.00      B    C  
ATOM   4059  CG  LYS B   1      23.521 -49.511 -15.482  1.00 10.00      B    C  
ATOM   4060  CD  LYS B   1      23.004 -49.906 -14.106  1.00 10.00      B    C  
ATOM   4061  CE  LYS B   1      23.816 -49.256 -12.997  1.00 10.00      B    C  
ATOM   4062  NZ  LYS B   1      23.373 -49.697 -11.651  1.00 10.00      B    N  
ATOM   4063  HZ1 LYS B   1      22.370 -49.457 -11.507  1.00 10.00      B    H  
ATOM   4064  HZ2 LYS B   1      23.938 -49.225 -10.915  1.00 10.00      B    H  
ATOM   4065  HZ3 LYS B   1      23.489 -50.727 -11.552  1.00 10.00      B    H  
ATOM   4066  C   LYS B   1      23.504 -46.090 -17.343  1.00 10.00      B    C  
ATOM   4067  O   LYS B   1      24.240 -45.182 -16.947  1.00 10.00      B    O  
ATOM   4068  N   PRO B   2      22.362 -45.847 -18.011  1.00 10.00      B    N  
ATOM   4069  CA  PRO B   2      21.884 -44.490 -18.316  1.00 10.00      B    C  
ATOM   4070  CB  PRO B   2      20.696 -44.736 -19.249  1.00 10.00      B    C  
ATOM   4071  CG  PRO B   2      20.217 -46.098 -18.892  1.00 10.00      B    C  
ATOM   4072  CD  PRO B   2      21.445 -46.879 -18.528  1.00 10.00      B    C  
ATOM   4073  C   PRO B   2      21.415 -43.747 -17.069  1.00 10.00      B    C  
ATOM   4074  O   PRO B   2      21.325 -44.325 -15.986  1.00 10.00      B    O  
ATOM   4075  N   VAL B   3      21.110 -42.469 -17.228  1.00 10.00      B    N  
ATOM   4076  HN  VAL B   3      21.192 -42.060 -18.119  1.00 10.00      B    H  
ATOM   4077  CA  VAL B   3      20.652 -41.654 -16.114  1.00 10.00      B    C  
ATOM   4078  CB  VAL B   3      21.220 -40.218 -16.176  1.00 10.00      B    C  
ATOM   4079  CG1 VAL B   3      22.727 -40.237 -15.978  1.00 10.00      B    C  
ATOM   4080  CG2 VAL B   3      20.862 -39.538 -17.493  1.00 10.00      B    C  
ATOM   4081  C   VAL B   3      19.127 -41.607 -16.051  1.00 10.00      B    C  
ATOM   4082  O   VAL B   3      18.453 -41.510 -17.078  1.00 10.00      B    O  
ATOM   4083  N   SER B   4      18.592 -41.702 -14.842  1.00 10.00      B    N  
ATOM   4084  HN  SER B   4      19.181 -41.817 -14.066  1.00 10.00      B    H  
ATOM   4085  CA  SER B   4      17.156 -41.658 -14.626  1.00 10.00      B    C  
ATOM   4086  CB  SER B   4      16.816 -42.414 -13.336  1.00 10.00      B    C  
ATOM   4087  OG  SER B   4      17.998 -42.912 -12.723  1.00 10.00      B    O  
ATOM   4088  HG  SER B   4      17.924 -43.869 -12.617  1.00 10.00      B    H  
ATOM   4089  C   SER B   4      16.683 -40.208 -14.525  1.00 10.00      B    C  
ATOM   4090  O   SER B   4      16.896 -39.546 -13.507  1.00 10.00      B    O  
ATOM   4091  N   LEU B   5      16.045 -39.723 -15.584  1.00 10.00      B    N  
ATOM   4092  HN  LEU B   5      15.898 -40.303 -16.359  1.00 10.00      B    H  
ATOM   4093  CA  LEU B   5      15.550 -38.356 -15.620  1.00 10.00      B    C  
ATOM   4094  CB  LEU B   5      15.566 -37.823 -17.056  1.00 10.00      B    C  
ATOM   4095  CG  LEU B   5      16.944 -37.706 -17.709  1.00 10.00      B    C  
ATOM   4096  CD1 LEU B   5      16.811 -37.357 -19.182  1.00 10.00      B    C  
ATOM   4097  CD2 LEU B   5      17.792 -36.672 -16.984  1.00 10.00      B    C  
ATOM   4098  C   LEU B   5      14.149 -38.267 -15.023  1.00 10.00      B    C  
ATOM   4099  O   LEU B   5      13.183 -37.941 -15.713  1.00 10.00      B    O  
ATOM   4100  N   SER B   6      14.050 -38.586 -13.741  1.00 10.00      B    N  
ATOM   4101  HN  SER B   6      14.856 -38.863 -13.257  1.00 10.00      B    H  
ATOM   4102  CA  SER B   6      12.782 -38.551 -13.032  1.00 10.00      B    C  
ATOM   4103  CB  SER B   6      12.923 -39.295 -11.701  1.00 10.00      B    C  
ATOM   4104  OG  SER B   6      13.841 -40.373 -11.818  1.00 10.00      B    O  
ATOM   4105  HG  SER B   6      13.431 -41.180 -11.484  1.00 10.00      B    H  
ATOM   4106  C   SER B   6      12.331 -37.111 -12.783  1.00 10.00      B    C  
ATOM   4107  O   SER B   6      13.149 -36.236 -12.484  1.00 10.00      B    O  
ATOM   4108  N   TYR B   7      11.032 -36.871 -12.913  1.00 10.00      B    N  
ATOM   4109  HN  TYR B   7      10.431 -37.609 -13.149  1.00 10.00      B    H  
ATOM   4110  CA  TYR B   7      10.469 -35.547 -12.697  1.00 10.00      B    C  
ATOM   4111  CB  TYR B   7       9.161 -35.386 -13.480  1.00 10.00      B    C  
ATOM   4112  CG  TYR B   7       9.310 -35.482 -14.982  1.00 10.00      B    C  
ATOM   4113  CD1 TYR B   7       9.764 -34.399 -15.722  1.00 10.00      B    C  
ATOM   4114  CD2 TYR B   7       8.989 -36.650 -15.660  1.00 10.00      B    C  
ATOM   4115  CE1 TYR B   7       9.896 -34.475 -17.095  1.00 10.00      B    C  
ATOM   4116  CE2 TYR B   7       9.118 -36.737 -17.032  1.00 10.00      B    C  
ATOM   4117  CZ  TYR B   7       9.572 -35.648 -17.745  1.00 10.00      B    C  
ATOM   4118  OH  TYR B   7       9.703 -35.730 -19.112  1.00 10.00      B    O  
ATOM   4119  HH  TYR B   7      10.617 -35.544 -19.356  1.00 10.00      B    H  
ATOM   4120  C   TYR B   7      10.202 -35.330 -11.213  1.00 10.00      B    C  
ATOM   4121  O   TYR B   7       9.214 -35.832 -10.674  1.00 10.00      B    O  
ATOM   4122  N   ARG B   8      11.089 -34.599 -10.555  1.00 10.00      B    N  
ATOM   4123  HN  ARG B   8      11.864 -34.237 -11.036  1.00 10.00      B    H  
ATOM   4124  CA  ARG B   8      10.938 -34.321  -9.135  1.00 10.00      B    C  
ATOM   4125  CB  ARG B   8      12.214 -34.687  -8.375  1.00 10.00      B    C  
ATOM   4126  CG  ARG B   8      12.566 -36.167  -8.434  1.00 10.00      B    C  
ATOM   4127  CD  ARG B   8      13.808 -36.477  -7.619  1.00 10.00      B    C  
ATOM   4128  NE  ARG B   8      13.589 -36.297  -6.182  1.00 10.00      B    N  
ATOM   4129  HE  ARG B   8      12.655 -36.298  -5.864  1.00 10.00      B    H  
ATOM   4130  CZ  ARG B   8      14.571 -36.127  -5.296  1.00 10.00      B    C  
ATOM   4131  NH1 ARG B   8      15.837 -36.115  -5.695  1.00 10.00      B    N  
ATOM   4132 HH11 ARG B   8      16.604 -35.982  -5.001  1.00 10.00      B    H  
ATOM   4133 HH12 ARG B   8      16.070 -36.239  -6.706  1.00 10.00      B    H  
ATOM   4134  NH2 ARG B   8      14.288 -35.980  -4.009  1.00 10.00      B    N  
ATOM   4135 HH21 ARG B   8      13.296 -35.996  -3.683  1.00 10.00      B    H  
ATOM   4136 HH22 ARG B   8      15.055 -35.844  -3.315  1.00 10.00      B    H  
ATOM   4137  C   ARG B   8      10.569 -32.858  -8.900  1.00 10.00      B    C  
ATOM   4138  O   ARG B   8      10.806 -32.001  -9.758  1.00 10.00      B    O  
ATOM   4139  N   CYS B   9       9.994 -32.584  -7.738  1.00 10.00      B    N  
ATOM   4140  HN  CYS B   9       9.842 -33.313  -7.097  1.00 10.00      B    H  
ATOM   4141  CA  CYS B   9       9.576 -31.234  -7.378  1.00 10.00      B    C  
ATOM   4142  C   CYS B   9      10.750 -30.406  -6.858  1.00 10.00      B    C  
ATOM   4143  O   CYS B   9      11.552 -30.890  -6.059  1.00 10.00      B    O  
ATOM   4144  CB  CYS B   9       8.471 -31.293  -6.322  1.00 10.00      B    C  
ATOM   4145  SG  CYS B   9       7.104 -32.428  -6.738  1.00 10.00      B    S  
ATOM   4146  N   PRO B  10      10.872 -29.153  -7.325  1.00 10.00      B    N  
ATOM   4147  CA  PRO B  10      11.946 -28.245  -6.902  1.00 10.00      B    C  
ATOM   4148  CB  PRO B  10      11.813 -27.046  -7.856  1.00 10.00      B    C  
ATOM   4149  CG  PRO B  10      10.884 -27.494  -8.937  1.00 10.00      B    C  
ATOM   4150  CD  PRO B  10       9.992 -28.527  -8.318  1.00 10.00      B    C  
ATOM   4151  C   PRO B  10      11.773 -27.785  -5.452  1.00 10.00      B    C  
ATOM   4152  O   PRO B  10      12.713 -27.833  -4.657  1.00 10.00      B    O  
ATOM   4153  N   CYS B  11      10.571 -27.330  -5.117  1.00 10.00      B    N  
ATOM   4154  HN  CYS B  11       9.859 -27.307  -5.791  1.00 10.00      B    H  
ATOM   4155  CA  CYS B  11      10.286 -26.872  -3.765  1.00 10.00      B    C  
ATOM   4156  C   CYS B  11       9.934 -28.049  -2.864  1.00 10.00      B    C  
ATOM   4157  O   CYS B  11       8.811 -28.551  -2.885  1.00 10.00      B    O  
ATOM   4158  CB  CYS B  11       9.172 -25.824  -3.761  1.00 10.00      B    C  
ATOM   4159  SG  CYS B  11       9.633 -24.244  -4.549  1.00 10.00      B    S  
ATOM   4160  N   ARG B  12      10.911 -28.492  -2.087  1.00 10.00      B    N  
ATOM   4161  HN  ARG B  12      11.785 -28.047  -2.123  1.00 10.00      B    H  
ATOM   4162  CA  ARG B  12      10.726 -29.614  -1.179  1.00 10.00      B    C  
ATOM   4163  CB  ARG B  12      12.029 -30.407  -1.055  1.00 10.00      B    C  
ATOM   4164  CG  ARG B  12      12.570 -30.894  -2.390  1.00 10.00      B    C  
ATOM   4165  CD  ARG B  12      14.004 -31.380  -2.272  1.00 10.00      B    C  
ATOM   4166  NE  ARG B  12      14.575 -31.699  -3.581  1.00 10.00      B    N  
ATOM   4167  HE  ARG B  12      14.214 -32.488  -4.047  1.00 10.00      B    H  
ATOM   4168  CZ  ARG B  12      15.534 -30.984  -4.177  1.00 10.00      B    C  
ATOM   4169  NH1 ARG B  12      16.036 -29.914  -3.579  1.00 10.00      B    N  
ATOM   4170 HH11 ARG B  12      15.685 -29.625  -2.639  1.00 10.00      B    H  
ATOM   4171 HH12 ARG B  12      16.782 -29.351  -4.046  1.00 10.00      B    H  
ATOM   4172  NH2 ARG B  12      15.982 -31.343  -5.376  1.00 10.00      B    N  
ATOM   4173 HH21 ARG B  12      15.581 -32.182  -5.854  1.00 10.00      B    H  
ATOM   4174 HH22 ARG B  12      16.728 -30.789  -5.848  1.00 10.00      B    H  
ATOM   4175  C   ARG B  12      10.264 -29.124   0.186  1.00 10.00      B    C  
ATOM   4176  O   ARG B  12       9.844 -29.909   1.035  1.00 10.00      B    O  
ATOM   4177  N   PHE B  13      10.353 -27.817   0.391  1.00 10.00      B    N  
ATOM   4178  HN  PHE B  13      10.707 -27.247  -0.322  1.00 10.00      B    H  
ATOM   4179  CA  PHE B  13       9.937 -27.200   1.642  1.00 10.00      B    C  
ATOM   4180  CB  PHE B  13      11.146 -26.895   2.535  1.00 10.00      B    C  
ATOM   4181  CG  PHE B  13      11.897 -28.114   2.988  1.00 10.00      B    C  
ATOM   4182  CD1 PHE B  13      11.368 -28.952   3.957  1.00 10.00      B    C  
ATOM   4183  CD2 PHE B  13      13.133 -28.421   2.445  1.00 10.00      B    C  
ATOM   4184  CE1 PHE B  13      12.056 -30.075   4.375  1.00 10.00      B    C  
ATOM   4185  CE2 PHE B  13      13.828 -29.542   2.858  1.00 10.00      B    C  
ATOM   4186  CZ  PHE B  13      13.289 -30.371   3.824  1.00 10.00      B    C  
ATOM   4187  C   PHE B  13       9.164 -25.918   1.357  1.00 10.00      B    C  
ATOM   4188  O   PHE B  13       9.571 -25.114   0.516  1.00 10.00      B    O  
ATOM   4189  N   PHE B  14       8.039 -25.745   2.036  1.00 10.00      B    N  
ATOM   4190  HN  PHE B  14       7.752 -26.432   2.674  1.00 10.00      B    H  
ATOM   4191  CA  PHE B  14       7.217 -24.557   1.858  1.00 10.00      B    C  
ATOM   4192  CB  PHE B  14       5.817 -24.934   1.366  1.00 10.00      B    C  
ATOM   4193  CG  PHE B  14       5.795 -25.521  -0.020  1.00 10.00      B    C  
ATOM   4194  CD1 PHE B  14       5.633 -24.708  -1.129  1.00 10.00      B    C  
ATOM   4195  CD2 PHE B  14       5.937 -26.885  -0.213  1.00 10.00      B    C  
ATOM   4196  CE1 PHE B  14       5.615 -25.242  -2.404  1.00 10.00      B    C  
ATOM   4197  CE2 PHE B  14       5.920 -27.425  -1.486  1.00 10.00      B    C  
ATOM   4198  CZ  PHE B  14       5.758 -26.603  -2.581  1.00 10.00      B    C  
ATOM   4199  C   PHE B  14       7.133 -23.774   3.162  1.00 10.00      B    C  
ATOM   4200  O   PHE B  14       6.444 -24.178   4.101  1.00 10.00      B    O  
ATOM   4201  N   GLU B  15       7.836 -22.655   3.214  1.00 10.00      B    N  
ATOM   4202  HN  GLU B  15       8.337 -22.367   2.418  1.00 10.00      B    H  
ATOM   4203  CA  GLU B  15       7.865 -21.819   4.404  1.00 10.00      B    C  
ATOM   4204  CB  GLU B  15       9.207 -21.093   4.503  1.00 10.00      B    C  
ATOM   4205  CG  GLU B  15      10.403 -22.009   4.300  1.00 10.00      B    C  
ATOM   4206  CD  GLU B  15      11.673 -21.468   4.919  1.00 10.00      B    C  
ATOM   4207  OE1 GLU B  15      11.679 -21.202   6.140  1.00 10.00      B    O  
ATOM   4208  OE2 GLU B  15      12.685 -21.333   4.196  1.00 10.00      B    O  
ATOM   4209  C   GLU B  15       6.719 -20.820   4.383  1.00 10.00      B    C  
ATOM   4210  O   GLU B  15       6.538 -20.090   3.414  1.00 10.00      B    O  
ATOM   4211  N   SER B  16       5.936 -20.806   5.450  1.00 10.00      B    N  
ATOM   4212  HN  SER B  16       6.132 -21.416   6.193  1.00 10.00      B    H  
ATOM   4213  CA  SER B  16       4.795 -19.907   5.555  1.00 10.00      B    C  
ATOM   4214  CB  SER B  16       3.501 -20.724   5.637  1.00 10.00      B    C  
ATOM   4215  OG  SER B  16       3.562 -21.854   4.782  1.00 10.00      B    O  
ATOM   4216  HG  SER B  16       4.483 -22.040   4.571  1.00 10.00      B    H  
ATOM   4217  C   SER B  16       4.919 -19.009   6.784  1.00 10.00      B    C  
ATOM   4218  O   SER B  16       3.917 -18.587   7.364  1.00 10.00      B    O  
ATOM   4219  N   HIS B  17       6.148 -18.709   7.169  1.00 10.00      B    N  
ATOM   4220  HN  HIS B  17       6.908 -19.060   6.661  1.00 10.00      B    H  
ATOM   4221  CA  HIS B  17       6.395 -17.870   8.336  1.00 10.00      B    C  
ATOM   4222  CB  HIS B  17       7.045 -18.690   9.451  1.00 10.00      B    C  
ATOM   4223  CG  HIS B  17       6.139 -18.962  10.610  1.00 10.00      B    C  
ATOM   4224  ND1 HIS B  17       6.593 -19.085  11.905  1.00 10.00      B    N  
ATOM   4225  HD1 HIS B  17       7.529 -19.018  12.194  1.00 10.00      B    H  
ATOM   4226  CD2 HIS B  17       4.797 -19.138  10.666  1.00 10.00      B    C  
ATOM   4227  CE1 HIS B  17       5.574 -19.322  12.704  1.00 10.00      B    C  
ATOM   4228  NE2 HIS B  17       4.477 -19.359  11.980  1.00 10.00      B    N  
ATOM   4229  HE2 HIS B  17       3.573 -19.524  12.328  1.00 10.00      B    H  
ATOM   4230  C   HIS B  17       7.260 -16.664   7.985  1.00 10.00      B    C  
ATOM   4231  O   HIS B  17       8.322 -16.454   8.566  1.00 10.00      B    O  
ATOM   4232  N   VAL B  18       6.808 -15.877   7.022  1.00 10.00      B    N  
ATOM   4233  HN  VAL B  18       5.952 -16.089   6.594  1.00 10.00      B    H  
ATOM   4234  CA  VAL B  18       7.542 -14.693   6.590  1.00 10.00      B    C  
ATOM   4235  CB  VAL B  18       8.218 -14.918   5.213  1.00 10.00      B    C  
ATOM   4236  CG1 VAL B  18       9.161 -13.772   4.878  1.00 10.00      B    C  
ATOM   4237  CG2 VAL B  18       8.956 -16.250   5.167  1.00 10.00      B    C  
ATOM   4238  C   VAL B  18       6.587 -13.512   6.473  1.00 10.00      B    C  
ATOM   4239  O   VAL B  18       5.428 -13.695   6.095  1.00 10.00      B    O  
ATOM   4240  N   ALA B  19       7.053 -12.315   6.832  1.00 10.00      B    N  
ATOM   4241  HN  ALA B  19       7.967 -12.236   7.182  1.00 10.00      B    H  
ATOM   4242  CA  ALA B  19       6.224 -11.119   6.727  1.00 10.00      B    C  
ATOM   4243  CB  ALA B  19       6.946  -9.901   7.293  1.00 10.00      B    C  
ATOM   4244  C   ALA B  19       5.843 -10.892   5.265  1.00 10.00      B    C  
ATOM   4245  O   ALA B  19       6.679 -11.021   4.370  1.00 10.00      B    O  
ATOM   4246  N   ARG B  20       4.584 -10.564   5.027  1.00 10.00      B    N  
ATOM   4247  HN  ARG B  20       3.970 -10.464   5.783  1.00 10.00      B    H  
ATOM   4248  CA  ARG B  20       4.082 -10.345   3.674  1.00 10.00      B    C  
ATOM   4249  CB  ARG B  20       2.584 -10.034   3.713  1.00 10.00      B    C  
ATOM   4250  CG  ARG B  20       1.965  -9.693   2.367  1.00 10.00      B    C  
ATOM   4251  CD  ARG B  20       1.983 -10.880   1.421  1.00 10.00      B    C  
ATOM   4252  NE  ARG B  20       2.975 -10.722   0.358  1.00 10.00      B    N  
ATOM   4253  HE  ARG B  20       3.717 -10.090   0.526  1.00 10.00      B    H  
ATOM   4254  CZ  ARG B  20       2.940 -11.380  -0.799  1.00 10.00      B    C  
ATOM   4255  NH1 ARG B  20       1.962 -12.243  -1.048  1.00 10.00      B    N  
ATOM   4256 HH11 ARG B  20       1.933 -12.762  -1.952  1.00 10.00      B    H  
ATOM   4257 HH12 ARG B  20       1.212 -12.409  -0.334  1.00 10.00      B    H  
ATOM   4258  NH2 ARG B  20       3.884 -11.170  -1.710  1.00 10.00      B    N  
ATOM   4259 HH21 ARG B  20       4.653 -10.489  -1.522  1.00 10.00      B    H  
ATOM   4260 HH22 ARG B  20       3.865 -11.688  -2.613  1.00 10.00      B    H  
ATOM   4261  C   ARG B  20       4.857  -9.251   2.931  1.00 10.00      B    C  
ATOM   4262  O   ARG B  20       5.014  -9.312   1.711  1.00 10.00      B    O  
ATOM   4263  N   ALA B  21       5.354  -8.265   3.664  1.00 10.00      B    N  
ATOM   4264  HN  ALA B  21       5.216  -8.269   4.634  1.00 10.00      B    H  
ATOM   4265  CA  ALA B  21       6.102  -7.173   3.055  1.00 10.00      B    C  
ATOM   4266  CB  ALA B  21       5.885  -5.881   3.819  1.00 10.00      B    C  
ATOM   4267  C   ALA B  21       7.591  -7.495   2.947  1.00 10.00      B    C  
ATOM   4268  O   ALA B  21       8.408  -6.609   2.703  1.00 10.00      B    O  
ATOM   4269  N   ASN B  22       7.937  -8.764   3.123  1.00 10.00      B    N  
ATOM   4270  HN  ASN B  22       7.240  -9.430   3.318  1.00 10.00      B    H  
ATOM   4271  CA  ASN B  22       9.324  -9.199   3.032  1.00 10.00      B    C  
ATOM   4272  CB  ASN B  22       9.698 -10.057   4.252  1.00 10.00      B    C  
ATOM   4273  CG  ASN B  22      11.195 -10.273   4.414  1.00 10.00      B    C  
ATOM   4274  OD1 ASN B  22      12.009  -9.672   3.712  1.00 10.00      B    O  
ATOM   4275  ND2 ASN B  22      11.568 -11.132   5.351  1.00 10.00      B    N  
ATOM   4276 HD21 ASN B  22      10.869 -11.568   5.883  1.00 10.00      B    H  
ATOM   4277 HD22 ASN B  22      12.526 -11.286   5.484  1.00 10.00      B    H  
ATOM   4278  C   ASN B  22       9.532  -9.974   1.734  1.00 10.00      B    C  
ATOM   4279  O   ASN B  22      10.497 -10.723   1.575  1.00 10.00      B    O  
ATOM   4280  N   VAL B  23       8.606  -9.785   0.804  1.00 10.00      B    N  
ATOM   4281  HN  VAL B  23       7.863  -9.175   0.991  1.00 10.00      B    H  
ATOM   4282  CA  VAL B  23       8.670 -10.451  -0.489  1.00 10.00      B    C  
ATOM   4283  CB  VAL B  23       7.302 -11.034  -0.902  1.00 10.00      B    C  
ATOM   4284  CG1 VAL B  23       7.420 -11.807  -2.206  1.00 10.00      B    C  
ATOM   4285  CG2 VAL B  23       6.744 -11.932   0.195  1.00 10.00      B    C  
ATOM   4286  C   VAL B  23       9.163  -9.484  -1.564  1.00 10.00      B    C  
ATOM   4287  O   VAL B  23       8.459  -8.546  -1.944  1.00 10.00      B    O  
ATOM   4288  N   LYS B  24      10.382  -9.713  -2.029  1.00 10.00      B    N  
ATOM   4289  HN  LYS B  24      10.895 -10.465  -1.655  1.00 10.00      B    H  
ATOM   4290  CA  LYS B  24      10.998  -8.882  -3.054  1.00 10.00      B    C  
ATOM   4291  CB  LYS B  24      12.515  -9.097  -3.047  1.00 10.00      B    C  
ATOM   4292  CG  LYS B  24      13.268  -8.364  -4.144  1.00 10.00      B    C  
ATOM   4293  CD  LYS B  24      14.764  -8.366  -3.878  1.00 10.00      B    C  
ATOM   4294  CE  LYS B  24      15.517  -7.569  -4.930  1.00 10.00      B    C  
ATOM   4295  NZ  LYS B  24      16.929  -7.330  -4.533  1.00 10.00      B    N  
ATOM   4296  HZ1 LYS B  24      16.966  -6.710  -3.699  1.00 10.00      B    H  
ATOM   4297  HZ2 LYS B  24      17.453  -6.877  -5.309  1.00 10.00      B    H  
ATOM   4298  HZ3 LYS B  24      17.390  -8.234  -4.297  1.00 10.00      B    H  
ATOM   4299  C   LYS B  24      10.425  -9.184  -4.437  1.00 10.00      B    C  
ATOM   4300  O   LYS B  24      10.099  -8.275  -5.200  1.00 10.00      B    O  
ATOM   4301  N   HIS B  25      10.291 -10.465  -4.751  1.00 10.00      B    N  
ATOM   4302  HN  HIS B  25      10.538 -11.147  -4.092  1.00 10.00      B    H  
ATOM   4303  CA  HIS B  25       9.762 -10.884  -6.040  1.00 10.00      B    C  
ATOM   4304  CB  HIS B  25      10.887 -11.073  -7.056  1.00 10.00      B    C  
ATOM   4305  CG  HIS B  25      11.028  -9.945  -8.031  1.00 10.00      B    C  
ATOM   4306  ND1 HIS B  25      12.224  -9.304  -8.275  1.00 10.00      B    N  
ATOM   4307  HD1 HIS B  25      13.084  -9.507  -7.846  1.00 10.00      B    H  
ATOM   4308  CD2 HIS B  25      10.117  -9.357  -8.843  1.00 10.00      B    C  
ATOM   4309  CE1 HIS B  25      12.042  -8.373  -9.192  1.00 10.00      B    C  
ATOM   4310  NE2 HIS B  25      10.776  -8.386  -9.554  1.00 10.00      B    N  
ATOM   4311  HE2 HIS B  25      10.373  -7.800 -10.233  1.00 10.00      B    H  
ATOM   4312  C   HIS B  25       8.963 -12.171  -5.897  1.00 10.00      B    C  
ATOM   4313  O   HIS B  25       9.256 -13.002  -5.034  1.00 10.00      B    O  
ATOM   4314  N   LEU B  26       7.959 -12.328  -6.744  1.00 10.00      B    N  
ATOM   4315  HN  LEU B  26       7.787 -11.631  -7.415  1.00 10.00      B    H  
ATOM   4316  CA  LEU B  26       7.101 -13.503  -6.719  1.00 10.00      B    C  
ATOM   4317  CB  LEU B  26       5.642 -13.093  -6.485  1.00 10.00      B    C  
ATOM   4318  CG  LEU B  26       5.332 -12.365  -5.175  1.00 10.00      B    C  
ATOM   4319  CD1 LEU B  26       5.531 -10.862  -5.323  1.00 10.00      B    C  
ATOM   4320  CD2 LEU B  26       3.920 -12.678  -4.714  1.00 10.00      B    C  
ATOM   4321  C   LEU B  26       7.204 -14.271  -8.028  1.00 10.00      B    C  
ATOM   4322  O   LEU B  26       7.156 -13.681  -9.109  1.00 10.00      B    O  
ATOM   4323  N   LYS B  27       7.356 -15.583  -7.925  1.00 10.00      B    N  
ATOM   4324  HN  LYS B  27       7.403 -15.991  -7.030  1.00 10.00      B    H  
ATOM   4325  CA  LYS B  27       7.462 -16.437  -9.099  1.00 10.00      B    C  
ATOM   4326  CB  LYS B  27       8.916 -16.856  -9.339  1.00 10.00      B    C  
ATOM   4327  CG  LYS B  27       9.768 -15.795 -10.018  1.00 10.00      B    C  
ATOM   4328  CD  LYS B  27      11.164 -16.313 -10.313  1.00 10.00      B    C  
ATOM   4329  CE  LYS B  27      11.932 -15.351 -11.204  1.00 10.00      B    C  
ATOM   4330  NZ  LYS B  27      11.456 -15.397 -12.613  1.00 10.00      B    N  
ATOM   4331  HZ1 LYS B  27      11.971 -14.701 -13.187  1.00 10.00      B    H  
ATOM   4332  HZ2 LYS B  27      10.440 -15.177 -12.657  1.00 10.00      B    H  
ATOM   4333  HZ3 LYS B  27      11.610 -16.344 -13.013  1.00 10.00      B    H  
ATOM   4334  C   LYS B  27       6.573 -17.669  -8.962  1.00 10.00      B    C  
ATOM   4335  O   LYS B  27       6.878 -18.592  -8.204  1.00 10.00      B    O  
ATOM   4336  N   ILE B  28       5.469 -17.670  -9.694  1.00 10.00      B    N  
ATOM   4337  HN  ILE B  28       5.280 -16.900 -10.274  1.00 10.00      B    H  
ATOM   4338  CA  ILE B  28       4.528 -18.783  -9.670  1.00 10.00      B    C  
ATOM   4339  CB  ILE B  28       3.076 -18.283  -9.522  1.00 10.00      B    C  
ATOM   4340  CG1 ILE B  28       2.960 -17.342  -8.316  1.00 10.00      B    C  
ATOM   4341  CG2 ILE B  28       2.118 -19.459  -9.381  1.00 10.00      B    C  
ATOM   4342  CD1 ILE B  28       1.615 -16.658  -8.198  1.00 10.00      B    C  
ATOM   4343  C   ILE B  28       4.650 -19.600 -10.951  1.00 10.00      B    C  
ATOM   4344  O   ILE B  28       4.384 -19.099 -12.048  1.00 10.00      B    O  
ATOM   4345  N   LEU B  29       5.064 -20.848 -10.814  1.00 10.00      B    N  
ATOM   4346  HN  LEU B  29       5.250 -21.197  -9.912  1.00 10.00      B    H  
ATOM   4347  CA  LEU B  29       5.232 -21.725 -11.964  1.00 10.00      B    C  
ATOM   4348  CB  LEU B  29       6.670 -22.249 -12.040  1.00 10.00      B    C  
ATOM   4349  CG  LEU B  29       7.768 -21.197 -12.229  1.00 10.00      B    C  
ATOM   4350  CD1 LEU B  29       9.143 -21.840 -12.148  1.00 10.00      B    C  
ATOM   4351  CD2 LEU B  29       7.598 -20.467 -13.554  1.00 10.00      B    C  
ATOM   4352  C   LEU B  29       4.248 -22.889 -11.914  1.00 10.00      B    C  
ATOM   4353  O   LEU B  29       3.927 -23.399 -10.835  1.00 10.00      B    O  
ATOM   4354  N   ASN B  30       3.775 -23.300 -13.082  1.00 10.00      B    N  
ATOM   4355  HN  ASN B  30       4.077 -22.856 -13.904  1.00 10.00      B    H  
ATOM   4356  CA  ASN B  30       2.824 -24.399 -13.188  1.00 10.00      B    C  
ATOM   4357  CB  ASN B  30       1.680 -24.018 -14.135  1.00 10.00      B    C  
ATOM   4358  CG  ASN B  30       0.582 -25.066 -14.207  1.00 10.00      B    C  
ATOM   4359  OD1 ASN B  30       0.217 -25.675 -13.201  1.00 10.00      B    O  
ATOM   4360  ND2 ASN B  30       0.049 -25.282 -15.401  1.00 10.00      B    N  
ATOM   4361 HD21 ASN B  30       0.392 -24.763 -16.163  1.00 10.00      B    H  
ATOM   4362 HD22 ASN B  30      -0.673 -25.944 -15.478  1.00 10.00      B    H  
ATOM   4363  C   ASN B  30       3.520 -25.654 -13.702  1.00 10.00      B    C  
ATOM   4364  O   ASN B  30       3.689 -25.830 -14.907  1.00 10.00      B    O  
ATOM   4365  N   THR B  31       3.934 -26.519 -12.789  1.00 10.00      B    N  
ATOM   4366  HN  THR B  31       3.774 -26.331 -11.839  1.00 10.00      B    H  
ATOM   4367  CA  THR B  31       4.617 -27.752 -13.160  1.00 10.00      B    C  
ATOM   4368  CB  THR B  31       5.351 -28.348 -11.948  1.00 10.00      B    C  
ATOM   4369  OG1 THR B  31       4.651 -27.989 -10.751  1.00 10.00      B    O  
ATOM   4370  HG1 THR B  31       3.819 -28.480 -10.700  1.00 10.00      B    H  
ATOM   4371  CG2 THR B  31       6.774 -27.811 -11.875  1.00 10.00      B    C  
ATOM   4372  C   THR B  31       3.636 -28.782 -13.727  1.00 10.00      B    C  
ATOM   4373  O   THR B  31       2.482 -28.851 -13.301  1.00 10.00      B    O  
ATOM   4374  N   PRO B  32       4.079 -29.584 -14.708  1.00 10.00      B    N  
ATOM   4375  CA  PRO B  32       3.234 -30.606 -15.334  1.00 10.00      B    C  
ATOM   4376  CB  PRO B  32       3.974 -30.906 -16.638  1.00 10.00      B    C  
ATOM   4377  CG  PRO B  32       5.407 -30.656 -16.319  1.00 10.00      B    C  
ATOM   4378  CD  PRO B  32       5.430 -29.544 -15.303  1.00 10.00      B    C  
ATOM   4379  C   PRO B  32       3.112 -31.875 -14.486  1.00 10.00      B    C  
ATOM   4380  O   PRO B  32       2.236 -32.706 -14.721  1.00 10.00      B    O  
ATOM   4381  N   ASN B  33       3.998 -32.029 -13.514  1.00 10.00      B    N  
ATOM   4382  HN  ASN B  33       4.689 -31.347 -13.378  1.00 10.00      B    H  
ATOM   4383  CA  ASN B  33       3.973 -33.200 -12.647  1.00 10.00      B    C  
ATOM   4384  CB  ASN B  33       5.309 -33.950 -12.696  1.00 10.00      B    C  
ATOM   4385  CG  ASN B  33       5.510 -34.716 -13.992  1.00 10.00      B    C  
ATOM   4386  OD1 ASN B  33       5.980 -34.165 -14.988  1.00 10.00      B    O  
ATOM   4387  ND2 ASN B  33       5.160 -35.993 -13.988  1.00 10.00      B    N  
ATOM   4388 HD21 ASN B  33       4.797 -36.370 -13.159  1.00 10.00      B    H  
ATOM   4389 HD22 ASN B  33       5.274 -36.508 -14.814  1.00 10.00      B    H  
ATOM   4390  C   ASN B  33       3.624 -32.816 -11.215  1.00 10.00      B    C  
ATOM   4391  O   ASN B  33       2.714 -33.391 -10.612  1.00 10.00      B    O  
ATOM   4392  N   CYS B  34       4.337 -31.835 -10.681  1.00 10.00      B    N  
ATOM   4393  HN  CYS B  34       5.038 -31.406 -11.217  1.00 10.00      B    H  
ATOM   4394  CA  CYS B  34       4.106 -31.376  -9.317  1.00 10.00      B    C  
ATOM   4395  C   CYS B  34       3.028 -30.296  -9.268  1.00 10.00      B    C  
ATOM   4396  O   CYS B  34       2.575 -29.811 -10.308  1.00 10.00      B    O  
ATOM   4397  CB  CYS B  34       5.409 -30.857  -8.705  1.00 10.00      B    C  
ATOM   4398  SG  CYS B  34       6.767 -32.073  -8.707  1.00 10.00      B    S  
ATOM   4399  N   ALA B  35       2.622 -29.927  -8.057  1.00 10.00      B    N  
ATOM   4400  HN  ALA B  35       3.026 -30.350  -7.269  1.00 10.00      B    H  
ATOM   4401  CA  ALA B  35       1.597 -28.906  -7.865  1.00 10.00      B    C  
ATOM   4402  CB  ALA B  35       1.007 -29.000  -6.465  1.00 10.00      B    C  
ATOM   4403  C   ALA B  35       2.161 -27.509  -8.116  1.00 10.00      B    C  
ATOM   4404  O   ALA B  35       3.351 -27.356  -8.381  1.00 10.00      B    O  
ATOM   4405  N   LEU B  36       1.298 -26.501  -8.016  1.00 10.00      B    N  
ATOM   4406  HN  LEU B  36       0.364 -26.701  -7.786  1.00 10.00      B    H  
ATOM   4407  CA  LEU B  36       1.684 -25.105  -8.237  1.00 10.00      B    C  
ATOM   4408  CB  LEU B  36       0.503 -24.177  -7.931  1.00 10.00      B    C  
ATOM   4409  CG  LEU B  36       0.579 -22.764  -8.514  1.00 10.00      B    C  
ATOM   4410  CD1 LEU B  36       0.522 -22.807 -10.033  1.00 10.00      B    C  
ATOM   4411  CD2 LEU B  36      -0.537 -21.892  -7.959  1.00 10.00      B    C  
ATOM   4412  C   LEU B  36       2.892 -24.714  -7.384  1.00 10.00      B    C  
ATOM   4413  O   LEU B  36       2.838 -24.768  -6.154  1.00 10.00      B    O  
ATOM   4414  N   GLN B  37       3.982 -24.334  -8.045  1.00 10.00      B    N  
ATOM   4415  HN  GLN B  37       3.959 -24.308  -9.028  1.00 10.00      B    H  
ATOM   4416  CA  GLN B  37       5.208 -23.941  -7.355  1.00 10.00      B    C  
ATOM   4417  CB  GLN B  37       6.446 -24.362  -8.157  1.00 10.00      B    C  
ATOM   4418  CG  GLN B  37       6.558 -25.850  -8.446  1.00 10.00      B    C  
ATOM   4419  CD  GLN B  37       6.680 -26.684  -7.189  1.00 10.00      B    C  
ATOM   4420  OE1 GLN B  37       7.772 -26.855  -6.643  1.00 10.00      B    O  
ATOM   4421  NE2 GLN B  37       5.567 -27.237  -6.743  1.00 10.00      B    N  
ATOM   4422 HE21 GLN B  37       4.736 -27.079  -7.250  1.00 10.00      B    H  
ATOM   4423 HE22 GLN B  37       5.609 -27.777  -5.927  1.00 10.00      B    H  
ATOM   4424  C   GLN B  37       5.241 -22.432  -7.145  1.00 10.00      B    C  
ATOM   4425  O   GLN B  37       5.300 -21.667  -8.110  1.00 10.00      B    O  
ATOM   4426  N   ILE B  38       5.204 -22.009  -5.889  1.00 10.00      B    N  
ATOM   4427  HN  ILE B  38       5.162 -22.665  -5.164  1.00 10.00      B    H  
ATOM   4428  CA  ILE B  38       5.231 -20.593  -5.555  1.00 10.00      B    C  
ATOM   4429  CB  ILE B  38       3.996 -20.184  -4.718  1.00 10.00      B    C  
ATOM   4430  CG1 ILE B  38       2.729 -20.258  -5.576  1.00 10.00      B    C  
ATOM   4431  CG2 ILE B  38       4.164 -18.788  -4.134  1.00 10.00      B    C  
ATOM   4432  CD1 ILE B  38       1.463 -19.862  -4.846  1.00 10.00      B    C  
ATOM   4433  C   ILE B  38       6.517 -20.233  -4.812  1.00 10.00      B    C  
ATOM   4434  O   ILE B  38       6.761 -20.704  -3.698  1.00 10.00      B    O  
ATOM   4435  N   VAL B  39       7.338 -19.402  -5.443  1.00 10.00      B    N  
ATOM   4436  HN  VAL B  39       7.087 -19.066  -6.333  1.00 10.00      B    H  
ATOM   4437  CA  VAL B  39       8.603 -18.977  -4.861  1.00 10.00      B    C  
ATOM   4438  CB  VAL B  39       9.798 -19.413  -5.738  1.00 10.00      B    C  
ATOM   4439  CG1 VAL B  39      11.123 -19.017  -5.101  1.00 10.00      B    C  
ATOM   4440  CG2 VAL B  39       9.755 -20.912  -5.982  1.00 10.00      B    C  
ATOM   4441  C   VAL B  39       8.637 -17.463  -4.675  1.00 10.00      B    C  
ATOM   4442  O   VAL B  39       8.183 -16.708  -5.535  1.00 10.00      B    O  
ATOM   4443  N   ALA B  40       9.156 -17.035  -3.538  1.00 10.00      B    N  
ATOM   4444  HN  ALA B  40       9.472 -17.699  -2.884  1.00 10.00      B    H  
ATOM   4445  CA  ALA B  40       9.280 -15.623  -3.217  1.00 10.00      B    C  
ATOM   4446  CB  ALA B  40       8.542 -15.320  -1.923  1.00 10.00      B    C  
ATOM   4447  C   ALA B  40      10.761 -15.258  -3.094  1.00 10.00      B    C  
ATOM   4448  O   ALA B  40      11.624 -16.000  -3.568  1.00 10.00      B    O  
ATOM   4449  N   ARG B  41      11.056 -14.134  -2.456  1.00 10.00      B    N  
ATOM   4450  HN  ARG B  41      10.334 -13.595  -2.071  1.00 10.00      B    H  
ATOM   4451  CA  ARG B  41      12.435 -13.692  -2.283  1.00 10.00      B    C  
ATOM   4452  CB  ARG B  41      12.974 -13.054  -3.567  1.00 10.00      B    C  
ATOM   4453  CG  ARG B  41      14.493 -13.007  -3.642  1.00 10.00      B    C  
ATOM   4454  CD  ARG B  41      14.977 -12.656  -5.039  1.00 10.00      B    C  
ATOM   4455  NE  ARG B  41      16.407 -12.918  -5.195  1.00 10.00      B    N  
ATOM   4456  HE  ARG B  41      16.927 -13.085  -4.373  1.00 10.00      B    H  
ATOM   4457  CZ  ARG B  41      17.042 -12.946  -6.367  1.00 10.00      B    C  
ATOM   4458  NH1 ARG B  41      16.376 -12.725  -7.498  1.00 10.00      B    N  
ATOM   4459 HH11 ARG B  41      16.873 -12.746  -8.414  1.00 10.00      B    H  
ATOM   4460 HH12 ARG B  41      15.350 -12.529  -7.474  1.00 10.00      B    H  
ATOM   4461  NH2 ARG B  41      18.344 -13.212  -6.405  1.00 10.00      B    N  
ATOM   4462 HH21 ARG B  41      18.864 -13.403  -5.520  1.00 10.00      B    H  
ATOM   4463 HH22 ARG B  41      18.851 -13.232  -7.316  1.00 10.00      B    H  
ATOM   4464  C   ARG B  41      12.537 -12.716  -1.118  1.00 10.00      B    C  
ATOM   4465  O   ARG B  41      11.775 -11.756  -1.039  1.00 10.00      B    O  
ATOM   4466  N   LEU B  42      13.481 -12.971  -0.225  1.00 10.00      B    N  
ATOM   4467  HN  LEU B  42      14.063 -13.754  -0.361  1.00 10.00      B    H  
ATOM   4468  CA  LEU B  42      13.686 -12.134   0.953  1.00 10.00      B    C  
ATOM   4469  CB  LEU B  42      14.674 -12.808   1.908  1.00 10.00      B    C  
ATOM   4470  CG  LEU B  42      14.306 -14.215   2.378  1.00 10.00      B    C  
ATOM   4471  CD1 LEU B  42      15.507 -14.892   3.019  1.00 10.00      B    C  
ATOM   4472  CD2 LEU B  42      13.133 -14.166   3.347  1.00 10.00      B    C  
ATOM   4473  C   LEU B  42      14.193 -10.743   0.577  1.00 10.00      B    C  
ATOM   4474  O   LEU B  42      15.000 -10.594  -0.342  1.00 10.00      B    O  
ATOM   4475  N   LYS B  43      13.722  -9.735   1.299  1.00 10.00      B    N  
ATOM   4476  HN  LYS B  43      13.083  -9.925   2.021  1.00 10.00      B    H  
ATOM   4477  CA  LYS B  43      14.115  -8.352   1.050  1.00 10.00      B    C  
ATOM   4478  CB  LYS B  43      13.174  -7.398   1.793  1.00 10.00      B    C  
ATOM   4479  CG  LYS B  43      12.160  -6.676   0.922  1.00 10.00      B    C  
ATOM   4480  CD  LYS B  43      11.319  -5.728   1.764  1.00 10.00      B    C  
ATOM   4481  CE  LYS B  43      10.355  -4.916   0.917  1.00 10.00      B    C  
ATOM   4482  NZ  LYS B  43       9.461  -4.073   1.755  1.00 10.00      B    N  
ATOM   4483  HZ1 LYS B  43       8.839  -3.504   1.149  1.00 10.00      B    H  
ATOM   4484  HZ2 LYS B  43      10.022  -3.431   2.352  1.00 10.00      B    H  
ATOM   4485  HZ3 LYS B  43       8.873  -4.674   2.370  1.00 10.00      B    H  
ATOM   4486  C   LYS B  43      15.545  -8.087   1.509  1.00 10.00      B    C  
ATOM   4487  O   LYS B  43      16.315  -7.413   0.820  1.00 10.00      B    O  
ATOM   4488  N   ASN B  44      15.894  -8.635   2.665  1.00 10.00      B    N  
ATOM   4489  HN  ASN B  44      15.247  -9.197   3.141  1.00 10.00      B    H  
ATOM   4490  CA  ASN B  44      17.216  -8.432   3.244  1.00 10.00      B    C  
ATOM   4491  CB  ASN B  44      17.184  -8.661   4.759  1.00 10.00      B    C  
ATOM   4492  CG  ASN B  44      17.500  -7.418   5.567  1.00 10.00      B    C  
ATOM   4493  OD1 ASN B  44      17.028  -6.323   5.263  1.00 10.00      B    O  
ATOM   4494  ND2 ASN B  44      18.306  -7.579   6.605  1.00 10.00      B    N  
ATOM   4495 HD21 ASN B  44      18.651  -8.488   6.793  1.00 10.00      B    H  
ATOM   4496 HD22 ASN B  44      18.533  -6.793   7.142  1.00 10.00      B    H  
ATOM   4497  C   ASN B  44      18.281  -9.322   2.606  1.00 10.00      B    C  
ATOM   4498  O   ASN B  44      19.167  -8.839   1.909  1.00 10.00      B    O  
ATOM   4499  N   ASN B  45      18.178 -10.630   2.821  1.00 10.00      B    N  
ATOM   4500  HN  ASN B  45      17.422 -10.973   3.345  1.00 10.00      B    H  
ATOM   4501  CA  ASN B  45      19.177 -11.567   2.299  1.00 10.00      B    C  
ATOM   4502  CB  ASN B  45      19.130 -12.906   3.032  1.00 10.00      B    C  
ATOM   4503  CG  ASN B  45      20.507 -13.366   3.481  1.00 10.00      B    C  
ATOM   4504  OD1 ASN B  45      20.820 -14.553   3.435  1.00 10.00      B    O  
ATOM   4505  ND2 ASN B  45      21.328 -12.432   3.938  1.00 10.00      B    N  
ATOM   4506 HD21 ASN B  45      21.008 -11.503   3.968  1.00 10.00      B    H  
ATOM   4507 HD22 ASN B  45      22.229 -12.702   4.223  1.00 10.00      B    H  
ATOM   4508  C   ASN B  45      19.116 -11.777   0.786  1.00 10.00      B    C  
ATOM   4509  O   ASN B  45      20.046 -12.337   0.208  1.00 10.00      B    O  
ATOM   4510  N   ASN B  46      18.022 -11.349   0.157  1.00 10.00      B    N  
ATOM   4511  HN  ASN B  46      17.310 -10.924   0.682  1.00 10.00      B    H  
ATOM   4512  CA  ASN B  46      17.850 -11.480  -1.303  1.00 10.00      B    C  
ATOM   4513  CB  ASN B  46      18.981 -10.756  -2.056  1.00 10.00      B    C  
ATOM   4514  CG  ASN B  46      18.647 -10.453  -3.509  1.00 10.00      B    C  
ATOM   4515  OD1 ASN B  46      17.555  -9.988  -3.823  1.00 10.00      B    O  
ATOM   4516  ND2 ASN B  46      19.585 -10.718  -4.409  1.00 10.00      B    N  
ATOM   4517 HD21 ASN B  46      20.437 -11.097  -4.097  1.00 10.00      B    H  
ATOM   4518 HD22 ASN B  46      19.392 -10.519  -5.353  1.00 10.00      B    H  
ATOM   4519  C   ASN B  46      17.774 -12.945  -1.748  1.00 10.00      B    C  
ATOM   4520  O   ASN B  46      17.959 -13.255  -2.923  1.00 10.00      B    O  
ATOM   4521  N   ARG B  47      17.480 -13.843  -0.813  1.00 10.00      B    N  
ATOM   4522  HN  ARG B  47      17.313 -13.542   0.100  1.00 10.00      B    H  
ATOM   4523  CA  ARG B  47      17.393 -15.264  -1.124  1.00 10.00      B    C  
ATOM   4524  CB  ARG B  47      17.958 -16.116   0.017  1.00 10.00      B    C  
ATOM   4525  CG  ARG B  47      19.465 -16.312  -0.048  1.00 10.00      B    C  
ATOM   4526  CD  ARG B  47      19.916 -17.459   0.841  1.00 10.00      B    C  
ATOM   4527  NE  ARG B  47      20.257 -17.012   2.194  1.00 10.00      B    N  
ATOM   4528  HE  ARG B  47      20.805 -16.191   2.276  1.00 10.00      B    H  
ATOM   4529  CZ  ARG B  47      19.874 -17.637   3.309  1.00 10.00      B    C  
ATOM   4530  NH1 ARG B  47      19.127 -18.732   3.240  1.00 10.00      B    N  
ATOM   4531 HH11 ARG B  47      18.831 -19.107   2.314  1.00 10.00      B    H  
ATOM   4532 HH12 ARG B  47      18.830 -19.220   4.113  1.00 10.00      B    H  
ATOM   4533  NH2 ARG B  47      20.245 -17.164   4.490  1.00 10.00      B    N  
ATOM   4534 HH21 ARG B  47      20.834 -16.302   4.545  1.00 10.00      B    H  
ATOM   4535 HH22 ARG B  47      19.955 -17.652   5.367  1.00 10.00      B    H  
ATOM   4536  C   ARG B  47      15.964 -15.679  -1.445  1.00 10.00      B    C  
ATOM   4537  O   ARG B  47      15.009 -15.142  -0.879  1.00 10.00      B    O  
ATOM   4538  N   GLN B  48      15.828 -16.629  -2.358  1.00 10.00      B    N  
ATOM   4539  HN  GLN B  48      16.633 -17.013  -2.767  1.00 10.00      B    H  
ATOM   4540  CA  GLN B  48      14.524 -17.127  -2.769  1.00 10.00      B    C  
ATOM   4541  CB  GLN B  48      14.595 -17.713  -4.183  1.00 10.00      B    C  
ATOM   4542  CG  GLN B  48      14.999 -16.718  -5.260  1.00 10.00      B    C  
ATOM   4543  CD  GLN B  48      14.895 -17.295  -6.662  1.00 10.00      B    C  
ATOM   4544  OE1 GLN B  48      15.029 -18.503  -6.867  1.00 10.00      B    O  
ATOM   4545  NE2 GLN B  48      14.657 -16.437  -7.641  1.00 10.00      B    N  
ATOM   4546 HE21 GLN B  48      14.558 -15.488  -7.414  1.00 10.00      B    H  
ATOM   4547 HE22 GLN B  48      14.593 -16.785  -8.556  1.00 10.00      B    H  
ATOM   4548  C   GLN B  48      14.021 -18.193  -1.803  1.00 10.00      B    C  
ATOM   4549  O   GLN B  48      14.795 -19.032  -1.335  1.00 10.00      B    O  
ATOM   4550  N   VAL B  49      12.726 -18.157  -1.513  1.00 10.00      B    N  
ATOM   4551  HN  VAL B  49      12.165 -17.466  -1.927  1.00 10.00      B    H  
ATOM   4552  CA  VAL B  49      12.106 -19.118  -0.602  1.00 10.00      B    C  
ATOM   4553  CB  VAL B  49      11.867 -18.510   0.799  1.00 10.00      B    C  
ATOM   4554  CG1 VAL B  49      13.169 -18.437   1.585  1.00 10.00      B    C  
ATOM   4555  CG2 VAL B  49      11.221 -17.134   0.697  1.00 10.00      B    C  
ATOM   4556  C   VAL B  49      10.774 -19.609  -1.170  1.00 10.00      B    C  
ATOM   4557  O   VAL B  49      10.049 -18.845  -1.804  1.00 10.00      B    O  
ATOM   4558  N   CYS B  50      10.457 -20.875  -0.951  1.00 10.00      B    N  
ATOM   4559  HN  CYS B  50      11.065 -21.440  -0.425  1.00 10.00      B    H  
ATOM   4560  CA  CYS B  50       9.205 -21.444  -1.452  1.00 10.00      B    C  
ATOM   4561  C   CYS B  50       8.096 -21.276  -0.418  1.00 10.00      B    C  
ATOM   4562  O   CYS B  50       8.306 -21.522   0.770  1.00 10.00      B    O  
ATOM   4563  CB  CYS B  50       9.380 -22.921  -1.817  1.00 10.00      B    C  
ATOM   4564  SG  CYS B  50      10.644 -23.247  -3.094  1.00 10.00      B    S  
ATOM   4565  N   ILE B  51       6.918 -20.857  -0.870  1.00 10.00      B    N  
ATOM   4566  HN  ILE B  51       6.797 -20.705  -1.836  1.00 10.00      B    H  
ATOM   4567  CA  ILE B  51       5.789 -20.639   0.026  1.00 10.00      B    C  
ATOM   4568  CB  ILE B  51       5.416 -19.139   0.106  1.00 10.00      B    C  
ATOM   4569  CG1 ILE B  51       6.658 -18.291   0.414  1.00 10.00      B    C  
ATOM   4570  CG2 ILE B  51       4.344 -18.904   1.162  1.00 10.00      B    C  
ATOM   4571  CD1 ILE B  51       6.378 -16.809   0.545  1.00 10.00      B    C  
ATOM   4572  C   ILE B  51       4.570 -21.458  -0.410  1.00 10.00      B    C  
ATOM   4573  O   ILE B  51       4.375 -21.712  -1.599  1.00 10.00      B    O  
ATOM   4574  N   ASP B  52       3.766 -21.877   0.564  1.00 10.00      B    N  
ATOM   4575  HN  ASP B  52       3.981 -21.638   1.490  1.00 10.00      B    H  
ATOM   4576  CA  ASP B  52       2.566 -22.669   0.306  1.00 10.00      B    C  
ATOM   4577  CB  ASP B  52       2.233 -23.501   1.550  1.00 10.00      B    C  
ATOM   4578  CG  ASP B  52       0.973 -24.322   1.414  1.00 10.00      B    C  
ATOM   4579  OD1 ASP B  52       0.045 -24.119   2.220  1.00 10.00      B    O  
ATOM   4580  OD2 ASP B  52       0.915 -25.186   0.517  1.00 10.00      B    O  
ATOM   4581  C   ASP B  52       1.387 -21.762  -0.073  1.00 10.00      B    C  
ATOM   4582  O   ASP B  52       1.113 -20.774   0.604  1.00 10.00      B    O  
ATOM   4583  N   PRO B  53       0.681 -22.087  -1.170  1.00 10.00      B    N  
ATOM   4584  CA  PRO B  53      -0.462 -21.292  -1.655  1.00 10.00      B    C  
ATOM   4585  CB  PRO B  53      -0.775 -21.911  -3.021  1.00 10.00      B    C  
ATOM   4586  CG  PRO B  53      -0.263 -23.304  -2.926  1.00 10.00      B    C  
ATOM   4587  CD  PRO B  53       0.952 -23.243  -2.043  1.00 10.00      B    C  
ATOM   4588  C   PRO B  53      -1.709 -21.341  -0.762  1.00 10.00      B    C  
ATOM   4589  O   PRO B  53      -2.663 -20.589  -0.983  1.00 10.00      B    O  
ATOM   4590  N   LYS B  54      -1.712 -22.203   0.250  1.00 10.00      B    N  
ATOM   4591  HN  LYS B  54      -0.922 -22.763   0.414  1.00 10.00      B    H  
ATOM   4592  CA  LYS B  54      -2.868 -22.318   1.138  1.00 10.00      B    C  
ATOM   4593  CB  LYS B  54      -2.960 -23.719   1.750  1.00 10.00      B    C  
ATOM   4594  CG  LYS B  54      -3.300 -24.812   0.749  1.00 10.00      B    C  
ATOM   4595  CD  LYS B  54      -3.582 -26.134   1.444  1.00 10.00      B    C  
ATOM   4596  CE  LYS B  54      -3.896 -27.230   0.438  1.00 10.00      B    C  
ATOM   4597  NZ  LYS B  54      -4.280 -28.506   1.099  1.00 10.00      B    N  
ATOM   4598  HZ1 LYS B  54      -3.566 -28.780   1.803  1.00 10.00      B    H  
ATOM   4599  HZ2 LYS B  54      -4.361 -29.266   0.391  1.00 10.00      B    H  
ATOM   4600  HZ3 LYS B  54      -5.197 -28.401   1.576  1.00 10.00      B    H  
ATOM   4601  C   LYS B  54      -2.859 -21.242   2.221  1.00 10.00      B    C  
ATOM   4602  O   LYS B  54      -3.133 -21.519   3.391  1.00 10.00      B    O  
ATOM   4603  N   LEU B  55      -2.553 -20.015   1.817  1.00 10.00      B    N  
ATOM   4604  HN  LEU B  55      -2.360 -19.864   0.865  1.00 10.00      B    H  
ATOM   4605  CA  LEU B  55      -2.504 -18.883   2.730  1.00 10.00      B    C  
ATOM   4606  CB  LEU B  55      -1.055 -18.493   3.019  1.00 10.00      B    C  
ATOM   4607  CG  LEU B  55      -0.188 -19.556   3.689  1.00 10.00      B    C  
ATOM   4608  CD1 LEU B  55       1.281 -19.262   3.452  1.00 10.00      B    C  
ATOM   4609  CD2 LEU B  55      -0.482 -19.631   5.180  1.00 10.00      B    C  
ATOM   4610  C   LEU B  55      -3.245 -17.699   2.129  1.00 10.00      B    C  
ATOM   4611  O   LEU B  55      -3.163 -17.454   0.922  1.00 10.00      B    O  
ATOM   4612  N   LYS B  56      -3.956 -16.960   2.969  1.00 10.00      B    N  
ATOM   4613  HN  LYS B  56      -3.955 -17.187   3.926  1.00 10.00      B    H  
ATOM   4614  CA  LYS B  56      -4.725 -15.808   2.510  1.00 10.00      B    C  
ATOM   4615  CB  LYS B  56      -5.612 -15.258   3.632  1.00 10.00      B    C  
ATOM   4616  CG  LYS B  56      -6.825 -14.474   3.145  1.00 10.00      B    C  
ATOM   4617  CD  LYS B  56      -8.120 -15.181   3.513  1.00 10.00      B    C  
ATOM   4618  CE  LYS B  56      -9.331 -14.493   2.905  1.00 10.00      B    C  
ATOM   4619  NZ  LYS B  56     -10.598 -15.167   3.296  1.00 10.00      B    N  
ATOM   4620  HZ1 LYS B  56     -10.519 -16.192   3.149  1.00 10.00      B    H  
ATOM   4621  HZ2 LYS B  56     -11.391 -14.809   2.723  1.00 10.00      B    H  
ATOM   4622  HZ3 LYS B  56     -10.809 -14.988   4.306  1.00 10.00      B    H  
ATOM   4623  C   LYS B  56      -3.813 -14.714   1.964  1.00 10.00      B    C  
ATOM   4624  O   LYS B  56      -4.098 -14.120   0.925  1.00 10.00      B    O  
ATOM   4625  N   TRP B  57      -2.689 -14.486   2.642  1.00 10.00      B    N  
ATOM   4626  HN  TRP B  57      -2.498 -15.020   3.440  1.00 10.00      B    H  
ATOM   4627  CA  TRP B  57      -1.734 -13.457   2.225  1.00 10.00      B    C  
ATOM   4628  CB  TRP B  57      -0.730 -13.109   3.335  1.00 10.00      B    C  
ATOM   4629  CG  TRP B  57       0.076 -14.262   3.861  1.00 10.00      B    C  
ATOM   4630  CD1 TRP B  57      -0.357 -15.260   4.684  1.00 10.00      B    C  
ATOM   4631  CD2 TRP B  57       1.467 -14.518   3.623  1.00 10.00      B    C  
ATOM   4632  NE1 TRP B  57       0.670 -16.125   4.963  1.00 10.00      B    N  
ATOM   4633  HE1 TRP B  57       0.606 -16.924   5.529  1.00 10.00      B    H  
ATOM   4634  CE2 TRP B  57       1.801 -15.691   4.325  1.00 10.00      B    C  
ATOM   4635  CE3 TRP B  57       2.460 -13.874   2.881  1.00 10.00      B    C  
ATOM   4636  CZ2 TRP B  57       3.085 -16.229   4.309  1.00 10.00      B    C  
ATOM   4637  CZ3 TRP B  57       3.733 -14.409   2.866  1.00 10.00      B    C  
ATOM   4638  CH2 TRP B  57       4.036 -15.577   3.575  1.00 10.00      B    C  
ATOM   4639  C   TRP B  57      -1.024 -13.808   0.919  1.00 10.00      B    C  
ATOM   4640  O   TRP B  57      -0.239 -13.020   0.393  1.00 10.00      B    O  
ATOM   4641  N   ILE B  58      -1.295 -14.996   0.405  1.00 10.00      B    N  
ATOM   4642  HN  ILE B  58      -1.907 -15.594   0.880  1.00 10.00      B    H  
ATOM   4643  CA  ILE B  58      -0.710 -15.430  -0.851  1.00 10.00      B    C  
ATOM   4644  CB  ILE B  58      -0.289 -16.919  -0.801  1.00 10.00      B    C  
ATOM   4645  CG1 ILE B  58       0.846 -17.120   0.208  1.00 10.00      B    C  
ATOM   4646  CG2 ILE B  58       0.123 -17.424  -2.177  1.00 10.00      B    C  
ATOM   4647  CD1 ILE B  58       2.075 -16.285  -0.075  1.00 10.00      B    C  
ATOM   4648  C   ILE B  58      -1.717 -15.213  -1.976  1.00 10.00      B    C  
ATOM   4649  O   ILE B  58      -1.364 -14.770  -3.073  1.00 10.00      B    O  
ATOM   4650  N   GLN B  59      -2.976 -15.497  -1.676  1.00 10.00      B    N  
ATOM   4651  HN  GLN B  59      -3.188 -15.823  -0.774  1.00 10.00      B    H  
ATOM   4652  CA  GLN B  59      -4.055 -15.349  -2.644  1.00 10.00      B    C  
ATOM   4653  CB  GLN B  59      -5.277 -16.149  -2.185  1.00 10.00      B    C  
ATOM   4654  CG  GLN B  59      -5.016 -17.648  -2.094  1.00 10.00      B    C  
ATOM   4655  CD  GLN B  59      -5.978 -18.368  -1.168  1.00 10.00      B    C  
ATOM   4656  OE1 GLN B  59      -7.123 -17.951  -0.995  1.00 10.00      B    O  
ATOM   4657  NE2 GLN B  59      -5.517 -19.461  -0.571  1.00 10.00      B    N  
ATOM   4658 HE21 GLN B  59      -4.594 -19.739  -0.759  1.00 10.00      B    H  
ATOM   4659 HE22 GLN B  59      -6.118 -19.948   0.032  1.00 10.00      B    H  
ATOM   4660  C   GLN B  59      -4.417 -13.880  -2.869  1.00 10.00      B    C  
ATOM   4661  O   GLN B  59      -4.918 -13.511  -3.934  1.00 10.00      B    O  
ATOM   4662  N   GLU B  60      -4.150 -13.044  -1.866  1.00 10.00      B    N  
ATOM   4663  HN  GLU B  60      -3.763 -13.401  -1.037  1.00 10.00      B    H  
ATOM   4664  CA  GLU B  60      -4.444 -11.611  -1.952  1.00 10.00      B    C  
ATOM   4665  CB  GLU B  60      -4.080 -10.899  -0.646  1.00 10.00      B    C  
ATOM   4666  CG  GLU B  60      -5.020 -11.142   0.524  1.00 10.00      B    C  
ATOM   4667  CD  GLU B  60      -4.507 -10.519   1.813  1.00 10.00      B    C  
ATOM   4668  OE1 GLU B  60      -3.659  -9.600   1.740  1.00 10.00      B    O  
ATOM   4669  OE2 GLU B  60      -4.945 -10.942   2.903  1.00 10.00      B    O  
ATOM   4670  C   GLU B  60      -3.695 -10.947  -3.108  1.00 10.00      B    C  
ATOM   4671  O   GLU B  60      -4.221 -10.040  -3.763  1.00 10.00      B    O  
ATOM   4672  N   TYR B  61      -2.470 -11.405  -3.364  1.00 10.00      B    N  
ATOM   4673  HN  TYR B  61      -2.113 -12.138  -2.825  1.00 10.00      B    H  
ATOM   4674  CA  TYR B  61      -1.650 -10.841  -4.433  1.00 10.00      B    C  
ATOM   4675  CB  TYR B  61      -0.209 -11.361  -4.348  1.00 10.00      B    C  
ATOM   4676  CG  TYR B  61       0.787 -10.576  -5.180  1.00 10.00      B    C  
ATOM   4677  CD1 TYR B  61       1.059 -10.927  -6.498  1.00 10.00      B    C  
ATOM   4678  CD2 TYR B  61       1.456  -9.484  -4.645  1.00 10.00      B    C  
ATOM   4679  CE1 TYR B  61       1.966 -10.212  -7.257  1.00 10.00      B    C  
ATOM   4680  CE2 TYR B  61       2.363  -8.764  -5.398  1.00 10.00      B    C  
ATOM   4681  CZ  TYR B  61       2.616  -9.129  -6.701  1.00 10.00      B    C  
ATOM   4682  OH  TYR B  61       3.525  -8.408  -7.448  1.00 10.00      B    O  
ATOM   4683  HH  TYR B  61       3.094  -8.083  -8.247  1.00 10.00      B    H  
ATOM   4684  C   TYR B  61      -2.237 -11.140  -5.806  1.00 10.00      B    C  
ATOM   4685  O   TYR B  61      -2.131 -10.325  -6.722  1.00 10.00      B    O  
ATOM   4686  N   LEU B  62      -2.874 -12.300  -5.934  1.00 10.00      B    N  
ATOM   4687  HN  LEU B  62      -2.953 -12.888  -5.153  1.00 10.00      B    H  
ATOM   4688  CA  LEU B  62      -3.471 -12.721  -7.200  1.00 10.00      B    C  
ATOM   4689  CB  LEU B  62      -4.160 -14.080  -7.050  1.00 10.00      B    C  
ATOM   4690  CG  LEU B  62      -3.267 -15.252  -6.621  1.00 10.00      B    C  
ATOM   4691  CD1 LEU B  62      -4.095 -16.510  -6.412  1.00 10.00      B    C  
ATOM   4692  CD2 LEU B  62      -2.163 -15.498  -7.642  1.00 10.00      B    C  
ATOM   4693  C   LEU B  62      -4.456 -11.685  -7.731  1.00 10.00      B    C  
ATOM   4694  O   LEU B  62      -4.507 -11.425  -8.934  1.00 10.00      B    O  
ATOM   4695  N   GLU B  63      -5.221 -11.082  -6.827  1.00 10.00      B    N  
ATOM   4696  HN  GLU B  63      -5.115 -11.315  -5.880  1.00 10.00      B    H  
ATOM   4697  CA  GLU B  63      -6.203 -10.077  -7.204  1.00 10.00      B    C  
ATOM   4698  CB  GLU B  63      -7.033  -9.658  -5.986  1.00 10.00      B    C  
ATOM   4699  CG  GLU B  63      -8.046  -8.558  -6.262  1.00 10.00      B    C  
ATOM   4700  CD  GLU B  63      -7.673  -7.241  -5.608  1.00 10.00      B    C  
ATOM   4701  OE1 GLU B  63      -7.413  -6.253  -6.336  1.00 10.00      B    O  
ATOM   4702  OE2 GLU B  63      -7.627  -7.184  -4.361  1.00 10.00      B    O  
ATOM   4703  C   GLU B  63      -5.526  -8.864  -7.835  1.00 10.00      B    C  
ATOM   4704  O   GLU B  63      -5.872  -8.455  -8.941  1.00 10.00      B    O  
ATOM   4705  N   LYS B  64      -4.534  -8.317  -7.141  1.00 10.00      B    N  
ATOM   4706  HN  LYS B  64      -4.278  -8.714  -6.283  1.00 10.00      B    H  
ATOM   4707  CA  LYS B  64      -3.816  -7.144  -7.625  1.00 10.00      B    C  
ATOM   4708  CB  LYS B  64      -2.907  -6.570  -6.535  1.00 10.00      B    C  
ATOM   4709  CG  LYS B  64      -3.613  -6.273  -5.217  1.00 10.00      B    C  
ATOM   4710  CD  LYS B  64      -4.629  -5.147  -5.352  1.00 10.00      B    C  
ATOM   4711  CE  LYS B  64      -5.280  -4.830  -4.011  1.00 10.00      B    C  
ATOM   4712  NZ  LYS B  64      -6.719  -4.479  -4.151  1.00 10.00      B    N  
ATOM   4713  HZ1 LYS B  64      -7.192  -4.518  -3.224  1.00 10.00      B    H  
ATOM   4714  HZ2 LYS B  64      -7.190  -5.156  -4.792  1.00 10.00      B    H  
ATOM   4715  HZ3 LYS B  64      -6.822  -3.517  -4.539  1.00 10.00      B    H  
ATOM   4716  C   LYS B  64      -3.013  -7.456  -8.887  1.00 10.00      B    C  
ATOM   4717  O   LYS B  64      -2.849  -6.599  -9.753  1.00 10.00      B    O  
ATOM   4718  N   ALA B  65      -2.528  -8.690  -8.991  1.00 10.00      B    N  
ATOM   4719  HN  ALA B  65      -2.688  -9.329  -8.262  1.00 10.00      B    H  
ATOM   4720  CA  ALA B  65      -1.749  -9.114 -10.148  1.00 10.00      B    C  
ATOM   4721  CB  ALA B  65      -1.080 -10.453  -9.874  1.00 10.00      B    C  
ATOM   4722  C   ALA B  65      -2.612  -9.193 -11.408  1.00 10.00      B    C  
ATOM   4723  O   ALA B  65      -2.169  -8.832 -12.501  1.00 10.00      B    O  
ATOM   4724  N   LEU B  66      -3.846  -9.661 -11.252  1.00 10.00      B    N  
ATOM   4725  HN  LEU B  66      -4.148  -9.932 -10.356  1.00 10.00      B    H  
ATOM   4726  CA  LEU B  66      -4.761  -9.785 -12.379  1.00 10.00      B    C  
ATOM   4727  CB  LEU B  66      -5.821 -10.856 -12.104  1.00 10.00      B    C  
ATOM   4728  CG  LEU B  66      -5.299 -12.283 -11.912  1.00 10.00      B    C  
ATOM   4729  CD1 LEU B  66      -6.447 -13.242 -11.647  1.00 10.00      B    C  
ATOM   4730  CD2 LEU B  66      -4.490 -12.729 -13.122  1.00 10.00      B    C  
ATOM   4731  C   LEU B  66      -5.424  -8.449 -12.690  1.00 10.00      B    C  
ATOM   4732  O   LEU B  66      -5.722  -8.142 -13.845  1.00 10.00      B    O  
ATOM   4733  N   ASN B  67      -5.644  -7.653 -11.652  1.00 10.00      B    N  
ATOM   4734  HN  ASN B  67      -5.388  -7.956 -10.752  1.00 10.00      B    H  
ATOM   4735  CA  ASN B  67      -6.273  -6.343 -11.808  1.00 10.00      B    C  
ATOM   4736  CB  ASN B  67      -6.888  -5.863 -10.489  1.00 10.00      B    C  
ATOM   4737  CG  ASN B  67      -8.262  -6.458 -10.238  1.00 10.00      B    C  
ATOM   4738  OD1 ASN B  67      -9.003  -6.750 -11.175  1.00 10.00      B    O  
ATOM   4739  ND2 ASN B  67      -8.610  -6.643  -8.972  1.00 10.00      B    N  
ATOM   4740 HD21 ASN B  67      -7.969  -6.389  -8.267  1.00 10.00      B    H  
ATOM   4741 HD22 ASN B  67      -9.492  -7.032  -8.784  1.00 10.00      B    H  
ATOM   4742  C   ASN B  67      -5.283  -5.316 -12.344  1.00 10.00      B    C  
ATOM   4743  O   ASN B  67      -5.669  -4.211 -12.723  1.00 10.00      B    O  
ATOM   4744  N   LYS B  68      -4.009  -5.697 -12.385  1.00 10.00      B    N  
ATOM   4745  HN  LYS B  68      -3.774  -6.589 -12.059  1.00 10.00      B    H  
ATOM   4746  CA  LYS B  68      -2.945  -4.828 -12.877  1.00 10.00      B    C  
ATOM   4747  CB  LYS B  68      -1.597  -5.553 -12.789  1.00 10.00      B    C  
ATOM   4748  CG  LYS B  68      -0.393  -4.688 -13.121  1.00 10.00      B    C  
ATOM   4749  CD  LYS B  68       0.805  -5.528 -13.526  1.00 10.00      B    C  
ATOM   4750  CE  LYS B  68       2.061  -4.683 -13.637  1.00 10.00      B    C  
ATOM   4751  NZ  LYS B  68       2.956  -5.157 -14.721  1.00 10.00      B    N  
ATOM   4752  HZ1 LYS B  68       2.456  -5.134 -15.632  1.00 10.00      B    H  
ATOM   4753  HZ2 LYS B  68       3.266  -6.131 -14.535  1.00 10.00      B    H  
ATOM   4754  HZ3 LYS B  68       3.801  -4.544 -14.787  1.00 10.00      B    H  
ATOM   4755  C   LYS B  68      -3.209  -4.411 -14.321  1.00 10.00      B    C  
ATOM   4756  O   LYS B  68      -3.011  -3.258 -14.693  1.00 10.00      B    O  
ATOM   4757  N   ARG B  69      -3.669  -5.363 -15.126  1.00 10.00      B    N  
ATOM   4758  HN  ARG B  69      -3.820  -6.263 -14.762  1.00 10.00      B    H  
ATOM   4759  CA  ARG B  69      -3.959  -5.105 -16.532  1.00 10.00      B    C  
ATOM   4760  CB  ARG B  69      -3.616  -6.340 -17.373  1.00 10.00      B    C  
ATOM   4761  CG  ARG B  69      -2.135  -6.691 -17.374  1.00 10.00      B    C  
ATOM   4762  CD  ARG B  69      -1.901  -8.156 -17.716  1.00 10.00      B    C  
ATOM   4763  NE  ARG B  69      -2.249  -8.469 -19.102  1.00 10.00      B    N  
ATOM   4764  HE  ARG B  69      -2.751  -7.786 -19.608  1.00 10.00      B    H  
ATOM   4765  CZ  ARG B  69      -1.933  -9.612 -19.712  1.00 10.00      B    C  
ATOM   4766  NH1 ARG B  69      -1.265 -10.562 -19.063  1.00 10.00      B    N  
ATOM   4767 HH11 ARG B  69      -1.022 -11.455 -19.547  1.00 10.00      B    H  
ATOM   4768 HH12 ARG B  69      -0.980 -10.421 -18.071  1.00 10.00      B    H  
ATOM   4769  NH2 ARG B  69      -2.285  -9.802 -20.977  1.00 10.00      B    N  
ATOM   4770 HH21 ARG B  69      -2.808  -9.059 -21.492  1.00 10.00      B    H  
ATOM   4771 HH22 ARG B  69      -2.040 -10.691 -21.463  1.00 10.00      B    H  
ATOM   4772  C   ARG B  69      -5.424  -4.724 -16.728  1.00 10.00      B    C  
ATOM   4773  O   ARG B  69      -5.867  -4.448 -17.844  1.00 10.00      B    O  
ATOM   4774  N   PHE B  70      -6.169  -4.696 -15.631  1.00 10.00      B    N  
ATOM   4775  HN  PHE B  70      -5.751  -4.897 -14.768  1.00 10.00      B    H  
ATOM   4776  CA  PHE B  70      -7.586  -4.361 -15.671  1.00 10.00      B    C  
ATOM   4777  CB  PHE B  70      -8.343  -5.147 -14.595  1.00 10.00      B    C  
ATOM   4778  CG  PHE B  70      -9.818  -5.286 -14.849  1.00 10.00      B    C  
ATOM   4779  CD1 PHE B  70     -10.728  -4.449 -14.222  1.00 10.00      B    C  
ATOM   4780  CD2 PHE B  70     -10.297  -6.263 -15.706  1.00 10.00      B    C  
ATOM   4781  CE1 PHE B  70     -12.086  -4.583 -14.446  1.00 10.00      B    C  
ATOM   4782  CE2 PHE B  70     -11.654  -6.401 -15.936  1.00 10.00      B    C  
ATOM   4783  CZ  PHE B  70     -12.550  -5.560 -15.304  1.00 10.00      B    C  
ATOM   4784  C   PHE B  70      -7.800  -2.862 -15.478  1.00 10.00      B    C  
ATOM   4785  O   PHE B  70      -8.708  -2.274 -16.063  1.00 10.00      B    O  
ATOM   4786  N   LYS B  71      -6.953  -2.241 -14.668  1.00 10.00      B    N  
ATOM   4787  HN  LYS B  71      -6.232  -2.754 -14.241  1.00 10.00      B    H  
ATOM   4788  CA  LYS B  71      -7.066  -0.811 -14.394  1.00 10.00      B    C  
ATOM   4789  CB  LYS B  71      -6.647  -0.513 -12.952  1.00 10.00      B    C  
ATOM   4790  CG  LYS B  71      -7.404  -1.325 -11.911  1.00 10.00      B    C  
ATOM   4791  CD  LYS B  71      -6.981  -0.954 -10.503  1.00 10.00      B    C  
ATOM   4792  CE  LYS B  71      -7.548   0.392 -10.083  1.00 10.00      B    C  
ATOM   4793  NZ  LYS B  71      -8.981   0.297  -9.706  1.00 10.00      B    N  
ATOM   4794  HZ1 LYS B  71      -9.104  -0.408  -8.951  1.00 10.00      B    H  
ATOM   4795  HZ2 LYS B  71      -9.548   0.013 -10.528  1.00 10.00      B    H  
ATOM   4796  HZ3 LYS B  71      -9.323   1.219  -9.366  1.00 10.00      B    H  
ATOM   4797  C   LYS B  71      -6.231   0.010 -15.373  1.00 10.00      B    C  
ATOM   4798  O   LYS B  71      -5.642   1.032 -15.008  1.00 10.00      B    O  
ATOM   4799  N   MET B  72      -6.207  -0.428 -16.623  1.00 10.00      B    N  
ATOM   4800  HN  MET B  72      -6.727  -1.225 -16.860  1.00 10.00      B    H  
ATOM   4801  CA  MET B  72      -5.445   0.252 -17.661  1.00 10.00      B    C  
ATOM   4802  CB  MET B  72      -5.027  -0.744 -18.744  1.00 10.00      B    C  
ATOM   4803  CG  MET B  72      -4.013  -0.205 -19.736  1.00 10.00      B    C  
ATOM   4804  SD  MET B  72      -3.394  -1.487 -20.843  1.00 10.00      B    S  
ATOM   4805  CE  MET B  72      -2.067  -0.615 -21.672  1.00 10.00      B    C  
ATOM   4806  C   MET B  72      -6.255   1.388 -18.276  1.00 10.00      B    C  
ATOM   4807  O   MET B  72      -7.402   1.194 -18.688  1.00 10.00      B    O  
END
