# Supplementary material for: Human cytokine and coronavirus nucleocapsid protein interactivity using large-scale virtual screens
Source: Front Bioinform. 2024 May 24;4:1397968. doi: 10.3389/fbinf.2024.1397968 (PMC11157076; doi:10.3389/fbinf.2024.1397968)
Supplement: Supplementary file 3 [file DataSheet2.ZIP › RaTG13-N__CXCL12beta_6w.pdb]

REMARK FILENAME="RaTG13-N__CXCL12beta_6w.pdb0"
REMARK ===============================================================
REMARK HADDOCK run for RaTG13-N__CXCL12beta
REMARK initial structure: RaTG13-N__CXCL12beta_6.pdb
REMARK ===============================================================
REMARK            total,bonds,angles,improper,dihe,vdw,elec,air,cdih,coup,rdcs,vean,dani,xpcs,rg
REMARK energies: 1955.63, 0, 0, 0, 0, -92.7279, -234.371, 2282.73, 0, 0, 0, 0, 0, 0, 0
REMARK ===============================================================
REMARK            bonds,angles,impropers,dihe,air,cdih,coup,rdcs,vean,dani,xpcs
REMARK rms-dev.: 0,0,0,0,4.83694,0,0, 0, 0, 0, 0
REMARK ===============================================================
REMARK               air,cdih,coup,rdcs,vean,dani,xpcs
REMARK               >0.3,>5,>1,>0,>5,>0.2,>0.2
REMARK violations.: 44, 0, 0, 0, 0, 0, 0
REMARK ===============================================================
REMARK                        CVpartition#,violations,rms
REMARK AIRs cross-validation: 2, 55, 6.10357
REMARK ===============================================================
REMARK NCS energy: 0
REMARK ===============================================================
REMARK Symmetry energy: 0
REMARK ===============================================================
REMARK Membrane restraining energy: 0
REMARK ===============================================================
REMARK Local cross-correlation:  0.0000
REMARK ===============================================================
REMARK Desolvation energy: 1.91863
REMARK Internal energy free molecules: -17930.8
REMARK Internal energy complex: -17836.5
REMARK Binding energy: -230.872
REMARK ===============================================================
REMARK buried surface area: 3231.07
REMARK ===============================================================
REMARK water - chain_1: 0 0 0
REMARK water - chain_2: 0 0 0
REMARK ===============================================================
REMARK water - water: 0 0 0
REMARK ===============================================================
REMARK DATE:12-Jul-2023  07:56:23       created by user: ra29435
REMARK VERSION:1.3U
ATOM      1  N   MET A   1      34.231 -43.762  -7.679  1.00 10.00      A    N  
ATOM      2  HN  MET A   1      33.489 -44.317  -7.356  1.00 10.00      A    H  
ATOM      3  CA  MET A   1      34.108 -42.319  -7.576  1.00 10.00      A    C  
ATOM      4  CB  MET A   1      33.822 -41.710  -8.952  1.00 10.00      A    C  
ATOM      5  CG  MET A   1      34.902 -41.971  -9.990  1.00 10.00      A    C  
ATOM      6  SD  MET A   1      34.541 -41.216 -11.589  1.00 10.00      A    S  
ATOM      7  CE  MET A   1      35.847 -41.920 -12.593  1.00 10.00      A    C  
ATOM      8  C   MET A   1      32.991 -41.959  -6.604  1.00 10.00      A    C  
ATOM      9  O   MET A   1      31.892 -42.508  -6.674  1.00 10.00      A    O  
ATOM     10  N   SER A   2      33.279 -41.051  -5.691  1.00 10.00      A    N  
ATOM     11  HN  SER A   2      34.170 -40.656  -5.675  1.00 10.00      A    H  
ATOM     12  CA  SER A   2      32.302 -40.620  -4.708  1.00 10.00      A    C  
ATOM     13  CB  SER A   2      32.990 -40.433  -3.354  1.00 10.00      A    C  
ATOM     14  OG  SER A   2      34.045 -41.371  -3.193  1.00 10.00      A    O  
ATOM     15  HG  SER A   2      34.085 -41.655  -2.276  1.00 10.00      A    H  
ATOM     16  C   SER A   2      31.645 -39.318  -5.153  1.00 10.00      A    C  
ATOM     17  O   SER A   2      32.271 -38.257  -5.115  1.00 10.00      A    O  
ATOM     18  N   ASP A   3      30.397 -39.410  -5.600  1.00 10.00      A    N  
ATOM     19  HN  ASP A   3      29.965 -40.288  -5.635  1.00 10.00      A    H  
ATOM     20  CA  ASP A   3      29.653 -38.236  -6.054  1.00 10.00      A    C  
ATOM     21  CB  ASP A   3      28.353 -38.647  -6.749  1.00 10.00      A    C  
ATOM     22  CG  ASP A   3      28.255 -38.113  -8.166  1.00 10.00      A    C  
ATOM     23  OD1 ASP A   3      28.200 -36.876  -8.335  1.00 10.00      A    O  
ATOM     24  OD2 ASP A   3      28.232 -38.933  -9.107  1.00 10.00      A    O  
ATOM     25  C   ASP A   3      29.361 -37.296  -4.889  1.00 10.00      A    C  
ATOM     26  O   ASP A   3      28.465 -37.543  -4.076  1.00 10.00      A    O  
ATOM     27  N   ASN A   4      30.143 -36.233  -4.800  1.00 10.00      A    N  
ATOM     28  HN  ASN A   4      30.842 -36.104  -5.471  1.00 10.00      A    H  
ATOM     29  CA  ASN A   4      29.988 -35.250  -3.739  1.00 10.00      A    C  
ATOM     30  CB  ASN A   4      31.332 -34.594  -3.407  1.00 10.00      A    C  
ATOM     31  CG  ASN A   4      32.162 -35.391  -2.419  1.00 10.00      A    C  
ATOM     32  OD1 ASN A   4      31.632 -36.076  -1.546  1.00 10.00      A    O  
ATOM     33  ND2 ASN A   4      33.476 -35.301  -2.548  1.00 10.00      A    N  
ATOM     34 HD21 ASN A   4      33.832 -34.735  -3.261  1.00 10.00      A    H  
ATOM     35 HD22 ASN A   4      34.036 -35.804  -1.923  1.00 10.00      A    H  
ATOM     36  C   ASN A   4      28.980 -34.184  -4.135  1.00 10.00      A    C  
ATOM     37  O   ASN A   4      29.286 -33.292  -4.928  1.00 10.00      A    O  
ATOM     38  N   GLY A   5      27.776 -34.293  -3.593  1.00 10.00      A    N  
ATOM     39  HN  GLY A   5      27.589 -35.039  -2.989  1.00 10.00      A    H  
ATOM     40  CA  GLY A   5      26.739 -33.329  -3.889  1.00 10.00      A    C  
ATOM     41  C   GLY A   5      27.019 -31.980  -3.255  1.00 10.00      A    C  
ATOM     42  O   GLY A   5      27.754 -31.899  -2.269  1.00 10.00      A    O  
ATOM     43  N   PRO A   6      26.445 -30.900  -3.804  1.00 10.00      A    N  
ATOM     44  CA  PRO A   6      26.644 -29.548  -3.281  1.00 10.00      A    C  
ATOM     45  CB  PRO A   6      25.867 -28.657  -4.257  1.00 10.00      A    C  
ATOM     46  CG  PRO A   6      24.888 -29.569  -4.913  1.00 10.00      A    C  
ATOM     47  CD  PRO A   6      25.550 -30.915  -4.971  1.00 10.00      A    C  
ATOM     48  C   PRO A   6      26.089 -29.400  -1.868  1.00 10.00      A    C  
ATOM     49  O   PRO A   6      25.137 -30.083  -1.485  1.00 10.00      A    O  
ATOM     50  N   GLN A   7      26.688 -28.505  -1.097  1.00 10.00      A    N  
ATOM     51  HN  GLN A   7      27.430 -27.981  -1.459  1.00 10.00      A    H  
ATOM     52  CA  GLN A   7      26.258 -28.275   0.270  1.00 10.00      A    C  
ATOM     53  CB  GLN A   7      27.374 -27.637   1.097  1.00 10.00      A    C  
ATOM     54  CG  GLN A   7      28.596 -28.530   1.251  1.00 10.00      A    C  
ATOM     55  CD  GLN A   7      29.614 -27.983   2.230  1.00 10.00      A    C  
ATOM     56  OE1 GLN A   7      29.758 -26.774   2.387  1.00 10.00      A    O  
ATOM     57  NE2 GLN A   7      30.329 -28.877   2.894  1.00 10.00      A    N  
ATOM     58 HE21 GLN A   7      30.163 -29.826   2.718  1.00 10.00      A    H  
ATOM     59 HE22 GLN A   7      30.993 -28.550   3.535  1.00 10.00      A    H  
ATOM     60  C   GLN A   7      24.986 -27.441   0.313  1.00 10.00      A    C  
ATOM     61  O   GLN A   7      24.766 -26.576  -0.537  1.00 10.00      A    O  
ATOM     62  N   ASN A   8      24.155 -27.714   1.306  1.00 10.00      A    N  
ATOM     63  HN  ASN A   8      24.404 -28.404   1.954  1.00 10.00      A    H  
ATOM     64  CA  ASN A   8      22.889 -27.018   1.468  1.00 10.00      A    C  
ATOM     65  CB  ASN A   8      22.002 -27.752   2.476  1.00 10.00      A    C  
ATOM     66  CG  ASN A   8      20.745 -28.319   1.845  1.00 10.00      A    C  
ATOM     67  OD1 ASN A   8      19.884 -27.576   1.372  1.00 10.00      A    O  
ATOM     68  ND2 ASN A   8      20.626 -29.639   1.842  1.00 10.00      A    N  
ATOM     69 HD21 ASN A   8      21.346 -30.171   2.241  1.00 10.00      A    H  
ATOM     70 HD22 ASN A   8      19.825 -30.029   1.437  1.00 10.00      A    H  
ATOM     71  C   ASN A   8      23.085 -25.579   1.917  1.00 10.00      A    C  
ATOM     72  O   ASN A   8      23.613 -25.320   2.997  1.00 10.00      A    O  
ATOM     73  N   GLN A   9      22.650 -24.643   1.084  1.00 10.00      A    N  
ATOM     74  HN  GLN A   9      22.266 -24.910   0.223  1.00 10.00      A    H  
ATOM     75  CA  GLN A   9      22.753 -23.226   1.407  1.00 10.00      A    C  
ATOM     76  CB  GLN A   9      22.854 -22.381   0.135  1.00 10.00      A    C  
ATOM     77  CG  GLN A   9      24.167 -22.546  -0.611  1.00 10.00      A    C  
ATOM     78  CD  GLN A   9      24.278 -21.634  -1.818  1.00 10.00      A    C  
ATOM     79  OE1 GLN A   9      23.282 -21.297  -2.455  1.00 10.00      A    O  
ATOM     80  NE2 GLN A   9      25.496 -21.228  -2.141  1.00 10.00      A    N  
ATOM     81 HE21 GLN A   9      26.246 -21.534  -1.591  1.00 10.00      A    H  
ATOM     82 HE22 GLN A   9      25.595 -20.639  -2.917  1.00 10.00      A    H  
ATOM     83  C   GLN A   9      21.554 -22.787   2.243  1.00 10.00      A    C  
ATOM     84  O   GLN A   9      21.284 -21.599   2.394  1.00 10.00      A    O  
ATOM     85  N   ARG A  10      20.839 -23.769   2.787  1.00 10.00      A    N  
ATOM     86  HN  ARG A  10      21.112 -24.693   2.630  1.00 10.00      A    H  
ATOM     87  CA  ARG A  10      19.672 -23.506   3.618  1.00 10.00      A    C  
ATOM     88  CB  ARG A  10      18.835 -24.773   3.784  1.00 10.00      A    C  
ATOM     89  CG  ARG A  10      18.093 -25.197   2.531  1.00 10.00      A    C  
ATOM     90  CD  ARG A  10      17.284 -26.460   2.773  1.00 10.00      A    C  
ATOM     91  NE  ARG A  10      16.538 -26.866   1.583  1.00 10.00      A    N  
ATOM     92  HE  ARG A  10      16.837 -26.497   0.723  1.00 10.00      A    H  
ATOM     93  CZ  ARG A  10      15.498 -27.700   1.602  1.00 10.00      A    C  
ATOM     94  NH1 ARG A  10      15.083 -28.223   2.753  1.00 10.00      A    N  
ATOM     95 HH11 ARG A  10      15.570 -27.982   3.642  1.00 10.00      A    H  
ATOM     96 HH12 ARG A  10      14.272 -28.876   2.773  1.00 10.00      A    H  
ATOM     97  NH2 ARG A  10      14.873 -28.007   0.469  1.00 10.00      A    N  
ATOM     98 HH21 ARG A  10      14.061 -28.658   0.476  1.00 10.00      A    H  
ATOM     99 HH22 ARG A  10      15.195 -27.596  -0.435  1.00 10.00      A    H  
ATOM    100  C   ARG A  10      20.102 -22.998   4.985  1.00 10.00      A    C  
ATOM    101  O   ARG A  10      19.312 -22.403   5.716  1.00 10.00      A    O  
ATOM    102  N   ASN A  11      21.368 -23.232   5.315  1.00 10.00      A    N  
ATOM    103  HN  ASN A  11      21.942 -23.707   4.679  1.00 10.00      A    H  
ATOM    104  CA  ASN A  11      21.932 -22.800   6.590  1.00 10.00      A    C  
ATOM    105  CB  ASN A  11      23.173 -23.628   6.939  1.00 10.00      A    C  
ATOM    106  CG  ASN A  11      22.852 -24.893   7.708  1.00 10.00      A    C  
ATOM    107  OD1 ASN A  11      22.006 -25.689   7.301  1.00 10.00      A    O  
ATOM    108  ND2 ASN A  11      23.530 -25.088   8.828  1.00 10.00      A    N  
ATOM    109 HD21 ASN A  11      24.191 -24.415   9.093  1.00 10.00      A    H  
ATOM    110 HD22 ASN A  11      23.342 -25.897   9.345  1.00 10.00      A    H  
ATOM    111  C   ASN A  11      22.301 -21.324   6.542  1.00 10.00      A    C  
ATOM    112  O   ASN A  11      23.380 -20.922   6.981  1.00 10.00      A    O  
ATOM    113  N   ALA A  12      21.397 -20.521   6.006  1.00 10.00      A    N  
ATOM    114  HN  ALA A  12      20.547 -20.902   5.693  1.00 10.00      A    H  
ATOM    115  CA  ALA A  12      21.616 -19.095   5.890  1.00 10.00      A    C  
ATOM    116  CB  ALA A  12      21.043 -18.578   4.581  1.00 10.00      A    C  
ATOM    117  C   ALA A  12      21.001 -18.369   7.079  1.00 10.00      A    C  
ATOM    118  O   ALA A  12      19.810 -18.513   7.358  1.00 10.00      A    O  
ATOM    119  N   PRO A  13      21.816 -17.592   7.803  1.00 10.00      A    N  
ATOM    120  CA  PRO A  13      21.359 -16.844   8.974  1.00 10.00      A    C  
ATOM    121  CB  PRO A  13      22.628 -16.151   9.487  1.00 10.00      A    C  
ATOM    122  CG  PRO A  13      23.565 -16.151   8.327  1.00 10.00      A    C  
ATOM    123  CD  PRO A  13      23.250 -17.391   7.542  1.00 10.00      A    C  
ATOM    124  C   PRO A  13      20.286 -15.811   8.633  1.00 10.00      A    C  
ATOM    125  O   PRO A  13      20.559 -14.804   7.973  1.00 10.00      A    O  
ATOM    126  N   ARG A  14      19.061 -16.090   9.055  1.00 10.00      A    N  
ATOM    127  HN  ARG A  14      18.900 -16.931   9.527  1.00 10.00      A    H  
ATOM    128  CA  ARG A  14      17.951 -15.178   8.832  1.00 10.00      A    C  
ATOM    129  CB  ARG A  14      16.629 -15.941   8.669  1.00 10.00      A    C  
ATOM    130  CG  ARG A  14      16.153 -16.049   7.227  1.00 10.00      A    C  
ATOM    131  CD  ARG A  14      14.776 -16.695   7.122  1.00 10.00      A    C  
ATOM    132  NE  ARG A  14      14.225 -16.595   5.766  1.00 10.00      A    N  
ATOM    133  HE  ARG A  14      14.685 -15.992   5.136  1.00 10.00      A    H  
ATOM    134  CZ  ARG A  14      13.139 -17.251   5.337  1.00 10.00      A    C  
ATOM    135  NH1 ARG A  14      12.469 -18.061   6.146  1.00 10.00      A    N  
ATOM    136 HH11 ARG A  14      12.777 -18.199   7.126  1.00 10.00      A    H  
ATOM    137 HH12 ARG A  14      11.620 -18.564   5.786  1.00 10.00      A    H  
ATOM    138  NH2 ARG A  14      12.722 -17.107   4.092  1.00 10.00      A    N  
ATOM    139 HH21 ARG A  14      13.238 -16.475   3.420  1.00 10.00      A    H  
ATOM    140 HH22 ARG A  14      11.866 -17.627   3.764  1.00 10.00      A    H  
ATOM    141  C   ARG A  14      17.867 -14.203   9.999  1.00 10.00      A    C  
ATOM    142  O   ARG A  14      17.793 -14.619  11.155  1.00 10.00      A    O  
ATOM    143  N   ILE A  15      17.912 -12.916   9.692  1.00 10.00      A    N  
ATOM    144  HN  ILE A  15      17.982 -12.651   8.747  1.00 10.00      A    H  
ATOM    145  CA  ILE A  15      17.856 -11.880  10.714  1.00 10.00      A    C  
ATOM    146  CB  ILE A  15      18.186 -10.489  10.130  1.00 10.00      A    C  
ATOM    147  CG1 ILE A  15      19.458 -10.553   9.281  1.00 10.00      A    C  
ATOM    148  CG2 ILE A  15      18.340  -9.467  11.246  1.00 10.00      A    C  
ATOM    149  CD1 ILE A  15      19.823  -9.242   8.630  1.00 10.00      A    C  
ATOM    150  C   ILE A  15      16.483 -11.830  11.375  1.00 10.00      A    C  
ATOM    151  O   ILE A  15      15.464 -11.693  10.695  1.00 10.00      A    O  
ATOM    152  N   THR A  16      16.472 -11.956  12.697  1.00 10.00      A    N  
ATOM    153  HN  THR A  16      17.317 -12.093  13.166  1.00 10.00      A    H  
ATOM    154  CA  THR A  16      15.244 -11.907  13.471  1.00 10.00      A    C  
ATOM    155  CB  THR A  16      14.942 -13.271  14.121  1.00 10.00      A    C  
ATOM    156  OG1 THR A  16      16.141 -13.794  14.713  1.00 10.00      A    O  
ATOM    157  HG1 THR A  16      16.528 -13.124  15.288  1.00 10.00      A    H  
ATOM    158  CG2 THR A  16      14.405 -14.254  13.092  1.00 10.00      A    C  
ATOM    159  C   THR A  16      15.374 -10.852  14.566  1.00 10.00      A    C  
ATOM    160  O   THR A  16      16.310 -10.896  15.371  1.00 10.00      A    O  
ATOM    161  N   PHE A  17      14.449  -9.907  14.593  1.00 10.00      A    N  
ATOM    162  HN  PHE A  17      13.719  -9.926  13.916  1.00 10.00      A    H  
ATOM    163  CA  PHE A  17      14.472  -8.836  15.579  1.00 10.00      A    C  
ATOM    164  CB  PHE A  17      14.044  -7.514  14.940  1.00 10.00      A    C  
ATOM    165  CG  PHE A  17      14.919  -7.087  13.797  1.00 10.00      A    C  
ATOM    166  CD1 PHE A  17      16.204  -6.629  14.026  1.00 10.00      A    C  
ATOM    167  CD2 PHE A  17      14.457  -7.149  12.491  1.00 10.00      A    C  
ATOM    168  CE1 PHE A  17      17.013  -6.235  12.977  1.00 10.00      A    C  
ATOM    169  CE2 PHE A  17      15.261  -6.761  11.437  1.00 10.00      A    C  
ATOM    170  CZ  PHE A  17      16.541  -6.301  11.680  1.00 10.00      A    C  
ATOM    171  C   PHE A  17      13.589  -9.154  16.780  1.00 10.00      A    C  
ATOM    172  O   PHE A  17      13.232  -8.262  17.554  1.00 10.00      A    O  
ATOM    173  N   GLY A  18      13.247 -10.426  16.934  1.00 10.00      A    N  
ATOM    174  HN  GLY A  18      13.556 -11.086  16.279  1.00 10.00      A    H  
ATOM    175  CA  GLY A  18      12.411 -10.837  18.045  1.00 10.00      A    C  
ATOM    176  C   GLY A  18      13.209 -11.414  19.200  1.00 10.00      A    C  
ATOM    177  O   GLY A  18      12.929 -11.129  20.363  1.00 10.00      A    O  
ATOM    178  N   GLY A  19      14.204 -12.230  18.879  1.00 10.00      A    N  
ATOM    179  HN  GLY A  19      14.387 -12.415  17.937  1.00 10.00      A    H  
ATOM    180  CA  GLY A  19      15.026 -12.835  19.908  1.00 10.00      A    C  
ATOM    181  C   GLY A  19      16.184 -11.945  20.319  1.00 10.00      A    C  
ATOM    182  O   GLY A  19      16.573 -11.049  19.564  1.00 10.00      A    O  
ATOM    183  N   PRO A  20      16.749 -12.162  21.523  1.00 10.00      A    N  
ATOM    184  CA  PRO A  20      17.881 -11.377  22.026  1.00 10.00      A    C  
ATOM    185  CB  PRO A  20      18.250 -12.059  23.352  1.00 10.00      A    C  
ATOM    186  CG  PRO A  20      17.549 -13.376  23.330  1.00 10.00      A    C  
ATOM    187  CD  PRO A  20      16.319 -13.180  22.492  1.00 10.00      A    C  
ATOM    188  C   PRO A  20      19.060 -11.410  21.057  1.00 10.00      A    C  
ATOM    189  O   PRO A  20      19.587 -12.473  20.727  1.00 10.00      A    O  
ATOM    190  N   SER A  21      19.465 -10.236  20.602  1.00 10.00      A    N  
ATOM    191  HN  SER A  21      19.013  -9.423  20.909  1.00 10.00      A    H  
ATOM    192  CA  SER A  21      20.558 -10.117  19.657  1.00 10.00      A    C  
ATOM    193  CB  SER A  21      20.404  -8.816  18.866  1.00 10.00      A    C  
ATOM    194  OG  SER A  21      19.044  -8.394  18.863  1.00 10.00      A    O  
ATOM    195  HG  SER A  21      18.474  -9.162  18.731  1.00 10.00      A    H  
ATOM    196  C   SER A  21      21.922 -10.165  20.346  1.00 10.00      A    C  
ATOM    197  O   SER A  21      22.501  -9.125  20.665  1.00 10.00      A    O  
ATOM    198  N   ASP A  22      22.413 -11.377  20.595  1.00 10.00      A    N  
ATOM    199  HN  ASP A  22      21.883 -12.165  20.356  1.00 10.00      A    H  
ATOM    200  CA  ASP A  22      23.720 -11.562  21.223  1.00 10.00      A    C  
ATOM    201  CB  ASP A  22      23.960 -13.040  21.554  1.00 10.00      A    C  
ATOM    202  CG  ASP A  22      25.153 -13.271  22.470  1.00 10.00      A    C  
ATOM    203  OD1 ASP A  22      25.976 -12.344  22.637  1.00 10.00      A    O  
ATOM    204  OD2 ASP A  22      25.262 -14.383  23.026  1.00 10.00      A    O  
ATOM    205  C   ASP A  22      24.800 -11.055  20.276  1.00 10.00      A    C  
ATOM    206  O   ASP A  22      24.798 -11.379  19.085  1.00 10.00      A    O  
ATOM    207  N   SER A  23      25.713 -10.259  20.797  1.00 10.00      A    N  
ATOM    208  HN  SER A  23      25.695 -10.076  21.761  1.00 10.00      A    H  
ATOM    209  CA  SER A  23      26.771  -9.694  19.988  1.00 10.00      A    C  
ATOM    210  CB  SER A  23      27.028  -8.242  20.392  1.00 10.00      A    C  
ATOM    211  OG  SER A  23      25.805  -7.527  20.472  1.00 10.00      A    O  
ATOM    212  HG  SER A  23      25.071  -8.148  20.413  1.00 10.00      A    H  
ATOM    213  C   SER A  23      28.044 -10.527  20.070  1.00 10.00      A    C  
ATOM    214  O   SER A  23      29.065 -10.078  20.596  1.00 10.00      A    O  
ATOM    215  N   THR A  24      27.967 -11.751  19.561  1.00 10.00      A    N  
ATOM    216  HN  THR A  24      27.111 -12.066  19.198  1.00 10.00      A    H  
ATOM    217  CA  THR A  24      29.110 -12.647  19.545  1.00 10.00      A    C  
ATOM    218  CB  THR A  24      28.680 -14.083  19.185  1.00 10.00      A    C  
ATOM    219  OG1 THR A  24      27.791 -14.047  18.057  1.00 10.00      A    O  
ATOM    220  HG1 THR A  24      28.232 -13.612  17.319  1.00 10.00      A    H  
ATOM    221  CG2 THR A  24      27.972 -14.738  20.362  1.00 10.00      A    C  
ATOM    222  C   THR A  24      30.138 -12.145  18.531  1.00 10.00      A    C  
ATOM    223  O   THR A  24      30.193 -12.613  17.392  1.00 10.00      A    O  
ATOM    224  N   GLY A  25      30.916 -11.155  18.948  1.00 10.00      A    N  
ATOM    225  HN  GLY A  25      30.794 -10.811  19.859  1.00 10.00      A    H  
ATOM    226  CA  GLY A  25      31.920 -10.561  18.090  1.00 10.00      A    C  
ATOM    227  C   GLY A  25      33.014 -11.520  17.672  1.00 10.00      A    C  
ATOM    228  O   GLY A  25      33.893 -11.859  18.464  1.00 10.00      A    O  
ATOM    229  N   SER A  26      32.955 -11.953  16.424  1.00 10.00      A    N  
ATOM    230  HN  SER A  26      32.217 -11.659  15.855  1.00 10.00      A    H  
ATOM    231  CA  SER A  26      33.951 -12.855  15.879  1.00 10.00      A    C  
ATOM    232  CB  SER A  26      33.362 -13.650  14.709  1.00 10.00      A    C  
ATOM    233  OG  SER A  26      33.537 -15.043  14.894  1.00 10.00      A    O  
ATOM    234  HG  SER A  26      32.853 -15.515  14.415  1.00 10.00      A    H  
ATOM    235  C   SER A  26      35.159 -12.049  15.415  1.00 10.00      A    C  
ATOM    236  O   SER A  26      35.220 -11.594  14.272  1.00 10.00      A    O  
ATOM    237  N   ASN A  27      36.104 -11.852  16.320  1.00 10.00      A    N  
ATOM    238  HN  ASN A  27      35.988 -12.229  17.216  1.00 10.00      A    H  
ATOM    239  CA  ASN A  27      37.308 -11.087  16.019  1.00 10.00      A    C  
ATOM    240  CB  ASN A  27      37.973 -10.578  17.300  1.00 10.00      A    C  
ATOM    241  CG  ASN A  27      39.046  -9.540  17.026  1.00 10.00      A    C  
ATOM    242  OD1 ASN A  27      38.913  -8.715  16.125  1.00 10.00      A    O  
ATOM    243  ND2 ASN A  27      40.118  -9.576  17.801  1.00 10.00      A    N  
ATOM    244 HD21 ASN A  27      40.160 -10.261  18.498  1.00 10.00      A    H  
ATOM    245 HD22 ASN A  27      40.825  -8.919  17.640  1.00 10.00      A    H  
ATOM    246  C   ASN A  27      38.297 -11.910  15.202  1.00 10.00      A    C  
ATOM    247  O   ASN A  27      39.302 -12.399  15.721  1.00 10.00      A    O  
ATOM    248  N   GLN A  28      37.988 -12.086  13.928  1.00 10.00      A    N  
ATOM    249  HN  GLN A  28      37.156 -11.693  13.580  1.00 10.00      A    H  
ATOM    250  CA  GLN A  28      38.848 -12.839  13.032  1.00 10.00      A    C  
ATOM    251  CB  GLN A  28      38.050 -13.434  11.871  1.00 10.00      A    C  
ATOM    252  CG  GLN A  28      37.134 -14.582  12.258  1.00 10.00      A    C  
ATOM    253  CD  GLN A  28      36.595 -15.321  11.048  1.00 10.00      A    C  
ATOM    254  OE1 GLN A  28      36.424 -14.743   9.978  1.00 10.00      A    O  
ATOM    255  NE2 GLN A  28      36.323 -16.606  11.209  1.00 10.00      A    N  
ATOM    256 HE21 GLN A  28      36.481 -17.006  12.088  1.00 10.00      A    H  
ATOM    257 HE22 GLN A  28      35.980 -17.103  10.438  1.00 10.00      A    H  
ATOM    258  C   GLN A  28      39.953 -11.944  12.497  1.00 10.00      A    C  
ATOM    259  O   GLN A  28      39.714 -11.093  11.641  1.00 10.00      A    O  
ATOM    260  N   ASN A  29      41.158 -12.131  13.015  1.00 10.00      A    N  
ATOM    261  HN  ASN A  29      41.280 -12.821  13.695  1.00 10.00      A    H  
ATOM    262  CA  ASN A  29      42.303 -11.335  12.597  1.00 10.00      A    C  
ATOM    263  CB  ASN A  29      43.444 -11.437  13.613  1.00 10.00      A    C  
ATOM    264  CG  ASN A  29      43.720 -10.124  14.323  1.00 10.00      A    C  
ATOM    265  OD1 ASN A  29      43.444  -9.048  13.798  1.00 10.00      A    O  
ATOM    266  ND2 ASN A  29      44.276 -10.205  15.522  1.00 10.00      A    N  
ATOM    267 HD21 ASN A  29      44.474 -11.094  15.881  1.00 10.00      A    H  
ATOM    268 HD22 ASN A  29      44.467  -9.371  15.999  1.00 10.00      A    H  
ATOM    269  C   ASN A  29      42.792 -11.757  11.218  1.00 10.00      A    C  
ATOM    270  O   ASN A  29      43.746 -12.524  11.093  1.00 10.00      A    O  
ATOM    271  N   GLY A  30      42.107 -11.282  10.187  1.00 10.00      A    N  
ATOM    272  HN  GLY A  30      41.323 -10.714  10.354  1.00 10.00      A    H  
ATOM    273  CA  GLY A  30      42.488 -11.603   8.831  1.00 10.00      A    C  
ATOM    274  C   GLY A  30      43.582 -10.686   8.333  1.00 10.00      A    C  
ATOM    275  O   GLY A  30      43.312  -9.543   7.959  1.00 10.00      A    O  
ATOM    276  N   GLU A  31      44.815 -11.182   8.352  1.00 10.00      A    N  
ATOM    277  HN  GLU A  31      44.954 -12.093   8.687  1.00 10.00      A    H  
ATOM    278  CA  GLU A  31      45.973 -10.417   7.905  1.00 10.00      A    C  
ATOM    279  CB  GLU A  31      47.245 -11.265   8.014  1.00 10.00      A    C  
ATOM    280  CG  GLU A  31      47.330 -12.083   9.295  1.00 10.00      A    C  
ATOM    281  CD  GLU A  31      48.632 -12.849   9.420  1.00 10.00      A    C  
ATOM    282  OE1 GLU A  31      49.532 -12.370  10.141  1.00 10.00      A    O  
ATOM    283  OE2 GLU A  31      48.749 -13.927   8.802  1.00 10.00      A    O  
ATOM    284  C   GLU A  31      45.780  -9.923   6.472  1.00 10.00      A    C  
ATOM    285  O   GLU A  31      45.935 -10.676   5.508  1.00 10.00      A    O  
ATOM    286  N   ARG A  32      45.425  -8.652   6.338  1.00 10.00      A    N  
ATOM    287  HN  ARG A  32      45.306  -8.107   7.142  1.00 10.00      A    H  
ATOM    288  CA  ARG A  32      45.196  -8.051   5.033  1.00 10.00      A    C  
ATOM    289  CB  ARG A  32      44.301  -6.817   5.155  1.00 10.00      A    C  
ATOM    290  CG  ARG A  32      42.916  -6.997   4.556  1.00 10.00      A    C  
ATOM    291  CD  ARG A  32      42.112  -5.710   4.640  1.00 10.00      A    C  
ATOM    292  NE  ARG A  32      40.848  -5.798   3.906  1.00 10.00      A    N  
ATOM    293  HE  ARG A  32      40.495  -6.700   3.730  1.00 10.00      A    H  
ATOM    294  CZ  ARG A  32      40.158  -4.739   3.474  1.00 10.00      A    C  
ATOM    295  NH1 ARG A  32      40.609  -3.507   3.704  1.00 10.00      A    N  
ATOM    296 HH11 ARG A  32      40.073  -2.678   3.370  1.00 10.00      A    H  
ATOM    297 HH12 ARG A  32      41.503  -3.366   4.223  1.00 10.00      A    H  
ATOM    298  NH2 ARG A  32      39.017  -4.911   2.809  1.00 10.00      A    N  
ATOM    299 HH21 ARG A  32      38.658  -5.872   2.622  1.00 10.00      A    H  
ATOM    300 HH22 ARG A  32      38.475  -4.087   2.471  1.00 10.00      A    H  
ATOM    301  C   ARG A  32      46.504  -7.690   4.341  1.00 10.00      A    C  
ATOM    302  O   ARG A  32      46.810  -6.516   4.137  1.00 10.00      A    O  
ATOM    303  N   SER A  33      47.278  -8.703   3.999  1.00 10.00      A    N  
ATOM    304  HN  SER A  33      46.994  -9.617   4.224  1.00 10.00      A    H  
ATOM    305  CA  SER A  33      48.547  -8.500   3.318  1.00 10.00      A    C  
ATOM    306  CB  SER A  33      49.472  -9.701   3.545  1.00 10.00      A    C  
ATOM    307  OG  SER A  33      50.806  -9.409   3.159  1.00 10.00      A    O  
ATOM    308  HG  SER A  33      50.875  -9.441   2.200  1.00 10.00      A    H  
ATOM    309  C   SER A  33      48.315  -8.275   1.824  1.00 10.00      A    C  
ATOM    310  O   SER A  33      48.699  -9.091   0.986  1.00 10.00      A    O  
ATOM    311  N   GLY A  34      47.670  -7.163   1.505  1.00 10.00      A    N  
ATOM    312  HN  GLY A  34      47.389  -6.551   2.220  1.00 10.00      A    H  
ATOM    313  CA  GLY A  34      47.385  -6.836   0.128  1.00 10.00      A    C  
ATOM    314  C   GLY A  34      48.332  -5.781  -0.394  1.00 10.00      A    C  
ATOM    315  O   GLY A  34      48.361  -4.659   0.115  1.00 10.00      A    O  
ATOM    316  N   ALA A  35      49.113  -6.141  -1.398  1.00 10.00      A    N  
ATOM    317  HN  ALA A  35      49.036  -7.046  -1.764  1.00 10.00      A    H  
ATOM    318  CA  ALA A  35      50.071  -5.221  -1.984  1.00 10.00      A    C  
ATOM    319  CB  ALA A  35      51.059  -5.976  -2.864  1.00 10.00      A    C  
ATOM    320  C   ALA A  35      49.360  -4.136  -2.782  1.00 10.00      A    C  
ATOM    321  O   ALA A  35      48.647  -4.428  -3.742  1.00 10.00      A    O  
ATOM    322  N   ARG A  36      49.534  -2.889  -2.358  1.00 10.00      A    N  
ATOM    323  HN  ARG A  36      50.088  -2.727  -1.571  1.00 10.00      A    H  
ATOM    324  CA  ARG A  36      48.921  -1.761  -3.043  1.00 10.00      A    C  
ATOM    325  CB  ARG A  36      49.121  -0.469  -2.250  1.00 10.00      A    C  
ATOM    326  CG  ARG A  36      48.189  -0.321  -1.060  1.00 10.00      A    C  
ATOM    327  CD  ARG A  36      48.359   1.034  -0.393  1.00 10.00      A    C  
ATOM    328  NE  ARG A  36      47.299   1.302   0.581  1.00 10.00      A    N  
ATOM    329  HE  ARG A  36      46.529   0.689   0.582  1.00 10.00      A    H  
ATOM    330  CZ  ARG A  36      47.321   2.315   1.453  1.00 10.00      A    C  
ATOM    331  NH1 ARG A  36      48.353   3.158   1.475  1.00 10.00      A    N  
ATOM    332 HH11 ARG A  36      49.148   3.031   0.813  1.00 10.00      A    H  
ATOM    333 HH12 ARG A  36      48.373   3.950   2.155  1.00 10.00      A    H  
ATOM    334  NH2 ARG A  36      46.305   2.487   2.299  1.00 10.00      A    N  
ATOM    335 HH21 ARG A  36      46.317   3.275   2.980  1.00 10.00      A    H  
ATOM    336 HH22 ARG A  36      45.490   1.834   2.284  1.00 10.00      A    H  
ATOM    337  C   ARG A  36      49.515  -1.616  -4.436  1.00 10.00      A    C  
ATOM    338  O   ARG A  36      50.720  -1.409  -4.584  1.00 10.00      A    O  
ATOM    339  N   PRO A  37      48.678  -1.730  -5.474  1.00 10.00      A    N  
ATOM    340  CA  PRO A  37      49.123  -1.630  -6.860  1.00 10.00      A    C  
ATOM    341  CB  PRO A  37      47.912  -2.115  -7.676  1.00 10.00      A    C  
ATOM    342  CG  PRO A  37      46.936  -2.649  -6.679  1.00 10.00      A    C  
ATOM    343  CD  PRO A  37      47.232  -1.954  -5.384  1.00 10.00      A    C  
ATOM    344  C   PRO A  37      49.458  -0.197  -7.239  1.00 10.00      A    C  
ATOM    345  O   PRO A  37      48.662   0.716  -7.017  1.00 10.00      A    O  
ATOM    346  N   LYS A  38      50.643  -0.001  -7.805  1.00 10.00      A    N  
ATOM    347  HN  LYS A  38      51.245  -0.763  -7.923  1.00 10.00      A    H  
ATOM    348  CA  LYS A  38      51.077   1.321  -8.229  1.00 10.00      A    C  
ATOM    349  CB  LYS A  38      52.600   1.389  -8.356  1.00 10.00      A    C  
ATOM    350  CG  LYS A  38      53.317   1.538  -7.025  1.00 10.00      A    C  
ATOM    351  CD  LYS A  38      54.581   2.367  -7.180  1.00 10.00      A    C  
ATOM    352  CE  LYS A  38      55.018   2.965  -5.851  1.00 10.00      A    C  
ATOM    353  NZ  LYS A  38      56.336   3.653  -5.957  1.00 10.00      A    N  
ATOM    354  HZ1 LYS A  38      56.347   4.279  -6.788  1.00 10.00      A    H  
ATOM    355  HZ2 LYS A  38      57.097   2.953  -6.055  1.00 10.00      A    H  
ATOM    356  HZ3 LYS A  38      56.512   4.224  -5.104  1.00 10.00      A    H  
ATOM    357  C   LYS A  38      50.404   1.734  -9.536  1.00 10.00      A    C  
ATOM    358  O   LYS A  38      51.064   2.072 -10.521  1.00 10.00      A    O  
ATOM    359  N   GLN A  39      49.081   1.696  -9.530  1.00 10.00      A    N  
ATOM    360  HN  GLN A  39      48.617   1.425  -8.705  1.00 10.00      A    H  
ATOM    361  CA  GLN A  39      48.295   2.069 -10.688  1.00 10.00      A    C  
ATOM    362  CB  GLN A  39      47.011   1.239 -10.752  1.00 10.00      A    C  
ATOM    363  CG  GLN A  39      47.207  -0.196 -11.209  1.00 10.00      A    C  
ATOM    364  CD  GLN A  39      46.594  -0.460 -12.572  1.00 10.00      A    C  
ATOM    365  OE1 GLN A  39      45.649   0.212 -12.984  1.00 10.00      A    O  
ATOM    366  NE2 GLN A  39      47.118  -1.451 -13.277  1.00 10.00      A    N  
ATOM    367 HE21 GLN A  39      47.861  -1.954 -12.888  1.00 10.00      A    H  
ATOM    368 HE22 GLN A  39      46.736  -1.641 -14.160  1.00 10.00      A    H  
ATOM    369  C   GLN A  39      47.955   3.544 -10.593  1.00 10.00      A    C  
ATOM    370  O   GLN A  39      46.941   3.918 -10.013  1.00 10.00      A    O  
ATOM    371  N   ARG A  40      48.814   4.385 -11.148  1.00 10.00      A    N  
ATOM    372  HN  ARG A  40      49.610   4.030 -11.594  1.00 10.00      A    H  
ATOM    373  CA  ARG A  40      48.601   5.824 -11.104  1.00 10.00      A    C  
ATOM    374  CB  ARG A  40      49.928   6.578 -11.201  1.00 10.00      A    C  
ATOM    375  CG  ARG A  40      49.995   7.804 -10.304  1.00 10.00      A    C  
ATOM    376  CD  ARG A  40      51.263   8.598 -10.551  1.00 10.00      A    C  
ATOM    377  NE  ARG A  40      51.493   9.612  -9.518  1.00 10.00      A    N  
ATOM    378  HE  ARG A  40      50.974   9.532  -8.686  1.00 10.00      A    H  
ATOM    379  CZ  ARG A  40      52.356  10.621  -9.649  1.00 10.00      A    C  
ATOM    380  NH1 ARG A  40      53.055  10.747 -10.772  1.00 10.00      A    N  
ATOM    381 HH11 ARG A  40      53.733  11.530 -10.887  1.00 10.00      A    H  
ATOM    382 HH12 ARG A  40      52.928  10.060 -11.546  1.00 10.00      A    H  
ATOM    383  NH2 ARG A  40      52.528  11.494  -8.659  1.00 10.00      A    N  
ATOM    384 HH21 ARG A  40      53.204  12.282  -8.764  1.00 10.00      A    H  
ATOM    385 HH22 ARG A  40      51.992  11.394  -7.771  1.00 10.00      A    H  
ATOM    386  C   ARG A  40      47.636   6.283 -12.190  1.00 10.00      A    C  
ATOM    387  O   ARG A  40      47.836   7.321 -12.821  1.00 10.00      A    O  
ATOM    388  N   ARG A  41      46.591   5.500 -12.403  1.00 10.00      A    N  
ATOM    389  HN  ARG A  41      46.482   4.691 -11.856  1.00 10.00      A    H  
ATOM    390  CA  ARG A  41      45.583   5.824 -13.392  1.00 10.00      A    C  
ATOM    391  CB  ARG A  41      45.176   4.587 -14.199  1.00 10.00      A    C  
ATOM    392  CG  ARG A  41      45.931   4.435 -15.510  1.00 10.00      A    C  
ATOM    393  CD  ARG A  41      45.223   3.479 -16.457  1.00 10.00      A    C  
ATOM    394  NE  ARG A  41      45.795   3.537 -17.806  1.00 10.00      A    N  
ATOM    395  HE  ARG A  41      46.717   3.868 -17.883  1.00 10.00      A    H  
ATOM    396  CZ  ARG A  41      45.147   3.176 -18.917  1.00 10.00      A    C  
ATOM    397  NH1 ARG A  41      43.897   2.723 -18.852  1.00 10.00      A    N  
ATOM    398 HH11 ARG A  41      43.414   2.647 -17.930  1.00 10.00      A    H  
ATOM    399 HH12 ARG A  41      43.392   2.442 -19.720  1.00 10.00      A    H  
ATOM    400  NH2 ARG A  41      45.749   3.279 -20.099  1.00 10.00      A    N  
ATOM    401 HH21 ARG A  41      46.726   3.642 -20.162  1.00 10.00      A    H  
ATOM    402 HH22 ARG A  41      45.250   3.000 -20.971  1.00 10.00      A    H  
ATOM    403  C   ARG A  41      44.377   6.426 -12.694  1.00 10.00      A    C  
ATOM    404  O   ARG A  41      43.685   5.741 -11.943  1.00 10.00      A    O  
ATOM    405  N   PRO A  42      44.137   7.728 -12.914  1.00 10.00      A    N  
ATOM    406  CA  PRO A  42      43.025   8.450 -12.299  1.00 10.00      A    C  
ATOM    407  CB  PRO A  42      43.055   9.829 -12.974  1.00 10.00      A    C  
ATOM    408  CG  PRO A  42      43.954   9.672 -14.152  1.00 10.00      A    C  
ATOM    409  CD  PRO A  42      44.931   8.597 -13.788  1.00 10.00      A    C  
ATOM    410  C   PRO A  42      41.686   7.766 -12.538  1.00 10.00      A    C  
ATOM    411  O   PRO A  42      41.372   7.341 -13.654  1.00 10.00      A    O  
ATOM    412  N   GLN A  43      40.905   7.653 -11.477  1.00 10.00      A    N  
ATOM    413  HN  GLN A  43      41.207   8.014 -10.617  1.00 10.00      A    H  
ATOM    414  CA  GLN A  43      39.605   7.022 -11.561  1.00 10.00      A    C  
ATOM    415  CB  GLN A  43      39.407   6.026 -10.411  1.00 10.00      A    C  
ATOM    416  CG  GLN A  43      40.668   5.277 -10.012  1.00 10.00      A    C  
ATOM    417  CD  GLN A  43      40.531   4.557  -8.683  1.00 10.00      A    C  
ATOM    418  OE1 GLN A  43      39.746   4.950  -7.819  1.00 10.00      A    O  
ATOM    419  NE2 GLN A  43      41.312   3.503  -8.503  1.00 10.00      A    N  
ATOM    420 HE21 GLN A  43      41.924   3.252  -9.226  1.00 10.00      A    H  
ATOM    421 HE22 GLN A  43      41.249   3.022  -7.654  1.00 10.00      A    H  
ATOM    422  C   GLN A  43      38.524   8.083 -11.506  1.00 10.00      A    C  
ATOM    423  O   GLN A  43      38.266   8.654 -10.451  1.00 10.00      A    O  
ATOM    424  N   GLY A  44      37.927   8.370 -12.654  1.00 10.00      A    N  
ATOM    425  HN  GLY A  44      38.215   7.919 -13.471  1.00 10.00      A    H  
ATOM    426  CA  GLY A  44      36.867   9.356 -12.707  1.00 10.00      A    C  
ATOM    427  C   GLY A  44      35.639   8.863 -11.975  1.00 10.00      A    C  
ATOM    428  O   GLY A  44      34.922   9.639 -11.341  1.00 10.00      A    O  
ATOM    429  N   LEU A  45      35.408   7.556 -12.058  1.00 10.00      A    N  
ATOM    430  HN  LEU A  45      36.024   6.991 -12.568  1.00 10.00      A    H  
ATOM    431  CA  LEU A  45      34.277   6.934 -11.398  1.00 10.00      A    C  
ATOM    432  CB  LEU A  45      33.318   6.327 -12.428  1.00 10.00      A    C  
ATOM    433  CG  LEU A  45      32.452   7.308 -13.222  1.00 10.00      A    C  
ATOM    434  CD1 LEU A  45      31.411   6.554 -14.034  1.00 10.00      A    C  
ATOM    435  CD2 LEU A  45      31.786   8.317 -12.296  1.00 10.00      A    C  
ATOM    436  C   LEU A  45      34.779   5.840 -10.459  1.00 10.00      A    C  
ATOM    437  O   LEU A  45      35.265   4.801 -10.913  1.00 10.00      A    O  
ATOM    438  N   PRO A  46      34.692   6.065  -9.143  1.00 10.00      A    N  
ATOM    439  CA  PRO A  46      35.135   5.086  -8.150  1.00 10.00      A    C  
ATOM    440  CB  PRO A  46      35.203   5.894  -6.854  1.00 10.00      A    C  
ATOM    441  CG  PRO A  46      34.221   7.001  -7.042  1.00 10.00      A    C  
ATOM    442  CD  PRO A  46      34.153   7.283  -8.520  1.00 10.00      A    C  
ATOM    443  C   PRO A  46      34.145   3.925  -8.029  1.00 10.00      A    C  
ATOM    444  O   PRO A  46      33.310   3.890  -7.113  1.00 10.00      A    O  
ATOM    445  N   ASN A  47      34.242   3.001  -8.989  1.00 10.00      A    N  
ATOM    446  HN  ASN A  47      34.905   3.141  -9.707  1.00 10.00      A    H  
ATOM    447  CA  ASN A  47      33.392   1.810  -9.054  1.00 10.00      A    C  
ATOM    448  CB  ASN A  47      33.226   1.090  -7.708  1.00 10.00      A    C  
ATOM    449  CG  ASN A  47      33.863  -0.282  -7.729  1.00 10.00      A    C  
ATOM    450  OD1 ASN A  47      34.814  -0.516  -8.464  1.00 10.00      A    O  
ATOM    451  ND2 ASN A  47      33.334  -1.208  -6.943  1.00 10.00      A    N  
ATOM    452 HD21 ASN A  47      32.559  -0.966  -6.393  1.00 10.00      A    H  
ATOM    453 HD22 ASN A  47      33.743  -2.099  -6.942  1.00 10.00      A    H  
ATOM    454  C   ASN A  47      32.051   2.075  -9.730  1.00 10.00      A    C  
ATOM    455  O   ASN A  47      31.406   3.102  -9.504  1.00 10.00      A    O  
ATOM    456  N   ASN A  48      31.640   1.131 -10.562  1.00 10.00      A    N  
ATOM    457  HN  ASN A  48      32.193   0.332 -10.680  1.00 10.00      A    H  
ATOM    458  CA  ASN A  48      30.379   1.235 -11.290  1.00 10.00      A    C  
ATOM    459  CB  ASN A  48      30.546   0.726 -12.723  1.00 10.00      A    C  
ATOM    460  CG  ASN A  48      30.936   1.828 -13.692  1.00 10.00      A    C  
ATOM    461  OD1 ASN A  48      30.508   2.972 -13.559  1.00 10.00      A    O  
ATOM    462  ND2 ASN A  48      31.756   1.491 -14.679  1.00 10.00      A    N  
ATOM    463 HD21 ASN A  48      32.064   0.563 -14.733  1.00 10.00      A    H  
ATOM    464 HD22 ASN A  48      32.018   2.188 -15.317  1.00 10.00      A    H  
ATOM    465  C   ASN A  48      29.294   0.449 -10.564  1.00 10.00      A    C  
ATOM    466  O   ASN A  48      28.388  -0.125 -11.172  1.00 10.00      A    O  
ATOM    467  N   THR A  49      29.411   0.421  -9.250  1.00 10.00      A    N  
ATOM    468  HN  THR A  49      30.164   0.893  -8.834  1.00 10.00      A    H  
ATOM    469  CA  THR A  49      28.475  -0.279  -8.398  1.00 10.00      A    C  
ATOM    470  CB  THR A  49      29.248  -1.020  -7.296  1.00 10.00      A    C  
ATOM    471  OG1 THR A  49      30.296  -0.166  -6.816  1.00 10.00      A    O  
ATOM    472  HG1 THR A  49      29.912   0.620  -6.424  1.00 10.00      A    H  
ATOM    473  CG2 THR A  49      29.866  -2.290  -7.849  1.00 10.00      A    C  
ATOM    474  C   THR A  49      27.520   0.721  -7.761  1.00 10.00      A    C  
ATOM    475  O   THR A  49      27.481   0.872  -6.540  1.00 10.00      A    O  
ATOM    476  N   ALA A  50      26.764   1.410  -8.608  1.00 10.00      A    N  
ATOM    477  HN  ALA A  50      26.838   1.225  -9.569  1.00 10.00      A    H  
ATOM    478  CA  ALA A  50      25.823   2.422  -8.156  1.00 10.00      A    C  
ATOM    479  CB  ALA A  50      25.570   3.450  -9.250  1.00 10.00      A    C  
ATOM    480  C   ALA A  50      24.510   1.816  -7.674  1.00 10.00      A    C  
ATOM    481  O   ALA A  50      24.174   0.671  -7.996  1.00 10.00      A    O  
ATOM    482  N   SER A  51      23.780   2.606  -6.898  1.00 10.00      A    N  
ATOM    483  HN  SER A  51      24.118   3.499  -6.686  1.00 10.00      A    H  
ATOM    484  CA  SER A  51      22.506   2.194  -6.343  1.00 10.00      A    C  
ATOM    485  CB  SER A  51      22.017   3.245  -5.340  1.00 10.00      A    C  
ATOM    486  OG  SER A  51      20.861   2.803  -4.648  1.00 10.00      A    O  
ATOM    487  HG  SER A  51      21.133   2.257  -3.895  1.00 10.00      A    H  
ATOM    488  C   SER A  51      21.462   2.000  -7.435  1.00 10.00      A    C  
ATOM    489  O   SER A  51      21.478   2.686  -8.461  1.00 10.00      A    O  
ATOM    490  N   TRP A  52      20.567   1.049  -7.206  1.00 10.00      A    N  
ATOM    491  HN  TRP A  52      20.640   0.522  -6.383  1.00 10.00      A    H  
ATOM    492  CA  TRP A  52      19.487   0.757  -8.139  1.00 10.00      A    C  
ATOM    493  CB  TRP A  52      18.825  -0.571  -7.766  1.00 10.00      A    C  
ATOM    494  CG  TRP A  52      19.550  -1.789  -8.247  1.00 10.00      A    C  
ATOM    495  CD1 TRP A  52      20.496  -2.507  -7.572  1.00 10.00      A    C  
ATOM    496  CD2 TRP A  52      19.372  -2.443  -9.508  1.00 10.00      A    C  
ATOM    497  NE1 TRP A  52      20.920  -3.565  -8.338  1.00 10.00      A    N  
ATOM    498  HE1 TRP A  52      21.598  -4.230  -8.074  1.00 10.00      A    H  
ATOM    499  CE2 TRP A  52      20.244  -3.547  -9.531  1.00 10.00      A    C  
ATOM    500  CE3 TRP A  52      18.559  -2.200 -10.621  1.00 10.00      A    C  
ATOM    501  CZ2 TRP A  52      20.326  -4.407 -10.624  1.00 10.00      A    C  
ATOM    502  CZ3 TRP A  52      18.643  -3.054 -11.704  1.00 10.00      A    C  
ATOM    503  CH2 TRP A  52      19.519  -4.144 -11.697  1.00 10.00      A    C  
ATOM    504  C   TRP A  52      18.435   1.854  -8.069  1.00 10.00      A    C  
ATOM    505  O   TRP A  52      17.776   2.177  -9.059  1.00 10.00      A    O  
ATOM    506  N   PHE A  53      18.303   2.433  -6.889  1.00 10.00      A    N  
ATOM    507  HN  PHE A  53      18.898   2.165  -6.161  1.00 10.00      A    H  
ATOM    508  CA  PHE A  53      17.323   3.474  -6.649  1.00 10.00      A    C  
ATOM    509  CB  PHE A  53      16.674   3.281  -5.275  1.00 10.00      A    C  
ATOM    510  CG  PHE A  53      16.378   1.853  -4.933  1.00 10.00      A    C  
ATOM    511  CD1 PHE A  53      15.184   1.271  -5.317  1.00 10.00      A    C  
ATOM    512  CD2 PHE A  53      17.299   1.094  -4.230  1.00 10.00      A    C  
ATOM    513  CE1 PHE A  53      14.913  -0.044  -5.005  1.00 10.00      A    C  
ATOM    514  CE2 PHE A  53      17.035  -0.221  -3.917  1.00 10.00      A    C  
ATOM    515  CZ  PHE A  53      15.840  -0.790  -4.304  1.00 10.00      A    C  
ATOM    516  C   PHE A  53      17.963   4.850  -6.706  1.00 10.00      A    C  
ATOM    517  O   PHE A  53      19.042   5.033  -7.277  1.00 10.00      A    O  
ATOM    518  N   THR A  54      17.277   5.812  -6.111  1.00 10.00      A    N  
ATOM    519  HN  THR A  54      16.420   5.594  -5.686  1.00 10.00      A    H  
ATOM    520  CA  THR A  54      17.745   7.178  -6.063  1.00 10.00      A    C  
ATOM    521  CB  THR A  54      16.568   8.139  -6.305  1.00 10.00      A    C  
ATOM    522  OG1 THR A  54      15.364   7.366  -6.470  1.00 10.00      A    O  
ATOM    523  HG1 THR A  54      15.524   6.662  -7.112  1.00 10.00      A    H  
ATOM    524  CG2 THR A  54      16.813   8.971  -7.557  1.00 10.00      A    C  
ATOM    525  C   THR A  54      18.366   7.461  -4.699  1.00 10.00      A    C  
ATOM    526  O   THR A  54      18.576   6.542  -3.902  1.00 10.00      A    O  
ATOM    527  N   ALA A  55      18.656   8.720  -4.425  1.00 10.00      A    N  
ATOM    528  HN  ALA A  55      18.457   9.420  -5.082  1.00 10.00      A    H  
ATOM    529  CA  ALA A  55      19.253   9.087  -3.158  1.00 10.00      A    C  
ATOM    530  CB  ALA A  55      20.518   9.899  -3.376  1.00 10.00      A    C  
ATOM    531  C   ALA A  55      18.273   9.854  -2.287  1.00 10.00      A    C  
ATOM    532  O   ALA A  55      17.215  10.291  -2.750  1.00 10.00      A    O  
ATOM    533  N   LEU A  56      18.621   9.977  -1.016  1.00 10.00      A    N  
ATOM    534  HN  LEU A  56      19.452   9.553  -0.709  1.00 10.00      A    H  
ATOM    535  CA  LEU A  56      17.808  10.709  -0.061  1.00 10.00      A    C  
ATOM    536  CB  LEU A  56      17.630   9.895   1.224  1.00 10.00      A    C  
ATOM    537  CG  LEU A  56      16.986   8.515   1.081  1.00 10.00      A    C  
ATOM    538  CD1 LEU A  56      16.959   7.797   2.421  1.00 10.00      A    C  
ATOM    539  CD2 LEU A  56      15.584   8.634   0.508  1.00 10.00      A    C  
ATOM    540  C   LEU A  56      18.499  12.023   0.264  1.00 10.00      A    C  
ATOM    541  O   LEU A  56      19.599  12.024   0.826  1.00 10.00      A    O  
ATOM    542  N   THR A  57      17.876  13.132  -0.108  1.00 10.00      A    N  
ATOM    543  HN  THR A  57      17.001  13.069  -0.557  1.00 10.00      A    H  
ATOM    544  CA  THR A  57      18.446  14.443   0.150  1.00 10.00      A    C  
ATOM    545  CB  THR A  57      17.875  15.505  -0.812  1.00 10.00      A    C  
ATOM    546  OG1 THR A  57      16.926  14.891  -1.694  1.00 10.00      A    O  
ATOM    547  HG1 THR A  57      17.395  14.426  -2.396  1.00 10.00      A    H  
ATOM    548  CG2 THR A  57      18.992  16.139  -1.634  1.00 10.00      A    C  
ATOM    549  C   THR A  57      18.178  14.861   1.592  1.00 10.00      A    C  
ATOM    550  O   THR A  57      17.053  15.215   1.951  1.00 10.00      A    O  
ATOM    551  N   GLN A  58      19.208  14.790   2.419  1.00 10.00      A    N  
ATOM    552  HN  GLN A  58      20.077  14.469   2.077  1.00 10.00      A    H  
ATOM    553  CA  GLN A  58      19.097  15.156   3.823  1.00 10.00      A    C  
ATOM    554  CB  GLN A  58      20.317  14.645   4.589  1.00 10.00      A    C  
ATOM    555  CG  GLN A  58      20.365  15.056   6.052  1.00 10.00      A    C  
ATOM    556  CD  GLN A  58      21.497  14.380   6.797  1.00 10.00      A    C  
ATOM    557  OE1 GLN A  58      21.920  13.282   6.437  1.00 10.00      A    O  
ATOM    558  NE2 GLN A  58      21.992  15.025   7.841  1.00 10.00      A    N  
ATOM    559 HE21 GLN A  58      21.605  15.897   8.076  1.00 10.00      A    H  
ATOM    560 HE22 GLN A  58      22.718  14.598   8.346  1.00 10.00      A    H  
ATOM    561  C   GLN A  58      18.967  16.665   3.996  1.00 10.00      A    C  
ATOM    562  O   GLN A  58      19.847  17.424   3.597  1.00 10.00      A    O  
ATOM    563  N   HIS A  59      17.854  17.097   4.570  1.00 10.00      A    N  
ATOM    564  HN  HIS A  59      17.155  16.447   4.817  1.00 10.00      A    H  
ATOM    565  CA  HIS A  59      17.619  18.513   4.818  1.00 10.00      A    C  
ATOM    566  CB  HIS A  59      16.335  18.986   4.131  1.00 10.00      A    C  
ATOM    567  CG  HIS A  59      16.447  19.100   2.643  1.00 10.00      A    C  
ATOM    568  ND1 HIS A  59      16.635  20.301   1.989  1.00 10.00      A    N  
ATOM    569  HD1 HIS A  59      16.707  21.181   2.417  1.00 10.00      A    H  
ATOM    570  CD2 HIS A  59      16.397  18.154   1.676  1.00 10.00      A    C  
ATOM    571  CE1 HIS A  59      16.699  20.086   0.687  1.00 10.00      A    C  
ATOM    572  NE2 HIS A  59      16.556  18.793   0.472  1.00 10.00      A    N  
ATOM    573  HE2 HIS A  59      16.566  18.359  -0.407  1.00 10.00      A    H  
ATOM    574  C   HIS A  59      17.537  18.771   6.314  1.00 10.00      A    C  
ATOM    575  O   HIS A  59      17.089  19.829   6.748  1.00 10.00      A    O  
ATOM    576  N   GLY A  60      17.972  17.794   7.095  1.00 10.00      A    N  
ATOM    577  HN  GLY A  60      18.334  16.980   6.691  1.00 10.00      A    H  
ATOM    578  CA  GLY A  60      17.940  17.926   8.535  1.00 10.00      A    C  
ATOM    579  C   GLY A  60      19.323  17.804   9.137  1.00 10.00      A    C  
ATOM    580  O   GLY A  60      20.269  17.408   8.454  1.00 10.00      A    O  
ATOM    581  N   LYS A  61      19.444  18.138  10.416  1.00 10.00      A    N  
ATOM    582  HN  LYS A  61      18.650  18.430  10.911  1.00 10.00      A    H  
ATOM    583  CA  LYS A  61      20.727  18.065  11.103  1.00 10.00      A    C  
ATOM    584  CB  LYS A  61      20.812  19.097  12.230  1.00 10.00      A    C  
ATOM    585  CG  LYS A  61      21.306  20.462  11.781  1.00 10.00      A    C  
ATOM    586  CD  LYS A  61      21.711  21.323  12.968  1.00 10.00      A    C  
ATOM    587  CE  LYS A  61      22.320  22.640  12.513  1.00 10.00      A    C  
ATOM    588  NZ  LYS A  61      22.825  23.447  13.659  1.00 10.00      A    N  
ATOM    589  HZ1 LYS A  61      22.056  23.632  14.334  1.00 10.00      A    H  
ATOM    590  HZ2 LYS A  61      23.197  24.356  13.319  1.00 10.00      A    H  
ATOM    591  HZ3 LYS A  61      23.588  22.935  14.149  1.00 10.00      A    H  
ATOM    592  C   LYS A  61      20.978  16.666  11.645  1.00 10.00      A    C  
ATOM    593  O   LYS A  61      22.095  16.329  12.030  1.00 10.00      A    O  
ATOM    594  N   GLU A  62      19.931  15.862  11.680  1.00 10.00      A    N  
ATOM    595  HN  GLU A  62      19.064  16.189  11.369  1.00 10.00      A    H  
ATOM    596  CA  GLU A  62      20.039  14.498  12.163  1.00 10.00      A    C  
ATOM    597  CB  GLU A  62      18.763  14.088  12.896  1.00 10.00      A    C  
ATOM    598  CG  GLU A  62      18.473  14.902  14.143  1.00 10.00      A    C  
ATOM    599  CD  GLU A  62      17.162  14.511  14.788  1.00 10.00      A    C  
ATOM    600  OE1 GLU A  62      16.161  15.234  14.581  1.00 10.00      A    O  
ATOM    601  OE2 GLU A  62      17.136  13.477  15.496  1.00 10.00      A    O  
ATOM    602  C   GLU A  62      20.280  13.562  10.991  1.00 10.00      A    C  
ATOM    603  O   GLU A  62      19.658  13.709   9.939  1.00 10.00      A    O  
ATOM    604  N   ASP A  63      21.200  12.624  11.166  1.00 10.00      A    N  
ATOM    605  HN  ASP A  63      21.684  12.581  12.013  1.00 10.00      A    H  
ATOM    606  CA  ASP A  63      21.512  11.660  10.118  1.00 10.00      A    C  
ATOM    607  CB  ASP A  63      22.808  10.908  10.421  1.00 10.00      A    C  
ATOM    608  CG  ASP A  63      24.044  11.626   9.924  1.00 10.00      A    C  
ATOM    609  OD1 ASP A  63      24.169  11.841   8.695  1.00 10.00      A    O  
ATOM    610  OD2 ASP A  63      24.914  11.949  10.758  1.00 10.00      A    O  
ATOM    611  C   ASP A  63      20.375  10.667   9.948  1.00 10.00      A    C  
ATOM    612  O   ASP A  63      19.541  10.499  10.844  1.00 10.00      A    O  
ATOM    613  N   LEU A  64      20.360   9.998   8.804  1.00 10.00      A    N  
ATOM    614  HN  LEU A  64      21.074  10.160   8.153  1.00 10.00      A    H  
ATOM    615  CA  LEU A  64      19.326   9.025   8.486  1.00 10.00      A    C  
ATOM    616  CB  LEU A  64      19.556   8.453   7.086  1.00 10.00      A    C  
ATOM    617  CG  LEU A  64      18.497   7.483   6.564  1.00 10.00      A    C  
ATOM    618  CD1 LEU A  64      17.219   8.224   6.204  1.00 10.00      A    C  
ATOM    619  CD2 LEU A  64      19.028   6.713   5.368  1.00 10.00      A    C  
ATOM    620  C   LEU A  64      19.274   7.898   9.512  1.00 10.00      A    C  
ATOM    621  O   LEU A  64      20.306   7.424   9.985  1.00 10.00      A    O  
ATOM    622  N   LYS A  65      18.061   7.485   9.854  1.00 10.00      A    N  
ATOM    623  HN  LYS A  65      17.283   7.916   9.446  1.00 10.00      A    H  
ATOM    624  CA  LYS A  65      17.840   6.412  10.810  1.00 10.00      A    C  
ATOM    625  CB  LYS A  65      17.836   6.951  12.246  1.00 10.00      A    C  
ATOM    626  CG  LYS A  65      19.221   7.148  12.842  1.00 10.00      A    C  
ATOM    627  CD  LYS A  65      19.164   7.948  14.130  1.00 10.00      A    C  
ATOM    628  CE  LYS A  65      20.559   8.324  14.601  1.00 10.00      A    C  
ATOM    629  NZ  LYS A  65      20.523   9.151  15.838  1.00 10.00      A    N  
ATOM    630  HZ1 LYS A  65      20.070   8.620  16.609  1.00 10.00      A    H  
ATOM    631  HZ2 LYS A  65      19.983  10.024  15.669  1.00 10.00      A    H  
ATOM    632  HZ3 LYS A  65      21.490   9.404  16.126  1.00 10.00      A    H  
ATOM    633  C   LYS A  65      16.517   5.727  10.509  1.00 10.00      A    C  
ATOM    634  O   LYS A  65      15.544   6.384  10.138  1.00 10.00      A    O  
ATOM    635  N   PHE A  66      16.489   4.412  10.651  1.00 10.00      A    N  
ATOM    636  HN  PHE A  66      17.298   3.942  10.944  1.00 10.00      A    H  
ATOM    637  CA  PHE A  66      15.283   3.641  10.393  1.00 10.00      A    C  
ATOM    638  CB  PHE A  66      15.358   2.959   9.024  1.00 10.00      A    C  
ATOM    639  CG  PHE A  66      15.124   3.881   7.860  1.00 10.00      A    C  
ATOM    640  CD1 PHE A  66      13.926   4.568   7.733  1.00 10.00      A    C  
ATOM    641  CD2 PHE A  66      16.096   4.054   6.889  1.00 10.00      A    C  
ATOM    642  CE1 PHE A  66      13.706   5.411   6.661  1.00 10.00      A    C  
ATOM    643  CE2 PHE A  66      15.881   4.895   5.814  1.00 10.00      A    C  
ATOM    644  CZ  PHE A  66      14.684   5.574   5.700  1.00 10.00      A    C  
ATOM    645  C   PHE A  66      15.071   2.601  11.486  1.00 10.00      A    C  
ATOM    646  O   PHE A  66      16.035   2.082  12.051  1.00 10.00      A    O  
ATOM    647  N   PRO A  67      13.805   2.308  11.820  1.00 10.00      A    N  
ATOM    648  CA  PRO A  67      13.463   1.316  12.844  1.00 10.00      A    C  
ATOM    649  CB  PRO A  67      11.939   1.445  12.988  1.00 10.00      A    C  
ATOM    650  CG  PRO A  67      11.601   2.751  12.351  1.00 10.00      A    C  
ATOM    651  CD  PRO A  67      12.604   2.936  11.252  1.00 10.00      A    C  
ATOM    652  C   PRO A  67      13.834  -0.104  12.418  1.00 10.00      A    C  
ATOM    653  O   PRO A  67      13.976  -0.396  11.228  1.00 10.00      A    O  
ATOM    654  N   ARG A  68      13.988  -0.986  13.400  1.00 10.00      A    N  
ATOM    655  HN  ARG A  68      13.852  -0.696  14.323  1.00 10.00      A    H  
ATOM    656  CA  ARG A  68      14.343  -2.376  13.134  1.00 10.00      A    C  
ATOM    657  CB  ARG A  68      14.611  -3.123  14.443  1.00 10.00      A    C  
ATOM    658  CG  ARG A  68      15.897  -2.724  15.150  1.00 10.00      A    C  
ATOM    659  CD  ARG A  68      16.078  -3.510  16.441  1.00 10.00      A    C  
ATOM    660  NE  ARG A  68      17.397  -3.297  17.041  1.00 10.00      A    N  
ATOM    661  HE  ARG A  68      17.900  -2.508  16.743  1.00 10.00      A    H  
ATOM    662  CZ  ARG A  68      17.943  -4.107  17.956  1.00 10.00      A    C  
ATOM    663  NH1 ARG A  68      17.282  -5.184  18.379  1.00 10.00      A    N  
ATOM    664 HH11 ARG A  68      16.334  -5.402  18.001  1.00 10.00      A    H  
ATOM    665 HH12 ARG A  68      17.707  -5.820  19.090  1.00 10.00      A    H  
ATOM    666  NH2 ARG A  68      19.153  -3.840  18.448  1.00 10.00      A    N  
ATOM    667 HH21 ARG A  68      19.680  -3.000  18.124  1.00 10.00      A    H  
ATOM    668 HH22 ARG A  68      19.581  -4.470  19.161  1.00 10.00      A    H  
ATOM    669  C   ARG A  68      13.241  -3.084  12.354  1.00 10.00      A    C  
ATOM    670  O   ARG A  68      12.118  -3.218  12.838  1.00 10.00      A    O  
ATOM    671  N   GLY A  69      13.572  -3.528  11.147  1.00 10.00      A    N  
ATOM    672  HN  GLY A  69      14.481  -3.379  10.813  1.00 10.00      A    H  
ATOM    673  CA  GLY A  69      12.608  -4.221  10.314  1.00 10.00      A    C  
ATOM    674  C   GLY A  69      12.156  -3.364   9.153  1.00 10.00      A    C  
ATOM    675  O   GLY A  69      11.442  -3.827   8.263  1.00 10.00      A    O  
ATOM    676  N   GLN A  70      12.586  -2.111   9.161  1.00 10.00      A    N  
ATOM    677  HN  GLN A  70      13.171  -1.811   9.891  1.00 10.00      A    H  
ATOM    678  CA  GLN A  70      12.226  -1.165   8.116  1.00 10.00      A    C  
ATOM    679  CB  GLN A  70      11.314  -0.078   8.686  1.00 10.00      A    C  
ATOM    680  CG  GLN A  70      10.047  -0.592   9.349  1.00 10.00      A    C  
ATOM    681  CD  GLN A  70       9.128   0.531   9.784  1.00 10.00      A    C  
ATOM    682  OE1 GLN A  70       9.579   1.623  10.122  1.00 10.00      A    O  
ATOM    683  NE2 GLN A  70       7.833   0.271   9.777  1.00 10.00      A    N  
ATOM    684 HE21 GLN A  70       7.543  -0.621   9.500  1.00 10.00      A    H  
ATOM    685 HE22 GLN A  70       7.218   0.989  10.033  1.00 10.00      A    H  
ATOM    686  C   GLN A  70      13.478  -0.521   7.528  1.00 10.00      A    C  
ATOM    687  O   GLN A  70      14.598  -0.859   7.912  1.00 10.00      A    O  
ATOM    688  N   GLY A  71      13.283   0.396   6.586  1.00 10.00      A    N  
ATOM    689  HN  GLY A  71      12.370   0.612   6.305  1.00 10.00      A    H  
ATOM    690  CA  GLY A  71      14.409   1.081   5.979  1.00 10.00      A    C  
ATOM    691  C   GLY A  71      14.699   0.627   4.564  1.00 10.00      A    C  
ATOM    692  O   GLY A  71      15.195   1.403   3.752  1.00 10.00      A    O  
ATOM    693  N   VAL A  72      14.390  -0.624   4.267  1.00 10.00      A    N  
ATOM    694  HN  VAL A  72      13.982  -1.193   4.951  1.00 10.00      A    H  
ATOM    695  CA  VAL A  72      14.633  -1.168   2.938  1.00 10.00      A    C  
ATOM    696  CB  VAL A  72      14.738  -2.707   2.955  1.00 10.00      A    C  
ATOM    697  CG1 VAL A  72      15.302  -3.217   1.638  1.00 10.00      A    C  
ATOM    698  CG2 VAL A  72      15.599  -3.173   4.120  1.00 10.00      A    C  
ATOM    699  C   VAL A  72      13.533  -0.737   1.968  1.00 10.00      A    C  
ATOM    700  O   VAL A  72      12.350  -0.985   2.210  1.00 10.00      A    O  
ATOM    701  N   PRO A  73      13.915  -0.061   0.872  1.00 10.00      A    N  
ATOM    702  CA  PRO A  73      12.968   0.412  -0.144  1.00 10.00      A    C  
ATOM    703  CB  PRO A  73      13.839   1.233  -1.101  1.00 10.00      A    C  
ATOM    704  CG  PRO A  73      15.221   0.720  -0.893  1.00 10.00      A    C  
ATOM    705  CD  PRO A  73      15.302   0.313   0.549  1.00 10.00      A    C  
ATOM    706  C   PRO A  73      12.280  -0.728  -0.895  1.00 10.00      A    C  
ATOM    707  O   PRO A  73      12.729  -1.877  -0.868  1.00 10.00      A    O  
ATOM    708  N   ILE A  74      11.189  -0.397  -1.574  1.00 10.00      A    N  
ATOM    709  HN  ILE A  74      10.892   0.541  -1.570  1.00 10.00      A    H  
ATOM    710  CA  ILE A  74      10.425  -1.379  -2.328  1.00 10.00      A    C  
ATOM    711  CB  ILE A  74       8.972  -0.915  -2.581  1.00 10.00      A    C  
ATOM    712  CG1 ILE A  74       8.302  -0.499  -1.270  1.00 10.00      A    C  
ATOM    713  CG2 ILE A  74       8.169  -2.015  -3.263  1.00 10.00      A    C  
ATOM    714  CD1 ILE A  74       6.922   0.097  -1.452  1.00 10.00      A    C  
ATOM    715  C   ILE A  74      11.082  -1.698  -3.668  1.00 10.00      A    C  
ATOM    716  O   ILE A  74      10.894  -0.983  -4.651  1.00 10.00      A    O  
ATOM    717  N   ASN A  75      11.874  -2.758  -3.691  1.00 10.00      A    N  
ATOM    718  HN  ASN A  75      12.038  -3.252  -2.861  1.00 10.00      A    H  
ATOM    719  CA  ASN A  75      12.527  -3.188  -4.918  1.00 10.00      A    C  
ATOM    720  CB  ASN A  75      14.005  -3.499  -4.680  1.00 10.00      A    C  
ATOM    721  CG  ASN A  75      14.729  -3.920  -5.949  1.00 10.00      A    C  
ATOM    722  OD1 ASN A  75      14.270  -3.659  -7.062  1.00 10.00      A    O  
ATOM    723  ND2 ASN A  75      15.877  -4.559  -5.791  1.00 10.00      A    N  
ATOM    724 HD21 ASN A  75      16.194  -4.721  -4.874  1.00 10.00      A    H  
ATOM    725 HD22 ASN A  75      16.362  -4.846  -6.592  1.00 10.00      A    H  
ATOM    726  C   ASN A  75      11.816  -4.410  -5.475  1.00 10.00      A    C  
ATOM    727  O   ASN A  75      11.897  -5.500  -4.906  1.00 10.00      A    O  
ATOM    728  N   THR A  76      11.120  -4.227  -6.584  1.00 10.00      A    N  
ATOM    729  HN  THR A  76      11.091  -3.332  -6.989  1.00 10.00      A    H  
ATOM    730  CA  THR A  76      10.382  -5.306  -7.222  1.00 10.00      A    C  
ATOM    731  CB  THR A  76       9.307  -4.733  -8.157  1.00 10.00      A    C  
ATOM    732  OG1 THR A  76       9.478  -3.309  -8.251  1.00 10.00      A    O  
ATOM    733  HG1 THR A  76       9.559  -3.059  -9.178  1.00 10.00      A    H  
ATOM    734  CG2 THR A  76       7.920  -5.038  -7.614  1.00 10.00      A    C  
ATOM    735  C   THR A  76      11.298  -6.239  -8.015  1.00 10.00      A    C  
ATOM    736  O   THR A  76      10.905  -6.773  -9.050  1.00 10.00      A    O  
ATOM    737  N   ASN A  77      12.514  -6.428  -7.520  1.00 10.00      A    N  
ATOM    738  HN  ASN A  77      12.765  -5.972  -6.690  1.00 10.00      A    H  
ATOM    739  CA  ASN A  77      13.488  -7.296  -8.171  1.00 10.00      A    C  
ATOM    740  CB  ASN A  77      14.452  -6.478  -9.042  1.00 10.00      A    C  
ATOM    741  CG  ASN A  77      13.820  -5.974 -10.326  1.00 10.00      A    C  
ATOM    742  OD1 ASN A  77      13.842  -6.650 -11.353  1.00 10.00      A    O  
ATOM    743  ND2 ASN A  77      13.259  -4.774 -10.280  1.00 10.00      A    N  
ATOM    744 HD21 ASN A  77      13.283  -4.285  -9.431  1.00 10.00      A    H  
ATOM    745 HD22 ASN A  77      12.841  -4.431 -11.094  1.00 10.00      A    H  
ATOM    746  C   ASN A  77      14.276  -8.074  -7.126  1.00 10.00      A    C  
ATOM    747  O   ASN A  77      15.367  -8.572  -7.398  1.00 10.00      A    O  
ATOM    748  N   SER A  78      13.723  -8.176  -5.924  1.00 10.00      A    N  
ATOM    749  HN  SER A  78      12.850  -7.767  -5.759  1.00 10.00      A    H  
ATOM    750  CA  SER A  78      14.391  -8.890  -4.849  1.00 10.00      A    C  
ATOM    751  CB  SER A  78      15.343  -7.956  -4.097  1.00 10.00      A    C  
ATOM    752  OG  SER A  78      14.724  -6.709  -3.821  1.00 10.00      A    O  
ATOM    753  HG  SER A  78      15.401  -6.065  -3.570  1.00 10.00      A    H  
ATOM    754  C   SER A  78      13.397  -9.543  -3.888  1.00 10.00      A    C  
ATOM    755  O   SER A  78      12.261  -9.078  -3.728  1.00 10.00      A    O  
ATOM    756  N   SER A  79      13.842 -10.622  -3.258  1.00 10.00      A    N  
ATOM    757  HN  SER A  79      14.758 -10.927  -3.437  1.00 10.00      A    H  
ATOM    758  CA  SER A  79      13.036 -11.371  -2.304  1.00 10.00      A    C  
ATOM    759  CB  SER A  79      13.543 -12.823  -2.293  1.00 10.00      A    C  
ATOM    760  OG  SER A  79      12.601 -13.713  -1.724  1.00 10.00      A    O  
ATOM    761  HG  SER A  79      12.954 -14.065  -0.883  1.00 10.00      A    H  
ATOM    762  C   SER A  79      13.203 -10.752  -0.914  1.00 10.00      A    C  
ATOM    763  O   SER A  79      14.164 -10.022  -0.686  1.00 10.00      A    O  
ATOM    764  N   PRO A  80      12.264 -10.993   0.027  1.00 10.00      A    N  
ATOM    765  CA  PRO A  80      12.362 -10.460   1.397  1.00 10.00      A    C  
ATOM    766  CB  PRO A  80      11.190 -11.123   2.123  1.00 10.00      A    C  
ATOM    767  CG  PRO A  80      10.211 -11.432   1.046  1.00 10.00      A    C  
ATOM    768  CD  PRO A  80      11.026 -11.770  -0.170  1.00 10.00      A    C  
ATOM    769  C   PRO A  80      13.679 -10.864   2.058  1.00 10.00      A    C  
ATOM    770  O   PRO A  80      14.232 -10.131   2.877  1.00 10.00      A    O  
ATOM    771  N   ASP A  81      14.179 -12.030   1.669  1.00 10.00      A    N  
ATOM    772  HN  ASP A  81      13.676 -12.567   1.015  1.00 10.00      A    H  
ATOM    773  CA  ASP A  81      15.433 -12.561   2.189  1.00 10.00      A    C  
ATOM    774  CB  ASP A  81      15.616 -14.007   1.721  1.00 10.00      A    C  
ATOM    775  CG  ASP A  81      14.310 -14.751   1.559  1.00 10.00      A    C  
ATOM    776  OD1 ASP A  81      13.594 -14.490   0.564  1.00 10.00      A    O  
ATOM    777  OD2 ASP A  81      13.999 -15.589   2.424  1.00 10.00      A    O  
ATOM    778  C   ASP A  81      16.607 -11.741   1.676  1.00 10.00      A    C  
ATOM    779  O   ASP A  81      17.714 -11.800   2.217  1.00 10.00      A    O  
ATOM    780  N   ASP A  82      16.359 -10.981   0.625  1.00 10.00      A    N  
ATOM    781  HN  ASP A  82      15.453 -10.970   0.247  1.00 10.00      A    H  
ATOM    782  CA  ASP A  82      17.386 -10.155   0.018  1.00 10.00      A    C  
ATOM    783  CB  ASP A  82      17.320 -10.241  -1.511  1.00 10.00      A    C  
ATOM    784  CG  ASP A  82      18.018 -11.467  -2.068  1.00 10.00      A    C  
ATOM    785  OD1 ASP A  82      18.854 -12.062  -1.354  1.00 10.00      A    O  
ATOM    786  OD2 ASP A  82      17.749 -11.833  -3.230  1.00 10.00      A    O  
ATOM    787  C   ASP A  82      17.272  -8.707   0.468  1.00 10.00      A    C  
ATOM    788  O   ASP A  82      18.130  -7.890   0.148  1.00 10.00      A    O  
ATOM    789  N   GLN A  83      16.223  -8.396   1.226  1.00 10.00      A    N  
ATOM    790  HN  GLN A  83      15.587  -9.098   1.476  1.00 10.00      A    H  
ATOM    791  CA  GLN A  83      16.009  -7.034   1.708  1.00 10.00      A    C  
ATOM    792  CB  GLN A  83      14.542  -6.784   2.073  1.00 10.00      A    C  
ATOM    793  CG  GLN A  83      13.544  -7.191   0.999  1.00 10.00      A    C  
ATOM    794  CD  GLN A  83      13.822  -6.566  -0.357  1.00 10.00      A    C  
ATOM    795  OE1 GLN A  83      14.290  -5.435  -0.460  1.00 10.00      A    O  
ATOM    796  NE2 GLN A  83      13.542  -7.311  -1.411  1.00 10.00      A    N  
ATOM    797 HE21 GLN A  83      13.178  -8.209  -1.260  1.00 10.00      A    H  
ATOM    798 HE22 GLN A  83      13.734  -6.943  -2.305  1.00 10.00      A    H  
ATOM    799  C   GLN A  83      16.924  -6.720   2.888  1.00 10.00      A    C  
ATOM    800  O   GLN A  83      16.498  -6.685   4.045  1.00 10.00      A    O  
ATOM    801  N   ILE A  84      18.193  -6.521   2.579  1.00 10.00      A    N  
ATOM    802  HN  ILE A  84      18.467  -6.595   1.637  1.00 10.00      A    H  
ATOM    803  CA  ILE A  84      19.198  -6.208   3.577  1.00 10.00      A    C  
ATOM    804  CB  ILE A  84      19.702  -7.477   4.309  1.00 10.00      A    C  
ATOM    805  CG1 ILE A  84      20.981  -7.187   5.103  1.00 10.00      A    C  
ATOM    806  CG2 ILE A  84      19.907  -8.629   3.336  1.00 10.00      A    C  
ATOM    807  CD1 ILE A  84      21.571  -8.401   5.785  1.00 10.00      A    C  
ATOM    808  C   ILE A  84      20.367  -5.482   2.921  1.00 10.00      A    C  
ATOM    809  O   ILE A  84      20.920  -5.944   1.917  1.00 10.00      A    O  
ATOM    810  N   GLY A  85      20.728  -4.338   3.474  1.00 10.00      A    N  
ATOM    811  HN  GLY A  85      20.249  -4.010   4.272  1.00 10.00      A    H  
ATOM    812  CA  GLY A  85      21.821  -3.573   2.925  1.00 10.00      A    C  
ATOM    813  C   GLY A  85      22.260  -2.458   3.841  1.00 10.00      A    C  
ATOM    814  O   GLY A  85      22.060  -2.524   5.054  1.00 10.00      A    O  
ATOM    815  N   TYR A  86      22.848  -1.430   3.259  1.00 10.00      A    N  
ATOM    816  HN  TYR A  86      22.957  -1.432   2.280  1.00 10.00      A    H  
ATOM    817  CA  TYR A  86      23.327  -0.294   4.018  1.00 10.00      A    C  
ATOM    818  CB  TYR A  86      24.817  -0.461   4.362  1.00 10.00      A    C  
ATOM    819  CG  TYR A  86      25.736  -0.537   3.158  1.00 10.00      A    C  
ATOM    820  CD1 TYR A  86      26.040  -1.757   2.564  1.00 10.00      A    C  
ATOM    821  CD2 TYR A  86      26.299   0.611   2.612  1.00 10.00      A    C  
ATOM    822  CE1 TYR A  86      26.873  -1.831   1.464  1.00 10.00      A    C  
ATOM    823  CE2 TYR A  86      27.134   0.547   1.513  1.00 10.00      A    C  
ATOM    824  CZ  TYR A  86      27.418  -0.676   0.943  1.00 10.00      A    C  
ATOM    825  OH  TYR A  86      28.243  -0.745  -0.160  1.00 10.00      A    O  
ATOM    826  HH  TYR A  86      27.992  -1.513  -0.698  1.00 10.00      A    H  
ATOM    827  C   TYR A  86      23.116   1.001   3.254  1.00 10.00      A    C  
ATOM    828  O   TYR A  86      22.986   1.004   2.028  1.00 10.00      A    O  
ATOM    829  N   TYR A  87      23.062   2.092   3.993  1.00 10.00      A    N  
ATOM    830  HN  TYR A  87      23.120   2.004   4.971  1.00 10.00      A    H  
ATOM    831  CA  TYR A  87      22.908   3.411   3.412  1.00 10.00      A    C  
ATOM    832  CB  TYR A  87      21.805   4.189   4.123  1.00 10.00      A    C  
ATOM    833  CG  TYR A  87      20.448   4.060   3.474  1.00 10.00      A    C  
ATOM    834  CD1 TYR A  87      20.115   4.826   2.365  1.00 10.00      A    C  
ATOM    835  CD2 TYR A  87      19.496   3.176   3.968  1.00 10.00      A    C  
ATOM    836  CE1 TYR A  87      18.877   4.715   1.765  1.00 10.00      A    C  
ATOM    837  CE2 TYR A  87      18.254   3.058   3.375  1.00 10.00      A    C  
ATOM    838  CZ  TYR A  87      17.950   3.831   2.274  1.00 10.00      A    C  
ATOM    839  OH  TYR A  87      16.716   3.718   1.677  1.00 10.00      A    O  
ATOM    840  HH  TYR A  87      16.820   3.733   0.724  1.00 10.00      A    H  
ATOM    841  C   TYR A  87      24.229   4.152   3.527  1.00 10.00      A    C  
ATOM    842  O   TYR A  87      24.816   4.215   4.609  1.00 10.00      A    O  
ATOM    843  N   ARG A  88      24.700   4.689   2.417  1.00 10.00      A    N  
ATOM    844  HN  ARG A  88      24.183   4.603   1.583  1.00 10.00      A    H  
ATOM    845  CA  ARG A  88      25.962   5.411   2.399  1.00 10.00      A    C  
ATOM    846  CB  ARG A  88      26.846   4.895   1.262  1.00 10.00      A    C  
ATOM    847  CG  ARG A  88      28.332   5.124   1.473  1.00 10.00      A    C  
ATOM    848  CD  ARG A  88      29.136   4.503   0.346  1.00 10.00      A    C  
ATOM    849  NE  ARG A  88      30.577   4.574   0.584  1.00 10.00      A    N  
ATOM    850  HE  ARG A  88      30.971   3.899   1.201  1.00 10.00      A    H  
ATOM    851  CZ  ARG A  88      31.383   5.480   0.039  1.00 10.00      A    C  
ATOM    852  NH1 ARG A  88      30.896   6.416  -0.778  1.00 10.00      A    N  
ATOM    853 HH11 ARG A  88      31.529   7.125  -1.204  1.00 10.00      A    H  
ATOM    854 HH12 ARG A  88      29.876   6.442  -0.995  1.00 10.00      A    H  
ATOM    855  NH2 ARG A  88      32.681   5.435   0.300  1.00 10.00      A    N  
ATOM    856 HH21 ARG A  88      33.058   4.687   0.931  1.00 10.00      A    H  
ATOM    857 HH22 ARG A  88      33.329   6.135  -0.116  1.00 10.00      A    H  
ATOM    858  C   ARG A  88      25.728   6.909   2.250  1.00 10.00      A    C  
ATOM    859  O   ARG A  88      24.925   7.340   1.420  1.00 10.00      A    O  
ATOM    860  N   ARG A  89      26.429   7.690   3.064  1.00 10.00      A    N  
ATOM    861  HN  ARG A  89      27.037   7.275   3.715  1.00 10.00      A    H  
ATOM    862  CA  ARG A  89      26.312   9.143   3.032  1.00 10.00      A    C  
ATOM    863  CB  ARG A  89      26.616   9.723   4.417  1.00 10.00      A    C  
ATOM    864  CG  ARG A  89      26.393  11.222   4.544  1.00 10.00      A    C  
ATOM    865  CD  ARG A  89      26.442  11.664   6.001  1.00 10.00      A    C  
ATOM    866  NE  ARG A  89      27.681  11.250   6.662  1.00 10.00      A    N  
ATOM    867  HE  ARG A  89      28.467  11.108   6.092  1.00 10.00      A    H  
ATOM    868  CZ  ARG A  89      27.804  11.058   7.979  1.00 10.00      A    C  
ATOM    869  NH1 ARG A  89      26.772  11.250   8.786  1.00 10.00      A    N  
ATOM    870 HH11 ARG A  89      26.871  11.101   9.813  1.00 10.00      A    H  
ATOM    871 HH12 ARG A  89      25.838  11.558   8.406  1.00 10.00      A    H  
ATOM    872  NH2 ARG A  89      28.961  10.669   8.484  1.00 10.00      A    N  
ATOM    873 HH21 ARG A  89      29.070  10.513   9.518  1.00 10.00      A    H  
ATOM    874 HH22 ARG A  89      29.787  10.506   7.865  1.00 10.00      A    H  
ATOM    875  C   ARG A  89      27.257   9.738   1.993  1.00 10.00      A    C  
ATOM    876  O   ARG A  89      28.477   9.714   2.162  1.00 10.00      A    O  
ATOM    877  N   ALA A  90      26.690  10.253   0.913  1.00 10.00      A    N  
ATOM    878  HN  ALA A  90      25.710  10.225   0.825  1.00 10.00      A    H  
ATOM    879  CA  ALA A  90      27.477  10.853  -0.150  1.00 10.00      A    C  
ATOM    880  CB  ALA A  90      27.016  10.346  -1.508  1.00 10.00      A    C  
ATOM    881  C   ALA A  90      27.400  12.372  -0.093  1.00 10.00      A    C  
ATOM    882  O   ALA A  90      26.341  12.965  -0.326  1.00 10.00      A    O  
ATOM    883  N   THR A  91      28.519  12.991   0.237  1.00 10.00      A    N  
ATOM    884  HN  THR A  91      29.316  12.459   0.440  1.00 10.00      A    H  
ATOM    885  CA  THR A  91      28.605  14.437   0.323  1.00 10.00      A    C  
ATOM    886  CB  THR A  91      29.300  14.860   1.631  1.00 10.00      A    C  
ATOM    887  OG1 THR A  91      29.949  13.714   2.210  1.00 10.00      A    O  
ATOM    888  HG1 THR A  91      30.894  13.760   2.040  1.00 10.00      A    H  
ATOM    889  CG2 THR A  91      28.284  15.421   2.618  1.00 10.00      A    C  
ATOM    890  C   THR A  91      29.384  14.988  -0.868  1.00 10.00      A    C  
ATOM    891  O   THR A  91      30.431  14.454  -1.234  1.00 10.00      A    O  
ATOM    892  N   ARG A  92      28.864  16.039  -1.484  1.00 10.00      A    N  
ATOM    893  HN  ARG A  92      28.027  16.425  -1.154  1.00 10.00      A    H  
ATOM    894  CA  ARG A  92      29.516  16.648  -2.634  1.00 10.00      A    C  
ATOM    895  CB  ARG A  92      28.712  16.402  -3.914  1.00 10.00      A    C  
ATOM    896  CG  ARG A  92      28.883  15.017  -4.514  1.00 10.00      A    C  
ATOM    897  CD  ARG A  92      28.171  14.911  -5.852  1.00 10.00      A    C  
ATOM    898  NE  ARG A  92      28.445  13.642  -6.525  1.00 10.00      A    N  
ATOM    899  HE  ARG A  92      28.740  12.892  -5.963  1.00 10.00      A    H  
ATOM    900  CZ  ARG A  92      28.321  13.455  -7.841  1.00 10.00      A    C  
ATOM    901  NH1 ARG A  92      27.927  14.457  -8.624  1.00 10.00      A    N  
ATOM    902 HH11 ARG A  92      27.716  15.391  -8.213  1.00 10.00      A    H  
ATOM    903 HH12 ARG A  92      27.829  14.315  -9.652  1.00 10.00      A    H  
ATOM    904  NH2 ARG A  92      28.594  12.268  -8.374  1.00 10.00      A    N  
ATOM    905 HH21 ARG A  92      28.906  11.478  -7.768  1.00 10.00      A    H  
ATOM    906 HH22 ARG A  92      28.499  12.119  -9.401  1.00 10.00      A    H  
ATOM    907  C   ARG A  92      29.694  18.141  -2.419  1.00 10.00      A    C  
ATOM    908  O   ARG A  92      28.746  18.837  -2.055  1.00 10.00      A    O  
ATOM    909  N   ARG A  93      30.906  18.625  -2.650  1.00 10.00      A    N  
ATOM    910  HN  ARG A  93      31.612  18.020  -2.951  1.00 10.00      A    H  
ATOM    911  CA  ARG A  93      31.212  20.040  -2.490  1.00 10.00      A    C  
ATOM    912  CB  ARG A  93      32.553  20.234  -1.763  1.00 10.00      A    C  
ATOM    913  CG  ARG A  93      33.045  19.013  -0.996  1.00 10.00      A    C  
ATOM    914  CD  ARG A  93      34.128  19.381   0.008  1.00 10.00      A    C  
ATOM    915  NE  ARG A  93      33.564  19.963   1.224  1.00 10.00      A    N  
ATOM    916  HE  ARG A  93      32.652  20.369   1.150  1.00 10.00      A    H  
ATOM    917  CZ  ARG A  93      34.178  19.999   2.404  1.00 10.00      A    C  
ATOM    918  NH1 ARG A  93      35.394  19.481   2.542  1.00 10.00      A    N  
ATOM    919 HH11 ARG A  93      35.873  19.508   3.465  1.00 10.00      A    H  
ATOM    920 HH12 ARG A  93      35.872  19.049   1.725  1.00 10.00      A    H  
ATOM    921  NH2 ARG A  93      33.555  20.517   3.457  1.00 10.00      A    N  
ATOM    922 HH21 ARG A  93      32.568  20.898   3.356  1.00 10.00      A    H  
ATOM    923 HH22 ARG A  93      34.022  20.554   4.382  1.00 10.00      A    H  
ATOM    924  C   ARG A  93      31.261  20.700  -3.860  1.00 10.00      A    C  
ATOM    925  O   ARG A  93      32.081  20.335  -4.703  1.00 10.00      A    O  
ATOM    926  N   ILE A  94      30.373  21.651  -4.090  1.00 10.00      A    N  
ATOM    927  HN  ILE A  94      29.746  21.911  -3.376  1.00 10.00      A    H  
ATOM    928  CA  ILE A  94      30.319  22.341  -5.368  1.00 10.00      A    C  
ATOM    929  CB  ILE A  94      28.936  22.189  -6.047  1.00 10.00      A    C  
ATOM    930  CG1 ILE A  94      28.796  20.787  -6.650  1.00 10.00      A    C  
ATOM    931  CG2 ILE A  94      28.712  23.261  -7.109  1.00 10.00      A    C  
ATOM    932  CD1 ILE A  94      27.536  20.584  -7.465  1.00 10.00      A    C  
ATOM    933  C   ILE A  94      30.679  23.812  -5.205  1.00 10.00      A    C  
ATOM    934  O   ILE A  94      30.196  24.485  -4.294  1.00 10.00      A    O  
ATOM    935  N   ARG A  95      31.546  24.296  -6.078  1.00 10.00      A    N  
ATOM    936  HN  ARG A  95      31.908  23.703  -6.767  1.00 10.00      A    H  
ATOM    937  CA  ARG A  95      31.973  25.685  -6.043  1.00 10.00      A    C  
ATOM    938  CB  ARG A  95      33.222  25.868  -6.905  1.00 10.00      A    C  
ATOM    939  CG  ARG A  95      34.021  27.119  -6.584  1.00 10.00      A    C  
ATOM    940  CD  ARG A  95      35.227  27.243  -7.500  1.00 10.00      A    C  
ATOM    941  NE  ARG A  95      36.200  28.221  -7.008  1.00 10.00      A    N  
ATOM    942  HE  ARG A  95      35.968  28.709  -6.178  1.00 10.00      A    H  
ATOM    943  CZ  ARG A  95      37.364  28.484  -7.609  1.00 10.00      A    C  
ATOM    944  NH1 ARG A  95      37.701  27.840  -8.728  1.00 10.00      A    N  
ATOM    945 HH11 ARG A  95      37.055  27.131  -9.137  1.00 10.00      A    H  
ATOM    946 HH12 ARG A  95      38.608  28.041  -9.200  1.00 10.00      A    H  
ATOM    947  NH2 ARG A  95      38.192  29.389  -7.092  1.00 10.00      A    N  
ATOM    948 HH21 ARG A  95      39.101  29.597  -7.556  1.00 10.00      A    H  
ATOM    949 HH22 ARG A  95      37.934  29.896  -6.216  1.00 10.00      A    H  
ATOM    950  C   ARG A  95      30.855  26.603  -6.533  1.00 10.00      A    C  
ATOM    951  O   ARG A  95      30.376  26.467  -7.658  1.00 10.00      A    O  
ATOM    952  N   GLY A  96      30.443  27.531  -5.679  1.00 10.00      A    N  
ATOM    953  HN  GLY A  96      30.867  27.589  -4.795  1.00 10.00      A    H  
ATOM    954  CA  GLY A  96      29.383  28.457  -6.037  1.00 10.00      A    C  
ATOM    955  C   GLY A  96      29.886  29.643  -6.841  1.00 10.00      A    C  
ATOM    956  O   GLY A  96      31.092  29.787  -7.059  1.00 10.00      A    O  
ATOM    957  N   GLY A  97      28.961  30.511  -7.258  1.00 10.00      A    N  
ATOM    958  HN  GLY A  97      28.025  30.360  -7.020  1.00 10.00      A    H  
ATOM    959  CA  GLY A  97      29.325  31.683  -8.040  1.00 10.00      A    C  
ATOM    960  C   GLY A  97      30.153  32.654  -7.230  1.00 10.00      A    C  
ATOM    961  O   GLY A  97      30.779  33.565  -7.772  1.00 10.00      A    O  
ATOM    962  N   ASP A  98      30.141  32.446  -5.921  1.00 10.00      A    N  
ATOM    963  HN  ASP A  98      29.590  31.715  -5.564  1.00 10.00      A    H  
ATOM    964  CA  ASP A  98      30.896  33.263  -4.990  1.00 10.00      A    C  
ATOM    965  CB  ASP A  98      30.293  33.196  -3.575  1.00 10.00      A    C  
ATOM    966  CG  ASP A  98      29.707  31.839  -3.201  1.00 10.00      A    C  
ATOM    967  OD1 ASP A  98      28.779  31.365  -3.895  1.00 10.00      A    O  
ATOM    968  OD2 ASP A  98      30.136  31.262  -2.185  1.00 10.00      A    O  
ATOM    969  C   ASP A  98      32.365  32.851  -4.971  1.00 10.00      A    C  
ATOM    970  O   ASP A  98      33.198  33.519  -4.360  1.00 10.00      A    O  
ATOM    971  N   GLY A  99      32.673  31.737  -5.633  1.00 10.00      A    N  
ATOM    972  HN  GLY A  99      31.959  31.236  -6.089  1.00 10.00      A    H  
ATOM    973  CA  GLY A  99      34.042  31.262  -5.705  1.00 10.00      A    C  
ATOM    974  C   GLY A  99      34.411  30.288  -4.603  1.00 10.00      A    C  
ATOM    975  O   GLY A  99      35.464  29.644  -4.667  1.00 10.00      A    O  
ATOM    976  N   LYS A 100      33.547  30.164  -3.606  1.00 10.00      A    N  
ATOM    977  HN  LYS A 100      32.715  30.681  -3.630  1.00 10.00      A    H  
ATOM    978  CA  LYS A 100      33.797  29.273  -2.479  1.00 10.00      A    C  
ATOM    979  CB  LYS A 100      33.209  29.871  -1.202  1.00 10.00      A    C  
ATOM    980  CG  LYS A 100      33.682  31.280  -0.900  1.00 10.00      A    C  
ATOM    981  CD  LYS A 100      32.807  31.934   0.154  1.00 10.00      A    C  
ATOM    982  CE  LYS A 100      33.145  33.406   0.314  1.00 10.00      A    C  
ATOM    983  NZ  LYS A 100      32.221  34.086   1.260  1.00 10.00      A    N  
ATOM    984  HZ1 LYS A 100      32.195  33.574   2.165  1.00 10.00      A    H  
ATOM    985  HZ2 LYS A 100      31.260  34.115   0.863  1.00 10.00      A    H  
ATOM    986  HZ3 LYS A 100      32.541  35.060   1.435  1.00 10.00      A    H  
ATOM    987  C   LYS A 100      33.203  27.889  -2.711  1.00 10.00      A    C  
ATOM    988  O   LYS A 100      32.432  27.682  -3.647  1.00 10.00      A    O  
ATOM    989  N   MET A 101      33.564  26.948  -1.846  1.00 10.00      A    N  
ATOM    990  HN  MET A 101      34.165  27.180  -1.111  1.00 10.00      A    H  
ATOM    991  CA  MET A 101      33.062  25.585  -1.941  1.00 10.00      A    C  
ATOM    992  CB  MET A 101      34.128  24.577  -1.500  1.00 10.00      A    C  
ATOM    993  CG  MET A 101      35.127  24.209  -2.586  1.00 10.00      A    C  
ATOM    994  SD  MET A 101      34.333  23.523  -4.053  1.00 10.00      A    S  
ATOM    995  CE  MET A 101      35.760  23.096  -5.047  1.00 10.00      A    C  
ATOM    996  C   MET A 101      31.827  25.443  -1.072  1.00 10.00      A    C  
ATOM    997  O   MET A 101      31.856  25.770   0.115  1.00 10.00      A    O  
ATOM    998  N   LYS A 102      30.741  24.980  -1.663  1.00 10.00      A    N  
ATOM    999  HN  LYS A 102      30.772  24.739  -2.618  1.00 10.00      A    H  
ATOM   1000  CA  LYS A 102      29.498  24.818  -0.935  1.00 10.00      A    C  
ATOM   1001  CB  LYS A 102      28.413  25.717  -1.523  1.00 10.00      A    C  
ATOM   1002  CG  LYS A 102      28.692  27.191  -1.296  1.00 10.00      A    C  
ATOM   1003  CD  LYS A 102      27.615  28.078  -1.891  1.00 10.00      A    C  
ATOM   1004  CE  LYS A 102      27.573  29.413  -1.166  1.00 10.00      A    C  
ATOM   1005  NZ  LYS A 102      27.091  30.518  -2.039  1.00 10.00      A    N  
ATOM   1006  HZ1 LYS A 102      26.874  31.355  -1.466  1.00 10.00      A    H  
ATOM   1007  HZ2 LYS A 102      26.236  30.229  -2.551  1.00 10.00      A    H  
ATOM   1008  HZ3 LYS A 102      27.836  30.773  -2.736  1.00 10.00      A    H  
ATOM   1009  C   LYS A 102      29.056  23.368  -0.904  1.00 10.00      A    C  
ATOM   1010  O   LYS A 102      28.761  22.767  -1.941  1.00 10.00      A    O  
ATOM   1011  N   ASP A 103      29.042  22.811   0.294  1.00 10.00      A    N  
ATOM   1012  HN  ASP A 103      29.323  23.340   1.066  1.00 10.00      A    H  
ATOM   1013  CA  ASP A 103      28.642  21.432   0.501  1.00 10.00      A    C  
ATOM   1014  CB  ASP A 103      29.001  20.977   1.921  1.00 10.00      A    C  
ATOM   1015  CG  ASP A 103      30.496  20.953   2.156  1.00 10.00      A    C  
ATOM   1016  OD1 ASP A 103      31.251  21.006   1.166  1.00 10.00      A    O  
ATOM   1017  OD2 ASP A 103      30.927  20.885   3.327  1.00 10.00      A    O  
ATOM   1018  C   ASP A 103      27.154  21.261   0.264  1.00 10.00      A    C  
ATOM   1019  O   ASP A 103      26.333  21.976   0.842  1.00 10.00      A    O  
ATOM   1020  N   LEU A 104      26.812  20.331  -0.611  1.00 10.00      A    N  
ATOM   1021  HN  LEU A 104      27.517  19.823  -1.070  1.00 10.00      A    H  
ATOM   1022  CA  LEU A 104      25.422  20.049  -0.912  1.00 10.00      A    C  
ATOM   1023  CB  LEU A 104      25.287  19.350  -2.269  1.00 10.00      A    C  
ATOM   1024  CG  LEU A 104      25.860  20.085  -3.483  1.00 10.00      A    C  
ATOM   1025  CD1 LEU A 104      25.598  19.287  -4.749  1.00 10.00      A    C  
ATOM   1026  CD2 LEU A 104      25.276  21.488  -3.597  1.00 10.00      A    C  
ATOM   1027  C   LEU A 104      24.835  19.161   0.171  1.00 10.00      A    C  
ATOM   1028  O   LEU A 104      25.570  18.478   0.886  1.00 10.00      A    O  
ATOM   1029  N   SER A 105      23.515  19.176   0.283  1.00 10.00      A    N  
ATOM   1030  HN  SER A 105      22.993  19.748  -0.312  1.00 10.00      A    H  
ATOM   1031  CA  SER A 105      22.821  18.365   1.264  1.00 10.00      A    C  
ATOM   1032  CB  SER A 105      21.315  18.533   1.083  1.00 10.00      A    C  
ATOM   1033  OG  SER A 105      21.015  19.849   0.637  1.00 10.00      A    O  
ATOM   1034  HG  SER A 105      21.584  20.481   1.096  1.00 10.00      A    H  
ATOM   1035  C   SER A 105      23.213  16.896   1.103  1.00 10.00      A    C  
ATOM   1036  O   SER A 105      23.203  16.367  -0.014  1.00 10.00      A    O  
ATOM   1037  N   PRO A 106      23.595  16.234   2.212  1.00 10.00      A    N  
ATOM   1038  CA  PRO A 106      24.002  14.822   2.205  1.00 10.00      A    C  
ATOM   1039  CB  PRO A 106      24.042  14.452   3.690  1.00 10.00      A    C  
ATOM   1040  CG  PRO A 106      24.340  15.738   4.376  1.00 10.00      A    C  
ATOM   1041  CD  PRO A 106      23.664  16.814   3.564  1.00 10.00      A    C  
ATOM   1042  C   PRO A 106      23.002  13.938   1.473  1.00 10.00      A    C  
ATOM   1043  O   PRO A 106      21.795  14.011   1.711  1.00 10.00      A    O  
ATOM   1044  N   ARG A 107      23.506  13.116   0.572  1.00 10.00      A    N  
ATOM   1045  HN  ARG A 107      24.477  13.105   0.420  1.00 10.00      A    H  
ATOM   1046  CA  ARG A 107      22.661  12.219  -0.195  1.00 10.00      A    C  
ATOM   1047  CB  ARG A 107      22.944  12.368  -1.688  1.00 10.00      A    C  
ATOM   1048  CG  ARG A 107      22.577  13.732  -2.240  1.00 10.00      A    C  
ATOM   1049  CD  ARG A 107      23.098  13.920  -3.653  1.00 10.00      A    C  
ATOM   1050  NE  ARG A 107      22.639  15.178  -4.234  1.00 10.00      A    N  
ATOM   1051  HE  ARG A 107      22.913  16.004  -3.784  1.00 10.00      A    H  
ATOM   1052  CZ  ARG A 107      21.858  15.252  -5.311  1.00 10.00      A    C  
ATOM   1053  NH1 ARG A 107      21.468  14.144  -5.921  1.00 10.00      A    N  
ATOM   1054 HH11 ARG A 107      20.840  14.194  -6.759  1.00 10.00      A    H  
ATOM   1055 HH12 ARG A 107      21.757  13.213  -5.559  1.00 10.00      A    H  
ATOM   1056  NH2 ARG A 107      21.467  16.431  -5.778  1.00 10.00      A    N  
ATOM   1057 HH21 ARG A 107      20.852  16.478  -6.620  1.00 10.00      A    H  
ATOM   1058 HH22 ARG A 107      21.762  17.308  -5.306  1.00 10.00      A    H  
ATOM   1059  C   ARG A 107      22.891  10.784   0.243  1.00 10.00      A    C  
ATOM   1060  O   ARG A 107      24.011  10.277   0.173  1.00 10.00      A    O  
ATOM   1061  N   TRP A 108      21.840  10.140   0.711  1.00 10.00      A    N  
ATOM   1062  HN  TRP A 108      20.973  10.604   0.753  1.00 10.00      A    H  
ATOM   1063  CA  TRP A 108      21.939   8.765   1.170  1.00 10.00      A    C  
ATOM   1064  CB  TRP A 108      21.045   8.531   2.387  1.00 10.00      A    C  
ATOM   1065  CG  TRP A 108      21.537   9.235   3.614  1.00 10.00      A    C  
ATOM   1066  CD1 TRP A 108      21.166  10.473   4.060  1.00 10.00      A    C  
ATOM   1067  CD2 TRP A 108      22.512   8.751   4.543  1.00 10.00      A    C  
ATOM   1068  NE1 TRP A 108      21.837  10.778   5.222  1.00 10.00      A    N  
ATOM   1069  HE1 TRP A 108      21.738  11.614   5.745  1.00 10.00      A    H  
ATOM   1070  CE2 TRP A 108      22.672   9.738   5.535  1.00 10.00      A    C  
ATOM   1071  CE3 TRP A 108      23.258   7.574   4.636  1.00 10.00      A    C  
ATOM   1072  CZ2 TRP A 108      23.552   9.584   6.602  1.00 10.00      A    C  
ATOM   1073  CZ3 TRP A 108      24.131   7.424   5.695  1.00 10.00      A    C  
ATOM   1074  CH2 TRP A 108      24.272   8.423   6.664  1.00 10.00      A    C  
ATOM   1075  C   TRP A 108      21.613   7.780   0.060  1.00 10.00      A    C  
ATOM   1076  O   TRP A 108      20.509   7.789  -0.486  1.00 10.00      A    O  
ATOM   1077  N   TYR A 109      22.588   6.951  -0.278  1.00 10.00      A    N  
ATOM   1078  HN  TYR A 109      23.453   7.017   0.189  1.00 10.00      A    H  
ATOM   1079  CA  TYR A 109      22.421   5.944  -1.316  1.00 10.00      A    C  
ATOM   1080  CB  TYR A 109      23.600   5.977  -2.292  1.00 10.00      A    C  
ATOM   1081  CG  TYR A 109      23.595   7.158  -3.237  1.00 10.00      A    C  
ATOM   1082  CD1 TYR A 109      23.072   7.043  -4.519  1.00 10.00      A    C  
ATOM   1083  CD2 TYR A 109      24.110   8.389  -2.849  1.00 10.00      A    C  
ATOM   1084  CE1 TYR A 109      23.067   8.118  -5.388  1.00 10.00      A    C  
ATOM   1085  CE2 TYR A 109      24.109   9.470  -3.711  1.00 10.00      A    C  
ATOM   1086  CZ  TYR A 109      23.584   9.329  -4.978  1.00 10.00      A    C  
ATOM   1087  OH  TYR A 109      23.576  10.404  -5.841  1.00 10.00      A    O  
ATOM   1088  HH  TYR A 109      22.729  10.441  -6.296  1.00 10.00      A    H  
ATOM   1089  C   TYR A 109      22.307   4.561  -0.687  1.00 10.00      A    C  
ATOM   1090  O   TYR A 109      23.112   4.195   0.171  1.00 10.00      A    O  
ATOM   1091  N   PHE A 110      21.311   3.799  -1.114  1.00 10.00      A    N  
ATOM   1092  HN  PHE A 110      20.709   4.143  -1.807  1.00 10.00      A    H  
ATOM   1093  CA  PHE A 110      21.095   2.461  -0.577  1.00 10.00      A    C  
ATOM   1094  CB  PHE A 110      19.600   2.129  -0.522  1.00 10.00      A    C  
ATOM   1095  CG  PHE A 110      19.307   0.730  -0.048  1.00 10.00      A    C  
ATOM   1096  CD1 PHE A 110      18.823  -0.224  -0.926  1.00 10.00      A    C  
ATOM   1097  CD2 PHE A 110      19.523   0.371   1.272  1.00 10.00      A    C  
ATOM   1098  CE1 PHE A 110      18.555  -1.509  -0.499  1.00 10.00      A    C  
ATOM   1099  CE2 PHE A 110      19.256  -0.914   1.707  1.00 10.00      A    C  
ATOM   1100  CZ  PHE A 110      18.773  -1.855   0.819  1.00 10.00      A    C  
ATOM   1101  C   PHE A 110      21.832   1.402  -1.389  1.00 10.00      A    C  
ATOM   1102  O   PHE A 110      21.721   1.349  -2.614  1.00 10.00      A    O  
ATOM   1103  N   TYR A 111      22.581   0.564  -0.695  1.00 10.00      A    N  
ATOM   1104  HN  TYR A 111      22.640   0.672   0.282  1.00 10.00      A    H  
ATOM   1105  CA  TYR A 111      23.323  -0.512  -1.329  1.00 10.00      A    C  
ATOM   1106  CB  TYR A 111      24.825  -0.215  -1.300  1.00 10.00      A    C  
ATOM   1107  CG  TYR A 111      25.228   0.961  -2.156  1.00 10.00      A    C  
ATOM   1108  CD1 TYR A 111      25.105   0.904  -3.536  1.00 10.00      A    C  
ATOM   1109  CD2 TYR A 111      25.726   2.129  -1.590  1.00 10.00      A    C  
ATOM   1110  CE1 TYR A 111      25.460   1.973  -4.328  1.00 10.00      A    C  
ATOM   1111  CE2 TYR A 111      26.086   3.206  -2.378  1.00 10.00      A    C  
ATOM   1112  CZ  TYR A 111      25.951   3.120  -3.748  1.00 10.00      A    C  
ATOM   1113  OH  TYR A 111      26.303   4.186  -4.544  1.00 10.00      A    O  
ATOM   1114  HH  TYR A 111      27.255   4.197  -4.665  1.00 10.00      A    H  
ATOM   1115  C   TYR A 111      23.040  -1.816  -0.601  1.00 10.00      A    C  
ATOM   1116  O   TYR A 111      22.974  -1.836   0.624  1.00 10.00      A    O  
ATOM   1117  N   TYR A 112      22.856  -2.894  -1.348  1.00 10.00      A    N  
ATOM   1118  HN  TYR A 112      22.918  -2.821  -2.323  1.00 10.00      A    H  
ATOM   1119  CA  TYR A 112      22.578  -4.192  -0.748  1.00 10.00      A    C  
ATOM   1120  CB  TYR A 112      22.047  -5.173  -1.797  1.00 10.00      A    C  
ATOM   1121  CG  TYR A 112      20.570  -5.037  -2.100  1.00 10.00      A    C  
ATOM   1122  CD1 TYR A 112      19.613  -5.422  -1.172  1.00 10.00      A    C  
ATOM   1123  CD2 TYR A 112      20.131  -4.538  -3.322  1.00 10.00      A    C  
ATOM   1124  CE1 TYR A 112      18.263  -5.316  -1.448  1.00 10.00      A    C  
ATOM   1125  CE2 TYR A 112      18.782  -4.426  -3.606  1.00 10.00      A    C  
ATOM   1126  CZ  TYR A 112      17.853  -4.818  -2.665  1.00 10.00      A    C  
ATOM   1127  OH  TYR A 112      16.506  -4.717  -2.942  1.00 10.00      A    O  
ATOM   1128  HH  TYR A 112      16.030  -4.479  -2.134  1.00 10.00      A    H  
ATOM   1129  C   TYR A 112      23.834  -4.758  -0.089  1.00 10.00      A    C  
ATOM   1130  O   TYR A 112      24.955  -4.352  -0.416  1.00 10.00      A    O  
ATOM   1131  N   LEU A 113      23.646  -5.687   0.839  1.00 10.00      A    N  
ATOM   1132  HN  LEU A 113      22.730  -5.966   1.062  1.00 10.00      A    H  
ATOM   1133  CA  LEU A 113      24.766  -6.303   1.539  1.00 10.00      A    C  
ATOM   1134  CB  LEU A 113      24.265  -7.250   2.633  1.00 10.00      A    C  
ATOM   1135  CG  LEU A 113      25.343  -8.016   3.407  1.00 10.00      A    C  
ATOM   1136  CD1 LEU A 113      26.170  -7.073   4.268  1.00 10.00      A    C  
ATOM   1137  CD2 LEU A 113      24.726  -9.118   4.253  1.00 10.00      A    C  
ATOM   1138  C   LEU A 113      25.666  -7.058   0.568  1.00 10.00      A    C  
ATOM   1139  O   LEU A 113      25.233  -8.001  -0.089  1.00 10.00      A    O  
ATOM   1140  N   GLY A 114      26.915  -6.630   0.469  1.00 10.00      A    N  
ATOM   1141  HN  GLY A 114      27.208  -5.866   1.008  1.00 10.00      A    H  
ATOM   1142  CA  GLY A 114      27.849  -7.287  -0.421  1.00 10.00      A    C  
ATOM   1143  C   GLY A 114      27.983  -6.576  -1.751  1.00 10.00      A    C  
ATOM   1144  O   GLY A 114      28.736  -7.012  -2.617  1.00 10.00      A    O  
ATOM   1145  N   THR A 115      27.251  -5.484  -1.921  1.00 10.00      A    N  
ATOM   1146  HN  THR A 115      26.656  -5.184  -1.200  1.00 10.00      A    H  
ATOM   1147  CA  THR A 115      27.313  -4.717  -3.158  1.00 10.00      A    C  
ATOM   1148  CB  THR A 115      26.002  -4.810  -3.966  1.00 10.00      A    C  
ATOM   1149  OG1 THR A 115      24.879  -4.693  -3.085  1.00 10.00      A    O  
ATOM   1150  HG1 THR A 115      25.185  -4.434  -2.205  1.00 10.00      A    H  
ATOM   1151  CG2 THR A 115      25.924  -6.131  -4.715  1.00 10.00      A    C  
ATOM   1152  C   THR A 115      27.637  -3.254  -2.874  1.00 10.00      A    C  
ATOM   1153  O   THR A 115      27.447  -2.775  -1.754  1.00 10.00      A    O  
ATOM   1154  N   GLY A 116      28.134  -2.555  -3.882  1.00 10.00      A    N  
ATOM   1155  HN  GLY A 116      28.283  -2.995  -4.743  1.00 10.00      A    H  
ATOM   1156  CA  GLY A 116      28.479  -1.158  -3.718  1.00 10.00      A    C  
ATOM   1157  C   GLY A 116      29.942  -0.978  -3.359  1.00 10.00      A    C  
ATOM   1158  O   GLY A 116      30.729  -1.913  -3.497  1.00 10.00      A    O  
ATOM   1159  N   PRO A 117      30.336   0.219  -2.897  1.00 10.00      A    N  
ATOM   1160  CA  PRO A 117      31.726   0.509  -2.518  1.00 10.00      A    C  
ATOM   1161  CB  PRO A 117      31.732   2.030  -2.292  1.00 10.00      A    C  
ATOM   1162  CG  PRO A 117      30.439   2.524  -2.852  1.00 10.00      A    C  
ATOM   1163  CD  PRO A 117      29.470   1.388  -2.718  1.00 10.00      A    C  
ATOM   1164  C   PRO A 117      32.134  -0.210  -1.233  1.00 10.00      A    C  
ATOM   1165  O   PRO A 117      33.262  -0.685  -1.103  1.00 10.00      A    O  
ATOM   1166  N   GLU A 118      31.202  -0.310  -0.297  1.00 10.00      A    N  
ATOM   1167  HN  GLU A 118      30.304   0.044  -0.472  1.00 10.00      A    H  
ATOM   1168  CA  GLU A 118      31.466  -0.959   0.978  1.00 10.00      A    C  
ATOM   1169  CB  GLU A 118      30.714  -0.243   2.103  1.00 10.00      A    C  
ATOM   1170  CG  GLU A 118      30.740   1.278   2.012  1.00 10.00      A    C  
ATOM   1171  CD  GLU A 118      32.094   1.879   2.336  1.00 10.00      A    C  
ATOM   1172  OE1 GLU A 118      32.273   3.103   2.121  1.00 10.00      A    O  
ATOM   1173  OE2 GLU A 118      32.978   1.152   2.832  1.00 10.00      A    O  
ATOM   1174  C   GLU A 118      31.060  -2.429   0.919  1.00 10.00      A    C  
ATOM   1175  O   GLU A 118      30.552  -2.990   1.890  1.00 10.00      A    O  
ATOM   1176  N   ALA A 119      31.301  -3.051  -0.231  1.00 10.00      A    N  
ATOM   1177  HN  ALA A 119      31.716  -2.547  -0.963  1.00 10.00      A    H  
ATOM   1178  CA  ALA A 119      30.967  -4.455  -0.437  1.00 10.00      A    C  
ATOM   1179  CB  ALA A 119      31.154  -4.825  -1.899  1.00 10.00      A    C  
ATOM   1180  C   ALA A 119      31.822  -5.355   0.448  1.00 10.00      A    C  
ATOM   1181  O   ALA A 119      31.499  -6.521   0.665  1.00 10.00      A    O  
ATOM   1182  N   GLY A 120      32.909  -4.798   0.962  1.00 10.00      A    N  
ATOM   1183  HN  GLY A 120      33.101  -3.859   0.767  1.00 10.00      A    H  
ATOM   1184  CA  GLY A 120      33.799  -5.554   1.816  1.00 10.00      A    C  
ATOM   1185  C   GLY A 120      33.506  -5.336   3.286  1.00 10.00      A    C  
ATOM   1186  O   GLY A 120      34.368  -5.563   4.136  1.00 10.00      A    O  
ATOM   1187  N   LEU A 121      32.296  -4.884   3.584  1.00 10.00      A    N  
ATOM   1188  HN  LEU A 121      31.656  -4.713   2.859  1.00 10.00      A    H  
ATOM   1189  CA  LEU A 121      31.888  -4.643   4.959  1.00 10.00      A    C  
ATOM   1190  CB  LEU A 121      31.493  -3.178   5.166  1.00 10.00      A    C  
ATOM   1191  CG  LEU A 121      32.627  -2.150   5.156  1.00 10.00      A    C  
ATOM   1192  CD1 LEU A 121      32.085  -0.763   5.463  1.00 10.00      A    C  
ATOM   1193  CD2 LEU A 121      33.715  -2.530   6.151  1.00 10.00      A    C  
ATOM   1194  C   LEU A 121      30.727  -5.552   5.341  1.00 10.00      A    C  
ATOM   1195  O   LEU A 121      29.714  -5.606   4.644  1.00 10.00      A    O  
ATOM   1196  N   PRO A 122      30.871  -6.299   6.443  1.00 10.00      A    N  
ATOM   1197  CA  PRO A 122      29.825  -7.203   6.922  1.00 10.00      A    C  
ATOM   1198  CB  PRO A 122      30.579  -8.116   7.888  1.00 10.00      A    C  
ATOM   1199  CG  PRO A 122      31.686  -7.268   8.414  1.00 10.00      A    C  
ATOM   1200  CD  PRO A 122      32.070  -6.334   7.299  1.00 10.00      A    C  
ATOM   1201  C   PRO A 122      28.718  -6.453   7.660  1.00 10.00      A    C  
ATOM   1202  O   PRO A 122      28.950  -5.377   8.219  1.00 10.00      A    O  
ATOM   1203  N   TYR A 123      27.516  -7.022   7.645  1.00 10.00      A    N  
ATOM   1204  HN  TYR A 123      27.398  -7.867   7.168  1.00 10.00      A    H  
ATOM   1205  CA  TYR A 123      26.366  -6.425   8.314  1.00 10.00      A    C  
ATOM   1206  CB  TYR A 123      25.130  -7.306   8.102  1.00 10.00      A    C  
ATOM   1207  CG  TYR A 123      23.824  -6.707   8.580  1.00 10.00      A    C  
ATOM   1208  CD1 TYR A 123      23.240  -7.123   9.771  1.00 10.00      A    C  
ATOM   1209  CD2 TYR A 123      23.167  -5.733   7.837  1.00 10.00      A    C  
ATOM   1210  CE1 TYR A 123      22.044  -6.588  10.208  1.00 10.00      A    C  
ATOM   1211  CE2 TYR A 123      21.970  -5.191   8.267  1.00 10.00      A    C  
ATOM   1212  CZ  TYR A 123      21.414  -5.622   9.453  1.00 10.00      A    C  
ATOM   1213  OH  TYR A 123      20.222  -5.085   9.885  1.00 10.00      A    O  
ATOM   1214  HH  TYR A 123      19.668  -4.885   9.127  1.00 10.00      A    H  
ATOM   1215  C   TYR A 123      26.649  -6.255   9.803  1.00 10.00      A    C  
ATOM   1216  O   TYR A 123      26.642  -7.226  10.561  1.00 10.00      A    O  
ATOM   1217  N   GLY A 124      26.918  -5.021  10.208  1.00 10.00      A    N  
ATOM   1218  HN  GLY A 124      26.918  -4.290   9.554  1.00 10.00      A    H  
ATOM   1219  CA  GLY A 124      27.214  -4.744  11.597  1.00 10.00      A    C  
ATOM   1220  C   GLY A 124      28.485  -3.935  11.748  1.00 10.00      A    C  
ATOM   1221  O   GLY A 124      28.819  -3.490  12.845  1.00 10.00      A    O  
ATOM   1222  N   ALA A 125      29.206  -3.763  10.642  1.00 10.00      A    N  
ATOM   1223  HN  ALA A 125      28.904  -4.178   9.804  1.00 10.00      A    H  
ATOM   1224  CA  ALA A 125      30.442  -2.993  10.645  1.00 10.00      A    C  
ATOM   1225  CB  ALA A 125      31.172  -3.140   9.318  1.00 10.00      A    C  
ATOM   1226  C   ALA A 125      30.154  -1.525  10.938  1.00 10.00      A    C  
ATOM   1227  O   ALA A 125      29.613  -0.806  10.095  1.00 10.00      A    O  
ATOM   1228  N   ASN A 126      30.495  -1.100  12.144  1.00 10.00      A    N  
ATOM   1229  HN  ASN A 126      30.901  -1.732  12.771  1.00 10.00      A    H  
ATOM   1230  CA  ASN A 126      30.278   0.275  12.568  1.00 10.00      A    C  
ATOM   1231  CB  ASN A 126      30.476   0.397  14.084  1.00 10.00      A    C  
ATOM   1232  CG  ASN A 126      30.226   1.798  14.610  1.00 10.00      A    C  
ATOM   1233  OD1 ASN A 126      29.453   2.563  14.037  1.00 10.00      A    O  
ATOM   1234  ND2 ASN A 126      30.875   2.138  15.714  1.00 10.00      A    N  
ATOM   1235 HD21 ASN A 126      31.468   1.476  16.125  1.00 10.00      A    H  
ATOM   1236 HD22 ASN A 126      30.733   3.037  16.074  1.00 10.00      A    H  
ATOM   1237  C   ASN A 126      31.221   1.218  11.832  1.00 10.00      A    C  
ATOM   1238  O   ASN A 126      32.431   1.205  12.058  1.00 10.00      A    O  
ATOM   1239  N   LYS A 127      30.661   2.022  10.942  1.00 10.00      A    N  
ATOM   1240  HN  LYS A 127      29.691   1.984  10.807  1.00 10.00      A    H  
ATOM   1241  CA  LYS A 127      31.443   2.968  10.168  1.00 10.00      A    C  
ATOM   1242  CB  LYS A 127      31.802   2.370   8.802  1.00 10.00      A    C  
ATOM   1243  CG  LYS A 127      32.744   3.230   7.972  1.00 10.00      A    C  
ATOM   1244  CD  LYS A 127      32.898   2.684   6.563  1.00 10.00      A    C  
ATOM   1245  CE  LYS A 127      33.825   3.555   5.732  1.00 10.00      A    C  
ATOM   1246  NZ  LYS A 127      33.945   3.067   4.332  1.00 10.00      A    N  
ATOM   1247  HZ1 LYS A 127      34.833   3.392   3.910  1.00 10.00      A    H  
ATOM   1248  HZ2 LYS A 127      33.151   3.423   3.754  1.00 10.00      A    H  
ATOM   1249  HZ3 LYS A 127      33.921   2.023   4.305  1.00 10.00      A    H  
ATOM   1250  C   LYS A 127      30.664   4.261   9.981  1.00 10.00      A    C  
ATOM   1251  O   LYS A 127      29.443   4.241   9.825  1.00 10.00      A    O  
ATOM   1252  N   ASP A 128      31.373   5.380  10.011  1.00 10.00      A    N  
ATOM   1253  HN  ASP A 128      32.339   5.332  10.158  1.00 10.00      A    H  
ATOM   1254  CA  ASP A 128      30.749   6.685   9.838  1.00 10.00      A    C  
ATOM   1255  CB  ASP A 128      31.772   7.804  10.036  1.00 10.00      A    C  
ATOM   1256  CG  ASP A 128      31.195   9.166   9.711  1.00 10.00      A    C  
ATOM   1257  OD1 ASP A 128      30.360   9.662  10.496  1.00 10.00      A    O  
ATOM   1258  OD2 ASP A 128      31.555   9.734   8.658  1.00 10.00      A    O  
ATOM   1259  C   ASP A 128      30.098   6.811   8.465  1.00 10.00      A    C  
ATOM   1260  O   ASP A 128      30.732   6.564   7.437  1.00 10.00      A    O  
ATOM   1261  N   GLY A 129      28.820   7.165   8.460  1.00 10.00      A    N  
ATOM   1262  HN  GLY A 129      28.364   7.318   9.312  1.00 10.00      A    H  
ATOM   1263  CA  GLY A 129      28.098   7.334   7.216  1.00 10.00      A    C  
ATOM   1264  C   GLY A 129      27.593   6.028   6.638  1.00 10.00      A    C  
ATOM   1265  O   GLY A 129      27.220   5.973   5.465  1.00 10.00      A    O  
ATOM   1266  N   ILE A 130      27.594   4.977   7.450  1.00 10.00      A    N  
ATOM   1267  HN  ILE A 130      27.926   5.080   8.368  1.00 10.00      A    H  
ATOM   1268  CA  ILE A 130      27.124   3.666   7.012  1.00 10.00      A    C  
ATOM   1269  CB  ILE A 130      28.273   2.632   6.954  1.00 10.00      A    C  
ATOM   1270  CG1 ILE A 130      29.368   3.089   5.984  1.00 10.00      A    C  
ATOM   1271  CG2 ILE A 130      27.748   1.257   6.558  1.00 10.00      A    C  
ATOM   1272  CD1 ILE A 130      28.917   3.186   4.542  1.00 10.00      A    C  
ATOM   1273  C   ILE A 130      26.031   3.151   7.945  1.00 10.00      A    C  
ATOM   1274  O   ILE A 130      26.291   2.834   9.106  1.00 10.00      A    O  
ATOM   1275  N   ILE A 131      24.809   3.090   7.436  1.00 10.00      A    N  
ATOM   1276  HN  ILE A 131      24.663   3.373   6.507  1.00 10.00      A    H  
ATOM   1277  CA  ILE A 131      23.676   2.615   8.221  1.00 10.00      A    C  
ATOM   1278  CB  ILE A 131      22.501   3.607   8.171  1.00 10.00      A    C  
ATOM   1279  CG1 ILE A 131      22.996   5.040   8.340  1.00 10.00      A    C  
ATOM   1280  CG2 ILE A 131      21.468   3.268   9.235  1.00 10.00      A    C  
ATOM   1281  CD1 ILE A 131      21.994   6.068   7.885  1.00 10.00      A    C  
ATOM   1282  C   ILE A 131      23.187   1.281   7.681  1.00 10.00      A    C  
ATOM   1283  O   ILE A 131      22.804   1.183   6.520  1.00 10.00      A    O  
ATOM   1284  N   TRP A 132      23.195   0.266   8.522  1.00 10.00      A    N  
ATOM   1285  HN  TRP A 132      23.500   0.409   9.440  1.00 10.00      A    H  
ATOM   1286  CA  TRP A 132      22.750  -1.058   8.115  1.00 10.00      A    C  
ATOM   1287  CB  TRP A 132      23.533  -2.136   8.867  1.00 10.00      A    C  
ATOM   1288  CG  TRP A 132      25.013  -2.053   8.642  1.00 10.00      A    C  
ATOM   1289  CD1 TRP A 132      25.932  -1.446   9.450  1.00 10.00      A    C  
ATOM   1290  CD2 TRP A 132      25.745  -2.586   7.531  1.00 10.00      A    C  
ATOM   1291  NE1 TRP A 132      27.190  -1.573   8.914  1.00 10.00      A    N  
ATOM   1292  HE1 TRP A 132      28.023  -1.217   9.312  1.00 10.00      A    H  
ATOM   1293  CE2 TRP A 132      27.101  -2.266   7.733  1.00 10.00      A    C  
ATOM   1294  CE3 TRP A 132      25.384  -3.304   6.385  1.00 10.00      A    C  
ATOM   1295  CZ2 TRP A 132      28.096  -2.637   6.832  1.00 10.00      A    C  
ATOM   1296  CZ3 TRP A 132      26.373  -3.671   5.493  1.00 10.00      A    C  
ATOM   1297  CH2 TRP A 132      27.712  -3.336   5.720  1.00 10.00      A    C  
ATOM   1298  C   TRP A 132      21.250  -1.221   8.340  1.00 10.00      A    C  
ATOM   1299  O   TRP A 132      20.751  -0.972   9.436  1.00 10.00      A    O  
ATOM   1300  N   VAL A 133      20.539  -1.633   7.295  1.00 10.00      A    N  
ATOM   1301  HN  VAL A 133      21.002  -1.830   6.448  1.00 10.00      A    H  
ATOM   1302  CA  VAL A 133      19.094  -1.824   7.373  1.00 10.00      A    C  
ATOM   1303  CB  VAL A 133      18.312  -0.697   6.655  1.00 10.00      A    C  
ATOM   1304  CG1 VAL A 133      18.326   0.581   7.482  1.00 10.00      A    C  
ATOM   1305  CG2 VAL A 133      18.877  -0.438   5.266  1.00 10.00      A    C  
ATOM   1306  C   VAL A 133      18.693  -3.175   6.789  1.00 10.00      A    C  
ATOM   1307  O   VAL A 133      19.291  -3.644   5.818  1.00 10.00      A    O  
ATOM   1308  N   ALA A 134      17.687  -3.799   7.389  1.00 10.00      A    N  
ATOM   1309  HN  ALA A 134      17.247  -3.371   8.154  1.00 10.00      A    H  
ATOM   1310  CA  ALA A 134      17.208  -5.097   6.938  1.00 10.00      A    C  
ATOM   1311  CB  ALA A 134      18.153  -6.196   7.400  1.00 10.00      A    C  
ATOM   1312  C   ALA A 134      15.804  -5.367   7.461  1.00 10.00      A    C  
ATOM   1313  O   ALA A 134      15.315  -4.663   8.348  1.00 10.00      A    O  
ATOM   1314  N   THR A 135      15.163  -6.386   6.906  1.00 10.00      A    N  
ATOM   1315  HN  THR A 135      15.604  -6.897   6.193  1.00 10.00      A    H  
ATOM   1316  CA  THR A 135      13.819  -6.763   7.311  1.00 10.00      A    C  
ATOM   1317  CB  THR A 135      12.892  -6.880   6.083  1.00 10.00      A    C  
ATOM   1318  OG1 THR A 135      13.586  -7.549   5.021  1.00 10.00      A    O  
ATOM   1319  HG1 THR A 135      13.691  -8.480   5.239  1.00 10.00      A    H  
ATOM   1320  CG2 THR A 135      12.453  -5.504   5.605  1.00 10.00      A    C  
ATOM   1321  C   THR A 135      13.833  -8.101   8.048  1.00 10.00      A    C  
ATOM   1322  O   THR A 135      14.823  -8.836   7.998  1.00 10.00      A    O  
ATOM   1323  N   GLU A 136      12.738  -8.404   8.734  1.00 10.00      A    N  
ATOM   1324  HN  GLU A 136      11.996  -7.769   8.752  1.00 10.00      A    H  
ATOM   1325  CA  GLU A 136      12.609  -9.657   9.466  1.00 10.00      A    C  
ATOM   1326  CB  GLU A 136      11.318  -9.641  10.295  1.00 10.00      A    C  
ATOM   1327  CG  GLU A 136      11.156 -10.824  11.241  1.00 10.00      A    C  
ATOM   1328  CD  GLU A 136      12.051 -10.728  12.461  1.00 10.00      A    C  
ATOM   1329  OE1 GLU A 136      12.139 -11.715  13.220  1.00 10.00      A    O  
ATOM   1330  OE2 GLU A 136      12.672  -9.668  12.662  1.00 10.00      A    O  
ATOM   1331  C   GLU A 136      12.578 -10.826   8.485  1.00 10.00      A    C  
ATOM   1332  O   GLU A 136      11.736 -10.870   7.586  1.00 10.00      A    O  
ATOM   1333  N   GLY A 137      13.509 -11.754   8.640  1.00 10.00      A    N  
ATOM   1334  HN  GLY A 137      14.167 -11.663   9.369  1.00 10.00      A    H  
ATOM   1335  CA  GLY A 137      13.558 -12.902   7.759  1.00 10.00      A    C  
ATOM   1336  C   GLY A 137      14.568 -12.743   6.639  1.00 10.00      A    C  
ATOM   1337  O   GLY A 137      14.686 -13.613   5.776  1.00 10.00      A    O  
ATOM   1338  N   ALA A 138      15.297 -11.634   6.643  1.00 10.00      A    N  
ATOM   1339  HN  ALA A 138      15.150 -10.964   7.345  1.00 10.00      A    H  
ATOM   1340  CA  ALA A 138      16.304 -11.389   5.619  1.00 10.00      A    C  
ATOM   1341  CB  ALA A 138      16.701  -9.922   5.593  1.00 10.00      A    C  
ATOM   1342  C   ALA A 138      17.526 -12.272   5.850  1.00 10.00      A    C  
ATOM   1343  O   ALA A 138      17.909 -12.528   6.990  1.00 10.00      A    O  
ATOM   1344  N   LEU A 139      18.127 -12.740   4.769  1.00 10.00      A    N  
ATOM   1345  HN  LEU A 139      17.781 -12.492   3.883  1.00 10.00      A    H  
ATOM   1346  CA  LEU A 139      19.301 -13.593   4.855  1.00 10.00      A    C  
ATOM   1347  CB  LEU A 139      19.394 -14.501   3.623  1.00 10.00      A    C  
ATOM   1348  CG  LEU A 139      18.265 -15.513   3.418  1.00 10.00      A    C  
ATOM   1349  CD1 LEU A 139      18.451 -16.256   2.104  1.00 10.00      A    C  
ATOM   1350  CD2 LEU A 139      18.203 -16.492   4.578  1.00 10.00      A    C  
ATOM   1351  C   LEU A 139      20.561 -12.749   4.948  1.00 10.00      A    C  
ATOM   1352  O   LEU A 139      20.803 -11.896   4.090  1.00 10.00      A    O  
ATOM   1353  N   ASN A 140      21.351 -12.980   5.988  1.00 10.00      A    N  
ATOM   1354  HN  ASN A 140      21.084 -13.656   6.652  1.00 10.00      A    H  
ATOM   1355  CA  ASN A 140      22.600 -12.252   6.180  1.00 10.00      A    C  
ATOM   1356  CB  ASN A 140      23.044 -12.311   7.646  1.00 10.00      A    C  
ATOM   1357  CG  ASN A 140      24.140 -11.312   7.970  1.00 10.00      A    C  
ATOM   1358  OD1 ASN A 140      24.188 -10.223   7.407  1.00 10.00      A    O  
ATOM   1359  ND2 ASN A 140      25.032 -11.678   8.878  1.00 10.00      A    N  
ATOM   1360 HD21 ASN A 140      24.941 -12.562   9.287  1.00 10.00      A    H  
ATOM   1361 HD22 ASN A 140      25.746 -11.047   9.103  1.00 10.00      A    H  
ATOM   1362  C   ASN A 140      23.684 -12.830   5.269  1.00 10.00      A    C  
ATOM   1363  O   ASN A 140      24.664 -13.417   5.731  1.00 10.00      A    O  
ATOM   1364  N   THR A 141      23.475 -12.680   3.971  1.00 10.00      A    N  
ATOM   1365  HN  THR A 141      22.664 -12.213   3.675  1.00 10.00      A    H  
ATOM   1366  CA  THR A 141      24.398 -13.180   2.967  1.00 10.00      A    C  
ATOM   1367  CB  THR A 141      23.870 -14.497   2.359  1.00 10.00      A    C  
ATOM   1368  OG1 THR A 141      22.431 -14.468   2.310  1.00 10.00      A    O  
ATOM   1369  HG1 THR A 141      22.089 -15.334   2.554  1.00 10.00      A    H  
ATOM   1370  CG2 THR A 141      24.324 -15.692   3.186  1.00 10.00      A    C  
ATOM   1371  C   THR A 141      24.570 -12.146   1.855  1.00 10.00      A    C  
ATOM   1372  O   THR A 141      23.748 -11.236   1.727  1.00 10.00      A    O  
ATOM   1373  N   PRO A 142      25.643 -12.260   1.048  1.00 10.00      A    N  
ATOM   1374  CA  PRO A 142      25.908 -11.329  -0.057  1.00 10.00      A    C  
ATOM   1375  CB  PRO A 142      27.174 -11.891  -0.712  1.00 10.00      A    C  
ATOM   1376  CG  PRO A 142      27.818 -12.707   0.354  1.00 10.00      A    C  
ATOM   1377  CD  PRO A 142      26.690 -13.290   1.154  1.00 10.00      A    C  
ATOM   1378  C   PRO A 142      24.767 -11.282  -1.074  1.00 10.00      A    C  
ATOM   1379  O   PRO A 142      24.082 -12.280  -1.318  1.00 10.00      A    O  
ATOM   1380  N   LYS A 143      24.561 -10.109  -1.653  1.00 10.00      A    N  
ATOM   1381  HN  LYS A 143      25.125  -9.345  -1.395  1.00 10.00      A    H  
ATOM   1382  CA  LYS A 143      23.517  -9.910  -2.646  1.00 10.00      A    C  
ATOM   1383  CB  LYS A 143      22.653  -8.699  -2.285  1.00 10.00      A    C  
ATOM   1384  CG  LYS A 143      21.983  -8.814  -0.923  1.00 10.00      A    C  
ATOM   1385  CD  LYS A 143      21.294 -10.160  -0.765  1.00 10.00      A    C  
ATOM   1386  CE  LYS A 143      20.908 -10.428   0.679  1.00 10.00      A    C  
ATOM   1387  NZ  LYS A 143      20.279 -11.765   0.845  1.00 10.00      A    N  
ATOM   1388  HZ1 LYS A 143      21.010 -12.496   0.949  1.00 10.00      A    H  
ATOM   1389  HZ2 LYS A 143      19.693 -11.991   0.005  1.00 10.00      A    H  
ATOM   1390  HZ3 LYS A 143      19.667 -11.774   1.688  1.00 10.00      A    H  
ATOM   1391  C   LYS A 143      24.123  -9.763  -4.034  1.00 10.00      A    C  
ATOM   1392  O   LYS A 143      23.638  -9.004  -4.872  1.00 10.00      A    O  
ATOM   1393  N   ASP A 144      25.187 -10.524  -4.254  1.00 10.00      A    N  
ATOM   1394  HN  ASP A 144      25.500 -11.107  -3.529  1.00 10.00      A    H  
ATOM   1395  CA  ASP A 144      25.918 -10.548  -5.521  1.00 10.00      A    C  
ATOM   1396  CB  ASP A 144      27.019 -11.613  -5.441  1.00 10.00      A    C  
ATOM   1397  CG  ASP A 144      26.555 -12.902  -4.761  1.00 10.00      A    C  
ATOM   1398  OD1 ASP A 144      27.287 -13.408  -3.892  1.00 10.00      A    O  
ATOM   1399  OD2 ASP A 144      25.441 -13.392  -5.070  1.00 10.00      A    O  
ATOM   1400  C   ASP A 144      24.998 -10.885  -6.688  1.00 10.00      A    C  
ATOM   1401  O   ASP A 144      25.165 -10.379  -7.796  1.00 10.00      A    O  
ATOM   1402  N   HIS A 145      24.027 -11.743  -6.419  1.00 10.00      A    N  
ATOM   1403  HN  HIS A 145      23.986 -12.129  -5.517  1.00 10.00      A    H  
ATOM   1404  CA  HIS A 145      23.064 -12.182  -7.418  1.00 10.00      A    C  
ATOM   1405  CB  HIS A 145      22.297 -13.421  -6.937  1.00 10.00      A    C  
ATOM   1406  CG  HIS A 145      21.531 -13.230  -5.661  1.00 10.00      A    C  
ATOM   1407  ND1 HIS A 145      22.045 -13.531  -4.413  1.00 10.00      A    N  
ATOM   1408  HD1 HIS A 145      22.948 -13.884  -4.231  1.00 10.00      A    H  
ATOM   1409  CD2 HIS A 145      20.274 -12.776  -5.445  1.00 10.00      A    C  
ATOM   1410  CE1 HIS A 145      21.132 -13.271  -3.491  1.00 10.00      A    C  
ATOM   1411  NE2 HIS A 145      20.052 -12.812  -4.095  1.00 10.00      A    N  
ATOM   1412  HE2 HIS A 145      19.209 -12.534  -3.639  1.00 10.00      A    H  
ATOM   1413  C   HIS A 145      22.112 -11.065  -7.835  1.00 10.00      A    C  
ATOM   1414  O   HIS A 145      21.280 -11.249  -8.718  1.00 10.00      A    O  
ATOM   1415  N   ILE A 146      22.225  -9.921  -7.176  1.00 10.00      A    N  
ATOM   1416  HN  ILE A 146      22.894  -9.847  -6.460  1.00 10.00      A    H  
ATOM   1417  CA  ILE A 146      21.400  -8.765  -7.495  1.00 10.00      A    C  
ATOM   1418  CB  ILE A 146      20.802  -8.125  -6.221  1.00 10.00      A    C  
ATOM   1419  CG1 ILE A 146      19.891  -9.123  -5.500  1.00 10.00      A    C  
ATOM   1420  CG2 ILE A 146      20.039  -6.850  -6.559  1.00 10.00      A    C  
ATOM   1421  CD1 ILE A 146      19.360  -8.623  -4.173  1.00 10.00      A    C  
ATOM   1422  C   ILE A 146      22.265  -7.740  -8.218  1.00 10.00      A    C  
ATOM   1423  O   ILE A 146      21.819  -7.065  -9.147  1.00 10.00      A    O  
ATOM   1424  N   GLY A 147      23.514  -7.647  -7.781  1.00 10.00      A    N  
ATOM   1425  HN  GLY A 147      23.802  -8.212  -7.035  1.00 10.00      A    H  
ATOM   1426  CA  GLY A 147      24.449  -6.724  -8.381  1.00 10.00      A    C  
ATOM   1427  C   GLY A 147      24.089  -5.281  -8.113  1.00 10.00      A    C  
ATOM   1428  O   GLY A 147      23.501  -4.955  -7.079  1.00 10.00      A    O  
ATOM   1429  N   THR A 148      24.426  -4.420  -9.052  1.00 10.00      A    N  
ATOM   1430  HN  THR A 148      24.862  -4.747  -9.864  1.00 10.00      A    H  
ATOM   1431  CA  THR A 148      24.149  -3.006  -8.926  1.00 10.00      A    C  
ATOM   1432  CB  THR A 148      25.410  -2.230  -8.508  1.00 10.00      A    C  
ATOM   1433  OG1 THR A 148      26.567  -2.842  -9.099  1.00 10.00      A    O  
ATOM   1434  HG1 THR A 148      26.578  -2.657 -10.042  1.00 10.00      A    H  
ATOM   1435  CG2 THR A 148      25.554  -2.235  -6.991  1.00 10.00      A    C  
ATOM   1436  C   THR A 148      23.610  -2.462 -10.242  1.00 10.00      A    C  
ATOM   1437  O   THR A 148      23.507  -3.198 -11.226  1.00 10.00      A    O  
ATOM   1438  N   ARG A 149      23.273  -1.185 -10.268  1.00 10.00      A    N  
ATOM   1439  HN  ARG A 149      23.401  -0.632  -9.466  1.00 10.00      A    H  
ATOM   1440  CA  ARG A 149      22.727  -0.582 -11.468  1.00 10.00      A    C  
ATOM   1441  CB  ARG A 149      21.456   0.200 -11.140  1.00 10.00      A    C  
ATOM   1442  CG  ARG A 149      20.787   0.833 -12.348  1.00 10.00      A    C  
ATOM   1443  CD  ARG A 149      19.863   1.961 -11.930  1.00 10.00      A    C  
ATOM   1444  NE  ARG A 149      20.532   2.901 -11.037  1.00 10.00      A    N  
ATOM   1445  HE  ARG A 149      20.589   2.647 -10.083  1.00 10.00      A    H  
ATOM   1446  CZ  ARG A 149      21.064   4.060 -11.419  1.00 10.00      A    C  
ATOM   1447  NH1 ARG A 149      21.011   4.444 -12.695  1.00 10.00      A    N  
ATOM   1448 HH11 ARG A 149      21.426   5.351 -12.989  1.00 10.00      A    H  
ATOM   1449 HH12 ARG A 149      20.549   3.832 -13.412  1.00 10.00      A    H  
ATOM   1450  NH2 ARG A 149      21.662   4.827 -10.514  1.00 10.00      A    N  
ATOM   1451 HH21 ARG A 149      21.708   4.512  -9.516  1.00 10.00      A    H  
ATOM   1452 HH22 ARG A 149      22.086   5.735 -10.787  1.00 10.00      A    H  
ATOM   1453  C   ARG A 149      23.732   0.328 -12.159  1.00 10.00      A    C  
ATOM   1454  O   ARG A 149      24.396   1.140 -11.519  1.00 10.00      A    O  
ATOM   1455  N   ASN A 150      23.841   0.175 -13.471  1.00 10.00      A    N  
ATOM   1456  HN  ASN A 150      23.306  -0.513 -13.914  1.00 10.00      A    H  
ATOM   1457  CA  ASN A 150      24.740   0.996 -14.271  1.00 10.00      A    C  
ATOM   1458  CB  ASN A 150      25.246   0.195 -15.481  1.00 10.00      A    C  
ATOM   1459  CG  ASN A 150      26.290   0.924 -16.317  1.00 10.00      A    C  
ATOM   1460  OD1 ASN A 150      26.261   2.144 -16.464  1.00 10.00      A    O  
ATOM   1461  ND2 ASN A 150      27.223   0.172 -16.876  1.00 10.00      A    N  
ATOM   1462 HD21 ASN A 150      27.194  -0.794 -16.722  1.00 10.00      A    H  
ATOM   1463 HD22 ASN A 150      27.900   0.613 -17.430  1.00 10.00      A    H  
ATOM   1464  C   ASN A 150      23.991   2.246 -14.731  1.00 10.00      A    C  
ATOM   1465  O   ASN A 150      22.929   2.144 -15.349  1.00 10.00      A    O  
ATOM   1466  N   PRO A 151      24.530   3.436 -14.416  1.00 10.00      A    N  
ATOM   1467  CA  PRO A 151      23.915   4.725 -14.775  1.00 10.00      A    C  
ATOM   1468  CB  PRO A 151      24.933   5.760 -14.284  1.00 10.00      A    C  
ATOM   1469  CG  PRO A 151      25.706   5.056 -13.226  1.00 10.00      A    C  
ATOM   1470  CD  PRO A 151      25.787   3.623 -13.668  1.00 10.00      A    C  
ATOM   1471  C   PRO A 151      23.672   4.903 -16.273  1.00 10.00      A    C  
ATOM   1472  O   PRO A 151      22.751   5.612 -16.670  1.00 10.00      A    O  
ATOM   1473  N   ALA A 152      24.488   4.258 -17.094  1.00 10.00      A    N  
ATOM   1474  HN  ALA A 152      25.195   3.687 -16.722  1.00 10.00      A    H  
ATOM   1475  CA  ALA A 152      24.353   4.373 -18.542  1.00 10.00      A    C  
ATOM   1476  CB  ALA A 152      25.717   4.579 -19.183  1.00 10.00      A    C  
ATOM   1477  C   ALA A 152      23.655   3.157 -19.146  1.00 10.00      A    C  
ATOM   1478  O   ALA A 152      23.624   2.993 -20.365  1.00 10.00      A    O  
ATOM   1479  N   ASN A 153      23.084   2.315 -18.296  1.00 10.00      A    N  
ATOM   1480  HN  ASN A 153      23.111   2.509 -17.336  1.00 10.00      A    H  
ATOM   1481  CA  ASN A 153      22.400   1.116 -18.770  1.00 10.00      A    C  
ATOM   1482  CB  ASN A 153      23.113  -0.154 -18.291  1.00 10.00      A    C  
ATOM   1483  CG  ASN A 153      24.300  -0.559 -19.150  1.00 10.00      A    C  
ATOM   1484  OD1 ASN A 153      25.092   0.275 -19.582  1.00 10.00      A    O  
ATOM   1485  ND2 ASN A 153      24.432  -1.855 -19.396  1.00 10.00      A    N  
ATOM   1486 HD21 ASN A 153      23.769  -2.468 -19.020  1.00 10.00      A    H  
ATOM   1487 HD22 ASN A 153      25.188  -2.144 -19.948  1.00 10.00      A    H  
ATOM   1488  C   ASN A 153      20.955   1.081 -18.300  1.00 10.00      A    C  
ATOM   1489  O   ASN A 153      20.038   0.878 -19.092  1.00 10.00      A    O  
ATOM   1490  N   ASN A 154      20.757   1.289 -17.005  1.00 10.00      A    N  
ATOM   1491  HN  ASN A 154      21.523   1.499 -16.428  1.00 10.00      A    H  
ATOM   1492  CA  ASN A 154      19.421   1.249 -16.429  1.00 10.00      A    C  
ATOM   1493  CB  ASN A 154      19.256   0.029 -15.511  1.00 10.00      A    C  
ATOM   1494  CG  ASN A 154      18.927  -1.246 -16.267  1.00 10.00      A    C  
ATOM   1495  OD1 ASN A 154      18.343  -1.210 -17.344  1.00 10.00      A    O  
ATOM   1496  ND2 ASN A 154      19.292  -2.387 -15.700  1.00 10.00      A    N  
ATOM   1497 HD21 ASN A 154      19.745  -2.350 -14.835  1.00 10.00      A    H  
ATOM   1498 HD22 ASN A 154      19.087  -3.223 -16.171  1.00 10.00      A    H  
ATOM   1499  C   ASN A 154      19.101   2.525 -15.666  1.00 10.00      A    C  
ATOM   1500  O   ASN A 154      19.969   3.109 -15.008  1.00 10.00      A    O  
ATOM   1501  N   ALA A 155      17.847   2.946 -15.754  1.00 10.00      A    N  
ATOM   1502  HN  ALA A 155      17.211   2.428 -16.287  1.00 10.00      A    H  
ATOM   1503  CA  ALA A 155      17.384   4.150 -15.079  1.00 10.00      A    C  
ATOM   1504  CB  ALA A 155      16.045   4.593 -15.651  1.00 10.00      A    C  
ATOM   1505  C   ALA A 155      17.272   3.917 -13.576  1.00 10.00      A    C  
ATOM   1506  O   ALA A 155      17.134   2.779 -13.124  1.00 10.00      A    O  
ATOM   1507  N   ALA A 156      17.337   4.997 -12.810  1.00 10.00      A    N  
ATOM   1508  HN  ALA A 156      17.431   5.875 -13.230  1.00 10.00      A    H  
ATOM   1509  CA  ALA A 156      17.251   4.915 -11.361  1.00 10.00      A    C  
ATOM   1510  CB  ALA A 156      17.888   6.139 -10.721  1.00 10.00      A    C  
ATOM   1511  C   ALA A 156      15.805   4.769 -10.904  1.00 10.00      A    C  
ATOM   1512  O   ALA A 156      14.929   5.525 -11.327  1.00 10.00      A    O  
ATOM   1513  N   ILE A 157      15.563   3.790 -10.050  1.00 10.00      A    N  
ATOM   1514  HN  ILE A 157      16.304   3.213  -9.759  1.00 10.00      A    H  
ATOM   1515  CA  ILE A 157      14.230   3.546  -9.526  1.00 10.00      A    C  
ATOM   1516  CB  ILE A 157      14.106   2.110  -8.966  1.00 10.00      A    C  
ATOM   1517  CG1 ILE A 157      14.635   1.090  -9.978  1.00 10.00      A    C  
ATOM   1518  CG2 ILE A 157      12.662   1.797  -8.598  1.00 10.00      A    C  
ATOM   1519  CD1 ILE A 157      14.852  -0.291  -9.397  1.00 10.00      A    C  
ATOM   1520  C   ILE A 157      13.925   4.539  -8.409  1.00 10.00      A    C  
ATOM   1521  O   ILE A 157      14.777   4.808  -7.563  1.00 10.00      A    O  
ATOM   1522  N   VAL A 158      12.727   5.105  -8.425  1.00 10.00      A    N  
ATOM   1523  HN  VAL A 158      12.107   4.889  -9.149  1.00 10.00      A    H  
ATOM   1524  CA  VAL A 158      12.319   6.048  -7.391  1.00 10.00      A    C  
ATOM   1525  CB  VAL A 158      10.941   6.668  -7.703  1.00 10.00      A    C  
ATOM   1526  CG1 VAL A 158      10.627   7.793  -6.729  1.00 10.00      A    C  
ATOM   1527  CG2 VAL A 158      10.886   7.171  -9.139  1.00 10.00      A    C  
ATOM   1528  C   VAL A 158      12.257   5.321  -6.049  1.00 10.00      A    C  
ATOM   1529  O   VAL A 158      11.425   4.434  -5.858  1.00 10.00      A    O  
ATOM   1530  N   LEU A 159      13.152   5.694  -5.137  1.00 10.00      A    N  
ATOM   1531  HN  LEU A 159      13.781   6.417  -5.360  1.00 10.00      A    H  
ATOM   1532  CA  LEU A 159      13.231   5.068  -3.819  1.00 10.00      A    C  
ATOM   1533  CB  LEU A 159      14.411   5.644  -3.023  1.00 10.00      A    C  
ATOM   1534  CG  LEU A 159      14.928   4.797  -1.855  1.00 10.00      A    C  
ATOM   1535  CD1 LEU A 159      16.415   5.029  -1.646  1.00 10.00      A    C  
ATOM   1536  CD2 LEU A 159      14.159   5.104  -0.579  1.00 10.00      A    C  
ATOM   1537  C   LEU A 159      11.926   5.215  -3.036  1.00 10.00      A    C  
ATOM   1538  O   LEU A 159      11.619   6.289  -2.517  1.00 10.00      A    O  
ATOM   1539  N   GLN A 160      11.155   4.135  -2.970  1.00 10.00      A    N  
ATOM   1540  HN  GLN A 160      11.446   3.313  -3.419  1.00 10.00      A    H  
ATOM   1541  CA  GLN A 160       9.891   4.136  -2.245  1.00 10.00      A    C  
ATOM   1542  CB  GLN A 160       8.755   3.610  -3.126  1.00 10.00      A    C  
ATOM   1543  CG  GLN A 160       8.566   4.354  -4.434  1.00 10.00      A    C  
ATOM   1544  CD  GLN A 160       7.263   3.998  -5.118  1.00 10.00      A    C  
ATOM   1545  OE1 GLN A 160       6.253   3.748  -4.464  1.00 10.00      A    O  
ATOM   1546  NE2 GLN A 160       7.278   3.967  -6.441  1.00 10.00      A    N  
ATOM   1547 HE21 GLN A 160       8.117   4.173  -6.901  1.00 10.00      A    H  
ATOM   1548 HE22 GLN A 160       6.447   3.732  -6.902  1.00 10.00      A    H  
ATOM   1549  C   GLN A 160      10.003   3.259  -1.010  1.00 10.00      A    C  
ATOM   1550  O   GLN A 160      10.702   2.248  -1.027  1.00 10.00      A    O  
ATOM   1551  N   LEU A 161       9.316   3.642   0.052  1.00 10.00      A    N  
ATOM   1552  HN  LEU A 161       8.766   4.450   0.003  1.00 10.00      A    H  
ATOM   1553  CA  LEU A 161       9.340   2.875   1.288  1.00 10.00      A    C  
ATOM   1554  CB  LEU A 161       9.566   3.789   2.495  1.00 10.00      A    C  
ATOM   1555  CG  LEU A 161      10.970   4.382   2.635  1.00 10.00      A    C  
ATOM   1556  CD1 LEU A 161      11.069   5.224   3.894  1.00 10.00      A    C  
ATOM   1557  CD2 LEU A 161      12.025   3.284   2.643  1.00 10.00      A    C  
ATOM   1558  C   LEU A 161       8.045   2.089   1.445  1.00 10.00      A    C  
ATOM   1559  O   LEU A 161       6.977   2.562   1.055  1.00 10.00      A    O  
ATOM   1560  N   PRO A 162       8.129   0.868   1.995  1.00 10.00      A    N  
ATOM   1561  CA  PRO A 162       6.960   0.009   2.194  1.00 10.00      A    C  
ATOM   1562  CB  PRO A 162       7.545  -1.270   2.806  1.00 10.00      A    C  
ATOM   1563  CG  PRO A 162       8.867  -0.862   3.359  1.00 10.00      A    C  
ATOM   1564  CD  PRO A 162       9.370   0.231   2.464  1.00 10.00      A    C  
ATOM   1565  C   PRO A 162       5.943   0.629   3.145  1.00 10.00      A    C  
ATOM   1566  O   PRO A 162       6.311   1.353   4.073  1.00 10.00      A    O  
ATOM   1567  N   GLN A 163       4.666   0.346   2.899  1.00 10.00      A    N  
ATOM   1568  HN  GLN A 163       4.448  -0.217   2.129  1.00 10.00      A    H  
ATOM   1569  CA  GLN A 163       3.582   0.859   3.730  1.00 10.00      A    C  
ATOM   1570  CB  GLN A 163       2.242   0.268   3.288  1.00 10.00      A    C  
ATOM   1571  CG  GLN A 163       1.758   0.790   1.944  1.00 10.00      A    C  
ATOM   1572  CD  GLN A 163       0.835  -0.181   1.236  1.00 10.00      A    C  
ATOM   1573  OE1 GLN A 163       0.963  -1.395   1.383  1.00 10.00      A    O  
ATOM   1574  NE2 GLN A 163      -0.096   0.348   0.457  1.00 10.00      A    N  
ATOM   1575 HE21 GLN A 163      -0.138   1.324   0.380  1.00 10.00      A    H  
ATOM   1576 HE22 GLN A 163      -0.705  -0.259  -0.011  1.00 10.00      A    H  
ATOM   1577  C   GLN A 163       3.843   0.569   5.204  1.00 10.00      A    C  
ATOM   1578  O   GLN A 163       3.968  -0.587   5.610  1.00 10.00      A    O  
ATOM   1579  N   GLY A 164       3.948   1.630   5.985  1.00 10.00      A    N  
ATOM   1580  HN  GLY A 164       3.843   2.521   5.595  1.00 10.00      A    H  
ATOM   1581  CA  GLY A 164       4.221   1.499   7.399  1.00 10.00      A    C  
ATOM   1582  C   GLY A 164       5.562   2.112   7.736  1.00 10.00      A    C  
ATOM   1583  O   GLY A 164       5.893   2.310   8.901  1.00 10.00      A    O  
ATOM   1584  N   THR A 165       6.332   2.407   6.698  1.00 10.00      A    N  
ATOM   1585  HN  THR A 165       6.009   2.210   5.791  1.00 10.00      A    H  
ATOM   1586  CA  THR A 165       7.643   3.011   6.856  1.00 10.00      A    C  
ATOM   1587  CB  THR A 165       8.736   2.134   6.212  1.00 10.00      A    C  
ATOM   1588  OG1 THR A 165       8.494   0.747   6.505  1.00 10.00      A    O  
ATOM   1589  HG1 THR A 165       7.829   0.406   5.898  1.00 10.00      A    H  
ATOM   1590  CG2 THR A 165      10.115   2.536   6.721  1.00 10.00      A    C  
ATOM   1591  C   THR A 165       7.671   4.382   6.190  1.00 10.00      A    C  
ATOM   1592  O   THR A 165       7.381   4.507   4.998  1.00 10.00      A    O  
ATOM   1593  N   THR A 166       7.999   5.403   6.961  1.00 10.00      A    N  
ATOM   1594  HN  THR A 166       8.197   5.248   7.908  1.00 10.00      A    H  
ATOM   1595  CA  THR A 166       8.075   6.754   6.441  1.00 10.00      A    C  
ATOM   1596  CB  THR A 166       7.187   7.714   7.251  1.00 10.00      A    C  
ATOM   1597  OG1 THR A 166       7.032   7.219   8.590  1.00 10.00      A    O  
ATOM   1598  HG1 THR A 166       6.209   6.715   8.664  1.00 10.00      A    H  
ATOM   1599  CG2 THR A 166       5.826   7.858   6.597  1.00 10.00      A    C  
ATOM   1600  C   THR A 166       9.513   7.254   6.475  1.00 10.00      A    C  
ATOM   1601  O   THR A 166      10.391   6.607   7.047  1.00 10.00      A    O  
ATOM   1602  N   LEU A 167       9.753   8.395   5.849  1.00 10.00      A    N  
ATOM   1603  HN  LEU A 167       9.017   8.867   5.413  1.00 10.00      A    H  
ATOM   1604  CA  LEU A 167      11.082   8.977   5.816  1.00 10.00      A    C  
ATOM   1605  CB  LEU A 167      11.308   9.696   4.485  1.00 10.00      A    C  
ATOM   1606  CG  LEU A 167      11.615   8.803   3.282  1.00 10.00      A    C  
ATOM   1607  CD1 LEU A 167      11.410   9.563   1.982  1.00 10.00      A    C  
ATOM   1608  CD2 LEU A 167      13.033   8.261   3.368  1.00 10.00      A    C  
ATOM   1609  C   LEU A 167      11.244   9.954   6.972  1.00 10.00      A    C  
ATOM   1610  O   LEU A 167      10.285  10.631   7.349  1.00 10.00      A    O  
ATOM   1611  N   PRO A 168      12.445  10.018   7.570  1.00 10.00      A    N  
ATOM   1612  CA  PRO A 168      12.724  10.925   8.686  1.00 10.00      A    C  
ATOM   1613  CB  PRO A 168      14.216  10.717   8.960  1.00 10.00      A    C  
ATOM   1614  CG  PRO A 168      14.520   9.370   8.404  1.00 10.00      A    C  
ATOM   1615  CD  PRO A 168      13.614   9.198   7.218  1.00 10.00      A    C  
ATOM   1616  C   PRO A 168      12.445  12.383   8.324  1.00 10.00      A    C  
ATOM   1617  O   PRO A 168      12.441  12.755   7.146  1.00 10.00      A    O  
ATOM   1618  N   LYS A 169      12.216  13.199   9.347  1.00 10.00      A    N  
ATOM   1619  HN  LYS A 169      12.258  12.838  10.255  1.00 10.00      A    H  
ATOM   1620  CA  LYS A 169      11.913  14.614   9.166  1.00 10.00      A    C  
ATOM   1621  CB  LYS A 169      11.562  15.250  10.516  1.00 10.00      A    C  
ATOM   1622  CG  LYS A 169      11.064  16.686  10.440  1.00 10.00      A    C  
ATOM   1623  CD  LYS A 169      10.764  17.227  11.830  1.00 10.00      A    C  
ATOM   1624  CE  LYS A 169      10.356  18.691  11.789  1.00 10.00      A    C  
ATOM   1625  NZ  LYS A 169      10.094  19.229  13.155  1.00 10.00      A    N  
ATOM   1626  HZ1 LYS A 169       9.331  18.690  13.612  1.00 10.00      A    H  
ATOM   1627  HZ2 LYS A 169       9.812  20.229  13.099  1.00 10.00      A    H  
ATOM   1628  HZ3 LYS A 169      10.953  19.156  13.738  1.00 10.00      A    H  
ATOM   1629  C   LYS A 169      13.065  15.363   8.505  1.00 10.00      A    C  
ATOM   1630  O   LYS A 169      13.994  15.815   9.174  1.00 10.00      A    O  
ATOM   1631  N   GLY A 170      13.002  15.479   7.187  1.00 10.00      A    N  
ATOM   1632  HN  GLY A 170      12.250  15.074   6.703  1.00 10.00      A    H  
ATOM   1633  CA  GLY A 170      14.037  16.181   6.461  1.00 10.00      A    C  
ATOM   1634  C   GLY A 170      14.653  15.342   5.363  1.00 10.00      A    C  
ATOM   1635  O   GLY A 170      15.482  15.831   4.600  1.00 10.00      A    O  
ATOM   1636  N   PHE A 171      14.255  14.081   5.280  1.00 10.00      A    N  
ATOM   1637  HN  PHE A 171      13.594  13.740   5.923  1.00 10.00      A    H  
ATOM   1638  CA  PHE A 171      14.781  13.184   4.259  1.00 10.00      A    C  
ATOM   1639  CB  PHE A 171      15.241  11.868   4.880  1.00 10.00      A    C  
ATOM   1640  CG  PHE A 171      16.463  12.016   5.730  1.00 10.00      A    C  
ATOM   1641  CD1 PHE A 171      17.707  11.682   5.233  1.00 10.00      A    C  
ATOM   1642  CD2 PHE A 171      16.365  12.490   7.025  1.00 10.00      A    C  
ATOM   1643  CE1 PHE A 171      18.833  11.820   6.014  1.00 10.00      A    C  
ATOM   1644  CE2 PHE A 171      17.485  12.631   7.812  1.00 10.00      A    C  
ATOM   1645  CZ  PHE A 171      18.722  12.294   7.305  1.00 10.00      A    C  
ATOM   1646  C   PHE A 171      13.746  12.925   3.179  1.00 10.00      A    C  
ATOM   1647  O   PHE A 171      12.645  12.448   3.456  1.00 10.00      A    O  
ATOM   1648  N   TYR A 172      14.096  13.259   1.949  1.00 10.00      A    N  
ATOM   1649  HN  TYR A 172      14.985  13.645   1.791  1.00 10.00      A    H  
ATOM   1650  CA  TYR A 172      13.200  13.064   0.820  1.00 10.00      A    C  
ATOM   1651  CB  TYR A 172      12.688  14.412   0.300  1.00 10.00      A    C  
ATOM   1652  CG  TYR A 172      12.364  15.401   1.394  1.00 10.00      A    C  
ATOM   1653  CD1 TYR A 172      11.201  15.281   2.144  1.00 10.00      A    C  
ATOM   1654  CD2 TYR A 172      13.230  16.445   1.691  1.00 10.00      A    C  
ATOM   1655  CE1 TYR A 172      10.911  16.172   3.157  1.00 10.00      A    C  
ATOM   1656  CE2 TYR A 172      12.947  17.343   2.701  1.00 10.00      A    C  
ATOM   1657  CZ  TYR A 172      11.788  17.201   3.431  1.00 10.00      A    C  
ATOM   1658  OH  TYR A 172      11.510  18.091   4.442  1.00 10.00      A    O  
ATOM   1659  HH  TYR A 172      11.007  17.647   5.130  1.00 10.00      A    H  
ATOM   1660  C   TYR A 172      13.923  12.318  -0.285  1.00 10.00      A    C  
ATOM   1661  O   TYR A 172      15.129  12.489  -0.467  1.00 10.00      A    O  
ATOM   1662  N   ALA A 173      13.191  11.490  -1.014  1.00 10.00      A    N  
ATOM   1663  HN  ALA A 173      12.235  11.407  -0.826  1.00 10.00      A    H  
ATOM   1664  CA  ALA A 173      13.776  10.714  -2.100  1.00 10.00      A    C  
ATOM   1665  CB  ALA A 173      13.080   9.367  -2.227  1.00 10.00      A    C  
ATOM   1666  C   ALA A 173      13.699  11.477  -3.415  1.00 10.00      A    C  
ATOM   1667  O   ALA A 173      12.657  12.044  -3.754  1.00 10.00      A    O  
ATOM   1668  N   GLU A 174      14.804  11.493  -4.148  1.00 10.00      A    N  
ATOM   1669  HN  GLU A 174      15.606  11.031  -3.817  1.00 10.00      A    H  
ATOM   1670  CA  GLU A 174      14.861  12.180  -5.429  1.00 10.00      A    C  
ATOM   1671  CB  GLU A 174      16.301  12.265  -5.928  1.00 10.00      A    C  
ATOM   1672  CG  GLU A 174      17.220  13.104  -5.063  1.00 10.00      A    C  
ATOM   1673  CD  GLU A 174      18.618  13.162  -5.631  1.00 10.00      A    C  
ATOM   1674  OE1 GLU A 174      18.891  14.063  -6.455  1.00 10.00      A    O  
ATOM   1675  OE2 GLU A 174      19.446  12.303  -5.263  1.00 10.00      A    O  
ATOM   1676  C   GLU A 174      14.012  11.452  -6.461  1.00 10.00      A    C  
ATOM   1677  O   GLU A 174      13.734  10.261  -6.321  1.00 10.00      A    O  
ATOM   1678  N   GLY A 175      13.594  12.179  -7.491  1.00 10.00      A    N  
ATOM   1679  HN  GLY A 175      13.848  13.122  -7.543  1.00 10.00      A    H  
ATOM   1680  CA  GLY A 175      12.782  11.589  -8.540  1.00 10.00      A    C  
ATOM   1681  C   GLY A 175      11.374  11.267  -8.080  1.00 10.00      A    C  
ATOM   1682  O   GLY A 175      10.596  10.665  -8.816  1.00 10.00      A    O  
ATOM   1683  N   SER A 176      11.039  11.684  -6.862  1.00 10.00      A    N  
ATOM   1684  HN  SER A 176      11.704  12.161  -6.325  1.00 10.00      A    H  
ATOM   1685  CA  SER A 176       9.718  11.437  -6.304  1.00 10.00      A    C  
ATOM   1686  CB  SER A 176       9.718  11.727  -4.802  1.00 10.00      A    C  
ATOM   1687  OG  SER A 176       8.472  11.401  -4.210  1.00 10.00      A    O  
ATOM   1688  HG  SER A 176       7.766  11.543  -4.853  1.00 10.00      A    H  
ATOM   1689  C   SER A 176       8.669  12.286  -7.011  1.00 10.00      A    C  
ATOM   1690  O   SER A 176       7.470  12.086  -6.831  1.00 10.00      A    O  
ATOM   1691  N   ARG A 177       9.129  13.232  -7.814  1.00 10.00      A    N  
ATOM   1692  HN  ARG A 177      10.097  13.334  -7.923  1.00 10.00      A    H  
ATOM   1693  CA  ARG A 177       8.240  14.106  -8.560  1.00 10.00      A    C  
ATOM   1694  CB  ARG A 177       8.667  15.566  -8.393  1.00 10.00      A    C  
ATOM   1695  CG  ARG A 177       8.706  16.062  -6.957  1.00 10.00      A    C  
ATOM   1696  CD  ARG A 177       9.105  17.528  -6.907  1.00 10.00      A    C  
ATOM   1697  NE  ARG A 177       9.158  18.053  -5.540  1.00 10.00      A    N  
ATOM   1698  HE  ARG A 177       8.650  17.567  -4.853  1.00 10.00      A    H  
ATOM   1699  CZ  ARG A 177       9.850  19.142  -5.186  1.00 10.00      A    C  
ATOM   1700  NH1 ARG A 177      10.547  19.817  -6.099  1.00 10.00      A    N  
ATOM   1701 HH11 ARG A 177      10.556  19.500  -7.092  1.00 10.00      A    H  
ATOM   1702 HH12 ARG A 177      11.086  20.667  -5.827  1.00 10.00      A    H  
ATOM   1703  NH2 ARG A 177       9.846  19.555  -3.920  1.00 10.00      A    N  
ATOM   1704 HH21 ARG A 177       9.304  19.033  -3.197  1.00 10.00      A    H  
ATOM   1705 HH22 ARG A 177      10.383  20.404  -3.643  1.00 10.00      A    H  
ATOM   1706  C   ARG A 177       8.279  13.739 -10.037  1.00 10.00      A    C  
ATOM   1707  O   ARG A 177       9.345  13.770 -10.652  1.00 10.00      A    O  
ATOM   1708  N   GLY A 178       7.128  13.381 -10.595  1.00 10.00      A    N  
ATOM   1709  HN  GLY A 178       6.313  13.357 -10.049  1.00 10.00      A    H  
ATOM   1710  CA  GLY A 178       7.062  13.022 -12.000  1.00 10.00      A    C  
ATOM   1711  C   GLY A 178       7.453  14.171 -12.905  1.00 10.00      A    C  
ATOM   1712  O   GLY A 178       6.935  15.283 -12.765  1.00 10.00      A    O  
ATOM   1713  N   GLY A 179       8.360  13.905 -13.833  1.00 10.00      A    N  
ATOM   1714  HN  GLY A 179       8.722  12.999 -13.906  1.00 10.00      A    H  
ATOM   1715  CA  GLY A 179       8.806  14.938 -14.745  1.00 10.00      A    C  
ATOM   1716  C   GLY A 179      10.052  14.534 -15.501  1.00 10.00      A    C  
ATOM   1717  O   GLY A 179      10.435  15.176 -16.480  1.00 10.00      A    O  
ATOM   1718  N   SER A 180      10.697  13.478 -15.034  1.00 10.00      A    N  
ATOM   1719  HN  SER A 180      10.368  13.035 -14.226  1.00 10.00      A    H  
ATOM   1720  CA  SER A 180      11.902  12.980 -15.668  1.00 10.00      A    C  
ATOM   1721  CB  SER A 180      12.916  12.627 -14.582  1.00 10.00      A    C  
ATOM   1722  OG  SER A 180      12.867  13.569 -13.525  1.00 10.00      A    O  
ATOM   1723  HG  SER A 180      12.705  14.443 -13.883  1.00 10.00      A    H  
ATOM   1724  C   SER A 180      11.605  11.754 -16.543  1.00 10.00      A    C  
ATOM   1725  O   SER A 180      10.607  11.714 -17.269  1.00 10.00      A    O  
ATOM   1726  N   GLN A 181      12.480  10.753 -16.464  1.00 10.00      A    N  
ATOM   1727  HN  GLN A 181      13.243  10.832 -15.854  1.00 10.00      A    H  
ATOM   1728  CA  GLN A 181      12.326   9.533 -17.237  1.00 10.00      A    C  
ATOM   1729  CB  GLN A 181      13.650   8.770 -17.284  1.00 10.00      A    C  
ATOM   1730  CG  GLN A 181      14.776   9.512 -17.989  1.00 10.00      A    C  
ATOM   1731  CD  GLN A 181      16.103   8.780 -17.896  1.00 10.00      A    C  
ATOM   1732  OE1 GLN A 181      16.386   8.105 -16.909  1.00 10.00      A    O  
ATOM   1733  NE2 GLN A 181      16.925   8.907 -18.926  1.00 10.00      A    N  
ATOM   1734 HE21 GLN A 181      16.638   9.459 -19.683  1.00 10.00      A    H  
ATOM   1735 HE22 GLN A 181      17.788   8.443 -18.889  1.00 10.00      A    H  
ATOM   1736  C   GLN A 181      11.239   8.648 -16.638  1.00 10.00      A    C  
ATOM   1737  O   GLN A 181      11.385   8.129 -15.532  1.00 10.00      A    O  
ATOM   1738  N   ALA A 182      10.152   8.488 -17.374  1.00 10.00      A    N  
ATOM   1739  HN  ALA A 182      10.090   8.949 -18.239  1.00 10.00      A    H  
ATOM   1740  CA  ALA A 182       9.032   7.668 -16.924  1.00 10.00      A    C  
ATOM   1741  CB  ALA A 182       7.719   8.333 -17.314  1.00 10.00      A    C  
ATOM   1742  C   ALA A 182       9.112   6.250 -17.496  1.00 10.00      A    C  
ATOM   1743  O   ALA A 182       8.095   5.630 -17.793  1.00 10.00      A    O  
ATOM   1744  N   SER A 183      10.328   5.732 -17.636  1.00 10.00      A    N  
ATOM   1745  HN  SER A 183      11.106   6.266 -17.374  1.00 10.00      A    H  
ATOM   1746  CA  SER A 183      10.531   4.393 -18.182  1.00 10.00      A    C  
ATOM   1747  CB  SER A 183      11.896   4.296 -18.857  1.00 10.00      A    C  
ATOM   1748  OG  SER A 183      11.827   3.476 -20.009  1.00 10.00      A    O  
ATOM   1749  HG  SER A 183      11.639   2.573 -19.744  1.00 10.00      A    H  
ATOM   1750  C   SER A 183      10.392   3.303 -17.117  1.00 10.00      A    C  
ATOM   1751  O   SER A 183      10.277   2.116 -17.436  1.00 10.00      A    O  
ATOM   1752  N   SER A 184      10.433   3.707 -15.860  1.00 10.00      A    N  
ATOM   1753  HN  SER A 184      10.554   4.659 -15.665  1.00 10.00      A    H  
ATOM   1754  CA  SER A 184      10.311   2.775 -14.754  1.00 10.00      A    C  
ATOM   1755  CB  SER A 184      10.859   3.421 -13.480  1.00 10.00      A    C  
ATOM   1756  OG  SER A 184      11.724   4.504 -13.793  1.00 10.00      A    O  
ATOM   1757  HG  SER A 184      11.693   5.154 -13.085  1.00 10.00      A    H  
ATOM   1758  C   SER A 184       8.850   2.375 -14.551  1.00 10.00      A    C  
ATOM   1759  O   SER A 184       8.021   3.201 -14.169  1.00 10.00      A    O  
ATOM   1760  N   ARG A 185       8.539   1.111 -14.815  1.00 10.00      A    N  
ATOM   1761  HN  ARG A 185       9.243   0.502 -15.114  1.00 10.00      A    H  
ATOM   1762  CA  ARG A 185       7.177   0.608 -14.660  1.00 10.00      A    C  
ATOM   1763  CB  ARG A 185       7.072  -0.823 -15.194  1.00 10.00      A    C  
ATOM   1764  CG  ARG A 185       7.293  -0.965 -16.693  1.00 10.00      A    C  
ATOM   1765  CD  ARG A 185       7.323  -2.432 -17.094  1.00 10.00      A    C  
ATOM   1766  NE  ARG A 185       7.258  -2.621 -18.546  1.00 10.00      A    N  
ATOM   1767  HE  ARG A 185       7.323  -1.816 -19.106  1.00 10.00      A    H  
ATOM   1768  CZ  ARG A 185       7.120  -3.812 -19.136  1.00 10.00      A    C  
ATOM   1769  NH1 ARG A 185       7.036  -4.917 -18.398  1.00 10.00      A    N  
ATOM   1770 HH11 ARG A 185       7.077  -4.855 -17.359  1.00 10.00      A    H  
ATOM   1771 HH12 ARG A 185       6.928  -5.848 -18.853  1.00 10.00      A    H  
ATOM   1772  NH2 ARG A 185       7.062  -3.899 -20.463  1.00 10.00      A    N  
ATOM   1773 HH21 ARG A 185       6.954  -4.827 -20.925  1.00 10.00      A    H  
ATOM   1774 HH22 ARG A 185       7.123  -3.039 -21.049  1.00 10.00      A    H  
ATOM   1775  C   ARG A 185       6.752   0.630 -13.194  1.00 10.00      A    C  
ATOM   1776  O   ARG A 185       7.527   0.258 -12.311  1.00 10.00      A    O  
ATOM   1777  N   SER A 186       5.525   1.067 -12.935  1.00 10.00      A    N  
ATOM   1778  HN  SER A 186       4.957   1.372 -13.672  1.00 10.00      A    H  
ATOM   1779  CA  SER A 186       5.016   1.114 -11.572  1.00 10.00      A    C  
ATOM   1780  CB  SER A 186       3.895   2.151 -11.438  1.00 10.00      A    C  
ATOM   1781  OG  SER A 186       2.873   1.946 -12.405  1.00 10.00      A    O  
ATOM   1782  HG  SER A 186       2.881   1.020 -12.682  1.00 10.00      A    H  
ATOM   1783  C   SER A 186       4.543  -0.272 -11.136  1.00 10.00      A    C  
ATOM   1784  O   SER A 186       3.366  -0.612 -11.267  1.00 10.00      A    O  
ATOM   1785  N   SER A 187       5.475  -1.071 -10.643  1.00 10.00      A    N  
ATOM   1786  HN  SER A 187       6.403  -0.748 -10.589  1.00 10.00      A    H  
ATOM   1787  CA  SER A 187       5.181  -2.422 -10.198  1.00 10.00      A    C  
ATOM   1788  CB  SER A 187       6.453  -3.263 -10.276  1.00 10.00      A    C  
ATOM   1789  OG  SER A 187       7.599  -2.441 -10.119  1.00 10.00      A    O  
ATOM   1790  HG  SER A 187       7.781  -2.326  -9.178  1.00 10.00      A    H  
ATOM   1791  C   SER A 187       4.600  -2.445  -8.782  1.00 10.00      A    C  
ATOM   1792  O   SER A 187       5.193  -3.005  -7.859  1.00 10.00      A    O  
ATOM   1793  N   SER A 188       3.428  -1.850  -8.624  1.00 10.00      A    N  
ATOM   1794  HN  SER A 188       2.998  -1.424  -9.398  1.00 10.00      A    H  
ATOM   1795  CA  SER A 188       2.759  -1.800  -7.333  1.00 10.00      A    C  
ATOM   1796  CB  SER A 188       1.938  -0.514  -7.245  1.00 10.00      A    C  
ATOM   1797  OG  SER A 188       1.302  -0.246  -8.485  1.00 10.00      A    O  
ATOM   1798  HG  SER A 188       0.414  -0.619  -8.467  1.00 10.00      A    H  
ATOM   1799  C   SER A 188       1.857  -3.021  -7.146  1.00 10.00      A    C  
ATOM   1800  O   SER A 188       0.731  -2.911  -6.672  1.00 10.00      A    O  
ATOM   1801  N   ARG A 189       2.366  -4.187  -7.525  1.00 10.00      A    N  
ATOM   1802  HN  ARG A 189       3.275  -4.214  -7.888  1.00 10.00      A    H  
ATOM   1803  CA  ARG A 189       1.605  -5.426  -7.409  1.00 10.00      A    C  
ATOM   1804  CB  ARG A 189       1.940  -6.373  -8.562  1.00 10.00      A    C  
ATOM   1805  CG  ARG A 189       1.083  -6.177  -9.801  1.00 10.00      A    C  
ATOM   1806  CD  ARG A 189       1.438  -7.190 -10.877  1.00 10.00      A    C  
ATOM   1807  NE  ARG A 189       0.456  -7.208 -11.962  1.00 10.00      A    N  
ATOM   1808  HE  ARG A 189      -0.378  -6.707 -11.819  1.00 10.00      A    H  
ATOM   1809  CZ  ARG A 189       0.628  -7.858 -13.114  1.00 10.00      A    C  
ATOM   1810  NH1 ARG A 189       1.746  -8.545 -13.333  1.00 10.00      A    N  
ATOM   1811 HH11 ARG A 189       1.883  -9.054 -14.232  1.00 10.00      A    H  
ATOM   1812 HH12 ARG A 189       2.491  -8.579 -12.605  1.00 10.00      A    H  
ATOM   1813  NH2 ARG A 189      -0.321  -7.824 -14.045  1.00 10.00      A    N  
ATOM   1814 HH21 ARG A 189      -1.200  -7.291 -13.878  1.00 10.00      A    H  
ATOM   1815 HH22 ARG A 189      -0.191  -8.331 -14.947  1.00 10.00      A    H  
ATOM   1816  C   ARG A 189       1.863  -6.121  -6.078  1.00 10.00      A    C  
ATOM   1817  O   ARG A 189       1.166  -7.071  -5.719  1.00 10.00      A    O  
ATOM   1818  N   SER A 190       2.868  -5.654  -5.355  1.00 10.00      A    N  
ATOM   1819  HN  SER A 190       3.387  -4.895  -5.686  1.00 10.00      A    H  
ATOM   1820  CA  SER A 190       3.209  -6.246  -4.073  1.00 10.00      A    C  
ATOM   1821  CB  SER A 190       4.709  -6.111  -3.790  1.00 10.00      A    C  
ATOM   1822  OG  SER A 190       5.276  -5.025  -4.511  1.00 10.00      A    O  
ATOM   1823  HG  SER A 190       4.803  -4.214  -4.288  1.00 10.00      A    H  
ATOM   1824  C   SER A 190       2.381  -5.656  -2.936  1.00 10.00      A    C  
ATOM   1825  O   SER A 190       2.782  -4.676  -2.306  1.00 10.00      A    O  
ATOM   1826  N   ARG A 191       1.211  -6.243  -2.702  1.00 10.00      A    N  
ATOM   1827  HN  ARG A 191       0.932  -6.990  -3.270  1.00 10.00      A    H  
ATOM   1828  CA  ARG A 191       0.331  -5.799  -1.627  1.00 10.00      A    C  
ATOM   1829  CB  ARG A 191      -1.070  -6.412  -1.779  1.00 10.00      A    C  
ATOM   1830  CG  ARG A 191      -2.052  -6.012  -0.683  1.00 10.00      A    C  
ATOM   1831  CD  ARG A 191      -3.348  -6.811  -0.762  1.00 10.00      A    C  
ATOM   1832  NE  ARG A 191      -4.247  -6.315  -1.808  1.00 10.00      A    N  
ATOM   1833  HE  ARG A 191      -3.984  -5.481  -2.265  1.00 10.00      A    H  
ATOM   1834  CZ  ARG A 191      -5.386  -6.915  -2.172  1.00 10.00      A    C  
ATOM   1835  NH1 ARG A 191      -5.784  -8.042  -1.579  1.00 10.00      A    N  
ATOM   1836 HH11 ARG A 191      -6.672  -8.507  -1.871  1.00 10.00      A    H  
ATOM   1837 HH12 ARG A 191      -5.211  -8.467  -0.811  1.00 10.00      A    H  
ATOM   1838  NH2 ARG A 191      -6.140  -6.375  -3.123  1.00 10.00      A    N  
ATOM   1839 HH21 ARG A 191      -7.033  -6.840  -3.417  1.00 10.00      A    H  
ATOM   1840 HH22 ARG A 191      -5.847  -5.482  -3.581  1.00 10.00      A    H  
ATOM   1841  C   ARG A 191       0.937  -6.194  -0.286  1.00 10.00      A    C  
ATOM   1842  O   ARG A 191       0.862  -7.353   0.122  1.00 10.00      A    O  
ATOM   1843  N   ASN A 192       1.560  -5.230   0.377  1.00 10.00      A    N  
ATOM   1844  HN  ASN A 192       1.592  -4.331  -0.010  1.00 10.00      A    H  
ATOM   1845  CA  ASN A 192       2.198  -5.471   1.665  1.00 10.00      A    C  
ATOM   1846  CB  ASN A 192       3.049  -4.265   2.078  1.00 10.00      A    C  
ATOM   1847  CG  ASN A 192       3.927  -4.549   3.284  1.00 10.00      A    C  
ATOM   1848  OD1 ASN A 192       4.381  -5.673   3.486  1.00 10.00      A    O  
ATOM   1849  ND2 ASN A 192       4.173  -3.531   4.095  1.00 10.00      A    N  
ATOM   1850 HD21 ASN A 192       3.781  -2.660   3.878  1.00 10.00      A    H  
ATOM   1851 HD22 ASN A 192       4.733  -3.693   4.882  1.00 10.00      A    H  
ATOM   1852  C   ASN A 192       1.165  -5.776   2.742  1.00 10.00      A    C  
ATOM   1853  O   ASN A 192       0.109  -5.143   2.799  1.00 10.00      A    O  
ATOM   1854  N   SER A 193       1.479  -6.739   3.597  1.00 10.00      A    N  
ATOM   1855  HN  SER A 193       2.338  -7.203   3.497  1.00 10.00      A    H  
ATOM   1856  CA  SER A 193       0.592  -7.138   4.678  1.00 10.00      A    C  
ATOM   1857  CB  SER A 193       0.944  -8.560   5.114  1.00 10.00      A    C  
ATOM   1858  OG  SER A 193       2.313  -8.837   4.856  1.00 10.00      A    O  
ATOM   1859  HG  SER A 193       2.841  -8.560   5.610  1.00 10.00      A    H  
ATOM   1860  C   SER A 193       0.698  -6.172   5.862  1.00 10.00      A    C  
ATOM   1861  O   SER A 193       0.800  -6.588   7.018  1.00 10.00      A    O  
ATOM   1862  N   SER A 194       0.663  -4.883   5.561  1.00 10.00      A    N  
ATOM   1863  HN  SER A 194       0.548  -4.616   4.623  1.00 10.00      A    H  
ATOM   1864  CA  SER A 194       0.759  -3.856   6.579  1.00 10.00      A    C  
ATOM   1865  CB  SER A 194       1.688  -2.735   6.117  1.00 10.00      A    C  
ATOM   1866  OG  SER A 194       2.471  -2.239   7.189  1.00 10.00      A    O  
ATOM   1867  HG  SER A 194       3.074  -1.562   6.856  1.00 10.00      A    H  
ATOM   1868  C   SER A 194      -0.620  -3.297   6.887  1.00 10.00      A    C  
ATOM   1869  O   SER A 194      -1.253  -2.670   6.037  1.00 10.00      A    O  
ATOM   1870  N   ARG A 195      -1.073  -3.529   8.108  1.00 10.00      A    N  
ATOM   1871  HN  ARG A 195      -0.508  -4.022   8.734  1.00 10.00      A    H  
ATOM   1872  CA  ARG A 195      -2.380  -3.065   8.547  1.00 10.00      A    C  
ATOM   1873  CB  ARG A 195      -2.858  -3.906   9.732  1.00 10.00      A    C  
ATOM   1874  CG  ARG A 195      -2.833  -5.403   9.460  1.00 10.00      A    C  
ATOM   1875  CD  ARG A 195      -2.431  -6.191  10.696  1.00 10.00      A    C  
ATOM   1876  NE  ARG A 195      -3.588  -6.737  11.405  1.00 10.00      A    N  
ATOM   1877  HE  ARG A 195      -4.434  -6.813  10.896  1.00 10.00      A    H  
ATOM   1878  CZ  ARG A 195      -3.569  -7.128  12.679  1.00 10.00      A    C  
ATOM   1879  NH1 ARG A 195      -2.451  -7.026  13.392  1.00 10.00      A    N  
ATOM   1880 HH11 ARG A 195      -2.434  -7.329  14.388  1.00 10.00      A    H  
ATOM   1881 HH12 ARG A 195      -1.588  -6.642  12.956  1.00 10.00      A    H  
ATOM   1882  NH2 ARG A 195      -4.664  -7.631  13.235  1.00 10.00      A    N  
ATOM   1883 HH21 ARG A 195      -4.661  -7.934  14.230  1.00 10.00      A    H  
ATOM   1884 HH22 ARG A 195      -5.544  -7.724  12.671  1.00 10.00      A    H  
ATOM   1885  C   ARG A 195      -2.324  -1.585   8.914  1.00 10.00      A    C  
ATOM   1886  O   ARG A 195      -2.409  -1.218  10.089  1.00 10.00      A    O  
ATOM   1887  N   ASN A 196      -2.169  -0.746   7.901  1.00 10.00      A    N  
ATOM   1888  HN  ASN A 196      -2.122  -1.107   6.984  1.00 10.00      A    H  
ATOM   1889  CA  ASN A 196      -2.083   0.696   8.097  1.00 10.00      A    C  
ATOM   1890  CB  ASN A 196      -0.689   1.078   8.611  1.00 10.00      A    C  
ATOM   1891  CG  ASN A 196      -0.726   1.865   9.909  1.00 10.00      A    C  
ATOM   1892  OD1 ASN A 196       0.138   2.702  10.163  1.00 10.00      A    O  
ATOM   1893  ND2 ASN A 196      -1.715   1.593  10.748  1.00 10.00      A    N  
ATOM   1894 HD21 ASN A 196      -2.364   0.899  10.492  1.00 10.00      A    H  
ATOM   1895 HD22 ASN A 196      -1.763   2.096  11.588  1.00 10.00      A    H  
ATOM   1896  C   ASN A 196      -2.366   1.423   6.790  1.00 10.00      A    C  
ATOM   1897  O   ASN A 196      -1.776   1.107   5.755  1.00 10.00      A    O  
ATOM   1898  N   SER A 197      -3.262   2.397   6.841  1.00 10.00      A    N  
ATOM   1899  HN  SER A 197      -3.705   2.602   7.691  1.00 10.00      A    H  
ATOM   1900  CA  SER A 197      -3.628   3.154   5.655  1.00 10.00      A    C  
ATOM   1901  CB  SER A 197      -5.109   3.531   5.696  1.00 10.00      A    C  
ATOM   1902  OG  SER A 197      -5.662   3.248   6.969  1.00 10.00      A    O  
ATOM   1903  HG  SER A 197      -5.639   2.281   7.118  1.00 10.00      A    H  
ATOM   1904  C   SER A 197      -2.759   4.399   5.458  1.00 10.00      A    C  
ATOM   1905  O   SER A 197      -1.907   4.729   6.292  1.00 10.00      A    O  
ATOM   1906  N   THR A 198      -2.998   5.083   4.351  1.00 10.00      A    N  
ATOM   1907  HN  THR A 198      -3.703   4.768   3.743  1.00 10.00      A    H  
ATOM   1908  CA  THR A 198      -2.258   6.278   3.985  1.00 10.00      A    C  
ATOM   1909  CB  THR A 198      -2.320   6.440   2.458  1.00 10.00      A    C  
ATOM   1910  OG1 THR A 198      -3.237   5.459   1.943  1.00 10.00      A    O  
ATOM   1911  HG1 THR A 198      -4.002   5.902   1.531  1.00 10.00      A    H  
ATOM   1912  CG2 THR A 198      -0.949   6.194   1.855  1.00 10.00      A    C  
ATOM   1913  C   THR A 198      -2.841   7.529   4.650  1.00 10.00      A    C  
ATOM   1914  O   THR A 198      -4.010   7.860   4.443  1.00 10.00      A    O  
ATOM   1915  N   PRO A 199      -2.029   8.245   5.455  1.00 10.00      A    N  
ATOM   1916  CA  PRO A 199      -2.473   9.446   6.163  1.00 10.00      A    C  
ATOM   1917  CB  PRO A 199      -1.430   9.620   7.262  1.00 10.00      A    C  
ATOM   1918  CG  PRO A 199      -0.190   9.008   6.707  1.00 10.00      A    C  
ATOM   1919  CD  PRO A 199      -0.616   7.938   5.733  1.00 10.00      A    C  
ATOM   1920  C   PRO A 199      -2.511  10.684   5.279  1.00 10.00      A    C  
ATOM   1921  O   PRO A 199      -1.711  10.831   4.354  1.00 10.00      A    O  
ATOM   1922  N   GLY A 200      -3.449  11.572   5.569  1.00 10.00      A    N  
ATOM   1923  HN  GLY A 200      -4.060  11.399   6.319  1.00 10.00      A    H  
ATOM   1924  CA  GLY A 200      -3.574  12.798   4.804  1.00 10.00      A    C  
ATOM   1925  C   GLY A 200      -3.086  13.989   5.604  1.00 10.00      A    C  
ATOM   1926  O   GLY A 200      -3.381  14.103   6.799  1.00 10.00      A    O  
ATOM   1927  N   SER A 201      -2.316  14.853   4.964  1.00 10.00      A    N  
ATOM   1928  HN  SER A 201      -2.083  14.681   4.035  1.00 10.00      A    H  
ATOM   1929  CA  SER A 201      -1.786  16.034   5.627  1.00 10.00      A    C  
ATOM   1930  CB  SER A 201      -0.608  16.621   4.847  1.00 10.00      A    C  
ATOM   1931  OG  SER A 201       0.551  16.723   5.662  1.00 10.00      A    O  
ATOM   1932  HG  SER A 201       0.730  15.874   6.085  1.00 10.00      A    H  
ATOM   1933  C   SER A 201      -2.872  17.089   5.845  1.00 10.00      A    C  
ATOM   1934  O   SER A 201      -3.360  17.711   4.896  1.00 10.00      A    O  
ATOM   1935  N   SER A 202      -3.241  17.288   7.098  1.00 10.00      A    N  
ATOM   1936  HN  SER A 202      -2.832  16.749   7.807  1.00 10.00      A    H  
ATOM   1937  CA  SER A 202      -4.253  18.262   7.462  1.00 10.00      A    C  
ATOM   1938  CB  SER A 202      -4.878  17.857   8.801  1.00 10.00      A    C  
ATOM   1939  OG  SER A 202      -3.946  17.135   9.597  1.00 10.00      A    O  
ATOM   1940  HG  SER A 202      -3.873  17.556  10.465  1.00 10.00      A    H  
ATOM   1941  C   SER A 202      -3.640  19.655   7.561  1.00 10.00      A    C  
ATOM   1942  O   SER A 202      -3.843  20.366   8.541  1.00 10.00      A    O  
ATOM   1943  N   ARG A 203      -2.899  20.042   6.533  1.00 10.00      A    N  
ATOM   1944  HN  ARG A 203      -2.807  19.445   5.751  1.00 10.00      A    H  
ATOM   1945  CA  ARG A 203      -2.247  21.341   6.514  1.00 10.00      A    C  
ATOM   1946  CB  ARG A 203      -0.879  21.242   5.837  1.00 10.00      A    C  
ATOM   1947  CG  ARG A 203       0.075  20.308   6.559  1.00 10.00      A    C  
ATOM   1948  CD  ARG A 203       1.437  20.280   5.897  1.00 10.00      A    C  
ATOM   1949  NE  ARG A 203       2.497  19.978   6.856  1.00 10.00      A    N  
ATOM   1950  HE  ARG A 203       2.310  19.295   7.535  1.00 10.00      A    H  
ATOM   1951  CZ  ARG A 203       3.683  20.590   6.861  1.00 10.00      A    C  
ATOM   1952  NH1 ARG A 203       3.947  21.527   5.968  1.00 10.00      A    N  
ATOM   1953 HH11 ARG A 203       3.241  21.798   5.254  1.00 10.00      A    H  
ATOM   1954 HH12 ARG A 203       4.885  22.008   5.987  1.00 10.00      A    H  
ATOM   1955  NH2 ARG A 203       4.617  20.263   7.748  1.00 10.00      A    N  
ATOM   1956 HH21 ARG A 203       5.544  20.759   7.733  1.00 10.00      A    H  
ATOM   1957 HH22 ARG A 203       4.440  19.523   8.457  1.00 10.00      A    H  
ATOM   1958  C   ARG A 203      -3.119  22.381   5.831  1.00 10.00      A    C  
ATOM   1959  O   ARG A 203      -4.127  22.040   5.210  1.00 10.00      A    O  
ATOM   1960  N   GLY A 204      -2.737  23.644   5.961  1.00 10.00      A    N  
ATOM   1961  HN  GLY A 204      -1.929  23.852   6.467  1.00 10.00      A    H  
ATOM   1962  CA  GLY A 204      -3.494  24.713   5.350  1.00 10.00      A    C  
ATOM   1963  C   GLY A 204      -3.056  24.975   3.926  1.00 10.00      A    C  
ATOM   1964  O   GLY A 204      -2.203  24.266   3.391  1.00 10.00      A    O  
ATOM   1965  N   THR A 205      -3.639  25.993   3.311  1.00 10.00      A    N  
ATOM   1966  HN  THR A 205      -4.311  26.518   3.785  1.00 10.00      A    H  
ATOM   1967  CA  THR A 205      -3.313  26.347   1.940  1.00 10.00      A    C  
ATOM   1968  CB  THR A 205      -4.436  27.205   1.331  1.00 10.00      A    C  
ATOM   1969  OG1 THR A 205      -5.600  27.125   2.181  1.00 10.00      A    O  
ATOM   1970  HG1 THR A 205      -5.884  28.016   2.418  1.00 10.00      A    H  
ATOM   1971  CG2 THR A 205      -4.787  26.706  -0.066  1.00 10.00      A    C  
ATOM   1972  C   THR A 205      -1.987  27.103   1.841  1.00 10.00      A    C  
ATOM   1973  O   THR A 205      -1.529  27.708   2.812  1.00 10.00      A    O  
ATOM   1974  N   SER A 206      -1.372  27.035   0.668  1.00 10.00      A    N  
ATOM   1975  HN  SER A 206      -1.776  26.508  -0.052  1.00 10.00      A    H  
ATOM   1976  CA  SER A 206      -0.114  27.719   0.412  1.00 10.00      A    C  
ATOM   1977  CB  SER A 206       0.703  26.898  -0.598  1.00 10.00      A    C  
ATOM   1978  OG  SER A 206       0.764  25.536  -0.205  1.00 10.00      A    O  
ATOM   1979  HG  SER A 206       0.164  25.390   0.532  1.00 10.00      A    H  
ATOM   1980  C   SER A 206      -0.397  29.121  -0.148  1.00 10.00      A    C  
ATOM   1981  O   SER A 206      -1.554  29.463  -0.405  1.00 10.00      A    O  
ATOM   1982  N   PRO A 207       0.640  29.964  -0.311  1.00 10.00      A    N  
ATOM   1983  CA  PRO A 207       0.468  31.315  -0.857  1.00 10.00      A    C  
ATOM   1984  CB  PRO A 207       1.788  32.006  -0.488  1.00 10.00      A    C  
ATOM   1985  CG  PRO A 207       2.789  30.900  -0.444  1.00 10.00      A    C  
ATOM   1986  CD  PRO A 207       2.049  29.684   0.037  1.00 10.00      A    C  
ATOM   1987  C   PRO A 207       0.290  31.277  -2.378  1.00 10.00      A    C  
ATOM   1988  O   PRO A 207      -0.258  30.321  -2.929  1.00 10.00      A    O  
ATOM   1989  N   ALA A 208       0.762  32.308  -3.055  1.00 10.00      A    N  
ATOM   1990  HN  ALA A 208       1.206  33.037  -2.574  1.00 10.00      A    H  
ATOM   1991  CA  ALA A 208       0.652  32.371  -4.502  1.00 10.00      A    C  
ATOM   1992  CB  ALA A 208       0.361  33.801  -4.931  1.00 10.00      A    C  
ATOM   1993  C   ALA A 208       1.946  31.863  -5.134  1.00 10.00      A    C  
ATOM   1994  O   ALA A 208       2.690  31.113  -4.507  1.00 10.00      A    O  
ATOM   1995  N   ARG A 209       2.227  32.297  -6.359  1.00 10.00      A    N  
ATOM   1996  HN  ARG A 209       1.598  32.906  -6.799  1.00 10.00      A    H  
ATOM   1997  CA  ARG A 209       3.445  31.886  -7.072  1.00 10.00      A    C  
ATOM   1998  CB  ARG A 209       3.313  32.170  -8.574  1.00 10.00      A    C  
ATOM   1999  CG  ARG A 209       2.182  31.424  -9.261  1.00 10.00      A    C  
ATOM   2000  CD  ARG A 209       1.899  31.999 -10.639  1.00 10.00      A    C  
ATOM   2001  NE  ARG A 209       0.880  31.232 -11.362  1.00 10.00      A    N  
ATOM   2002  HE  ARG A 209       0.438  30.501 -10.871  1.00 10.00      A    H  
ATOM   2003  CZ  ARG A 209       0.524  31.474 -12.630  1.00 10.00      A    C  
ATOM   2004  NH1 ARG A 209       1.102  32.464 -13.309  1.00 10.00      A    N  
ATOM   2005 HH11 ARG A 209       1.832  33.053 -12.855  1.00 10.00      A    H  
ATOM   2006 HH12 ARG A 209       0.828  32.655 -14.297  1.00 10.00      A    H  
ATOM   2007  NH2 ARG A 209      -0.405  30.724 -13.223  1.00 10.00      A    N  
ATOM   2008 HH21 ARG A 209      -0.681  30.914 -14.212  1.00 10.00      A    H  
ATOM   2009 HH22 ARG A 209      -0.863  29.943 -12.705  1.00 10.00      A    H  
ATOM   2010  C   ARG A 209       4.683  32.600  -6.523  1.00 10.00      A    C  
ATOM   2011  O   ARG A 209       5.549  33.045  -7.278  1.00 10.00      A    O  
ATOM   2012  N   MET A 210       4.752  32.704  -5.208  1.00 10.00      A    N  
ATOM   2013  HN  MET A 210       4.039  32.297  -4.664  1.00 10.00      A    H  
ATOM   2014  CA  MET A 210       5.863  33.359  -4.539  1.00 10.00      A    C  
ATOM   2015  CB  MET A 210       5.460  33.778  -3.124  1.00 10.00      A    C  
ATOM   2016  CG  MET A 210       5.240  35.271  -2.959  1.00 10.00      A    C  
ATOM   2017  SD  MET A 210       6.777  36.191  -2.782  1.00 10.00      A    S  
ATOM   2018  CE  MET A 210       6.131  37.855  -2.663  1.00 10.00      A    C  
ATOM   2019  C   MET A 210       7.057  32.424  -4.488  1.00 10.00      A    C  
ATOM   2020  O   MET A 210       7.107  31.511  -3.658  1.00 10.00      A    O  
ATOM   2021  N   ALA A 211       7.998  32.637  -5.402  1.00 10.00      A    N  
ATOM   2022  HN  ALA A 211       7.879  33.367  -6.048  1.00 10.00      A    H  
ATOM   2023  CA  ALA A 211       9.198  31.817  -5.479  1.00 10.00      A    C  
ATOM   2024  CB  ALA A 211       9.954  32.112  -6.763  1.00 10.00      A    C  
ATOM   2025  C   ALA A 211      10.093  32.019  -4.256  1.00 10.00      A    C  
ATOM   2026  O   ALA A 211      10.958  32.900  -4.236  1.00 10.00      A    O  
ATOM   2027  N   GLY A 212       9.851  31.210  -3.233  1.00 10.00      A    N  
ATOM   2028  HN  GLY A 212       9.123  30.554  -3.303  1.00 10.00      A    H  
ATOM   2029  CA  GLY A 212      10.625  31.280  -2.017  1.00 10.00      A    C  
ATOM   2030  C   GLY A 212      10.851  29.900  -1.448  1.00 10.00      A    C  
ATOM   2031  O   GLY A 212      10.619  28.904  -2.132  1.00 10.00      A    O  
ATOM   2032  N   ASN A 213      11.269  29.827  -0.194  1.00 10.00      A    N  
ATOM   2033  HN  ASN A 213      11.395  30.647   0.319  1.00 10.00      A    H  
ATOM   2034  CA  ASN A 213      11.528  28.545   0.440  1.00 10.00      A    C  
ATOM   2035  CB  ASN A 213      12.586  28.675   1.539  1.00 10.00      A    C  
ATOM   2036  CG  ASN A 213      13.985  28.355   1.054  1.00 10.00      A    C  
ATOM   2037  OD1 ASN A 213      14.176  27.525   0.171  1.00 10.00      A    O  
ATOM   2038  ND2 ASN A 213      14.973  29.019   1.631  1.00 10.00      A    N  
ATOM   2039 HD21 ASN A 213      14.748  29.671   2.325  1.00 10.00      A    H  
ATOM   2040 HD22 ASN A 213      15.887  28.828   1.339  1.00 10.00      A    H  
ATOM   2041  C   ASN A 213      10.245  27.937   0.985  1.00 10.00      A    C  
ATOM   2042  O   ASN A 213      10.066  27.800   2.195  1.00 10.00      A    O  
ATOM   2043  N   GLY A 214       9.344  27.594   0.076  1.00 10.00      A    N  
ATOM   2044  HN  GLY A 214       9.541  27.751  -0.875  1.00 10.00      A    H  
ATOM   2045  CA  GLY A 214       8.091  26.993   0.460  1.00 10.00      A    C  
ATOM   2046  C   GLY A 214       8.197  25.484   0.498  1.00 10.00      A    C  
ATOM   2047  O   GLY A 214       7.389  24.778  -0.111  1.00 10.00      A    O  
ATOM   2048  N   SER A 215       9.204  24.992   1.214  1.00 10.00      A    N  
ATOM   2049  HN  SER A 215       9.814  25.614   1.673  1.00 10.00      A    H  
ATOM   2050  CA  SER A 215       9.441  23.564   1.345  1.00 10.00      A    C  
ATOM   2051  CB  SER A 215      10.612  23.331   2.303  1.00 10.00      A    C  
ATOM   2052  OG  SER A 215      11.148  24.569   2.746  1.00 10.00      A    O  
ATOM   2053  HG  SER A 215      10.975  24.675   3.688  1.00 10.00      A    H  
ATOM   2054  C   SER A 215       8.195  22.844   1.848  1.00 10.00      A    C  
ATOM   2055  O   SER A 215       7.804  21.811   1.309  1.00 10.00      A    O  
ATOM   2056  N   ASP A 216       7.559  23.425   2.857  1.00 10.00      A    N  
ATOM   2057  HN  ASP A 216       7.916  24.262   3.222  1.00 10.00      A    H  
ATOM   2058  CA  ASP A 216       6.359  22.853   3.457  1.00 10.00      A    C  
ATOM   2059  CB  ASP A 216       5.949  23.648   4.694  1.00 10.00      A    C  
ATOM   2060  CG  ASP A 216       6.760  23.258   5.911  1.00 10.00      A    C  
ATOM   2061  OD1 ASP A 216       6.252  22.457   6.727  1.00 10.00      A    O  
ATOM   2062  OD2 ASP A 216       7.900  23.738   6.041  1.00 10.00      A    O  
ATOM   2063  C   ASP A 216       5.199  22.760   2.472  1.00 10.00      A    C  
ATOM   2064  O   ASP A 216       4.327  21.898   2.612  1.00 10.00      A    O  
ATOM   2065  N   ALA A 217       5.195  23.639   1.472  1.00 10.00      A    N  
ATOM   2066  HN  ALA A 217       5.925  24.289   1.403  1.00 10.00      A    H  
ATOM   2067  CA  ALA A 217       4.142  23.641   0.465  1.00 10.00      A    C  
ATOM   2068  CB  ALA A 217       4.175  24.925  -0.354  1.00 10.00      A    C  
ATOM   2069  C   ALA A 217       4.304  22.433  -0.440  1.00 10.00      A    C  
ATOM   2070  O   ALA A 217       3.358  21.683  -0.674  1.00 10.00      A    O  
ATOM   2071  N   ALA A 218       5.525  22.238  -0.923  1.00 10.00      A    N  
ATOM   2072  HN  ALA A 218       6.242  22.864  -0.675  1.00 10.00      A    H  
ATOM   2073  CA  ALA A 218       5.825  21.119  -1.803  1.00 10.00      A    C  
ATOM   2074  CB  ALA A 218       7.177  21.312  -2.465  1.00 10.00      A    C  
ATOM   2075  C   ALA A 218       5.807  19.808  -1.030  1.00 10.00      A    C  
ATOM   2076  O   ALA A 218       5.505  18.757  -1.589  1.00 10.00      A    O  
ATOM   2077  N   LEU A 219       6.161  19.884   0.251  1.00 10.00      A    N  
ATOM   2078  HN  LEU A 219       6.435  20.755   0.615  1.00 10.00      A    H  
ATOM   2079  CA  LEU A 219       6.183  18.717   1.131  1.00 10.00      A    C  
ATOM   2080  CB  LEU A 219       6.584  19.136   2.552  1.00 10.00      A    C  
ATOM   2081  CG  LEU A 219       7.938  18.640   3.064  1.00 10.00      A    C  
ATOM   2082  CD1 LEU A 219       9.044  18.972   2.069  1.00 10.00      A    C  
ATOM   2083  CD2 LEU A 219       8.236  19.248   4.427  1.00 10.00      A    C  
ATOM   2084  C   LEU A 219       4.816  18.053   1.177  1.00 10.00      A    C  
ATOM   2085  O   LEU A 219       4.693  16.842   0.995  1.00 10.00      A    O  
ATOM   2086  N   ALA A 220       3.794  18.861   1.416  1.00 10.00      A    N  
ATOM   2087  HN  ALA A 220       3.964  19.816   1.539  1.00 10.00      A    H  
ATOM   2088  CA  ALA A 220       2.429  18.367   1.497  1.00 10.00      A    C  
ATOM   2089  CB  ALA A 220       1.494  19.470   1.968  1.00 10.00      A    C  
ATOM   2090  C   ALA A 220       1.965  17.816   0.157  1.00 10.00      A    C  
ATOM   2091  O   ALA A 220       1.408  16.724   0.091  1.00 10.00      A    O  
ATOM   2092  N   LEU A 221       2.219  18.570  -0.906  1.00 10.00      A    N  
ATOM   2093  HN  LEU A 221       2.686  19.423  -0.781  1.00 10.00      A    H  
ATOM   2094  CA  LEU A 221       1.815  18.173  -2.253  1.00 10.00      A    C  
ATOM   2095  CB  LEU A 221       2.144  19.281  -3.259  1.00 10.00      A    C  
ATOM   2096  CG  LEU A 221       1.506  20.649  -3.004  1.00 10.00      A    C  
ATOM   2097  CD1 LEU A 221       1.943  21.646  -4.069  1.00 10.00      A    C  
ATOM   2098  CD2 LEU A 221      -0.013  20.541  -2.953  1.00 10.00      A    C  
ATOM   2099  C   LEU A 221       2.473  16.866  -2.693  1.00 10.00      A    C  
ATOM   2100  O   LEU A 221       1.793  15.929  -3.112  1.00 10.00      A    O  
ATOM   2101  N   LEU A 222       3.794  16.812  -2.581  1.00 10.00      A    N  
ATOM   2102  HN  LEU A 222       4.271  17.585  -2.205  1.00 10.00      A    H  
ATOM   2103  CA  LEU A 222       4.559  15.638  -2.988  1.00 10.00      A    C  
ATOM   2104  CB  LEU A 222       6.061  15.886  -2.808  1.00 10.00      A    C  
ATOM   2105  CG  LEU A 222       6.987  14.727  -3.185  1.00 10.00      A    C  
ATOM   2106  CD1 LEU A 222       6.730  14.284  -4.616  1.00 10.00      A    C  
ATOM   2107  CD2 LEU A 222       8.445  15.120  -2.995  1.00 10.00      A    C  
ATOM   2108  C   LEU A 222       4.132  14.383  -2.236  1.00 10.00      A    C  
ATOM   2109  O   LEU A 222       3.853  13.348  -2.844  1.00 10.00      A    O  
ATOM   2110  N   LEU A 223       4.076  14.481  -0.916  1.00 10.00      A    N  
ATOM   2111  HN  LEU A 223       4.291  15.339  -0.488  1.00 10.00      A    H  
ATOM   2112  CA  LEU A 223       3.695  13.348  -0.086  1.00 10.00      A    C  
ATOM   2113  CB  LEU A 223       3.836  13.699   1.399  1.00 10.00      A    C  
ATOM   2114  CG  LEU A 223       3.430  12.610   2.396  1.00 10.00      A    C  
ATOM   2115  CD1 LEU A 223       4.352  11.403   2.286  1.00 10.00      A    C  
ATOM   2116  CD2 LEU A 223       3.422  13.158   3.817  1.00 10.00      A    C  
ATOM   2117  C   LEU A 223       2.273  12.891  -0.388  1.00 10.00      A    C  
ATOM   2118  O   LEU A 223       2.021  11.701  -0.568  1.00 10.00      A    O  
ATOM   2119  N   LEU A 224       1.358  13.847  -0.469  1.00 10.00      A    N  
ATOM   2120  HN  LEU A 224       1.635  14.784  -0.358  1.00 10.00      A    H  
ATOM   2121  CA  LEU A 224      -0.048  13.553  -0.720  1.00 10.00      A    C  
ATOM   2122  CB  LEU A 224      -0.883  14.834  -0.697  1.00 10.00      A    C  
ATOM   2123  CG  LEU A 224      -2.395  14.660  -0.535  1.00 10.00      A    C  
ATOM   2124  CD1 LEU A 224      -2.716  13.853   0.716  1.00 10.00      A    C  
ATOM   2125  CD2 LEU A 224      -3.072  16.020  -0.479  1.00 10.00      A    C  
ATOM   2126  C   LEU A 224      -0.277  12.779  -2.018  1.00 10.00      A    C  
ATOM   2127  O   LEU A 224      -0.969  11.762  -2.015  1.00 10.00      A    O  
ATOM   2128  N   ASP A 225       0.303  13.248  -3.120  1.00 10.00      A    N  
ATOM   2129  HN  ASP A 225       0.857  14.057  -3.069  1.00 10.00      A    H  
ATOM   2130  CA  ASP A 225       0.124  12.576  -4.409  1.00 10.00      A    C  
ATOM   2131  CB  ASP A 225       0.637  13.410  -5.580  1.00 10.00      A    C  
ATOM   2132  CG  ASP A 225       0.283  12.775  -6.914  1.00 10.00      A    C  
ATOM   2133  OD1 ASP A 225      -0.820  13.060  -7.432  1.00 10.00      A    O  
ATOM   2134  OD2 ASP A 225       1.096  11.978  -7.432  1.00 10.00      A    O  
ATOM   2135  C   ASP A 225       0.771  11.203  -4.424  1.00 10.00      A    C  
ATOM   2136  O   ASP A 225       0.169  10.230  -4.879  1.00 10.00      A    O  
ATOM   2137  N   ARG A 226       1.990  11.127  -3.906  1.00 10.00      A    N  
ATOM   2138  HN  ARG A 226       2.411  11.943  -3.554  1.00 10.00      A    H  
ATOM   2139  CA  ARG A 226       2.724   9.869  -3.857  1.00 10.00      A    C  
ATOM   2140  CB  ARG A 226       4.077  10.067  -3.172  1.00 10.00      A    C  
ATOM   2141  CG  ARG A 226       5.045   8.918  -3.392  1.00 10.00      A    C  
ATOM   2142  CD  ARG A 226       6.447   9.269  -2.928  1.00 10.00      A    C  
ATOM   2143  NE  ARG A 226       7.440   8.384  -3.531  1.00 10.00      A    N  
ATOM   2144  HE  ARG A 226       7.181   7.926  -4.362  1.00 10.00      A    H  
ATOM   2145  CZ  ARG A 226       8.655   8.170  -3.031  1.00 10.00      A    C  
ATOM   2146  NH1 ARG A 226       9.040   8.778  -1.910  1.00 10.00      A    N  
ATOM   2147 HH11 ARG A 226       8.392   9.429  -1.418  1.00 10.00      A    H  
ATOM   2148 HH12 ARG A 226       9.993   8.608  -1.522  1.00 10.00      A    H  
ATOM   2149  NH2 ARG A 226       9.486   7.349  -3.652  1.00 10.00      A    N  
ATOM   2150 HH21 ARG A 226       9.195   6.873  -4.531  1.00 10.00      A    H  
ATOM   2151 HH22 ARG A 226      10.443   7.171  -3.262  1.00 10.00      A    H  
ATOM   2152  C   ARG A 226       1.920   8.790  -3.132  1.00 10.00      A    C  
ATOM   2153  O   ARG A 226       2.024   7.606  -3.446  1.00 10.00      A    O  
ATOM   2154  N   LEU A 227       1.112   9.210  -2.167  1.00 10.00      A    N  
ATOM   2155  HN  LEU A 227       1.076  10.170  -1.955  1.00 10.00      A    H  
ATOM   2156  CA  LEU A 227       0.290   8.284  -1.404  1.00 10.00      A    C  
ATOM   2157  CB  LEU A 227      -0.098   8.900  -0.059  1.00 10.00      A    C  
ATOM   2158  CG  LEU A 227       1.062   9.284   0.867  1.00 10.00      A    C  
ATOM   2159  CD1 LEU A 227       0.543   9.815   2.193  1.00 10.00      A    C  
ATOM   2160  CD2 LEU A 227       2.008   8.111   1.083  1.00 10.00      A    C  
ATOM   2161  C   LEU A 227      -0.957   7.867  -2.184  1.00 10.00      A    C  
ATOM   2162  O   LEU A 227      -1.438   6.742  -2.045  1.00 10.00      A    O  
ATOM   2163  N   ASN A 228      -1.457   8.771  -3.022  1.00 10.00      A    N  
ATOM   2164  HN  ASN A 228      -1.010   9.644  -3.100  1.00 10.00      A    H  
ATOM   2165  CA  ASN A 228      -2.652   8.510  -3.827  1.00 10.00      A    C  
ATOM   2166  CB  ASN A 228      -2.975   9.700  -4.735  1.00 10.00      A    C  
ATOM   2167  CG  ASN A 228      -3.289  10.982  -3.999  1.00 10.00      A    C  
ATOM   2168  OD1 ASN A 228      -3.835  10.970  -2.895  1.00 10.00      A    O  
ATOM   2169  ND2 ASN A 228      -2.944  12.102  -4.615  1.00 10.00      A    N  
ATOM   2170 HD21 ASN A 228      -2.510  12.031  -5.498  1.00 10.00      A    H  
ATOM   2171 HD22 ASN A 228      -3.129  12.957  -4.174  1.00 10.00      A    H  
ATOM   2172  C   ASN A 228      -2.465   7.294  -4.718  1.00 10.00      A    C  
ATOM   2173  O   ASN A 228      -3.328   6.419  -4.786  1.00 10.00      A    O  
ATOM   2174  N   GLN A 229      -1.329   7.253  -5.399  1.00 10.00      A    N  
ATOM   2175  HN  GLN A 229      -0.679   7.979  -5.277  1.00 10.00      A    H  
ATOM   2176  CA  GLN A 229      -1.011   6.167  -6.315  1.00 10.00      A    C  
ATOM   2177  CB  GLN A 229       0.232   6.518  -7.137  1.00 10.00      A    C  
ATOM   2178  CG  GLN A 229       0.262   7.953  -7.646  1.00 10.00      A    C  
ATOM   2179  CD  GLN A 229       1.440   8.225  -8.562  1.00 10.00      A    C  
ATOM   2180  OE1 GLN A 229       1.880   7.345  -9.309  1.00 10.00      A    O  
ATOM   2181  NE2 GLN A 229       1.957   9.443  -8.516  1.00 10.00      A    N  
ATOM   2182 HE21 GLN A 229       1.555  10.106  -7.899  1.00 10.00      A    H  
ATOM   2183 HE22 GLN A 229       2.716   9.640  -9.095  1.00 10.00      A    H  
ATOM   2184  C   GLN A 229      -0.786   4.854  -5.574  1.00 10.00      A    C  
ATOM   2185  O   GLN A 229      -0.899   3.778  -6.156  1.00 10.00      A    O  
ATOM   2186  N   LEU A 230      -0.476   4.949  -4.291  1.00 10.00      A    N  
ATOM   2187  HN  LEU A 230      -0.417   5.837  -3.878  1.00 10.00      A    H  
ATOM   2188  CA  LEU A 230      -0.221   3.766  -3.481  1.00 10.00      A    C  
ATOM   2189  CB  LEU A 230       0.717   4.087  -2.314  1.00 10.00      A    C  
ATOM   2190  CG  LEU A 230       2.163   4.421  -2.692  1.00 10.00      A    C  
ATOM   2191  CD1 LEU A 230       3.009   4.633  -1.447  1.00 10.00      A    C  
ATOM   2192  CD2 LEU A 230       2.762   3.334  -3.574  1.00 10.00      A    C  
ATOM   2193  C   LEU A 230      -1.508   3.121  -2.978  1.00 10.00      A    C  
ATOM   2194  O   LEU A 230      -1.602   1.898  -2.898  1.00 10.00      A    O  
ATOM   2195  N   GLU A 231      -2.498   3.938  -2.637  1.00 10.00      A    N  
ATOM   2196  HN  GLU A 231      -2.367   4.910  -2.703  1.00 10.00      A    H  
ATOM   2197  CA  GLU A 231      -3.766   3.414  -2.142  1.00 10.00      A    C  
ATOM   2198  CB  GLU A 231      -4.465   4.420  -1.230  1.00 10.00      A    C  
ATOM   2199  CG  GLU A 231      -5.551   3.815  -0.349  1.00 10.00      A    C  
ATOM   2200  CD  GLU A 231      -6.002   4.767   0.739  1.00 10.00      A    C  
ATOM   2201  OE1 GLU A 231      -6.814   4.361   1.599  1.00 10.00      A    O  
ATOM   2202  OE2 GLU A 231      -5.545   5.930   0.738  1.00 10.00      A    O  
ATOM   2203  C   GLU A 231      -4.683   2.987  -3.285  1.00 10.00      A    C  
ATOM   2204  O   GLU A 231      -5.417   2.005  -3.165  1.00 10.00      A    O  
ATOM   2205  N   SER A 232      -4.639   3.720  -4.393  1.00 10.00      A    N  
ATOM   2206  HN  SER A 232      -4.041   4.495  -4.435  1.00 10.00      A    H  
ATOM   2207  CA  SER A 232      -5.467   3.394  -5.545  1.00 10.00      A    C  
ATOM   2208  CB  SER A 232      -5.405   4.508  -6.595  1.00 10.00      A    C  
ATOM   2209  OG  SER A 232      -4.067   4.907  -6.843  1.00 10.00      A    O  
ATOM   2210  HG  SER A 232      -3.881   5.726  -6.360  1.00 10.00      A    H  
ATOM   2211  C   SER A 232      -5.026   2.063  -6.144  1.00 10.00      A    C  
ATOM   2212  O   SER A 232      -5.848   1.200  -6.456  1.00 10.00      A    O  
ATOM   2213  N   LYS A 233      -3.716   1.892  -6.256  1.00 10.00      A    N  
ATOM   2214  HN  LYS A 233      -3.117   2.612  -5.966  1.00 10.00      A    H  
ATOM   2215  CA  LYS A 233      -3.141   0.673  -6.802  1.00 10.00      A    C  
ATOM   2216  CB  LYS A 233      -1.822   0.981  -7.516  1.00 10.00      A    C  
ATOM   2217  CG  LYS A 233      -1.952   1.866  -8.747  1.00 10.00      A    C  
ATOM   2218  CD  LYS A 233      -0.581   2.233  -9.295  1.00 10.00      A    C  
ATOM   2219  CE  LYS A 233      -0.685   3.009 -10.596  1.00 10.00      A    C  
ATOM   2220  NZ  LYS A 233       0.656   3.371 -11.135  1.00 10.00      A    N  
ATOM   2221  HZ1 LYS A 233       1.172   3.955 -10.447  1.00 10.00      A    H  
ATOM   2222  HZ2 LYS A 233       0.553   3.907 -12.018  1.00 10.00      A    H  
ATOM   2223  HZ3 LYS A 233       1.212   2.511 -11.329  1.00 10.00      A    H  
ATOM   2224  C   LYS A 233      -2.899  -0.355  -5.698  1.00 10.00      A    C  
ATOM   2225  O   LYS A 233      -1.934  -1.112  -5.749  1.00 10.00      A    O  
ATOM   2226  N   MET A 234      -3.794  -0.395  -4.712  1.00 10.00      A    N  
ATOM   2227  HN  MET A 234      -4.552   0.227  -4.735  1.00 10.00      A    H  
ATOM   2228  CA  MET A 234      -3.672  -1.338  -3.598  1.00 10.00      A    C  
ATOM   2229  CB  MET A 234      -4.427  -0.823  -2.367  1.00 10.00      A    C  
ATOM   2230  CG  MET A 234      -3.920  -1.367  -1.038  1.00 10.00      A    C  
ATOM   2231  SD  MET A 234      -5.220  -2.146  -0.056  1.00 10.00      A    S  
ATOM   2232  CE  MET A 234      -4.447  -2.185   1.565  1.00 10.00      A    C  
ATOM   2233  C   MET A 234      -4.185  -2.722  -4.000  1.00 10.00      A    C  
ATOM   2234  O   MET A 234      -4.803  -3.438  -3.204  1.00 10.00      A    O  
ATOM   2235  N   SER A 235      -3.935  -3.091  -5.243  1.00 10.00      A    N  
ATOM   2236  HN  SER A 235      -3.431  -2.484  -5.827  1.00 10.00      A    H  
ATOM   2237  CA  SER A 235      -4.356  -4.378  -5.754  1.00 10.00      A    C  
ATOM   2238  CB  SER A 235      -4.486  -4.339  -7.278  1.00 10.00      A    C  
ATOM   2239  OG  SER A 235      -5.514  -5.212  -7.717  1.00 10.00      A    O  
ATOM   2240  HG  SER A 235      -5.404  -5.389  -8.656  1.00 10.00      A    H  
ATOM   2241  C   SER A 235      -3.357  -5.443  -5.323  1.00 10.00      A    C  
ATOM   2242  O   SER A 235      -2.308  -5.128  -4.758  1.00 10.00      A    O  
ATOM   2243  N   GLY A 236      -3.677  -6.699  -5.576  1.00 10.00      A    N  
ATOM   2244  HN  GLY A 236      -4.512  -6.907  -6.051  1.00 10.00      A    H  
ATOM   2245  CA  GLY A 236      -2.785  -7.760  -5.182  1.00 10.00      A    C  
ATOM   2246  C   GLY A 236      -2.834  -8.940  -6.120  1.00 10.00      A    C  
ATOM   2247  O   GLY A 236      -3.734  -9.045  -6.948  1.00 10.00      A    O  
ATOM   2248  N   LYS A 237      -1.871  -9.835  -5.957  1.00 10.00      A    N  
ATOM   2249  HN  LYS A 237      -1.198  -9.676  -5.263  1.00 10.00      A    H  
ATOM   2250  CA  LYS A 237      -1.755 -11.042  -6.773  1.00 10.00      A    C  
ATOM   2251  CB  LYS A 237      -0.386 -11.679  -6.480  1.00 10.00      A    C  
ATOM   2252  CG  LYS A 237      -0.094 -12.990  -7.188  1.00 10.00      A    C  
ATOM   2253  CD  LYS A 237       0.792 -13.872  -6.325  1.00 10.00      A    C  
ATOM   2254  CE  LYS A 237       0.780 -15.313  -6.798  1.00 10.00      A    C  
ATOM   2255  NZ  LYS A 237       1.113 -16.254  -5.696  1.00 10.00      A    N  
ATOM   2256  HZ1 LYS A 237       1.944 -15.913  -5.172  1.00 10.00      A    H  
ATOM   2257  HZ2 LYS A 237       1.321 -17.196  -6.080  1.00 10.00      A    H  
ATOM   2258  HZ3 LYS A 237       0.306 -16.330  -5.036  1.00 10.00      A    H  
ATOM   2259  C   LYS A 237      -2.890 -12.034  -6.468  1.00 10.00      A    C  
ATOM   2260  O   LYS A 237      -2.985 -13.104  -7.073  1.00 10.00      A    O  
ATOM   2261  N   GLY A 238      -3.753 -11.669  -5.530  1.00 10.00      A    N  
ATOM   2262  HN  GLY A 238      -3.649 -10.800  -5.096  1.00 10.00      A    H  
ATOM   2263  CA  GLY A 238      -4.853 -12.534  -5.162  1.00 10.00      A    C  
ATOM   2264  C   GLY A 238      -6.181 -12.083  -5.733  1.00 10.00      A    C  
ATOM   2265  O   GLY A 238      -7.201 -12.746  -5.544  1.00 10.00      A    O  
ATOM   2266  N   GLN A 239      -6.185 -10.956  -6.428  1.00 10.00      A    N  
ATOM   2267  HN  GLN A 239      -5.342 -10.472  -6.576  1.00 10.00      A    H  
ATOM   2268  CA  GLN A 239      -7.412 -10.446  -7.013  1.00 10.00      A    C  
ATOM   2269  CB  GLN A 239      -7.857  -9.138  -6.354  1.00 10.00      A    C  
ATOM   2270  CG  GLN A 239      -9.185  -9.265  -5.619  1.00 10.00      A    C  
ATOM   2271  CD  GLN A 239      -9.329  -8.311  -4.447  1.00 10.00      A    C  
ATOM   2272  OE1 GLN A 239      -8.345  -7.910  -3.821  1.00 10.00      A    O  
ATOM   2273  NE2 GLN A 239     -10.566  -7.957  -4.126  1.00 10.00      A    N  
ATOM   2274 HE21 GLN A 239     -11.306  -8.324  -4.656  1.00 10.00      A    H  
ATOM   2275 HE22 GLN A 239     -10.693  -7.346  -3.372  1.00 10.00      A    H  
ATOM   2276  C   GLN A 239      -7.296 -10.322  -8.527  1.00 10.00      A    C  
ATOM   2277  O   GLN A 239      -6.195 -10.337  -9.077  1.00 10.00      A    O  
ATOM   2278  N   GLN A 240      -8.437 -10.213  -9.194  1.00 10.00      A    N  
ATOM   2279  HN  GLN A 240      -9.277 -10.185  -8.698  1.00 10.00      A    H  
ATOM   2280  CA  GLN A 240      -8.467 -10.118 -10.645  1.00 10.00      A    C  
ATOM   2281  CB  GLN A 240      -9.723 -10.790 -11.205  1.00 10.00      A    C  
ATOM   2282  CG  GLN A 240      -9.501 -12.230 -11.645  1.00 10.00      A    C  
ATOM   2283  CD  GLN A 240     -10.789 -13.025 -11.752  1.00 10.00      A    C  
ATOM   2284  OE1 GLN A 240     -11.721 -12.838 -10.969  1.00 10.00      A    O  
ATOM   2285  NE2 GLN A 240     -10.849 -13.920 -12.727  1.00 10.00      A    N  
ATOM   2286 HE21 GLN A 240     -10.070 -14.018 -13.316  1.00 10.00      A    H  
ATOM   2287 HE22 GLN A 240     -11.672 -14.439 -12.827  1.00 10.00      A    H  
ATOM   2288  C   GLN A 240      -8.327  -8.681 -11.147  1.00 10.00      A    C  
ATOM   2289  O   GLN A 240      -7.972  -7.775 -10.391  1.00 10.00      A    O  
ATOM   2290  N   GLN A 241      -8.608  -8.496 -12.434  1.00 10.00      A    N  
ATOM   2291  HN  GLN A 241      -8.902  -9.263 -12.966  1.00 10.00      A    H  
ATOM   2292  CA  GLN A 241      -8.504  -7.195 -13.086  1.00 10.00      A    C  
ATOM   2293  CB  GLN A 241      -8.742  -7.336 -14.590  1.00 10.00      A    C  
ATOM   2294  CG  GLN A 241      -7.485  -7.277 -15.437  1.00 10.00      A    C  
ATOM   2295  CD  GLN A 241      -7.799  -7.282 -16.918  1.00 10.00      A    C  
ATOM   2296  OE1 GLN A 241      -8.789  -7.866 -17.352  1.00 10.00      A    O  
ATOM   2297  NE2 GLN A 241      -6.963  -6.622 -17.704  1.00 10.00      A    N  
ATOM   2298 HE21 GLN A 241      -6.199  -6.172 -17.293  1.00 10.00      A    H  
ATOM   2299 HE22 GLN A 241      -7.147  -6.614 -18.666  1.00 10.00      A    H  
ATOM   2300  C   GLN A 241      -9.473  -6.165 -12.520  1.00 10.00      A    C  
ATOM   2301  O   GLN A 241     -10.670  -6.200 -12.804  1.00 10.00      A    O  
ATOM   2302  N   GLN A 242      -8.944  -5.245 -11.725  1.00 10.00      A    N  
ATOM   2303  HN  GLN A 242      -7.990  -5.288 -11.517  1.00 10.00      A    H  
ATOM   2304  CA  GLN A 242      -9.751  -4.182 -11.148  1.00 10.00      A    C  
ATOM   2305  CB  GLN A 242      -9.200  -3.747  -9.786  1.00 10.00      A    C  
ATOM   2306  CG  GLN A 242      -9.257  -4.827  -8.719  1.00 10.00      A    C  
ATOM   2307  CD  GLN A 242      -9.742  -4.309  -7.377  1.00 10.00      A    C  
ATOM   2308  OE1 GLN A 242      -9.486  -3.165  -6.998  1.00 10.00      A    O  
ATOM   2309  NE2 GLN A 242     -10.451  -5.152  -6.645  1.00 10.00      A    N  
ATOM   2310 HE21 GLN A 242     -10.618  -6.047  -7.006  1.00 10.00      A    H  
ATOM   2311 HE22 GLN A 242     -10.785  -4.843  -5.782  1.00 10.00      A    H  
ATOM   2312  C   GLN A 242      -9.791  -2.997 -12.108  1.00 10.00      A    C  
ATOM   2313  O   GLN A 242      -8.968  -2.087 -12.022  1.00 10.00      A    O  
ATOM   2314  N   SER A 243     -10.736  -3.034 -13.040  1.00 10.00      A    N  
ATOM   2315  HN  SER A 243     -11.349  -3.803 -13.067  1.00 10.00      A    H  
ATOM   2316  CA  SER A 243     -10.887  -1.981 -14.035  1.00 10.00      A    C  
ATOM   2317  CB  SER A 243     -11.818  -2.448 -15.155  1.00 10.00      A    C  
ATOM   2318  OG  SER A 243     -12.789  -3.352 -14.653  1.00 10.00      A    O  
ATOM   2319  HG  SER A 243     -13.316  -2.910 -13.978  1.00 10.00      A    H  
ATOM   2320  C   SER A 243     -11.370  -0.657 -13.431  1.00 10.00      A    C  
ATOM   2321  O   SER A 243     -12.567  -0.350 -13.435  1.00 10.00      A    O  
ATOM   2322  N   GLN A 244     -10.425   0.110 -12.901  1.00 10.00      A    N  
ATOM   2323  HN  GLN A 244      -9.496  -0.213 -12.903  1.00 10.00      A    H  
ATOM   2324  CA  GLN A 244     -10.714   1.407 -12.303  1.00 10.00      A    C  
ATOM   2325  CB  GLN A 244     -10.598   1.331 -10.776  1.00 10.00      A    C  
ATOM   2326  CG  GLN A 244     -11.600   0.392 -10.122  1.00 10.00      A    C  
ATOM   2327  CD  GLN A 244     -12.542   1.103  -9.169  1.00 10.00      A    C  
ATOM   2328  OE1 GLN A 244     -12.164   2.064  -8.500  1.00 10.00      A    O  
ATOM   2329  NE2 GLN A 244     -13.781   0.643  -9.109  1.00 10.00      A    N  
ATOM   2330 HE21 GLN A 244     -14.021  -0.120  -9.675  1.00 10.00      A    H  
ATOM   2331 HE22 GLN A 244     -14.408   1.085  -8.500  1.00 10.00      A    H  
ATOM   2332  C   GLN A 244      -9.746   2.441 -12.866  1.00 10.00      A    C  
ATOM   2333  O   GLN A 244      -8.961   3.037 -12.131  1.00 10.00      A    O  
ATOM   2334  N   THR A 245      -9.816   2.622 -14.184  1.00 10.00      A    N  
ATOM   2335  HN  THR A 245     -10.486   2.118 -14.689  1.00 10.00      A    H  
ATOM   2336  CA  THR A 245      -8.954   3.545 -14.919  1.00 10.00      A    C  
ATOM   2337  CB  THR A 245      -9.493   3.759 -16.346  1.00 10.00      A    C  
ATOM   2338  OG1 THR A 245     -10.801   3.172 -16.444  1.00 10.00      A    O  
ATOM   2339  HG1 THR A 245     -11.463   3.871 -16.464  1.00 10.00      A    H  
ATOM   2340  CG2 THR A 245      -8.569   3.116 -17.373  1.00 10.00      A    C  
ATOM   2341  C   THR A 245      -8.802   4.901 -14.233  1.00 10.00      A    C  
ATOM   2342  O   THR A 245      -9.788   5.564 -13.917  1.00 10.00      A    O  
ATOM   2343  N   VAL A 246      -7.554   5.295 -14.005  1.00 10.00      A    N  
ATOM   2344  HN  VAL A 246      -6.817   4.711 -14.273  1.00 10.00      A    H  
ATOM   2345  CA  VAL A 246      -7.248   6.570 -13.372  1.00 10.00      A    C  
ATOM   2346  CB  VAL A 246      -5.980   6.475 -12.493  1.00 10.00      A    C  
ATOM   2347  CG1 VAL A 246      -5.744   7.780 -11.743  1.00 10.00      A    C  
ATOM   2348  CG2 VAL A 246      -6.073   5.303 -11.524  1.00 10.00      A    C  
ATOM   2349  C   VAL A 246      -7.020   7.631 -14.442  1.00 10.00      A    C  
ATOM   2350  O   VAL A 246      -6.066   7.542 -15.221  1.00 10.00      A    O  
ATOM   2351  N   THR A 247      -7.889   8.628 -14.488  1.00 10.00      A    N  
ATOM   2352  HN  THR A 247      -8.626   8.658 -13.839  1.00 10.00      A    H  
ATOM   2353  CA  THR A 247      -7.772   9.686 -15.475  1.00 10.00      A    C  
ATOM   2354  CB  THR A 247      -9.110  10.422 -15.654  1.00 10.00      A    C  
ATOM   2355  OG1 THR A 247     -10.184   9.531 -15.311  1.00 10.00      A    O  
ATOM   2356  HG1 THR A 247     -10.787   9.972 -14.693  1.00 10.00      A    H  
ATOM   2357  CG2 THR A 247      -9.270  10.875 -17.098  1.00 10.00      A    C  
ATOM   2358  C   THR A 247      -6.693  10.677 -15.058  1.00 10.00      A    C  
ATOM   2359  O   THR A 247      -6.989  11.713 -14.476  1.00 10.00      A    O  
ATOM   2360  N   LYS A 248      -5.443  10.331 -15.367  1.00 10.00      A    N  
ATOM   2361  HN  LYS A 248      -5.304   9.479 -15.831  1.00 10.00      A    H  
ATOM   2362  CA  LYS A 248      -4.271  11.147 -15.025  1.00 10.00      A    C  
ATOM   2363  CB  LYS A 248      -3.059  10.739 -15.867  1.00 10.00      A    C  
ATOM   2364  CG  LYS A 248      -2.616   9.294 -15.717  1.00 10.00      A    C  
ATOM   2365  CD  LYS A 248      -1.413   9.024 -16.606  1.00 10.00      A    C  
ATOM   2366  CE  LYS A 248      -0.950   7.580 -16.520  1.00 10.00      A    C  
ATOM   2367  NZ  LYS A 248       0.237   7.343 -17.389  1.00 10.00      A    N  
ATOM   2368  HZ1 LYS A 248       0.496   6.336 -17.379  1.00 10.00      A    H  
ATOM   2369  HZ2 LYS A 248       1.046   7.901 -17.047  1.00 10.00      A    H  
ATOM   2370  HZ3 LYS A 248       0.024   7.625 -18.367  1.00 10.00      A    H  
ATOM   2371  C   LYS A 248      -4.506  12.647 -15.192  1.00 10.00      A    C  
ATOM   2372  O   LYS A 248      -4.167  13.432 -14.311  1.00 10.00      A    O  
ATOM   2373  N   LYS A 249      -5.091  13.033 -16.321  1.00 10.00      A    N  
ATOM   2374  HN  LYS A 249      -5.366  12.353 -16.967  1.00 10.00      A    H  
ATOM   2375  CA  LYS A 249      -5.351  14.439 -16.611  1.00 10.00      A    C  
ATOM   2376  CB  LYS A 249      -5.989  14.599 -17.993  1.00 10.00      A    C  
ATOM   2377  CG  LYS A 249      -5.037  14.348 -19.152  1.00 10.00      A    C  
ATOM   2378  CD  LYS A 249      -5.437  15.150 -20.381  1.00 10.00      A    C  
ATOM   2379  CE  LYS A 249      -4.299  15.216 -21.386  1.00 10.00      A    C  
ATOM   2380  NZ  LYS A 249      -4.458  16.357 -22.330  1.00 10.00      A    N  
ATOM   2381  HZ1 LYS A 249      -5.220  16.156 -23.011  1.00 10.00      A    H  
ATOM   2382  HZ2 LYS A 249      -3.574  16.513 -22.853  1.00 10.00      A    H  
ATOM   2383  HZ3 LYS A 249      -4.695  17.225 -21.806  1.00 10.00      A    H  
ATOM   2384  C   LYS A 249      -6.220  15.100 -15.545  1.00 10.00      A    C  
ATOM   2385  O   LYS A 249      -5.829  16.102 -14.954  1.00 10.00      A    O  
ATOM   2386  N   SER A 250      -7.382  14.521 -15.291  1.00 10.00      A    N  
ATOM   2387  HN  SER A 250      -7.630  13.707 -15.776  1.00 10.00      A    H  
ATOM   2388  CA  SER A 250      -8.309  15.059 -14.310  1.00 10.00      A    C  
ATOM   2389  CB  SER A 250      -9.689  14.447 -14.549  1.00 10.00      A    C  
ATOM   2390  OG  SER A 250      -9.682  13.667 -15.739  1.00 10.00      A    O  
ATOM   2391  HG  SER A 250     -10.498  13.159 -15.794  1.00 10.00      A    H  
ATOM   2392  C   SER A 250      -7.839  14.777 -12.884  1.00 10.00      A    C  
ATOM   2393  O   SER A 250      -8.051  15.583 -11.980  1.00 10.00      A    O  
ATOM   2394  N   ALA A 251      -7.189  13.638 -12.694  1.00 10.00      A    N  
ATOM   2395  HN  ALA A 251      -7.045  13.038 -13.461  1.00 10.00      A    H  
ATOM   2396  CA  ALA A 251      -6.697  13.242 -11.385  1.00 10.00      A    C  
ATOM   2397  CB  ALA A 251      -6.221  11.797 -11.398  1.00 10.00      A    C  
ATOM   2398  C   ALA A 251      -5.600  14.163 -10.873  1.00 10.00      A    C  
ATOM   2399  O   ALA A 251      -5.623  14.555  -9.715  1.00 10.00      A    O  
ATOM   2400  N   ALA A 252      -4.663  14.530 -11.742  1.00 10.00      A    N  
ATOM   2401  HN  ALA A 252      -4.722  14.213 -12.671  1.00 10.00      A    H  
ATOM   2402  CA  ALA A 252      -3.543  15.394 -11.354  1.00 10.00      A    C  
ATOM   2403  CB  ALA A 252      -2.594  15.614 -12.521  1.00 10.00      A    C  
ATOM   2404  C   ALA A 252      -4.002  16.733 -10.783  1.00 10.00      A    C  
ATOM   2405  O   ALA A 252      -3.304  17.341  -9.976  1.00 10.00      A    O  
ATOM   2406  N   GLU A 253      -5.159  17.203 -11.209  1.00 10.00      A    N  
ATOM   2407  HN  GLU A 253      -5.666  16.702 -11.884  1.00 10.00      A    H  
ATOM   2408  CA  GLU A 253      -5.676  18.472 -10.711  1.00 10.00      A    C  
ATOM   2409  CB  GLU A 253      -6.612  19.113 -11.727  1.00 10.00      A    C  
ATOM   2410  CG  GLU A 253      -5.891  19.801 -12.867  1.00 10.00      A    C  
ATOM   2411  CD  GLU A 253      -4.969  20.910 -12.387  1.00 10.00      A    C  
ATOM   2412  OE1 GLU A 253      -4.213  20.693 -11.405  1.00 10.00      A    O  
ATOM   2413  OE2 GLU A 253      -4.979  21.993 -12.999  1.00 10.00      A    O  
ATOM   2414  C   GLU A 253      -6.383  18.329  -9.376  1.00 10.00      A    C  
ATOM   2415  O   GLU A 253      -6.465  19.280  -8.593  1.00 10.00      A    O  
ATOM   2416  N   ALA A 254      -6.887  17.140  -9.106  1.00 10.00      A    N  
ATOM   2417  HN  ALA A 254      -6.768  16.410  -9.748  1.00 10.00      A    H  
ATOM   2418  CA  ALA A 254      -7.609  16.895  -7.877  1.00 10.00      A    C  
ATOM   2419  CB  ALA A 254      -8.875  16.115  -8.165  1.00 10.00      A    C  
ATOM   2420  C   ALA A 254      -6.762  16.195  -6.822  1.00 10.00      A    C  
ATOM   2421  O   ALA A 254      -7.009  16.358  -5.628  1.00 10.00      A    O  
ATOM   2422  N   SER A 255      -5.756  15.442  -7.252  1.00 10.00      A    N  
ATOM   2423  HN  SER A 255      -5.586  15.366  -8.221  1.00 10.00      A    H  
ATOM   2424  CA  SER A 255      -4.895  14.715  -6.325  1.00 10.00      A    C  
ATOM   2425  CB  SER A 255      -4.002  13.720  -7.070  1.00 10.00      A    C  
ATOM   2426  OG  SER A 255      -3.190  14.367  -8.035  1.00 10.00      A    O  
ATOM   2427  HG  SER A 255      -2.306  13.956  -8.036  1.00 10.00      A    H  
ATOM   2428  C   SER A 255      -4.062  15.665  -5.469  1.00 10.00      A    C  
ATOM   2429  O   SER A 255      -3.651  15.321  -4.357  1.00 10.00      A    O  
ATOM   2430  N   LYS A 256      -3.827  16.865  -5.994  1.00 10.00      A    N  
ATOM   2431  HN  LYS A 256      -4.177  17.064  -6.885  1.00 10.00      A    H  
ATOM   2432  CA  LYS A 256      -3.058  17.884  -5.283  1.00 10.00      A    C  
ATOM   2433  CB  LYS A 256      -2.761  19.078  -6.193  1.00 10.00      A    C  
ATOM   2434  CG  LYS A 256      -1.897  18.770  -7.398  1.00 10.00      A    C  
ATOM   2435  CD  LYS A 256      -1.899  19.929  -8.383  1.00 10.00      A    C  
ATOM   2436  CE  LYS A 256      -1.075  19.594  -9.614  1.00 10.00      A    C  
ATOM   2437  NZ  LYS A 256      -1.484  20.384 -10.806  1.00 10.00      A    N  
ATOM   2438  HZ1 LYS A 256      -1.046  19.988 -11.659  1.00 10.00      A    H  
ATOM   2439  HZ2 LYS A 256      -1.184  21.372 -10.702  1.00 10.00      A    H  
ATOM   2440  HZ3 LYS A 256      -2.528  20.360 -10.921  1.00 10.00      A    H  
ATOM   2441  C   LYS A 256      -3.842  18.388  -4.088  1.00 10.00      A    C  
ATOM   2442  O   LYS A 256      -3.268  18.831  -3.095  1.00 10.00      A    O  
ATOM   2443  N   LYS A 257      -5.160  18.345  -4.202  1.00 10.00      A    N  
ATOM   2444  HN  LYS A 257      -5.559  17.978  -5.019  1.00 10.00      A    H  
ATOM   2445  CA  LYS A 257      -6.023  18.799  -3.134  1.00 10.00      A    C  
ATOM   2446  CB  LYS A 257      -7.449  18.993  -3.644  1.00 10.00      A    C  
ATOM   2447  CG  LYS A 257      -7.586  20.060  -4.714  1.00 10.00      A    C  
ATOM   2448  CD  LYS A 257      -9.031  20.219  -5.144  1.00 10.00      A    C  
ATOM   2449  CE  LYS A 257      -9.193  21.399  -6.084  1.00 10.00      A    C  
ATOM   2450  NZ  LYS A 257     -10.623  21.658  -6.396  1.00 10.00      A    N  
ATOM   2451  HZ1 LYS A 257     -11.181  21.686  -5.518  1.00 10.00      A    H  
ATOM   2452  HZ2 LYS A 257     -10.998  20.906  -7.008  1.00 10.00      A    H  
ATOM   2453  HZ3 LYS A 257     -10.720  22.569  -6.885  1.00 10.00      A    H  
ATOM   2454  C   LYS A 257      -6.010  17.793  -1.998  1.00 10.00      A    C  
ATOM   2455  O   LYS A 257      -5.885  16.589  -2.233  1.00 10.00      A    O  
ATOM   2456  N   PRO A 258      -6.107  18.278  -0.752  1.00 10.00      A    N  
ATOM   2457  CA  PRO A 258      -6.125  17.417   0.431  1.00 10.00      A    C  
ATOM   2458  CB  PRO A 258      -6.425  18.394   1.572  1.00 10.00      A    C  
ATOM   2459  CG  PRO A 258      -5.931  19.707   1.079  1.00 10.00      A    C  
ATOM   2460  CD  PRO A 258      -6.185  19.704  -0.401  1.00 10.00      A    C  
ATOM   2461  C   PRO A 258      -7.226  16.364   0.333  1.00 10.00      A    C  
ATOM   2462  O   PRO A 258      -8.238  16.572  -0.336  1.00 10.00      A    O  
ATOM   2463  N   ARG A 259      -7.029  15.238   1.009  1.00 10.00      A    N  
ATOM   2464  HN  ARG A 259      -6.213  15.140   1.539  1.00 10.00      A    H  
ATOM   2465  CA  ARG A 259      -8.006  14.150   0.990  1.00 10.00      A    C  
ATOM   2466  CB  ARG A 259      -7.499  12.963   1.815  1.00 10.00      A    C  
ATOM   2467  CG  ARG A 259      -8.255  11.663   1.573  1.00 10.00      A    C  
ATOM   2468  CD  ARG A 259      -7.758  10.551   2.485  1.00 10.00      A    C  
ATOM   2469  NE  ARG A 259      -8.142   9.224   1.995  1.00 10.00      A    N  
ATOM   2470  HE  ARG A 259      -8.901   9.176   1.376  1.00 10.00      A    H  
ATOM   2471  CZ  ARG A 259      -7.524   8.087   2.339  1.00 10.00      A    C  
ATOM   2472  NH1 ARG A 259      -6.496   8.110   3.181  1.00 10.00      A    N  
ATOM   2473 HH11 ARG A 259      -6.015   7.220   3.445  1.00 10.00      A    H  
ATOM   2474 HH12 ARG A 259      -6.162   9.008   3.581  1.00 10.00      A    H  
ATOM   2475  NH2 ARG A 259      -7.930   6.931   1.833  1.00 10.00      A    N  
ATOM   2476 HH21 ARG A 259      -7.439   6.035   2.091  1.00 10.00      A    H  
ATOM   2477 HH22 ARG A 259      -8.732   6.896   1.164  1.00 10.00      A    H  
ATOM   2478  C   ARG A 259      -9.353  14.623   1.528  1.00 10.00      A    C  
ATOM   2479  O   ARG A 259     -10.404  14.122   1.136  1.00 10.00      A    O  
ATOM   2480  N   GLN A 260      -9.303  15.599   2.422  1.00 10.00      A    N  
ATOM   2481  HN  GLN A 260      -8.424  15.952   2.689  1.00 10.00      A    H  
ATOM   2482  CA  GLN A 260     -10.497  16.158   3.036  1.00 10.00      A    C  
ATOM   2483  CB  GLN A 260     -10.214  16.551   4.496  1.00 10.00      A    C  
ATOM   2484  CG  GLN A 260      -9.233  17.707   4.686  1.00 10.00      A    C  
ATOM   2485  CD  GLN A 260      -7.771  17.282   4.700  1.00 10.00      A    C  
ATOM   2486  OE1 GLN A 260      -7.368  16.339   4.020  1.00 10.00      A    O  
ATOM   2487  NE2 GLN A 260      -6.965  17.981   5.480  1.00 10.00      A    N  
ATOM   2488 HE21 GLN A 260      -7.347  18.719   5.997  1.00 10.00      A    H  
ATOM   2489 HE22 GLN A 260      -6.017  17.731   5.507  1.00 10.00      A    H  
ATOM   2490  C   GLN A 260     -11.024  17.352   2.237  1.00 10.00      A    C  
ATOM   2491  O   GLN A 260     -11.860  18.115   2.715  1.00 10.00      A    O  
ATOM   2492  N   LYS A 261     -10.520  17.510   1.019  1.00 10.00      A    N  
ATOM   2493  HN  LYS A 261      -9.850  16.868   0.693  1.00 10.00      A    H  
ATOM   2494  CA  LYS A 261     -10.936  18.602   0.145  1.00 10.00      A    C  
ATOM   2495  CB  LYS A 261      -9.967  19.788   0.258  1.00 10.00      A    C  
ATOM   2496  CG  LYS A 261     -10.116  20.614   1.526  1.00 10.00      A    C  
ATOM   2497  CD  LYS A 261      -9.233  21.851   1.486  1.00 10.00      A    C  
ATOM   2498  CE  LYS A 261      -9.371  22.676   2.756  1.00 10.00      A    C  
ATOM   2499  NZ  LYS A 261      -8.558  23.923   2.696  1.00 10.00      A    N  
ATOM   2500  HZ1 LYS A 261      -8.674  24.468   3.574  1.00 10.00      A    H  
ATOM   2501  HZ2 LYS A 261      -8.863  24.511   1.895  1.00 10.00      A    H  
ATOM   2502  HZ3 LYS A 261      -7.552  23.689   2.576  1.00 10.00      A    H  
ATOM   2503  C   LYS A 261     -11.004  18.128  -1.303  1.00 10.00      A    C  
ATOM   2504  O   LYS A 261     -10.735  18.890  -2.234  1.00 10.00      A    O  
ATOM   2505  N   ARG A 262     -11.376  16.869  -1.491  1.00 10.00      A    N  
ATOM   2506  HN  ARG A 262     -11.609  16.318  -0.715  1.00 10.00      A    H  
ATOM   2507  CA  ARG A 262     -11.464  16.291  -2.822  1.00 10.00      A    C  
ATOM   2508  CB  ARG A 262     -10.685  14.982  -2.893  1.00 10.00      A    C  
ATOM   2509  CG  ARG A 262      -9.193  15.183  -3.067  1.00 10.00      A    C  
ATOM   2510  CD  ARG A 262      -8.425  13.913  -2.763  1.00 10.00      A    C  
ATOM   2511  NE  ARG A 262      -6.991  14.157  -2.720  1.00 10.00      A    N  
ATOM   2512  HE  ARG A 262      -6.692  15.096  -2.810  1.00 10.00      A    H  
ATOM   2513  CZ  ARG A 262      -6.071  13.211  -2.560  1.00 10.00      A    C  
ATOM   2514  NH1 ARG A 262      -6.427  11.937  -2.418  1.00 10.00      A    N  
ATOM   2515 HH11 ARG A 262      -7.439  11.665  -2.426  1.00 10.00      A    H  
ATOM   2516 HH12 ARG A 262      -5.696  11.199  -2.304  1.00 10.00      A    H  
ATOM   2517  NH2 ARG A 262      -4.789  13.536  -2.550  1.00 10.00      A    N  
ATOM   2518 HH21 ARG A 262      -4.061  12.795  -2.427  1.00 10.00      A    H  
ATOM   2519 HH22 ARG A 262      -4.497  14.536  -2.673  1.00 10.00      A    H  
ATOM   2520  C   ARG A 262     -12.905  16.071  -3.250  1.00 10.00      A    C  
ATOM   2521  O   ARG A 262     -13.783  15.829  -2.424  1.00 10.00      A    O  
ATOM   2522  N   THR A 263     -13.135  16.154  -4.550  1.00 10.00      A    N  
ATOM   2523  HN  THR A 263     -12.390  16.344  -5.154  1.00 10.00      A    H  
ATOM   2524  CA  THR A 263     -14.460  15.968  -5.113  1.00 10.00      A    C  
ATOM   2525  CB  THR A 263     -14.936  17.259  -5.806  1.00 10.00      A    C  
ATOM   2526  OG1 THR A 263     -14.279  18.387  -5.201  1.00 10.00      A    O  
ATOM   2527  HG1 THR A 263     -14.354  18.322  -4.243  1.00 10.00      A    H  
ATOM   2528  CG2 THR A 263     -16.441  17.420  -5.657  1.00 10.00      A    C  
ATOM   2529  C   THR A 263     -14.443  14.826  -6.127  1.00 10.00      A    C  
ATOM   2530  O   THR A 263     -13.928  14.976  -7.235  1.00 10.00      A    O  
ATOM   2531  N   ALA A 264     -14.984  13.680  -5.730  1.00 10.00      A    N  
ATOM   2532  HN  ALA A 264     -15.370  13.620  -4.833  1.00 10.00      A    H  
ATOM   2533  CA  ALA A 264     -15.024  12.511  -6.599  1.00 10.00      A    C  
ATOM   2534  CB  ALA A 264     -15.170  11.242  -5.773  1.00 10.00      A    C  
ATOM   2535  C   ALA A 264     -16.153  12.617  -7.623  1.00 10.00      A    C  
ATOM   2536  O   ALA A 264     -17.290  12.911  -7.269  1.00 10.00      A    O  
ATOM   2537  N   THR A 265     -15.828  12.365  -8.881  1.00 10.00      A    N  
ATOM   2538  HN  THR A 265     -14.904  12.104  -9.089  1.00 10.00      A    H  
ATOM   2539  CA  THR A 265     -16.796  12.431  -9.970  1.00 10.00      A    C  
ATOM   2540  CB  THR A 265     -16.547  13.690 -10.823  1.00 10.00      A    C  
ATOM   2541  OG1 THR A 265     -15.131  13.908 -10.933  1.00 10.00      A    O  
ATOM   2542  HG1 THR A 265     -14.826  14.394 -10.160  1.00 10.00      A    H  
ATOM   2543  CG2 THR A 265     -17.203  14.912 -10.199  1.00 10.00      A    C  
ATOM   2544  C   THR A 265     -16.620  11.216 -10.870  1.00 10.00      A    C  
ATOM   2545  O   THR A 265     -15.843  10.318 -10.556  1.00 10.00      A    O  
ATOM   2546  N   LYS A 266     -17.329  11.184 -11.989  1.00 10.00      A    N  
ATOM   2547  HN  LYS A 266     -17.980  11.909 -12.175  1.00 10.00      A    H  
ATOM   2548  CA  LYS A 266     -17.208  10.077 -12.926  1.00 10.00      A    C  
ATOM   2549  CB  LYS A 266     -18.318  10.134 -13.977  1.00 10.00      A    C  
ATOM   2550  CG  LYS A 266     -18.412   8.889 -14.843  1.00 10.00      A    C  
ATOM   2551  CD  LYS A 266     -19.010   9.200 -16.203  1.00 10.00      A    C  
ATOM   2552  CE  LYS A 266     -18.789   8.048 -17.167  1.00 10.00      A    C  
ATOM   2553  NZ  LYS A 266     -19.191   8.400 -18.553  1.00 10.00      A    N  
ATOM   2554  HZ1 LYS A 266     -20.193   8.674 -18.575  1.00 10.00      A    H  
ATOM   2555  HZ2 LYS A 266     -19.050   7.585 -19.183  1.00 10.00      A    H  
ATOM   2556  HZ3 LYS A 266     -18.617   9.195 -18.900  1.00 10.00      A    H  
ATOM   2557  C   LYS A 266     -15.836  10.103 -13.606  1.00 10.00      A    C  
ATOM   2558  O   LYS A 266     -15.351   9.083 -14.096  1.00 10.00      A    O  
ATOM   2559  N   GLN A 267     -15.213  11.278 -13.622  1.00 10.00      A    N  
ATOM   2560  HN  GLN A 267     -15.644  12.048 -13.196  1.00 10.00      A    H  
ATOM   2561  CA  GLN A 267     -13.898  11.447 -14.235  1.00 10.00      A    C  
ATOM   2562  CB  GLN A 267     -13.733  12.867 -14.782  1.00 10.00      A    C  
ATOM   2563  CG  GLN A 267     -14.671  13.226 -15.920  1.00 10.00      A    C  
ATOM   2564  CD  GLN A 267     -14.417  14.619 -16.468  1.00 10.00      A    C  
ATOM   2565  OE1 GLN A 267     -13.878  15.484 -15.781  1.00 10.00      A    O  
ATOM   2566  NE2 GLN A 267     -14.809  14.846 -17.711  1.00 10.00      A    N  
ATOM   2567 HE21 GLN A 267     -15.229  14.114 -18.204  1.00 10.00      A    H  
ATOM   2568 HE22 GLN A 267     -14.673  15.744 -18.081  1.00 10.00      A    H  
ATOM   2569  C   GLN A 267     -12.807  11.189 -13.206  1.00 10.00      A    C  
ATOM   2570  O   GLN A 267     -11.673  10.860 -13.550  1.00 10.00      A    O  
ATOM   2571  N   TYR A 268     -13.173  11.355 -11.946  1.00 10.00      A    N  
ATOM   2572  HN  TYR A 268     -14.104  11.604 -11.761  1.00 10.00      A    H  
ATOM   2573  CA  TYR A 268     -12.265  11.163 -10.820  1.00 10.00      A    C  
ATOM   2574  CB  TYR A 268     -11.885  12.538 -10.242  1.00 10.00      A    C  
ATOM   2575  CG  TYR A 268     -10.772  12.530  -9.215  1.00 10.00      A    C  
ATOM   2576  CD1 TYR A 268     -10.985  13.005  -7.926  1.00 10.00      A    C  
ATOM   2577  CD2 TYR A 268      -9.504  12.060  -9.534  1.00 10.00      A    C  
ATOM   2578  CE1 TYR A 268      -9.970  13.011  -6.986  1.00 10.00      A    C  
ATOM   2579  CE2 TYR A 268      -8.483  12.061  -8.600  1.00 10.00      A    C  
ATOM   2580  CZ  TYR A 268      -8.720  12.537  -7.330  1.00 10.00      A    C  
ATOM   2581  OH  TYR A 268      -7.705  12.534  -6.398  1.00 10.00      A    O  
ATOM   2582  HH  TYR A 268      -7.580  11.633  -6.069  1.00 10.00      A    H  
ATOM   2583  C   TYR A 268     -12.982  10.327  -9.768  1.00 10.00      A    C  
ATOM   2584  O   TYR A 268     -13.482  10.857  -8.775  1.00 10.00      A    O  
ATOM   2585  N   ASN A 269     -13.047   9.020 -10.015  1.00 10.00      A    N  
ATOM   2586  HN  ASN A 269     -12.611   8.675 -10.818  1.00 10.00      A    H  
ATOM   2587  CA  ASN A 269     -13.749   8.087  -9.130  1.00 10.00      A    C  
ATOM   2588  CB  ASN A 269     -13.792   6.649  -9.685  1.00 10.00      A    C  
ATOM   2589  CG  ASN A 269     -12.510   5.843  -9.523  1.00 10.00      A    C  
ATOM   2590  OD1 ASN A 269     -11.802   5.950  -8.528  1.00 10.00      A    O  
ATOM   2591  ND2 ASN A 269     -12.210   5.015 -10.513  1.00 10.00      A    N  
ATOM   2592 HD21 ASN A 269     -12.819   4.973 -11.281  1.00 10.00      A    H  
ATOM   2593 HD22 ASN A 269     -11.396   4.474 -10.434  1.00 10.00      A    H  
ATOM   2594  C   ASN A 269     -13.322   8.154  -7.665  1.00 10.00      A    C  
ATOM   2595  O   ASN A 269     -12.228   8.618  -7.339  1.00 10.00      A    O  
ATOM   2596  N   VAL A 270     -14.206   7.677  -6.793  1.00 10.00      A    N  
ATOM   2597  HN  VAL A 270     -15.051   7.306  -7.136  1.00 10.00      A    H  
ATOM   2598  CA  VAL A 270     -13.975   7.684  -5.350  1.00 10.00      A    C  
ATOM   2599  CB  VAL A 270     -15.140   7.007  -4.591  1.00 10.00      A    C  
ATOM   2600  CG1 VAL A 270     -14.862   6.945  -3.099  1.00 10.00      A    C  
ATOM   2601  CG2 VAL A 270     -16.442   7.751  -4.850  1.00 10.00      A    C  
ATOM   2602  C   VAL A 270     -12.636   7.050  -4.957  1.00 10.00      A    C  
ATOM   2603  O   VAL A 270     -11.949   7.554  -4.067  1.00 10.00      A    O  
ATOM   2604  N   THR A 271     -12.258   5.974  -5.634  1.00 10.00      A    N  
ATOM   2605  HN  THR A 271     -12.830   5.635  -6.353  1.00 10.00      A    H  
ATOM   2606  CA  THR A 271     -11.004   5.282  -5.345  1.00 10.00      A    C  
ATOM   2607  CB  THR A 271     -10.896   3.983  -6.163  1.00 10.00      A    C  
ATOM   2608  OG1 THR A 271     -12.163   3.310  -6.145  1.00 10.00      A    O  
ATOM   2609  HG1 THR A 271     -12.244   2.760  -6.940  1.00 10.00      A    H  
ATOM   2610  CG2 THR A 271      -9.829   3.065  -5.587  1.00 10.00      A    C  
ATOM   2611  C   THR A 271      -9.795   6.172  -5.640  1.00 10.00      A    C  
ATOM   2612  O   THR A 271      -8.765   6.089  -4.969  1.00 10.00      A    O  
ATOM   2613  N   GLN A 272      -9.930   7.030  -6.638  1.00 10.00      A    N  
ATOM   2614  HN  GLN A 272     -10.776   7.050  -7.141  1.00 10.00      A    H  
ATOM   2615  CA  GLN A 272      -8.856   7.936  -7.016  1.00 10.00      A    C  
ATOM   2616  CB  GLN A 272      -9.059   8.440  -8.450  1.00 10.00      A    C  
ATOM   2617  CG  GLN A 272      -9.135   7.349  -9.508  1.00 10.00      A    C  
ATOM   2618  CD  GLN A 272      -9.572   7.884 -10.861  1.00 10.00      A    C  
ATOM   2619  OE1 GLN A 272      -9.269   9.018 -11.226  1.00 10.00      A    O  
ATOM   2620  NE2 GLN A 272     -10.293   7.071 -11.615  1.00 10.00      A    N  
ATOM   2621 HE21 GLN A 272     -10.505   6.180 -11.267  1.00 10.00      A    H  
ATOM   2622 HE22 GLN A 272     -10.581   7.390 -12.496  1.00 10.00      A    H  
ATOM   2623  C   GLN A 272      -8.803   9.131  -6.067  1.00 10.00      A    C  
ATOM   2624  O   GLN A 272      -7.780   9.803  -5.949  1.00 10.00      A    O  
ATOM   2625  N   ALA A 273      -9.908   9.382  -5.381  1.00 10.00      A    N  
ATOM   2626  HN  ALA A 273     -10.686   8.794  -5.498  1.00 10.00      A    H  
ATOM   2627  CA  ALA A 273      -9.995  10.513  -4.469  1.00 10.00      A    C  
ATOM   2628  CB  ALA A 273     -11.362  11.167  -4.579  1.00 10.00      A    C  
ATOM   2629  C   ALA A 273      -9.720  10.138  -3.020  1.00 10.00      A    C  
ATOM   2630  O   ALA A 273      -8.848  10.717  -2.372  1.00 10.00      A    O  
ATOM   2631  N   PHE A 274     -10.457   9.166  -2.511  1.00 10.00      A    N  
ATOM   2632  HN  PHE A 274     -11.099   8.693  -3.090  1.00 10.00      A    H  
ATOM   2633  CA  PHE A 274     -10.320   8.763  -1.122  1.00 10.00      A    C  
ATOM   2634  CB  PHE A 274     -11.673   8.836  -0.408  1.00 10.00      A    C  
ATOM   2635  CG  PHE A 274     -12.445  10.095  -0.686  1.00 10.00      A    C  
ATOM   2636  CD1 PHE A 274     -12.034  11.309  -0.159  1.00 10.00      A    C  
ATOM   2637  CD2 PHE A 274     -13.579  10.064  -1.480  1.00 10.00      A    C  
ATOM   2638  CE1 PHE A 274     -12.742  12.467  -0.418  1.00 10.00      A    C  
ATOM   2639  CE2 PHE A 274     -14.292  11.218  -1.742  1.00 10.00      A    C  
ATOM   2640  CZ  PHE A 274     -13.872  12.422  -1.211  1.00 10.00      A    C  
ATOM   2641  C   PHE A 274      -9.730   7.370  -0.977  1.00 10.00      A    C  
ATOM   2642  O   PHE A 274      -9.929   6.719   0.049  1.00 10.00      A    O  
ATOM   2643  N   GLY A 275      -9.007   6.923  -1.990  1.00 10.00      A    N  
ATOM   2644  HN  GLY A 275      -8.893   7.483  -2.785  1.00 10.00      A    H  
ATOM   2645  CA  GLY A 275      -8.392   5.613  -1.939  1.00 10.00      A    C  
ATOM   2646  C   GLY A 275      -9.401   4.486  -2.029  1.00 10.00      A    C  
ATOM   2647  O   GLY A 275     -10.586   4.711  -2.297  1.00 10.00      A    O  
ATOM   2648  N   ARG A 276      -8.932   3.269  -1.795  1.00 10.00      A    N  
ATOM   2649  HN  ARG A 276      -7.987   3.161  -1.556  1.00 10.00      A    H  
ATOM   2650  CA  ARG A 276      -9.791   2.097  -1.853  1.00 10.00      A    C  
ATOM   2651  CB  ARG A 276      -8.963   0.817  -1.996  1.00 10.00      A    C  
ATOM   2652  CG  ARG A 276      -8.398   0.586  -3.390  1.00 10.00      A    C  
ATOM   2653  CD  ARG A 276      -7.876  -0.834  -3.548  1.00 10.00      A    C  
ATOM   2654  NE  ARG A 276      -8.935  -1.829  -3.361  1.00 10.00      A    N  
ATOM   2655  HE  ARG A 276      -9.665  -1.831  -4.020  1.00 10.00      A    H  
ATOM   2656  CZ  ARG A 276      -8.951  -2.728  -2.375  1.00 10.00      A    C  
ATOM   2657  NH1 ARG A 276      -7.958  -2.772  -1.494  1.00 10.00      A    N  
ATOM   2658 HH11 ARG A 276      -7.158  -2.104  -1.568  1.00 10.00      A    H  
ATOM   2659 HH12 ARG A 276      -7.969  -3.470  -0.723  1.00 10.00      A    H  
ATOM   2660  NH2 ARG A 276      -9.972  -3.569  -2.256  1.00 10.00      A    N  
ATOM   2661 HH21 ARG A 276     -10.764  -3.530  -2.930  1.00 10.00      A    H  
ATOM   2662 HH22 ARG A 276      -9.987  -4.268  -1.485  1.00 10.00      A    H  
ATOM   2663  C   ARG A 276     -10.678   2.014  -0.619  1.00 10.00      A    C  
ATOM   2664  O   ARG A 276     -10.437   2.687   0.382  1.00 10.00      A    O  
ATOM   2665  N   ARG A 277     -11.713   1.194  -0.695  1.00 10.00      A    N  
ATOM   2666  HN  ARG A 277     -11.859   0.677  -1.513  1.00 10.00      A    H  
ATOM   2667  CA  ARG A 277     -12.626   1.032   0.423  1.00 10.00      A    C  
ATOM   2668  CB  ARG A 277     -14.082   0.990  -0.056  1.00 10.00      A    C  
ATOM   2669  CG  ARG A 277     -14.415   1.982  -1.166  1.00 10.00      A    C  
ATOM   2670  CD  ARG A 277     -13.922   3.387  -0.849  1.00 10.00      A    C  
ATOM   2671  NE  ARG A 277     -14.974   4.247  -0.307  1.00 10.00      A    N  
ATOM   2672  HE  ARG A 277     -15.871   3.857  -0.213  1.00 10.00      A    H  
ATOM   2673  CZ  ARG A 277     -14.774   5.507   0.070  1.00 10.00      A    C  
ATOM   2674  NH1 ARG A 277     -13.559   6.044  -0.032  1.00 10.00      A    N  
ATOM   2675 HH11 ARG A 277     -12.765   5.476  -0.410  1.00 10.00      A    H  
ATOM   2676 HH12 ARG A 277     -13.391   7.029   0.259  1.00 10.00      A    H  
ATOM   2677  NH2 ARG A 277     -15.785   6.231   0.548  1.00 10.00      A    N  
ATOM   2678 HH21 ARG A 277     -16.743   5.811   0.628  1.00 10.00      A    H  
ATOM   2679 HH22 ARG A 277     -15.632   7.218   0.843  1.00 10.00      A    H  
ATOM   2680  C   ARG A 277     -12.275  -0.239   1.179  1.00 10.00      A    C  
ATOM   2681  O   ARG A 277     -12.132  -1.305   0.576  1.00 10.00      A    O  
ATOM   2682  N   GLY A 278     -12.117  -0.120   2.487  1.00 10.00      A    N  
ATOM   2683  HN  GLY A 278     -12.244   0.753   2.913  1.00 10.00      A    H  
ATOM   2684  CA  GLY A 278     -11.770  -1.266   3.296  1.00 10.00      A    C  
ATOM   2685  C   GLY A 278     -12.386  -1.196   4.675  1.00 10.00      A    C  
ATOM   2686  O   GLY A 278     -13.232  -0.338   4.930  1.00 10.00      A    O  
ATOM   2687  N   PRO A 279     -11.970  -2.083   5.591  1.00 10.00      A    N  
ATOM   2688  CA  PRO A 279     -12.492  -2.142   6.948  1.00 10.00      A    C  
ATOM   2689  CB  PRO A 279     -12.355  -3.631   7.303  1.00 10.00      A    C  
ATOM   2690  CG  PRO A 279     -11.458  -4.236   6.259  1.00 10.00      A    C  
ATOM   2691  CD  PRO A 279     -10.963  -3.120   5.378  1.00 10.00      A    C  
ATOM   2692  C   PRO A 279     -11.698  -1.295   7.943  1.00 10.00      A    C  
ATOM   2693  O   PRO A 279     -11.866  -1.437   9.156  1.00 10.00      A    O  
ATOM   2694  N   GLU A 280     -10.826  -0.431   7.442  1.00 10.00      A    N  
ATOM   2695  HN  GLU A 280     -10.714  -0.362   6.469  1.00 10.00      A    H  
ATOM   2696  CA  GLU A 280     -10.042   0.426   8.316  1.00 10.00      A    C  
ATOM   2697  CB  GLU A 280      -8.724   0.844   7.655  1.00 10.00      A    C  
ATOM   2698  CG  GLU A 280      -7.783  -0.319   7.363  1.00 10.00      A    C  
ATOM   2699  CD  GLU A 280      -6.419   0.133   6.878  1.00 10.00      A    C  
ATOM   2700  OE1 GLU A 280      -6.104  -0.086   5.691  1.00 10.00      A    O  
ATOM   2701  OE2 GLU A 280      -5.663   0.715   7.685  1.00 10.00      A    O  
ATOM   2702  C   GLU A 280     -10.867   1.643   8.721  1.00 10.00      A    C  
ATOM   2703  O   GLU A 280     -11.609   2.195   7.908  1.00 10.00      A    O  
ATOM   2704  N   GLN A 281     -10.739   2.050   9.979  1.00 10.00      A    N  
ATOM   2705  HN  GLN A 281     -10.124   1.570  10.570  1.00 10.00      A    H  
ATOM   2706  CA  GLN A 281     -11.483   3.193  10.511  1.00 10.00      A    C  
ATOM   2707  CB  GLN A 281     -11.167   3.369  12.004  1.00 10.00      A    C  
ATOM   2708  CG  GLN A 281     -11.587   4.708  12.597  1.00 10.00      A    C  
ATOM   2709  CD  GLN A 281     -11.361   4.786  14.094  1.00 10.00      A    C  
ATOM   2710  OE1 GLN A 281     -10.515   4.090  14.645  1.00 10.00      A    O  
ATOM   2711  NE2 GLN A 281     -12.113   5.649  14.761  1.00 10.00      A    N  
ATOM   2712 HE21 GLN A 281     -12.762   6.180  14.260  1.00 10.00      A    H  
ATOM   2713 HE22 GLN A 281     -11.983   5.719  15.730  1.00 10.00      A    H  
ATOM   2714  C   GLN A 281     -11.174   4.477   9.742  1.00 10.00      A    C  
ATOM   2715  O   GLN A 281     -11.980   5.406   9.705  1.00 10.00      A    O  
ATOM   2716  N   THR A 282     -10.013   4.511   9.117  1.00 10.00      A    N  
ATOM   2717  HN  THR A 282      -9.418   3.734   9.167  1.00 10.00      A    H  
ATOM   2718  CA  THR A 282      -9.581   5.671   8.366  1.00 10.00      A    C  
ATOM   2719  CB  THR A 282      -8.075   5.854   8.566  1.00 10.00      A    C  
ATOM   2720  OG1 THR A 282      -7.481   4.555   8.771  1.00 10.00      A    O  
ATOM   2721  HG1 THR A 282      -6.856   4.358   8.054  1.00 10.00      A    H  
ATOM   2722  CG2 THR A 282      -7.835   6.709   9.805  1.00 10.00      A    C  
ATOM   2723  C   THR A 282      -9.903   5.547   6.875  1.00 10.00      A    C  
ATOM   2724  O   THR A 282      -9.417   6.331   6.055  1.00 10.00      A    O  
ATOM   2725  N   GLN A 283     -10.728   4.568   6.528  1.00 10.00      A    N  
ATOM   2726  HN  GLN A 283     -11.096   3.979   7.224  1.00 10.00      A    H  
ATOM   2727  CA  GLN A 283     -11.114   4.353   5.144  1.00 10.00      A    C  
ATOM   2728  CB  GLN A 283     -10.719   2.954   4.674  1.00 10.00      A    C  
ATOM   2729  CG  GLN A 283      -9.227   2.783   4.451  1.00 10.00      A    C  
ATOM   2730  CD  GLN A 283      -8.849   1.357   4.114  1.00 10.00      A    C  
ATOM   2731  OE1 GLN A 283      -9.520   0.410   4.523  1.00 10.00      A    O  
ATOM   2732  NE2 GLN A 283      -7.775   1.194   3.362  1.00 10.00      A    N  
ATOM   2733 HE21 GLN A 283      -7.294   1.994   3.061  1.00 10.00      A    H  
ATOM   2734 HE22 GLN A 283      -7.489   0.281   3.160  1.00 10.00      A    H  
ATOM   2735  C   GLN A 283     -12.607   4.575   4.959  1.00 10.00      A    C  
ATOM   2736  O   GLN A 283     -13.369   4.596   5.925  1.00 10.00      A    O  
ATOM   2737  N   GLY A 284     -13.021   4.739   3.715  1.00 10.00      A    N  
ATOM   2738  HN  GLY A 284     -12.373   4.699   2.983  1.00 10.00      A    H  
ATOM   2739  CA  GLY A 284     -14.418   4.965   3.435  1.00 10.00      A    C  
ATOM   2740  C   GLY A 284     -15.202   3.678   3.308  1.00 10.00      A    C  
ATOM   2741  O   GLY A 284     -15.244   3.074   2.240  1.00 10.00      A    O  
ATOM   2742  N   ASN A 285     -15.817   3.252   4.398  1.00 10.00      A    N  
ATOM   2743  HN  ASN A 285     -15.719   3.757   5.235  1.00 10.00      A    H  
ATOM   2744  CA  ASN A 285     -16.619   2.033   4.389  1.00 10.00      A    C  
ATOM   2745  CB  ASN A 285     -16.811   1.489   5.809  1.00 10.00      A    C  
ATOM   2746  CG  ASN A 285     -17.859   2.239   6.607  1.00 10.00      A    C  
ATOM   2747  OD1 ASN A 285     -17.912   3.470   6.593  1.00 10.00      A    O  
ATOM   2748  ND2 ASN A 285     -18.712   1.500   7.299  1.00 10.00      A    N  
ATOM   2749 HD21 ASN A 285     -18.622   0.511   7.255  1.00 10.00      A    H  
ATOM   2750 HD22 ASN A 285     -19.393   1.957   7.829  1.00 10.00      A    H  
ATOM   2751  C   ASN A 285     -17.973   2.302   3.737  1.00 10.00      A    C  
ATOM   2752  O   ASN A 285     -18.715   1.380   3.392  1.00 10.00      A    O  
ATOM   2753  N   PHE A 286     -18.277   3.582   3.578  1.00 10.00      A    N  
ATOM   2754  HN  PHE A 286     -17.641   4.258   3.888  1.00 10.00      A    H  
ATOM   2755  CA  PHE A 286     -19.519   4.015   2.970  1.00 10.00      A    C  
ATOM   2756  CB  PHE A 286     -19.967   5.332   3.616  1.00 10.00      A    C  
ATOM   2757  CG  PHE A 286     -21.321   5.820   3.186  1.00 10.00      A    C  
ATOM   2758  CD1 PHE A 286     -21.447   6.713   2.136  1.00 10.00      A    C  
ATOM   2759  CD2 PHE A 286     -22.464   5.395   3.841  1.00 10.00      A    C  
ATOM   2760  CE1 PHE A 286     -22.688   7.174   1.745  1.00 10.00      A    C  
ATOM   2761  CE2 PHE A 286     -23.709   5.850   3.455  1.00 10.00      A    C  
ATOM   2762  CZ  PHE A 286     -23.822   6.742   2.406  1.00 10.00      A    C  
ATOM   2763  C   PHE A 286     -19.325   4.203   1.468  1.00 10.00      A    C  
ATOM   2764  O   PHE A 286     -18.560   5.076   1.036  1.00 10.00      A    O  
ATOM   2765  N   GLY A 287     -19.981   3.357   0.682  1.00 10.00      A    N  
ATOM   2766  HN  GLY A 287     -20.514   2.637   1.089  1.00 10.00      A    H  
ATOM   2767  CA  GLY A 287     -19.885   3.452  -0.761  1.00 10.00      A    C  
ATOM   2768  C   GLY A 287     -20.041   2.107  -1.439  1.00 10.00      A    C  
ATOM   2769  O   GLY A 287     -19.773   1.070  -0.835  1.00 10.00      A    O  
ATOM   2770  N   ASP A 288     -20.486   2.128  -2.689  1.00 10.00      A    N  
ATOM   2771  HN  ASP A 288     -20.678   2.989  -3.112  1.00 10.00      A    H  
ATOM   2772  CA  ASP A 288     -20.669   0.910  -3.470  1.00 10.00      A    C  
ATOM   2773  CB  ASP A 288     -22.126   0.422  -3.484  1.00 10.00      A    C  
ATOM   2774  CG  ASP A 288     -23.126   1.438  -3.999  1.00 10.00      A    C  
ATOM   2775  OD1 ASP A 288     -22.798   2.191  -4.933  1.00 10.00      A    O  
ATOM   2776  OD2 ASP A 288     -24.253   1.476  -3.464  1.00 10.00      A    O  
ATOM   2777  C   ASP A 288     -20.122   1.103  -4.878  1.00 10.00      A    C  
ATOM   2778  O   ASP A 288     -19.676   2.196  -5.219  1.00 10.00      A    O  
ATOM   2779  N   GLN A 289     -20.162   0.055  -5.694  1.00 10.00      A    N  
ATOM   2780  HN  GLN A 289     -20.560  -0.784  -5.374  1.00 10.00      A    H  
ATOM   2781  CA  GLN A 289     -19.636   0.125  -7.060  1.00 10.00      A    C  
ATOM   2782  CB  GLN A 289     -19.742  -1.225  -7.763  1.00 10.00      A    C  
ATOM   2783  CG  GLN A 289     -18.821  -2.290  -7.198  1.00 10.00      A    C  
ATOM   2784  CD  GLN A 289     -18.653  -3.464  -8.140  1.00 10.00      A    C  
ATOM   2785  OE1 GLN A 289     -18.682  -3.307  -9.357  1.00 10.00      A    O  
ATOM   2786  NE2 GLN A 289     -18.483  -4.651  -7.582  1.00 10.00      A    N  
ATOM   2787 HE21 GLN A 289     -18.477  -4.706  -6.605  1.00 10.00      A    H  
ATOM   2788 HE22 GLN A 289     -18.374  -5.424  -8.173  1.00 10.00      A    H  
ATOM   2789  C   GLN A 289     -20.307   1.210  -7.898  1.00 10.00      A    C  
ATOM   2790  O   GLN A 289     -19.679   1.809  -8.775  1.00 10.00      A    O  
ATOM   2791  N   GLU A 290     -21.575   1.461  -7.624  1.00 10.00      A    N  
ATOM   2792  HN  GLU A 290     -22.017   0.965  -6.903  1.00 10.00      A    H  
ATOM   2793  CA  GLU A 290     -22.326   2.468  -8.350  1.00 10.00      A    C  
ATOM   2794  CB  GLU A 290     -23.825   2.266  -8.113  1.00 10.00      A    C  
ATOM   2795  CG  GLU A 290     -24.719   2.746  -9.245  1.00 10.00      A    C  
ATOM   2796  CD  GLU A 290     -26.093   2.101  -9.210  1.00 10.00      A    C  
ATOM   2797  OE1 GLU A 290     -26.918   2.401 -10.096  1.00 10.00      A    O  
ATOM   2798  OE2 GLU A 290     -26.352   1.282  -8.298  1.00 10.00      A    O  
ATOM   2799  C   GLU A 290     -21.896   3.866  -7.910  1.00 10.00      A    C  
ATOM   2800  O   GLU A 290     -21.585   4.722  -8.740  1.00 10.00      A    O  
ATOM   2801  N   LEU A 291     -21.844   4.073  -6.600  1.00 10.00      A    N  
ATOM   2802  HN  LEU A 291     -22.075   3.329  -5.990  1.00 10.00      A    H  
ATOM   2803  CA  LEU A 291     -21.461   5.359  -6.035  1.00 10.00      A    C  
ATOM   2804  CB  LEU A 291     -21.740   5.389  -4.527  1.00 10.00      A    C  
ATOM   2805  CG  LEU A 291     -21.391   6.690  -3.792  1.00 10.00      A    C  
ATOM   2806  CD1 LEU A 291     -22.448   7.012  -2.753  1.00 10.00      A    C  
ATOM   2807  CD2 LEU A 291     -20.021   6.596  -3.134  1.00 10.00      A    C  
ATOM   2808  C   LEU A 291     -19.995   5.682  -6.304  1.00 10.00      A    C  
ATOM   2809  O   LEU A 291     -19.657   6.805  -6.651  1.00 10.00      A    O  
ATOM   2810  N   ILE A 292     -19.129   4.694  -6.147  1.00 10.00      A    N  
ATOM   2811  HN  ILE A 292     -19.459   3.804  -5.883  1.00 10.00      A    H  
ATOM   2812  CA  ILE A 292     -17.696   4.888  -6.354  1.00 10.00      A    C  
ATOM   2813  CB  ILE A 292     -16.892   3.630  -5.949  1.00 10.00      A    C  
ATOM   2814  CG1 ILE A 292     -16.962   3.427  -4.434  1.00 10.00      A    C  
ATOM   2815  CG2 ILE A 292     -15.441   3.721  -6.407  1.00 10.00      A    C  
ATOM   2816  CD1 ILE A 292     -16.511   2.058  -3.980  1.00 10.00      A    C  
ATOM   2817  C   ILE A 292     -17.374   5.277  -7.797  1.00 10.00      A    C  
ATOM   2818  O   ILE A 292     -16.487   6.094  -8.048  1.00 10.00      A    O  
ATOM   2819  N   ARG A 293     -18.119   4.716  -8.734  1.00 10.00      A    N  
ATOM   2820  HN  ARG A 293     -18.842   4.110  -8.468  1.00 10.00      A    H  
ATOM   2821  CA  ARG A 293     -17.896   4.976 -10.152  1.00 10.00      A    C  
ATOM   2822  CB  ARG A 293     -18.399   3.786 -10.978  1.00 10.00      A    C  
ATOM   2823  CG  ARG A 293     -18.027   3.819 -12.453  1.00 10.00      A    C  
ATOM   2824  CD  ARG A 293     -18.632   2.638 -13.197  1.00 10.00      A    C  
ATOM   2825  NE  ARG A 293     -20.062   2.503 -12.920  1.00 10.00      A    N  
ATOM   2826  HE  ARG A 293     -20.319   2.322 -11.988  1.00 10.00      A    H  
ATOM   2827  CZ  ARG A 293     -21.019   2.604 -13.846  1.00 10.00      A    C  
ATOM   2828  NH1 ARG A 293     -20.702   2.844 -15.116  1.00 10.00      A    N  
ATOM   2829 HH11 ARG A 293     -21.453   2.928 -15.845  1.00 10.00      A    H  
ATOM   2830 HH12 ARG A 293     -19.704   2.947 -15.394  1.00 10.00      A    H  
ATOM   2831  NH2 ARG A 293     -22.295   2.473 -13.495  1.00 10.00      A    N  
ATOM   2832 HH21 ARG A 293     -23.046   2.551 -14.212  1.00 10.00      A    H  
ATOM   2833 HH22 ARG A 293     -22.550   2.289 -12.500  1.00 10.00      A    H  
ATOM   2834  C   ARG A 293     -18.551   6.281 -10.626  1.00 10.00      A    C  
ATOM   2835  O   ARG A 293     -18.299   6.736 -11.743  1.00 10.00      A    O  
ATOM   2836  N   GLN A 294     -19.386   6.881  -9.789  1.00 10.00      A    N  
ATOM   2837  HN  GLN A 294     -19.551   6.488  -8.908  1.00 10.00      A    H  
ATOM   2838  CA  GLN A 294     -20.063   8.122 -10.161  1.00 10.00      A    C  
ATOM   2839  CB  GLN A 294     -21.584   7.937 -10.137  1.00 10.00      A    C  
ATOM   2840  CG  GLN A 294     -22.131   7.196 -11.351  1.00 10.00      A    C  
ATOM   2841  CD  GLN A 294     -23.536   6.659 -11.145  1.00 10.00      A    C  
ATOM   2842  OE1 GLN A 294     -24.339   7.234 -10.413  1.00 10.00      A    O  
ATOM   2843  NE2 GLN A 294     -23.845   5.545 -11.796  1.00 10.00      A    N  
ATOM   2844 HE21 GLN A 294     -23.164   5.139 -12.365  1.00 10.00      A    H  
ATOM   2845 HE22 GLN A 294     -24.744   5.176 -11.672  1.00 10.00      A    H  
ATOM   2846  C   GLN A 294     -19.645   9.297  -9.280  1.00 10.00      A    C  
ATOM   2847  O   GLN A 294     -19.556  10.430  -9.743  1.00 10.00      A    O  
ATOM   2848  N   GLY A 295     -19.381   9.022  -8.012  1.00 10.00      A    N  
ATOM   2849  HN  GLY A 295     -19.463   8.098  -7.692  1.00 10.00      A    H  
ATOM   2850  CA  GLY A 295     -18.987  10.067  -7.093  1.00 10.00      A    C  
ATOM   2851  C   GLY A 295     -20.135  11.009  -6.801  1.00 10.00      A    C  
ATOM   2852  O   GLY A 295     -21.167  10.595  -6.271  1.00 10.00      A    O  
ATOM   2853  N   THR A 296     -19.963  12.270  -7.161  1.00 10.00      A    N  
ATOM   2854  HN  THR A 296     -19.112  12.540  -7.580  1.00 10.00      A    H  
ATOM   2855  CA  THR A 296     -20.989  13.275  -6.950  1.00 10.00      A    C  
ATOM   2856  CB  THR A 296     -20.367  14.682  -6.932  1.00 10.00      A    C  
ATOM   2857  OG1 THR A 296     -19.446  14.809  -8.024  1.00 10.00      A    O  
ATOM   2858  HG1 THR A 296     -19.908  14.656  -8.864  1.00 10.00      A    H  
ATOM   2859  CG2 THR A 296     -19.623  14.916  -5.628  1.00 10.00      A    C  
ATOM   2860  C   THR A 296     -22.023  13.213  -8.064  1.00 10.00      A    C  
ATOM   2861  O   THR A 296     -23.111  13.777  -7.956  1.00 10.00      A    O  
ATOM   2862  N   ASP A 297     -21.676  12.498  -9.125  1.00 10.00      A    N  
ATOM   2863  HN  ASP A 297     -20.801  12.055  -9.134  1.00 10.00      A    H  
ATOM   2864  CA  ASP A 297     -22.544  12.360 -10.288  1.00 10.00      A    C  
ATOM   2865  CB  ASP A 297     -21.712  12.079 -11.552  1.00 10.00      A    C  
ATOM   2866  CG  ASP A 297     -20.478  12.968 -11.688  1.00 10.00      A    C  
ATOM   2867  OD1 ASP A 297     -20.404  14.015 -11.006  1.00 10.00      A    O  
ATOM   2868  OD2 ASP A 297     -19.571  12.613 -12.475  1.00 10.00      A    O  
ATOM   2869  C   ASP A 297     -23.572  11.253 -10.065  1.00 10.00      A    C  
ATOM   2870  O   ASP A 297     -24.270  10.832 -10.987  1.00 10.00      A    O  
ATOM   2871  N   TYR A 298     -23.658  10.794  -8.822  1.00 10.00      A    N  
ATOM   2872  HN  TYR A 298     -23.074  11.182  -8.139  1.00 10.00      A    H  
ATOM   2873  CA  TYR A 298     -24.590   9.744  -8.440  1.00 10.00      A    C  
ATOM   2874  CB  TYR A 298     -24.130   9.120  -7.113  1.00 10.00      A    C  
ATOM   2875  CG  TYR A 298     -24.902   7.899  -6.656  1.00 10.00      A    C  
ATOM   2876  CD1 TYR A 298     -25.243   7.736  -5.320  1.00 10.00      A    C  
ATOM   2877  CD2 TYR A 298     -25.277   6.902  -7.549  1.00 10.00      A    C  
ATOM   2878  CE1 TYR A 298     -25.935   6.623  -4.885  1.00 10.00      A    C  
ATOM   2879  CE2 TYR A 298     -25.973   5.783  -7.124  1.00 10.00      A    C  
ATOM   2880  CZ  TYR A 298     -26.298   5.649  -5.790  1.00 10.00      A    C  
ATOM   2881  OH  TYR A 298     -26.989   4.536  -5.354  1.00 10.00      A    O  
ATOM   2882  HH  TYR A 298     -27.850   4.803  -5.027  1.00 10.00      A    H  
ATOM   2883  C   TYR A 298     -26.011  10.300  -8.313  1.00 10.00      A    C  
ATOM   2884  O   TYR A 298     -26.228  11.335  -7.676  1.00 10.00      A    O  
ATOM   2885  N   LYS A 299     -26.974   9.593  -8.906  1.00 10.00      A    N  
ATOM   2886  HN  LYS A 299     -26.721   8.782  -9.398  1.00 10.00      A    H  
ATOM   2887  CA  LYS A 299     -28.389   9.995  -8.887  1.00 10.00      A    C  
ATOM   2888  CB  LYS A 299     -29.242   8.970  -9.652  1.00 10.00      A    C  
ATOM   2889  CG  LYS A 299     -30.693   9.387  -9.878  1.00 10.00      A    C  
ATOM   2890  CD  LYS A 299     -31.550   8.213 -10.338  1.00 10.00      A    C  
ATOM   2891  CE  LYS A 299     -32.978   8.646 -10.648  1.00 10.00      A    C  
ATOM   2892  NZ  LYS A 299     -33.820   7.507 -11.114  1.00 10.00      A    N  
ATOM   2893  HZ1 LYS A 299     -34.826   7.775 -11.107  1.00 10.00      A    H  
ATOM   2894  HZ2 LYS A 299     -33.689   6.683 -10.487  1.00 10.00      A    H  
ATOM   2895  HZ3 LYS A 299     -33.553   7.232 -12.082  1.00 10.00      A    H  
ATOM   2896  C   LYS A 299     -28.939  10.161  -7.466  1.00 10.00      A    C  
ATOM   2897  O   LYS A 299     -29.988  10.768  -7.263  1.00 10.00      A    O  
ATOM   2898  N   HIS A 300     -28.242   9.615  -6.483  1.00 10.00      A    N  
ATOM   2899  HN  HIS A 300     -27.400   9.159  -6.688  1.00 10.00      A    H  
ATOM   2900  CA  HIS A 300     -28.694   9.712  -5.102  1.00 10.00      A    C  
ATOM   2901  CB  HIS A 300     -28.992   8.325  -4.523  1.00 10.00      A    C  
ATOM   2902  CG  HIS A 300     -30.355   7.784  -4.851  1.00 10.00      A    C  
ATOM   2903  ND1 HIS A 300     -31.467   8.013  -4.069  1.00 10.00      A    N  
ATOM   2904  HD1 HIS A 300     -31.501   8.578  -3.256  1.00 10.00      A    H  
ATOM   2905  CD2 HIS A 300     -30.773   6.986  -5.864  1.00 10.00      A    C  
ATOM   2906  CE1 HIS A 300     -32.506   7.380  -4.582  1.00 10.00      A    C  
ATOM   2907  NE2 HIS A 300     -32.111   6.750  -5.672  1.00 10.00      A    N  
ATOM   2908  HE2 HIS A 300     -32.684   6.197  -6.244  1.00 10.00      A    H  
ATOM   2909  C   HIS A 300     -27.681  10.440  -4.227  1.00 10.00      A    C  
ATOM   2910  O   HIS A 300     -27.745  10.353  -3.004  1.00 10.00      A    O  
ATOM   2911  N   TRP A 301     -26.753  11.158  -4.853  1.00 10.00      A    N  
ATOM   2912  HN  TRP A 301     -26.759  11.206  -5.835  1.00 10.00      A    H  
ATOM   2913  CA  TRP A 301     -25.729  11.892  -4.112  1.00 10.00      A    C  
ATOM   2914  CB  TRP A 301     -24.599  12.399  -5.015  1.00 10.00      A    C  
ATOM   2915  CG  TRP A 301     -23.548  13.164  -4.264  1.00 10.00      A    C  
ATOM   2916  CD1 TRP A 301     -23.373  14.518  -4.251  1.00 10.00      A    C  
ATOM   2917  CD2 TRP A 301     -22.534  12.621  -3.404  1.00 10.00      A    C  
ATOM   2918  NE1 TRP A 301     -22.319  14.853  -3.437  1.00 10.00      A    N  
ATOM   2919  HE1 TRP A 301     -22.000  15.765  -3.265  1.00 10.00      A    H  
ATOM   2920  CE2 TRP A 301     -21.784  13.705  -2.908  1.00 10.00      A    C  
ATOM   2921  CE3 TRP A 301     -22.187  11.323  -3.007  1.00 10.00      A    C  
ATOM   2922  CZ2 TRP A 301     -20.710  13.532  -2.034  1.00 10.00      A    C  
ATOM   2923  CZ3 TRP A 301     -21.121  11.154  -2.142  1.00 10.00      A    C  
ATOM   2924  CH2 TRP A 301     -20.395  12.252  -1.664  1.00 10.00      A    C  
ATOM   2925  C   TRP A 301     -26.302  13.028  -3.249  1.00 10.00      A    C  
ATOM   2926  O   TRP A 301     -25.950  13.130  -2.078  1.00 10.00      A    O  
ATOM   2927  N   PRO A 302     -27.179  13.906  -3.805  1.00 10.00      A    N  
ATOM   2928  CA  PRO A 302     -27.773  15.023  -3.046  1.00 10.00      A    C  
ATOM   2929  CB  PRO A 302     -28.869  15.537  -3.978  1.00 10.00      A    C  
ATOM   2930  CG  PRO A 302     -28.366  15.218  -5.342  1.00 10.00      A    C  
ATOM   2931  CD  PRO A 302     -27.635  13.912  -5.213  1.00 10.00      A    C  
ATOM   2932  C   PRO A 302     -28.374  14.594  -1.704  1.00 10.00      A    C  
ATOM   2933  O   PRO A 302     -28.341  15.350  -0.735  1.00 10.00      A    O  
ATOM   2934  N   GLN A 303     -28.912  13.381  -1.652  1.00 10.00      A    N  
ATOM   2935  HN  GLN A 303     -28.904  12.822  -2.454  1.00 10.00      A    H  
ATOM   2936  CA  GLN A 303     -29.510  12.861  -0.425  1.00 10.00      A    C  
ATOM   2937  CB  GLN A 303     -30.400  11.659  -0.737  1.00 10.00      A    C  
ATOM   2938  CG  GLN A 303     -31.790  12.015  -1.241  1.00 10.00      A    C  
ATOM   2939  CD  GLN A 303     -32.565  10.793  -1.695  1.00 10.00      A    C  
ATOM   2940  OE1 GLN A 303     -31.989   9.849  -2.237  1.00 10.00      A    O  
ATOM   2941  NE2 GLN A 303     -33.871  10.796  -1.469  1.00 10.00      A    N  
ATOM   2942 HE21 GLN A 303     -34.264  11.578  -1.028  1.00 10.00      A    H  
ATOM   2943 HE22 GLN A 303     -34.392  10.008  -1.743  1.00 10.00      A    H  
ATOM   2944  C   GLN A 303     -28.431  12.465   0.581  1.00 10.00      A    C  
ATOM   2945  O   GLN A 303     -28.623  12.566   1.791  1.00 10.00      A    O  
ATOM   2946  N   ILE A 304     -27.291  12.024   0.067  1.00 10.00      A    N  
ATOM   2947  HN  ILE A 304     -27.195  11.987  -0.907  1.00 10.00      A    H  
ATOM   2948  CA  ILE A 304     -26.171  11.610   0.903  1.00 10.00      A    C  
ATOM   2949  CB  ILE A 304     -25.219  10.679   0.122  1.00 10.00      A    C  
ATOM   2950  CG1 ILE A 304     -25.974   9.428  -0.333  1.00 10.00      A    C  
ATOM   2951  CG2 ILE A 304     -24.012  10.296   0.967  1.00 10.00      A    C  
ATOM   2952  CD1 ILE A 304     -25.284   8.665  -1.437  1.00 10.00      A    C  
ATOM   2953  C   ILE A 304     -25.402  12.831   1.395  1.00 10.00      A    C  
ATOM   2954  O   ILE A 304     -24.850  12.835   2.495  1.00 10.00      A    O  
ATOM   2955  N   ALA A 305     -25.391  13.875   0.577  1.00 10.00      A    N  
ATOM   2956  HN  ALA A 305     -25.854  13.806  -0.287  1.00 10.00      A    H  
ATOM   2957  CA  ALA A 305     -24.702  15.116   0.917  1.00 10.00      A    C  
ATOM   2958  CB  ALA A 305     -24.730  16.080  -0.259  1.00 10.00      A    C  
ATOM   2959  C   ALA A 305     -25.316  15.766   2.153  1.00 10.00      A    C  
ATOM   2960  O   ALA A 305     -24.694  16.607   2.798  1.00 10.00      A    O  
ATOM   2961  N   GLN A 306     -26.537  15.365   2.479  1.00 10.00      A    N  
ATOM   2962  HN  GLN A 306     -26.982  14.690   1.924  1.00 10.00      A    H  
ATOM   2963  CA  GLN A 306     -27.234  15.898   3.639  1.00 10.00      A    C  
ATOM   2964  CB  GLN A 306     -28.745  15.739   3.475  1.00 10.00      A    C  
ATOM   2965  CG  GLN A 306     -29.337  16.639   2.402  1.00 10.00      A    C  
ATOM   2966  CD  GLN A 306     -30.805  16.366   2.151  1.00 10.00      A    C  
ATOM   2967  OE1 GLN A 306     -31.271  15.235   2.264  1.00 10.00      A    O  
ATOM   2968  NE2 GLN A 306     -31.548  17.407   1.807  1.00 10.00      A    N  
ATOM   2969 HE21 GLN A 306     -31.114  18.283   1.733  1.00 10.00      A    H  
ATOM   2970 HE22 GLN A 306     -32.500  17.257   1.645  1.00 10.00      A    H  
ATOM   2971  C   GLN A 306     -26.755  15.225   4.924  1.00 10.00      A    C  
ATOM   2972  O   GLN A 306     -27.148  15.609   6.022  1.00 10.00      A    O  
ATOM   2973  N   PHE A 307     -25.903  14.217   4.774  1.00 10.00      A    N  
ATOM   2974  HN  PHE A 307     -25.635  13.949   3.868  1.00 10.00      A    H  
ATOM   2975  CA  PHE A 307     -25.354  13.497   5.917  1.00 10.00      A    C  
ATOM   2976  CB  PHE A 307     -25.401  11.984   5.680  1.00 10.00      A    C  
ATOM   2977  CG  PHE A 307     -26.785  11.426   5.517  1.00 10.00      A    C  
ATOM   2978  CD1 PHE A 307     -27.708  11.516   6.546  1.00 10.00      A    C  
ATOM   2979  CD2 PHE A 307     -27.159  10.804   4.338  1.00 10.00      A    C  
ATOM   2980  CE1 PHE A 307     -28.979  10.999   6.400  1.00 10.00      A    C  
ATOM   2981  CE2 PHE A 307     -28.429  10.284   4.185  1.00 10.00      A    C  
ATOM   2982  CZ  PHE A 307     -29.340  10.383   5.218  1.00 10.00      A    C  
ATOM   2983  C   PHE A 307     -23.915  13.929   6.163  1.00 10.00      A    C  
ATOM   2984  O   PHE A 307     -23.208  13.343   6.983  1.00 10.00      A    O  
ATOM   2985  N   ALA A 308     -23.489  14.958   5.448  1.00 10.00      A    N  
ATOM   2986  HN  ALA A 308     -24.105  15.395   4.824  1.00 10.00      A    H  
ATOM   2987  CA  ALA A 308     -22.134  15.471   5.577  1.00 10.00      A    C  
ATOM   2988  CB  ALA A 308     -21.535  15.735   4.203  1.00 10.00      A    C  
ATOM   2989  C   ALA A 308     -22.110  16.740   6.422  1.00 10.00      A    C  
ATOM   2990  O   ALA A 308     -22.628  17.780   6.013  1.00 10.00      A    O  
ATOM   2991  N   PRO A 309     -21.518  16.667   7.621  1.00 10.00      A    N  
ATOM   2992  CA  PRO A 309     -21.425  17.817   8.518  1.00 10.00      A    C  
ATOM   2993  CB  PRO A 309     -20.869  17.218   9.814  1.00 10.00      A    C  
ATOM   2994  CG  PRO A 309     -20.146  15.989   9.383  1.00 10.00      A    C  
ATOM   2995  CD  PRO A 309     -20.896  15.461   8.195  1.00 10.00      A    C  
ATOM   2996  C   PRO A 309     -20.472  18.878   7.974  1.00 10.00      A    C  
ATOM   2997  O   PRO A 309     -19.405  18.558   7.445  1.00 10.00      A    O  
ATOM   2998  N   SER A 310     -20.872  20.136   8.092  1.00 10.00      A    N  
ATOM   2999  HN  SER A 310     -21.742  20.324   8.497  1.00 10.00      A    H  
ATOM   3000  CA  SER A 310     -20.059  21.246   7.631  1.00 10.00      A    C  
ATOM   3001  CB  SER A 310     -20.885  22.532   7.686  1.00 10.00      A    C  
ATOM   3002  OG  SER A 310     -21.712  22.547   8.840  1.00 10.00      A    O  
ATOM   3003  HG  SER A 310     -22.212  23.369   8.863  1.00 10.00      A    H  
ATOM   3004  C   SER A 310     -18.812  21.380   8.500  1.00 10.00      A    C  
ATOM   3005  O   SER A 310     -18.715  20.741   9.545  1.00 10.00      A    O  
ATOM   3006  N   ALA A 311     -17.870  22.219   8.072  1.00 10.00      A    N  
ATOM   3007  HN  ALA A 311     -18.009  22.699   7.231  1.00 10.00      A    H  
ATOM   3008  CA  ALA A 311     -16.626  22.434   8.815  1.00 10.00      A    C  
ATOM   3009  CB  ALA A 311     -15.800  23.525   8.153  1.00 10.00      A    C  
ATOM   3010  C   ALA A 311     -16.890  22.775  10.282  1.00 10.00      A    C  
ATOM   3011  O   ALA A 311     -16.169  22.330  11.172  1.00 10.00      A    O  
ATOM   3012  N   SER A 312     -17.942  23.545  10.526  1.00 10.00      A    N  
ATOM   3013  HN  SER A 312     -18.492  23.854   9.777  1.00 10.00      A    H  
ATOM   3014  CA  SER A 312     -18.306  23.947  11.875  1.00 10.00      A    C  
ATOM   3015  CB  SER A 312     -19.344  25.066  11.798  1.00 10.00      A    C  
ATOM   3016  OG  SER A 312     -20.016  25.037  10.544  1.00 10.00      A    O  
ATOM   3017  HG  SER A 312     -20.617  25.786  10.487  1.00 10.00      A    H  
ATOM   3018  C   SER A 312     -18.857  22.771  12.682  1.00 10.00      A    C  
ATOM   3019  O   SER A 312     -18.453  22.544  13.822  1.00 10.00      A    O  
ATOM   3020  N   ALA A 313     -19.771  22.019  12.079  1.00 10.00      A    N  
ATOM   3021  HN  ALA A 313     -20.039  22.240  11.162  1.00 10.00      A    H  
ATOM   3022  CA  ALA A 313     -20.384  20.874  12.745  1.00 10.00      A    C  
ATOM   3023  CB  ALA A 313     -21.613  20.407  11.982  1.00 10.00      A    C  
ATOM   3024  C   ALA A 313     -19.392  19.728  12.912  1.00 10.00      A    C  
ATOM   3025  O   ALA A 313     -19.435  19.002  13.899  1.00 10.00      A    O  
ATOM   3026  N   PHE A 314     -18.503  19.578  11.944  1.00 10.00      A    N  
ATOM   3027  HN  PHE A 314     -18.530  20.192  11.175  1.00 10.00      A    H  
ATOM   3028  CA  PHE A 314     -17.496  18.524  11.969  1.00 10.00      A    C  
ATOM   3029  CB  PHE A 314     -16.593  18.632  10.734  1.00 10.00      A    C  
ATOM   3030  CG  PHE A 314     -15.500  17.603  10.665  1.00 10.00      A    C  
ATOM   3031  CD1 PHE A 314     -14.177  17.971  10.837  1.00 10.00      A    C  
ATOM   3032  CD2 PHE A 314     -15.795  16.272  10.423  1.00 10.00      A    C  
ATOM   3033  CE1 PHE A 314     -13.165  17.032  10.771  1.00 10.00      A    C  
ATOM   3034  CE2 PHE A 314     -14.789  15.327  10.355  1.00 10.00      A    C  
ATOM   3035  CZ  PHE A 314     -13.472  15.707  10.530  1.00 10.00      A    C  
ATOM   3036  C   PHE A 314     -16.665  18.572  13.251  1.00 10.00      A    C  
ATOM   3037  O   PHE A 314     -16.566  17.581  13.973  1.00 10.00      A    O  
ATOM   3038  N   PHE A 315     -16.109  19.737  13.549  1.00 10.00      A    N  
ATOM   3039  HN  PHE A 315     -16.257  20.504  12.955  1.00 10.00      A    H  
ATOM   3040  CA  PHE A 315     -15.279  19.910  14.737  1.00 10.00      A    C  
ATOM   3041  CB  PHE A 315     -14.290  21.064  14.536  1.00 10.00      A    C  
ATOM   3042  CG  PHE A 315     -13.223  20.795  13.509  1.00 10.00      A    C  
ATOM   3043  CD1 PHE A 315     -12.117  20.025  13.826  1.00 10.00      A    C  
ATOM   3044  CD2 PHE A 315     -13.325  21.315  12.228  1.00 10.00      A    C  
ATOM   3045  CE1 PHE A 315     -11.132  19.776  12.888  1.00 10.00      A    C  
ATOM   3046  CE2 PHE A 315     -12.344  21.071  11.284  1.00 10.00      A    C  
ATOM   3047  CZ  PHE A 315     -11.246  20.301  11.615  1.00 10.00      A    C  
ATOM   3048  C   PHE A 315     -16.109  20.146  16.001  1.00 10.00      A    C  
ATOM   3049  O   PHE A 315     -15.559  20.262  17.095  1.00 10.00      A    O  
ATOM   3050  N   GLY A 316     -17.428  20.211  15.859  1.00 10.00      A    N  
ATOM   3051  HN  GLY A 316     -17.828  20.105  14.971  1.00 10.00      A    H  
ATOM   3052  CA  GLY A 316     -18.274  20.452  17.016  1.00 10.00      A    C  
ATOM   3053  C   GLY A 316     -19.184  19.289  17.361  1.00 10.00      A    C  
ATOM   3054  O   GLY A 316     -19.901  19.332  18.359  1.00 10.00      A    O  
ATOM   3055  N   MET A 317     -19.170  18.255  16.535  1.00 10.00      A    N  
ATOM   3056  HN  MET A 317     -18.593  18.282  15.745  1.00 10.00      A    H  
ATOM   3057  CA  MET A 317     -20.009  17.084  16.770  1.00 10.00      A    C  
ATOM   3058  CB  MET A 317     -21.155  17.018  15.754  1.00 10.00      A    C  
ATOM   3059  CG  MET A 317     -22.184  18.131  15.881  1.00 10.00      A    C  
ATOM   3060  SD  MET A 317     -23.511  17.993  14.665  1.00 10.00      A    S  
ATOM   3061  CE  MET A 317     -24.275  16.454  15.168  1.00 10.00      A    C  
ATOM   3062  C   MET A 317     -19.195  15.800  16.709  1.00 10.00      A    C  
ATOM   3063  O   MET A 317     -19.615  14.759  17.215  1.00 10.00      A    O  
ATOM   3064  N   SER A 318     -18.027  15.872  16.091  1.00 10.00      A    N  
ATOM   3065  HN  SER A 318     -17.719  16.730  15.728  1.00 10.00      A    H  
ATOM   3066  CA  SER A 318     -17.177  14.707  15.966  1.00 10.00      A    C  
ATOM   3067  CB  SER A 318     -16.712  14.541  14.515  1.00 10.00      A    C  
ATOM   3068  OG  SER A 318     -17.778  14.818  13.621  1.00 10.00      A    O  
ATOM   3069  HG  SER A 318     -18.093  15.716  13.772  1.00 10.00      A    H  
ATOM   3070  C   SER A 318     -15.981  14.820  16.897  1.00 10.00      A    C  
ATOM   3071  O   SER A 318     -15.304  15.845  16.927  1.00 10.00      A    O  
ATOM   3072  N   ARG A 319     -15.745  13.773  17.674  1.00 10.00      A    N  
ATOM   3073  HN  ARG A 319     -16.352  13.000  17.632  1.00 10.00      A    H  
ATOM   3074  CA  ARG A 319     -14.619  13.745  18.592  1.00 10.00      A    C  
ATOM   3075  CB  ARG A 319     -14.715  12.540  19.532  1.00 10.00      A    C  
ATOM   3076  CG  ARG A 319     -15.927  12.565  20.451  1.00 10.00      A    C  
ATOM   3077  CD  ARG A 319     -15.918  11.381  21.407  1.00 10.00      A    C  
ATOM   3078  NE  ARG A 319     -17.053  11.416  22.329  1.00 10.00      A    N  
ATOM   3079  HE  ARG A 319     -17.800  12.007  22.089  1.00 10.00      A    H  
ATOM   3080  CZ  ARG A 319     -17.129  10.706  23.458  1.00 10.00      A    C  
ATOM   3081  NH1 ARG A 319     -16.131   9.898  23.814  1.00 10.00      A    N  
ATOM   3082 HH11 ARG A 319     -15.283   9.814  23.212  1.00 10.00      A    H  
ATOM   3083 HH12 ARG A 319     -16.191   9.344  24.695  1.00 10.00      A    H  
ATOM   3084  NH2 ARG A 319     -18.207  10.805  24.231  1.00 10.00      A    N  
ATOM   3085 HH21 ARG A 319     -18.993  11.435  23.957  1.00 10.00      A    H  
ATOM   3086 HH22 ARG A 319     -18.274  10.255  25.113  1.00 10.00      A    H  
ATOM   3087  C   ARG A 319     -13.322  13.697  17.804  1.00 10.00      A    C  
ATOM   3088  O   ARG A 319     -12.966  12.660  17.246  1.00 10.00      A    O  
ATOM   3089  N   ILE A 320     -12.648  14.834  17.735  1.00 10.00      A    N  
ATOM   3090  HN  ILE A 320     -13.004  15.626  18.191  1.00 10.00      A    H  
ATOM   3091  CA  ILE A 320     -11.395  14.946  17.004  1.00 10.00      A    C  
ATOM   3092  CB  ILE A 320     -11.143  16.402  16.538  1.00 10.00      A    C  
ATOM   3093  CG1 ILE A 320     -12.383  16.984  15.843  1.00 10.00      A    C  
ATOM   3094  CG2 ILE A 320      -9.925  16.482  15.626  1.00 10.00      A    C  
ATOM   3095  CD1 ILE A 320     -12.787  16.259  14.575  1.00 10.00      A    C  
ATOM   3096  C   ILE A 320     -10.228  14.495  17.875  1.00 10.00      A    C  
ATOM   3097  O   ILE A 320     -10.140  14.861  19.047  1.00 10.00      A    O  
ATOM   3098  N   GLY A 321      -9.352  13.689  17.302  1.00 10.00      A    N  
ATOM   3099  HN  GLY A 321      -9.495  13.410  16.368  1.00 10.00      A    H  
ATOM   3100  CA  GLY A 321      -8.197  13.205  18.018  1.00 10.00      A    C  
ATOM   3101  C   GLY A 321      -6.999  13.089  17.103  1.00 10.00      A    C  
ATOM   3102  O   GLY A 321      -7.100  13.356  15.904  1.00 10.00      A    O  
ATOM   3103  N   MET A 322      -5.865  12.698  17.659  1.00 10.00      A    N  
ATOM   3104  HN  MET A 322      -5.846  12.488  18.616  1.00 10.00      A    H  
ATOM   3105  CA  MET A 322      -4.647  12.550  16.880  1.00 10.00      A    C  
ATOM   3106  CB  MET A 322      -3.679  13.706  17.142  1.00 10.00      A    C  
ATOM   3107  CG  MET A 322      -3.966  14.958  16.329  1.00 10.00      A    C  
ATOM   3108  SD  MET A 322      -2.721  16.244  16.567  1.00 10.00      A    S  
ATOM   3109  CE  MET A 322      -2.937  16.614  18.307  1.00 10.00      A    C  
ATOM   3110  C   MET A 322      -3.974  11.225  17.186  1.00 10.00      A    C  
ATOM   3111  O   MET A 322      -3.704  10.905  18.343  1.00 10.00      A    O  
ATOM   3112  N   GLU A 323      -3.717  10.457  16.146  1.00 10.00      A    N  
ATOM   3113  HN  GLU A 323      -3.961  10.774  15.248  1.00 10.00      A    H  
ATOM   3114  CA  GLU A 323      -3.078   9.162  16.289  1.00 10.00      A    C  
ATOM   3115  CB  GLU A 323      -3.946   8.086  15.638  1.00 10.00      A    C  
ATOM   3116  CG  GLU A 323      -3.611   6.666  16.061  1.00 10.00      A    C  
ATOM   3117  CD  GLU A 323      -4.571   5.653  15.472  1.00 10.00      A    C  
ATOM   3118  OE1 GLU A 323      -4.106   4.577  15.036  1.00 10.00      A    O  
ATOM   3119  OE2 GLU A 323      -5.786   5.940  15.440  1.00 10.00      A    O  
ATOM   3120  C   GLU A 323      -1.705   9.194  15.634  1.00 10.00      A    C  
ATOM   3121  O   GLU A 323      -1.530   9.803  14.581  1.00 10.00      A    O  
ATOM   3122  N   VAL A 324      -0.727   8.563  16.260  1.00 10.00      A    N  
ATOM   3123  HN  VAL A 324      -0.913   8.098  17.102  1.00 10.00      A    H  
ATOM   3124  CA  VAL A 324       0.618   8.537  15.710  1.00 10.00      A    C  
ATOM   3125  CB  VAL A 324       1.690   8.959  16.737  1.00 10.00      A    C  
ATOM   3126  CG1 VAL A 324       3.016   9.230  16.041  1.00 10.00      A    C  
ATOM   3127  CG2 VAL A 324       1.237  10.183  17.520  1.00 10.00      A    C  
ATOM   3128  C   VAL A 324       0.943   7.157  15.156  1.00 10.00      A    C  
ATOM   3129  O   VAL A 324       1.490   6.304  15.856  1.00 10.00      A    O  
ATOM   3130  N   THR A 325       0.578   6.940  13.904  1.00 10.00      A    N  
ATOM   3131  HN  THR A 325       0.130   7.655  13.404  1.00 10.00      A    H  
ATOM   3132  CA  THR A 325       0.827   5.673  13.245  1.00 10.00      A    C  
ATOM   3133  CB  THR A 325      -0.248   5.391  12.177  1.00 10.00      A    C  
ATOM   3134  OG1 THR A 325      -0.416   6.545  11.337  1.00 10.00      A    O  
ATOM   3135  HG1 THR A 325       0.252   7.209  11.559  1.00 10.00      A    H  
ATOM   3136  CG2 THR A 325      -1.576   5.048  12.835  1.00 10.00      A    C  
ATOM   3137  C   THR A 325       2.199   5.690  12.583  1.00 10.00      A    C  
ATOM   3138  O   THR A 325       2.762   6.758  12.352  1.00 10.00      A    O  
ATOM   3139  N   PRO A 326       2.758   4.510  12.276  1.00 10.00      A    N  
ATOM   3140  CA  PRO A 326       4.069   4.400  11.624  1.00 10.00      A    C  
ATOM   3141  CB  PRO A 326       4.244   2.891  11.429  1.00 10.00      A    C  
ATOM   3142  CG  PRO A 326       3.354   2.269  12.445  1.00 10.00      A    C  
ATOM   3143  CD  PRO A 326       2.177   3.190  12.571  1.00 10.00      A    C  
ATOM   3144  C   PRO A 326       4.110   5.116  10.268  1.00 10.00      A    C  
ATOM   3145  O   PRO A 326       5.175   5.499   9.788  1.00 10.00      A    O  
ATOM   3146  N   SER A 327       2.948   5.300   9.654  1.00 10.00      A    N  
ATOM   3147  HN  SER A 327       2.124   4.974  10.072  1.00 10.00      A    H  
ATOM   3148  CA  SER A 327       2.869   5.968   8.366  1.00 10.00      A    C  
ATOM   3149  CB  SER A 327       1.718   5.394   7.541  1.00 10.00      A    C  
ATOM   3150  OG  SER A 327       0.657   4.984   8.384  1.00 10.00      A    O  
ATOM   3151  HG  SER A 327      -0.159   4.931   7.875  1.00 10.00      A    H  
ATOM   3152  C   SER A 327       2.710   7.480   8.518  1.00 10.00      A    C  
ATOM   3153  O   SER A 327       2.760   8.212   7.532  1.00 10.00      A    O  
ATOM   3154  N   GLY A 328       2.524   7.952   9.743  1.00 10.00      A    N  
ATOM   3155  HN  GLY A 328       2.498   7.331  10.506  1.00 10.00      A    H  
ATOM   3156  CA  GLY A 328       2.369   9.378   9.962  1.00 10.00      A    C  
ATOM   3157  C   GLY A 328       1.334   9.708  11.021  1.00 10.00      A    C  
ATOM   3158  O   GLY A 328       0.881   8.829  11.753  1.00 10.00      A    O  
ATOM   3159  N   THR A 329       0.961  10.979  11.103  1.00 10.00      A    N  
ATOM   3160  HN  THR A 329       1.348  11.635  10.486  1.00 10.00      A    H  
ATOM   3161  CA  THR A 329      -0.019  11.427  12.077  1.00 10.00      A    C  
ATOM   3162  CB  THR A 329       0.287  12.866  12.535  1.00 10.00      A    C  
ATOM   3163  OG1 THR A 329       1.702  13.093  12.453  1.00 10.00      A    O  
ATOM   3164  HG1 THR A 329       2.134  12.717  13.226  1.00 10.00      A    H  
ATOM   3165  CG2 THR A 329      -0.175  13.081  13.970  1.00 10.00      A    C  
ATOM   3166  C   THR A 329      -1.424  11.370  11.485  1.00 10.00      A    C  
ATOM   3167  O   THR A 329      -1.658  11.833  10.368  1.00 10.00      A    O  
ATOM   3168  N   TRP A 330      -2.345  10.789  12.228  1.00 10.00      A    N  
ATOM   3169  HN  TRP A 330      -2.091  10.423  13.105  1.00 10.00      A    H  
ATOM   3170  CA  TRP A 330      -3.722  10.666  11.786  1.00 10.00      A    C  
ATOM   3171  CB  TRP A 330      -4.214   9.233  11.968  1.00 10.00      A    C  
ATOM   3172  CG  TRP A 330      -4.145   8.400  10.728  1.00 10.00      A    C  
ATOM   3173  CD1 TRP A 330      -3.353   7.311  10.514  1.00 10.00      A    C  
ATOM   3174  CD2 TRP A 330      -4.902   8.586   9.527  1.00 10.00      A    C  
ATOM   3175  NE1 TRP A 330      -3.572   6.805   9.257  1.00 10.00      A    N  
ATOM   3176  HE1 TRP A 330      -3.123   6.022   8.874  1.00 10.00      A    H  
ATOM   3177  CE2 TRP A 330      -4.519   7.570   8.630  1.00 10.00      A    C  
ATOM   3178  CE3 TRP A 330      -5.869   9.514   9.124  1.00 10.00      A    C  
ATOM   3179  CZ2 TRP A 330      -5.070   7.454   7.357  1.00 10.00      A    C  
ATOM   3180  CZ3 TRP A 330      -6.413   9.398   7.860  1.00 10.00      A    C  
ATOM   3181  CH2 TRP A 330      -6.014   8.376   6.991  1.00 10.00      A    C  
ATOM   3182  C   TRP A 330      -4.640  11.598  12.556  1.00 10.00      A    C  
ATOM   3183  O   TRP A 330      -4.422  11.868  13.738  1.00 10.00      A    O  
ATOM   3184  N   LEU A 331      -5.668  12.079  11.876  1.00 10.00      A    N  
ATOM   3185  HN  LEU A 331      -5.771  11.837  10.935  1.00 10.00      A    H  
ATOM   3186  CA  LEU A 331      -6.646  12.957  12.488  1.00 10.00      A    C  
ATOM   3187  CB  LEU A 331      -6.865  14.197  11.620  1.00 10.00      A    C  
ATOM   3188  CG  LEU A 331      -7.462  15.421  12.320  1.00 10.00      A    C  
ATOM   3189  CD1 LEU A 331      -6.524  15.949  13.396  1.00 10.00      A    C  
ATOM   3190  CD2 LEU A 331      -7.781  16.511  11.309  1.00 10.00      A    C  
ATOM   3191  C   LEU A 331      -7.954  12.192  12.679  1.00 10.00      A    C  
ATOM   3192  O   LEU A 331      -8.885  12.310  11.880  1.00 10.00      A    O  
ATOM   3193  N   THR A 332      -7.992  11.369  13.718  1.00 10.00      A    N  
ATOM   3194  HN  THR A 332      -7.208  11.305  14.307  1.00 10.00      A    H  
ATOM   3195  CA  THR A 332      -9.159  10.558  14.025  1.00 10.00      A    C  
ATOM   3196  CB  THR A 332      -8.846   9.575  15.177  1.00 10.00      A    C  
ATOM   3197  OG1 THR A 332      -7.431   9.615  15.466  1.00 10.00      A    O  
ATOM   3198  HG1 THR A 332      -7.080   8.713  15.494  1.00 10.00      A    H  
ATOM   3199  CG2 THR A 332      -9.247   8.156  14.788  1.00 10.00      A    C  
ATOM   3200  C   THR A 332     -10.360  11.429  14.405  1.00 10.00      A    C  
ATOM   3201  O   THR A 332     -10.209  12.473  15.038  1.00 10.00      A    O  
ATOM   3202  N   TYR A 333     -11.547  11.001  13.990  1.00 10.00      A    N  
ATOM   3203  HN  TYR A 333     -11.598  10.182  13.458  1.00 10.00      A    H  
ATOM   3204  CA  TYR A 333     -12.774  11.723  14.292  1.00 10.00      A    C  
ATOM   3205  CB  TYR A 333     -13.104  12.750  13.193  1.00 10.00      A    C  
ATOM   3206  CG  TYR A 333     -13.185  12.181  11.791  1.00 10.00      A    C  
ATOM   3207  CD1 TYR A 333     -12.043  12.025  11.015  1.00 10.00      A    C  
ATOM   3208  CD2 TYR A 333     -14.404  11.797  11.243  1.00 10.00      A    C  
ATOM   3209  CE1 TYR A 333     -12.110  11.505   9.738  1.00 10.00      A    C  
ATOM   3210  CE2 TYR A 333     -14.482  11.276   9.966  1.00 10.00      A    C  
ATOM   3211  CZ  TYR A 333     -13.330  11.131   9.219  1.00 10.00      A    C  
ATOM   3212  OH  TYR A 333     -13.401  10.606   7.949  1.00 10.00      A    O  
ATOM   3213  HH  TYR A 333     -14.166  10.965   7.501  1.00 10.00      A    H  
ATOM   3214  C   TYR A 333     -13.931  10.750  14.493  1.00 10.00      A    C  
ATOM   3215  O   TYR A 333     -14.089   9.793  13.734  1.00 10.00      A    O  
ATOM   3216  N   THR A 334     -14.707  10.968  15.542  1.00 10.00      A    N  
ATOM   3217  HN  THR A 334     -14.490  11.706  16.152  1.00 10.00      A    H  
ATOM   3218  CA  THR A 334     -15.853  10.120  15.831  1.00 10.00      A    C  
ATOM   3219  CB  THR A 334     -15.563   9.169  17.006  1.00 10.00      A    C  
ATOM   3220  OG1 THR A 334     -14.270   8.570  16.830  1.00 10.00      A    O  
ATOM   3221  HG1 THR A 334     -14.215   8.178  15.952  1.00 10.00      A    H  
ATOM   3222  CG2 THR A 334     -16.617   8.072  17.075  1.00 10.00      A    C  
ATOM   3223  C   THR A 334     -17.078  10.965  16.160  1.00 10.00      A    C  
ATOM   3224  O   THR A 334     -17.195  11.510  17.261  1.00 10.00      A    O  
ATOM   3225  N   GLY A 335     -17.978  11.079  15.197  1.00 10.00      A    N  
ATOM   3226  HN  GLY A 335     -17.827  10.622  14.344  1.00 10.00      A    H  
ATOM   3227  CA  GLY A 335     -19.188  11.854  15.389  1.00 10.00      A    C  
ATOM   3228  C   GLY A 335     -20.421  11.075  14.986  1.00 10.00      A    C  
ATOM   3229  O   GLY A 335     -20.317  10.062  14.293  1.00 10.00      A    O  
ATOM   3230  N   ALA A 336     -21.584  11.536  15.419  1.00 10.00      A    N  
ATOM   3231  HN  ALA A 336     -21.606  12.350  15.966  1.00 10.00      A    H  
ATOM   3232  CA  ALA A 336     -22.834  10.865  15.098  1.00 10.00      A    C  
ATOM   3233  CB  ALA A 336     -23.213   9.881  16.194  1.00 10.00      A    C  
ATOM   3234  C   ALA A 336     -23.957  11.864  14.876  1.00 10.00      A    C  
ATOM   3235  O   ALA A 336     -24.077  12.857  15.595  1.00 10.00      A    O  
ATOM   3236  N   ILE A 337     -24.778  11.593  13.879  1.00 10.00      A    N  
ATOM   3237  HN  ILE A 337     -24.629  10.784  13.346  1.00 10.00      A    H  
ATOM   3238  CA  ILE A 337     -25.900  12.457  13.553  1.00 10.00      A    C  
ATOM   3239  CB  ILE A 337     -25.847  12.899  12.073  1.00 10.00      A    C  
ATOM   3240  CG1 ILE A 337     -24.491  13.545  11.757  1.00 10.00      A    C  
ATOM   3241  CG2 ILE A 337     -26.983  13.862  11.761  1.00 10.00      A    C  
ATOM   3242  CD1 ILE A 337     -24.284  13.864  10.291  1.00 10.00      A    C  
ATOM   3243  C   ILE A 337     -27.215  11.724  13.820  1.00 10.00      A    C  
ATOM   3244  O   ILE A 337     -27.387  10.583  13.390  1.00 10.00      A    O  
ATOM   3245  N   LYS A 338     -28.130  12.373  14.540  1.00 10.00      A    N  
ATOM   3246  HN  LYS A 338     -27.939  13.283  14.848  1.00 10.00      A    H  
ATOM   3247  CA  LYS A 338     -29.425  11.768  14.858  1.00 10.00      A    C  
ATOM   3248  CB  LYS A 338     -30.076  12.426  16.097  1.00 10.00      A    C  
ATOM   3249  CG  LYS A 338     -31.438  11.837  16.498  1.00 10.00      A    C  
ATOM   3250  CD  LYS A 338     -32.609  12.775  16.185  1.00 10.00      A    C  
ATOM   3251  CE  LYS A 338     -33.934  12.009  16.119  1.00 10.00      A    C  
ATOM   3252  NZ  LYS A 338     -35.098  12.893  15.820  1.00 10.00      A    N  
ATOM   3253  HZ1 LYS A 338     -35.990  12.339  15.797  1.00 10.00      A    H  
ATOM   3254  HZ2 LYS A 338     -34.973  13.351  14.889  1.00 10.00      A    H  
ATOM   3255  HZ3 LYS A 338     -35.182  13.636  16.538  1.00 10.00      A    H  
ATOM   3256  C   LYS A 338     -30.363  11.853  13.660  1.00 10.00      A    C  
ATOM   3257  O   LYS A 338     -30.785  12.940  13.273  1.00 10.00      A    O  
ATOM   3258  N   LEU A 339     -30.652  10.706  13.057  1.00 10.00      A    N  
ATOM   3259  HN  LEU A 339     -30.238   9.882  13.383  1.00 10.00      A    H  
ATOM   3260  CA  LEU A 339     -31.569  10.654  11.919  1.00 10.00      A    C  
ATOM   3261  CB  LEU A 339     -31.504   9.290  11.200  1.00 10.00      A    C  
ATOM   3262  CG  LEU A 339     -30.145   8.897  10.600  1.00 10.00      A    C  
ATOM   3263  CD1 LEU A 339     -30.304   7.804   9.551  1.00 10.00      A    C  
ATOM   3264  CD2 LEU A 339     -29.439  10.110  10.011  1.00 10.00      A    C  
ATOM   3265  C   LEU A 339     -32.975  10.939  12.435  1.00 10.00      A    C  
ATOM   3266  O   LEU A 339     -33.371  10.402  13.475  1.00 10.00      A    O  
ATOM   3267  N   ASP A 340     -33.726  11.792  11.748  1.00 10.00      A    N  
ATOM   3268  HN  ASP A 340     -33.396  12.180  10.914  1.00 10.00      A    H  
ATOM   3269  CA  ASP A 340     -35.058  12.121  12.222  1.00 10.00      A    C  
ATOM   3270  CB  ASP A 340     -35.529  13.532  11.889  1.00 10.00      A    C  
ATOM   3271  CG  ASP A 340     -36.367  14.091  13.022  1.00 10.00      A    C  
ATOM   3272  OD1 ASP A 340     -37.612  14.051  12.938  1.00 10.00      A    O  
ATOM   3273  OD2 ASP A 340     -35.770  14.536  14.021  1.00 10.00      A    O  
ATOM   3274  C   ASP A 340     -36.095  11.067  11.888  1.00 10.00      A    C  
ATOM   3275  O   ASP A 340     -36.225  10.623  10.750  1.00 10.00      A    O  
ATOM   3276  N   ASP A 341     -36.822  10.673  12.913  1.00 10.00      A    N  
ATOM   3277  HN  ASP A 341     -36.663  11.082  13.795  1.00 10.00      A    H  
ATOM   3278  CA  ASP A 341     -37.857   9.667  12.811  1.00 10.00      A    C  
ATOM   3279  CB  ASP A 341     -38.236   9.195  14.219  1.00 10.00      A    C  
ATOM   3280  CG  ASP A 341     -38.412  10.352  15.200  1.00 10.00      A    C  
ATOM   3281  OD1 ASP A 341     -37.433  11.121  15.408  1.00 10.00      A    O  
ATOM   3282  OD2 ASP A 341     -39.518  10.500  15.765  1.00 10.00      A    O  
ATOM   3283  C   ASP A 341     -39.089  10.205  12.101  1.00 10.00      A    C  
ATOM   3284  O   ASP A 341     -39.856   9.438  11.520  1.00 10.00      A    O  
ATOM   3285  N   LYS A 342     -39.275  11.521  12.140  1.00 10.00      A    N  
ATOM   3286  HN  LYS A 342     -38.623  12.088  12.613  1.00 10.00      A    H  
ATOM   3287  CA  LYS A 342     -40.428  12.147  11.508  1.00 10.00      A    C  
ATOM   3288  CB  LYS A 342     -40.989  13.243  12.402  1.00 10.00      A    C  
ATOM   3289  CG  LYS A 342     -41.552  12.702  13.700  1.00 10.00      A    C  
ATOM   3290  CD  LYS A 342     -41.491  13.731  14.809  1.00 10.00      A    C  
ATOM   3291  CE  LYS A 342     -41.573  13.061  16.170  1.00 10.00      A    C  
ATOM   3292  NZ  LYS A 342     -41.805  14.048  17.256  1.00 10.00      A    N  
ATOM   3293  HZ1 LYS A 342     -42.693  14.561  17.087  1.00 10.00      A    H  
ATOM   3294  HZ2 LYS A 342     -41.023  14.732  17.288  1.00 10.00      A    H  
ATOM   3295  HZ3 LYS A 342     -41.865  13.561  18.172  1.00 10.00      A    H  
ATOM   3296  C   LYS A 342     -40.106  12.684  10.124  1.00 10.00      A    C  
ATOM   3297  O   LYS A 342     -40.911  13.397   9.519  1.00 10.00      A    O  
ATOM   3298  N   ASP A 343     -38.932  12.338   9.624  1.00 10.00      A    N  
ATOM   3299  HN  ASP A 343     -38.334  11.773  10.157  1.00 10.00      A    H  
ATOM   3300  CA  ASP A 343     -38.516  12.769   8.299  1.00 10.00      A    C  
ATOM   3301  CB  ASP A 343     -36.993  12.644   8.143  1.00 10.00      A    C  
ATOM   3302  CG  ASP A 343     -36.444  13.300   6.882  1.00 10.00      A    C  
ATOM   3303  OD1 ASP A 343     -37.130  13.285   5.836  1.00 10.00      A    O  
ATOM   3304  OD2 ASP A 343     -35.311  13.815   6.929  1.00 10.00      A    O  
ATOM   3305  C   ASP A 343     -39.217  11.913   7.254  1.00 10.00      A    C  
ATOM   3306  O   ASP A 343     -39.120  10.686   7.283  1.00 10.00      A    O  
ATOM   3307  N   PRO A 344     -39.948  12.543   6.327  1.00 10.00      A    N  
ATOM   3308  CA  PRO A 344     -40.659  11.827   5.264  1.00 10.00      A    C  
ATOM   3309  CB  PRO A 344     -41.337  12.945   4.461  1.00 10.00      A    C  
ATOM   3310  CG  PRO A 344     -40.610  14.193   4.835  1.00 10.00      A    C  
ATOM   3311  CD  PRO A 344     -40.150  13.997   6.248  1.00 10.00      A    C  
ATOM   3312  C   PRO A 344     -39.701  11.040   4.372  1.00 10.00      A    C  
ATOM   3313  O   PRO A 344     -40.104  10.109   3.676  1.00 10.00      A    O  
ATOM   3314  N   ASN A 345     -38.428  11.410   4.415  1.00 10.00      A    N  
ATOM   3315  HN  ASN A 345     -38.164  12.153   5.014  1.00 10.00      A    H  
ATOM   3316  CA  ASN A 345     -37.408  10.755   3.614  1.00 10.00      A    C  
ATOM   3317  CB  ASN A 345     -36.486  11.792   2.957  1.00 10.00      A    C  
ATOM   3318  CG  ASN A 345     -37.220  12.995   2.393  1.00 10.00      A    C  
ATOM   3319  OD1 ASN A 345     -37.596  13.019   1.221  1.00 10.00      A    O  
ATOM   3320  ND2 ASN A 345     -37.428  14.004   3.225  1.00 10.00      A    N  
ATOM   3321 HD21 ASN A 345     -37.100  13.916   4.158  1.00 10.00      A    H  
ATOM   3322 HD22 ASN A 345     -37.894  14.794   2.888  1.00 10.00      A    H  
ATOM   3323  C   ASN A 345     -36.566   9.821   4.474  1.00 10.00      A    C  
ATOM   3324  O   ASN A 345     -35.659   9.169   3.970  1.00 10.00      A    O  
ATOM   3325  N   PHE A 346     -36.879   9.750   5.769  1.00 10.00      A    N  
ATOM   3326  HN  PHE A 346     -37.632  10.287   6.107  1.00 10.00      A    H  
ATOM   3327  CA  PHE A 346     -36.134   8.904   6.708  1.00 10.00      A    C  
ATOM   3328  CB  PHE A 346     -36.766   8.946   8.101  1.00 10.00      A    C  
ATOM   3329  CG  PHE A 346     -36.086   8.071   9.119  1.00 10.00      A    C  
ATOM   3330  CD1 PHE A 346     -36.800   7.103   9.805  1.00 10.00      A    C  
ATOM   3331  CD2 PHE A 346     -34.736   8.224   9.397  1.00 10.00      A    C  
ATOM   3332  CE1 PHE A 346     -36.183   6.303  10.748  1.00 10.00      A    C  
ATOM   3333  CE2 PHE A 346     -34.113   7.426  10.338  1.00 10.00      A    C  
ATOM   3334  CZ  PHE A 346     -34.837   6.466  11.014  1.00 10.00      A    C  
ATOM   3335  C   PHE A 346     -36.035   7.464   6.226  1.00 10.00      A    C  
ATOM   3336  O   PHE A 346     -34.962   6.861   6.260  1.00 10.00      A    O  
ATOM   3337  N   LYS A 347     -37.153   6.918   5.771  1.00 10.00      A    N  
ATOM   3338  HN  LYS A 347     -37.974   7.451   5.763  1.00 10.00      A    H  
ATOM   3339  CA  LYS A 347     -37.182   5.547   5.285  1.00 10.00      A    C  
ATOM   3340  CB  LYS A 347     -38.605   5.125   4.925  1.00 10.00      A    C  
ATOM   3341  CG  LYS A 347     -39.533   5.021   6.123  1.00 10.00      A    C  
ATOM   3342  CD  LYS A 347     -40.796   4.251   5.782  1.00 10.00      A    C  
ATOM   3343  CE  LYS A 347     -41.636   4.002   7.023  1.00 10.00      A    C  
ATOM   3344  NZ  LYS A 347     -42.778   3.088   6.747  1.00 10.00      A    N  
ATOM   3345  HZ1 LYS A 347     -43.442   3.535   6.084  1.00 10.00      A    H  
ATOM   3346  HZ2 LYS A 347     -43.280   2.870   7.631  1.00 10.00      A    H  
ATOM   3347  HZ3 LYS A 347     -42.431   2.200   6.331  1.00 10.00      A    H  
ATOM   3348  C   LYS A 347     -36.247   5.370   4.096  1.00 10.00      A    C  
ATOM   3349  O   LYS A 347     -35.475   4.412   4.042  1.00 10.00      A    O  
ATOM   3350  N   ASP A 348     -36.300   6.314   3.162  1.00 10.00      A    N  
ATOM   3351  HN  ASP A 348     -36.916   7.065   3.275  1.00 10.00      A    H  
ATOM   3352  CA  ASP A 348     -35.450   6.264   1.976  1.00 10.00      A    C  
ATOM   3353  CB  ASP A 348     -35.888   7.300   0.933  1.00 10.00      A    C  
ATOM   3354  CG  ASP A 348     -35.956   6.717  -0.473  1.00 10.00      A    C  
ATOM   3355  OD1 ASP A 348     -36.421   5.564  -0.612  1.00 10.00      A    O  
ATOM   3356  OD2 ASP A 348     -35.549   7.412  -1.439  1.00 10.00      A    O  
ATOM   3357  C   ASP A 348     -33.992   6.474   2.373  1.00 10.00      A    C  
ATOM   3358  O   ASP A 348     -33.082   5.902   1.775  1.00 10.00      A    O  
ATOM   3359  N   GLN A 349     -33.784   7.292   3.407  1.00 10.00      A    N  
ATOM   3360  HN  GLN A 349     -34.557   7.732   3.826  1.00 10.00      A    H  
ATOM   3361  CA  GLN A 349     -32.449   7.569   3.923  1.00 10.00      A    C  
ATOM   3362  CB  GLN A 349     -32.517   8.577   5.076  1.00 10.00      A    C  
ATOM   3363  CG  GLN A 349     -32.699  10.027   4.652  1.00 10.00      A    C  
ATOM   3364  CD  GLN A 349     -33.128  10.918   5.805  1.00 10.00      A    C  
ATOM   3365  OE1 GLN A 349     -32.853  10.627   6.970  1.00 10.00      A    O  
ATOM   3366  NE2 GLN A 349     -33.798  12.014   5.483  1.00 10.00      A    N  
ATOM   3367 HE21 GLN A 349     -33.974  12.187   4.539  1.00 10.00      A    H  
ATOM   3368 HE22 GLN A 349     -34.102  12.612   6.212  1.00 10.00      A    H  
ATOM   3369  C   GLN A 349     -31.814   6.279   4.423  1.00 10.00      A    C  
ATOM   3370  O   GLN A 349     -30.684   5.952   4.065  1.00 10.00      A    O  
ATOM   3371  N   VAL A 350     -32.562   5.544   5.243  1.00 10.00      A    N  
ATOM   3372  HN  VAL A 350     -33.460   5.866   5.485  1.00 10.00      A    H  
ATOM   3373  CA  VAL A 350     -32.089   4.281   5.797  1.00 10.00      A    C  
ATOM   3374  CB  VAL A 350     -33.131   3.644   6.744  1.00 10.00      A    C  
ATOM   3375  CG1 VAL A 350     -32.647   2.295   7.260  1.00 10.00      A    C  
ATOM   3376  CG2 VAL A 350     -33.436   4.574   7.908  1.00 10.00      A    C  
ATOM   3377  C   VAL A 350     -31.741   3.298   4.681  1.00 10.00      A    C  
ATOM   3378  O   VAL A 350     -30.662   2.706   4.680  1.00 10.00      A    O  
ATOM   3379  N   ILE A 351     -32.649   3.149   3.721  1.00 10.00      A    N  
ATOM   3380  HN  ILE A 351     -33.485   3.666   3.767  1.00 10.00      A    H  
ATOM   3381  CA  ILE A 351     -32.435   2.240   2.598  1.00 10.00      A    C  
ATOM   3382  CB  ILE A 351     -33.665   2.188   1.663  1.00 10.00      A    C  
ATOM   3383  CG1 ILE A 351     -34.900   1.717   2.438  1.00 10.00      A    C  
ATOM   3384  CG2 ILE A 351     -33.401   1.271   0.474  1.00 10.00      A    C  
ATOM   3385  CD1 ILE A 351     -36.200   1.874   1.677  1.00 10.00      A    C  
ATOM   3386  C   ILE A 351     -31.195   2.645   1.800  1.00 10.00      A    C  
ATOM   3387  O   ILE A 351     -30.350   1.808   1.475  1.00 10.00      A    O  
ATOM   3388  N   LEU A 352     -31.084   3.935   1.507  1.00 10.00      A    N  
ATOM   3389  HN  LEU A 352     -31.792   4.556   1.799  1.00 10.00      A    H  
ATOM   3390  CA  LEU A 352     -29.952   4.456   0.754  1.00 10.00      A    C  
ATOM   3391  CB  LEU A 352     -30.147   5.943   0.452  1.00 10.00      A    C  
ATOM   3392  CG  LEU A 352     -29.128   6.580  -0.494  1.00 10.00      A    C  
ATOM   3393  CD1 LEU A 352     -29.135   5.874  -1.841  1.00 10.00      A    C  
ATOM   3394  CD2 LEU A 352     -29.414   8.063  -0.662  1.00 10.00      A    C  
ATOM   3395  C   LEU A 352     -28.640   4.234   1.504  1.00 10.00      A    C  
ATOM   3396  O   LEU A 352     -27.622   3.882   0.902  1.00 10.00      A    O  
ATOM   3397  N   LEU A 353     -28.674   4.441   2.816  1.00 10.00      A    N  
ATOM   3398  HN  LEU A 353     -29.519   4.729   3.232  1.00 10.00      A    H  
ATOM   3399  CA  LEU A 353     -27.496   4.261   3.655  1.00 10.00      A    C  
ATOM   3400  CB  LEU A 353     -27.766   4.747   5.083  1.00 10.00      A    C  
ATOM   3401  CG  LEU A 353     -27.903   6.258   5.285  1.00 10.00      A    C  
ATOM   3402  CD1 LEU A 353     -28.349   6.562   6.706  1.00 10.00      A    C  
ATOM   3403  CD2 LEU A 353     -26.594   6.966   4.977  1.00 10.00      A    C  
ATOM   3404  C   LEU A 353     -27.069   2.800   3.690  1.00 10.00      A    C  
ATOM   3405  O   LEU A 353     -25.893   2.489   3.516  1.00 10.00      A    O  
ATOM   3406  N   ASN A 354     -28.038   1.911   3.895  1.00 10.00      A    N  
ATOM   3407  HN  ASN A 354     -28.961   2.232   4.006  1.00 10.00      A    H  
ATOM   3408  CA  ASN A 354     -27.776   0.471   3.969  1.00 10.00      A    C  
ATOM   3409  CB  ASN A 354     -29.065  -0.316   4.241  1.00 10.00      A    C  
ATOM   3410  CG  ASN A 354     -29.655  -0.073   5.619  1.00 10.00      A    C  
ATOM   3411  OD1 ASN A 354     -29.006   0.479   6.502  1.00 10.00      A    O  
ATOM   3412  ND2 ASN A 354     -30.898  -0.494   5.811  1.00 10.00      A    N  
ATOM   3413 HD21 ASN A 354     -31.358  -0.930   5.065  1.00 10.00      A    H  
ATOM   3414 HD22 ASN A 354     -31.301  -0.355   6.693  1.00 10.00      A    H  
ATOM   3415  C   ASN A 354     -27.122  -0.055   2.696  1.00 10.00      A    C  
ATOM   3416  O   ASN A 354     -26.313  -0.978   2.738  1.00 10.00      A    O  
ATOM   3417  N   LYS A 355     -27.468   0.547   1.564  1.00 10.00      A    N  
ATOM   3418  HN  LYS A 355     -28.116   1.283   1.594  1.00 10.00      A    H  
ATOM   3419  CA  LYS A 355     -26.919   0.132   0.277  1.00 10.00      A    C  
ATOM   3420  CB  LYS A 355     -27.790   0.661  -0.874  1.00 10.00      A    C  
ATOM   3421  CG  LYS A 355     -27.581  -0.062  -2.201  1.00 10.00      A    C  
ATOM   3422  CD  LYS A 355     -27.752   0.867  -3.397  1.00 10.00      A    C  
ATOM   3423  CE  LYS A 355     -27.141   0.256  -4.656  1.00 10.00      A    C  
ATOM   3424  NZ  LYS A 355     -27.024   1.239  -5.771  1.00 10.00      A    N  
ATOM   3425  HZ1 LYS A 355     -26.495   0.819  -6.569  1.00 10.00      A    H  
ATOM   3426  HZ2 LYS A 355     -26.520   2.090  -5.455  1.00 10.00      A    H  
ATOM   3427  HZ3 LYS A 355     -27.965   1.512  -6.110  1.00 10.00      A    H  
ATOM   3428  C   LYS A 355     -25.481   0.622   0.100  1.00 10.00      A    C  
ATOM   3429  O   LYS A 355     -24.828   0.308  -0.897  1.00 10.00      A    O  
ATOM   3430  N   HIS A 356     -24.985   1.390   1.063  1.00 10.00      A    N  
ATOM   3431  HN  HIS A 356     -25.535   1.584   1.855  1.00 10.00      A    H  
ATOM   3432  CA  HIS A 356     -23.631   1.932   0.977  1.00 10.00      A    C  
ATOM   3433  CB  HIS A 356     -23.656   3.456   0.820  1.00 10.00      A    C  
ATOM   3434  CG  HIS A 356     -24.434   3.977  -0.351  1.00 10.00      A    C  
ATOM   3435  ND1 HIS A 356     -24.552   3.312  -1.555  1.00 10.00      A    N  
ATOM   3436  HD1 HIS A 356     -24.166   2.428  -1.775  1.00 10.00      A    H  
ATOM   3437  CD2 HIS A 356     -25.133   5.127  -0.495  1.00 10.00      A    C  
ATOM   3438  CE1 HIS A 356     -25.284   4.032  -2.384  1.00 10.00      A    C  
ATOM   3439  NE2 HIS A 356     -25.649   5.135  -1.765  1.00 10.00      A    N  
ATOM   3440  HE2 HIS A 356     -26.200   5.845  -2.151  1.00 10.00      A    H  
ATOM   3441  C   HIS A 356     -22.774   1.569   2.187  1.00 10.00      A    C  
ATOM   3442  O   HIS A 356     -21.566   1.373   2.054  1.00 10.00      A    O  
ATOM   3443  N   ILE A 357     -23.389   1.509   3.364  1.00 10.00      A    N  
ATOM   3444  HN  ILE A 357     -24.355   1.685   3.411  1.00 10.00      A    H  
ATOM   3445  CA  ILE A 357     -22.670   1.183   4.593  1.00 10.00      A    C  
ATOM   3446  CB  ILE A 357     -23.561   1.359   5.849  1.00 10.00      A    C  
ATOM   3447  CG1 ILE A 357     -23.956   2.829   6.028  1.00 10.00      A    C  
ATOM   3448  CG2 ILE A 357     -22.856   0.840   7.098  1.00 10.00      A    C  
ATOM   3449  CD1 ILE A 357     -24.894   3.078   7.191  1.00 10.00      A    C  
ATOM   3450  C   ILE A 357     -22.127  -0.241   4.554  1.00 10.00      A    C  
ATOM   3451  O   ILE A 357     -22.892  -1.202   4.504  1.00 10.00      A    O  
ATOM   3452  N   ASP A 358     -20.799  -0.355   4.543  1.00 10.00      A    N  
ATOM   3453  HN  ASP A 358     -20.254   0.461   4.532  1.00 10.00      A    H  
ATOM   3454  CA  ASP A 358     -20.121  -1.650   4.532  1.00 10.00      A    C  
ATOM   3455  CB  ASP A 358     -20.455  -2.473   5.783  1.00 10.00      A    C  
ATOM   3456  CG  ASP A 358     -19.474  -2.253   6.919  1.00 10.00      A    C  
ATOM   3457  OD1 ASP A 358     -18.771  -1.221   6.921  1.00 10.00      A    O  
ATOM   3458  OD2 ASP A 358     -19.397  -3.124   7.812  1.00 10.00      A    O  
ATOM   3459  C   ASP A 358     -20.401  -2.445   3.260  1.00 10.00      A    C  
ATOM   3460  O   ASP A 358     -20.218  -3.664   3.223  1.00 10.00      A    O  
ATOM   3461  N   ALA A 359     -20.802  -1.743   2.206  1.00 10.00      A    N  
ATOM   3462  HN  ALA A 359     -20.901  -0.770   2.293  1.00 10.00      A    H  
ATOM   3463  CA  ALA A 359     -21.109  -2.379   0.929  1.00 10.00      A    C  
ATOM   3464  CB  ALA A 359     -21.871  -1.422   0.028  1.00 10.00      A    C  
ATOM   3465  C   ALA A 359     -19.845  -2.885   0.235  1.00 10.00      A    C  
ATOM   3466  O   ALA A 359     -19.914  -3.629  -0.737  1.00 10.00      A    O  
ATOM   3467  N   TYR A 360     -18.689  -2.488   0.749  1.00 10.00      A    N  
ATOM   3468  HN  TYR A 360     -18.696  -1.895   1.529  1.00 10.00      A    H  
ATOM   3469  CA  TYR A 360     -17.407  -2.903   0.184  1.00 10.00      A    C  
ATOM   3470  CB  TYR A 360     -16.265  -2.078   0.795  1.00 10.00      A    C  
ATOM   3471  CG  TYR A 360     -16.130  -2.239   2.294  1.00 10.00      A    C  
ATOM   3472  CD1 TYR A 360     -16.869  -1.451   3.163  1.00 10.00      A    C  
ATOM   3473  CD2 TYR A 360     -15.278  -3.191   2.841  1.00 10.00      A    C  
ATOM   3474  CE1 TYR A 360     -16.769  -1.605   4.533  1.00 10.00      A    C  
ATOM   3475  CE2 TYR A 360     -15.169  -3.349   4.211  1.00 10.00      A    C  
ATOM   3476  CZ  TYR A 360     -15.919  -2.554   5.053  1.00 10.00      A    C  
ATOM   3477  OH  TYR A 360     -15.830  -2.712   6.418  1.00 10.00      A    O  
ATOM   3478  HH  TYR A 360     -16.435  -2.092   6.850  1.00 10.00      A    H  
ATOM   3479  C   TYR A 360     -17.155  -4.392   0.422  1.00 10.00      A    C  
ATOM   3480  O   TYR A 360     -16.278  -4.994  -0.198  1.00 10.00      A    O  
ATOM   3481  N   LYS A 361     -17.937  -4.979   1.315  1.00 10.00      A    N  
ATOM   3482  HN  LYS A 361     -18.645  -4.454   1.749  1.00 10.00      A    H  
ATOM   3483  CA  LYS A 361     -17.785  -6.384   1.659  1.00 10.00      A    C  
ATOM   3484  CB  LYS A 361     -18.328  -6.642   3.068  1.00 10.00      A    C  
ATOM   3485  CG  LYS A 361     -17.465  -6.061   4.178  1.00 10.00      A    C  
ATOM   3486  CD  LYS A 361     -18.201  -6.026   5.509  1.00 10.00      A    C  
ATOM   3487  CE  LYS A 361     -17.276  -5.592   6.637  1.00 10.00      A    C  
ATOM   3488  NZ  LYS A 361     -18.018  -5.285   7.889  1.00 10.00      A    N  
ATOM   3489  HZ1 LYS A 361     -18.589  -4.413   7.766  1.00 10.00      A    H  
ATOM   3490  HZ2 LYS A 361     -17.353  -5.135   8.671  1.00 10.00      A    H  
ATOM   3491  HZ3 LYS A 361     -18.653  -6.065   8.132  1.00 10.00      A    H  
ATOM   3492  C   LYS A 361     -18.467  -7.299   0.648  1.00 10.00      A    C  
ATOM   3493  O   LYS A 361     -18.097  -8.463   0.515  1.00 10.00      A    O  
ATOM   3494  N   THR A 362     -19.439  -6.766  -0.081  1.00 10.00      A    N  
ATOM   3495  HN  THR A 362     -19.669  -5.819   0.033  1.00 10.00      A    H  
ATOM   3496  CA  THR A 362     -20.177  -7.556  -1.057  1.00 10.00      A    C  
ATOM   3497  CB  THR A 362     -21.671  -7.183  -1.049  1.00 10.00      A    C  
ATOM   3498  OG1 THR A 362     -21.807  -5.754  -1.028  1.00 10.00      A    O  
ATOM   3499  HG1 THR A 362     -22.175  -5.451  -1.874  1.00 10.00      A    H  
ATOM   3500  CG2 THR A 362     -22.349  -7.767   0.182  1.00 10.00      A    C  
ATOM   3501  C   THR A 362     -19.616  -7.398  -2.467  1.00 10.00      A    C  
ATOM   3502  O   THR A 362     -20.118  -8.003  -3.414  1.00 10.00      A    O  
ATOM   3503  N   PHE A 363     -18.566  -6.596  -2.600  1.00 10.00      A    N  
ATOM   3504  HN  PHE A 363     -18.200  -6.156  -1.804  1.00 10.00      A    H  
ATOM   3505  CA  PHE A 363     -17.944  -6.357  -3.899  1.00 10.00      A    C  
ATOM   3506  CB  PHE A 363     -16.899  -5.241  -3.806  1.00 10.00      A    C  
ATOM   3507  CG  PHE A 363     -17.455  -3.869  -3.557  1.00 10.00      A    C  
ATOM   3508  CD1 PHE A 363     -18.805  -3.605  -3.714  1.00 10.00      A    C  
ATOM   3509  CD2 PHE A 363     -16.616  -2.841  -3.165  1.00 10.00      A    C  
ATOM   3510  CE1 PHE A 363     -19.306  -2.340  -3.482  1.00 10.00      A    C  
ATOM   3511  CE2 PHE A 363     -17.110  -1.575  -2.931  1.00 10.00      A    C  
ATOM   3512  CZ  PHE A 363     -18.456  -1.325  -3.090  1.00 10.00      A    C  
ATOM   3513  C   PHE A 363     -17.273  -7.617  -4.433  1.00 10.00      A    C  
ATOM   3514  O   PHE A 363     -16.308  -8.103  -3.849  1.00 10.00      A    O  
ATOM   3515  N   PRO A 364     -17.772  -8.172  -5.543  1.00 10.00      A    N  
ATOM   3516  CA  PRO A 364     -17.185  -9.368  -6.147  1.00 10.00      A    C  
ATOM   3517  CB  PRO A 364     -18.242  -9.804  -7.166  1.00 10.00      A    C  
ATOM   3518  CG  PRO A 364     -18.961  -8.548  -7.525  1.00 10.00      A    C  
ATOM   3519  CD  PRO A 364     -18.949  -7.688  -6.291  1.00 10.00      A    C  
ATOM   3520  C   PRO A 364     -15.867  -9.038  -6.850  1.00 10.00      A    C  
ATOM   3521  O   PRO A 364     -15.715  -7.958  -7.420  1.00 10.00      A    O  
ATOM   3522  N   PRO A 365     -14.888  -9.955  -6.809  1.00 10.00      A    N  
ATOM   3523  CA  PRO A 365     -15.003 -11.233  -6.130  1.00 10.00      A    C  
ATOM   3524  CB  PRO A 365     -14.252 -12.156  -7.095  1.00 10.00      A    C  
ATOM   3525  CG  PRO A 365     -13.249 -11.279  -7.795  1.00 10.00      A    C  
ATOM   3526  CD  PRO A 365     -13.589  -9.841  -7.472  1.00 10.00      A    C  
ATOM   3527  C   PRO A 365     -14.317 -11.233  -4.758  1.00 10.00      A    C  
ATOM   3528  O   PRO A 365     -13.178 -11.696  -4.613  1.00 10.00      A    O  
ATOM   3529  N   THR A 366     -14.996 -10.693  -3.758  1.00 10.00      A    N  
ATOM   3530  HN  THR A 366     -15.875 -10.295  -3.931  1.00 10.00      A    H  
ATOM   3531  CA  THR A 366     -14.454 -10.659  -2.409  1.00 10.00      A    C  
ATOM   3532  CB  THR A 366     -14.486  -9.242  -1.804  1.00 10.00      A    C  
ATOM   3533  OG1 THR A 366     -13.881  -8.329  -2.731  1.00 10.00      A    O  
ATOM   3534  HG1 THR A 366     -14.581  -7.881  -3.228  1.00 10.00      A    H  
ATOM   3535  CG2 THR A 366     -13.721  -9.197  -0.489  1.00 10.00      A    C  
ATOM   3536  C   THR A 366     -15.188 -11.646  -1.508  1.00 10.00      A    C  
ATOM   3537  O   THR A 366     -14.563 -12.342  -0.707  1.00 10.00      A    O  
ATOM   3538  N   GLU A 367     -16.505 -11.706  -1.661  1.00 10.00      A    N  
ATOM   3539  HN  GLU A 367     -16.936 -11.127  -2.319  1.00 10.00      A    H  
ATOM   3540  CA  GLU A 367     -17.329 -12.613  -0.878  1.00 10.00      A    C  
ATOM   3541  CB  GLU A 367     -18.783 -12.127  -0.865  1.00 10.00      A    C  
ATOM   3542  CG  GLU A 367     -19.240 -11.567   0.472  1.00 10.00      A    C  
ATOM   3543  CD  GLU A 367     -20.440 -12.303   1.033  1.00 10.00      A    C  
ATOM   3544  OE1 GLU A 367     -21.568 -11.769   0.958  1.00 10.00      A    O  
ATOM   3545  OE2 GLU A 367     -20.269 -13.427   1.556  1.00 10.00      A    O  
ATOM   3546  C   GLU A 367     -17.260 -14.025  -1.455  1.00 10.00      A    C  
ATOM   3547  O   GLU A 367     -17.061 -14.199  -2.660  1.00 10.00      A    O  
ATOM   3548  N   PRO A 368     -17.406 -15.049  -0.600  1.00 10.00      A    N  
ATOM   3549  CA  PRO A 368     -17.372 -16.455  -1.026  1.00 10.00      A    C  
ATOM   3550  CB  PRO A 368     -17.284 -17.217   0.299  1.00 10.00      A    C  
ATOM   3551  CG  PRO A 368     -17.925 -16.315   1.294  1.00 10.00      A    C  
ATOM   3552  CD  PRO A 368     -17.586 -14.918   0.859  1.00 10.00      A    C  
ATOM   3553  C   PRO A 368     -18.639 -16.862  -1.777  1.00 10.00      A    C  
ATOM   3554  O   PRO A 368     -18.718 -17.958  -2.338  1.00 10.00      A    O  
ATOM   3555  N   LYS A 369     -19.623 -15.974  -1.783  1.00 10.00      A    N  
ATOM   3556  HN  LYS A 369     -19.488 -15.112  -1.337  1.00 10.00      A    H  
ATOM   3557  CA  LYS A 369     -20.885 -16.236  -2.451  1.00 10.00      A    C  
ATOM   3558  CB  LYS A 369     -21.991 -15.334  -1.896  1.00 10.00      A    C  
ATOM   3559  CG  LYS A 369     -22.291 -15.516  -0.419  1.00 10.00      A    C  
ATOM   3560  CD  LYS A 369     -23.559 -14.770  -0.034  1.00 10.00      A    C  
ATOM   3561  CE  LYS A 369     -23.742 -14.713   1.473  1.00 10.00      A    C  
ATOM   3562  NZ  LYS A 369     -22.791 -13.767   2.111  1.00 10.00      A    N  
ATOM   3563  HZ1 LYS A 369     -23.010 -13.654   3.116  1.00 10.00      A    H  
ATOM   3564  HZ2 LYS A 369     -22.840 -12.831   1.645  1.00 10.00      A    H  
ATOM   3565  HZ3 LYS A 369     -21.809 -14.118   2.016  1.00 10.00      A    H  
ATOM   3566  C   LYS A 369     -20.777 -16.012  -3.952  1.00 10.00      A    C  
ATOM   3567  O   LYS A 369     -20.141 -15.062  -4.408  1.00 10.00      A    O  
ATOM   3568  N   LYS A 370     -21.391 -16.903  -4.713  1.00 10.00      A    N  
ATOM   3569  HN  LYS A 370     -21.849 -17.654  -4.290  1.00 10.00      A    H  
ATOM   3570  CA  LYS A 370     -21.407 -16.787  -6.160  1.00 10.00      A    C  
ATOM   3571  CB  LYS A 370     -21.413 -18.172  -6.815  1.00 10.00      A    C  
ATOM   3572  CG  LYS A 370     -20.045 -18.818  -6.955  1.00 10.00      A    C  
ATOM   3573  CD  LYS A 370     -20.099 -19.998  -7.915  1.00 10.00      A    C  
ATOM   3574  CE  LYS A 370     -18.737 -20.654  -8.067  1.00 10.00      A    C  
ATOM   3575  NZ  LYS A 370     -18.753 -21.766  -9.058  1.00 10.00      A    N  
ATOM   3576  HZ1 LYS A 370     -19.672 -22.253  -9.039  1.00 10.00      A    H  
ATOM   3577  HZ2 LYS A 370     -18.004 -22.458  -8.830  1.00 10.00      A    H  
ATOM   3578  HZ3 LYS A 370     -18.587 -21.397 -10.016  1.00 10.00      A    H  
ATOM   3579  C   LYS A 370     -22.661 -16.036  -6.578  1.00 10.00      A    C  
ATOM   3580  O   LYS A 370     -23.595 -15.896  -5.782  1.00 10.00      A    O  
ATOM   3581  N   ASP A 371     -22.676 -15.552  -7.811  1.00 10.00      A    N  
ATOM   3582  HN  ASP A 371     -21.892 -15.672  -8.381  1.00 10.00      A    H  
ATOM   3583  CA  ASP A 371     -23.828 -14.830  -8.335  1.00 10.00      A    C  
ATOM   3584  CB  ASP A 371     -23.536 -14.273  -9.734  1.00 10.00      A    C  
ATOM   3585  CG  ASP A 371     -23.395 -12.763  -9.741  1.00 10.00      A    C  
ATOM   3586  OD1 ASP A 371     -24.368 -12.074  -9.365  1.00 10.00      A    O  
ATOM   3587  OD2 ASP A 371     -22.308 -12.266 -10.111  1.00 10.00      A    O  
ATOM   3588  C   ASP A 371     -25.057 -15.732  -8.363  1.00 10.00      A    C  
ATOM   3589  O   ASP A 371     -25.179 -16.612  -9.216  1.00 10.00      A    O  
ATOM   3590  N   LYS A 372     -25.942 -15.541  -7.393  1.00 10.00      A    N  
ATOM   3591  HN  LYS A 372     -25.760 -14.860  -6.715  1.00 10.00      A    H  
ATOM   3592  CA  LYS A 372     -27.164 -16.328  -7.302  1.00 10.00      A    C  
ATOM   3593  CB  LYS A 372     -27.494 -16.681  -5.847  1.00 10.00      A    C  
ATOM   3594  CG  LYS A 372     -26.796 -17.927  -5.317  1.00 10.00      A    C  
ATOM   3595  CD  LYS A 372     -27.417 -18.392  -4.005  1.00 10.00      A    C  
ATOM   3596  CE  LYS A 372     -26.879 -19.749  -3.573  1.00 10.00      A    C  
ATOM   3597  NZ  LYS A 372     -27.496 -20.219  -2.297  1.00 10.00      A    N  
ATOM   3598  HZ1 LYS A 372     -27.125 -21.157  -2.044  1.00 10.00      A    H  
ATOM   3599  HZ2 LYS A 372     -28.529 -20.286  -2.401  1.00 10.00      A    H  
ATOM   3600  HZ3 LYS A 372     -27.279 -19.554  -1.527  1.00 10.00      A    H  
ATOM   3601  C   LYS A 372     -28.336 -15.598  -7.945  1.00 10.00      A    C  
ATOM   3602  O   LYS A 372     -29.395 -16.181  -8.165  1.00 10.00      A    O  
ATOM   3603  N   LYS A 373     -28.144 -14.321  -8.249  1.00 10.00      A    N  
ATOM   3604  HN  LYS A 373     -27.273 -13.909  -8.076  1.00 10.00      A    H  
ATOM   3605  CA  LYS A 373     -29.195 -13.536  -8.872  1.00 10.00      A    C  
ATOM   3606  CB  LYS A 373     -28.991 -12.034  -8.636  1.00 10.00      A    C  
ATOM   3607  CG  LYS A 373     -30.113 -11.170  -9.196  1.00 10.00      A    C  
ATOM   3608  CD  LYS A 373     -29.820  -9.687  -9.032  1.00 10.00      A    C  
ATOM   3609  CE  LYS A 373     -30.691  -8.848  -9.955  1.00 10.00      A    C  
ATOM   3610  NZ  LYS A 373     -30.231  -7.433 -10.042  1.00 10.00      A    N  
ATOM   3611  HZ1 LYS A 373     -30.892  -6.887 -10.639  1.00 10.00      A    H  
ATOM   3612  HZ2 LYS A 373     -29.275  -7.392 -10.472  1.00 10.00      A    H  
ATOM   3613  HZ3 LYS A 373     -30.205  -7.002  -9.092  1.00 10.00      A    H  
ATOM   3614  C   LYS A 373     -29.228 -13.833 -10.364  1.00 10.00      A    C  
ATOM   3615  O   LYS A 373     -28.203 -13.767 -11.041  1.00 10.00      A    O  
ATOM   3616  N   LYS A 374     -30.397 -14.194 -10.867  1.00 10.00      A    N  
ATOM   3617  HN  LYS A 374     -31.179 -14.251 -10.276  1.00 10.00      A    H  
ATOM   3618  CA  LYS A 374     -30.543 -14.498 -12.277  1.00 10.00      A    C  
ATOM   3619  CB  LYS A 374     -31.313 -15.804 -12.466  1.00 10.00      A    C  
ATOM   3620  CG  LYS A 374     -30.589 -17.025 -11.933  1.00 10.00      A    C  
ATOM   3621  CD  LYS A 374     -31.300 -18.300 -12.335  1.00 10.00      A    C  
ATOM   3622  CE  LYS A 374     -30.458 -19.519 -12.012  1.00 10.00      A    C  
ATOM   3623  NZ  LYS A 374     -31.028 -20.750 -12.618  1.00 10.00      A    N  
ATOM   3624  HZ1 LYS A 374     -30.339 -21.527 -12.568  1.00 10.00      A    H  
ATOM   3625  HZ2 LYS A 374     -31.269 -20.577 -13.614  1.00 10.00      A    H  
ATOM   3626  HZ3 LYS A 374     -31.890 -21.031 -12.108  1.00 10.00      A    H  
ATOM   3627  C   LYS A 374     -31.260 -13.367 -12.990  1.00 10.00      A    C  
ATOM   3628  O   LYS A 374     -31.682 -12.398 -12.361  1.00 10.00      A    O  
ATOM   3629  N   LYS A 375     -31.429 -13.506 -14.297  1.00 10.00      A    N  
ATOM   3630  HN  LYS A 375     -31.097 -14.312 -14.740  1.00 10.00      A    H  
ATOM   3631  CA  LYS A 375     -32.108 -12.488 -15.085  1.00 10.00      A    C  
ATOM   3632  CB  LYS A 375     -31.586 -12.462 -16.522  1.00 10.00      A    C  
ATOM   3633  CG  LYS A 375     -30.177 -11.904 -16.647  1.00 10.00      A    C  
ATOM   3634  CD  LYS A 375     -29.807 -11.648 -18.100  1.00 10.00      A    C  
ATOM   3635  CE  LYS A 375     -28.496 -10.884 -18.209  1.00 10.00      A    C  
ATOM   3636  NZ  LYS A 375     -28.128 -10.599 -19.627  1.00 10.00      A    N  
ATOM   3637  HZ1 LYS A 375     -27.972 -11.489 -20.143  1.00 10.00      A    H  
ATOM   3638  HZ2 LYS A 375     -27.255 -10.033 -19.665  1.00 10.00      A    H  
ATOM   3639  HZ3 LYS A 375     -28.891 -10.069 -20.096  1.00 10.00      A    H  
ATOM   3640  C   LYS A 375     -33.617 -12.699 -15.054  1.00 10.00      A    C  
ATOM   3641  O   LYS A 375     -34.342 -12.274 -15.950  1.00 10.00      A    O  
ATOM   3642  N   ALA A 376     -34.072 -13.373 -14.013  1.00 10.00      A    N  
ATOM   3643  HN  ALA A 376     -33.436 -13.689 -13.341  1.00 10.00      A    H  
ATOM   3644  CA  ALA A 376     -35.482 -13.638 -13.827  1.00 10.00      A    C  
ATOM   3645  CB  ALA A 376     -35.748 -15.137 -13.882  1.00 10.00      A    C  
ATOM   3646  C   ALA A 376     -35.902 -13.067 -12.486  1.00 10.00      A    C  
ATOM   3647  O   ALA A 376     -36.947 -12.427 -12.362  1.00 10.00      A    O  
ATOM   3648  N   ASP A 377     -35.054 -13.290 -11.492  1.00 10.00      A    N  
ATOM   3649  HN  ASP A 377     -34.250 -13.819 -11.667  1.00 10.00      A    H  
ATOM   3650  CA  ASP A 377     -35.291 -12.806 -10.142  1.00 10.00      A    C  
ATOM   3651  CB  ASP A 377     -34.526 -13.662  -9.122  1.00 10.00      A    C  
ATOM   3652  CG  ASP A 377     -34.896 -15.136  -9.177  1.00 10.00      A    C  
ATOM   3653  OD1 ASP A 377     -35.564 -15.623  -8.242  1.00 10.00      A    O  
ATOM   3654  OD2 ASP A 377     -34.508 -15.804 -10.165  1.00 10.00      A    O  
ATOM   3655  C   ASP A 377     -34.864 -11.349 -10.015  1.00 10.00      A    C  
ATOM   3656  O   ASP A 377     -33.764 -11.049  -9.539  1.00 10.00      A    O  
ATOM   3657  N   GLU A 378     -35.718 -10.446 -10.474  1.00 10.00      A    N  
ATOM   3658  HN  GLU A 378     -36.568 -10.742 -10.878  1.00 10.00      A    H  
ATOM   3659  CA  GLU A 378     -35.428  -9.025 -10.393  1.00 10.00      A    C  
ATOM   3660  CB  GLU A 378     -35.405  -8.382 -11.781  1.00 10.00      A    C  
ATOM   3661  CG  GLU A 378     -34.018  -7.946 -12.238  1.00 10.00      A    C  
ATOM   3662  CD  GLU A 378     -33.508  -6.699 -11.522  1.00 10.00      A    C  
ATOM   3663  OE1 GLU A 378     -32.946  -6.826 -10.399  1.00 10.00      A    O  
ATOM   3664  OE2 GLU A 378     -33.648  -5.594 -12.088  1.00 10.00      A    O  
ATOM   3665  C   GLU A 378     -36.438  -8.333  -9.486  1.00 10.00      A    C  
ATOM   3666  O   GLU A 378     -37.546  -7.980  -9.913  1.00 10.00      A    O  
ATOM   3667  N   THR A 379     -36.068  -8.184  -8.223  1.00 10.00      A    N  
ATOM   3668  HN  THR A 379     -35.193  -8.522  -7.934  1.00 10.00      A    H  
ATOM   3669  CA  THR A 379     -36.922  -7.545  -7.248  1.00 10.00      A    C  
ATOM   3670  CB  THR A 379     -36.408  -7.818  -5.823  1.00 10.00      A    C  
ATOM   3671  OG1 THR A 379     -35.778  -9.108  -5.784  1.00 10.00      A    O  
ATOM   3672  HG1 THR A 379     -35.386  -9.244  -4.916  1.00 10.00      A    H  
ATOM   3673  CG2 THR A 379     -37.561  -7.801  -4.832  1.00 10.00      A    C  
ATOM   3674  C   THR A 379     -36.968  -6.041  -7.493  1.00 10.00      A    C  
ATOM   3675  O   THR A 379     -36.067  -5.307  -7.086  1.00 10.00      A    O  
ATOM   3676  N   GLN A 380     -38.009  -5.599  -8.186  1.00 10.00      A    N  
ATOM   3677  HN  GLN A 380     -38.670  -6.246  -8.509  1.00 10.00      A    H  
ATOM   3678  CA  GLN A 380     -38.190  -4.187  -8.494  1.00 10.00      A    C  
ATOM   3679  CB  GLN A 380     -39.433  -3.980  -9.357  1.00 10.00      A    C  
ATOM   3680  CG  GLN A 380     -39.397  -4.737 -10.674  1.00 10.00      A    C  
ATOM   3681  CD  GLN A 380     -40.602  -4.452 -11.548  1.00 10.00      A    C  
ATOM   3682  OE1 GLN A 380     -41.688  -4.156 -11.057  1.00 10.00      A    O  
ATOM   3683  NE2 GLN A 380     -40.415  -4.543 -12.855  1.00 10.00      A    N  
ATOM   3684 HE21 GLN A 380     -39.522  -4.786 -13.178  1.00 10.00      A    H  
ATOM   3685 HE22 GLN A 380     -41.176  -4.364 -13.443  1.00 10.00      A    H  
ATOM   3686  C   GLN A 380     -38.278  -3.353  -7.217  1.00 10.00      A    C  
ATOM   3687  O   GLN A 380     -38.959  -3.732  -6.261  1.00 10.00      A    O  
ATOM   3688  N   ALA A 381     -37.585  -2.221  -7.207  1.00 10.00      A    N  
ATOM   3689  HN  ALA A 381     -37.074  -1.965  -8.004  1.00 10.00      A    H  
ATOM   3690  CA  ALA A 381     -37.576  -1.344  -6.047  1.00 10.00      A    C  
ATOM   3691  CB  ALA A 381     -36.184  -1.298  -5.434  1.00 10.00      A    C  
ATOM   3692  C   ALA A 381     -38.042   0.059  -6.416  1.00 10.00      A    C  
ATOM   3693  O   ALA A 381     -37.953   0.469  -7.575  1.00 10.00      A    O  
ATOM   3694  N   LEU A 382     -38.538   0.782  -5.419  1.00 10.00      A    N  
ATOM   3695  HN  LEU A 382     -38.582   0.387  -4.526  1.00 10.00      A    H  
ATOM   3696  CA  LEU A 382     -39.028   2.144  -5.613  1.00 10.00      A    C  
ATOM   3697  CB  LEU A 382     -39.747   2.671  -4.366  1.00 10.00      A    C  
ATOM   3698  CG  LEU A 382     -41.210   2.251  -4.203  1.00 10.00      A    C  
ATOM   3699  CD1 LEU A 382     -41.328   0.753  -3.965  1.00 10.00      A    C  
ATOM   3700  CD2 LEU A 382     -41.866   3.030  -3.075  1.00 10.00      A    C  
ATOM   3701  C   LEU A 382     -37.939   3.116  -6.090  1.00 10.00      A    C  
ATOM   3702  O   LEU A 382     -38.163   3.851  -7.050  1.00 10.00      A    O  
ATOM   3703  N   PRO A 383     -36.758   3.172  -5.423  1.00 10.00      A    N  
ATOM   3704  CA  PRO A 383     -35.672   4.065  -5.849  1.00 10.00      A    C  
ATOM   3705  CB  PRO A 383     -34.596   3.895  -4.770  1.00 10.00      A    C  
ATOM   3706  CG  PRO A 383     -34.906   2.591  -4.117  1.00 10.00      A    C  
ATOM   3707  CD  PRO A 383     -36.396   2.420  -4.205  1.00 10.00      A    C  
ATOM   3708  C   PRO A 383     -35.128   3.684  -7.230  1.00 10.00      A    C  
ATOM   3709  O   PRO A 383     -34.125   2.973  -7.348  1.00 10.00      A    O  
ATOM   3710  N   GLN A 384     -35.818   4.158  -8.262  1.00 10.00      A    N  
ATOM   3711  HN  GLN A 384     -36.626   4.681  -8.076  1.00 10.00      A    H  
ATOM   3712  CA  GLN A 384     -35.461   3.897  -9.652  1.00 10.00      A    C  
ATOM   3713  CB  GLN A 384     -36.348   4.716 -10.591  1.00 10.00      A    C  
ATOM   3714  CG  GLN A 384     -37.839   4.497 -10.435  1.00 10.00      A    C  
ATOM   3715  CD  GLN A 384     -38.630   5.632 -11.058  1.00 10.00      A    C  
ATOM   3716  OE1 GLN A 384     -38.198   6.785 -11.033  1.00 10.00      A    O  
ATOM   3717  NE2 GLN A 384     -39.777   5.316 -11.639  1.00 10.00      A    N  
ATOM   3718 HE21 GLN A 384     -40.055   4.378 -11.640  1.00 10.00      A    H  
ATOM   3719 HE22 GLN A 384     -40.301   6.037 -12.046  1.00 10.00      A    H  
ATOM   3720  C   GLN A 384     -34.007   4.236  -9.957  1.00 10.00      A    C  
ATOM   3721  O   GLN A 384     -33.487   5.274  -9.526  1.00 10.00      A    O  
ATOM   3722  N   ARG A 385     -33.370   3.370 -10.727  1.00 10.00      A    N  
ATOM   3723  HN  ARG A 385     -33.844   2.567 -11.029  1.00 10.00      A    H  
ATOM   3724  CA  ARG A 385     -31.988   3.568 -11.138  1.00 10.00      A    C  
ATOM   3725  CB  ARG A 385     -31.451   2.275 -11.766  1.00 10.00      A    C  
ATOM   3726  CG  ARG A 385     -29.950   2.082 -11.628  1.00 10.00      A    C  
ATOM   3727  CD  ARG A 385     -29.585   0.608 -11.542  1.00 10.00      A    C  
ATOM   3728  NE  ARG A 385     -28.700   0.347 -10.411  1.00 10.00      A    N  
ATOM   3729  HE  ARG A 385     -28.041   1.056 -10.181  1.00 10.00      A    H  
ATOM   3730  CZ  ARG A 385     -28.722  -0.761  -9.672  1.00 10.00      A    C  
ATOM   3731  NH1 ARG A 385     -29.589  -1.742  -9.930  1.00 10.00      A    N  
ATOM   3732 HH11 ARG A 385     -30.265  -1.657 -10.716  1.00 10.00      A    H  
ATOM   3733 HH12 ARG A 385     -29.592  -2.607  -9.332  1.00 10.00      A    H  
ATOM   3734  NH2 ARG A 385     -27.866  -0.890  -8.672  1.00 10.00      A    N  
ATOM   3735 HH21 ARG A 385     -27.174  -0.125  -8.467  1.00 10.00      A    H  
ATOM   3736 HH22 ARG A 385     -27.878  -1.766  -8.078  1.00 10.00      A    H  
ATOM   3737  C   ARG A 385     -31.934   4.716 -12.150  1.00 10.00      A    C  
ATOM   3738  O   ARG A 385     -32.975   5.186 -12.617  1.00 10.00      A    O  
ATOM   3739  N   GLN A 386     -30.744   5.197 -12.466  1.00 10.00      A    N  
ATOM   3740  HN  GLN A 386     -29.940   4.811 -12.057  1.00 10.00      A    H  
ATOM   3741  CA  GLN A 386     -30.617   6.287 -13.422  1.00 10.00      A    C  
ATOM   3742  CB  GLN A 386     -29.474   7.233 -13.060  1.00 10.00      A    C  
ATOM   3743  CG  GLN A 386     -29.595   8.599 -13.719  1.00 10.00      A    C  
ATOM   3744  CD  GLN A 386     -28.527   9.571 -13.264  1.00 10.00      A    C  
ATOM   3745  OE1 GLN A 386     -27.410   9.176 -12.945  1.00 10.00      A    O  
ATOM   3746  NE2 GLN A 386     -28.865  10.851 -13.240  1.00 10.00      A    N  
ATOM   3747 HE21 GLN A 386     -29.772  11.098 -13.515  1.00 10.00      A    H  
ATOM   3748 HE22 GLN A 386     -28.192  11.499 -12.940  1.00 10.00      A    H  
ATOM   3749  C   GLN A 386     -30.443   5.754 -14.835  1.00 10.00      A    C  
ATOM   3750  O   GLN A 386     -30.811   6.412 -15.806  1.00 10.00      A    O  
ATOM   3751  N   LYS A 387     -29.878   4.562 -14.941  1.00 10.00      A    N  
ATOM   3752  HN  LYS A 387     -29.612   4.082 -14.130  1.00 10.00      A    H  
ATOM   3753  CA  LYS A 387     -29.658   3.936 -16.233  1.00 10.00      A    C  
ATOM   3754  CB  LYS A 387     -28.281   4.309 -16.801  1.00 10.00      A    C  
ATOM   3755  CG  LYS A 387     -28.280   5.585 -17.635  1.00 10.00      A    C  
ATOM   3756  CD  LYS A 387     -27.105   6.485 -17.277  1.00 10.00      A    C  
ATOM   3757  CE  LYS A 387     -27.447   7.957 -17.476  1.00 10.00      A    C  
ATOM   3758  NZ  LYS A 387     -26.227   8.790 -17.695  1.00 10.00      A    N  
ATOM   3759  HZ1 LYS A 387     -25.499   8.551 -16.992  1.00 10.00      A    H  
ATOM   3760  HZ2 LYS A 387     -26.461   9.800 -17.604  1.00 10.00      A    H  
ATOM   3761  HZ3 LYS A 387     -25.846   8.619 -18.647  1.00 10.00      A    H  
ATOM   3762  C   LYS A 387     -29.809   2.427 -16.131  1.00 10.00      A    C  
ATOM   3763  O   LYS A 387     -30.172   1.899 -15.079  1.00 10.00      A    O  
ATOM   3764  N   LYS A 388     -29.535   1.742 -17.227  1.00 10.00      A    N  
ATOM   3765  HN  LYS A 388     -29.244   2.221 -18.029  1.00 10.00      A    H  
ATOM   3766  CA  LYS A 388     -29.647   0.296 -17.265  1.00 10.00      A    C  
ATOM   3767  CB  LYS A 388     -30.195  -0.164 -18.619  1.00 10.00      A    C  
ATOM   3768  CG  LYS A 388     -31.638   0.253 -18.864  1.00 10.00      A    C  
ATOM   3769  CD  LYS A 388     -32.147  -0.248 -20.207  1.00 10.00      A    C  
ATOM   3770  CE  LYS A 388     -33.617   0.095 -20.402  1.00 10.00      A    C  
ATOM   3771  NZ  LYS A 388     -34.147  -0.419 -21.697  1.00 10.00      A    N  
ATOM   3772  HZ1 LYS A 388     -33.925  -1.431 -21.802  1.00 10.00      A    H  
ATOM   3773  HZ2 LYS A 388     -33.724   0.102 -22.492  1.00 10.00      A    H  
ATOM   3774  HZ3 LYS A 388     -35.180  -0.297 -21.730  1.00 10.00      A    H  
ATOM   3775  C   LYS A 388     -28.312  -0.375 -16.942  1.00 10.00      A    C  
ATOM   3776  O   LYS A 388     -27.533   0.131 -16.131  1.00 10.00      A    O  
ATOM   3777  N   GLN A 389     -28.052  -1.509 -17.579  1.00 10.00      A    N  
ATOM   3778  HN  GLN A 389     -28.695  -1.848 -18.232  1.00 10.00      A    H  
ATOM   3779  CA  GLN A 389     -26.825  -2.256 -17.344  1.00 10.00      A    C  
ATOM   3780  CB  GLN A 389     -26.942  -3.660 -17.930  1.00 10.00      A    C  
ATOM   3781  CG  GLN A 389     -28.109  -4.444 -17.359  1.00 10.00      A    C  
ATOM   3782  CD  GLN A 389     -28.209  -5.851 -17.909  1.00 10.00      A    C  
ATOM   3783  OE1 GLN A 389     -27.891  -6.112 -19.070  1.00 10.00      A    O  
ATOM   3784  NE2 GLN A 389     -28.651  -6.771 -17.071  1.00 10.00      A    N  
ATOM   3785 HE21 GLN A 389     -28.884  -6.493 -16.158  1.00 10.00      A    H  
ATOM   3786 HE22 GLN A 389     -28.721  -7.688 -17.389  1.00 10.00      A    H  
ATOM   3787  C   GLN A 389     -25.609  -1.530 -17.904  1.00 10.00      A    C  
ATOM   3788  O   GLN A 389     -25.498  -1.316 -19.110  1.00 10.00      A    O  
ATOM   3789  N   GLN A 390     -24.704  -1.145 -17.014  1.00 10.00      A    N  
ATOM   3790  HN  GLN A 390     -24.853  -1.345 -16.067  1.00 10.00      A    H  
ATOM   3791  CA  GLN A 390     -23.498  -0.436 -17.406  1.00 10.00      A    C  
ATOM   3792  CB  GLN A 390     -23.372   0.875 -16.628  1.00 10.00      A    C  
ATOM   3793  CG  GLN A 390     -24.380   1.931 -17.045  1.00 10.00      A    C  
ATOM   3794  CD  GLN A 390     -23.717   3.207 -17.523  1.00 10.00      A    C  
ATOM   3795  OE1 GLN A 390     -22.688   3.630 -16.987  1.00 10.00      A    O  
ATOM   3796  NE2 GLN A 390     -24.291   3.823 -18.545  1.00 10.00      A    N  
ATOM   3797 HE21 GLN A 390     -25.101   3.424 -18.929  1.00 10.00      A    H  
ATOM   3798 HE22 GLN A 390     -23.877   4.639 -18.885  1.00 10.00      A    H  
ATOM   3799  C   GLN A 390     -22.248  -1.294 -17.225  1.00 10.00      A    C  
ATOM   3800  O   GLN A 390     -21.354  -0.950 -16.449  1.00 10.00      A    O  
ATOM   3801  N   THR A 391     -22.202  -2.415 -17.932  1.00 10.00      A    N  
ATOM   3802  HN  THR A 391     -22.958  -2.649 -18.511  1.00 10.00      A    H  
ATOM   3803  CA  THR A 391     -21.060  -3.317 -17.878  1.00 10.00      A    C  
ATOM   3804  CB  THR A 391     -21.423  -4.677 -18.498  1.00 10.00      A    C  
ATOM   3805  OG1 THR A 391     -22.718  -4.570 -19.113  1.00 10.00      A    O  
ATOM   3806  HG1 THR A 391     -22.613  -4.522 -20.069  1.00 10.00      A    H  
ATOM   3807  CG2 THR A 391     -21.461  -5.759 -17.428  1.00 10.00      A    C  
ATOM   3808  C   THR A 391     -19.886  -2.708 -18.645  1.00 10.00      A    C  
ATOM   3809  O   THR A 391     -19.900  -2.648 -19.875  1.00 10.00      A    O  
ATOM   3810  N   VAL A 392     -18.886  -2.243 -17.909  1.00 10.00      A    N  
ATOM   3811  HN  VAL A 392     -18.935  -2.326 -16.935  1.00 10.00      A    H  
ATOM   3812  CA  VAL A 392     -17.720  -1.606 -18.514  1.00 10.00      A    C  
ATOM   3813  CB  VAL A 392     -16.991  -0.687 -17.508  1.00 10.00      A    C  
ATOM   3814  CG1 VAL A 392     -15.940   0.159 -18.214  1.00 10.00      A    C  
ATOM   3815  CG2 VAL A 392     -17.983   0.199 -16.769  1.00 10.00      A    C  
ATOM   3816  C   VAL A 392     -16.728  -2.618 -19.086  1.00 10.00      A    C  
ATOM   3817  O   VAL A 392     -16.187  -2.423 -20.174  1.00 10.00      A    O  
ATOM   3818  N   THR A 393     -16.486  -3.695 -18.352  1.00 10.00      A    N  
ATOM   3819  HN  THR A 393     -16.963  -3.821 -17.512  1.00 10.00      A    H  
ATOM   3820  CA  THR A 393     -15.543  -4.710 -18.786  1.00 10.00      A    C  
ATOM   3821  CB  THR A 393     -14.221  -4.610 -17.994  1.00 10.00      A    C  
ATOM   3822  OG1 THR A 393     -14.511  -4.381 -16.607  1.00 10.00      A    O  
ATOM   3823  HG1 THR A 393     -13.730  -4.023 -16.162  1.00 10.00      A    H  
ATOM   3824  CG2 THR A 393     -13.359  -3.474 -18.529  1.00 10.00      A    C  
ATOM   3825  C   THR A 393     -16.132  -6.112 -18.631  1.00 10.00      A    C  
ATOM   3826  O   THR A 393     -17.333  -6.308 -18.798  1.00 10.00      A    O  
ATOM   3827  N   LEU A 394     -15.284  -7.080 -18.292  1.00 10.00      A    N  
ATOM   3828  HN  LEU A 394     -14.343  -6.860 -18.140  1.00 10.00      A    H  
ATOM   3829  CA  LEU A 394     -15.724  -8.463 -18.125  1.00 10.00      A    C  
ATOM   3830  CB  LEU A 394     -14.546  -9.430 -18.278  1.00 10.00      A    C  
ATOM   3831  CG  LEU A 394     -14.390 -10.118 -19.637  1.00 10.00      A    C  
ATOM   3832  CD1 LEU A 394     -13.214 -11.082 -19.613  1.00 10.00      A    C  
ATOM   3833  CD2 LEU A 394     -15.666 -10.846 -20.027  1.00 10.00      A    C  
ATOM   3834  C   LEU A 394     -16.406  -8.680 -16.779  1.00 10.00      A    C  
ATOM   3835  O   LEU A 394     -16.984  -9.738 -16.538  1.00 10.00      A    O  
ATOM   3836  N   LEU A 395     -16.333  -7.682 -15.903  1.00 10.00      A    N  
ATOM   3837  HN  LEU A 395     -15.861  -6.863 -16.147  1.00 10.00      A    H  
ATOM   3838  CA  LEU A 395     -16.963  -7.777 -14.594  1.00 10.00      A    C  
ATOM   3839  CB  LEU A 395     -16.460  -6.662 -13.672  1.00 10.00      A    C  
ATOM   3840  CG  LEU A 395     -15.561  -7.109 -12.514  1.00 10.00      A    C  
ATOM   3841  CD1 LEU A 395     -14.224  -6.382 -12.556  1.00 10.00      A    C  
ATOM   3842  CD2 LEU A 395     -16.254  -6.878 -11.179  1.00 10.00      A    C  
ATOM   3843  C   LEU A 395     -18.479  -7.711 -14.735  1.00 10.00      A    C  
ATOM   3844  O   LEU A 395     -18.989  -6.986 -15.588  1.00 10.00      A    O  
ATOM   3845  N   PRO A 396     -19.215  -8.483 -13.919  1.00 10.00      A    N  
ATOM   3846  CA  PRO A 396     -20.683  -8.501 -13.961  1.00 10.00      A    C  
ATOM   3847  CB  PRO A 396     -21.061  -9.590 -12.951  1.00 10.00      A    C  
ATOM   3848  CG  PRO A 396     -19.885  -9.687 -12.042  1.00 10.00      A    C  
ATOM   3849  CD  PRO A 396     -18.684  -9.400 -12.897  1.00 10.00      A    C  
ATOM   3850  C   PRO A 396     -21.290  -7.160 -13.543  1.00 10.00      A    C  
ATOM   3851  O   PRO A 396     -20.574  -6.222 -13.184  1.00 10.00      A    O  
ATOM   3852  N   ALA A 397     -22.613  -7.082 -13.584  1.00 10.00      A    N  
ATOM   3853  HN  ALA A 397     -23.132  -7.870 -13.846  1.00 10.00      A    H  
ATOM   3854  CA  ALA A 397     -23.316  -5.864 -13.223  1.00 10.00      A    C  
ATOM   3855  CB  ALA A 397     -24.659  -5.811 -13.936  1.00 10.00      A    C  
ATOM   3856  C   ALA A 397     -23.505  -5.787 -11.712  1.00 10.00      A    C  
ATOM   3857  O   ALA A 397     -22.843  -6.501 -10.960  1.00 10.00      A    O  
ATOM   3858  N   ALA A 398     -24.422  -4.931 -11.268  1.00 10.00      A    N  
ATOM   3859  HN  ALA A 398     -24.927  -4.392 -11.910  1.00 10.00      A    H  
ATOM   3860  CA  ALA A 398     -24.691  -4.774  -9.845  1.00 10.00      A    C  
ATOM   3861  CB  ALA A 398     -25.287  -3.397  -9.577  1.00 10.00      A    C  
ATOM   3862  C   ALA A 398     -25.631  -5.872  -9.350  1.00 10.00      A    C  
ATOM   3863  O   ALA A 398     -26.255  -5.742  -8.303  1.00 10.00      A    O  
ATOM   3864  N   ASP A 399     -25.699  -6.964 -10.102  1.00 10.00      A    N  
ATOM   3865  HN  ASP A 399     -25.129  -7.025 -10.897  1.00 10.00      A    H  
ATOM   3866  CA  ASP A 399     -26.571  -8.084  -9.776  1.00 10.00      A    C  
ATOM   3867  CB  ASP A 399     -26.571  -9.127 -10.895  1.00 10.00      A    C  
ATOM   3868  CG  ASP A 399     -27.273  -8.608 -12.137  1.00 10.00      A    C  
ATOM   3869  OD1 ASP A 399     -28.424  -8.130 -12.006  1.00 10.00      A    O  
ATOM   3870  OD2 ASP A 399     -26.671  -8.644 -13.232  1.00 10.00      A    O  
ATOM   3871  C   ASP A 399     -26.232  -8.699  -8.426  1.00 10.00      A    C  
ATOM   3872  O   ASP A 399     -27.084  -8.761  -7.545  1.00 10.00      A    O  
ATOM   3873  N   LEU A 400     -24.993  -9.142  -8.263  1.00 10.00      A    N  
ATOM   3874  HN  LEU A 400     -24.368  -9.106  -9.024  1.00 10.00      A    H  
ATOM   3875  CA  LEU A 400     -24.549  -9.729  -6.995  1.00 10.00      A    C  
ATOM   3876  CB  LEU A 400     -23.114 -10.240  -7.120  1.00 10.00      A    C  
ATOM   3877  CG  LEU A 400     -22.630 -11.224  -6.048  1.00 10.00      A    C  
ATOM   3878  CD1 LEU A 400     -21.609 -12.179  -6.647  1.00 10.00      A    C  
ATOM   3879  CD2 LEU A 400     -22.031 -10.485  -4.857  1.00 10.00      A    C  
ATOM   3880  C   LEU A 400     -24.605  -8.704  -5.869  1.00 10.00      A    C  
ATOM   3881  O   LEU A 400     -25.114  -8.988  -4.784  1.00 10.00      A    O  
ATOM   3882  N   ASP A 401     -24.067  -7.515  -6.142  1.00 10.00      A    N  
ATOM   3883  HN  ASP A 401     -23.682  -7.371  -7.027  1.00 10.00      A    H  
ATOM   3884  CA  ASP A 401     -24.026  -6.420  -5.162  1.00 10.00      A    C  
ATOM   3885  CB  ASP A 401     -23.306  -5.180  -5.724  1.00 10.00      A    C  
ATOM   3886  CG  ASP A 401     -23.023  -4.125  -4.665  1.00 10.00      A    C  
ATOM   3887  OD1 ASP A 401     -22.845  -4.502  -3.480  1.00 10.00      A    O  
ATOM   3888  OD2 ASP A 401     -22.969  -2.913  -5.014  1.00 10.00      A    O  
ATOM   3889  C   ASP A 401     -25.421  -6.049  -4.659  1.00 10.00      A    C  
ATOM   3890  O   ASP A 401     -25.629  -5.855  -3.466  1.00 10.00      A    O  
ATOM   3891  N   ASP A 402     -26.381  -5.954  -5.565  1.00 10.00      A    N  
ATOM   3892  HN  ASP A 402     -26.169  -6.107  -6.514  1.00 10.00      A    H  
ATOM   3893  CA  ASP A 402     -27.748  -5.606  -5.176  1.00 10.00      A    C  
ATOM   3894  CB  ASP A 402     -28.560  -5.090  -6.361  1.00 10.00      A    C  
ATOM   3895  CG  ASP A 402     -28.347  -3.617  -6.631  1.00 10.00      A    C  
ATOM   3896  OD1 ASP A 402     -28.114  -2.849  -5.671  1.00 10.00      A    O  
ATOM   3897  OD2 ASP A 402     -28.419  -3.222  -7.811  1.00 10.00      A    O  
ATOM   3898  C   ASP A 402     -28.462  -6.792  -4.551  1.00 10.00      A    C  
ATOM   3899  O   ASP A 402     -29.236  -6.633  -3.615  1.00 10.00      A    O  
ATOM   3900  N   PHE A 403     -28.193  -7.984  -5.070  1.00 10.00      A    N  
ATOM   3901  HN  PHE A 403     -27.555  -8.049  -5.815  1.00 10.00      A    H  
ATOM   3902  CA  PHE A 403     -28.817  -9.199  -4.562  1.00 10.00      A    C  
ATOM   3903  CB  PHE A 403     -28.366 -10.403  -5.384  1.00 10.00      A    C  
ATOM   3904  CG  PHE A 403     -28.870 -11.718  -4.874  1.00 10.00      A    C  
ATOM   3905  CD1 PHE A 403     -28.003 -12.621  -4.284  1.00 10.00      A    C  
ATOM   3906  CD2 PHE A 403     -30.208 -12.051  -4.985  1.00 10.00      A    C  
ATOM   3907  CE1 PHE A 403     -28.460 -13.835  -3.813  1.00 10.00      A    C  
ATOM   3908  CE2 PHE A 403     -30.675 -13.264  -4.516  1.00 10.00      A    C  
ATOM   3909  CZ  PHE A 403     -29.799 -14.158  -3.929  1.00 10.00      A    C  
ATOM   3910  C   PHE A 403     -28.481  -9.414  -3.092  1.00 10.00      A    C  
ATOM   3911  O   PHE A 403     -29.350  -9.750  -2.290  1.00 10.00      A    O  
ATOM   3912  N   SER A 404     -27.220  -9.207  -2.745  1.00 10.00      A    N  
ATOM   3913  HN  SER A 404     -26.574  -8.923  -3.428  1.00 10.00      A    H  
ATOM   3914  CA  SER A 404     -26.772  -9.376  -1.375  1.00 10.00      A    C  
ATOM   3915  CB  SER A 404     -25.249  -9.248  -1.294  1.00 10.00      A    C  
ATOM   3916  OG  SER A 404     -24.774  -8.284  -2.217  1.00 10.00      A    O  
ATOM   3917  HG  SER A 404     -24.637  -8.697  -3.079  1.00 10.00      A    H  
ATOM   3918  C   SER A 404     -27.459  -8.371  -0.453  1.00 10.00      A    C  
ATOM   3919  O   SER A 404     -27.911  -8.722   0.636  1.00 10.00      A    O  
ATOM   3920  N   LYS A 405     -27.557  -7.128  -0.909  1.00 10.00      A    N  
ATOM   3921  HN  LYS A 405     -27.177  -6.911  -1.788  1.00 10.00      A    H  
ATOM   3922  CA  LYS A 405     -28.195  -6.076  -0.134  1.00 10.00      A    C  
ATOM   3923  CB  LYS A 405     -27.888  -4.703  -0.724  1.00 10.00      A    C  
ATOM   3924  CG  LYS A 405     -26.431  -4.291  -0.593  1.00 10.00      A    C  
ATOM   3925  CD  LYS A 405     -26.107  -3.135  -1.520  1.00 10.00      A    C  
ATOM   3926  CE  LYS A 405     -24.611  -2.999  -1.727  1.00 10.00      A    C  
ATOM   3927  NZ  LYS A 405     -24.294  -2.015  -2.795  1.00 10.00      A    N  
ATOM   3928  HZ1 LYS A 405     -25.095  -1.928  -3.448  1.00 10.00      A    H  
ATOM   3929  HZ2 LYS A 405     -23.458  -2.332  -3.340  1.00 10.00      A    H  
ATOM   3930  HZ3 LYS A 405     -24.093  -1.083  -2.376  1.00 10.00      A    H  
ATOM   3931  C   LYS A 405     -29.699  -6.296  -0.042  1.00 10.00      A    C  
ATOM   3932  O   LYS A 405     -30.292  -6.086   1.008  1.00 10.00      A    O  
ATOM   3933  N   GLN A 406     -30.315  -6.727  -1.140  1.00 10.00      A    N  
ATOM   3934  HN  GLN A 406     -29.793  -6.863  -1.964  1.00 10.00      A    H  
ATOM   3935  CA  GLN A 406     -31.749  -6.990  -1.149  1.00 10.00      A    C  
ATOM   3936  CB  GLN A 406     -32.243  -7.348  -2.553  1.00 10.00      A    C  
ATOM   3937  CG  GLN A 406     -32.392  -6.147  -3.474  1.00 10.00      A    C  
ATOM   3938  CD  GLN A 406     -32.857  -6.518  -4.868  1.00 10.00      A    C  
ATOM   3939  OE1 GLN A 406     -32.551  -7.597  -5.376  1.00 10.00      A    O  
ATOM   3940  NE2 GLN A 406     -33.602  -5.620  -5.494  1.00 10.00      A    N  
ATOM   3941 HE21 GLN A 406     -33.805  -4.782  -5.030  1.00 10.00      A    H  
ATOM   3942 HE22 GLN A 406     -33.924  -5.831  -6.397  1.00 10.00      A    H  
ATOM   3943  C   GLN A 406     -32.069  -8.105  -0.169  1.00 10.00      A    C  
ATOM   3944  O   GLN A 406     -33.074  -8.056   0.540  1.00 10.00      A    O  
ATOM   3945  N   LEU A 407     -31.196  -9.106  -0.132  1.00 10.00      A    N  
ATOM   3946  HN  LEU A 407     -30.429  -9.092  -0.749  1.00 10.00      A    H  
ATOM   3947  CA  LEU A 407     -31.349 -10.229   0.780  1.00 10.00      A    C  
ATOM   3948  CB  LEU A 407     -30.319 -11.311   0.450  1.00 10.00      A    C  
ATOM   3949  CG  LEU A 407     -30.371 -12.574   1.311  1.00 10.00      A    C  
ATOM   3950  CD1 LEU A 407     -31.642 -13.361   1.031  1.00 10.00      A    C  
ATOM   3951  CD2 LEU A 407     -29.137 -13.432   1.080  1.00 10.00      A    C  
ATOM   3952  C   LEU A 407     -31.138  -9.751   2.209  1.00 10.00      A    C  
ATOM   3953  O   LEU A 407     -31.900 -10.086   3.111  1.00 10.00      A    O  
ATOM   3954  N   GLN A 408     -30.097  -8.955   2.395  1.00 10.00      A    N  
ATOM   3955  HN  GLN A 408     -29.526  -8.733   1.626  1.00 10.00      A    H  
ATOM   3956  CA  GLN A 408     -29.764  -8.404   3.700  1.00 10.00      A    C  
ATOM   3957  CB  GLN A 408     -28.454  -7.619   3.596  1.00 10.00      A    C  
ATOM   3958  CG  GLN A 408     -28.001  -6.942   4.878  1.00 10.00      A    C  
ATOM   3959  CD  GLN A 408     -26.998  -5.838   4.604  1.00 10.00      A    C  
ATOM   3960  OE1 GLN A 408     -27.016  -5.221   3.543  1.00 10.00      A    O  
ATOM   3961  NE2 GLN A 408     -26.121  -5.575   5.561  1.00 10.00      A    N  
ATOM   3962 HE21 GLN A 408     -26.162  -6.098   6.385  1.00 10.00      A    H  
ATOM   3963 HE22 GLN A 408     -25.465  -4.863   5.400  1.00 10.00      A    H  
ATOM   3964  C   GLN A 408     -30.891  -7.500   4.190  1.00 10.00      A    C  
ATOM   3965  O   GLN A 408     -31.241  -7.504   5.370  1.00 10.00      A    O  
ATOM   3966  N   GLN A 409     -31.461  -6.736   3.269  1.00 10.00      A    N  
ATOM   3967  HN  GLN A 409     -31.126  -6.774   2.344  1.00 10.00      A    H  
ATOM   3968  CA  GLN A 409     -32.549  -5.828   3.586  1.00 10.00      A    C  
ATOM   3969  CB  GLN A 409     -32.887  -4.938   2.391  1.00 10.00      A    C  
ATOM   3970  CG  GLN A 409     -33.754  -3.742   2.748  1.00 10.00      A    C  
ATOM   3971  CD  GLN A 409     -34.143  -2.908   1.546  1.00 10.00      A    C  
ATOM   3972  OE1 GLN A 409     -33.440  -2.875   0.539  1.00 10.00      A    O  
ATOM   3973  NE2 GLN A 409     -35.263  -2.213   1.651  1.00 10.00      A    N  
ATOM   3974 HE21 GLN A 409     -35.770  -2.276   2.488  1.00 10.00      A    H  
ATOM   3975 HE22 GLN A 409     -35.538  -1.666   0.889  1.00 10.00      A    H  
ATOM   3976  C   GLN A 409     -33.786  -6.595   4.030  1.00 10.00      A    C  
ATOM   3977  O   GLN A 409     -34.373  -6.278   5.061  1.00 10.00      A    O  
ATOM   3978  N   SER A 410     -34.161  -7.616   3.260  1.00 10.00      A    N  
ATOM   3979  HN  SER A 410     -33.635  -7.834   2.462  1.00 10.00      A    H  
ATOM   3980  CA  SER A 410     -35.334  -8.424   3.580  1.00 10.00      A    C  
ATOM   3981  CB  SER A 410     -35.672  -9.388   2.437  1.00 10.00      A    C  
ATOM   3982  OG  SER A 410     -34.500  -9.879   1.805  1.00 10.00      A    O  
ATOM   3983  HG  SER A 410     -34.167  -9.221   1.180  1.00 10.00      A    H  
ATOM   3984  C   SER A 410     -35.145  -9.166   4.902  1.00 10.00      A    C  
ATOM   3985  O   SER A 410     -36.111  -9.501   5.590  1.00 10.00      A    O  
ATOM   3986  N   MET A 411     -33.890  -9.413   5.252  1.00 10.00      A    N  
ATOM   3987  HN  MET A 411     -33.165  -9.144   4.647  1.00 10.00      A    H  
ATOM   3988  CA  MET A 411     -33.567 -10.082   6.500  1.00 10.00      A    C  
ATOM   3989  CB  MET A 411     -32.155 -10.678   6.446  1.00 10.00      A    C  
ATOM   3990  CG  MET A 411     -32.054 -12.002   5.704  1.00 10.00      A    C  
ATOM   3991  SD  MET A 411     -30.355 -12.598   5.584  1.00 10.00      A    S  
ATOM   3992  CE  MET A 411     -30.617 -14.227   4.890  1.00 10.00      A    C  
ATOM   3993  C   MET A 411     -33.659  -9.093   7.654  1.00 10.00      A    C  
ATOM   3994  O   MET A 411     -34.396  -9.310   8.615  1.00 10.00      A    O  
ATOM   3995  N   SER A 412     -32.945  -7.976   7.518  1.00 10.00      A    N  
ATOM   3996  HN  SER A 412     -32.430  -7.843   6.695  1.00 10.00      A    H  
ATOM   3997  CA  SER A 412     -32.903  -6.944   8.551  1.00 10.00      A    C  
ATOM   3998  CB  SER A 412     -31.869  -5.868   8.216  1.00 10.00      A    C  
ATOM   3999  OG  SER A 412     -31.989  -5.431   6.874  1.00 10.00      A    O  
ATOM   4000  HG  SER A 412     -31.720  -6.145   6.279  1.00 10.00      A    H  
ATOM   4001  C   SER A 412     -34.269  -6.325   8.848  1.00 10.00      A    C  
ATOM   4002  O   SER A 412     -34.475  -5.765   9.926  1.00 10.00      A    O  
ATOM   4003  N   SER A 413     -35.200  -6.415   7.899  1.00 10.00      A    N  
ATOM   4004  HN  SER A 413     -34.981  -6.841   7.042  1.00 10.00      A    H  
ATOM   4005  CA  SER A 413     -36.538  -5.871   8.104  1.00 10.00      A    C  
ATOM   4006  CB  SER A 413     -37.323  -5.795   6.791  1.00 10.00      A    C  
ATOM   4007  OG  SER A 413     -37.001  -6.874   5.930  1.00 10.00      A    O  
ATOM   4008  HG  SER A 413     -37.180  -7.708   6.372  1.00 10.00      A    H  
ATOM   4009  C   SER A 413     -37.299  -6.682   9.151  1.00 10.00      A    C  
ATOM   4010  O   SER A 413     -38.346  -6.260   9.645  1.00 10.00      A    O  
ATOM   4011  N   ALA A 414     -36.770  -7.856   9.475  1.00 10.00      A    N  
ATOM   4012  HN  ALA A 414     -35.940  -8.146   9.037  1.00 10.00      A    H  
ATOM   4013  CA  ALA A 414     -37.381  -8.715  10.474  1.00 10.00      A    C  
ATOM   4014  CB  ALA A 414     -37.135 -10.179  10.149  1.00 10.00      A    C  
ATOM   4015  C   ALA A 414     -36.829  -8.367  11.850  1.00 10.00      A    C  
ATOM   4016  O   ALA A 414     -37.561  -8.353  12.840  1.00 10.00      A    O  
ATOM   4017  N   ASP A 415     -35.531  -8.076  11.896  1.00 10.00      A    N  
ATOM   4018  HN  ASP A 415     -35.001  -8.124  11.071  1.00 10.00      A    H  
ATOM   4019  CA  ASP A 415     -34.866  -7.705  13.143  1.00 10.00      A    C  
ATOM   4020  CB  ASP A 415     -33.341  -7.715  12.978  1.00 10.00      A    C  
ATOM   4021  CG  ASP A 415     -32.827  -8.883  12.163  1.00 10.00      A    C  
ATOM   4022  OD1 ASP A 415     -32.755 -10.003  12.705  1.00 10.00      A    O  
ATOM   4023  OD2 ASP A 415     -32.492  -8.671  10.979  1.00 10.00      A    O  
ATOM   4024  C   ASP A 415     -35.302  -6.308  13.557  1.00 10.00      A    C  
ATOM   4025  O   ASP A 415     -35.497  -6.017  14.738  1.00 10.00      A    O  
ATOM   4026  N   SER A 416     -35.425  -5.436  12.568  1.00 10.00      A    N  
ATOM   4027  HN  SER A 416     -35.226  -5.727  11.648  1.00 10.00      A    H  
ATOM   4028  CA  SER A 416     -35.849  -4.068  12.793  1.00 10.00      A    C  
ATOM   4029  CB  SER A 416     -34.671  -3.107  12.625  1.00 10.00      A    C  
ATOM   4030  OG  SER A 416     -33.593  -3.471  13.476  1.00 10.00      A    O  
ATOM   4031  HG  SER A 416     -33.442  -4.423  13.403  1.00 10.00      A    H  
ATOM   4032  C   SER A 416     -36.988  -3.714  11.839  1.00 10.00      A    C  
ATOM   4033  O   SER A 416     -36.829  -3.774  10.620  1.00 10.00      A    O  
ATOM   4034  N   THR A 417     -38.125  -3.341  12.412  1.00 10.00      A    N  
ATOM   4035  HN  THR A 417     -38.170  -3.302  13.391  1.00 10.00      A    H  
ATOM   4036  CA  THR A 417     -39.324  -2.994  11.653  1.00 10.00      A    C  
ATOM   4037  CB  THR A 417     -40.423  -2.497  12.606  1.00 10.00      A    C  
ATOM   4038  OG1 THR A 417     -39.822  -2.121  13.858  1.00 10.00      A    O  
ATOM   4039  HG1 THR A 417     -40.441  -2.295  14.574  1.00 10.00      A    H  
ATOM   4040  CG2 THR A 417     -41.447  -3.594  12.851  1.00 10.00      A    C  
ATOM   4041  C   THR A 417     -39.085  -1.942  10.569  1.00 10.00      A    C  
ATOM   4042  O   THR A 417     -39.742  -1.957   9.529  1.00 10.00      A    O  
ATOM   4043  N   GLN A 418     -38.156  -1.028  10.807  1.00 10.00      A    N  
ATOM   4044  HN  GLN A 418     -37.654  -1.063  11.645  1.00 10.00      A    H  
ATOM   4045  CA  GLN A 418     -37.866   0.022   9.837  1.00 10.00      A    C  
ATOM   4046  CB  GLN A 418     -38.056   1.411  10.459  1.00 10.00      A    C  
ATOM   4047  CG  GLN A 418     -39.287   1.538  11.345  1.00 10.00      A    C  
ATOM   4048  CD  GLN A 418     -40.191   2.693  10.955  1.00 10.00      A    C  
ATOM   4049  OE1 GLN A 418     -40.365   3.001   9.773  1.00 10.00      A    O  
ATOM   4050  NE2 GLN A 418     -40.770   3.344  11.951  1.00 10.00      A    N  
ATOM   4051 HE21 GLN A 418     -40.587   3.047  12.867  1.00 10.00      A    H  
ATOM   4052 HE22 GLN A 418     -41.350   4.101  11.734  1.00 10.00      A    H  
ATOM   4053  C   GLN A 418     -36.457  -0.123   9.265  1.00 10.00      A    C  
ATOM   4054  O   GLN A 418     -35.710   0.851   9.167  1.00 10.00      A    O  
ATOM   4055  N   ALA A 419     -36.099  -1.346   8.895  1.00 10.00      A    N  
ATOM   4056  HN  ALA A 419     -36.736  -2.085   9.002  1.00 10.00      A    H  
ATOM   4057  CA  ALA A 419     -34.785  -1.620   8.324  1.00 10.00      A    C  
ATOM   4058  CB  ALA A 419     -33.912  -2.374   9.316  1.00 10.00      A    C  
ATOM   4059  C   ALA A 419     -34.910  -2.400   7.019  1.00 10.00      A    C  
ATOM   4060  O   ALA A 419     -35.897  -2.253   6.294  1.00 10.00      A    O  
ATOM   4061  N   LYS B   1     -34.385   3.292  11.586  1.00 10.00      B    N  
ATOM   4062  HN  LYS B   1     -34.260   2.791  10.750  1.00 10.00      B    H  
ATOM   4063  CA  LYS B   1     -33.209   3.732  12.323  1.00 10.00      B    C  
ATOM   4064  CB  LYS B   1     -33.201   3.110  13.726  1.00 10.00      B    C  
ATOM   4065  CG  LYS B   1     -33.317   1.593  13.726  1.00 10.00      B    C  
ATOM   4066  CD  LYS B   1     -32.941   0.996  15.071  1.00 10.00      B    C  
ATOM   4067  CE  LYS B   1     -32.950  -0.522  15.009  1.00 10.00      B    C  
ATOM   4068  NZ  LYS B   1     -32.533  -1.140  16.296  1.00 10.00      B    N  
ATOM   4069  HZ1 LYS B   1     -31.549  -0.883  16.514  1.00 10.00      B    H  
ATOM   4070  HZ2 LYS B   1     -32.602  -2.176  16.232  1.00 10.00      B    H  
ATOM   4071  HZ3 LYS B   1     -33.146  -0.810  17.067  1.00 10.00      B    H  
ATOM   4072  C   LYS B   1     -31.934   3.345  11.579  1.00 10.00      B    C  
ATOM   4073  O   LYS B   1     -31.854   2.254  11.011  1.00 10.00      B    O  
ATOM   4074  N   PRO B   2     -30.937   4.247  11.543  1.00 10.00      B    N  
ATOM   4075  CA  PRO B   2     -29.651   3.977  10.886  1.00 10.00      B    C  
ATOM   4076  CB  PRO B   2     -28.808   5.224  11.202  1.00 10.00      B    C  
ATOM   4077  CG  PRO B   2     -29.537   5.934  12.295  1.00 10.00      B    C  
ATOM   4078  CD  PRO B   2     -30.989   5.598  12.120  1.00 10.00      B    C  
ATOM   4079  C   PRO B   2     -28.989   2.724  11.467  1.00 10.00      B    C  
ATOM   4080  O   PRO B   2     -29.007   2.510  12.682  1.00 10.00      B    O  
ATOM   4081  N   VAL B   3     -28.412   1.899  10.601  1.00 10.00      B    N  
ATOM   4082  HN  VAL B   3     -28.412   2.125   9.649  1.00 10.00      B    H  
ATOM   4083  CA  VAL B   3     -27.772   0.663  11.040  1.00 10.00      B    C  
ATOM   4084  CB  VAL B   3     -27.761  -0.422   9.941  1.00 10.00      B    C  
ATOM   4085  CG1 VAL B   3     -29.179  -0.757   9.502  1.00 10.00      B    C  
ATOM   4086  CG2 VAL B   3     -26.906   0.004   8.756  1.00 10.00      B    C  
ATOM   4087  C   VAL B   3     -26.352   0.891  11.547  1.00 10.00      B    C  
ATOM   4088  O   VAL B   3     -25.678   1.847  11.158  1.00 10.00      B    O  
ATOM   4089  N   SER B   4     -25.908  -0.002  12.415  1.00 10.00      B    N  
ATOM   4090  HN  SER B   4     -26.497  -0.735  12.687  1.00 10.00      B    H  
ATOM   4091  CA  SER B   4     -24.579   0.073  12.989  1.00 10.00      B    C  
ATOM   4092  CB  SER B   4     -24.654  -0.313  14.467  1.00 10.00      B    C  
ATOM   4093  OG  SER B   4     -25.667  -1.286  14.677  1.00 10.00      B    O  
ATOM   4094  HG  SER B   4     -25.341  -2.150  14.409  1.00 10.00      B    H  
ATOM   4095  C   SER B   4     -23.618  -0.855  12.251  1.00 10.00      B    C  
ATOM   4096  O   SER B   4     -23.846  -2.066  12.175  1.00 10.00      B    O  
ATOM   4097  N   LEU B   5     -22.553  -0.284  11.701  1.00 10.00      B    N  
ATOM   4098  HN  LEU B   5     -22.434   0.683  11.786  1.00 10.00      B    H  
ATOM   4099  CA  LEU B   5     -21.556  -1.060  10.976  1.00 10.00      B    C  
ATOM   4100  CB  LEU B   5     -20.568  -0.144  10.241  1.00 10.00      B    C  
ATOM   4101  CG  LEU B   5     -19.942   0.989  11.060  1.00 10.00      B    C  
ATOM   4102  CD1 LEU B   5     -18.472   1.151  10.706  1.00 10.00      B    C  
ATOM   4103  CD2 LEU B   5     -20.690   2.295  10.830  1.00 10.00      B    C  
ATOM   4104  C   LEU B   5     -20.819  -2.007  11.919  1.00 10.00      B    C  
ATOM   4105  O   LEU B   5     -20.057  -1.579  12.787  1.00 10.00      B    O  
ATOM   4106  N   SER B   6     -21.069  -3.295  11.759  1.00 10.00      B    N  
ATOM   4107  HN  SER B   6     -21.687  -3.577  11.054  1.00 10.00      B    H  
ATOM   4108  CA  SER B   6     -20.440  -4.297  12.598  1.00 10.00      B    C  
ATOM   4109  CB  SER B   6     -21.346  -5.521  12.717  1.00 10.00      B    C  
ATOM   4110  OG  SER B   6     -22.660  -5.142  13.087  1.00 10.00      B    O  
ATOM   4111  HG  SER B   6     -22.784  -4.201  12.911  1.00 10.00      B    H  
ATOM   4112  C   SER B   6     -19.078  -4.701  12.045  1.00 10.00      B    C  
ATOM   4113  O   SER B   6     -18.971  -5.175  10.909  1.00 10.00      B    O  
ATOM   4114  N   TYR B   7     -18.042  -4.523  12.855  1.00 10.00      B    N  
ATOM   4115  HN  TYR B   7     -18.192  -4.140  13.745  1.00 10.00      B    H  
ATOM   4116  CA  TYR B   7     -16.683  -4.873  12.457  1.00 10.00      B    C  
ATOM   4117  CB  TYR B   7     -15.654  -4.130  13.314  1.00 10.00      B    C  
ATOM   4118  CG  TYR B   7     -15.549  -2.652  13.013  1.00 10.00      B    C  
ATOM   4119  CD1 TYR B   7     -14.861  -2.198  11.894  1.00 10.00      B    C  
ATOM   4120  CD2 TYR B   7     -16.131  -1.710  13.851  1.00 10.00      B    C  
ATOM   4121  CE1 TYR B   7     -14.757  -0.848  11.618  1.00 10.00      B    C  
ATOM   4122  CE2 TYR B   7     -16.033  -0.358  13.582  1.00 10.00      B    C  
ATOM   4123  CZ  TYR B   7     -15.345   0.068  12.466  1.00 10.00      B    C  
ATOM   4124  OH  TYR B   7     -15.243   1.414  12.198  1.00 10.00      B    O  
ATOM   4125  HH  TYR B   7     -15.419   1.568  11.265  1.00 10.00      B    H  
ATOM   4126  C   TYR B   7     -16.455  -6.380  12.549  1.00 10.00      B    C  
ATOM   4127  O   TYR B   7     -15.551  -6.844  13.239  1.00 10.00      B    O  
ATOM   4128  N   ARG B   8     -17.297  -7.136  11.861  1.00 10.00      B    N  
ATOM   4129  HN  ARG B   8     -18.005  -6.703  11.337  1.00 10.00      B    H  
ATOM   4130  CA  ARG B   8     -17.189  -8.584  11.848  1.00 10.00      B    C  
ATOM   4131  CB  ARG B   8     -18.576  -9.231  11.790  1.00 10.00      B    C  
ATOM   4132  CG  ARG B   8     -19.486  -8.878  12.958  1.00 10.00      B    C  
ATOM   4133  CD  ARG B   8     -20.771  -9.690  12.913  1.00 10.00      B    C  
ATOM   4134  NE  ARG B   8     -21.784  -9.186  13.843  1.00 10.00      B    N  
ATOM   4135  HE  ARG B   8     -21.897  -8.211  13.899  1.00 10.00      B    H  
ATOM   4136  CZ  ARG B   8     -22.555  -9.967  14.603  1.00 10.00      B    C  
ATOM   4137  NH1 ARG B   8     -22.426 -11.289  14.545  1.00 10.00      B    N  
ATOM   4138 HH11 ARG B   8     -23.026 -11.902  15.136  1.00 10.00      B    H  
ATOM   4139 HH12 ARG B   8     -21.723 -11.718  13.910  1.00 10.00      B    H  
ATOM   4140  NH2 ARG B   8     -23.459  -9.425  15.413  1.00 10.00      B    N  
ATOM   4141 HH21 ARG B   8     -23.571  -8.389  15.458  1.00 10.00      B    H  
ATOM   4142 HH22 ARG B   8     -24.064 -10.033  16.008  1.00 10.00      B    H  
ATOM   4143  C   ARG B   8     -16.357  -9.025  10.653  1.00 10.00      B    C  
ATOM   4144  O   ARG B   8     -16.608  -8.597   9.524  1.00 10.00      B    O  
ATOM   4145  N   CYS B   9     -15.366  -9.863  10.911  1.00 10.00      B    N  
ATOM   4146  HN  CYS B   9     -15.213 -10.148  11.835  1.00 10.00      B    H  
ATOM   4147  CA  CYS B   9     -14.486 -10.367   9.868  1.00 10.00      B    C  
ATOM   4148  C   CYS B   9     -15.244 -11.271   8.896  1.00 10.00      B    C  
ATOM   4149  O   CYS B   9     -16.171 -11.984   9.293  1.00 10.00      B    O  
ATOM   4150  CB  CYS B   9     -13.326 -11.140  10.502  1.00 10.00      B    C  
ATOM   4151  SG  CYS B   9     -12.672 -10.386  12.028  1.00 10.00      B    S  
ATOM   4152  N   PRO B  10     -14.879 -11.231   7.602  1.00 10.00      B    N  
ATOM   4153  CA  PRO B  10     -15.519 -12.061   6.578  1.00 10.00      B    C  
ATOM   4154  CB  PRO B  10     -14.847 -11.620   5.270  1.00 10.00      B    C  
ATOM   4155  CG  PRO B  10     -13.575 -10.962   5.685  1.00 10.00      B    C  
ATOM   4156  CD  PRO B  10     -13.829 -10.364   7.039  1.00 10.00      B    C  
ATOM   4157  C   PRO B  10     -15.280 -13.546   6.837  1.00 10.00      B    C  
ATOM   4158  O   PRO B  10     -16.216 -14.348   6.832  1.00 10.00      B    O  
ATOM   4159  N   CYS B  11     -14.026 -13.899   7.095  1.00 10.00      B    N  
ATOM   4160  HN  CYS B  11     -13.327 -13.210   7.102  1.00 10.00      B    H  
ATOM   4161  CA  CYS B  11     -13.661 -15.278   7.368  1.00 10.00      B    C  
ATOM   4162  C   CYS B  11     -13.957 -15.636   8.815  1.00 10.00      B    C  
ATOM   4163  O   CYS B  11     -13.107 -15.492   9.694  1.00 10.00      B    O  
ATOM   4164  CB  CYS B  11     -12.188 -15.518   7.044  1.00 10.00      B    C  
ATOM   4165  SG  CYS B  11     -11.756 -15.174   5.311  1.00 10.00      B    S  
ATOM   4166  N   ARG B  12     -15.184 -16.074   9.057  1.00 10.00      B    N  
ATOM   4167  HN  ARG B  12     -15.823 -16.126   8.316  1.00 10.00      B    H  
ATOM   4168  CA  ARG B  12     -15.612 -16.463  10.393  1.00 10.00      B    C  
ATOM   4169  CB  ARG B  12     -17.128 -16.295  10.528  1.00 10.00      B    C  
ATOM   4170  CG  ARG B  12     -17.642 -14.947  10.050  1.00 10.00      B    C  
ATOM   4171  CD  ARG B  12     -19.133 -14.991   9.768  1.00 10.00      B    C  
ATOM   4172  NE  ARG B  12     -19.561 -13.877   8.921  1.00 10.00      B    N  
ATOM   4173  HE  ARG B  12     -18.866 -13.242   8.634  1.00 10.00      B    H  
ATOM   4174  CZ  ARG B  12     -20.819 -13.684   8.517  1.00 10.00      B    C  
ATOM   4175  NH1 ARG B  12     -21.777 -14.533   8.886  1.00 10.00      B    N  
ATOM   4176 HH11 ARG B  12     -21.546 -15.351   9.490  1.00 10.00      B    H  
ATOM   4177 HH12 ARG B  12     -22.759 -14.386   8.574  1.00 10.00      B    H  
ATOM   4178  NH2 ARG B  12     -21.118 -12.647   7.740  1.00 10.00      B    N  
ATOM   4179 HH21 ARG B  12     -20.371 -11.982   7.442  1.00 10.00      B    H  
ATOM   4180 HH22 ARG B  12     -22.098 -12.492   7.423  1.00 10.00      B    H  
ATOM   4181  C   ARG B  12     -15.221 -17.910  10.655  1.00 10.00      B    C  
ATOM   4182  O   ARG B  12     -15.263 -18.387  11.787  1.00 10.00      B    O  
ATOM   4183  N   PHE B  13     -14.845 -18.599   9.586  1.00 10.00      B    N  
ATOM   4184  HN  PHE B  13     -14.830 -18.152   8.716  1.00 10.00      B    H  
ATOM   4185  CA  PHE B  13     -14.438 -19.992   9.663  1.00 10.00      B    C  
ATOM   4186  CB  PHE B  13     -15.534 -20.903   9.098  1.00 10.00      B    C  
ATOM   4187  CG  PHE B  13     -16.895 -20.685   9.698  1.00 10.00      B    C  
ATOM   4188  CD1 PHE B  13     -17.189 -21.146  10.970  1.00 10.00      B    C  
ATOM   4189  CD2 PHE B  13     -17.880 -20.017   8.987  1.00 10.00      B    C  
ATOM   4190  CE1 PHE B  13     -18.439 -20.946  11.524  1.00 10.00      B    C  
ATOM   4191  CE2 PHE B  13     -19.133 -19.814   9.534  1.00 10.00      B    C  
ATOM   4192  CZ  PHE B  13     -19.413 -20.278  10.805  1.00 10.00      B    C  
ATOM   4193  C   PHE B  13     -13.158 -20.193   8.865  1.00 10.00      B    C  
ATOM   4194  O   PHE B  13     -12.978 -19.580   7.812  1.00 10.00      B    O  
ATOM   4195  N   PHE B  14     -12.269 -21.030   9.373  1.00 10.00      B    N  
ATOM   4196  HN  PHE B  14     -12.459 -21.470  10.228  1.00 10.00      B    H  
ATOM   4197  CA  PHE B  14     -11.010 -21.314   8.697  1.00 10.00      B    C  
ATOM   4198  CB  PHE B  14      -9.824 -20.907   9.576  1.00 10.00      B    C  
ATOM   4199  CG  PHE B  14      -9.718 -19.424   9.798  1.00 10.00      B    C  
ATOM   4200  CD1 PHE B  14      -9.185 -18.603   8.819  1.00 10.00      B    C  
ATOM   4201  CD2 PHE B  14     -10.153 -18.852  10.983  1.00 10.00      B    C  
ATOM   4202  CE1 PHE B  14      -9.088 -17.239   9.015  1.00 10.00      B    C  
ATOM   4203  CE2 PHE B  14     -10.058 -17.488  11.186  1.00 10.00      B    C  
ATOM   4204  CZ  PHE B  14      -9.525 -16.681  10.200  1.00 10.00      B    C  
ATOM   4205  C   PHE B  14     -10.924 -22.792   8.342  1.00 10.00      B    C  
ATOM   4206  O   PHE B  14     -10.798 -23.643   9.224  1.00 10.00      B    O  
ATOM   4207  N   GLU B  15     -11.004 -23.099   7.056  1.00 10.00      B    N  
ATOM   4208  HN  GLU B  15     -11.097 -22.379   6.391  1.00 10.00      B    H  
ATOM   4209  CA  GLU B  15     -10.943 -24.478   6.604  1.00 10.00      B    C  
ATOM   4210  CB  GLU B  15     -11.726 -24.669   5.305  1.00 10.00      B    C  
ATOM   4211  CG  GLU B  15     -12.185 -26.100   5.070  1.00 10.00      B    C  
ATOM   4212  CD  GLU B  15     -12.939 -26.261   3.768  1.00 10.00      B    C  
ATOM   4213  OE1 GLU B  15     -12.457 -27.013   2.897  1.00 10.00      B    O  
ATOM   4214  OE2 GLU B  15     -14.009 -25.635   3.620  1.00 10.00      B    O  
ATOM   4215  C   GLU B  15      -9.499 -24.935   6.434  1.00 10.00      B    C  
ATOM   4216  O   GLU B  15      -8.900 -24.782   5.368  1.00 10.00      B    O  
ATOM   4217  N   SER B  16      -8.940 -25.486   7.498  1.00 10.00      B    N  
ATOM   4218  HN  SER B  16      -9.459 -25.553   8.331  1.00 10.00      B    H  
ATOM   4219  CA  SER B  16      -7.574 -25.978   7.489  1.00 10.00      B    C  
ATOM   4220  CB  SER B  16      -7.039 -25.948   8.920  1.00 10.00      B    C  
ATOM   4221  OG  SER B  16      -8.116 -25.919   9.850  1.00 10.00      B    O  
ATOM   4222  HG  SER B  16      -8.030 -25.140  10.413  1.00 10.00      B    H  
ATOM   4223  C   SER B  16      -7.518 -27.403   6.932  1.00 10.00      B    C  
ATOM   4224  O   SER B  16      -6.750 -28.240   7.404  1.00 10.00      B    O  
ATOM   4225  N   HIS B  17      -8.344 -27.676   5.927  1.00 10.00      B    N  
ATOM   4226  HN  HIS B  17      -8.935 -26.967   5.588  1.00 10.00      B    H  
ATOM   4227  CA  HIS B  17      -8.396 -28.999   5.313  1.00 10.00      B    C  
ATOM   4228  CB  HIS B  17      -9.703 -29.710   5.676  1.00 10.00      B    C  
ATOM   4229  CG  HIS B  17      -9.607 -30.593   6.882  1.00 10.00      B    C  
ATOM   4230  ND1 HIS B  17      -9.815 -31.957   6.834  1.00 10.00      B    N  
ATOM   4231  HD1 HIS B  17     -10.034 -32.473   6.029  1.00 10.00      B    H  
ATOM   4232  CD2 HIS B  17      -9.332 -30.303   8.176  1.00 10.00      B    C  
ATOM   4233  CE1 HIS B  17      -9.673 -32.467   8.046  1.00 10.00      B    C  
ATOM   4234  NE2 HIS B  17      -9.380 -31.485   8.876  1.00 10.00      B    N  
ATOM   4235  HE2 HIS B  17      -9.224 -31.583   9.840  1.00 10.00      B    H  
ATOM   4236  C   HIS B  17      -8.266 -28.915   3.799  1.00 10.00      B    C  
ATOM   4237  O   HIS B  17      -8.384 -29.923   3.099  1.00 10.00      B    O  
ATOM   4238  N   VAL B  18      -8.010 -27.717   3.303  1.00 10.00      B    N  
ATOM   4239  HN  VAL B  18      -7.908 -26.958   3.911  1.00 10.00      B    H  
ATOM   4240  CA  VAL B  18      -7.875 -27.503   1.872  1.00 10.00      B    C  
ATOM   4241  CB  VAL B  18      -8.165 -26.040   1.479  1.00 10.00      B    C  
ATOM   4242  CG1 VAL B  18      -8.161 -25.881  -0.034  1.00 10.00      B    C  
ATOM   4243  CG2 VAL B  18      -9.495 -25.580   2.057  1.00 10.00      B    C  
ATOM   4244  C   VAL B  18      -6.485 -27.895   1.376  1.00 10.00      B    C  
ATOM   4245  O   VAL B  18      -5.469 -27.443   1.910  1.00 10.00      B    O  
ATOM   4246  N   ALA B  19      -6.453 -28.749   0.361  1.00 10.00      B    N  
ATOM   4247  HN  ALA B  19      -7.296 -29.091   0.003  1.00 10.00      B    H  
ATOM   4248  CA  ALA B  19      -5.201 -29.190  -0.230  1.00 10.00      B    C  
ATOM   4249  CB  ALA B  19      -5.380 -30.547  -0.895  1.00 10.00      B    C  
ATOM   4250  C   ALA B  19      -4.727 -28.163  -1.248  1.00 10.00      B    C  
ATOM   4251  O   ALA B  19      -5.524 -27.661  -2.042  1.00 10.00      B    O  
ATOM   4252  N   ARG B  20      -3.431 -27.868  -1.229  1.00 10.00      B    N  
ATOM   4253  HN  ARG B  20      -2.857 -28.316  -0.572  1.00 10.00      B    H  
ATOM   4254  CA  ARG B  20      -2.832 -26.887  -2.136  1.00 10.00      B    C  
ATOM   4255  CB  ARG B  20      -1.317 -26.839  -1.926  1.00 10.00      B    C  
ATOM   4256  CG  ARG B  20      -0.622 -25.713  -2.672  1.00 10.00      B    C  
ATOM   4257  CD  ARG B  20       0.861 -25.669  -2.348  1.00 10.00      B    C  
ATOM   4258  NE  ARG B  20       1.494 -24.460  -2.872  1.00 10.00      B    N  
ATOM   4259  HE  ARG B  20       1.124 -24.088  -3.702  1.00 10.00      B    H  
ATOM   4260  CZ  ARG B  20       2.529 -23.849  -2.292  1.00 10.00      B    C  
ATOM   4261  NH1 ARG B  20       3.051 -24.340  -1.170  1.00 10.00      B    N  
ATOM   4262 HH11 ARG B  20       3.858 -23.870  -0.709  1.00 10.00      B    H  
ATOM   4263 HH12 ARG B  20       2.656 -25.204  -0.740  1.00 10.00      B    H  
ATOM   4264  NH2 ARG B  20       3.041 -22.746  -2.836  1.00 10.00      B    N  
ATOM   4265 HH21 ARG B  20       2.636 -22.359  -3.715  1.00 10.00      B    H  
ATOM   4266 HH22 ARG B  20       3.845 -22.262  -2.383  1.00 10.00      B    H  
ATOM   4267  C   ARG B  20      -3.144 -27.172  -3.606  1.00 10.00      B    C  
ATOM   4268  O   ARG B  20      -3.231 -26.255  -4.421  1.00 10.00      B    O  
ATOM   4269  N   ALA B  21      -3.323 -28.442  -3.939  1.00 10.00      B    N  
ATOM   4270  HN  ALA B  21      -3.260 -29.129  -3.247  1.00 10.00      B    H  
ATOM   4271  CA  ALA B  21      -3.613 -28.837  -5.312  1.00 10.00      B    C  
ATOM   4272  CB  ALA B  21      -3.516 -30.348  -5.462  1.00 10.00      B    C  
ATOM   4273  C   ALA B  21      -4.984 -28.343  -5.775  1.00 10.00      B    C  
ATOM   4274  O   ALA B  21      -5.191 -28.100  -6.964  1.00 10.00      B    O  
ATOM   4275  N   ASN B  22      -5.900 -28.158  -4.833  1.00 10.00      B    N  
ATOM   4276  HN  ASN B  22      -5.657 -28.304  -3.893  1.00 10.00      B    H  
ATOM   4277  CA  ASN B  22      -7.258 -27.723  -5.157  1.00 10.00      B    C  
ATOM   4278  CB  ASN B  22      -8.274 -28.355  -4.199  1.00 10.00      B    C  
ATOM   4279  CG  ASN B  22      -8.703 -29.744  -4.630  1.00 10.00      B    C  
ATOM   4280  OD1 ASN B  22      -8.704 -30.064  -5.815  1.00 10.00      B    O  
ATOM   4281  ND2 ASN B  22      -9.081 -30.576  -3.670  1.00 10.00      B    N  
ATOM   4282 HD21 ASN B  22      -9.066 -30.255  -2.744  1.00 10.00      B    H  
ATOM   4283 HD22 ASN B  22      -9.360 -31.479  -3.927  1.00 10.00      B    H  
ATOM   4284  C   ASN B  22      -7.404 -26.206  -5.139  1.00 10.00      B    C  
ATOM   4285  O   ASN B  22      -8.458 -25.675  -5.492  1.00 10.00      B    O  
ATOM   4286  N   VAL B  23      -6.350 -25.512  -4.744  1.00 10.00      B    N  
ATOM   4287  HN  VAL B  23      -5.529 -25.984  -4.499  1.00 10.00      B    H  
ATOM   4288  CA  VAL B  23      -6.382 -24.058  -4.672  1.00 10.00      B    C  
ATOM   4289  CB  VAL B  23      -5.520 -23.527  -3.512  1.00 10.00      B    C  
ATOM   4290  CG1 VAL B  23      -5.769 -22.044  -3.301  1.00 10.00      B    C  
ATOM   4291  CG2 VAL B  23      -5.810 -24.300  -2.238  1.00 10.00      B    C  
ATOM   4292  C   VAL B  23      -5.922 -23.422  -5.981  1.00 10.00      B    C  
ATOM   4293  O   VAL B  23      -4.909 -23.824  -6.558  1.00 10.00      B    O  
ATOM   4294  N   LYS B  24      -6.685 -22.442  -6.450  1.00 10.00      B    N  
ATOM   4295  HN  LYS B  24      -7.493 -22.187  -5.948  1.00 10.00      B    H  
ATOM   4296  CA  LYS B  24      -6.370 -21.738  -7.685  1.00 10.00      B    C  
ATOM   4297  CB  LYS B  24      -7.664 -21.367  -8.417  1.00 10.00      B    C  
ATOM   4298  CG  LYS B  24      -7.618 -21.565  -9.925  1.00 10.00      B    C  
ATOM   4299  CD  LYS B  24      -9.021 -21.582 -10.515  1.00 10.00      B    C  
ATOM   4300  CE  LYS B  24      -9.006 -21.993 -11.980  1.00 10.00      B    C  
ATOM   4301  NZ  LYS B  24     -10.380 -22.209 -12.513  1.00 10.00      B    N  
ATOM   4302  HZ1 LYS B  24     -10.845 -22.988 -12.002  1.00 10.00      B    H  
ATOM   4303  HZ2 LYS B  24     -10.338 -22.451 -13.524  1.00 10.00      B    H  
ATOM   4304  HZ3 LYS B  24     -10.948 -21.346 -12.399  1.00 10.00      B    H  
ATOM   4305  C   LYS B  24      -5.554 -20.481  -7.393  1.00 10.00      B    C  
ATOM   4306  O   LYS B  24      -4.478 -20.285  -7.953  1.00 10.00      B    O  
ATOM   4307  N   HIS B  25      -6.079 -19.631  -6.514  1.00 10.00      B    N  
ATOM   4308  HN  HIS B  25      -6.937 -19.853  -6.094  1.00 10.00      B    H  
ATOM   4309  CA  HIS B  25      -5.409 -18.387  -6.133  1.00 10.00      B    C  
ATOM   4310  CB  HIS B  25      -5.804 -17.236  -7.071  1.00 10.00      B    C  
ATOM   4311  CG  HIS B  25      -5.018 -17.171  -8.346  1.00 10.00      B    C  
ATOM   4312  ND1 HIS B  25      -5.568 -16.781  -9.550  1.00 10.00      B    N  
ATOM   4313  HD1 HIS B  25      -6.497 -16.503  -9.692  1.00 10.00      B    H  
ATOM   4314  CD2 HIS B  25      -3.717 -17.450  -8.604  1.00 10.00      B    C  
ATOM   4315  CE1 HIS B  25      -4.642 -16.827 -10.491  1.00 10.00      B    C  
ATOM   4316  NE2 HIS B  25      -3.512 -17.230  -9.944  1.00 10.00      B    N  
ATOM   4317  HE2 HIS B  25      -2.667 -17.362 -10.422  1.00 10.00      B    H  
ATOM   4318  C   HIS B  25      -5.775 -18.023  -4.701  1.00 10.00      B    C  
ATOM   4319  O   HIS B  25      -6.804 -18.468  -4.195  1.00 10.00      B    O  
ATOM   4320  N   LEU B  26      -4.937 -17.218  -4.056  1.00 10.00      B    N  
ATOM   4321  HN  LEU B  26      -4.139 -16.891  -4.517  1.00 10.00      B    H  
ATOM   4322  CA  LEU B  26      -5.178 -16.796  -2.679  1.00 10.00      B    C  
ATOM   4323  CB  LEU B  26      -4.157 -17.427  -1.725  1.00 10.00      B    C  
ATOM   4324  CG  LEU B  26      -4.226 -18.945  -1.543  1.00 10.00      B    C  
ATOM   4325  CD1 LEU B  26      -3.327 -19.655  -2.544  1.00 10.00      B    C  
ATOM   4326  CD2 LEU B  26      -3.855 -19.330  -0.120  1.00 10.00      B    C  
ATOM   4327  C   LEU B  26      -5.116 -15.276  -2.565  1.00 10.00      B    C  
ATOM   4328  O   LEU B  26      -4.123 -14.657  -2.956  1.00 10.00      B    O  
ATOM   4329  N   LYS B  27      -6.176 -14.686  -2.029  1.00 10.00      B    N  
ATOM   4330  HN  LYS B  27      -6.932 -15.244  -1.732  1.00 10.00      B    H  
ATOM   4331  CA  LYS B  27      -6.264 -13.241  -1.861  1.00 10.00      B    C  
ATOM   4332  CB  LYS B  27      -7.596 -12.740  -2.433  1.00 10.00      B    C  
ATOM   4333  CG  LYS B  27      -7.959 -11.301  -2.082  1.00 10.00      B    C  
ATOM   4334  CD  LYS B  27      -9.445 -11.051  -2.308  1.00 10.00      B    C  
ATOM   4335  CE  LYS B  27     -10.298 -12.084  -1.578  1.00 10.00      B    C  
ATOM   4336  NZ  LYS B  27     -11.736 -11.989  -1.946  1.00 10.00      B    N  
ATOM   4337  HZ1 LYS B  27     -12.102 -11.044  -1.716  1.00 10.00      B    H  
ATOM   4338  HZ2 LYS B  27     -12.291 -12.700  -1.421  1.00 10.00      B    H  
ATOM   4339  HZ3 LYS B  27     -11.860 -12.158  -2.965  1.00 10.00      B    H  
ATOM   4340  C   LYS B  27      -6.146 -12.855  -0.390  1.00 10.00      B    C  
ATOM   4341  O   LYS B  27      -7.031 -13.153   0.414  1.00 10.00      B    O  
ATOM   4342  N   ILE B  28      -5.047 -12.202  -0.045  1.00 10.00      B    N  
ATOM   4343  HN  ILE B  28      -4.371 -12.016  -0.726  1.00 10.00      B    H  
ATOM   4344  CA  ILE B  28      -4.813 -11.760   1.325  1.00 10.00      B    C  
ATOM   4345  CB  ILE B  28      -3.307 -11.567   1.600  1.00 10.00      B    C  
ATOM   4346  CG1 ILE B  28      -2.513 -12.784   1.115  1.00 10.00      B    C  
ATOM   4347  CG2 ILE B  28      -3.060 -11.327   3.083  1.00 10.00      B    C  
ATOM   4348  CD1 ILE B  28      -1.015 -12.564   1.083  1.00 10.00      B    C  
ATOM   4349  C   ILE B  28      -5.536 -10.438   1.574  1.00 10.00      B    C  
ATOM   4350  O   ILE B  28      -5.470  -9.523   0.747  1.00 10.00      B    O  
ATOM   4351  N   LEU B  29      -6.231 -10.346   2.700  1.00 10.00      B    N  
ATOM   4352  HN  LEU B  29      -6.250 -11.113   3.318  1.00 10.00      B    H  
ATOM   4353  CA  LEU B  29      -6.967  -9.138   3.051  1.00 10.00      B    C  
ATOM   4354  CB  LEU B  29      -8.354  -9.503   3.588  1.00 10.00      B    C  
ATOM   4355  CG  LEU B  29      -9.240 -10.347   2.669  1.00 10.00      B    C  
ATOM   4356  CD1 LEU B  29     -10.463 -10.843   3.423  1.00 10.00      B    C  
ATOM   4357  CD2 LEU B  29      -9.655  -9.549   1.442  1.00 10.00      B    C  
ATOM   4358  C   LEU B  29      -6.216  -8.317   4.094  1.00 10.00      B    C  
ATOM   4359  O   LEU B  29      -5.620  -8.869   5.020  1.00 10.00      B    O  
ATOM   4360  N   ASN B  30      -6.241  -6.998   3.933  1.00 10.00      B    N  
ATOM   4361  HN  ASN B  30      -6.719  -6.619   3.170  1.00 10.00      B    H  
ATOM   4362  CA  ASN B  30      -5.578  -6.101   4.874  1.00 10.00      B    C  
ATOM   4363  CB  ASN B  30      -4.985  -4.881   4.155  1.00 10.00      B    C  
ATOM   4364  CG  ASN B  30      -4.166  -3.999   5.084  1.00 10.00      B    C  
ATOM   4365  OD1 ASN B  30      -3.643  -4.468   6.094  1.00 10.00      B    O  
ATOM   4366  ND2 ASN B  30      -4.042  -2.720   4.746  1.00 10.00      B    N  
ATOM   4367 HD21 ASN B  30      -4.479  -2.409   3.924  1.00 10.00      B    H  
ATOM   4368 HD22 ASN B  30      -3.519  -2.133   5.339  1.00 10.00      B    H  
ATOM   4369  C   ASN B  30      -6.565  -5.654   5.947  1.00 10.00      B    C  
ATOM   4370  O   ASN B  30      -7.366  -4.744   5.730  1.00 10.00      B    O  
ATOM   4371  N   THR B  31      -6.529  -6.323   7.089  1.00 10.00      B    N  
ATOM   4372  HN  THR B  31      -5.892  -7.059   7.192  1.00 10.00      B    H  
ATOM   4373  CA  THR B  31      -7.422  -5.999   8.190  1.00 10.00      B    C  
ATOM   4374  CB  THR B  31      -8.399  -7.160   8.467  1.00 10.00      B    C  
ATOM   4375  OG1 THR B  31      -7.751  -8.411   8.201  1.00 10.00      B    O  
ATOM   4376  HG1 THR B  31      -7.032  -8.543   8.829  1.00 10.00      B    H  
ATOM   4377  CG2 THR B  31      -9.637  -7.041   7.592  1.00 10.00      B    C  
ATOM   4378  C   THR B  31      -6.639  -5.688   9.463  1.00 10.00      B    C  
ATOM   4379  O   THR B  31      -5.881  -6.528   9.950  1.00 10.00      B    O  
ATOM   4380  N   PRO B  32      -6.797  -4.471  10.007  1.00 10.00      B    N  
ATOM   4381  CA  PRO B  32      -6.109  -4.060  11.236  1.00 10.00      B    C  
ATOM   4382  CB  PRO B  32      -6.302  -2.543  11.261  1.00 10.00      B    C  
ATOM   4383  CG  PRO B  32      -7.558  -2.307  10.494  1.00 10.00      B    C  
ATOM   4384  CD  PRO B  32      -7.632  -3.389   9.450  1.00 10.00      B    C  
ATOM   4385  C   PRO B  32      -6.726  -4.701  12.479  1.00 10.00      B    C  
ATOM   4386  O   PRO B  32      -6.029  -4.993  13.449  1.00 10.00      B    O  
ATOM   4387  N   ASN B  33      -8.036  -4.917  12.438  1.00 10.00      B    N  
ATOM   4388  HN  ASN B  33      -8.536  -4.649  11.641  1.00 10.00      B    H  
ATOM   4389  CA  ASN B  33      -8.752  -5.526  13.554  1.00 10.00      B    C  
ATOM   4390  CB  ASN B  33     -10.265  -5.272  13.444  1.00 10.00      B    C  
ATOM   4391  CG  ASN B  33     -10.651  -3.802  13.391  1.00 10.00      B    C  
ATOM   4392  OD1 ASN B  33      -9.951  -2.978  12.807  1.00 10.00      B    O  
ATOM   4393  ND2 ASN B  33     -11.781  -3.466  13.995  1.00 10.00      B    N  
ATOM   4394 HD21 ASN B  33     -12.298  -4.172  14.436  1.00 10.00      B    H  
ATOM   4395 HD22 ASN B  33     -12.051  -2.525  13.975  1.00 10.00      B    H  
ATOM   4396  C   ASN B  33      -8.500  -7.027  13.568  1.00 10.00      B    C  
ATOM   4397  O   ASN B  33      -7.837  -7.555  14.461  1.00 10.00      B    O  
ATOM   4398  N   CYS B  34      -9.026  -7.703  12.557  1.00 10.00      B    N  
ATOM   4399  HN  CYS B  34      -9.541  -7.220  11.880  1.00 10.00      B    H  
ATOM   4400  CA  CYS B  34      -8.869  -9.141  12.424  1.00 10.00      B    C  
ATOM   4401  C   CYS B  34      -7.432  -9.483  12.052  1.00 10.00      B    C  
ATOM   4402  O   CYS B  34      -6.656  -8.607  11.667  1.00 10.00      B    O  
ATOM   4403  CB  CYS B  34      -9.813  -9.661  11.338  1.00 10.00      B    C  
ATOM   4404  SG  CYS B  34     -11.467  -8.898  11.357  1.00 10.00      B    S  
ATOM   4405  N   ALA B  35      -7.076 -10.754  12.175  1.00 10.00      B    N  
ATOM   4406  HN  ALA B  35      -7.729 -11.404  12.501  1.00 10.00      B    H  
ATOM   4407  CA  ALA B  35      -5.735 -11.206  11.831  1.00 10.00      B    C  
ATOM   4408  CB  ALA B  35      -5.454 -12.557  12.471  1.00 10.00      B    C  
ATOM   4409  C   ALA B  35      -5.582 -11.285  10.315  1.00 10.00      B    C  
ATOM   4410  O   ALA B  35      -6.465 -10.852   9.575  1.00 10.00      B    O  
ATOM   4411  N   LEU B  36      -4.468 -11.836   9.857  1.00 10.00      B    N  
ATOM   4412  HN  LEU B  36      -3.802 -12.170  10.490  1.00 10.00      B    H  
ATOM   4413  CA  LEU B  36      -4.217 -11.964   8.428  1.00 10.00      B    C  
ATOM   4414  CB  LEU B  36      -2.750 -12.318   8.171  1.00 10.00      B    C  
ATOM   4415  CG  LEU B  36      -2.203 -11.956   6.788  1.00 10.00      B    C  
ATOM   4416  CD1 LEU B  36      -2.154 -10.446   6.611  1.00 10.00      B    C  
ATOM   4417  CD2 LEU B  36      -0.827 -12.569   6.579  1.00 10.00      B    C  
ATOM   4418  C   LEU B  36      -5.133 -13.021   7.820  1.00 10.00      B    C  
ATOM   4419  O   LEU B  36      -4.854 -14.217   7.893  1.00 10.00      B    O  
ATOM   4420  N   GLN B  37      -6.239 -12.573   7.247  1.00 10.00      B    N  
ATOM   4421  HN  GLN B  37      -6.412 -11.607   7.232  1.00 10.00      B    H  
ATOM   4422  CA  GLN B  37      -7.199 -13.476   6.634  1.00 10.00      B    C  
ATOM   4423  CB  GLN B  37      -8.634 -13.003   6.887  1.00 10.00      B    C  
ATOM   4424  CG  GLN B  37      -8.976 -12.874   8.364  1.00 10.00      B    C  
ATOM   4425  CD  GLN B  37     -10.459 -13.001   8.655  1.00 10.00      B    C  
ATOM   4426  OE1 GLN B  37     -11.308 -12.569   7.874  1.00 10.00      B    O  
ATOM   4427  NE2 GLN B  37     -10.782 -13.608   9.786  1.00 10.00      B    N  
ATOM   4428 HE21 GLN B  37     -10.057 -13.931  10.360  1.00 10.00      B    H  
ATOM   4429 HE22 GLN B  37     -11.733 -13.727   9.995  1.00 10.00      B    H  
ATOM   4430  C   GLN B  37      -6.925 -13.628   5.144  1.00 10.00      B    C  
ATOM   4431  O   GLN B  37      -6.794 -12.638   4.420  1.00 10.00      B    O  
ATOM   4432  N   ILE B  38      -6.819 -14.872   4.696  1.00 10.00      B    N  
ATOM   4433  HN  ILE B  38      -6.936 -15.617   5.321  1.00 10.00      B    H  
ATOM   4434  CA  ILE B  38      -6.545 -15.160   3.298  1.00 10.00      B    C  
ATOM   4435  CB  ILE B  38      -5.236 -15.962   3.133  1.00 10.00      B    C  
ATOM   4436  CG1 ILE B  38      -4.119 -15.347   3.983  1.00 10.00      B    C  
ATOM   4437  CG2 ILE B  38      -4.825 -16.010   1.668  1.00 10.00      B    C  
ATOM   4438  CD1 ILE B  38      -2.876 -16.205   4.080  1.00 10.00      B    C  
ATOM   4439  C   ILE B  38      -7.694 -15.942   2.673  1.00 10.00      B    C  
ATOM   4440  O   ILE B  38      -8.024 -17.046   3.114  1.00 10.00      B    O  
ATOM   4441  N   VAL B  39      -8.304 -15.359   1.653  1.00 10.00      B    N  
ATOM   4442  HN  VAL B  39      -7.997 -14.475   1.354  1.00 10.00      B    H  
ATOM   4443  CA  VAL B  39      -9.409 -15.998   0.956  1.00 10.00      B    C  
ATOM   4444  CB  VAL B  39     -10.538 -14.997   0.632  1.00 10.00      B    C  
ATOM   4445  CG1 VAL B  39     -11.767 -15.727   0.115  1.00 10.00      B    C  
ATOM   4446  CG2 VAL B  39     -10.887 -14.163   1.854  1.00 10.00      B    C  
ATOM   4447  C   VAL B  39      -8.903 -16.620  -0.339  1.00 10.00      B    C  
ATOM   4448  O   VAL B  39      -8.457 -15.916  -1.246  1.00 10.00      B    O  
ATOM   4449  N   ALA B  40      -8.964 -17.936  -0.417  1.00 10.00      B    N  
ATOM   4450  HN  ALA B  40      -9.357 -18.443   0.331  1.00 10.00      B    H  
ATOM   4451  CA  ALA B  40      -8.501 -18.655  -1.590  1.00 10.00      B    C  
ATOM   4452  CB  ALA B  40      -7.655 -19.844  -1.168  1.00 10.00      B    C  
ATOM   4453  C   ALA B  40      -9.677 -19.122  -2.431  1.00 10.00      B    C  
ATOM   4454  O   ALA B  40     -10.800 -19.197  -1.948  1.00 10.00      B    O  
ATOM   4455  N   ARG B  41      -9.423 -19.425  -3.690  1.00 10.00      B    N  
ATOM   4456  HN  ARG B  41      -8.507 -19.333  -4.031  1.00 10.00      B    H  
ATOM   4457  CA  ARG B  41     -10.475 -19.894  -4.576  1.00 10.00      B    C  
ATOM   4458  CB  ARG B  41     -10.628 -18.971  -5.786  1.00 10.00      B    C  
ATOM   4459  CG  ARG B  41     -11.985 -19.074  -6.464  1.00 10.00      B    C  
ATOM   4460  CD  ARG B  41     -12.198 -17.945  -7.458  1.00 10.00      B    C  
ATOM   4461  NE  ARG B  41     -13.604 -17.817  -7.847  1.00 10.00      B    N  
ATOM   4462  HE  ARG B  41     -14.199 -18.570  -7.625  1.00 10.00      B    H  
ATOM   4463  CZ  ARG B  41     -14.112 -16.761  -8.485  1.00 10.00      B    C  
ATOM   4464  NH1 ARG B  41     -13.327 -15.738  -8.814  1.00 10.00      B    N  
ATOM   4465 HH11 ARG B  41     -13.720 -14.911  -9.313  1.00 10.00      B    H  
ATOM   4466 HH12 ARG B  41     -12.313 -15.760  -8.576  1.00 10.00      B    H  
ATOM   4467  NH2 ARG B  41     -15.407 -16.724  -8.783  1.00 10.00      B    N  
ATOM   4468 HH21 ARG B  41     -16.026 -17.518  -8.518  1.00 10.00      B    H  
ATOM   4469 HH22 ARG B  41     -15.809 -15.901  -9.280  1.00 10.00      B    H  
ATOM   4470  C   ARG B  41     -10.195 -21.322  -5.020  1.00 10.00      B    C  
ATOM   4471  O   ARG B  41      -9.106 -21.623  -5.510  1.00 10.00      B    O  
ATOM   4472  N   LEU B  42     -11.174 -22.195  -4.831  1.00 10.00      B    N  
ATOM   4473  HN  LEU B  42     -12.016 -21.886  -4.425  1.00 10.00      B    H  
ATOM   4474  CA  LEU B  42     -11.037 -23.598  -5.205  1.00 10.00      B    C  
ATOM   4475  CB  LEU B  42     -12.102 -24.445  -4.503  1.00 10.00      B    C  
ATOM   4476  CG  LEU B  42     -11.958 -24.593  -2.988  1.00 10.00      B    C  
ATOM   4477  CD1 LEU B  42     -13.143 -25.354  -2.414  1.00 10.00      B    C  
ATOM   4478  CD2 LEU B  42     -10.654 -25.295  -2.640  1.00 10.00      B    C  
ATOM   4479  C   LEU B  42     -11.147 -23.784  -6.712  1.00 10.00      B    C  
ATOM   4480  O   LEU B  42     -11.847 -23.036  -7.389  1.00 10.00      B    O  
ATOM   4481  N   LYS B  43     -10.450 -24.782  -7.231  1.00 10.00      B    N  
ATOM   4482  HN  LYS B  43      -9.886 -25.328  -6.638  1.00 10.00      B    H  
ATOM   4483  CA  LYS B  43     -10.477 -25.075  -8.657  1.00 10.00      B    C  
ATOM   4484  CB  LYS B  43      -9.233 -25.871  -9.059  1.00 10.00      B    C  
ATOM   4485  CG  LYS B  43      -7.929 -25.099  -8.973  1.00 10.00      B    C  
ATOM   4486  CD  LYS B  43      -6.738 -26.015  -9.205  1.00 10.00      B    C  
ATOM   4487  CE  LYS B  43      -5.429 -25.245  -9.164  1.00 10.00      B    C  
ATOM   4488  NZ  LYS B  43      -4.350 -26.022  -8.497  1.00 10.00      B    N  
ATOM   4489  HZ1 LYS B  43      -3.722 -25.380  -7.971  1.00 10.00      B    H  
ATOM   4490  HZ2 LYS B  43      -3.790 -26.538  -9.203  1.00 10.00      B    H  
ATOM   4491  HZ3 LYS B  43      -4.764 -26.709  -7.828  1.00 10.00      B    H  
ATOM   4492  C   LYS B  43     -11.720 -25.877  -9.029  1.00 10.00      B    C  
ATOM   4493  O   LYS B  43     -12.363 -25.606 -10.041  1.00 10.00      B    O  
ATOM   4494  N   ASN B  44     -12.043 -26.854  -8.192  1.00 10.00      B    N  
ATOM   4495  HN  ASN B  44     -11.492 -26.992  -7.397  1.00 10.00      B    H  
ATOM   4496  CA  ASN B  44     -13.183 -27.740  -8.419  1.00 10.00      B    C  
ATOM   4497  CB  ASN B  44     -13.162 -28.888  -7.401  1.00 10.00      B    C  
ATOM   4498  CG  ASN B  44     -14.267 -29.907  -7.617  1.00 10.00      B    C  
ATOM   4499  OD1 ASN B  44     -14.190 -30.741  -8.515  1.00 10.00      B    O  
ATOM   4500  ND2 ASN B  44     -15.292 -29.864  -6.778  1.00 10.00      B    N  
ATOM   4501 HD21 ASN B  44     -15.285 -29.186  -6.067  1.00 10.00      B    H  
ATOM   4502 HD22 ASN B  44     -16.013 -30.514  -6.902  1.00 10.00      B    H  
ATOM   4503  C   ASN B  44     -14.530 -27.017  -8.380  1.00 10.00      B    C  
ATOM   4504  O   ASN B  44     -15.307 -27.082  -9.328  1.00 10.00      B    O  
ATOM   4505  N   ASN B  45     -14.807 -26.320  -7.287  1.00 10.00      B    N  
ATOM   4506  HN  ASN B  45     -14.148 -26.277  -6.564  1.00 10.00      B    H  
ATOM   4507  CA  ASN B  45     -16.084 -25.627  -7.143  1.00 10.00      B    C  
ATOM   4508  CB  ASN B  45     -16.616 -25.753  -5.713  1.00 10.00      B    C  
ATOM   4509  CG  ASN B  45     -16.740 -27.197  -5.261  1.00 10.00      B    C  
ATOM   4510  OD1 ASN B  45     -15.793 -27.774  -4.732  1.00 10.00      B    O  
ATOM   4511  ND2 ASN B  45     -17.904 -27.794  -5.471  1.00 10.00      B    N  
ATOM   4512 HD21 ASN B  45     -18.616 -27.283  -5.903  1.00 10.00      B    H  
ATOM   4513 HD22 ASN B  45     -18.001 -28.727  -5.187  1.00 10.00      B    H  
ATOM   4514  C   ASN B  45     -16.010 -24.161  -7.559  1.00 10.00      B    C  
ATOM   4515  O   ASN B  45     -17.045 -23.511  -7.749  1.00 10.00      B    O  
ATOM   4516  N   ASN B  46     -14.791 -23.647  -7.697  1.00 10.00      B    N  
ATOM   4517  HN  ASN B  46     -14.014 -24.226  -7.546  1.00 10.00      B    H  
ATOM   4518  CA  ASN B  46     -14.563 -22.252  -8.089  1.00 10.00      B    C  
ATOM   4519  CB  ASN B  46     -15.044 -21.994  -9.525  1.00 10.00      B    C  
ATOM   4520  CG  ASN B  46     -14.394 -20.778 -10.166  1.00 10.00      B    C  
ATOM   4521  OD1 ASN B  46     -13.329 -20.329  -9.745  1.00 10.00      B    O  
ATOM   4522  ND2 ASN B  46     -15.021 -20.251 -11.208  1.00 10.00      B    N  
ATOM   4523 HD21 ASN B  46     -15.854 -20.668 -11.507  1.00 10.00      B    H  
ATOM   4524 HD22 ASN B  46     -14.622 -19.467 -11.639  1.00 10.00      B    H  
ATOM   4525  C   ASN B  46     -15.197 -21.273  -7.095  1.00 10.00      B    C  
ATOM   4526  O   ASN B  46     -15.671 -20.195  -7.468  1.00 10.00      B    O  
ATOM   4527  N   ARG B  47     -15.200 -21.660  -5.823  1.00 10.00      B    N  
ATOM   4528  HN  ARG B  47     -14.792 -22.520  -5.590  1.00 10.00      B    H  
ATOM   4529  CA  ARG B  47     -15.763 -20.835  -4.757  1.00 10.00      B    C  
ATOM   4530  CB  ARG B  47     -16.676 -21.673  -3.854  1.00 10.00      B    C  
ATOM   4531  CG  ARG B  47     -17.920 -22.237  -4.519  1.00 10.00      B    C  
ATOM   4532  CD  ARG B  47     -18.756 -23.016  -3.512  1.00 10.00      B    C  
ATOM   4533  NE  ARG B  47     -19.897 -23.694  -4.132  1.00 10.00      B    N  
ATOM   4534  HE  ARG B  47     -20.063 -23.516  -5.080  1.00 10.00      B    H  
ATOM   4535  CZ  ARG B  47     -20.712 -24.527  -3.479  1.00 10.00      B    C  
ATOM   4536  NH1 ARG B  47     -20.511 -24.785  -2.190  1.00 10.00      B    N  
ATOM   4537 HH11 ARG B  47     -19.716 -24.337  -1.683  1.00 10.00      B    H  
ATOM   4538 HH12 ARG B  47     -21.145 -25.434  -1.677  1.00 10.00      B    H  
ATOM   4539  NH2 ARG B  47     -21.729 -25.104  -4.117  1.00 10.00      B    N  
ATOM   4540 HH21 ARG B  47     -21.895 -24.908  -5.126  1.00 10.00      B    H  
ATOM   4541 HH22 ARG B  47     -22.366 -25.755  -3.609  1.00 10.00      B    H  
ATOM   4542  C   ARG B  47     -14.639 -20.267  -3.904  1.00 10.00      B    C  
ATOM   4543  O   ARG B  47     -13.526 -20.795  -3.917  1.00 10.00      B    O  
ATOM   4544  N   GLN B  48     -14.927 -19.201  -3.169  1.00 10.00      B    N  
ATOM   4545  HN  GLN B  48     -15.830 -18.822  -3.200  1.00 10.00      B    H  
ATOM   4546  CA  GLN B  48     -13.931 -18.591  -2.299  1.00 10.00      B    C  
ATOM   4547  CB  GLN B  48     -14.118 -17.070  -2.210  1.00 10.00      B    C  
ATOM   4548  CG  GLN B  48     -14.303 -16.374  -3.552  1.00 10.00      B    C  
ATOM   4549  CD  GLN B  48     -13.740 -14.961  -3.581  1.00 10.00      B    C  
ATOM   4550  OE1 GLN B  48     -13.617 -14.290  -2.555  1.00 10.00      B    O  
ATOM   4551  NE2 GLN B  48     -13.397 -14.492  -4.771  1.00 10.00      B    N  
ATOM   4552 HE21 GLN B  48     -13.522 -15.071  -5.549  1.00 10.00      B    H  
ATOM   4553 HE22 GLN B  48     -13.043 -13.577  -4.823  1.00 10.00      B    H  
ATOM   4554  C   GLN B  48     -14.012 -19.219  -0.910  1.00 10.00      B    C  
ATOM   4555  O   GLN B  48     -15.087 -19.299  -0.320  1.00 10.00      B    O  
ATOM   4556  N   VAL B  49     -12.880 -19.689  -0.410  1.00 10.00      B    N  
ATOM   4557  HN  VAL B  49     -12.053 -19.601  -0.937  1.00 10.00      B    H  
ATOM   4558  CA  VAL B  49     -12.816 -20.314   0.904  1.00 10.00      B    C  
ATOM   4559  CB  VAL B  49     -12.549 -21.835   0.813  1.00 10.00      B    C  
ATOM   4560  CG1 VAL B  49     -13.782 -22.567   0.305  1.00 10.00      B    C  
ATOM   4561  CG2 VAL B  49     -11.349 -22.125  -0.079  1.00 10.00      B    C  
ATOM   4562  C   VAL B  49     -11.731 -19.660   1.751  1.00 10.00      B    C  
ATOM   4563  O   VAL B  49     -10.719 -19.192   1.231  1.00 10.00      B    O  
ATOM   4564  N   CYS B  50     -11.944 -19.625   3.052  1.00 10.00      B    N  
ATOM   4565  HN  CYS B  50     -12.763 -20.018   3.414  1.00 10.00      B    H  
ATOM   4566  CA  CYS B  50     -10.983 -19.023   3.961  1.00 10.00      B    C  
ATOM   4567  C   CYS B  50     -10.126 -20.091   4.623  1.00 10.00      B    C  
ATOM   4568  O   CYS B  50     -10.636 -20.966   5.325  1.00 10.00      B    O  
ATOM   4569  CB  CYS B  50     -11.700 -18.179   5.008  1.00 10.00      B    C  
ATOM   4570  SG  CYS B  50     -12.578 -16.739   4.318  1.00 10.00      B    S  
ATOM   4571  N   ILE B  51      -8.825 -20.015   4.394  1.00 10.00      B    N  
ATOM   4572  HN  ILE B  51      -8.475 -19.282   3.841  1.00 10.00      B    H  
ATOM   4573  CA  ILE B  51      -7.895 -20.984   4.951  1.00 10.00      B    C  
ATOM   4574  CB  ILE B  51      -6.981 -21.566   3.850  1.00 10.00      B    C  
ATOM   4575  CG1 ILE B  51      -7.815 -21.973   2.631  1.00 10.00      B    C  
ATOM   4576  CG2 ILE B  51      -6.196 -22.758   4.378  1.00 10.00      B    C  
ATOM   4577  CD1 ILE B  51      -6.994 -22.356   1.420  1.00 10.00      B    C  
ATOM   4578  C   ILE B  51      -7.039 -20.347   6.043  1.00 10.00      B    C  
ATOM   4579  O   ILE B  51      -6.669 -19.177   5.948  1.00 10.00      B    O  
ATOM   4580  N   ASP B  52      -6.750 -21.124   7.082  1.00 10.00      B    N  
ATOM   4581  HN  ASP B  52      -7.087 -22.040   7.095  1.00 10.00      B    H  
ATOM   4582  CA  ASP B  52      -5.935 -20.659   8.202  1.00 10.00      B    C  
ATOM   4583  CB  ASP B  52      -6.011 -21.663   9.357  1.00 10.00      B    C  
ATOM   4584  CG  ASP B  52      -5.039 -21.360  10.477  1.00 10.00      B    C  
ATOM   4585  OD1 ASP B  52      -3.946 -21.950  10.477  1.00 10.00      B    O  
ATOM   4586  OD2 ASP B  52      -5.368 -20.538  11.360  1.00 10.00      B    O  
ATOM   4587  C   ASP B  52      -4.485 -20.444   7.752  1.00 10.00      B    C  
ATOM   4588  O   ASP B  52      -3.902 -21.301   7.082  1.00 10.00      B    O  
ATOM   4589  N   PRO B  53      -3.890 -19.296   8.118  1.00 10.00      B    N  
ATOM   4590  CA  PRO B  53      -2.521 -18.939   7.719  1.00 10.00      B    C  
ATOM   4591  CB  PRO B  53      -2.434 -17.451   8.061  1.00 10.00      B    C  
ATOM   4592  CG  PRO B  53      -3.390 -17.273   9.188  1.00 10.00      B    C  
ATOM   4593  CD  PRO B  53      -4.513 -18.244   8.944  1.00 10.00      B    C  
ATOM   4594  C   PRO B  53      -1.404 -19.714   8.428  1.00 10.00      B    C  
ATOM   4595  O   PRO B  53      -0.226 -19.462   8.174  1.00 10.00      B    O  
ATOM   4596  N   LYS B  54      -1.749 -20.648   9.303  1.00 10.00      B    N  
ATOM   4597  HN  LYS B  54      -2.702 -20.831   9.478  1.00 10.00      B    H  
ATOM   4598  CA  LYS B  54      -0.726 -21.416  10.010  1.00 10.00      B    C  
ATOM   4599  CB  LYS B  54      -1.175 -21.798  11.419  1.00 10.00      B    C  
ATOM   4600  CG  LYS B  54      -1.589 -20.620  12.282  1.00 10.00      B    C  
ATOM   4601  CD  LYS B  54      -2.238 -21.096  13.567  1.00 10.00      B    C  
ATOM   4602  CE  LYS B  54      -2.883 -19.946  14.317  1.00 10.00      B    C  
ATOM   4603  NZ  LYS B  54      -3.596 -20.419  15.532  1.00 10.00      B    N  
ATOM   4604  HZ1 LYS B  54      -2.953 -20.974  16.132  1.00 10.00      B    H  
ATOM   4605  HZ2 LYS B  54      -4.402 -21.018  15.261  1.00 10.00      B    H  
ATOM   4606  HZ3 LYS B  54      -3.949 -19.608  16.077  1.00 10.00      B    H  
ATOM   4607  C   LYS B  54      -0.325 -22.660   9.231  1.00 10.00      B    C  
ATOM   4608  O   LYS B  54       0.713 -23.266   9.512  1.00 10.00      B    O  
ATOM   4609  N   LEU B  55      -1.146 -23.042   8.255  1.00 10.00      B    N  
ATOM   4610  HN  LEU B  55      -1.959 -22.519   8.083  1.00 10.00      B    H  
ATOM   4611  CA  LEU B  55      -0.862 -24.218   7.440  1.00 10.00      B    C  
ATOM   4612  CB  LEU B  55      -1.963 -24.470   6.408  1.00 10.00      B    C  
ATOM   4613  CG  LEU B  55      -3.293 -24.999   6.951  1.00 10.00      B    C  
ATOM   4614  CD1 LEU B  55      -4.211 -25.399   5.808  1.00 10.00      B    C  
ATOM   4615  CD2 LEU B  55      -3.068 -26.171   7.897  1.00 10.00      B    C  
ATOM   4616  C   LEU B  55       0.497 -24.098   6.760  1.00 10.00      B    C  
ATOM   4617  O   LEU B  55       0.859 -23.034   6.257  1.00 10.00      B    O  
ATOM   4618  N   LYS B  56       1.243 -25.196   6.752  1.00 10.00      B    N  
ATOM   4619  HN  LYS B  56       0.890 -26.010   7.168  1.00 10.00      B    H  
ATOM   4620  CA  LYS B  56       2.577 -25.222   6.161  1.00 10.00      B    C  
ATOM   4621  CB  LYS B  56       3.187 -26.623   6.229  1.00 10.00      B    C  
ATOM   4622  CG  LYS B  56       4.607 -26.682   5.695  1.00 10.00      B    C  
ATOM   4623  CD  LYS B  56       5.148 -28.098   5.671  1.00 10.00      B    C  
ATOM   4624  CE  LYS B  56       6.534 -28.129   5.049  1.00 10.00      B    C  
ATOM   4625  NZ  LYS B  56       7.150 -29.479   5.127  1.00 10.00      B    N  
ATOM   4626  HZ1 LYS B  56       7.109 -29.834   6.102  1.00 10.00      B    H  
ATOM   4627  HZ2 LYS B  56       8.143 -29.433   4.827  1.00 10.00      B    H  
ATOM   4628  HZ3 LYS B  56       6.641 -30.139   4.504  1.00 10.00      B    H  
ATOM   4629  C   LYS B  56       2.609 -24.701   4.727  1.00 10.00      B    C  
ATOM   4630  O   LYS B  56       3.391 -23.807   4.407  1.00 10.00      B    O  
ATOM   4631  N   TRP B  57       1.750 -25.246   3.869  1.00 10.00      B    N  
ATOM   4632  HN  TRP B  57       1.132 -25.939   4.179  1.00 10.00      B    H  
ATOM   4633  CA  TRP B  57       1.721 -24.828   2.474  1.00 10.00      B    C  
ATOM   4634  CB  TRP B  57       0.874 -25.754   1.590  1.00 10.00      B    C  
ATOM   4635  CG  TRP B  57      -0.608 -25.663   1.798  1.00 10.00      B    C  
ATOM   4636  CD1 TRP B  57      -1.374 -26.451   2.609  1.00 10.00      B    C  
ATOM   4637  CD2 TRP B  57      -1.509 -24.744   1.166  1.00 10.00      B    C  
ATOM   4638  NE1 TRP B  57      -2.693 -26.081   2.518  1.00 10.00      B    N  
ATOM   4639  HE1 TRP B  57      -3.441 -26.497   3.003  1.00 10.00      B    H  
ATOM   4640  CE2 TRP B  57      -2.801 -25.033   1.643  1.00 10.00      B    C  
ATOM   4641  CE3 TRP B  57      -1.346 -23.703   0.245  1.00 10.00      B    C  
ATOM   4642  CZ2 TRP B  57      -3.923 -24.322   1.230  1.00 10.00      B    C  
ATOM   4643  CZ3 TRP B  57      -2.461 -22.999  -0.163  1.00 10.00      B    C  
ATOM   4644  CH2 TRP B  57      -3.732 -23.310   0.330  1.00 10.00      B    C  
ATOM   4645  C   TRP B  57       1.348 -23.356   2.313  1.00 10.00      B    C  
ATOM   4646  O   TRP B  57       1.681 -22.736   1.305  1.00 10.00      B    O  
ATOM   4647  N   ILE B  58       0.665 -22.798   3.309  1.00 10.00      B    N  
ATOM   4648  HN  ILE B  58       0.426 -23.340   4.089  1.00 10.00      B    H  
ATOM   4649  CA  ILE B  58       0.287 -21.391   3.275  1.00 10.00      B    C  
ATOM   4650  CB  ILE B  58      -0.692 -21.035   4.419  1.00 10.00      B    C  
ATOM   4651  CG1 ILE B  58      -2.054 -21.702   4.197  1.00 10.00      B    C  
ATOM   4652  CG2 ILE B  58      -0.848 -19.526   4.570  1.00 10.00      B    C  
ATOM   4653  CD1 ILE B  58      -2.837 -21.137   3.032  1.00 10.00      B    C  
ATOM   4654  C   ILE B  58       1.551 -20.553   3.410  1.00 10.00      B    C  
ATOM   4655  O   ILE B  58       1.764 -19.597   2.664  1.00 10.00      B    O  
ATOM   4656  N   GLN B  59       2.400 -20.948   4.353  1.00 10.00      B    N  
ATOM   4657  HN  GLN B  59       2.168 -21.725   4.907  1.00 10.00      B    H  
ATOM   4658  CA  GLN B  59       3.662 -20.263   4.591  1.00 10.00      B    C  
ATOM   4659  CB  GLN B  59       4.389 -20.892   5.783  1.00 10.00      B    C  
ATOM   4660  CG  GLN B  59       3.572 -20.928   7.066  1.00 10.00      B    C  
ATOM   4661  CD  GLN B  59       4.260 -21.698   8.178  1.00 10.00      B    C  
ATOM   4662  OE1 GLN B  59       5.486 -21.745   8.254  1.00 10.00      B    O  
ATOM   4663  NE2 GLN B  59       3.474 -22.312   9.049  1.00 10.00      B    N  
ATOM   4664 HE21 GLN B  59       2.501 -22.240   8.931  1.00 10.00      B    H  
ATOM   4665 HE22 GLN B  59       3.895 -22.812   9.776  1.00 10.00      B    H  
ATOM   4666  C   GLN B  59       4.528 -20.356   3.341  1.00 10.00      B    C  
ATOM   4667  O   GLN B  59       5.097 -19.362   2.889  1.00 10.00      B    O  
ATOM   4668  N   GLU B  60       4.592 -21.561   2.775  1.00 10.00      B    N  
ATOM   4669  HN  GLU B  60       4.119 -22.311   3.199  1.00 10.00      B    H  
ATOM   4670  CA  GLU B  60       5.361 -21.806   1.561  1.00 10.00      B    C  
ATOM   4671  CB  GLU B  60       5.243 -23.270   1.140  1.00 10.00      B    C  
ATOM   4672  CG  GLU B  60       5.737 -24.286   2.153  1.00 10.00      B    C  
ATOM   4673  CD  GLU B  60       5.520 -25.705   1.666  1.00 10.00      B    C  
ATOM   4674  OE1 GLU B  60       5.126 -25.868   0.486  1.00 10.00      B    O  
ATOM   4675  OE2 GLU B  60       5.739 -26.652   2.454  1.00 10.00      B    O  
ATOM   4676  C   GLU B  60       4.833 -20.941   0.424  1.00 10.00      B    C  
ATOM   4677  O   GLU B  60       5.591 -20.473  -0.426  1.00 10.00      B    O  
ATOM   4678  N   TYR B  61       3.517 -20.758   0.399  1.00 10.00      B    N  
ATOM   4679  HN  TYR B  61       2.962 -21.177   1.095  1.00 10.00      B    H  
ATOM   4680  CA  TYR B  61       2.879 -19.953  -0.627  1.00 10.00      B    C  
ATOM   4681  CB  TYR B  61       1.356 -20.122  -0.600  1.00 10.00      B    C  
ATOM   4682  CG  TYR B  61       0.637 -19.165  -1.524  1.00 10.00      B    C  
ATOM   4683  CD1 TYR B  61      -0.002 -18.035  -1.029  1.00 10.00      B    C  
ATOM   4684  CD2 TYR B  61       0.624 -19.379  -2.895  1.00 10.00      B    C  
ATOM   4685  CE1 TYR B  61      -0.633 -17.144  -1.875  1.00 10.00      B    C  
ATOM   4686  CE2 TYR B  61      -0.010 -18.498  -3.747  1.00 10.00      B    C  
ATOM   4687  CZ  TYR B  61      -0.635 -17.381  -3.233  1.00 10.00      B    C  
ATOM   4688  OH  TYR B  61      -1.250 -16.491  -4.086  1.00 10.00      B    O  
ATOM   4689  HH  TYR B  61      -1.790 -15.875  -3.570  1.00 10.00      B    H  
ATOM   4690  C   TYR B  61       3.247 -18.484  -0.472  1.00 10.00      B    C  
ATOM   4691  O   TYR B  61       3.615 -17.830  -1.445  1.00 10.00      B    O  
ATOM   4692  N   LEU B  62       3.144 -17.979   0.752  1.00 10.00      B    N  
ATOM   4693  HN  LEU B  62       2.843 -18.562   1.486  1.00 10.00      B    H  
ATOM   4694  CA  LEU B  62       3.460 -16.584   1.039  1.00 10.00      B    C  
ATOM   4695  CB  LEU B  62       3.150 -16.253   2.502  1.00 10.00      B    C  
ATOM   4696  CG  LEU B  62       1.711 -16.495   2.964  1.00 10.00      B    C  
ATOM   4697  CD1 LEU B  62       1.560 -16.174   4.442  1.00 10.00      B    C  
ATOM   4698  CD2 LEU B  62       0.732 -15.681   2.132  1.00 10.00      B    C  
ATOM   4699  C   LEU B  62       4.922 -16.283   0.737  1.00 10.00      B    C  
ATOM   4700  O   LEU B  62       5.240 -15.289   0.080  1.00 10.00      B    O  
ATOM   4701  N   GLU B  63       5.800 -17.158   1.208  1.00 10.00      B    N  
ATOM   4702  HN  GLU B  63       5.475 -17.933   1.720  1.00 10.00      B    H  
ATOM   4703  CA  GLU B  63       7.232 -17.003   1.002  1.00 10.00      B    C  
ATOM   4704  CB  GLU B  63       7.988 -18.132   1.706  1.00 10.00      B    C  
ATOM   4705  CG  GLU B  63       9.451 -17.832   1.985  1.00 10.00      B    C  
ATOM   4706  CD  GLU B  63      10.111 -18.906   2.828  1.00 10.00      B    C  
ATOM   4707  OE1 GLU B  63      10.214 -20.053   2.351  1.00 10.00      B    O  
ATOM   4708  OE2 GLU B  63      10.532 -18.597   3.968  1.00 10.00      B    O  
ATOM   4709  C   GLU B  63       7.569 -16.981  -0.487  1.00 10.00      B    C  
ATOM   4710  O   GLU B  63       8.220 -16.056  -0.970  1.00 10.00      B    O  
ATOM   4711  N   LYS B  64       7.084 -17.981  -1.218  1.00 10.00      B    N  
ATOM   4712  HN  LYS B  64       6.539 -18.671  -0.781  1.00 10.00      B    H  
ATOM   4713  CA  LYS B  64       7.347 -18.080  -2.651  1.00 10.00      B    C  
ATOM   4714  CB  LYS B  64       7.015 -19.478  -3.181  1.00 10.00      B    C  
ATOM   4715  CG  LYS B  64       7.956 -20.558  -2.670  1.00 10.00      B    C  
ATOM   4716  CD  LYS B  64       7.583 -21.935  -3.196  1.00 10.00      B    C  
ATOM   4717  CE  LYS B  64       8.495 -23.005  -2.614  1.00 10.00      B    C  
ATOM   4718  NZ  LYS B  64       8.190 -24.361  -3.151  1.00 10.00      B    N  
ATOM   4719  HZ1 LYS B  64       8.834 -25.063  -2.734  1.00 10.00      B    H  
ATOM   4720  HZ2 LYS B  64       8.306 -24.372  -4.185  1.00 10.00      B    H  
ATOM   4721  HZ3 LYS B  64       7.211 -24.626  -2.919  1.00 10.00      B    H  
ATOM   4722  C   LYS B  64       6.632 -16.995  -3.454  1.00 10.00      B    C  
ATOM   4723  O   LYS B  64       7.016 -16.697  -4.584  1.00 10.00      B    O  
ATOM   4724  N   ALA B  65       5.594 -16.405  -2.873  1.00 10.00      B    N  
ATOM   4725  HN  ALA B  65       5.322 -16.687  -1.972  1.00 10.00      B    H  
ATOM   4726  CA  ALA B  65       4.852 -15.345  -3.545  1.00 10.00      B    C  
ATOM   4727  CB  ALA B  65       3.537 -15.064  -2.834  1.00 10.00      B    C  
ATOM   4728  C   ALA B  65       5.701 -14.085  -3.610  1.00 10.00      B    C  
ATOM   4729  O   ALA B  65       5.736 -13.396  -4.630  1.00 10.00      B    O  
ATOM   4730  N   LEU B  66       6.390 -13.800  -2.515  1.00 10.00      B    N  
ATOM   4731  HN  LEU B  66       6.311 -14.390  -1.733  1.00 10.00      B    H  
ATOM   4732  CA  LEU B  66       7.256 -12.635  -2.438  1.00 10.00      B    C  
ATOM   4733  CB  LEU B  66       7.406 -12.182  -0.985  1.00 10.00      B    C  
ATOM   4734  CG  LEU B  66       6.111 -11.828  -0.248  1.00 10.00      B    C  
ATOM   4735  CD1 LEU B  66       6.388 -11.554   1.222  1.00 10.00      B    C  
ATOM   4736  CD2 LEU B  66       5.430 -10.633  -0.898  1.00 10.00      B    C  
ATOM   4737  C   LEU B  66       8.620 -12.965  -3.034  1.00 10.00      B    C  
ATOM   4738  O   LEU B  66       9.330 -12.088  -3.524  1.00 10.00      B    O  
ATOM   4739  N   ASN B  67       8.968 -14.246  -2.991  1.00 10.00      B    N  
ATOM   4740  HN  ASN B  67       8.358 -14.889  -2.566  1.00 10.00      B    H  
ATOM   4741  CA  ASN B  67      10.235 -14.729  -3.530  1.00 10.00      B    C  
ATOM   4742  CB  ASN B  67      10.460 -16.186  -3.110  1.00 10.00      B    C  
ATOM   4743  CG  ASN B  67      11.884 -16.666  -3.320  1.00 10.00      B    C  
ATOM   4744  OD1 ASN B  67      12.244 -17.130  -4.404  1.00 10.00      B    O  
ATOM   4745  ND2 ASN B  67      12.701 -16.571  -2.283  1.00 10.00      B    N  
ATOM   4746 HD21 ASN B  67      12.346 -16.198  -1.443  1.00 10.00      B    H  
ATOM   4747 HD22 ASN B  67      13.623 -16.876  -2.387  1.00 10.00      B    H  
ATOM   4748  C   ASN B  67      10.239 -14.619  -5.051  1.00 10.00      B    C  
ATOM   4749  O   ASN B  67      11.293 -14.471  -5.677  1.00 10.00      B    O  
ATOM   4750  N   LYS B  68       9.050 -14.681  -5.642  1.00 10.00      B    N  
ATOM   4751  HN  LYS B  68       8.247 -14.803  -5.091  1.00 10.00      B    H  
ATOM   4752  CA  LYS B  68       8.913 -14.584  -7.088  1.00 10.00      B    C  
ATOM   4753  CB  LYS B  68       7.555 -15.104  -7.562  1.00 10.00      B    C  
ATOM   4754  CG  LYS B  68       7.541 -15.490  -9.034  1.00 10.00      B    C  
ATOM   4755  CD  LYS B  68       6.153 -15.374  -9.638  1.00 10.00      B    C  
ATOM   4756  CE  LYS B  68       6.217 -15.467 -11.155  1.00 10.00      B    C  
ATOM   4757  NZ  LYS B  68       4.873 -15.337 -11.779  1.00 10.00      B    N  
ATOM   4758  HZ1 LYS B  68       4.407 -14.471 -11.443  1.00 10.00      B    H  
ATOM   4759  HZ2 LYS B  68       4.283 -16.155 -11.530  1.00 10.00      B    H  
ATOM   4760  HZ3 LYS B  68       4.963 -15.290 -12.814  1.00 10.00      B    H  
ATOM   4761  C   LYS B  68       9.130 -13.152  -7.566  1.00 10.00      B    C  
ATOM   4762  O   LYS B  68       9.332 -12.914  -8.755  1.00 10.00      B    O  
ATOM   4763  N   ARG B  69       9.102 -12.203  -6.633  1.00 10.00      B    N  
ATOM   4764  HN  ARG B  69       8.936 -12.453  -5.699  1.00 10.00      B    H  
ATOM   4765  CA  ARG B  69       9.313 -10.798  -6.969  1.00 10.00      B    C  
ATOM   4766  CB  ARG B  69       8.937  -9.893  -5.793  1.00 10.00      B    C  
ATOM   4767  CG  ARG B  69       8.660  -8.452  -6.187  1.00 10.00      B    C  
ATOM   4768  CD  ARG B  69       8.209  -7.622  -4.996  1.00 10.00      B    C  
ATOM   4769  NE  ARG B  69       9.310  -7.317  -4.081  1.00 10.00      B    N  
ATOM   4770  HE  ARG B  69      10.097  -7.910  -4.111  1.00 10.00      B    H  
ATOM   4771  CZ  ARG B  69       9.308  -6.290  -3.227  1.00 10.00      B    C  
ATOM   4772  NH1 ARG B  69       8.264  -5.465  -3.174  1.00 10.00      B    N  
ATOM   4773 HH11 ARG B  69       8.261  -4.665  -2.509  1.00 10.00      B    H  
ATOM   4774 HH12 ARG B  69       7.442  -5.614  -3.803  1.00 10.00      B    H  
ATOM   4775  NH2 ARG B  69      10.355  -6.086  -2.430  1.00 10.00      B    N  
ATOM   4776 HH21 ARG B  69      11.180  -6.725  -2.475  1.00 10.00      B    H  
ATOM   4777 HH22 ARG B  69      10.360  -5.288  -1.761  1.00 10.00      B    H  
ATOM   4778  C   ARG B  69      10.767 -10.577  -7.370  1.00 10.00      B    C  
ATOM   4779  O   ARG B  69      11.121  -9.557  -7.952  1.00 10.00      B    O  
ATOM   4780  N   PHE B  70      11.605 -11.545  -7.031  1.00 10.00      B    N  
ATOM   4781  HN  PHE B  70      11.260 -12.316  -6.533  1.00 10.00      B    H  
ATOM   4782  CA  PHE B  70      13.016 -11.498  -7.369  1.00 10.00      B    C  
ATOM   4783  CB  PHE B  70      13.832 -12.178  -6.259  1.00 10.00      B    C  
ATOM   4784  CG  PHE B  70      15.188 -12.665  -6.686  1.00 10.00      B    C  
ATOM   4785  CD1 PHE B  70      15.439 -14.022  -6.811  1.00 10.00      B    C  
ATOM   4786  CD2 PHE B  70      16.206 -11.770  -6.970  1.00 10.00      B    C  
ATOM   4787  CE1 PHE B  70      16.679 -14.478  -7.211  1.00 10.00      B    C  
ATOM   4788  CE2 PHE B  70      17.449 -12.219  -7.369  1.00 10.00      B    C  
ATOM   4789  CZ  PHE B  70      17.686 -13.575  -7.491  1.00 10.00      B    C  
ATOM   4790  C   PHE B  70      13.241 -12.205  -8.702  1.00 10.00      B    C  
ATOM   4791  O   PHE B  70      14.146 -11.867  -9.462  1.00 10.00      B    O  
ATOM   4792  N   LYS B  71      12.387 -13.175  -8.988  1.00 10.00      B    N  
ATOM   4793  HN  LYS B  71      11.650 -13.357  -8.370  1.00 10.00      B    H  
ATOM   4794  CA  LYS B  71      12.489 -13.950 -10.215  1.00 10.00      B    C  
ATOM   4795  CB  LYS B  71      12.158 -15.420  -9.944  1.00 10.00      B    C  
ATOM   4796  CG  LYS B  71      13.138 -16.103  -9.003  1.00 10.00      B    C  
ATOM   4797  CD  LYS B  71      12.599 -17.432  -8.503  1.00 10.00      B    C  
ATOM   4798  CE  LYS B  71      13.587 -18.107  -7.564  1.00 10.00      B    C  
ATOM   4799  NZ  LYS B  71      13.947 -17.235  -6.412  1.00 10.00      B    N  
ATOM   4800  HZ1 LYS B  71      14.741 -17.647  -5.885  1.00 10.00      B    H  
ATOM   4801  HZ2 LYS B  71      13.132 -17.139  -5.764  1.00 10.00      B    H  
ATOM   4802  HZ3 LYS B  71      14.218 -16.289  -6.748  1.00 10.00      B    H  
ATOM   4803  C   LYS B  71      11.587 -13.381 -11.303  1.00 10.00      B    C  
ATOM   4804  O   LYS B  71      10.719 -14.075 -11.837  1.00 10.00      B    O  
ATOM   4805  N   MET B  72      11.797 -12.112 -11.616  1.00 10.00      B    N  
ATOM   4806  HN  MET B  72      12.498 -11.615 -11.141  1.00 10.00      B    H  
ATOM   4807  CA  MET B  72      11.021 -11.433 -12.643  1.00 10.00      B    C  
ATOM   4808  CB  MET B  72       9.707 -10.897 -12.076  1.00 10.00      B    C  
ATOM   4809  CG  MET B  72       8.860 -10.157 -13.098  1.00 10.00      B    C  
ATOM   4810  SD  MET B  72       7.170  -9.873 -12.535  1.00 10.00      B    S  
ATOM   4811  CE  MET B  72       6.525  -8.915 -13.902  1.00 10.00      B    C  
ATOM   4812  C   MET B  72      11.822 -10.303 -13.279  1.00 10.00      B    C  
ATOM   4813  O   MET B  72      12.496 -10.504 -14.291  1.00 10.00      B    O  
END
