# Supplementary material for: Human cytokine and coronavirus nucleocapsid protein interactivity using large-scale virtual screens
Source: Front Bioinform. 2024 May 24;4:1397968. doi: 10.3389/fbinf.2024.1397968 (PMC11157076; doi:10.3389/fbinf.2024.1397968)
Supplement: Supplementary file 3 [file DataSheet2.ZIP › SARS-CoV-N__CXCL12beta_121w.pdb]

REMARK FILENAME="SARS-CoV-N__CXCL12beta_121w.pdb0"
REMARK ===============================================================
REMARK HADDOCK run for SARS-CoV-N__CXCL12beta
REMARK initial structure: SARS-CoV-N__CXCL12beta_121.pdb
REMARK ===============================================================
REMARK            total,bonds,angles,improper,dihe,vdw,elec,air,cdih,coup,rdcs,vean,dani,xpcs,rg
REMARK energies: 2318.76, 0, 0, 0, 0, -91.6175, -315.639, 2726.02, 0, 0, 0, 0, 0, 0, 0
REMARK ===============================================================
REMARK            bonds,angles,impropers,dihe,air,cdih,coup,rdcs,vean,dani,xpcs
REMARK rms-dev.: 0,0,0,0,6.86553,0,0, 0, 0, 0, 0
REMARK ===============================================================
REMARK               air,cdih,coup,rdcs,vean,dani,xpcs
REMARK               >0.3,>5,>1,>0,>5,>0.2,>0.2
REMARK violations.: 47, 0, 0, 0, 0, 0, 0
REMARK ===============================================================
REMARK                        CVpartition#,violations,rms
REMARK AIRs cross-validation: 2, 54, 6.87196
REMARK ===============================================================
REMARK NCS energy: 0
REMARK ===============================================================
REMARK Symmetry energy: 0
REMARK ===============================================================
REMARK Membrane restraining energy: 0
REMARK ===============================================================
REMARK Local cross-correlation:  0.0000
REMARK ===============================================================
REMARK Desolvation energy: 11.8704
REMARK Internal energy free molecules: -17174.5
REMARK Internal energy complex: -17045.3
REMARK Binding energy: -266.194
REMARK ===============================================================
REMARK buried surface area: 3322.86
REMARK ===============================================================
REMARK water - chain_1: 0 0 0
REMARK water - chain_2: 0 0 0
REMARK ===============================================================
REMARK water - water: 0 0 0
REMARK ===============================================================
REMARK DATE:12-Jul-2023  02:51:02       created by user: ra29435
REMARK VERSION:1.3U
ATOM      1  N   MET A   1      25.105 -42.289 -37.141  1.00 10.00      A    N  
ATOM      2  HN  MET A   1      24.335 -42.896 -37.128  1.00 10.00      A    H  
ATOM      3  CA  MET A   1      25.024 -41.043 -36.394  1.00 10.00      A    C  
ATOM      4  CB  MET A   1      24.833 -39.862 -37.348  1.00 10.00      A    C  
ATOM      5  CG  MET A   1      25.945 -39.712 -38.374  1.00 10.00      A    C  
ATOM      6  SD  MET A   1      25.650 -38.370 -39.543  1.00 10.00      A    S  
ATOM      7  CE  MET A   1      27.038 -38.584 -40.654  1.00 10.00      A    C  
ATOM      8  C   MET A   1      23.884 -41.103 -35.384  1.00 10.00      A    C  
ATOM      9  O   MET A   1      22.744 -41.396 -35.739  1.00 10.00      A    O  
ATOM     10  N   SER A   2      24.205 -40.845 -34.127  1.00 10.00      A    N  
ATOM     11  HN  SER A   2      25.130 -40.628 -33.906  1.00 10.00      A    H  
ATOM     12  CA  SER A   2      23.215 -40.876 -33.067  1.00 10.00      A    C  
ATOM     13  CB  SER A   2      23.756 -41.682 -31.884  1.00 10.00      A    C  
ATOM     14  OG  SER A   2      24.448 -42.837 -32.337  1.00 10.00      A    O  
ATOM     15  HG  SER A   2      24.727 -43.359 -31.581  1.00 10.00      A    H  
ATOM     16  C   SER A   2      22.847 -39.462 -32.628  1.00 10.00      A    C  
ATOM     17  O   SER A   2      23.698 -38.715 -32.141  1.00 10.00      A    O  
ATOM     18  N   ASP A   3      21.585 -39.098 -32.832  1.00 10.00      A    N  
ATOM     19  HN  ASP A   3      20.971 -39.730 -33.259  1.00 10.00      A    H  
ATOM     20  CA  ASP A   3      21.086 -37.777 -32.462  1.00 10.00      A    C  
ATOM     21  CB  ASP A   3      19.649 -37.577 -32.950  1.00 10.00      A    C  
ATOM     22  CG  ASP A   3      19.572 -36.708 -34.189  1.00 10.00      A    C  
ATOM     23  OD1 ASP A   3      19.764 -35.481 -34.066  1.00 10.00      A    O  
ATOM     24  OD2 ASP A   3      19.321 -37.255 -35.282  1.00 10.00      A    O  
ATOM     25  C   ASP A   3      21.163 -37.545 -30.956  1.00 10.00      A    C  
ATOM     26  O   ASP A   3      20.293 -37.978 -30.195  1.00 10.00      A    O  
ATOM     27  N   ASN A   4      22.222 -36.869 -30.533  1.00 10.00      A    N  
ATOM     28  HN  ASN A   4      22.883 -36.571 -31.189  1.00 10.00      A    H  
ATOM     29  CA  ASN A   4      22.432 -36.562 -29.125  1.00 10.00      A    C  
ATOM     30  CB  ASN A   4      23.920 -36.330 -28.835  1.00 10.00      A    C  
ATOM     31  CG  ASN A   4      24.696 -37.612 -28.600  1.00 10.00      A    C  
ATOM     32  OD1 ASN A   4      24.160 -38.600 -28.107  1.00 10.00      A    O  
ATOM     33  ND2 ASN A   4      25.975 -37.599 -28.949  1.00 10.00      A    N  
ATOM     34 HD21 ASN A   4      26.341 -36.776 -29.333  1.00 10.00      A    H  
ATOM     35 HD22 ASN A   4      26.500 -38.411 -28.803  1.00 10.00      A    H  
ATOM     36  C   ASN A   4      21.639 -35.325 -28.732  1.00 10.00      A    C  
ATOM     37  O   ASN A   4      22.148 -34.204 -28.797  1.00 10.00      A    O  
ATOM     38  N   GLY A   5      20.387 -35.532 -28.350  1.00 10.00      A    N  
ATOM     39  HN  GLY A   5      20.033 -36.446 -28.344  1.00 10.00      A    H  
ATOM     40  CA  GLY A   5      19.538 -34.428 -27.952  1.00 10.00      A    C  
ATOM     41  C   GLY A   5      20.008 -33.771 -26.669  1.00 10.00      A    C  
ATOM     42  O   GLY A   5      20.098 -34.430 -25.633  1.00 10.00      A    O  
ATOM     43  N   PRO A   6      20.331 -32.469 -26.712  1.00 10.00      A    N  
ATOM     44  CA  PRO A   6      20.791 -31.735 -25.535  1.00 10.00      A    C  
ATOM     45  CB  PRO A   6      21.216 -30.373 -26.097  1.00 10.00      A    C  
ATOM     46  CG  PRO A   6      20.449 -30.227 -27.366  1.00 10.00      A    C  
ATOM     47  CD  PRO A   6      20.274 -31.616 -27.913  1.00 10.00      A    C  
ATOM     48  C   PRO A   6      19.674 -31.566 -24.510  1.00 10.00      A    C  
ATOM     49  O   PRO A   6      18.737 -30.796 -24.718  1.00 10.00      A    O  
ATOM     50  N   GLN A   7      19.768 -32.312 -23.418  1.00 10.00      A    N  
ATOM     51  HN  GLN A   7      20.524 -32.926 -23.325  1.00 10.00      A    H  
ATOM     52  CA  GLN A   7      18.772 -32.248 -22.362  1.00 10.00      A    C  
ATOM     53  CB  GLN A   7      19.002 -33.355 -21.332  1.00 10.00      A    C  
ATOM     54  CG  GLN A   7      18.669 -34.750 -21.833  1.00 10.00      A    C  
ATOM     55  CD  GLN A   7      18.840 -35.806 -20.759  1.00 10.00      A    C  
ATOM     56  OE1 GLN A   7      19.695 -35.688 -19.884  1.00 10.00      A    O  
ATOM     57  NE2 GLN A   7      18.023 -36.845 -20.816  1.00 10.00      A    N  
ATOM     58 HE21 GLN A   7      17.362 -36.876 -21.538  1.00 10.00      A    H  
ATOM     59 HE22 GLN A   7      18.114 -37.540 -20.133  1.00 10.00      A    H  
ATOM     60  C   GLN A   7      18.790 -30.887 -21.684  1.00 10.00      A    C  
ATOM     61  O   GLN A   7      19.767 -30.523 -21.028  1.00 10.00      A    O  
ATOM     62  N   SER A   8      17.715 -30.136 -21.861  1.00 10.00      A    N  
ATOM     63  HN  SER A   8      16.983 -30.471 -22.420  1.00 10.00      A    H  
ATOM     64  CA  SER A   8      17.589 -28.819 -21.267  1.00 10.00      A    C  
ATOM     65  CB  SER A   8      16.467 -28.050 -21.960  1.00 10.00      A    C  
ATOM     66  OG  SER A   8      15.483 -28.946 -22.449  1.00 10.00      A    O  
ATOM     67  HG  SER A   8      14.823 -29.098 -21.766  1.00 10.00      A    H  
ATOM     68  C   SER A   8      17.324 -28.933 -19.769  1.00 10.00      A    C  
ATOM     69  O   SER A   8      16.183 -28.826 -19.315  1.00 10.00      A    O  
ATOM     70  N   ASN A   9      18.386 -29.185 -19.016  1.00 10.00      A    N  
ATOM     71  HN  ASN A   9      19.259 -29.295 -19.454  1.00 10.00      A    H  
ATOM     72  CA  ASN A   9      18.302 -29.325 -17.568  1.00 10.00      A    C  
ATOM     73  CB  ASN A   9      19.592 -29.947 -17.019  1.00 10.00      A    C  
ATOM     74  CG  ASN A   9      19.396 -31.371 -16.535  1.00 10.00      A    C  
ATOM     75  OD1 ASN A   9      18.416 -31.679 -15.864  1.00 10.00      A    O  
ATOM     76  ND2 ASN A   9      20.325 -32.251 -16.881  1.00 10.00      A    N  
ATOM     77 HD21 ASN A   9      21.079 -31.942 -17.423  1.00 10.00      A    H  
ATOM     78 HD22 ASN A   9      20.214 -33.178 -16.584  1.00 10.00      A    H  
ATOM     79  C   ASN A   9      18.031 -27.980 -16.899  1.00 10.00      A    C  
ATOM     80  O   ASN A   9      18.949 -27.314 -16.414  1.00 10.00      A    O  
ATOM     81  N   GLN A  10      16.765 -27.583 -16.893  1.00 10.00      A    N  
ATOM     82  HN  GLN A  10      16.085 -28.159 -17.307  1.00 10.00      A    H  
ATOM     83  CA  GLN A  10      16.352 -26.323 -16.293  1.00 10.00      A    C  
ATOM     84  CB  GLN A  10      14.990 -25.887 -16.836  1.00 10.00      A    C  
ATOM     85  CG  GLN A  10      14.994 -25.491 -18.302  1.00 10.00      A    C  
ATOM     86  CD  GLN A  10      13.605 -25.151 -18.809  1.00 10.00      A    C  
ATOM     87  OE1 GLN A  10      12.608 -25.695 -18.340  1.00 10.00      A    O  
ATOM     88  NE2 GLN A  10      13.528 -24.243 -19.768  1.00 10.00      A    N  
ATOM     89 HE21 GLN A  10      14.358 -23.844 -20.096  1.00 10.00      A    H  
ATOM     90 HE22 GLN A  10      12.639 -24.006 -20.107  1.00 10.00      A    H  
ATOM     91  C   GLN A  10      16.290 -26.435 -14.778  1.00 10.00      A    C  
ATOM     92  O   GLN A  10      15.292 -26.890 -14.219  1.00 10.00      A    O  
ATOM     93  N   ARG A  11      17.366 -26.033 -14.121  1.00 10.00      A    N  
ATOM     94  HN  ARG A  11      18.135 -25.698 -14.624  1.00 10.00      A    H  
ATOM     95  CA  ARG A  11      17.427 -26.075 -12.671  1.00 10.00      A    C  
ATOM     96  CB  ARG A  11      18.862 -25.869 -12.183  1.00 10.00      A    C  
ATOM     97  CG  ARG A  11      19.808 -26.996 -12.567  1.00 10.00      A    C  
ATOM     98  CD  ARG A  11      21.210 -26.749 -12.035  1.00 10.00      A    C  
ATOM     99  NE  ARG A  11      22.087 -27.902 -12.245  1.00 10.00      A    N  
ATOM    100  HE  ARG A  11      21.879 -28.487 -13.006  1.00 10.00      A    H  
ATOM    101  CZ  ARG A  11      23.136 -28.195 -11.474  1.00 10.00      A    C  
ATOM    102  NH1 ARG A  11      23.441 -27.417 -10.438  1.00 10.00      A    N  
ATOM    103 HH11 ARG A  11      22.862 -26.576 -10.227  1.00 10.00      A    H  
ATOM    104 HH12 ARG A  11      24.259 -27.642  -9.833  1.00 10.00      A    H  
ATOM    105  NH2 ARG A  11      23.875 -29.269 -11.734  1.00 10.00      A    N  
ATOM    106 HH21 ARG A  11      23.638 -29.885 -12.541  1.00 10.00      A    H  
ATOM    107 HH22 ARG A  11      24.695 -29.503 -11.135  1.00 10.00      A    H  
ATOM    108  C   ARG A  11      16.502 -25.022 -12.077  1.00 10.00      A    C  
ATOM    109  O   ARG A  11      16.769 -23.823 -12.176  1.00 10.00      A    O  
ATOM    110  N   SER A  12      15.407 -25.483 -11.489  1.00 10.00      A    N  
ATOM    111  HN  SER A  12      15.247 -26.449 -11.469  1.00 10.00      A    H  
ATOM    112  CA  SER A  12      14.425 -24.606 -10.878  1.00 10.00      A    C  
ATOM    113  CB  SER A  12      13.311 -25.452 -10.262  1.00 10.00      A    C  
ATOM    114  OG  SER A  12      13.219 -26.710 -10.914  1.00 10.00      A    O  
ATOM    115  HG  SER A  12      12.687 -26.621 -11.708  1.00 10.00      A    H  
ATOM    116  C   SER A  12      15.063 -23.724  -9.812  1.00 10.00      A    C  
ATOM    117  O   SER A  12      15.810 -24.209  -8.961  1.00 10.00      A    O  
ATOM    118  N   ALA A  13      14.781 -22.428  -9.879  1.00 10.00      A    N  
ATOM    119  HN  ALA A  13      14.198 -22.103 -10.592  1.00 10.00      A    H  
ATOM    120  CA  ALA A  13      15.319 -21.481  -8.919  1.00 10.00      A    C  
ATOM    121  CB  ALA A  13      14.988 -20.055  -9.332  1.00 10.00      A    C  
ATOM    122  C   ALA A  13      14.785 -21.783  -7.524  1.00 10.00      A    C  
ATOM    123  O   ALA A  13      13.573 -21.853  -7.313  1.00 10.00      A    O  
ATOM    124  N   PRO A  14      15.689 -21.991  -6.560  1.00 10.00      A    N  
ATOM    125  CA  PRO A  14      15.312 -22.301  -5.183  1.00 10.00      A    C  
ATOM    126  CB  PRO A  14      16.649 -22.624  -4.504  1.00 10.00      A    C  
ATOM    127  CG  PRO A  14      17.676 -21.937  -5.336  1.00 10.00      A    C  
ATOM    128  CD  PRO A  14      17.150 -21.950  -6.743  1.00 10.00      A    C  
ATOM    129  C   PRO A  14      14.625 -21.132  -4.484  1.00 10.00      A    C  
ATOM    130  O   PRO A  14      15.205 -20.053  -4.329  1.00 10.00      A    O  
ATOM    131  N   ARG A  15      13.375 -21.345  -4.093  1.00 10.00      A    N  
ATOM    132  HN  ARG A  15      12.958 -22.209  -4.285  1.00 10.00      A    H  
ATOM    133  CA  ARG A  15      12.612 -20.331  -3.385  1.00 10.00      A    C  
ATOM    134  CB  ARG A  15      11.109 -20.583  -3.535  1.00 10.00      A    C  
ATOM    135  CG  ARG A  15      10.447 -19.750  -4.620  1.00 10.00      A    C  
ATOM    136  CD  ARG A  15       9.001 -20.162  -4.840  1.00 10.00      A    C  
ATOM    137  NE  ARG A  15       8.245 -19.148  -5.575  1.00 10.00      A    N  
ATOM    138  HE  ARG A  15       8.671 -18.761  -6.390  1.00 10.00      A    H  
ATOM    139  CZ  ARG A  15       7.050 -18.687  -5.207  1.00 10.00      A    C  
ATOM    140  NH1 ARG A  15       6.464 -19.142  -4.100  1.00 10.00      A    N  
ATOM    141 HH11 ARG A  15       6.938 -19.858  -3.511  1.00 10.00      A    H  
ATOM    142 HH12 ARG A  15       5.534 -18.774  -3.805  1.00 10.00      A    H  
ATOM    143  NH2 ARG A  15       6.452 -17.753  -5.935  1.00 10.00      A    N  
ATOM    144 HH21 ARG A  15       6.927 -17.371  -6.800  1.00 10.00      A    H  
ATOM    145 HH22 ARG A  15       5.522 -17.386  -5.659  1.00 10.00      A    H  
ATOM    146  C   ARG A  15      13.009 -20.353  -1.916  1.00 10.00      A    C  
ATOM    147  O   ARG A  15      13.046 -21.416  -1.297  1.00 10.00      A    O  
ATOM    148  N   ILE A  16      13.323 -19.193  -1.367  1.00 10.00      A    N  
ATOM    149  HN  ILE A  16      13.272 -18.373  -1.909  1.00 10.00      A    H  
ATOM    150  CA  ILE A  16      13.745 -19.104   0.023  1.00 10.00      A    C  
ATOM    151  CB  ILE A  16      14.521 -17.804   0.313  1.00 10.00      A    C  
ATOM    152  CG1 ILE A  16      15.598 -17.583  -0.753  1.00 10.00      A    C  
ATOM    153  CG2 ILE A  16      15.152 -17.865   1.698  1.00 10.00      A    C  
ATOM    154  CD1 ILE A  16      16.318 -16.259  -0.629  1.00 10.00      A    C  
ATOM    155  C   ILE A  16      12.577 -19.232   0.996  1.00 10.00      A    C  
ATOM    156  O   ILE A  16      11.645 -18.427   0.982  1.00 10.00      A    O  
ATOM    157  N   THR A  17      12.637 -20.263   1.824  1.00 10.00      A    N  
ATOM    158  HN  THR A  17      13.383 -20.891   1.746  1.00 10.00      A    H  
ATOM    159  CA  THR A  17      11.623 -20.510   2.835  1.00 10.00      A    C  
ATOM    160  CB  THR A  17      10.753 -21.727   2.472  1.00 10.00      A    C  
ATOM    161  OG1 THR A  17      11.565 -22.728   1.841  1.00 10.00      A    O  
ATOM    162  HG1 THR A  17      12.161 -23.112   2.491  1.00 10.00      A    H  
ATOM    163  CG2 THR A  17       9.635 -21.316   1.527  1.00 10.00      A    C  
ATOM    164  C   THR A  17      12.307 -20.743   4.180  1.00 10.00      A    C  
ATOM    165  O   THR A  17      13.001 -21.742   4.370  1.00 10.00      A    O  
ATOM    166  N   PHE A  18      12.108 -19.817   5.108  1.00 10.00      A    N  
ATOM    167  HN  PHE A  18      11.517 -19.061   4.904  1.00 10.00      A    H  
ATOM    168  CA  PHE A  18      12.731 -19.888   6.428  1.00 10.00      A    C  
ATOM    169  CB  PHE A  18      12.842 -18.483   7.030  1.00 10.00      A    C  
ATOM    170  CG  PHE A  18      13.376 -17.437   6.090  1.00 10.00      A    C  
ATOM    171  CD1 PHE A  18      14.720 -17.104   6.094  1.00 10.00      A    C  
ATOM    172  CD2 PHE A  18      12.531 -16.782   5.207  1.00 10.00      A    C  
ATOM    173  CE1 PHE A  18      15.211 -16.138   5.236  1.00 10.00      A    C  
ATOM    174  CE2 PHE A  18      13.015 -15.817   4.346  1.00 10.00      A    C  
ATOM    175  CZ  PHE A  18      14.358 -15.494   4.361  1.00 10.00      A    C  
ATOM    176  C   PHE A  18      11.953 -20.793   7.385  1.00 10.00      A    C  
ATOM    177  O   PHE A  18      11.948 -20.566   8.601  1.00 10.00      A    O  
ATOM    178  N   GLY A  19      11.308 -21.812   6.840  1.00 10.00      A    N  
ATOM    179  HN  GLY A  19      11.354 -21.944   5.871  1.00 10.00      A    H  
ATOM    180  CA  GLY A  19      10.535 -22.725   7.656  1.00 10.00      A    C  
ATOM    181  C   GLY A  19      11.372 -23.857   8.201  1.00 10.00      A    C  
ATOM    182  O   GLY A  19      11.171 -24.300   9.331  1.00 10.00      A    O  
ATOM    183  N   GLY A  20      12.307 -24.327   7.394  1.00 10.00      A    N  
ATOM    184  HN  GLY A  20      12.416 -23.933   6.505  1.00 10.00      A    H  
ATOM    185  CA  GLY A  20      13.165 -25.407   7.811  1.00 10.00      A    C  
ATOM    186  C   GLY A  20      14.433 -24.899   8.457  1.00 10.00      A    C  
ATOM    187  O   GLY A  20      14.788 -23.729   8.293  1.00 10.00      A    O  
ATOM    188  N   PRO A  21      15.129 -25.755   9.218  1.00 10.00      A    N  
ATOM    189  CA  PRO A  21      16.376 -25.380   9.880  1.00 10.00      A    C  
ATOM    190  CB  PRO A  21      16.761 -26.628  10.682  1.00 10.00      A    C  
ATOM    191  CG  PRO A  21      16.020 -27.746  10.033  1.00 10.00      A    C  
ATOM    192  CD  PRO A  21      14.751 -27.147   9.500  1.00 10.00      A    C  
ATOM    193  C   PRO A  21      17.462 -25.039   8.867  1.00 10.00      A    C  
ATOM    194  O   PRO A  21      18.042 -25.923   8.236  1.00 10.00      A    O  
ATOM    195  N   THR A  22      17.691 -23.749   8.693  1.00 10.00      A    N  
ATOM    196  HN  THR A  22      17.155 -23.103   9.193  1.00 10.00      A    H  
ATOM    197  CA  THR A  22      18.700 -23.255   7.778  1.00 10.00      A    C  
ATOM    198  CB  THR A  22      18.633 -21.718   7.740  1.00 10.00      A    C  
ATOM    199  OG1 THR A  22      18.669 -21.233   9.092  1.00 10.00      A    O  
ATOM    200  HG1 THR A  22      19.333 -21.745   9.584  1.00 10.00      A    H  
ATOM    201  CG2 THR A  22      17.340 -21.256   7.082  1.00 10.00      A    C  
ATOM    202  C   THR A  22      20.080 -23.671   8.279  1.00 10.00      A    C  
ATOM    203  O   THR A  22      20.610 -23.067   9.215  1.00 10.00      A    O  
ATOM    204  N   ASP A  23      20.639 -24.719   7.688  1.00 10.00      A    N  
ATOM    205  HN  ASP A  23      20.158 -25.183   6.973  1.00 10.00      A    H  
ATOM    206  CA  ASP A  23      21.952 -25.204   8.095  1.00 10.00      A    C  
ATOM    207  CB  ASP A  23      22.338 -26.490   7.364  1.00 10.00      A    C  
ATOM    208  CG  ASP A  23      23.710 -26.978   7.788  1.00 10.00      A    C  
ATOM    209  OD1 ASP A  23      23.932 -27.138   9.002  1.00 10.00      A    O  
ATOM    210  OD2 ASP A  23      24.565 -27.181   6.917  1.00 10.00      A    O  
ATOM    211  C   ASP A  23      23.027 -24.145   7.903  1.00 10.00      A    C  
ATOM    212  O   ASP A  23      23.007 -23.385   6.931  1.00 10.00      A    O  
ATOM    213  N   SER A  24      23.958 -24.099   8.837  1.00 10.00      A    N  
ATOM    214  HN  SER A  24      23.933 -24.756   9.566  1.00 10.00      A    H  
ATOM    215  CA  SER A  24      25.042 -23.142   8.784  1.00 10.00      A    C  
ATOM    216  CB  SER A  24      25.400 -22.667  10.193  1.00 10.00      A    C  
ATOM    217  OG  SER A  24      24.238 -22.232  10.882  1.00 10.00      A    O  
ATOM    218  HG  SER A  24      23.458 -22.602  10.456  1.00 10.00      A    H  
ATOM    219  C   SER A  24      26.253 -23.759   8.094  1.00 10.00      A    C  
ATOM    220  O   SER A  24      27.256 -24.075   8.736  1.00 10.00      A    O  
ATOM    221  N   THR A  25      26.131 -23.951   6.786  1.00 10.00      A    N  
ATOM    222  HN  THR A  25      25.287 -23.711   6.347  1.00 10.00      A    H  
ATOM    223  CA  THR A  25      27.198 -24.526   5.984  1.00 10.00      A    C  
ATOM    224  CB  THR A  25      26.703 -24.825   4.552  1.00 10.00      A    C  
ATOM    225  OG1 THR A  25      26.119 -23.639   4.000  1.00 10.00      A    O  
ATOM    226  HG1 THR A  25      26.674 -22.885   4.227  1.00 10.00      A    H  
ATOM    227  CG2 THR A  25      25.668 -25.935   4.546  1.00 10.00      A    C  
ATOM    228  C   THR A  25      28.380 -23.560   5.897  1.00 10.00      A    C  
ATOM    229  O   THR A  25      28.485 -22.781   4.945  1.00 10.00      A    O  
ATOM    230  N   ASP A  26      29.243 -23.583   6.906  1.00 10.00      A    N  
ATOM    231  HN  ASP A  26      29.078 -24.184   7.663  1.00 10.00      A    H  
ATOM    232  CA  ASP A  26      30.413 -22.713   6.927  1.00 10.00      A    C  
ATOM    233  CB  ASP A  26      31.118 -22.734   8.288  1.00 10.00      A    C  
ATOM    234  CG  ASP A  26      32.389 -21.900   8.288  1.00 10.00      A    C  
ATOM    235  OD1 ASP A  26      32.323 -20.721   7.885  1.00 10.00      A    O  
ATOM    236  OD2 ASP A  26      33.448 -22.425   8.688  1.00 10.00      A    O  
ATOM    237  C   ASP A  26      31.390 -23.082   5.823  1.00 10.00      A    C  
ATOM    238  O   ASP A  26      32.208 -23.988   5.970  1.00 10.00      A    O  
ATOM    239  N   ASN A  27      31.269 -22.398   4.701  1.00 10.00      A    N  
ATOM    240  HN  ASN A  27      30.568 -21.718   4.634  1.00 10.00      A    H  
ATOM    241  CA  ASN A  27      32.147 -22.628   3.568  1.00 10.00      A    C  
ATOM    242  CB  ASN A  27      31.379 -22.470   2.255  1.00 10.00      A    C  
ATOM    243  CG  ASN A  27      31.988 -23.267   1.115  1.00 10.00      A    C  
ATOM    244  OD1 ASN A  27      33.189 -23.518   1.082  1.00 10.00      A    O  
ATOM    245  ND2 ASN A  27      31.156 -23.679   0.170  1.00 10.00      A    N  
ATOM    246 HD21 ASN A  27      30.209 -23.452   0.256  1.00 10.00      A    H  
ATOM    247 HD22 ASN A  27      31.526 -24.193  -0.577  1.00 10.00      A    H  
ATOM    248  C   ASN A  27      33.297 -21.636   3.632  1.00 10.00      A    C  
ATOM    249  O   ASN A  27      33.502 -20.835   2.715  1.00 10.00      A    O  
ATOM    250  N   ASN A  28      34.026 -21.680   4.738  1.00 10.00      A    N  
ATOM    251  HN  ASN A  28      33.797 -22.333   5.435  1.00 10.00      A    H  
ATOM    252  CA  ASN A  28      35.149 -20.782   4.958  1.00 10.00      A    C  
ATOM    253  CB  ASN A  28      35.504 -20.702   6.447  1.00 10.00      A    C  
ATOM    254  CG  ASN A  28      36.657 -19.759   6.748  1.00 10.00      A    C  
ATOM    255  OD1 ASN A  28      36.949 -18.834   5.989  1.00 10.00      A    O  
ATOM    256  ND2 ASN A  28      37.319 -19.984   7.872  1.00 10.00      A    N  
ATOM    257 HD21 ASN A  28      37.027 -20.733   8.435  1.00 10.00      A    H  
ATOM    258 HD22 ASN A  28      38.064 -19.396   8.094  1.00 10.00      A    H  
ATOM    259  C   ASN A  28      36.367 -21.154   4.114  1.00 10.00      A    C  
ATOM    260  O   ASN A  28      37.336 -21.744   4.601  1.00 10.00      A    O  
ATOM    261  N   GLN A  29      36.293 -20.836   2.832  1.00 10.00      A    N  
ATOM    262  HN  GLN A  29      35.468 -20.426   2.489  1.00 10.00      A    H  
ATOM    263  CA  GLN A  29      37.391 -21.086   1.919  1.00 10.00      A    C  
ATOM    264  CB  GLN A  29      36.886 -21.502   0.534  1.00 10.00      A    C  
ATOM    265  CG  GLN A  29      36.319 -22.911   0.459  1.00 10.00      A    C  
ATOM    266  CD  GLN A  29      36.132 -23.386  -0.971  1.00 10.00      A    C  
ATOM    267  OE1 GLN A  29      35.959 -22.586  -1.887  1.00 10.00      A    O  
ATOM    268  NE2 GLN A  29      36.158 -24.694  -1.174  1.00 10.00      A    N  
ATOM    269 HE21 GLN A  29      36.292 -25.279  -0.402  1.00 10.00      A    H  
ATOM    270 HE22 GLN A  29      36.042 -25.020  -2.089  1.00 10.00      A    H  
ATOM    271  C   GLN A  29      38.230 -19.823   1.806  1.00 10.00      A    C  
ATOM    272  O   GLN A  29      37.859 -18.882   1.102  1.00 10.00      A    O  
ATOM    273  N   ASN A  30      39.336 -19.792   2.533  1.00 10.00      A    N  
ATOM    274  HN  ASN A  30      39.558 -20.563   3.093  1.00 10.00      A    H  
ATOM    275  CA  ASN A  30      40.230 -18.641   2.521  1.00 10.00      A    C  
ATOM    276  CB  ASN A  30      41.260 -18.756   3.649  1.00 10.00      A    C  
ATOM    277  CG  ASN A  30      41.988 -17.456   3.941  1.00 10.00      A    C  
ATOM    278  OD1 ASN A  30      42.240 -16.649   3.051  1.00 10.00      A    O  
ATOM    279  ND2 ASN A  30      42.328 -17.243   5.204  1.00 10.00      A    N  
ATOM    280 HD21 ASN A  30      42.094 -17.923   5.866  1.00 10.00      A    H  
ATOM    281 HD22 ASN A  30      42.799 -16.415   5.420  1.00 10.00      A    H  
ATOM    282  C   ASN A  30      40.926 -18.522   1.171  1.00 10.00      A    C  
ATOM    283  O   ASN A  30      41.964 -19.142   0.937  1.00 10.00      A    O  
ATOM    284  N   GLY A  31      40.322 -17.753   0.277  1.00 10.00      A    N  
ATOM    285  HN  GLY A  31      39.478 -17.314   0.517  1.00 10.00      A    H  
ATOM    286  CA  GLY A  31      40.884 -17.561  -1.040  1.00 10.00      A    C  
ATOM    287  C   GLY A  31      42.083 -16.640  -1.016  1.00 10.00      A    C  
ATOM    288  O   GLY A  31      41.979 -15.491  -0.582  1.00 10.00      A    O  
ATOM    289  N   GLY A  32      43.220 -17.150  -1.474  1.00 10.00      A    N  
ATOM    290  HN  GLY A  32      43.234 -18.076  -1.787  1.00 10.00      A    H  
ATOM    291  CA  GLY A  32      44.437 -16.363  -1.506  1.00 10.00      A    C  
ATOM    292  C   GLY A  32      44.336 -15.195  -2.464  1.00 10.00      A    C  
ATOM    293  O   GLY A  32      44.637 -15.328  -3.651  1.00 10.00      A    O  
ATOM    294  N   ARG A  33      43.888 -14.059  -1.950  1.00 10.00      A    N  
ATOM    295  HN  ARG A  33      43.643 -14.032  -1.002  1.00 10.00      A    H  
ATOM    296  CA  ARG A  33      43.745 -12.859  -2.754  1.00 10.00      A    C  
ATOM    297  CB  ARG A  33      42.937 -11.800  -1.998  1.00 10.00      A    C  
ATOM    298  CG  ARG A  33      42.135 -10.877  -2.901  1.00 10.00      A    C  
ATOM    299  CD  ARG A  33      41.272  -9.922  -2.091  1.00 10.00      A    C  
ATOM    300  NE  ARG A  33      40.163  -9.384  -2.884  1.00 10.00      A    N  
ATOM    301  HE  ARG A  33      39.940  -9.858  -3.715  1.00 10.00      A    H  
ATOM    302  CZ  ARG A  33      39.448  -8.307  -2.546  1.00 10.00      A    C  
ATOM    303  NH1 ARG A  33      39.724  -7.643  -1.427  1.00 10.00      A    N  
ATOM    304 HH11 ARG A  33      39.167  -6.803  -1.163  1.00 10.00      A    H  
ATOM    305 HH12 ARG A  33      40.500  -7.960  -0.807  1.00 10.00      A    H  
ATOM    306  NH2 ARG A  33      38.454  -7.899  -3.330  1.00 10.00      A    N  
ATOM    307 HH21 ARG A  33      38.230  -8.417  -4.207  1.00 10.00      A    H  
ATOM    308 HH22 ARG A  33      37.892  -7.060  -3.073  1.00 10.00      A    H  
ATOM    309  C   ARG A  33      45.116 -12.318  -3.127  1.00 10.00      A    C  
ATOM    310  O   ARG A  33      45.821 -11.755  -2.290  1.00 10.00      A    O  
ATOM    311  N   ASN A  34      45.493 -12.521  -4.379  1.00 10.00      A    N  
ATOM    312  HN  ASN A  34      44.891 -13.000  -4.985  1.00 10.00      A    H  
ATOM    313  CA  ASN A  34      46.785 -12.066  -4.875  1.00 10.00      A    C  
ATOM    314  CB  ASN A  34      47.013 -12.554  -6.308  1.00 10.00      A    C  
ATOM    315  CG  ASN A  34      48.462 -12.906  -6.578  1.00 10.00      A    C  
ATOM    316  OD1 ASN A  34      49.375 -12.201  -6.157  1.00 10.00      A    O  
ATOM    317  ND2 ASN A  34      48.682 -14.013  -7.271  1.00 10.00      A    N  
ATOM    318 HD21 ASN A  34      47.909 -14.535  -7.564  1.00 10.00      A    H  
ATOM    319 HD22 ASN A  34      49.609 -14.263  -7.458  1.00 10.00      A    H  
ATOM    320  C   ASN A  34      46.904 -10.549  -4.793  1.00 10.00      A    C  
ATOM    321  O   ASN A  34      45.926  -9.826  -5.005  1.00 10.00      A    O  
ATOM    322  N   GLY A  35      48.103 -10.080  -4.484  1.00 10.00      A    N  
ATOM    323  HN  GLY A  35      48.845 -10.709  -4.358  1.00 10.00      A    H  
ATOM    324  CA  GLY A  35      48.341  -8.659  -4.357  1.00 10.00      A    C  
ATOM    325  C   GLY A  35      48.628  -8.004  -5.688  1.00 10.00      A    C  
ATOM    326  O   GLY A  35      49.778  -7.939  -6.119  1.00 10.00      A    O  
ATOM    327  N   ALA A  36      47.581  -7.530  -6.344  1.00 10.00      A    N  
ATOM    328  HN  ALA A  36      46.690  -7.630  -5.951  1.00 10.00      A    H  
ATOM    329  CA  ALA A  36      47.722  -6.868  -7.631  1.00 10.00      A    C  
ATOM    330  CB  ALA A  36      46.373  -6.777  -8.328  1.00 10.00      A    C  
ATOM    331  C   ALA A  36      48.318  -5.477  -7.452  1.00 10.00      A    C  
ATOM    332  O   ALA A  36      48.153  -4.857  -6.402  1.00 10.00      A    O  
ATOM    333  N   ARG A  37      49.019  -5.000  -8.474  1.00 10.00      A    N  
ATOM    334  HN  ARG A  37      49.123  -5.547  -9.276  1.00 10.00      A    H  
ATOM    335  CA  ARG A  37      49.633  -3.681  -8.430  1.00 10.00      A    C  
ATOM    336  CB  ARG A  37      50.629  -3.509  -9.581  1.00 10.00      A    C  
ATOM    337  CG  ARG A  37      51.373  -2.184  -9.561  1.00 10.00      A    C  
ATOM    338  CD  ARG A  37      52.559  -2.194 -10.512  1.00 10.00      A    C  
ATOM    339  NE  ARG A  37      53.636  -1.319 -10.040  1.00 10.00      A    N  
ATOM    340  HE  ARG A  37      53.482  -0.840  -9.195  1.00 10.00      A    H  
ATOM    341  CZ  ARG A  37      54.792  -1.135 -10.682  1.00 10.00      A    C  
ATOM    342  NH1 ARG A  37      55.025  -1.763 -11.830  1.00 10.00      A    N  
ATOM    343 HH11 ARG A  37      54.305  -2.399 -12.234  1.00 10.00      A    H  
ATOM    344 HH12 ARG A  37      55.927  -1.622 -12.334  1.00 10.00      A    H  
ATOM    345  NH2 ARG A  37      55.716  -0.328 -10.169  1.00 10.00      A    N  
ATOM    346 HH21 ARG A  37      56.621  -0.182 -10.666  1.00 10.00      A    H  
ATOM    347 HH22 ARG A  37      55.541   0.165  -9.266  1.00 10.00      A    H  
ATOM    348  C   ARG A  37      48.558  -2.600  -8.492  1.00 10.00      A    C  
ATOM    349  O   ARG A  37      47.861  -2.470  -9.500  1.00 10.00      A    O  
ATOM    350  N   PRO A  38      48.404  -1.823  -7.405  1.00 10.00      A    N  
ATOM    351  CA  PRO A  38      47.403  -0.757  -7.324  1.00 10.00      A    C  
ATOM    352  CB  PRO A  38      47.643  -0.111  -5.952  1.00 10.00      A    C  
ATOM    353  CG  PRO A  38      48.986  -0.590  -5.518  1.00 10.00      A    C  
ATOM    354  CD  PRO A  38      49.189  -1.929  -6.167  1.00 10.00      A    C  
ATOM    355  C   PRO A  38      47.541   0.277  -8.441  1.00 10.00      A    C  
ATOM    356  O   PRO A  38      48.520   1.026  -8.504  1.00 10.00      A    O  
ATOM    357  N   LYS A  39      46.557   0.291  -9.331  1.00 10.00      A    N  
ATOM    358  HN  LYS A  39      45.827  -0.349  -9.235  1.00 10.00      A    H  
ATOM    359  CA  LYS A  39      46.534   1.224 -10.445  1.00 10.00      A    C  
ATOM    360  CB  LYS A  39      45.610   0.699 -11.549  1.00 10.00      A    C  
ATOM    361  CG  LYS A  39      46.321   0.033 -12.714  1.00 10.00      A    C  
ATOM    362  CD  LYS A  39      45.330  -0.342 -13.804  1.00 10.00      A    C  
ATOM    363  CE  LYS A  39      46.035  -0.846 -15.053  1.00 10.00      A    C  
ATOM    364  NZ  LYS A  39      45.069  -1.155 -16.145  1.00 10.00      A    N  
ATOM    365  HZ1 LYS A  39      44.486  -1.977 -15.884  1.00 10.00      A    H  
ATOM    366  HZ2 LYS A  39      45.579  -1.372 -17.024  1.00 10.00      A    H  
ATOM    367  HZ3 LYS A  39      44.445  -0.339 -16.312  1.00 10.00      A    H  
ATOM    368  C   LYS A  39      46.030   2.581  -9.978  1.00 10.00      A    C  
ATOM    369  O   LYS A  39      45.292   2.670  -8.995  1.00 10.00      A    O  
ATOM    370  N   GLN A  40      46.417   3.630 -10.688  1.00 10.00      A    N  
ATOM    371  HN  GLN A  40      47.002   3.497 -11.459  1.00 10.00      A    H  
ATOM    372  CA  GLN A  40      45.992   4.977 -10.344  1.00 10.00      A    C  
ATOM    373  CB  GLN A  40      46.944   6.028 -10.910  1.00 10.00      A    C  
ATOM    374  CG  GLN A  40      48.294   6.064 -10.214  1.00 10.00      A    C  
ATOM    375  CD  GLN A  40      49.108   7.290 -10.579  1.00 10.00      A    C  
ATOM    376  OE1 GLN A  40      48.995   7.824 -11.681  1.00 10.00      A    O  
ATOM    377  NE2 GLN A  40      49.934   7.745  -9.652  1.00 10.00      A    N  
ATOM    378 HE21 GLN A  40      49.973   7.272  -8.796  1.00 10.00      A    H  
ATOM    379 HE22 GLN A  40      50.471   8.537  -9.862  1.00 10.00      A    H  
ATOM    380  C   GLN A  40      44.560   5.235 -10.793  1.00 10.00      A    C  
ATOM    381  O   GLN A  40      44.316   5.847 -11.834  1.00 10.00      A    O  
ATOM    382  N   ARG A  41      43.620   4.720 -10.014  1.00 10.00      A    N  
ATOM    383  HN  ARG A  41      43.892   4.202  -9.226  1.00 10.00      A    H  
ATOM    384  CA  ARG A  41      42.206   4.896 -10.294  1.00 10.00      A    C  
ATOM    385  CB  ARG A  41      41.370   4.068  -9.315  1.00 10.00      A    C  
ATOM    386  CG  ARG A  41      40.828   2.766  -9.878  1.00 10.00      A    C  
ATOM    387  CD  ARG A  41      39.805   2.154  -8.933  1.00 10.00      A    C  
ATOM    388  NE  ARG A  41      39.270   0.887  -9.437  1.00 10.00      A    N  
ATOM    389  HE  ARG A  41      39.769   0.448 -10.159  1.00 10.00      A    H  
ATOM    390  CZ  ARG A  41      38.163   0.305  -8.971  1.00 10.00      A    C  
ATOM    391  NH1 ARG A  41      37.468   0.876  -7.990  1.00 10.00      A    N  
ATOM    392 HH11 ARG A  41      36.604   0.423  -7.624  1.00 10.00      A    H  
ATOM    393 HH12 ARG A  41      37.786   1.782  -7.581  1.00 10.00      A    H  
ATOM    394  NH2 ARG A  41      37.748  -0.845  -9.492  1.00 10.00      A    N  
ATOM    395 HH21 ARG A  41      36.883  -1.304  -9.133  1.00 10.00      A    H  
ATOM    396 HH22 ARG A  41      38.284  -1.296 -10.264  1.00 10.00      A    H  
ATOM    397  C   ARG A  41      41.832   6.359 -10.145  1.00 10.00      A    C  
ATOM    398  O   ARG A  41      42.203   6.999  -9.163  1.00 10.00      A    O  
ATOM    399  N   ARG A  42      41.111   6.888 -11.121  1.00 10.00      A    N  
ATOM    400  HN  ARG A  42      40.854   6.333 -11.885  1.00 10.00      A    H  
ATOM    401  CA  ARG A  42      40.687   8.277 -11.067  1.00 10.00      A    C  
ATOM    402  CB  ARG A  42      40.149   8.744 -12.424  1.00 10.00      A    C  
ATOM    403  CG  ARG A  42      41.246   8.971 -13.455  1.00 10.00      A    C  
ATOM    404  CD  ARG A  42      40.712   9.609 -14.727  1.00 10.00      A    C  
ATOM    405  NE  ARG A  42      41.783  10.251 -15.496  1.00 10.00      A    N  
ATOM    406  HE  ARG A  42      42.701  10.141 -15.159  1.00 10.00      A    H  
ATOM    407  CZ  ARG A  42      41.590  10.959 -16.611  1.00 10.00      A    C  
ATOM    408  NH1 ARG A  42      40.364  11.116 -17.103  1.00 10.00      A    N  
ATOM    409 HH11 ARG A  42      40.213  11.669 -17.974  1.00 10.00      A    H  
ATOM    410 HH12 ARG A  42      39.548  10.685 -16.621  1.00 10.00      A    H  
ATOM    411  NH2 ARG A  42      42.626  11.527 -17.224  1.00 10.00      A    N  
ATOM    412 HH21 ARG A  42      43.588  11.420 -16.836  1.00 10.00      A    H  
ATOM    413 HH22 ARG A  42      42.484  12.083 -18.095  1.00 10.00      A    H  
ATOM    414  C   ARG A  42      39.659   8.465  -9.954  1.00 10.00      A    C  
ATOM    415  O   ARG A  42      38.817   7.593  -9.738  1.00 10.00      A    O  
ATOM    416  N   PRO A  43      39.730   9.594  -9.224  1.00 10.00      A    N  
ATOM    417  CA  PRO A  43      38.819   9.884  -8.110  1.00 10.00      A    C  
ATOM    418  CB  PRO A  43      39.211  11.299  -7.660  1.00 10.00      A    C  
ATOM    419  CG  PRO A  43      40.028  11.856  -8.777  1.00 10.00      A    C  
ATOM    420  CD  PRO A  43      40.696  10.683  -9.433  1.00 10.00      A    C  
ATOM    421  C   PRO A  43      37.353   9.833  -8.526  1.00 10.00      A    C  
ATOM    422  O   PRO A  43      36.866  10.695  -9.262  1.00 10.00      A    O  
ATOM    423  N   GLN A  44      36.660   8.810  -8.055  1.00 10.00      A    N  
ATOM    424  HN  GLN A  44      37.103   8.158  -7.474  1.00 10.00      A    H  
ATOM    425  CA  GLN A  44      35.262   8.626  -8.381  1.00 10.00      A    C  
ATOM    426  CB  GLN A  44      34.933   7.136  -8.524  1.00 10.00      A    C  
ATOM    427  CG  GLN A  44      35.509   6.494  -9.777  1.00 10.00      A    C  
ATOM    428  CD  GLN A  44      35.789   5.012  -9.605  1.00 10.00      A    C  
ATOM    429  OE1 GLN A  44      36.074   4.537  -8.505  1.00 10.00      A    O  
ATOM    430  NE2 GLN A  44      35.725   4.266 -10.698  1.00 10.00      A    N  
ATOM    431 HE21 GLN A  44      35.502   4.704 -11.545  1.00 10.00      A    H  
ATOM    432 HE22 GLN A  44      35.899   3.309 -10.614  1.00 10.00      A    H  
ATOM    433  C   GLN A  44      34.341   9.261  -7.352  1.00 10.00      A    C  
ATOM    434  O   GLN A  44      34.150   8.730  -6.258  1.00 10.00      A    O  
ATOM    435  N   GLY A  45      33.776  10.410  -7.706  1.00 10.00      A    N  
ATOM    436  HN  GLY A  45      34.021  10.825  -8.561  1.00 10.00      A    H  
ATOM    437  CA  GLY A  45      32.819  11.065  -6.832  1.00 10.00      A    C  
ATOM    438  C   GLY A  45      31.474  10.377  -6.985  1.00 10.00      A    C  
ATOM    439  O   GLY A  45      30.484  10.731  -6.337  1.00 10.00      A    O  
ATOM    440  N   LEU A  46      31.484   9.370  -7.854  1.00 10.00      A    N  
ATOM    441  HN  LEU A  46      32.326   9.164  -8.307  1.00 10.00      A    H  
ATOM    442  CA  LEU A  46      30.331   8.550  -8.171  1.00 10.00      A    C  
ATOM    443  CB  LEU A  46      29.486   9.220  -9.263  1.00 10.00      A    C  
ATOM    444  CG  LEU A  46      28.332  10.111  -8.798  1.00 10.00      A    C  
ATOM    445  CD1 LEU A  46      28.070  11.219  -9.805  1.00 10.00      A    C  
ATOM    446  CD2 LEU A  46      27.080   9.284  -8.580  1.00 10.00      A    C  
ATOM    447  C   LEU A  46      30.843   7.203  -8.677  1.00 10.00      A    C  
ATOM    448  O   LEU A  46      31.540   7.149  -9.687  1.00 10.00      A    O  
ATOM    449  N   PRO A  47      30.541   6.108  -7.967  1.00 10.00      A    N  
ATOM    450  CA  PRO A  47      30.982   4.772  -8.361  1.00 10.00      A    C  
ATOM    451  CB  PRO A  47      30.922   4.003  -7.039  1.00 10.00      A    C  
ATOM    452  CG  PRO A  47      29.797   4.637  -6.293  1.00 10.00      A    C  
ATOM    453  CD  PRO A  47      29.747   6.084  -6.726  1.00 10.00      A    C  
ATOM    454  C   PRO A  47      30.043   4.151  -9.391  1.00 10.00      A    C  
ATOM    455  O   PRO A  47      29.619   4.816 -10.336  1.00 10.00      A    O  
ATOM    456  N   ASN A  48      29.737   2.872  -9.208  1.00 10.00      A    N  
ATOM    457  HN  ASN A  48      30.125   2.396  -8.450  1.00 10.00      A    H  
ATOM    458  CA  ASN A  48      28.841   2.159 -10.106  1.00 10.00      A    C  
ATOM    459  CB  ASN A  48      28.632   0.724  -9.615  1.00 10.00      A    C  
ATOM    460  CG  ASN A  48      29.301  -0.306 -10.495  1.00 10.00      A    C  
ATOM    461  OD1 ASN A  48      30.395  -0.086 -11.004  1.00 10.00      A    O  
ATOM    462  ND2 ASN A  48      28.642  -1.440 -10.685  1.00 10.00      A    N  
ATOM    463 HD21 ASN A  48      27.769  -1.549 -10.252  1.00 10.00      A    H  
ATOM    464 HD22 ASN A  48      29.057  -2.124 -11.250  1.00 10.00      A    H  
ATOM    465  C   ASN A  48      27.490   2.859 -10.167  1.00 10.00      A    C  
ATOM    466  O   ASN A  48      26.949   3.272  -9.136  1.00 10.00      A    O  
ATOM    467  N   ASN A  49      26.946   2.983 -11.369  1.00 10.00      A    N  
ATOM    468  HN  ASN A  49      27.426   2.633 -12.147  1.00 10.00      A    H  
ATOM    469  CA  ASN A  49      25.649   3.628 -11.566  1.00 10.00      A    C  
ATOM    470  CB  ASN A  49      25.499   4.116 -13.008  1.00 10.00      A    C  
ATOM    471  CG  ASN A  49      25.554   5.627 -13.124  1.00 10.00      A    C  
ATOM    472  OD1 ASN A  49      24.795   6.342 -12.475  1.00 10.00      A    O  
ATOM    473  ND2 ASN A  49      26.458   6.123 -13.956  1.00 10.00      A    N  
ATOM    474 HD21 ASN A  49      27.029   5.497 -14.443  1.00 10.00      A    H  
ATOM    475 HD22 ASN A  49      26.519   7.095 -14.046  1.00 10.00      A    H  
ATOM    476  C   ASN A  49      24.519   2.670 -11.211  1.00 10.00      A    C  
ATOM    477  O   ASN A  49      23.534   2.534 -11.941  1.00 10.00      A    O  
ATOM    478  N   THR A  50      24.680   2.002 -10.084  1.00 10.00      A    N  
ATOM    479  HN  THR A  50      25.487   2.164  -9.548  1.00 10.00      A    H  
ATOM    480  CA  THR A  50      23.703   1.057  -9.599  1.00 10.00      A    C  
ATOM    481  CB  THR A  50      24.375  -0.284  -9.247  1.00 10.00      A    C  
ATOM    482  OG1 THR A  50      25.561  -0.036  -8.476  1.00 10.00      A    O  
ATOM    483  HG1 THR A  50      25.316   0.376  -7.641  1.00 10.00      A    H  
ATOM    484  CG2 THR A  50      24.752  -1.046 -10.508  1.00 10.00      A    C  
ATOM    485  C   THR A  50      23.029   1.631  -8.362  1.00 10.00      A    C  
ATOM    486  O   THR A  50      23.153   1.090  -7.260  1.00 10.00      A    O  
ATOM    487  N   ALA A  51      22.342   2.749  -8.549  1.00 10.00      A    N  
ATOM    488  HN  ALA A  51      22.289   3.132  -9.449  1.00 10.00      A    H  
ATOM    489  CA  ALA A  51      21.657   3.417  -7.456  1.00 10.00      A    C  
ATOM    490  CB  ALA A  51      21.380   4.872  -7.802  1.00 10.00      A    C  
ATOM    491  C   ALA A  51      20.371   2.692  -7.086  1.00 10.00      A    C  
ATOM    492  O   ALA A  51      19.731   2.057  -7.929  1.00 10.00      A    O  
ATOM    493  N   SER A  52      20.004   2.791  -5.815  1.00 10.00      A    N  
ATOM    494  HN  SER A  52      20.562   3.308  -5.201  1.00 10.00      A    H  
ATOM    495  CA  SER A  52      18.804   2.152  -5.305  1.00 10.00      A    C  
ATOM    496  CB  SER A  52      18.703   2.355  -3.789  1.00 10.00      A    C  
ATOM    497  OG  SER A  52      17.604   1.643  -3.248  1.00 10.00      A    O  
ATOM    498  HG  SER A  52      17.850   0.712  -3.141  1.00 10.00      A    H  
ATOM    499  C   SER A  52      17.557   2.699  -5.987  1.00 10.00      A    C  
ATOM    500  O   SER A  52      17.468   3.893  -6.283  1.00 10.00      A    O  
ATOM    501  N   TRP A  53      16.604   1.811  -6.244  1.00 10.00      A    N  
ATOM    502  HN  TRP A  53      16.754   0.873  -6.007  1.00 10.00      A    H  
ATOM    503  CA  TRP A  53      15.345   2.190  -6.872  1.00 10.00      A    C  
ATOM    504  CB  TRP A  53      14.571   0.940  -7.306  1.00 10.00      A    C  
ATOM    505  CG  TRP A  53      15.016   0.342  -8.605  1.00 10.00      A    C  
ATOM    506  CD1 TRP A  53      15.893  -0.689  -8.777  1.00 10.00      A    C  
ATOM    507  CD2 TRP A  53      14.586   0.726  -9.917  1.00 10.00      A    C  
ATOM    508  NE1 TRP A  53      16.040  -0.969 -10.113  1.00 10.00      A    N  
ATOM    509  HE1 TRP A  53      16.619  -1.672 -10.491  1.00 10.00      A    H  
ATOM    510  CE2 TRP A  53      15.248  -0.113 -10.835  1.00 10.00      A    C  
ATOM    511  CE3 TRP A  53      13.707   1.698 -10.406  1.00 10.00      A    C  
ATOM    512  CZ2 TRP A  53      15.059  -0.009 -12.212  1.00 10.00      A    C  
ATOM    513  CZ3 TRP A  53      13.520   1.800 -11.771  1.00 10.00      A    C  
ATOM    514  CH2 TRP A  53      14.192   0.951 -12.659  1.00 10.00      A    C  
ATOM    515  C   TRP A  53      14.490   2.972  -5.886  1.00 10.00      A    C  
ATOM    516  O   TRP A  53      13.570   3.696  -6.273  1.00 10.00      A    O  
ATOM    517  N   PHE A  54      14.819   2.829  -4.610  1.00 10.00      A    N  
ATOM    518  HN  PHE A  54      15.597   2.282  -4.376  1.00 10.00      A    H  
ATOM    519  CA  PHE A  54      14.084   3.487  -3.550  1.00 10.00      A    C  
ATOM    520  CB  PHE A  54      13.587   2.453  -2.537  1.00 10.00      A    C  
ATOM    521  CG  PHE A  54      12.867   1.290  -3.158  1.00 10.00      A    C  
ATOM    522  CD1 PHE A  54      11.578   1.434  -3.643  1.00 10.00      A    C  
ATOM    523  CD2 PHE A  54      13.481   0.050  -3.256  1.00 10.00      A    C  
ATOM    524  CE1 PHE A  54      10.916   0.368  -4.219  1.00 10.00      A    C  
ATOM    525  CE2 PHE A  54      12.824  -1.020  -3.831  1.00 10.00      A    C  
ATOM    526  CZ  PHE A  54      11.540  -0.861  -4.313  1.00 10.00      A    C  
ATOM    527  C   PHE A  54      14.954   4.523  -2.854  1.00 10.00      A    C  
ATOM    528  O   PHE A  54      16.043   4.854  -3.327  1.00 10.00      A    O  
ATOM    529  N   THR A  55      14.464   5.040  -1.738  1.00 10.00      A    N  
ATOM    530  HN  THR A  55      13.583   4.752  -1.423  1.00 10.00      A    H  
ATOM    531  CA  THR A  55      15.192   6.031  -0.970  1.00 10.00      A    C  
ATOM    532  CB  THR A  55      14.230   7.039  -0.319  1.00 10.00      A    C  
ATOM    533  OG1 THR A  55      13.020   6.373   0.077  1.00 10.00      A    O  
ATOM    534  HG1 THR A  55      12.581   6.905   0.754  1.00 10.00      A    H  
ATOM    535  CG2 THR A  55      13.893   8.153  -1.298  1.00 10.00      A    C  
ATOM    536  C   THR A  55      16.068   5.363   0.091  1.00 10.00      A    C  
ATOM    537  O   THR A  55      16.265   4.145   0.066  1.00 10.00      A    O  
ATOM    538  N   ALA A  56      16.588   6.148   1.023  1.00 10.00      A    N  
ATOM    539  HN  ALA A  56      16.383   7.105   1.020  1.00 10.00      A    H  
ATOM    540  CA  ALA A  56      17.449   5.612   2.062  1.00 10.00      A    C  
ATOM    541  CB  ALA A  56      18.745   6.399   2.124  1.00 10.00      A    C  
ATOM    542  C   ALA A  56      16.775   5.613   3.423  1.00 10.00      A    C  
ATOM    543  O   ALA A  56      15.803   6.337   3.655  1.00 10.00      A    O  
ATOM    544  N   LEU A  57      17.281   4.765   4.304  1.00 10.00      A    N  
ATOM    545  HN  LEU A  57      18.016   4.174   4.025  1.00 10.00      A    H  
ATOM    546  CA  LEU A  57      16.780   4.671   5.663  1.00 10.00      A    C  
ATOM    547  CB  LEU A  57      16.620   3.207   6.078  1.00 10.00      A    C  
ATOM    548  CG  LEU A  57      15.648   2.365   5.255  1.00 10.00      A    C  
ATOM    549  CD1 LEU A  57      15.555   0.958   5.813  1.00 10.00      A    C  
ATOM    550  CD2 LEU A  57      14.276   3.013   5.215  1.00 10.00      A    C  
ATOM    551  C   LEU A  57      17.775   5.350   6.588  1.00 10.00      A    C  
ATOM    552  O   LEU A  57      18.870   4.829   6.819  1.00 10.00      A    O  
ATOM    553  N   THR A  58      17.418   6.518   7.087  1.00 10.00      A    N  
ATOM    554  HN  THR A  58      16.539   6.896   6.860  1.00 10.00      A    H  
ATOM    555  CA  THR A  58      18.296   7.251   7.974  1.00 10.00      A    C  
ATOM    556  CB  THR A  58      17.921   8.740   8.037  1.00 10.00      A    C  
ATOM    557  OG1 THR A  58      16.935   9.030   7.042  1.00 10.00      A    O  
ATOM    558  HG1 THR A  58      17.373   9.160   6.180  1.00 10.00      A    H  
ATOM    559  CG2 THR A  58      19.149   9.606   7.797  1.00 10.00      A    C  
ATOM    560  C   THR A  58      18.265   6.655   9.374  1.00 10.00      A    C  
ATOM    561  O   THR A  58      17.244   6.708  10.065  1.00 10.00      A    O  
ATOM    562  N   GLN A  59      19.375   6.057   9.771  1.00 10.00      A    N  
ATOM    563  HN  GLN A  59      20.137   6.004   9.147  1.00 10.00      A    H  
ATOM    564  CA  GLN A  59      19.499   5.459  11.087  1.00 10.00      A    C  
ATOM    565  CB  GLN A  59      20.758   4.592  11.143  1.00 10.00      A    C  
ATOM    566  CG  GLN A  59      20.992   3.909  12.479  1.00 10.00      A    C  
ATOM    567  CD  GLN A  59      22.170   2.958  12.443  1.00 10.00      A    C  
ATOM    568  OE1 GLN A  59      22.490   2.382  11.402  1.00 10.00      A    O  
ATOM    569  NE2 GLN A  59      22.822   2.788  13.580  1.00 10.00      A    N  
ATOM    570 HE21 GLN A  59      22.510   3.282  14.374  1.00 10.00      A    H  
ATOM    571 HE22 GLN A  59      23.581   2.171  13.590  1.00 10.00      A    H  
ATOM    572  C   GLN A  59      19.563   6.545  12.157  1.00 10.00      A    C  
ATOM    573  O   GLN A  59      20.373   7.469  12.070  1.00 10.00      A    O  
ATOM    574  N   HIS A  60      18.691   6.447  13.150  1.00 10.00      A    N  
ATOM    575  HN  HIS A  60      18.044   5.705  13.151  1.00 10.00      A    H  
ATOM    576  CA  HIS A  60      18.657   7.416  14.240  1.00 10.00      A    C  
ATOM    577  CB  HIS A  60      17.394   8.288  14.172  1.00 10.00      A    C  
ATOM    578  CG  HIS A  60      17.367   9.240  13.016  1.00 10.00      A    C  
ATOM    579  ND1 HIS A  60      17.763  10.560  13.111  1.00 10.00      A    N  
ATOM    580  HD1 HIS A  60      18.086  11.004  13.924  1.00 10.00      A    H  
ATOM    581  CD2 HIS A  60      16.998   9.056  11.728  1.00 10.00      A    C  
ATOM    582  CE1 HIS A  60      17.639  11.141  11.930  1.00 10.00      A    C  
ATOM    583  NE2 HIS A  60      17.177  10.249  11.075  1.00 10.00      A    N  
ATOM    584  HE2 HIS A  60      17.004  10.410  10.121  1.00 10.00      A    H  
ATOM    585  C   HIS A  60      18.743   6.706  15.584  1.00 10.00      A    C  
ATOM    586  O   HIS A  60      17.847   6.820  16.418  1.00 10.00      A    O  
ATOM    587  N   GLY A  61      19.826   5.966  15.780  1.00 10.00      A    N  
ATOM    588  HN  GLY A  61      20.504   5.912  15.075  1.00 10.00      A    H  
ATOM    589  CA  GLY A  61      20.023   5.238  17.015  1.00 10.00      A    C  
ATOM    590  C   GLY A  61      21.181   4.271  16.900  1.00 10.00      A    C  
ATOM    591  O   GLY A  61      21.819   4.190  15.849  1.00 10.00      A    O  
ATOM    592  N   LYS A  62      21.458   3.538  17.971  1.00 10.00      A    N  
ATOM    593  HN  LYS A  62      20.914   3.644  18.779  1.00 10.00      A    H  
ATOM    594  CA  LYS A  62      22.549   2.572  17.970  1.00 10.00      A    C  
ATOM    595  CB  LYS A  62      23.191   2.461  19.360  1.00 10.00      A    C  
ATOM    596  CG  LYS A  62      23.996   3.690  19.765  1.00 10.00      A    C  
ATOM    597  CD  LYS A  62      24.753   3.475  21.070  1.00 10.00      A    C  
ATOM    598  CE  LYS A  62      25.579   4.704  21.428  1.00 10.00      A    C  
ATOM    599  NZ  LYS A  62      26.338   4.532  22.699  1.00 10.00      A    N  
ATOM    600  HZ1 LYS A  62      25.687   4.304  23.478  1.00 10.00      A    H  
ATOM    601  HZ2 LYS A  62      26.845   5.409  22.934  1.00 10.00      A    H  
ATOM    602  HZ3 LYS A  62      27.031   3.762  22.602  1.00 10.00      A    H  
ATOM    603  C   LYS A  62      22.073   1.207  17.479  1.00 10.00      A    C  
ATOM    604  O   LYS A  62      22.872   0.291  17.296  1.00 10.00      A    O  
ATOM    605  N   GLU A  63      20.769   1.096  17.251  1.00 10.00      A    N  
ATOM    606  HN  GLU A  63      20.194   1.868  17.407  1.00 10.00      A    H  
ATOM    607  CA  GLU A  63      20.169  -0.145  16.783  1.00 10.00      A    C  
ATOM    608  CB  GLU A  63      18.647  -0.099  16.954  1.00 10.00      A    C  
ATOM    609  CG  GLU A  63      18.186   0.194  18.371  1.00 10.00      A    C  
ATOM    610  CD  GLU A  63      18.841  -0.716  19.391  1.00 10.00      A    C  
ATOM    611  OE1 GLU A  63      19.535  -0.195  20.288  1.00 10.00      A    O  
ATOM    612  OE2 GLU A  63      18.667  -1.948  19.287  1.00 10.00      A    O  
ATOM    613  C   GLU A  63      20.511  -0.407  15.322  1.00 10.00      A    C  
ATOM    614  O   GLU A  63      20.717   0.524  14.541  1.00 10.00      A    O  
ATOM    615  N   GLU A  64      20.570  -1.678  14.959  1.00 10.00      A    N  
ATOM    616  HN  GLU A  64      20.403  -2.372  15.630  1.00 10.00      A    H  
ATOM    617  CA  GLU A  64      20.876  -2.068  13.593  1.00 10.00      A    C  
ATOM    618  CB  GLU A  64      21.769  -3.307  13.569  1.00 10.00      A    C  
ATOM    619  CG  GLU A  64      23.173  -3.075  14.088  1.00 10.00      A    C  
ATOM    620  CD  GLU A  64      24.088  -4.231  13.760  1.00 10.00      A    C  
ATOM    621  OE1 GLU A  64      25.049  -4.030  12.992  1.00 10.00      A    O  
ATOM    622  OE2 GLU A  64      23.825  -5.344  14.259  1.00 10.00      A    O  
ATOM    623  C   GLU A  64      19.599  -2.351  12.817  1.00 10.00      A    C  
ATOM    624  O   GLU A  64      18.575  -2.718  13.399  1.00 10.00      A    O  
ATOM    625  N   LEU A  65      19.663  -2.188  11.504  1.00 10.00      A    N  
ATOM    626  HN  LEU A  65      20.509  -1.901  11.098  1.00 10.00      A    H  
ATOM    627  CA  LEU A  65      18.512  -2.430  10.650  1.00 10.00      A    C  
ATOM    628  CB  LEU A  65      18.684  -1.735   9.301  1.00 10.00      A    C  
ATOM    629  CG  LEU A  65      17.482  -1.808   8.362  1.00 10.00      A    C  
ATOM    630  CD1 LEU A  65      16.380  -0.870   8.826  1.00 10.00      A    C  
ATOM    631  CD2 LEU A  65      17.899  -1.502   6.937  1.00 10.00      A    C  
ATOM    632  C   LEU A  65      18.299  -3.925  10.448  1.00 10.00      A    C  
ATOM    633  O   LEU A  65      18.719  -4.498   9.445  1.00 10.00      A    O  
ATOM    634  N   ARG A  66      17.662  -4.552  11.420  1.00 10.00      A    N  
ATOM    635  HN  ARG A  66      17.363  -4.038  12.203  1.00 10.00      A    H  
ATOM    636  CA  ARG A  66      17.397  -5.979  11.365  1.00 10.00      A    C  
ATOM    637  CB  ARG A  66      17.870  -6.648  12.659  1.00 10.00      A    C  
ATOM    638  CG  ARG A  66      19.356  -6.456  12.931  1.00 10.00      A    C  
ATOM    639  CD  ARG A  66      19.736  -6.847  14.351  1.00 10.00      A    C  
ATOM    640  NE  ARG A  66      21.181  -6.752  14.572  1.00 10.00      A    N  
ATOM    641  HE  ARG A  66      21.641  -5.939  14.240  1.00 10.00      A    H  
ATOM    642  CZ  ARG A  66      21.909  -7.683  15.192  1.00 10.00      A    C  
ATOM    643  NH1 ARG A  66      21.337  -8.785  15.666  1.00 10.00      A    N  
ATOM    644 HH11 ARG A  66      20.313  -8.932  15.559  1.00 10.00      A    H  
ATOM    645 HH12 ARG A  66      21.913  -9.505  16.147  1.00 10.00      A    H  
ATOM    646  NH2 ARG A  66      23.217  -7.517  15.324  1.00 10.00      A    N  
ATOM    647 HH21 ARG A  66      23.798  -8.232  15.803  1.00 10.00      A    H  
ATOM    648 HH22 ARG A  66      23.679  -6.640  14.932  1.00 10.00      A    H  
ATOM    649  C   ARG A  66      15.913  -6.241  11.128  1.00 10.00      A    C  
ATOM    650  O   ARG A  66      15.060  -5.700  11.831  1.00 10.00      A    O  
ATOM    651  N   PHE A  67      15.615  -7.054  10.126  1.00 10.00      A    N  
ATOM    652  HN  PHE A  67      16.338  -7.446   9.595  1.00 10.00      A    H  
ATOM    653  CA  PHE A  67      14.238  -7.383   9.792  1.00 10.00      A    C  
ATOM    654  CB  PHE A  67      13.959  -7.064   8.322  1.00 10.00      A    C  
ATOM    655  CG  PHE A  67      13.825  -5.597   8.043  1.00 10.00      A    C  
ATOM    656  CD1 PHE A  67      12.729  -4.890   8.508  1.00 10.00      A    C  
ATOM    657  CD2 PHE A  67      14.791  -4.925   7.314  1.00 10.00      A    C  
ATOM    658  CE1 PHE A  67      12.598  -3.540   8.254  1.00 10.00      A    C  
ATOM    659  CE2 PHE A  67      14.667  -3.574   7.056  1.00 10.00      A    C  
ATOM    660  CZ  PHE A  67      13.568  -2.881   7.526  1.00 10.00      A    C  
ATOM    661  C   PHE A  67      13.933  -8.850  10.079  1.00 10.00      A    C  
ATOM    662  O   PHE A  67      14.840  -9.681  10.132  1.00 10.00      A    O  
ATOM    663  N   PRO A  68      12.648  -9.180  10.294  1.00 10.00      A    N  
ATOM    664  CA  PRO A  68      12.212 -10.551  10.568  1.00 10.00      A    C  
ATOM    665  CB  PRO A  68      10.746 -10.391  11.007  1.00 10.00      A    C  
ATOM    666  CG  PRO A  68      10.552  -8.926  11.226  1.00 10.00      A    C  
ATOM    667  CD  PRO A  68      11.519  -8.243  10.309  1.00 10.00      A    C  
ATOM    668  C   PRO A  68      12.292 -11.439   9.325  1.00 10.00      A    C  
ATOM    669  O   PRO A  68      12.353 -10.946   8.199  1.00 10.00      A    O  
ATOM    670  N   ARG A  69      12.276 -12.749   9.544  1.00 10.00      A    N  
ATOM    671  HN  ARG A  69      12.205 -13.073  10.462  1.00 10.00      A    H  
ATOM    672  CA  ARG A  69      12.351 -13.719   8.456  1.00 10.00      A    C  
ATOM    673  CB  ARG A  69      12.411 -15.145   9.013  1.00 10.00      A    C  
ATOM    674  CG  ARG A  69      13.728 -15.517   9.674  1.00 10.00      A    C  
ATOM    675  CD  ARG A  69      13.709 -16.962  10.152  1.00 10.00      A    C  
ATOM    676  NE  ARG A  69      15.020 -17.398  10.634  1.00 10.00      A    N  
ATOM    677  HE  ARG A  69      15.555 -16.738  11.126  1.00 10.00      A    H  
ATOM    678  CZ  ARG A  69      15.521 -18.624  10.448  1.00 10.00      A    C  
ATOM    679  NH1 ARG A  69      14.819 -19.547   9.793  1.00 10.00      A    N  
ATOM    680 HH11 ARG A  69      13.871 -19.321   9.421  1.00 10.00      A    H  
ATOM    681 HH12 ARG A  69      15.213 -20.502   9.648  1.00 10.00      A    H  
ATOM    682  NH2 ARG A  69      16.730 -18.923  10.917  1.00 10.00      A    N  
ATOM    683 HH21 ARG A  69      17.286 -18.206  11.430  1.00 10.00      A    H  
ATOM    684 HH22 ARG A  69      17.130 -19.875  10.771  1.00 10.00      A    H  
ATOM    685  C   ARG A  69      11.153 -13.601   7.522  1.00 10.00      A    C  
ATOM    686  O   ARG A  69      10.009 -13.566   7.973  1.00 10.00      A    O  
ATOM    687  N   GLY A  70      11.426 -13.529   6.225  1.00 10.00      A    N  
ATOM    688  HN  GLY A  70      12.360 -13.528   5.931  1.00 10.00      A    H  
ATOM    689  CA  GLY A  70      10.364 -13.438   5.243  1.00 10.00      A    C  
ATOM    690  C   GLY A  70       9.814 -12.036   5.096  1.00 10.00      A    C  
ATOM    691  O   GLY A  70       8.787 -11.835   4.450  1.00 10.00      A    O  
ATOM    692  N   GLN A  71      10.497 -11.064   5.692  1.00 10.00      A    N  
ATOM    693  HN  GLN A  71      11.319 -11.284   6.180  1.00 10.00      A    H  
ATOM    694  CA  GLN A  71      10.061  -9.675   5.634  1.00 10.00      A    C  
ATOM    695  CB  GLN A  71       9.253  -9.325   6.893  1.00 10.00      A    C  
ATOM    696  CG  GLN A  71       8.393 -10.466   7.421  1.00 10.00      A    C  
ATOM    697  CD  GLN A  71       7.453 -10.054   8.532  1.00 10.00      A    C  
ATOM    698  OE1 GLN A  71       7.720  -9.112   9.280  1.00 10.00      A    O  
ATOM    699  NE2 GLN A  71       6.349 -10.773   8.658  1.00 10.00      A    N  
ATOM    700 HE21 GLN A  71       6.211 -11.519   8.032  1.00 10.00      A    H  
ATOM    701 HE22 GLN A  71       5.712 -10.531   9.354  1.00 10.00      A    H  
ATOM    702  C   GLN A  71      11.267  -8.748   5.525  1.00 10.00      A    C  
ATOM    703  O   GLN A  71      12.403  -9.171   5.737  1.00 10.00      A    O  
ATOM    704  N   GLY A  72      11.022  -7.491   5.173  1.00 10.00      A    N  
ATOM    705  HN  GLY A  72      10.102  -7.213   4.983  1.00 10.00      A    H  
ATOM    706  CA  GLY A  72      12.107  -6.531   5.071  1.00 10.00      A    C  
ATOM    707  C   GLY A  72      12.277  -5.946   3.686  1.00 10.00      A    C  
ATOM    708  O   GLY A  72      12.927  -4.917   3.522  1.00 10.00      A    O  
ATOM    709  N   VAL A  73      11.691  -6.589   2.688  1.00 10.00      A    N  
ATOM    710  HN  VAL A  73      11.174  -7.395   2.875  1.00 10.00      A    H  
ATOM    711  CA  VAL A  73      11.800  -6.112   1.317  1.00 10.00      A    C  
ATOM    712  CB  VAL A  73      11.670  -7.262   0.297  1.00 10.00      A    C  
ATOM    713  CG1 VAL A  73      11.953  -6.765  -1.115  1.00 10.00      A    C  
ATOM    714  CG2 VAL A  73      12.607  -8.402   0.658  1.00 10.00      A    C  
ATOM    715  C   VAL A  73      10.754  -5.044   1.016  1.00 10.00      A    C  
ATOM    716  O   VAL A  73       9.556  -5.277   1.182  1.00 10.00      A    O  
ATOM    717  N   PRO A  74      11.201  -3.847   0.598  1.00 10.00      A    N  
ATOM    718  CA  PRO A  74      10.305  -2.741   0.250  1.00 10.00      A    C  
ATOM    719  CB  PRO A  74      11.258  -1.586  -0.075  1.00 10.00      A    C  
ATOM    720  CG  PRO A  74      12.557  -2.239  -0.393  1.00 10.00      A    C  
ATOM    721  CD  PRO A  74      12.616  -3.477   0.451  1.00 10.00      A    C  
ATOM    722  C   PRO A  74       9.448  -3.080  -0.968  1.00 10.00      A    C  
ATOM    723  O   PRO A  74       9.858  -3.859  -1.830  1.00 10.00      A    O  
ATOM    724  N   ILE A  75       8.267  -2.486  -1.037  1.00 10.00      A    N  
ATOM    725  HN  ILE A  75       8.014  -1.846  -0.338  1.00 10.00      A    H  
ATOM    726  CA  ILE A  75       7.344  -2.743  -2.136  1.00 10.00      A    C  
ATOM    727  CB  ILE A  75       5.929  -2.210  -1.836  1.00 10.00      A    C  
ATOM    728  CG1 ILE A  75       5.678  -2.135  -0.333  1.00 10.00      A    C  
ATOM    729  CG2 ILE A  75       4.877  -3.078  -2.514  1.00 10.00      A    C  
ATOM    730  CD1 ILE A  75       4.838  -0.947   0.063  1.00 10.00      A    C  
ATOM    731  C   ILE A  75       7.816  -2.102  -3.433  1.00 10.00      A    C  
ATOM    732  O   ILE A  75       8.085  -0.904  -3.484  1.00 10.00      A    O  
ATOM    733  N   ASN A  76       7.905  -2.909  -4.478  1.00 10.00      A    N  
ATOM    734  HN  ASN A  76       7.701  -3.860  -4.364  1.00 10.00      A    H  
ATOM    735  CA  ASN A  76       8.307  -2.426  -5.787  1.00 10.00      A    C  
ATOM    736  CB  ASN A  76       9.663  -3.005  -6.194  1.00 10.00      A    C  
ATOM    737  CG  ASN A  76      10.136  -2.535  -7.563  1.00 10.00      A    C  
ATOM    738  OD1 ASN A  76       9.690  -1.508  -8.080  1.00 10.00      A    O  
ATOM    739  ND2 ASN A  76      11.054  -3.280  -8.156  1.00 10.00      A    N  
ATOM    740 HD21 ASN A  76      11.371  -4.080  -7.684  1.00 10.00      A    H  
ATOM    741 HD22 ASN A  76      11.377  -3.005  -9.038  1.00 10.00      A    H  
ATOM    742  C   ASN A  76       7.236  -2.785  -6.806  1.00 10.00      A    C  
ATOM    743  O   ASN A  76       6.791  -3.931  -6.876  1.00 10.00      A    O  
ATOM    744  N   THR A  77       6.810  -1.799  -7.574  1.00 10.00      A    N  
ATOM    745  HN  THR A  77       7.200  -0.903  -7.465  1.00 10.00      A    H  
ATOM    746  CA  THR A  77       5.780  -1.996  -8.577  1.00 10.00      A    C  
ATOM    747  CB  THR A  77       5.138  -0.645  -8.938  1.00 10.00      A    C  
ATOM    748  OG1 THR A  77       6.113   0.393  -8.768  1.00 10.00      A    O  
ATOM    749  HG1 THR A  77       6.475   0.633  -9.627  1.00 10.00      A    H  
ATOM    750  CG2 THR A  77       3.944  -0.364  -8.039  1.00 10.00      A    C  
ATOM    751  C   THR A  77       6.344  -2.627  -9.845  1.00 10.00      A    C  
ATOM    752  O   THR A  77       5.592  -3.079 -10.708  1.00 10.00      A    O  
ATOM    753  N   ASN A  78       7.666  -2.676  -9.940  1.00 10.00      A    N  
ATOM    754  HN  ASN A  78       8.213  -2.338  -9.198  1.00 10.00      A    H  
ATOM    755  CA  ASN A  78       8.326  -3.217 -11.121  1.00 10.00      A    C  
ATOM    756  CB  ASN A  78       9.381  -2.224 -11.630  1.00 10.00      A    C  
ATOM    757  CG  ASN A  78       8.838  -0.816 -11.827  1.00 10.00      A    C  
ATOM    758  OD1 ASN A  78       7.683  -0.622 -12.201  1.00 10.00      A    O  
ATOM    759  ND2 ASN A  78       9.670   0.183 -11.565  1.00 10.00      A    N  
ATOM    760 HD21 ASN A  78      10.574  -0.036 -11.262  1.00 10.00      A    H  
ATOM    761 HD22 ASN A  78       9.344   1.099 -11.683  1.00 10.00      A    H  
ATOM    762  C   ASN A  78       8.975  -4.579 -10.860  1.00 10.00      A    C  
ATOM    763  O   ASN A  78       9.990  -4.912 -11.472  1.00 10.00      A    O  
ATOM    764  N   SER A  79       8.399  -5.370  -9.956  1.00 10.00      A    N  
ATOM    765  HN  SER A  79       7.597  -5.064  -9.485  1.00 10.00      A    H  
ATOM    766  CA  SER A  79       8.947  -6.691  -9.654  1.00 10.00      A    C  
ATOM    767  CB  SER A  79      10.085  -6.596  -8.629  1.00 10.00      A    C  
ATOM    768  OG  SER A  79       9.676  -5.916  -7.454  1.00 10.00      A    O  
ATOM    769  HG  SER A  79      10.246  -6.173  -6.722  1.00 10.00      A    H  
ATOM    770  C   SER A  79       7.868  -7.664  -9.178  1.00 10.00      A    C  
ATOM    771  O   SER A  79       6.785  -7.251  -8.757  1.00 10.00      A    O  
ATOM    772  N   GLY A  80       8.169  -8.958  -9.258  1.00 10.00      A    N  
ATOM    773  HN  GLY A  80       9.043  -9.226  -9.618  1.00 10.00      A    H  
ATOM    774  CA  GLY A  80       7.227  -9.973  -8.823  1.00 10.00      A    C  
ATOM    775  C   GLY A  80       7.548 -10.468  -7.425  1.00 10.00      A    C  
ATOM    776  O   GLY A  80       8.553 -10.061  -6.846  1.00 10.00      A    O  
ATOM    777  N   PRO A  81       6.715 -11.354  -6.851  1.00 10.00      A    N  
ATOM    778  CA  PRO A  81       6.938 -11.891  -5.499  1.00 10.00      A    C  
ATOM    779  CB  PRO A  81       5.756 -12.847  -5.283  1.00 10.00      A    C  
ATOM    780  CG  PRO A  81       5.232 -13.136  -6.650  1.00 10.00      A    C  
ATOM    781  CD  PRO A  81       5.498 -11.904  -7.468  1.00 10.00      A    C  
ATOM    782  C   PRO A  81       8.261 -12.647  -5.406  1.00 10.00      A    C  
ATOM    783  O   PRO A  81       9.002 -12.513  -4.432  1.00 10.00      A    O  
ATOM    784  N   ASP A  82       8.557 -13.413  -6.448  1.00 10.00      A    N  
ATOM    785  HN  ASP A  82       7.916 -13.475  -7.187  1.00 10.00      A    H  
ATOM    786  CA  ASP A  82       9.787 -14.193  -6.523  1.00 10.00      A    C  
ATOM    787  CB  ASP A  82       9.742 -15.129  -7.741  1.00 10.00      A    C  
ATOM    788  CG  ASP A  82       8.721 -16.249  -7.613  1.00 10.00      A    C  
ATOM    789  OD1 ASP A  82       9.128 -17.410  -7.377  1.00 10.00      A    O  
ATOM    790  OD2 ASP A  82       7.504 -15.972  -7.748  1.00 10.00      A    O  
ATOM    791  C   ASP A  82      11.008 -13.284  -6.637  1.00 10.00      A    C  
ATOM    792  O   ASP A  82      12.151 -13.734  -6.526  1.00 10.00      A    O  
ATOM    793  N   ASP A  83      10.764 -12.000  -6.858  1.00 10.00      A    N  
ATOM    794  HN  ASP A  83       9.834 -11.694  -6.915  1.00 10.00      A    H  
ATOM    795  CA  ASP A  83      11.842 -11.035  -7.012  1.00 10.00      A    C  
ATOM    796  CB  ASP A  83      11.583 -10.113  -8.206  1.00 10.00      A    C  
ATOM    797  CG  ASP A  83      11.934 -10.737  -9.541  1.00 10.00      A    C  
ATOM    798  OD1 ASP A  83      12.761 -11.664  -9.577  1.00 10.00      A    O  
ATOM    799  OD2 ASP A  83      11.394 -10.285 -10.567  1.00 10.00      A    O  
ATOM    800  C   ASP A  83      12.069 -10.202  -5.757  1.00 10.00      A    C  
ATOM    801  O   ASP A  83      12.993  -9.393  -5.713  1.00 10.00      A    O  
ATOM    802  N   GLN A  84      11.242 -10.393  -4.737  1.00 10.00      A    N  
ATOM    803  HN  GLN A  84      10.526 -11.062  -4.809  1.00 10.00      A    H  
ATOM    804  CA  GLN A  84      11.391  -9.631  -3.500  1.00 10.00      A    C  
ATOM    805  CB  GLN A  84      10.076  -9.560  -2.717  1.00 10.00      A    C  
ATOM    806  CG  GLN A  84       8.865  -9.142  -3.545  1.00 10.00      A    C  
ATOM    807  CD  GLN A  84       8.988  -7.756  -4.159  1.00 10.00      A    C  
ATOM    808  OE1 GLN A  84       9.613  -6.860  -3.597  1.00 10.00      A    O  
ATOM    809  NE2 GLN A  84       8.392  -7.578  -5.329  1.00 10.00      A    N  
ATOM    810 HE21 GLN A  84       7.918  -8.339  -5.726  1.00 10.00      A    H  
ATOM    811 HE22 GLN A  84       8.447  -6.694  -5.750  1.00 10.00      A    H  
ATOM    812  C   GLN A  84      12.520 -10.206  -2.642  1.00 10.00      A    C  
ATOM    813  O   GLN A  84      12.283 -10.897  -1.649  1.00 10.00      A    O  
ATOM    814  N   ILE A  85      13.752  -9.929  -3.057  1.00 10.00      A    N  
ATOM    815  HN  ILE A  85      13.868  -9.389  -3.870  1.00 10.00      A    H  
ATOM    816  CA  ILE A  85      14.938 -10.404  -2.354  1.00 10.00      A    C  
ATOM    817  CB  ILE A  85      15.289 -11.865  -2.737  1.00 10.00      A    C  
ATOM    818  CG1 ILE A  85      16.714 -12.224  -2.291  1.00 10.00      A    C  
ATOM    819  CG2 ILE A  85      15.105 -12.102  -4.230  1.00 10.00      A    C  
ATOM    820  CD1 ILE A  85      17.172 -13.598  -2.726  1.00 10.00      A    C  
ATOM    821  C   ILE A  85      16.131  -9.494  -2.643  1.00 10.00      A    C  
ATOM    822  O   ILE A  85      16.453  -9.218  -3.802  1.00 10.00      A    O  
ATOM    823  N   GLY A  86      16.780  -9.025  -1.588  1.00 10.00      A    N  
ATOM    824  HN  GLY A  86      16.484  -9.278  -0.682  1.00 10.00      A    H  
ATOM    825  CA  GLY A  86      17.923  -8.156  -1.755  1.00 10.00      A    C  
ATOM    826  C   GLY A  86      18.694  -7.961  -0.469  1.00 10.00      A    C  
ATOM    827  O   GLY A  86      18.660  -8.813   0.421  1.00 10.00      A    O  
ATOM    828  N   TYR A  87      19.386  -6.840  -0.373  1.00 10.00      A    N  
ATOM    829  HN  TYR A  87      19.366  -6.200  -1.122  1.00 10.00      A    H  
ATOM    830  CA  TYR A  87      20.178  -6.519   0.799  1.00 10.00      A    C  
ATOM    831  CB  TYR A  87      21.618  -7.031   0.631  1.00 10.00      A    C  
ATOM    832  CG  TYR A  87      22.367  -6.422  -0.539  1.00 10.00      A    C  
ATOM    833  CD1 TYR A  87      22.333  -7.014  -1.798  1.00 10.00      A    C  
ATOM    834  CD2 TYR A  87      23.109  -5.256  -0.387  1.00 10.00      A    C  
ATOM    835  CE1 TYR A  87      23.014  -6.461  -2.867  1.00 10.00      A    C  
ATOM    836  CE2 TYR A  87      23.792  -4.698  -1.451  1.00 10.00      A    C  
ATOM    837  CZ  TYR A  87      23.741  -5.304  -2.687  1.00 10.00      A    C  
ATOM    838  OH  TYR A  87      24.413  -4.743  -3.751  1.00 10.00      A    O  
ATOM    839  HH  TYR A  87      23.946  -4.960  -4.573  1.00 10.00      A    H  
ATOM    840  C   TYR A  87      20.187  -5.018   1.048  1.00 10.00      A    C  
ATOM    841  O   TYR A  87      19.979  -4.222   0.130  1.00 10.00      A    O  
ATOM    842  N   TYR A  88      20.411  -4.646   2.294  1.00 10.00      A    N  
ATOM    843  HN  TYR A  88      20.526  -5.340   2.984  1.00 10.00      A    H  
ATOM    844  CA  TYR A  88      20.486  -3.250   2.683  1.00 10.00      A    C  
ATOM    845  CB  TYR A  88      19.649  -2.993   3.934  1.00 10.00      A    C  
ATOM    846  CG  TYR A  88      18.212  -2.622   3.646  1.00 10.00      A    C  
ATOM    847  CD1 TYR A  88      17.877  -1.329   3.267  1.00 10.00      A    C  
ATOM    848  CD2 TYR A  88      17.191  -3.558   3.759  1.00 10.00      A    C  
ATOM    849  CE1 TYR A  88      16.568  -0.977   3.007  1.00 10.00      A    C  
ATOM    850  CE2 TYR A  88      15.877  -3.214   3.499  1.00 10.00      A    C  
ATOM    851  CZ  TYR A  88      15.572  -1.921   3.125  1.00 10.00      A    C  
ATOM    852  OH  TYR A  88      14.267  -1.570   2.865  1.00 10.00      A    O  
ATOM    853  HH  TYR A  88      14.249  -0.881   2.200  1.00 10.00      A    H  
ATOM    854  C   TYR A  88      21.939  -2.874   2.930  1.00 10.00      A    C  
ATOM    855  O   TYR A  88      22.641  -3.549   3.684  1.00 10.00      A    O  
ATOM    856  N   ARG A  89      22.388  -1.812   2.283  1.00 10.00      A    N  
ATOM    857  HN  ARG A  89      21.770  -1.307   1.702  1.00 10.00      A    H  
ATOM    858  CA  ARG A  89      23.764  -1.361   2.421  1.00 10.00      A    C  
ATOM    859  CB  ARG A  89      24.383  -1.117   1.042  1.00 10.00      A    C  
ATOM    860  CG  ARG A  89      25.902  -1.130   1.035  1.00 10.00      A    C  
ATOM    861  CD  ARG A  89      26.450  -0.876  -0.359  1.00 10.00      A    C  
ATOM    862  NE  ARG A  89      27.882  -1.154  -0.450  1.00 10.00      A    N  
ATOM    863  HE  ARG A  89      28.155  -2.105  -0.551  1.00 10.00      A    H  
ATOM    864  CZ  ARG A  89      28.835  -0.226  -0.396  1.00 10.00      A    C  
ATOM    865  NH1 ARG A  89      28.517   1.060  -0.242  1.00 10.00      A    N  
ATOM    866 HH11 ARG A  89      27.518   1.346  -0.161  1.00 10.00      A    H  
ATOM    867 HH12 ARG A  89      29.263   1.785  -0.197  1.00 10.00      A    H  
ATOM    868  NH2 ARG A  89      30.105  -0.590  -0.506  1.00 10.00      A    N  
ATOM    869 HH21 ARG A  89      30.865   0.119  -0.465  1.00 10.00      A    H  
ATOM    870 HH22 ARG A  89      30.344  -1.603  -0.636  1.00 10.00      A    H  
ATOM    871  C   ARG A  89      23.851  -0.101   3.267  1.00 10.00      A    C  
ATOM    872  O   ARG A  89      23.181   0.895   2.990  1.00 10.00      A    O  
ATOM    873  N   ARG A  90      24.678  -0.160   4.299  1.00 10.00      A    N  
ATOM    874  HN  ARG A  90      25.166  -0.996   4.468  1.00 10.00      A    H  
ATOM    875  CA  ARG A  90      24.876   0.966   5.197  1.00 10.00      A    C  
ATOM    876  CB  ARG A  90      25.401   0.466   6.542  1.00 10.00      A    C  
ATOM    877  CG  ARG A  90      25.436   1.521   7.633  1.00 10.00      A    C  
ATOM    878  CD  ARG A  90      26.249   1.043   8.824  1.00 10.00      A    C  
ATOM    879  NE  ARG A  90      27.645   0.787   8.462  1.00 10.00      A    N  
ATOM    880  HE  ARG A  90      28.024   1.322   7.731  1.00 10.00      A    H  
ATOM    881  CZ  ARG A  90      28.416  -0.121   9.062  1.00 10.00      A    C  
ATOM    882  NH1 ARG A  90      27.926  -0.854  10.048  1.00 10.00      A    N  
ATOM    883 HH11 ARG A  90      28.543  -1.572  10.521  1.00 10.00      A    H  
ATOM    884 HH12 ARG A  90      26.946  -0.735  10.365  1.00 10.00      A    H  
ATOM    885  NH2 ARG A  90      29.676  -0.299   8.673  1.00 10.00      A    N  
ATOM    886 HH21 ARG A  90      30.281  -1.019   9.154  1.00 10.00      A    H  
ATOM    887 HH22 ARG A  90      30.073   0.265   7.895  1.00 10.00      A    H  
ATOM    888  C   ARG A  90      25.863   1.962   4.597  1.00 10.00      A    C  
ATOM    889  O   ARG A  90      27.066   1.706   4.553  1.00 10.00      A    O  
ATOM    890  N   ALA A  91      25.352   3.091   4.134  1.00 10.00      A    N  
ATOM    891  HN  ALA A  91      24.380   3.242   4.196  1.00 10.00      A    H  
ATOM    892  CA  ALA A  91      26.190   4.119   3.539  1.00 10.00      A    C  
ATOM    893  CB  ALA A  91      25.614   4.570   2.205  1.00 10.00      A    C  
ATOM    894  C   ALA A  91      26.359   5.306   4.480  1.00 10.00      A    C  
ATOM    895  O   ALA A  91      25.383   5.953   4.867  1.00 10.00      A    O  
ATOM    896  N   THR A  92      27.597   5.569   4.862  1.00 10.00      A    N  
ATOM    897  HN  THR A  92      28.326   4.996   4.549  1.00 10.00      A    H  
ATOM    898  CA  THR A  92      27.910   6.679   5.745  1.00 10.00      A    C  
ATOM    899  CB  THR A  92      28.873   6.238   6.865  1.00 10.00      A    C  
ATOM    900  OG1 THR A  92      29.501   4.996   6.501  1.00 10.00      A    O  
ATOM    901  HG1 THR A  92      30.377   4.957   6.901  1.00 10.00      A    H  
ATOM    902  CG2 THR A  92      28.120   6.055   8.174  1.00 10.00      A    C  
ATOM    903  C   THR A  92      28.534   7.825   4.951  1.00 10.00      A    C  
ATOM    904  O   THR A  92      29.140   7.602   3.901  1.00 10.00      A    O  
ATOM    905  N   ARG A  93      28.365   9.050   5.433  1.00 10.00      A    N  
ATOM    906  HN  ARG A  93      27.867   9.174   6.269  1.00 10.00      A    H  
ATOM    907  CA  ARG A  93      28.916  10.216   4.755  1.00 10.00      A    C  
ATOM    908  CB  ARG A  93      27.899  10.812   3.778  1.00 10.00      A    C  
ATOM    909  CG  ARG A  93      28.227  10.572   2.313  1.00 10.00      A    C  
ATOM    910  CD  ARG A  93      27.307  11.369   1.402  1.00 10.00      A    C  
ATOM    911  NE  ARG A  93      27.615  11.159  -0.015  1.00 10.00      A    N  
ATOM    912  HE  ARG A  93      28.156  10.369  -0.242  1.00 10.00      A    H  
ATOM    913  CZ  ARG A  93      27.211  11.967  -0.997  1.00 10.00      A    C  
ATOM    914  NH1 ARG A  93      26.481  13.045  -0.718  1.00 10.00      A    N  
ATOM    915 HH11 ARG A  93      26.164  13.678  -1.483  1.00 10.00      A    H  
ATOM    916 HH12 ARG A  93      26.225  13.262   0.268  1.00 10.00      A    H  
ATOM    917  NH2 ARG A  93      27.539  11.701  -2.257  1.00 10.00      A    N  
ATOM    918 HH21 ARG A  93      28.113  10.860  -2.485  1.00 10.00      A    H  
ATOM    919 HH22 ARG A  93      27.225  12.331  -3.027  1.00 10.00      A    H  
ATOM    920  C   ARG A  93      29.353  11.276   5.756  1.00 10.00      A    C  
ATOM    921  O   ARG A  93      28.645  11.562   6.719  1.00 10.00      A    O  
ATOM    922  N   ARG A  94      30.524  11.852   5.521  1.00 10.00      A    N  
ATOM    923  HN  ARG A  94      31.042  11.577   4.737  1.00 10.00      A    H  
ATOM    924  CA  ARG A  94      31.058  12.889   6.391  1.00 10.00      A    C  
ATOM    925  CB  ARG A  94      32.454  12.515   6.886  1.00 10.00      A    C  
ATOM    926  CG  ARG A  94      32.462  11.306   7.796  1.00 10.00      A    C  
ATOM    927  CD  ARG A  94      33.837  11.030   8.372  1.00 10.00      A    C  
ATOM    928  NE  ARG A  94      33.763  10.001   9.403  1.00 10.00      A    N  
ATOM    929  HE  ARG A  94      32.869   9.830   9.803  1.00 10.00      A    H  
ATOM    930  CZ  ARG A  94      34.783   9.278   9.837  1.00 10.00      A    C  
ATOM    931  NH1 ARG A  94      36.005   9.449   9.336  1.00 10.00      A    N  
ATOM    932 HH11 ARG A  94      36.169  10.159   8.594  1.00 10.00      A    H  
ATOM    933 HH12 ARG A  94      36.800   8.874   9.684  1.00 10.00      A    H  
ATOM    934  NH2 ARG A  94      34.562   8.366  10.771  1.00 10.00      A    N  
ATOM    935 HH21 ARG A  94      33.586   8.234  11.145  1.00 10.00      A    H  
ATOM    936 HH22 ARG A  94      35.337   7.780  11.135  1.00 10.00      A    H  
ATOM    937  C   ARG A  94      31.101  14.221   5.663  1.00 10.00      A    C  
ATOM    938  O   ARG A  94      31.646  14.319   4.565  1.00 10.00      A    O  
ATOM    939  N   VAL A  95      30.511  15.235   6.272  1.00 10.00      A    N  
ATOM    940  HN  VAL A  95      30.096  15.091   7.154  1.00 10.00      A    H  
ATOM    941  CA  VAL A  95      30.474  16.563   5.688  1.00 10.00      A    C  
ATOM    942  CB  VAL A  95      29.022  17.017   5.406  1.00 10.00      A    C  
ATOM    943  CG1 VAL A  95      28.996  18.391   4.751  1.00 10.00      A    C  
ATOM    944  CG2 VAL A  95      28.305  15.997   4.530  1.00 10.00      A    C  
ATOM    945  C   VAL A  95      31.145  17.557   6.627  1.00 10.00      A    C  
ATOM    946  O   VAL A  95      30.903  17.542   7.834  1.00 10.00      A    O  
ATOM    947  N   ARG A  96      32.003  18.401   6.075  1.00 10.00      A    N  
ATOM    948  HN  ARG A  96      32.166  18.353   5.113  1.00 10.00      A    H  
ATOM    949  CA  ARG A  96      32.700  19.400   6.867  1.00 10.00      A    C  
ATOM    950  CB  ARG A  96      33.814  20.052   6.050  1.00 10.00      A    C  
ATOM    951  CG  ARG A  96      34.887  20.716   6.894  1.00 10.00      A    C  
ATOM    952  CD  ARG A  96      35.960  21.342   6.024  1.00 10.00      A    C  
ATOM    953  NE  ARG A  96      37.146  21.716   6.793  1.00 10.00      A    N  
ATOM    954  HE  ARG A  96      37.122  21.550   7.770  1.00 10.00      A    H  
ATOM    955  CZ  ARG A  96      38.239  22.258   6.257  1.00 10.00      A    C  
ATOM    956  NH1 ARG A  96      38.294  22.489   4.948  1.00 10.00      A    N  
ATOM    957 HH11 ARG A  96      37.482  22.247   4.340  1.00 10.00      A    H  
ATOM    958 HH12 ARG A  96      39.145  22.912   4.523  1.00 10.00      A    H  
ATOM    959  NH2 ARG A  96      39.275  22.567   7.030  1.00 10.00      A    N  
ATOM    960 HH21 ARG A  96      40.132  22.991   6.617  1.00 10.00      A    H  
ATOM    961 HH22 ARG A  96      39.234  22.387   8.058  1.00 10.00      A    H  
ATOM    962  C   ARG A  96      31.717  20.453   7.359  1.00 10.00      A    C  
ATOM    963  O   ARG A  96      30.982  21.046   6.568  1.00 10.00      A    O  
ATOM    964  N   GLY A  97      31.704  20.677   8.662  1.00 10.00      A    N  
ATOM    965  HN  GLY A  97      32.331  20.189   9.242  1.00 10.00      A    H  
ATOM    966  CA  GLY A  97      30.797  21.647   9.231  1.00 10.00      A    C  
ATOM    967  C   GLY A  97      31.327  23.058   9.128  1.00 10.00      A    C  
ATOM    968  O   GLY A  97      32.446  23.279   8.659  1.00 10.00      A    O  
ATOM    969  N   GLY A  98      30.523  24.017   9.575  1.00 10.00      A    N  
ATOM    970  HN  GLY A  98      29.646  23.777   9.933  1.00 10.00      A    H  
ATOM    971  CA  GLY A  98      30.930  25.409   9.539  1.00 10.00      A    C  
ATOM    972  C   GLY A  98      31.994  25.703  10.576  1.00 10.00      A    C  
ATOM    973  O   GLY A  98      32.522  26.812  10.641  1.00 10.00      A    O  
ATOM    974  N   ASP A  99      32.298  24.699  11.391  1.00 10.00      A    N  
ATOM    975  HN  ASP A  99      31.836  23.840  11.283  1.00 10.00      A    H  
ATOM    976  CA  ASP A  99      33.310  24.825  12.428  1.00 10.00      A    C  
ATOM    977  CB  ASP A  99      32.932  24.018  13.680  1.00 10.00      A    C  
ATOM    978  CG  ASP A  99      32.954  22.512  13.491  1.00 10.00      A    C  
ATOM    979  OD1 ASP A  99      32.538  22.032  12.417  1.00 10.00      A    O  
ATOM    980  OD2 ASP A  99      33.377  21.805  14.434  1.00 10.00      A    O  
ATOM    981  C   ASP A  99      34.676  24.417  11.887  1.00 10.00      A    C  
ATOM    982  O   ASP A  99      35.710  24.735  12.474  1.00 10.00      A    O  
ATOM    983  N   GLY A 100      34.671  23.704  10.762  1.00 10.00      A    N  
ATOM    984  HN  GLY A 100      33.812  23.448  10.359  1.00 10.00      A    H  
ATOM    985  CA  GLY A 100      35.915  23.298  10.133  1.00 10.00      A    C  
ATOM    986  C   GLY A 100      36.220  21.819  10.259  1.00 10.00      A    C  
ATOM    987  O   GLY A 100      37.089  21.305   9.548  1.00 10.00      A    O  
ATOM    988  N   LYS A 101      35.504  21.128  11.133  1.00 10.00      A    N  
ATOM    989  HN  LYS A 101      34.795  21.583  11.642  1.00 10.00      A    H  
ATOM    990  CA  LYS A 101      35.736  19.705  11.350  1.00 10.00      A    C  
ATOM    991  CB  LYS A 101      35.489  19.340  12.812  1.00 10.00      A    C  
ATOM    992  CG  LYS A 101      36.341  20.124  13.793  1.00 10.00      A    C  
ATOM    993  CD  LYS A 101      35.823  19.969  15.210  1.00 10.00      A    C  
ATOM    994  CE  LYS A 101      36.042  21.238  16.015  1.00 10.00      A    C  
ATOM    995  NZ  LYS A 101      35.145  21.296  17.197  1.00 10.00      A    N  
ATOM    996  HZ1 LYS A 101      34.188  21.581  16.902  1.00 10.00      A    H  
ATOM    997  HZ2 LYS A 101      35.504  21.984  17.886  1.00 10.00      A    H  
ATOM    998  HZ3 LYS A 101      35.092  20.363  17.649  1.00 10.00      A    H  
ATOM    999  C   LYS A 101      34.885  18.832  10.436  1.00 10.00      A    C  
ATOM   1000  O   LYS A 101      34.068  19.329   9.663  1.00 10.00      A    O  
ATOM   1001  N   MET A 102      35.090  17.523  10.537  1.00 10.00      A    N  
ATOM   1002  HN  MET A 102      35.741  17.194  11.187  1.00 10.00      A    H  
ATOM   1003  CA  MET A 102      34.356  16.561   9.730  1.00 10.00      A    C  
ATOM   1004  CB  MET A 102      35.286  15.451   9.235  1.00 10.00      A    C  
ATOM   1005  CG  MET A 102      35.950  15.749   7.903  1.00 10.00      A    C  
ATOM   1006  SD  MET A 102      34.751  16.003   6.582  1.00 10.00      A    S  
ATOM   1007  CE  MET A 102      35.837  16.270   5.182  1.00 10.00      A    C  
ATOM   1008  C   MET A 102      33.209  15.966  10.529  1.00 10.00      A    C  
ATOM   1009  O   MET A 102      33.428  15.237  11.495  1.00 10.00      A    O  
ATOM   1010  N   LYS A 103      31.991  16.279  10.121  1.00 10.00      A    N  
ATOM   1011  HN  LYS A 103      31.880  16.852   9.329  1.00 10.00      A    H  
ATOM   1012  CA  LYS A 103      30.810  15.789  10.805  1.00 10.00      A    C  
ATOM   1013  CB  LYS A 103      29.820  16.935  11.015  1.00 10.00      A    C  
ATOM   1014  CG  LYS A 103      28.911  16.763  12.218  1.00 10.00      A    C  
ATOM   1015  CD  LYS A 103      28.241  18.078  12.577  1.00 10.00      A    C  
ATOM   1016  CE  LYS A 103      27.563  18.003  13.934  1.00 10.00      A    C  
ATOM   1017  NZ  LYS A 103      27.053  19.332  14.365  1.00 10.00      A    N  
ATOM   1018  HZ1 LYS A 103      27.828  20.026  14.370  1.00 10.00      A    H  
ATOM   1019  HZ2 LYS A 103      26.652  19.270  15.322  1.00 10.00      A    H  
ATOM   1020  HZ3 LYS A 103      26.314  19.659  13.711  1.00 10.00      A    H  
ATOM   1021  C   LYS A 103      30.155  14.658  10.022  1.00 10.00      A    C  
ATOM   1022  O   LYS A 103      29.732  14.842   8.881  1.00 10.00      A    O  
ATOM   1023  N   GLU A 104      30.086  13.490  10.640  1.00 10.00      A    N  
ATOM   1024  HN  GLU A 104      30.446  13.409  11.547  1.00 10.00      A    H  
ATOM   1025  CA  GLU A 104      29.482  12.324  10.012  1.00 10.00      A    C  
ATOM   1026  CB  GLU A 104      30.024  11.040  10.652  1.00 10.00      A    C  
ATOM   1027  CG  GLU A 104      29.769   9.769   9.854  1.00 10.00      A    C  
ATOM   1028  CD  GLU A 104      30.935   8.799   9.916  1.00 10.00      A    C  
ATOM   1029  OE1 GLU A 104      31.062   7.957   9.012  1.00 10.00      A    O  
ATOM   1030  OE2 GLU A 104      31.752   8.900  10.854  1.00 10.00      A    O  
ATOM   1031  C   GLU A 104      27.965  12.391  10.141  1.00 10.00      A    C  
ATOM   1032  O   GLU A 104      27.434  12.681  11.215  1.00 10.00      A    O  
ATOM   1033  N   LEU A 105      27.277  12.152   9.037  1.00 10.00      A    N  
ATOM   1034  HN  LEU A 105      27.762  11.941   8.207  1.00 10.00      A    H  
ATOM   1035  CA  LEU A 105      25.826  12.182   9.023  1.00 10.00      A    C  
ATOM   1036  CB  LEU A 105      25.311  12.532   7.625  1.00 10.00      A    C  
ATOM   1037  CG  LEU A 105      25.848  13.824   7.004  1.00 10.00      A    C  
ATOM   1038  CD1 LEU A 105      25.253  14.034   5.619  1.00 10.00      A    C  
ATOM   1039  CD2 LEU A 105      25.559  15.018   7.902  1.00 10.00      A    C  
ATOM   1040  C   LEU A 105      25.271  10.832   9.448  1.00 10.00      A    C  
ATOM   1041  O   LEU A 105      25.996   9.836   9.472  1.00 10.00      A    O  
ATOM   1042  N   SER A 106      23.989  10.808   9.783  1.00 10.00      A    N  
ATOM   1043  HN  SER A 106      23.471  11.636   9.748  1.00 10.00      A    H  
ATOM   1044  CA  SER A 106      23.331   9.583  10.197  1.00 10.00      A    C  
ATOM   1045  CB  SER A 106      21.870   9.885  10.524  1.00 10.00      A    C  
ATOM   1046  OG  SER A 106      21.752  11.147  11.167  1.00 10.00      A    O  
ATOM   1047  HG  SER A 106      22.516  11.287  11.738  1.00 10.00      A    H  
ATOM   1048  C   SER A 106      23.429   8.535   9.088  1.00 10.00      A    C  
ATOM   1049  O   SER A 106      23.165   8.836   7.921  1.00 10.00      A    O  
ATOM   1050  N   PRO A 107      23.839   7.302   9.442  1.00 10.00      A    N  
ATOM   1051  CA  PRO A 107      23.991   6.202   8.481  1.00 10.00      A    C  
ATOM   1052  CB  PRO A 107      24.250   4.985   9.370  1.00 10.00      A    C  
ATOM   1053  CG  PRO A 107      24.847   5.554  10.610  1.00 10.00      A    C  
ATOM   1054  CD  PRO A 107      24.187   6.888  10.811  1.00 10.00      A    C  
ATOM   1055  C   PRO A 107      22.732   5.991   7.653  1.00 10.00      A    C  
ATOM   1056  O   PRO A 107      21.630   5.890   8.192  1.00 10.00      A    O  
ATOM   1057  N   ARG A 108      22.903   5.932   6.343  1.00 10.00      A    N  
ATOM   1058  HN  ARG A 108      23.810   6.013   5.972  1.00 10.00      A    H  
ATOM   1059  CA  ARG A 108      21.784   5.746   5.439  1.00 10.00      A    C  
ATOM   1060  CB  ARG A 108      21.824   6.795   4.335  1.00 10.00      A    C  
ATOM   1061  CG  ARG A 108      21.635   8.213   4.840  1.00 10.00      A    C  
ATOM   1062  CD  ARG A 108      22.019   9.229   3.783  1.00 10.00      A    C  
ATOM   1063  NE  ARG A 108      21.497  10.554   4.086  1.00 10.00      A    N  
ATOM   1064  HE  ARG A 108      21.690  10.920   4.973  1.00 10.00      A    H  
ATOM   1065  CZ  ARG A 108      20.755  11.265   3.239  1.00 10.00      A    C  
ATOM   1066  NH1 ARG A 108      20.456  10.767   2.042  1.00 10.00      A    N  
ATOM   1067 HH11 ARG A 108      20.796   9.824   1.766  1.00 10.00      A    H  
ATOM   1068 HH12 ARG A 108      19.862  11.312   1.383  1.00 10.00      A    H  
ATOM   1069  NH2 ARG A 108      20.317  12.469   3.583  1.00 10.00      A    N  
ATOM   1070 HH21 ARG A 108      19.733  13.021   2.919  1.00 10.00      A    H  
ATOM   1071 HH22 ARG A 108      20.547  12.864   4.517  1.00 10.00      A    H  
ATOM   1072  C   ARG A 108      21.801   4.353   4.835  1.00 10.00      A    C  
ATOM   1073  O   ARG A 108      22.770   3.955   4.188  1.00 10.00      A    O  
ATOM   1074  N   TRP A 109      20.732   3.615   5.056  1.00 10.00      A    N  
ATOM   1075  HN  TRP A 109      19.998   3.987   5.596  1.00 10.00      A    H  
ATOM   1076  CA  TRP A 109      20.619   2.264   4.532  1.00 10.00      A    C  
ATOM   1077  CB  TRP A 109      19.877   1.363   5.522  1.00 10.00      A    C  
ATOM   1078  CG  TRP A 109      20.609   1.159   6.816  1.00 10.00      A    C  
ATOM   1079  CD1 TRP A 109      20.617   1.991   7.898  1.00 10.00      A    C  
ATOM   1080  CD2 TRP A 109      21.444   0.049   7.159  1.00 10.00      A    C  
ATOM   1081  NE1 TRP A 109      21.402   1.464   8.895  1.00 10.00      A    N  
ATOM   1082  HE1 TRP A 109      21.564   1.876   9.777  1.00 10.00      A    H  
ATOM   1083  CE2 TRP A 109      21.920   0.272   8.465  1.00 10.00      A    C  
ATOM   1084  CE3 TRP A 109      21.831  -1.114   6.489  1.00 10.00      A    C  
ATOM   1085  CZ2 TRP A 109      22.765  -0.624   9.113  1.00 10.00      A    C  
ATOM   1086  CZ3 TRP A 109      22.669  -2.001   7.133  1.00 10.00      A    C  
ATOM   1087  CH2 TRP A 109      23.127  -1.753   8.432  1.00 10.00      A    C  
ATOM   1088  C   TRP A 109      19.914   2.263   3.182  1.00 10.00      A    C  
ATOM   1089  O   TRP A 109      18.752   2.653   3.079  1.00 10.00      A    O  
ATOM   1090  N   TYR A 110      20.631   1.844   2.150  1.00 10.00      A    N  
ATOM   1091  HN  TYR A 110      21.562   1.559   2.301  1.00 10.00      A    H  
ATOM   1092  CA  TYR A 110      20.079   1.782   0.801  1.00 10.00      A    C  
ATOM   1093  CB  TYR A 110      21.073   2.356  -0.214  1.00 10.00      A    C  
ATOM   1094  CG  TYR A 110      21.272   3.854  -0.122  1.00 10.00      A    C  
ATOM   1095  CD1 TYR A 110      20.540   4.723  -0.922  1.00 10.00      A    C  
ATOM   1096  CD2 TYR A 110      22.196   4.400   0.761  1.00 10.00      A    C  
ATOM   1097  CE1 TYR A 110      20.722   6.091  -0.846  1.00 10.00      A    C  
ATOM   1098  CE2 TYR A 110      22.383   5.767   0.845  1.00 10.00      A    C  
ATOM   1099  CZ  TYR A 110      21.643   6.608   0.040  1.00 10.00      A    C  
ATOM   1100  OH  TYR A 110      21.830   7.971   0.120  1.00 10.00      A    O  
ATOM   1101  HH  TYR A 110      22.754   8.175  -0.044  1.00 10.00      A    H  
ATOM   1102  C   TYR A 110      19.749   0.336   0.449  1.00 10.00      A    C  
ATOM   1103  O   TYR A 110      20.488  -0.576   0.816  1.00 10.00      A    O  
ATOM   1104  N   PHE A 111      18.651   0.123  -0.262  1.00 10.00      A    N  
ATOM   1105  HN  PHE A 111      18.106   0.889  -0.547  1.00 10.00      A    H  
ATOM   1106  CA  PHE A 111      18.242  -1.228  -0.631  1.00 10.00      A    C  
ATOM   1107  CB  PHE A 111      16.731  -1.410  -0.469  1.00 10.00      A    C  
ATOM   1108  CG  PHE A 111      16.251  -2.778  -0.869  1.00 10.00      A    C  
ATOM   1109  CD1 PHE A 111      15.619  -2.978  -2.086  1.00 10.00      A    C  
ATOM   1110  CD2 PHE A 111      16.440  -3.865  -0.032  1.00 10.00      A    C  
ATOM   1111  CE1 PHE A 111      15.187  -4.235  -2.461  1.00 10.00      A    C  
ATOM   1112  CE2 PHE A 111      16.009  -5.124  -0.400  1.00 10.00      A    C  
ATOM   1113  CZ  PHE A 111      15.381  -5.310  -1.616  1.00 10.00      A    C  
ATOM   1114  C   PHE A 111      18.655  -1.592  -2.052  1.00 10.00      A    C  
ATOM   1115  O   PHE A 111      18.429  -0.831  -2.993  1.00 10.00      A    O  
ATOM   1116  N   TYR A 112      19.250  -2.764  -2.195  1.00 10.00      A    N  
ATOM   1117  HN  TYR A 112      19.410  -3.319  -1.396  1.00 10.00      A    H  
ATOM   1118  CA  TYR A 112      19.674  -3.266  -3.492  1.00 10.00      A    C  
ATOM   1119  CB  TYR A 112      21.194  -3.154  -3.648  1.00 10.00      A    C  
ATOM   1120  CG  TYR A 112      21.719  -1.738  -3.578  1.00 10.00      A    C  
ATOM   1121  CD1 TYR A 112      21.360  -0.799  -4.534  1.00 10.00      A    C  
ATOM   1122  CD2 TYR A 112      22.574  -1.340  -2.557  1.00 10.00      A    C  
ATOM   1123  CE1 TYR A 112      21.832   0.495  -4.475  1.00 10.00      A    C  
ATOM   1124  CE2 TYR A 112      23.052  -0.044  -2.492  1.00 10.00      A    C  
ATOM   1125  CZ  TYR A 112      22.676   0.868  -3.454  1.00 10.00      A    C  
ATOM   1126  OH  TYR A 112      23.146   2.160  -3.396  1.00 10.00      A    O  
ATOM   1127  HH  TYR A 112      24.102   2.156  -3.469  1.00 10.00      A    H  
ATOM   1128  C   TYR A 112      19.239  -4.719  -3.620  1.00 10.00      A    C  
ATOM   1129  O   TYR A 112      19.271  -5.457  -2.642  1.00 10.00      A    O  
ATOM   1130  N   TYR A 113      18.824  -5.125  -4.809  1.00 10.00      A    N  
ATOM   1131  HN  TYR A 113      18.831  -4.499  -5.563  1.00 10.00      A    H  
ATOM   1132  CA  TYR A 113      18.376  -6.496  -5.026  1.00 10.00      A    C  
ATOM   1133  CB  TYR A 113      17.473  -6.585  -6.260  1.00 10.00      A    C  
ATOM   1134  CG  TYR A 113      16.067  -6.063  -6.058  1.00 10.00      A    C  
ATOM   1135  CD1 TYR A 113      15.082  -6.865  -5.497  1.00 10.00      A    C  
ATOM   1136  CD2 TYR A 113      15.723  -4.771  -6.435  1.00 10.00      A    C  
ATOM   1137  CE1 TYR A 113      13.792  -6.400  -5.328  1.00 10.00      A    C  
ATOM   1138  CE2 TYR A 113      14.436  -4.296  -6.268  1.00 10.00      A    C  
ATOM   1139  CZ  TYR A 113      13.476  -5.115  -5.711  1.00 10.00      A    C  
ATOM   1140  OH  TYR A 113      12.192  -4.650  -5.549  1.00 10.00      A    O  
ATOM   1141  HH  TYR A 113      11.900  -4.816  -4.644  1.00 10.00      A    H  
ATOM   1142  C   TYR A 113      19.564  -7.437  -5.187  1.00 10.00      A    C  
ATOM   1143  O   TYR A 113      20.685  -6.995  -5.453  1.00 10.00      A    O  
ATOM   1144  N   LEU A 114      19.316  -8.729  -5.021  1.00 10.00      A    N  
ATOM   1145  HN  LEU A 114      18.403  -9.018  -4.802  1.00 10.00      A    H  
ATOM   1146  CA  LEU A 114      20.365  -9.730  -5.158  1.00 10.00      A    C  
ATOM   1147  CB  LEU A 114      19.830 -11.124  -4.814  1.00 10.00      A    C  
ATOM   1148  CG  LEU A 114      20.831 -12.278  -4.930  1.00 10.00      A    C  
ATOM   1149  CD1 LEU A 114      21.895 -12.182  -3.848  1.00 10.00      A    C  
ATOM   1150  CD2 LEU A 114      20.119 -13.620  -4.872  1.00 10.00      A    C  
ATOM   1151  C   LEU A 114      20.924  -9.723  -6.577  1.00 10.00      A    C  
ATOM   1152  O   LEU A 114      20.185  -9.905  -7.543  1.00 10.00      A    O  
ATOM   1153  N   GLY A 115      22.222  -9.490  -6.697  1.00 10.00      A    N  
ATOM   1154  HN  GLY A 115      22.761  -9.334  -5.894  1.00 10.00      A    H  
ATOM   1155  CA  GLY A 115      22.849  -9.469  -8.004  1.00 10.00      A    C  
ATOM   1156  C   GLY A 115      22.969  -8.070  -8.573  1.00 10.00      A    C  
ATOM   1157  O   GLY A 115      23.563  -7.872  -9.629  1.00 10.00      A    O  
ATOM   1158  N   THR A 116      22.408  -7.092  -7.877  1.00 10.00      A    N  
ATOM   1159  HN  THR A 116      21.947  -7.301  -7.037  1.00 10.00      A    H  
ATOM   1160  CA  THR A 116      22.471  -5.712  -8.335  1.00 10.00      A    C  
ATOM   1161  CB  THR A 116      21.077  -5.162  -8.697  1.00 10.00      A    C  
ATOM   1162  OG1 THR A 116      20.142  -5.498  -7.665  1.00 10.00      A    O  
ATOM   1163  HG1 THR A 116      20.607  -5.937  -6.941  1.00 10.00      A    H  
ATOM   1164  CG2 THR A 116      20.598  -5.739 -10.022  1.00 10.00      A    C  
ATOM   1165  C   THR A 116      23.115  -4.822  -7.280  1.00 10.00      A    C  
ATOM   1166  O   THR A 116      23.107  -5.148  -6.091  1.00 10.00      A    O  
ATOM   1167  N   GLY A 117      23.681  -3.710  -7.717  1.00 10.00      A    N  
ATOM   1168  HN  GLY A 117      23.679  -3.513  -8.675  1.00 10.00      A    H  
ATOM   1169  CA  GLY A 117      24.316  -2.796  -6.795  1.00 10.00      A    C  
ATOM   1170  C   GLY A 117      25.810  -3.026  -6.703  1.00 10.00      A    C  
ATOM   1171  O   GLY A 117      26.379  -3.741  -7.525  1.00 10.00      A    O  
ATOM   1172  N   PRO A 118      26.473  -2.429  -5.703  1.00 10.00      A    N  
ATOM   1173  CA  PRO A 118      27.920  -2.570  -5.511  1.00 10.00      A    C  
ATOM   1174  CB  PRO A 118      28.249  -1.528  -4.430  1.00 10.00      A    C  
ATOM   1175  CG  PRO A 118      27.022  -0.688  -4.291  1.00 10.00      A    C  
ATOM   1176  CD  PRO A 118      25.872  -1.564  -4.685  1.00 10.00      A    C  
ATOM   1177  C   PRO A 118      28.304  -3.963  -5.020  1.00 10.00      A    C  
ATOM   1178  O   PRO A 118      29.342  -4.501  -5.397  1.00 10.00      A    O  
ATOM   1179  N   GLU A 119      27.447  -4.548  -4.194  1.00 10.00      A    N  
ATOM   1180  HN  GLU A 119      26.612  -4.089  -3.966  1.00 10.00      A    H  
ATOM   1181  CA  GLU A 119      27.700  -5.869  -3.639  1.00 10.00      A    C  
ATOM   1182  CB  GLU A 119      27.202  -5.936  -2.192  1.00 10.00      A    C  
ATOM   1183  CG  GLU A 119      27.490  -4.689  -1.367  1.00 10.00      A    C  
ATOM   1184  CD  GLU A 119      28.954  -4.527  -1.006  1.00 10.00      A    C  
ATOM   1185  OE1 GLU A 119      29.361  -3.398  -0.637  1.00 10.00      A    O  
ATOM   1186  OE2 GLU A 119      29.702  -5.521  -1.059  1.00 10.00      A    O  
ATOM   1187  C   GLU A 119      27.015  -6.940  -4.482  1.00 10.00      A    C  
ATOM   1188  O   GLU A 119      26.506  -7.931  -3.961  1.00 10.00      A    O  
ATOM   1189  N   ALA A 120      27.016  -6.734  -5.794  1.00 10.00      A    N  
ATOM   1190  HN  ALA A 120      27.447  -5.926  -6.146  1.00 10.00      A    H  
ATOM   1191  CA  ALA A 120      26.398  -7.671  -6.727  1.00 10.00      A    C  
ATOM   1192  CB  ALA A 120      26.376  -7.074  -8.124  1.00 10.00      A    C  
ATOM   1193  C   ALA A 120      27.140  -9.005  -6.736  1.00 10.00      A    C  
ATOM   1194  O   ALA A 120      26.599 -10.029  -7.149  1.00 10.00      A    O  
ATOM   1195  N   SER A 121      28.379  -8.978  -6.270  1.00 10.00      A    N  
ATOM   1196  HN  SER A 121      28.753  -8.127  -5.958  1.00 10.00      A    H  
ATOM   1197  CA  SER A 121      29.212 -10.164  -6.221  1.00 10.00      A    C  
ATOM   1198  CB  SER A 121      30.672  -9.740  -6.366  1.00 10.00      A    C  
ATOM   1199  OG  SER A 121      30.754  -8.363  -6.717  1.00 10.00      A    O  
ATOM   1200  HG  SER A 121      31.398  -8.246  -7.419  1.00 10.00      A    H  
ATOM   1201  C   SER A 121      29.010 -10.934  -4.912  1.00 10.00      A    C  
ATOM   1202  O   SER A 121      29.697 -11.923  -4.649  1.00 10.00      A    O  
ATOM   1203  N   LEU A 122      28.063 -10.480  -4.098  1.00 10.00      A    N  
ATOM   1204  HN  LEU A 122      27.535  -9.696  -4.364  1.00 10.00      A    H  
ATOM   1205  CA  LEU A 122      27.780 -11.127  -2.827  1.00 10.00      A    C  
ATOM   1206  CB  LEU A 122      27.662 -10.096  -1.699  1.00 10.00      A    C  
ATOM   1207  CG  LEU A 122      28.950  -9.393  -1.267  1.00 10.00      A    C  
ATOM   1208  CD1 LEU A 122      28.696  -8.545  -0.031  1.00 10.00      A    C  
ATOM   1209  CD2 LEU A 122      30.057 -10.402  -1.008  1.00 10.00      A    C  
ATOM   1210  C   LEU A 122      26.500 -11.951  -2.900  1.00 10.00      A    C  
ATOM   1211  O   LEU A 122      25.445 -11.443  -3.274  1.00 10.00      A    O  
ATOM   1212  N   PRO A 123      26.582 -13.245  -2.564  1.00 10.00      A    N  
ATOM   1213  CA  PRO A 123      25.421 -14.131  -2.571  1.00 10.00      A    C  
ATOM   1214  CB  PRO A 123      26.056 -15.520  -2.624  1.00 10.00      A    C  
ATOM   1215  CG  PRO A 123      27.362 -15.363  -1.920  1.00 10.00      A    C  
ATOM   1216  CD  PRO A 123      27.817 -13.949  -2.171  1.00 10.00      A    C  
ATOM   1217  C   PRO A 123      24.598 -13.973  -1.294  1.00 10.00      A    C  
ATOM   1218  O   PRO A 123      25.121 -13.545  -0.262  1.00 10.00      A    O  
ATOM   1219  N   TYR A 124      23.314 -14.310  -1.371  1.00 10.00      A    N  
ATOM   1220  HN  TYR A 124      22.957 -14.632  -2.224  1.00 10.00      A    H  
ATOM   1221  CA  TYR A 124      22.419 -14.213  -0.221  1.00 10.00      A    C  
ATOM   1222  CB  TYR A 124      21.011 -14.681  -0.605  1.00 10.00      A    C  
ATOM   1223  CG  TYR A 124      19.943 -14.375   0.425  1.00 10.00      A    C  
ATOM   1224  CD1 TYR A 124      19.498 -15.352   1.308  1.00 10.00      A    C  
ATOM   1225  CD2 TYR A 124      19.375 -13.110   0.511  1.00 10.00      A    C  
ATOM   1226  CE1 TYR A 124      18.521 -15.077   2.246  1.00 10.00      A    C  
ATOM   1227  CE2 TYR A 124      18.398 -12.825   1.446  1.00 10.00      A    C  
ATOM   1228  CZ  TYR A 124      17.975 -13.812   2.310  1.00 10.00      A    C  
ATOM   1229  OH  TYR A 124      17.001 -13.533   3.242  1.00 10.00      A    O  
ATOM   1230  HH  TYR A 124      16.343 -12.953   2.851  1.00 10.00      A    H  
ATOM   1231  C   TYR A 124      22.955 -15.045   0.941  1.00 10.00      A    C  
ATOM   1232  O   TYR A 124      22.910 -16.275   0.909  1.00 10.00      A    O  
ATOM   1233  N   GLY A 125      23.480 -14.365   1.951  1.00 10.00      A    N  
ATOM   1234  HN  GLY A 125      23.497 -13.386   1.915  1.00 10.00      A    H  
ATOM   1235  CA  GLY A 125      24.025 -15.054   3.101  1.00 10.00      A    C  
ATOM   1236  C   GLY A 125      25.445 -14.620   3.402  1.00 10.00      A    C  
ATOM   1237  O   GLY A 125      26.017 -15.013   4.418  1.00 10.00      A    O  
ATOM   1238  N   ALA A 126      26.022 -13.821   2.507  1.00 10.00      A    N  
ATOM   1239  HN  ALA A 126      25.524 -13.569   1.699  1.00 10.00      A    H  
ATOM   1240  CA  ALA A 126      27.379 -13.324   2.689  1.00 10.00      A    C  
ATOM   1241  CB  ALA A 126      27.867 -12.621   1.431  1.00 10.00      A    C  
ATOM   1242  C   ALA A 126      27.447 -12.385   3.889  1.00 10.00      A    C  
ATOM   1243  O   ALA A 126      26.964 -11.252   3.835  1.00 10.00      A    O  
ATOM   1244  N   ASN A 127      28.030 -12.877   4.973  1.00 10.00      A    N  
ATOM   1245  HN  ASN A 127      28.379 -13.790   4.948  1.00 10.00      A    H  
ATOM   1246  CA  ASN A 127      28.163 -12.103   6.200  1.00 10.00      A    C  
ATOM   1247  CB  ASN A 127      28.587 -13.014   7.359  1.00 10.00      A    C  
ATOM   1248  CG  ASN A 127      28.669 -12.289   8.690  1.00 10.00      A    C  
ATOM   1249  OD1 ASN A 127      27.975 -11.300   8.919  1.00 10.00      A    O  
ATOM   1250  ND2 ASN A 127      29.513 -12.785   9.584  1.00 10.00      A    N  
ATOM   1251 HD21 ASN A 127      30.030 -13.581   9.342  1.00 10.00      A    H  
ATOM   1252 HD22 ASN A 127      29.582 -12.335  10.451  1.00 10.00      A    H  
ATOM   1253  C   ASN A 127      29.162 -10.965   6.026  1.00 10.00      A    C  
ATOM   1254  O   ASN A 127      30.372 -11.188   5.976  1.00 10.00      A    O  
ATOM   1255  N   LYS A 128      28.645  -9.751   5.920  1.00 10.00      A    N  
ATOM   1256  HN  LYS A 128      27.671  -9.642   5.960  1.00 10.00      A    H  
ATOM   1257  CA  LYS A 128      29.479  -8.576   5.751  1.00 10.00      A    C  
ATOM   1258  CB  LYS A 128      29.533  -8.166   4.276  1.00 10.00      A    C  
ATOM   1259  CG  LYS A 128      30.586  -7.115   3.957  1.00 10.00      A    C  
ATOM   1260  CD  LYS A 128      30.429  -6.591   2.538  1.00 10.00      A    C  
ATOM   1261  CE  LYS A 128      31.537  -5.614   2.180  1.00 10.00      A    C  
ATOM   1262  NZ  LYS A 128      31.289  -4.945   0.875  1.00 10.00      A    N  
ATOM   1263  HZ1 LYS A 128      30.606  -4.169   0.990  1.00 10.00      A    H  
ATOM   1264  HZ2 LYS A 128      30.889  -5.626   0.186  1.00 10.00      A    H  
ATOM   1265  HZ3 LYS A 128      32.172  -4.562   0.491  1.00 10.00      A    H  
ATOM   1266  C   LYS A 128      28.948  -7.427   6.597  1.00 10.00      A    C  
ATOM   1267  O   LYS A 128      27.741  -7.187   6.645  1.00 10.00      A    O  
ATOM   1268  N   GLU A 129      29.858  -6.734   7.268  1.00 10.00      A    N  
ATOM   1269  HN  GLU A 129      30.798  -6.991   7.192  1.00 10.00      A    H  
ATOM   1270  CA  GLU A 129      29.509  -5.604   8.119  1.00 10.00      A    C  
ATOM   1271  CB  GLU A 129      30.783  -5.055   8.771  1.00 10.00      A    C  
ATOM   1272  CG  GLU A 129      30.612  -4.543  10.193  1.00 10.00      A    C  
ATOM   1273  CD  GLU A 129      30.622  -3.035  10.278  1.00 10.00      A    C  
ATOM   1274  OE1 GLU A 129      29.671  -2.475  10.836  1.00 10.00      A    O  
ATOM   1275  OE2 GLU A 129      31.570  -2.405   9.778  1.00 10.00      A    O  
ATOM   1276  C   GLU A 129      28.820  -4.510   7.302  1.00 10.00      A    C  
ATOM   1277  O   GLU A 129      29.391  -3.988   6.340  1.00 10.00      A    O  
ATOM   1278  N   GLY A 130      27.583  -4.193   7.666  1.00 10.00      A    N  
ATOM   1279  HN  GLY A 130      27.171  -4.661   8.423  1.00 10.00      A    H  
ATOM   1280  CA  GLY A 130      26.842  -3.162   6.965  1.00 10.00      A    C  
ATOM   1281  C   GLY A 130      25.994  -3.701   5.826  1.00 10.00      A    C  
ATOM   1282  O   GLY A 130      25.438  -2.925   5.046  1.00 10.00      A    O  
ATOM   1283  N   ILE A 131      25.902  -5.023   5.723  1.00 10.00      A    N  
ATOM   1284  HN  ILE A 131      26.380  -5.589   6.367  1.00 10.00      A    H  
ATOM   1285  CA  ILE A 131      25.113  -5.661   4.673  1.00 10.00      A    C  
ATOM   1286  CB  ILE A 131      25.997  -6.502   3.722  1.00 10.00      A    C  
ATOM   1287  CG1 ILE A 131      27.083  -5.635   3.077  1.00 10.00      A    C  
ATOM   1288  CG2 ILE A 131      25.156  -7.193   2.655  1.00 10.00      A    C  
ATOM   1289  CD1 ILE A 131      26.552  -4.532   2.186  1.00 10.00      A    C  
ATOM   1290  C   ILE A 131      24.039  -6.559   5.286  1.00 10.00      A    C  
ATOM   1291  O   ILE A 131      24.336  -7.639   5.797  1.00 10.00      A    O  
ATOM   1292  N   VAL A 132      22.794  -6.104   5.242  1.00 10.00      A    N  
ATOM   1293  HN  VAL A 132      22.618  -5.233   4.822  1.00 10.00      A    H  
ATOM   1294  CA  VAL A 132      21.683  -6.868   5.795  1.00 10.00      A    C  
ATOM   1295  CB  VAL A 132      20.761  -5.992   6.672  1.00 10.00      A    C  
ATOM   1296  CG1 VAL A 132      19.608  -6.813   7.235  1.00 10.00      A    C  
ATOM   1297  CG2 VAL A 132      21.556  -5.346   7.798  1.00 10.00      A    C  
ATOM   1298  C   VAL A 132      20.861  -7.507   4.682  1.00 10.00      A    C  
ATOM   1299  O   VAL A 132      20.268  -6.811   3.864  1.00 10.00      A    O  
ATOM   1300  N   TRP A 133      20.840  -8.829   4.652  1.00 10.00      A    N  
ATOM   1301  HN  TRP A 133      21.338  -9.329   5.331  1.00 10.00      A    H  
ATOM   1302  CA  TRP A 133      20.094  -9.560   3.637  1.00 10.00      A    C  
ATOM   1303  CB  TRP A 133      20.703 -10.948   3.430  1.00 10.00      A    C  
ATOM   1304  CG  TRP A 133      22.123 -10.888   2.966  1.00 10.00      A    C  
ATOM   1305  CD1 TRP A 133      23.244 -10.989   3.736  1.00 10.00      A    C  
ATOM   1306  CD2 TRP A 133      22.573 -10.690   1.623  1.00 10.00      A    C  
ATOM   1307  NE1 TRP A 133      24.365 -10.868   2.955  1.00 10.00      A    N  
ATOM   1308  HE1 TRP A 133      25.298 -10.904   3.280  1.00 10.00      A    H  
ATOM   1309  CE2 TRP A 133      23.980 -10.683   1.652  1.00 10.00      A    C  
ATOM   1310  CE3 TRP A 133      21.922 -10.522   0.399  1.00 10.00      A    C  
ATOM   1311  CZ2 TRP A 133      24.747 -10.508   0.506  1.00 10.00      A    C  
ATOM   1312  CZ3 TRP A 133      22.685 -10.349  -0.738  1.00 10.00      A    C  
ATOM   1313  CH2 TRP A 133      24.082 -10.344  -0.677  1.00 10.00      A    C  
ATOM   1314  C   TRP A 133      18.623  -9.676   4.016  1.00 10.00      A    C  
ATOM   1315  O   TRP A 133      18.294  -9.997   5.157  1.00 10.00      A    O  
ATOM   1316  N   VAL A 134      17.746  -9.410   3.056  1.00 10.00      A    N  
ATOM   1317  HN  VAL A 134      18.074  -9.168   2.159  1.00 10.00      A    H  
ATOM   1318  CA  VAL A 134      16.308  -9.481   3.287  1.00 10.00      A    C  
ATOM   1319  CB  VAL A 134      15.685  -8.087   3.539  1.00 10.00      A    C  
ATOM   1320  CG1 VAL A 134      15.955  -7.623   4.962  1.00 10.00      A    C  
ATOM   1321  CG2 VAL A 134      16.204  -7.067   2.538  1.00 10.00      A    C  
ATOM   1322  C   VAL A 134      15.595 -10.150   2.116  1.00 10.00      A    C  
ATOM   1323  O   VAL A 134      15.914  -9.898   0.952  1.00 10.00      A    O  
ATOM   1324  N   ALA A 135      14.635 -11.009   2.433  1.00 10.00      A    N  
ATOM   1325  HN  ALA A 135      14.430 -11.166   3.380  1.00 10.00      A    H  
ATOM   1326  CA  ALA A 135      13.865 -11.720   1.421  1.00 10.00      A    C  
ATOM   1327  CB  ALA A 135      14.648 -12.909   0.889  1.00 10.00      A    C  
ATOM   1328  C   ALA A 135      12.540 -12.185   2.007  1.00 10.00      A    C  
ATOM   1329  O   ALA A 135      12.447 -12.445   3.206  1.00 10.00      A    O  
ATOM   1330  N   THR A 136      11.523 -12.272   1.165  1.00 10.00      A    N  
ATOM   1331  HN  THR A 136      11.659 -12.034   0.221  1.00 10.00      A    H  
ATOM   1332  CA  THR A 136      10.204 -12.711   1.595  1.00 10.00      A    C  
ATOM   1333  CB  THR A 136       9.117 -11.798   0.993  1.00 10.00      A    C  
ATOM   1334  OG1 THR A 136       9.335 -11.675  -0.418  1.00 10.00      A    O  
ATOM   1335  HG1 THR A 136       8.973 -12.446  -0.869  1.00 10.00      A    H  
ATOM   1336  CG2 THR A 136       9.166 -10.414   1.625  1.00 10.00      A    C  
ATOM   1337  C   THR A 136       9.955 -14.144   1.131  1.00 10.00      A    C  
ATOM   1338  O   THR A 136      10.866 -14.802   0.625  1.00 10.00      A    O  
ATOM   1339  N   GLU A 137       8.732 -14.632   1.310  1.00 10.00      A    N  
ATOM   1340  HN  GLU A 137       8.049 -14.081   1.740  1.00 10.00      A    H  
ATOM   1341  CA  GLU A 137       8.390 -15.976   0.867  1.00 10.00      A    C  
ATOM   1342  CB  GLU A 137       7.088 -16.467   1.511  1.00 10.00      A    C  
ATOM   1343  CG  GLU A 137       6.823 -17.959   1.324  1.00 10.00      A    C  
ATOM   1344  CD  GLU A 137       5.780 -18.262   0.261  1.00 10.00      A    C  
ATOM   1345  OE1 GLU A 137       4.578 -18.111   0.550  1.00 10.00      A    O  
ATOM   1346  OE2 GLU A 137       6.166 -18.661  -0.861  1.00 10.00      A    O  
ATOM   1347  C   GLU A 137       8.254 -15.974  -0.645  1.00 10.00      A    C  
ATOM   1348  O   GLU A 137       7.840 -14.974  -1.237  1.00 10.00      A    O  
ATOM   1349  N   GLY A 138       8.632 -17.076  -1.264  1.00 10.00      A    N  
ATOM   1350  HN  GLY A 138       8.958 -17.835  -0.739  1.00 10.00      A    H  
ATOM   1351  CA  GLY A 138       8.540 -17.180  -2.700  1.00 10.00      A    C  
ATOM   1352  C   GLY A 138       9.665 -16.467  -3.411  1.00 10.00      A    C  
ATOM   1353  O   GLY A 138       9.711 -16.443  -4.634  1.00 10.00      A    O  
ATOM   1354  N   ALA A 139      10.581 -15.894  -2.649  1.00 10.00      A    N  
ATOM   1355  HN  ALA A 139      10.497 -15.950  -1.675  1.00 10.00      A    H  
ATOM   1356  CA  ALA A 139      11.704 -15.182  -3.228  1.00 10.00      A    C  
ATOM   1357  CB  ALA A 139      12.396 -14.326  -2.178  1.00 10.00      A    C  
ATOM   1358  C   ALA A 139      12.691 -16.153  -3.863  1.00 10.00      A    C  
ATOM   1359  O   ALA A 139      13.279 -16.995  -3.180  1.00 10.00      A    O  
ATOM   1360  N   LEU A 140      12.848 -16.047  -5.174  1.00 10.00      A    N  
ATOM   1361  HN  LEU A 140      12.328 -15.374  -5.665  1.00 10.00      A    H  
ATOM   1362  CA  LEU A 140      13.772 -16.898  -5.900  1.00 10.00      A    C  
ATOM   1363  CB  LEU A 140      13.487 -16.850  -7.405  1.00 10.00      A    C  
ATOM   1364  CG  LEU A 140      12.205 -17.530  -7.890  1.00 10.00      A    C  
ATOM   1365  CD1 LEU A 140      12.087 -17.427  -9.403  1.00 10.00      A    C  
ATOM   1366  CD2 LEU A 140      12.165 -18.983  -7.450  1.00 10.00      A    C  
ATOM   1367  C   LEU A 140      15.194 -16.433  -5.649  1.00 10.00      A    C  
ATOM   1368  O   LEU A 140      15.519 -15.266  -5.885  1.00 10.00      A    O  
ATOM   1369  N   ASN A 141      16.032 -17.337  -5.164  1.00 10.00      A    N  
ATOM   1370  HN  ASN A 141      15.703 -18.246  -4.978  1.00 10.00      A    H  
ATOM   1371  CA  ASN A 141      17.426 -17.015  -4.889  1.00 10.00      A    C  
ATOM   1372  CB  ASN A 141      18.037 -18.039  -3.931  1.00 10.00      A    C  
ATOM   1373  CG  ASN A 141      19.300 -17.533  -3.261  1.00 10.00      A    C  
ATOM   1374  OD1 ASN A 141      19.415 -16.355  -2.932  1.00 10.00      A    O  
ATOM   1375  ND2 ASN A 141      20.259 -18.423  -3.056  1.00 10.00      A    N  
ATOM   1376 HD21 ASN A 141      20.104 -19.344  -3.346  1.00 10.00      A    H  
ATOM   1377 HD22 ASN A 141      21.083 -18.121  -2.624  1.00 10.00      A    H  
ATOM   1378  C   ASN A 141      18.221 -16.961  -6.191  1.00 10.00      A    C  
ATOM   1379  O   ASN A 141      19.034 -17.840  -6.483  1.00 10.00      A    O  
ATOM   1380  N   THR A 142      17.949 -15.934  -6.981  1.00 10.00      A    N  
ATOM   1381  HN  THR A 142      17.277 -15.280  -6.691  1.00 10.00      A    H  
ATOM   1382  CA  THR A 142      18.605 -15.736  -8.261  1.00 10.00      A    C  
ATOM   1383  CB  THR A 142      17.725 -16.286  -9.406  1.00 10.00      A    C  
ATOM   1384  OG1 THR A 142      16.342 -16.259  -9.013  1.00 10.00      A    O  
ATOM   1385  HG1 THR A 142      16.104 -17.112  -8.645  1.00 10.00      A    H  
ATOM   1386  CG2 THR A 142      18.123 -17.711  -9.758  1.00 10.00      A    C  
ATOM   1387  C   THR A 142      18.850 -14.246  -8.492  1.00 10.00      A    C  
ATOM   1388  O   THR A 142      18.190 -13.408  -7.873  1.00 10.00      A    O  
ATOM   1389  N   PRO A 143      19.813 -13.895  -9.365  1.00 10.00      A    N  
ATOM   1390  CA  PRO A 143      20.130 -12.494  -9.676  1.00 10.00      A    C  
ATOM   1391  CB  PRO A 143      21.225 -12.599 -10.741  1.00 10.00      A    C  
ATOM   1392  CG  PRO A 143      21.812 -13.953 -10.548  1.00 10.00      A    C  
ATOM   1393  CD  PRO A 143      20.678 -14.828 -10.106  1.00 10.00      A    C  
ATOM   1394  C   PRO A 143      18.915 -11.742 -10.225  1.00 10.00      A    C  
ATOM   1395  O   PRO A 143      18.064 -12.315 -10.914  1.00 10.00      A    O  
ATOM   1396  N   LYS A 144      18.830 -10.460  -9.901  1.00 10.00      A    N  
ATOM   1397  HN  LYS A 144      19.534 -10.063  -9.339  1.00 10.00      A    H  
ATOM   1398  CA  LYS A 144      17.721  -9.630 -10.345  1.00 10.00      A    C  
ATOM   1399  CB  LYS A 144      17.089  -8.904  -9.156  1.00 10.00      A    C  
ATOM   1400  CG  LYS A 144      16.561  -9.844  -8.079  1.00 10.00      A    C  
ATOM   1401  CD  LYS A 144      15.667 -10.918  -8.685  1.00 10.00      A    C  
ATOM   1402  CE  LYS A 144      15.325 -12.007  -7.679  1.00 10.00      A    C  
ATOM   1403  NZ  LYS A 144      14.424 -13.036  -8.262  1.00 10.00      A    N  
ATOM   1404  HZ1 LYS A 144      13.742 -12.581  -8.913  1.00 10.00      A    H  
ATOM   1405  HZ2 LYS A 144      13.890 -13.516  -7.510  1.00 10.00      A    H  
ATOM   1406  HZ3 LYS A 144      14.972 -13.739  -8.791  1.00 10.00      A    H  
ATOM   1407  C   LYS A 144      18.167  -8.646 -11.423  1.00 10.00      A    C  
ATOM   1408  O   LYS A 144      17.772  -7.477 -11.426  1.00 10.00      A    O  
ATOM   1409  N   ASP A 145      18.957  -9.150 -12.359  1.00 10.00      A    N  
ATOM   1410  HN  ASP A 145      19.207 -10.106 -12.306  1.00 10.00      A    H  
ATOM   1411  CA  ASP A 145      19.488  -8.353 -13.465  1.00 10.00      A    C  
ATOM   1412  CB  ASP A 145      20.475  -9.180 -14.292  1.00 10.00      A    C  
ATOM   1413  CG  ASP A 145      20.908 -10.439 -13.576  1.00 10.00      A    C  
ATOM   1414  OD1 ASP A 145      22.030 -10.469 -13.045  1.00 10.00      A    O  
ATOM   1415  OD2 ASP A 145      20.103 -11.388 -13.519  1.00 10.00      A    O  
ATOM   1416  C   ASP A 145      18.376  -7.827 -14.364  1.00 10.00      A    C  
ATOM   1417  O   ASP A 145      18.551  -6.834 -15.065  1.00 10.00      A    O  
ATOM   1418  N   HIS A 146      17.221  -8.489 -14.333  1.00 10.00      A    N  
ATOM   1419  HN  HIS A 146      17.138  -9.275 -13.758  1.00 10.00      A    H  
ATOM   1420  CA  HIS A 146      16.084  -8.060 -15.146  1.00 10.00      A    C  
ATOM   1421  CB  HIS A 146      15.085  -9.198 -15.417  1.00 10.00      A    C  
ATOM   1422  CG  HIS A 146      14.414  -9.774 -14.206  1.00 10.00      A    C  
ATOM   1423  ND1 HIS A 146      14.819 -10.953 -13.612  1.00 10.00      A    N  
ATOM   1424  HD1 HIS A 146      15.568 -11.516 -13.904  1.00 10.00      A    H  
ATOM   1425  CD2 HIS A 146      13.348  -9.341 -13.490  1.00 10.00      A    C  
ATOM   1426  CE1 HIS A 146      14.029 -11.219 -12.587  1.00 10.00      A    C  
ATOM   1427  NE2 HIS A 146      13.133 -10.259 -12.494  1.00 10.00      A    N  
ATOM   1428  HE2 HIS A 146      12.410 -10.214 -11.807  1.00 10.00      A    H  
ATOM   1429  C   HIS A 146      15.404  -6.833 -14.542  1.00 10.00      A    C  
ATOM   1430  O   HIS A 146      14.458  -6.291 -15.105  1.00 10.00      A    O  
ATOM   1431  N   ILE A 147      15.889  -6.425 -13.376  1.00 10.00      A    N  
ATOM   1432  HN  ILE A 147      16.625  -6.928 -12.967  1.00 10.00      A    H  
ATOM   1433  CA  ILE A 147      15.376  -5.249 -12.687  1.00 10.00      A    C  
ATOM   1434  CB  ILE A 147      15.037  -5.561 -11.211  1.00 10.00      A    C  
ATOM   1435  CG1 ILE A 147      13.971  -6.660 -11.127  1.00 10.00      A    C  
ATOM   1436  CG2 ILE A 147      14.570  -4.308 -10.482  1.00 10.00      A    C  
ATOM   1437  CD1 ILE A 147      13.698  -7.149  -9.721  1.00 10.00      A    C  
ATOM   1438  C   ILE A 147      16.442  -4.158 -12.742  1.00 10.00      A    C  
ATOM   1439  O   ILE A 147      16.139  -2.974 -12.888  1.00 10.00      A    O  
ATOM   1440  N   GLY A 148      17.698  -4.587 -12.637  1.00 10.00      A    N  
ATOM   1441  HN  GLY A 148      17.867  -5.542 -12.517  1.00 10.00      A    H  
ATOM   1442  CA  GLY A 148      18.814  -3.666 -12.684  1.00 10.00      A    C  
ATOM   1443  C   GLY A 148      18.785  -2.668 -11.550  1.00 10.00      A    C  
ATOM   1444  O   GLY A 148      18.467  -3.012 -10.411  1.00 10.00      A    O  
ATOM   1445  N   THR A 149      19.104  -1.428 -11.865  1.00 10.00      A    N  
ATOM   1446  HN  THR A 149      19.321  -1.212 -12.794  1.00 10.00      A    H  
ATOM   1447  CA  THR A 149      19.116  -0.368 -10.880  1.00 10.00      A    C  
ATOM   1448  CB  THR A 149      20.517  -0.160 -10.283  1.00 10.00      A    C  
ATOM   1449  OG1 THR A 149      21.510  -0.574 -11.232  1.00 10.00      A    O  
ATOM   1450  HG1 THR A 149      21.516   0.038 -11.973  1.00 10.00      A    H  
ATOM   1451  CG2 THR A 149      20.673  -0.967  -9.001  1.00 10.00      A    C  
ATOM   1452  C   THR A 149      18.609   0.922 -11.507  1.00 10.00      A    C  
ATOM   1453  O   THR A 149      18.416   0.996 -12.722  1.00 10.00      A    O  
ATOM   1454  N   ARG A 150      18.401   1.933 -10.690  1.00 10.00      A    N  
ATOM   1455  HN  ARG A 150      18.610   1.834  -9.735  1.00 10.00      A    H  
ATOM   1456  CA  ARG A 150      17.890   3.196 -11.176  1.00 10.00      A    C  
ATOM   1457  CB  ARG A 150      16.822   3.710 -10.216  1.00 10.00      A    C  
ATOM   1458  CG  ARG A 150      16.286   5.087 -10.548  1.00 10.00      A    C  
ATOM   1459  CD  ARG A 150      15.614   5.707  -9.337  1.00 10.00      A    C  
ATOM   1460  NE  ARG A 150      16.497   5.708  -8.174  1.00 10.00      A    N  
ATOM   1461  HE  ARG A 150      16.474   4.912  -7.590  1.00 10.00      A    H  
ATOM   1462  CZ  ARG A 150      17.316   6.707  -7.853  1.00 10.00      A    C  
ATOM   1463  NH1 ARG A 150      17.389   7.793  -8.620  1.00 10.00      A    N  
ATOM   1464 HH11 ARG A 150      16.790   7.874  -9.480  1.00 10.00      A    H  
ATOM   1465 HH12 ARG A 150      18.031   8.571  -8.369  1.00 10.00      A    H  
ATOM   1466  NH2 ARG A 150      18.063   6.610  -6.762  1.00 10.00      A    N  
ATOM   1467 HH21 ARG A 150      18.712   7.376  -6.495  1.00 10.00      A    H  
ATOM   1468 HH22 ARG A 150      17.993   5.754  -6.159  1.00 10.00      A    H  
ATOM   1469  C   ARG A 150      18.999   4.229 -11.336  1.00 10.00      A    C  
ATOM   1470  O   ARG A 150      19.847   4.382 -10.463  1.00 10.00      A    O  
ATOM   1471  N   ASN A 151      18.984   4.926 -12.463  1.00 10.00      A    N  
ATOM   1472  HN  ASN A 151      18.290   4.740 -13.128  1.00 10.00      A    H  
ATOM   1473  CA  ASN A 151      19.969   5.963 -12.740  1.00 10.00      A    C  
ATOM   1474  CB  ASN A 151      20.149   6.117 -14.258  1.00 10.00      A    C  
ATOM   1475  CG  ASN A 151      21.249   7.089 -14.665  1.00 10.00      A    C  
ATOM   1476  OD1 ASN A 151      21.497   8.097 -14.006  1.00 10.00      A    O  
ATOM   1477  ND2 ASN A 151      21.914   6.790 -15.769  1.00 10.00      A    N  
ATOM   1478 HD21 ASN A 151      21.667   5.976 -16.251  1.00 10.00      A    H  
ATOM   1479 HD22 ASN A 151      22.617   7.404 -16.063  1.00 10.00      A    H  
ATOM   1480  C   ASN A 151      19.488   7.271 -12.116  1.00 10.00      A    C  
ATOM   1481  O   ASN A 151      18.368   7.711 -12.384  1.00 10.00      A    O  
ATOM   1482  N   PRO A 152      20.319   7.897 -11.270  1.00 10.00      A    N  
ATOM   1483  CA  PRO A 152      19.974   9.152 -10.585  1.00 10.00      A    C  
ATOM   1484  CB  PRO A 152      21.235   9.487  -9.778  1.00 10.00      A    C  
ATOM   1485  CG  PRO A 152      22.324   8.690 -10.411  1.00 10.00      A    C  
ATOM   1486  CD  PRO A 152      21.672   7.436 -10.914  1.00 10.00      A    C  
ATOM   1487  C   PRO A 152      19.642  10.300 -11.536  1.00 10.00      A    C  
ATOM   1488  O   PRO A 152      18.851  11.179 -11.201  1.00 10.00      A    O  
ATOM   1489  N   ASN A 153      20.227  10.269 -12.724  1.00 10.00      A    N  
ATOM   1490  HN  ASN A 153      20.815   9.515 -12.951  1.00 10.00      A    H  
ATOM   1491  CA  ASN A 153      20.014  11.325 -13.707  1.00 10.00      A    C  
ATOM   1492  CB  ASN A 153      21.339  11.688 -14.384  1.00 10.00      A    C  
ATOM   1493  CG  ASN A 153      22.437  12.020 -13.389  1.00 10.00      A    C  
ATOM   1494  OD1 ASN A 153      22.195  12.629 -12.349  1.00 10.00      A    O  
ATOM   1495  ND2 ASN A 153      23.657  11.606 -13.695  1.00 10.00      A    N  
ATOM   1496 HD21 ASN A 153      23.783  11.118 -14.533  1.00 10.00      A    H  
ATOM   1497 HD22 ASN A 153      24.380  11.802 -13.066  1.00 10.00      A    H  
ATOM   1498  C   ASN A 153      18.989  10.909 -14.755  1.00 10.00      A    C  
ATOM   1499  O   ASN A 153      18.790  11.602 -15.751  1.00 10.00      A    O  
ATOM   1500  N   ASN A 154      18.337   9.778 -14.525  1.00 10.00      A    N  
ATOM   1501  HN  ASN A 154      18.524   9.276 -13.705  1.00 10.00      A    H  
ATOM   1502  CA  ASN A 154      17.337   9.279 -15.460  1.00 10.00      A    C  
ATOM   1503  CB  ASN A 154      17.773   7.944 -16.080  1.00 10.00      A    C  
ATOM   1504  CG  ASN A 154      18.726   8.107 -17.252  1.00 10.00      A    C  
ATOM   1505  OD1 ASN A 154      19.833   8.617 -17.103  1.00 10.00      A    O  
ATOM   1506  ND2 ASN A 154      18.311   7.650 -18.425  1.00 10.00      A    N  
ATOM   1507 HD21 ASN A 154      17.425   7.237 -18.477  1.00 10.00      A    H  
ATOM   1508 HD22 ASN A 154      18.909   7.751 -19.195  1.00 10.00      A    H  
ATOM   1509  C   ASN A 154      15.980   9.117 -14.792  1.00 10.00      A    C  
ATOM   1510  O   ASN A 154      14.977   9.635 -15.274  1.00 10.00      A    O  
ATOM   1511  N   ASN A 155      15.955   8.405 -13.672  1.00 10.00      A    N  
ATOM   1512  HN  ASN A 155      16.795   8.055 -13.306  1.00 10.00      A    H  
ATOM   1513  CA  ASN A 155      14.709   8.164 -12.956  1.00 10.00      A    C  
ATOM   1514  CB  ASN A 155      14.328   6.678 -13.007  1.00 10.00      A    C  
ATOM   1515  CG  ASN A 155      13.698   6.266 -14.325  1.00 10.00      A    C  
ATOM   1516  OD1 ASN A 155      13.034   7.058 -14.984  1.00 10.00      A    O  
ATOM   1517  ND2 ASN A 155      13.900   5.016 -14.718  1.00 10.00      A    N  
ATOM   1518 HD21 ASN A 155      14.435   4.430 -14.147  1.00 10.00      A    H  
ATOM   1519 HD22 ASN A 155      13.499   4.730 -15.566  1.00 10.00      A    H  
ATOM   1520  C   ASN A 155      14.797   8.630 -11.510  1.00 10.00      A    C  
ATOM   1521  O   ASN A 155      15.838   8.490 -10.860  1.00 10.00      A    O  
ATOM   1522  N   ALA A 156      13.697   9.178 -11.010  1.00 10.00      A    N  
ATOM   1523  HN  ALA A 156      12.904   9.253 -11.579  1.00 10.00      A    H  
ATOM   1524  CA  ALA A 156      13.632   9.667  -9.639  1.00 10.00      A    C  
ATOM   1525  CB  ALA A 156      12.433  10.587  -9.462  1.00 10.00      A    C  
ATOM   1526  C   ALA A 156      13.561   8.505  -8.656  1.00 10.00      A    C  
ATOM   1527  O   ALA A 156      13.107   7.416  -9.006  1.00 10.00      A    O  
ATOM   1528  N   ALA A 157      14.012   8.741  -7.432  1.00 10.00      A    N  
ATOM   1529  HN  ALA A 157      14.344   9.633  -7.210  1.00 10.00      A    H  
ATOM   1530  CA  ALA A 157      14.007   7.713  -6.401  1.00 10.00      A    C  
ATOM   1531  CB  ALA A 157      14.992   8.060  -5.295  1.00 10.00      A    C  
ATOM   1532  C   ALA A 157      12.612   7.513  -5.826  1.00 10.00      A    C  
ATOM   1533  O   ALA A 157      12.012   8.443  -5.285  1.00 10.00      A    O  
ATOM   1534  N   THR A 158      12.103   6.300  -5.962  1.00 10.00      A    N  
ATOM   1535  HN  THR A 158      12.626   5.613  -6.419  1.00 10.00      A    H  
ATOM   1536  CA  THR A 158      10.788   5.953  -5.457  1.00 10.00      A    C  
ATOM   1537  CB  THR A 158      10.337   4.605  -6.049  1.00 10.00      A    C  
ATOM   1538  OG1 THR A 158      11.026   4.381  -7.290  1.00 10.00      A    O  
ATOM   1539  HG1 THR A 158      11.910   4.041  -7.105  1.00 10.00      A    H  
ATOM   1540  CG2 THR A 158       8.836   4.608  -6.299  1.00 10.00      A    C  
ATOM   1541  C   THR A 158      10.827   5.851  -3.933  1.00 10.00      A    C  
ATOM   1542  O   THR A 158      11.797   5.352  -3.366  1.00 10.00      A    O  
ATOM   1543  N   VAL A 159       9.785   6.345  -3.275  1.00 10.00      A    N  
ATOM   1544  HN  VAL A 159       9.049   6.744  -3.780  1.00 10.00      A    H  
ATOM   1545  CA  VAL A 159       9.708   6.307  -1.817  1.00 10.00      A    C  
ATOM   1546  CB  VAL A 159       8.405   6.961  -1.308  1.00 10.00      A    C  
ATOM   1547  CG1 VAL A 159       8.303   6.856   0.205  1.00 10.00      A    C  
ATOM   1548  CG2 VAL A 159       8.323   8.414  -1.748  1.00 10.00      A    C  
ATOM   1549  C   VAL A 159       9.789   4.872  -1.299  1.00 10.00      A    C  
ATOM   1550  O   VAL A 159       9.006   4.014  -1.705  1.00 10.00      A    O  
ATOM   1551  N   LEU A 160      10.751   4.613  -0.420  1.00 10.00      A    N  
ATOM   1552  HN  LEU A 160      11.371   5.332  -0.160  1.00 10.00      A    H  
ATOM   1553  CA  LEU A 160      10.920   3.285   0.153  1.00 10.00      A    C  
ATOM   1554  CB  LEU A 160      12.295   3.138   0.818  1.00 10.00      A    C  
ATOM   1555  CG  LEU A 160      12.729   1.707   1.167  1.00 10.00      A    C  
ATOM   1556  CD1 LEU A 160      14.236   1.556   1.032  1.00 10.00      A    C  
ATOM   1557  CD2 LEU A 160      12.284   1.328   2.573  1.00 10.00      A    C  
ATOM   1558  C   LEU A 160       9.810   2.982   1.153  1.00 10.00      A    C  
ATOM   1559  O   LEU A 160       9.812   3.485   2.281  1.00 10.00      A    O  
ATOM   1560  N   GLN A 161       8.854   2.177   0.726  1.00 10.00      A    N  
ATOM   1561  HN  GLN A 161       8.895   1.832  -0.193  1.00 10.00      A    H  
ATOM   1562  CA  GLN A 161       7.741   1.791   1.575  1.00 10.00      A    C  
ATOM   1563  CB  GLN A 161       6.412   2.103   0.889  1.00 10.00      A    C  
ATOM   1564  CG  GLN A 161       6.400   3.422   0.136  1.00 10.00      A    C  
ATOM   1565  CD  GLN A 161       5.067   3.716  -0.516  1.00 10.00      A    C  
ATOM   1566  OE1 GLN A 161       4.315   2.807  -0.858  1.00 10.00      A    O  
ATOM   1567  NE2 GLN A 161       4.769   4.991  -0.691  1.00 10.00      A    N  
ATOM   1568 HE21 GLN A 161       5.413   5.665  -0.394  1.00 10.00      A    H  
ATOM   1569 HE22 GLN A 161       3.914   5.213  -1.116  1.00 10.00      A    H  
ATOM   1570  C   GLN A 161       7.830   0.304   1.886  1.00 10.00      A    C  
ATOM   1571  O   GLN A 161       8.349  -0.471   1.085  1.00 10.00      A    O  
ATOM   1572  N   LEU A 162       7.330  -0.088   3.045  1.00 10.00      A    N  
ATOM   1573  HN  LEU A 162       6.905   0.568   3.631  1.00 10.00      A    H  
ATOM   1574  CA  LEU A 162       7.363  -1.484   3.451  1.00 10.00      A    C  
ATOM   1575  CB  LEU A 162       7.806  -1.604   4.911  1.00 10.00      A    C  
ATOM   1576  CG  LEU A 162       9.268  -1.257   5.202  1.00 10.00      A    C  
ATOM   1577  CD1 LEU A 162       9.560  -1.404   6.684  1.00 10.00      A    C  
ATOM   1578  CD2 LEU A 162      10.204  -2.135   4.383  1.00 10.00      A    C  
ATOM   1579  C   LEU A 162       5.995  -2.122   3.258  1.00 10.00      A    C  
ATOM   1580  O   LEU A 162       4.977  -1.431   3.312  1.00 10.00      A    O  
ATOM   1581  N   PRO A 163       5.953  -3.443   3.017  1.00 10.00      A    N  
ATOM   1582  CA  PRO A 163       4.697  -4.170   2.811  1.00 10.00      A    C  
ATOM   1583  CB  PRO A 163       5.145  -5.617   2.569  1.00 10.00      A    C  
ATOM   1584  CG  PRO A 163       6.526  -5.692   3.121  1.00 10.00      A    C  
ATOM   1585  CD  PRO A 163       7.123  -4.331   2.926  1.00 10.00      A    C  
ATOM   1586  C   PRO A 163       3.784  -4.094   4.031  1.00 10.00      A    C  
ATOM   1587  O   PRO A 163       4.214  -3.713   5.123  1.00 10.00      A    O  
ATOM   1588  N   GLN A 164       2.531  -4.494   3.849  1.00 10.00      A    N  
ATOM   1589  HN  GLN A 164       2.263  -4.829   2.968  1.00 10.00      A    H  
ATOM   1590  CA  GLN A 164       1.542  -4.457   4.923  1.00 10.00      A    C  
ATOM   1591  CB  GLN A 164       0.126  -4.533   4.346  1.00 10.00      A    C  
ATOM   1592  CG  GLN A 164      -0.186  -3.459   3.314  1.00 10.00      A    C  
ATOM   1593  CD  GLN A 164      -1.607  -3.547   2.793  1.00 10.00      A    C  
ATOM   1594  OE1 GLN A 164      -2.208  -4.614   2.783  1.00 10.00      A    O  
ATOM   1595  NE2 GLN A 164      -2.153  -2.424   2.350  1.00 10.00      A    N  
ATOM   1596 HE21 GLN A 164      -1.619  -1.604   2.380  1.00 10.00      A    H  
ATOM   1597 HE22 GLN A 164      -3.070  -2.464   2.002  1.00 10.00      A    H  
ATOM   1598  C   GLN A 164       1.761  -5.573   5.948  1.00 10.00      A    C  
ATOM   1599  O   GLN A 164       0.806  -6.148   6.464  1.00 10.00      A    O  
ATOM   1600  N   GLY A 165       3.019  -5.849   6.252  1.00 10.00      A    N  
ATOM   1601  HN  GLY A 165       3.736  -5.340   5.819  1.00 10.00      A    H  
ATOM   1602  CA  GLY A 165       3.347  -6.880   7.210  1.00 10.00      A    C  
ATOM   1603  C   GLY A 165       4.745  -6.713   7.770  1.00 10.00      A    C  
ATOM   1604  O   GLY A 165       5.219  -7.555   8.537  1.00 10.00      A    O  
ATOM   1605  N   THR A 166       5.402  -5.620   7.402  1.00 10.00      A    N  
ATOM   1606  HN  THR A 166       4.959  -4.965   6.823  1.00 10.00      A    H  
ATOM   1607  CA  THR A 166       6.755  -5.346   7.860  1.00 10.00      A    C  
ATOM   1608  CB  THR A 166       7.769  -5.518   6.713  1.00 10.00      A    C  
ATOM   1609  OG1 THR A 166       7.532  -6.769   6.051  1.00 10.00      A    O  
ATOM   1610  HG1 THR A 166       6.776  -7.207   6.458  1.00 10.00      A    H  
ATOM   1611  CG2 THR A 166       9.191  -5.496   7.251  1.00 10.00      A    C  
ATOM   1612  C   THR A 166       6.863  -3.929   8.416  1.00 10.00      A    C  
ATOM   1613  O   THR A 166       6.569  -2.955   7.723  1.00 10.00      A    O  
ATOM   1614  N   THR A 167       7.275  -3.823   9.669  1.00 10.00      A    N  
ATOM   1615  HN  THR A 167       7.479  -4.632  10.176  1.00 10.00      A    H  
ATOM   1616  CA  THR A 167       7.429  -2.536  10.319  1.00 10.00      A    C  
ATOM   1617  CB  THR A 167       6.914  -2.595  11.770  1.00 10.00      A    C  
ATOM   1618  OG1 THR A 167       6.904  -3.959  12.230  1.00 10.00      A    O  
ATOM   1619  HG1 THR A 167       6.964  -3.966  13.190  1.00 10.00      A    H  
ATOM   1620  CG2 THR A 167       5.513  -2.013  11.868  1.00 10.00      A    C  
ATOM   1621  C   THR A 167       8.894  -2.110  10.329  1.00 10.00      A    C  
ATOM   1622  O   THR A 167       9.790  -2.940  10.163  1.00 10.00      A    O  
ATOM   1623  N   LEU A 168       9.128  -0.816  10.507  1.00 10.00      A    N  
ATOM   1624  HN  LEU A 168       8.374  -0.207  10.623  1.00 10.00      A    H  
ATOM   1625  CA  LEU A 168      10.480  -0.282  10.556  1.00 10.00      A    C  
ATOM   1626  CB  LEU A 168      10.499   1.166  10.054  1.00 10.00      A    C  
ATOM   1627  CG  LEU A 168      10.668   1.370   8.547  1.00 10.00      A    C  
ATOM   1628  CD1 LEU A 168      10.311   2.797   8.160  1.00 10.00      A    C  
ATOM   1629  CD2 LEU A 168      12.091   1.043   8.119  1.00 10.00      A    C  
ATOM   1630  C   LEU A 168      10.998  -0.332  11.988  1.00 10.00      A    C  
ATOM   1631  O   LEU A 168      10.239  -0.101  12.931  1.00 10.00      A    O  
ATOM   1632  N   PRO A 169      12.286  -0.663  12.174  1.00 10.00      A    N  
ATOM   1633  CA  PRO A 169      12.898  -0.732  13.504  1.00 10.00      A    C  
ATOM   1634  CB  PRO A 169      14.354  -1.114  13.218  1.00 10.00      A    C  
ATOM   1635  CG  PRO A 169      14.325  -1.730  11.862  1.00 10.00      A    C  
ATOM   1636  CD  PRO A 169      13.240  -1.015  11.112  1.00 10.00      A    C  
ATOM   1637  C   PRO A 169      12.835   0.611  14.229  1.00 10.00      A    C  
ATOM   1638  O   PRO A 169      12.743   1.668  13.599  1.00 10.00      A    O  
ATOM   1639  N   LYS A 170      12.892   0.558  15.552  1.00 10.00      A    N  
ATOM   1640  HN  LYS A 170      12.989  -0.313  15.987  1.00 10.00      A    H  
ATOM   1641  CA  LYS A 170      12.826   1.755  16.379  1.00 10.00      A    C  
ATOM   1642  CB  LYS A 170      12.786   1.365  17.861  1.00 10.00      A    C  
ATOM   1643  CG  LYS A 170      12.573   2.527  18.819  1.00 10.00      A    C  
ATOM   1644  CD  LYS A 170      12.557   2.049  20.262  1.00 10.00      A    C  
ATOM   1645  CE  LYS A 170      12.412   3.210  21.231  1.00 10.00      A    C  
ATOM   1646  NZ  LYS A 170      12.403   2.750  22.648  1.00 10.00      A    N  
ATOM   1647  HZ1 LYS A 170      13.292   2.254  22.868  1.00 10.00      A    H  
ATOM   1648  HZ2 LYS A 170      11.608   2.099  22.809  1.00 10.00      A    H  
ATOM   1649  HZ3 LYS A 170      12.305   3.563  23.289  1.00 10.00      A    H  
ATOM   1650  C   LYS A 170      13.999   2.694  16.107  1.00 10.00      A    C  
ATOM   1651  O   LYS A 170      15.126   2.435  16.527  1.00 10.00      A    O  
ATOM   1652  N   GLY A 171      13.725   3.778  15.392  1.00 10.00      A    N  
ATOM   1653  HN  GLY A 171      12.812   3.918  15.062  1.00 10.00      A    H  
ATOM   1654  CA  GLY A 171      14.761   4.745  15.087  1.00 10.00      A    C  
ATOM   1655  C   GLY A 171      15.096   4.806  13.610  1.00 10.00      A    C  
ATOM   1656  O   GLY A 171      15.855   5.673  13.175  1.00 10.00      A    O  
ATOM   1657  N   PHE A 172      14.533   3.892  12.835  1.00 10.00      A    N  
ATOM   1658  HN  PHE A 172      13.926   3.228  13.233  1.00 10.00      A    H  
ATOM   1659  CA  PHE A 172      14.785   3.856  11.403  1.00 10.00      A    C  
ATOM   1660  CB  PHE A 172      15.073   2.428  10.937  1.00 10.00      A    C  
ATOM   1661  CG  PHE A 172      16.457   1.960  11.278  1.00 10.00      A    C  
ATOM   1662  CD1 PHE A 172      17.494   2.124  10.378  1.00 10.00      A    C  
ATOM   1663  CD2 PHE A 172      16.720   1.358  12.496  1.00 10.00      A    C  
ATOM   1664  CE1 PHE A 172      18.768   1.695  10.686  1.00 10.00      A    C  
ATOM   1665  CE2 PHE A 172      17.992   0.927  12.811  1.00 10.00      A    C  
ATOM   1666  CZ  PHE A 172      19.018   1.096  11.904  1.00 10.00      A    C  
ATOM   1667  C   PHE A 172      13.622   4.452  10.632  1.00 10.00      A    C  
ATOM   1668  O   PHE A 172      12.514   3.919  10.645  1.00 10.00      A    O  
ATOM   1669  N   TYR A 173      13.880   5.566   9.965  1.00 10.00      A    N  
ATOM   1670  HN  TYR A 173      14.791   5.931   9.976  1.00 10.00      A    H  
ATOM   1671  CA  TYR A 173      12.854   6.247   9.195  1.00 10.00      A    C  
ATOM   1672  CB  TYR A 173      12.618   7.655   9.748  1.00 10.00      A    C  
ATOM   1673  CG  TYR A 173      12.332   7.669  11.235  1.00 10.00      A    C  
ATOM   1674  CD1 TYR A 173      11.195   7.057  11.750  1.00 10.00      A    C  
ATOM   1675  CD2 TYR A 173      13.206   8.280  12.126  1.00 10.00      A    C  
ATOM   1676  CE1 TYR A 173      10.938   7.054  13.107  1.00 10.00      A    C  
ATOM   1677  CE2 TYR A 173      12.955   8.284  13.486  1.00 10.00      A    C  
ATOM   1678  CZ  TYR A 173      11.820   7.668  13.970  1.00 10.00      A    C  
ATOM   1679  OH  TYR A 173      11.567   7.662  15.323  1.00 10.00      A    O  
ATOM   1680  HH  TYR A 173      11.758   8.527  15.692  1.00 10.00      A    H  
ATOM   1681  C   TYR A 173      13.236   6.282   7.723  1.00 10.00      A    C  
ATOM   1682  O   TYR A 173      14.417   6.349   7.384  1.00 10.00      A    O  
ATOM   1683  N   ALA A 174      12.236   6.232   6.856  1.00 10.00      A    N  
ATOM   1684  HN  ALA A 174      11.317   6.210   7.188  1.00 10.00      A    H  
ATOM   1685  CA  ALA A 174      12.473   6.229   5.421  1.00 10.00      A    C  
ATOM   1686  CB  ALA A 174      11.470   5.325   4.724  1.00 10.00      A    C  
ATOM   1687  C   ALA A 174      12.413   7.629   4.831  1.00 10.00      A    C  
ATOM   1688  O   ALA A 174      11.439   8.361   5.029  1.00 10.00      A    O  
ATOM   1689  N   GLU A 175      13.457   7.995   4.105  1.00 10.00      A    N  
ATOM   1690  HN  GLU A 175      14.213   7.371   4.000  1.00 10.00      A    H  
ATOM   1691  CA  GLU A 175      13.520   9.296   3.466  1.00 10.00      A    C  
ATOM   1692  CB  GLU A 175      14.952   9.616   3.046  1.00 10.00      A    C  
ATOM   1693  CG  GLU A 175      15.877   9.890   4.216  1.00 10.00      A    C  
ATOM   1694  CD  GLU A 175      17.338   9.883   3.824  1.00 10.00      A    C  
ATOM   1695  OE1 GLU A 175      18.165   9.408   4.632  1.00 10.00      A    O  
ATOM   1696  OE2 GLU A 175      17.658  10.355   2.713  1.00 10.00      A    O  
ATOM   1697  C   GLU A 175      12.590   9.329   2.262  1.00 10.00      A    C  
ATOM   1698  O   GLU A 175      12.176   8.282   1.759  1.00 10.00      A    O  
ATOM   1699  N   GLY A 176      12.241  10.526   1.815  1.00 10.00      A    N  
ATOM   1700  HN  GLY A 176      12.598  11.326   2.256  1.00 10.00      A    H  
ATOM   1701  CA  GLY A 176      11.347  10.662   0.679  1.00 10.00      A    C  
ATOM   1702  C   GLY A 176       9.892  10.555   1.096  1.00 10.00      A    C  
ATOM   1703  O   GLY A 176       9.027  11.199   0.511  1.00 10.00      A    O  
ATOM   1704  N   SER A 177       9.638   9.750   2.126  1.00 10.00      A    N  
ATOM   1705  HN  SER A 177      10.385   9.268   2.541  1.00 10.00      A    H  
ATOM   1706  CA  SER A 177       8.292   9.543   2.651  1.00 10.00      A    C  
ATOM   1707  CB  SER A 177       8.309   8.416   3.688  1.00 10.00      A    C  
ATOM   1708  OG  SER A 177       7.551   7.300   3.257  1.00 10.00      A    O  
ATOM   1709  HG  SER A 177       6.610   7.506   3.338  1.00 10.00      A    H  
ATOM   1710  C   SER A 177       7.751  10.818   3.285  1.00 10.00      A    C  
ATOM   1711  O   SER A 177       6.550  10.968   3.490  1.00 10.00      A    O  
ATOM   1712  N   ARG A 178       8.652  11.729   3.611  1.00 10.00      A    N  
ATOM   1713  HN  ARG A 178       9.597  11.552   3.428  1.00 10.00      A    H  
ATOM   1714  CA  ARG A 178       8.264  12.990   4.212  1.00 10.00      A    C  
ATOM   1715  CB  ARG A 178       9.408  13.563   5.049  1.00 10.00      A    C  
ATOM   1716  CG  ARG A 178       9.768  12.696   6.248  1.00 10.00      A    C  
ATOM   1717  CD  ARG A 178      10.784  13.373   7.154  1.00 10.00      A    C  
ATOM   1718  NE  ARG A 178      10.731  12.851   8.518  1.00 10.00      A    N  
ATOM   1719  HE  ARG A 178      10.277  11.991   8.649  1.00 10.00      A    H  
ATOM   1720  CZ  ARG A 178      11.251  13.474   9.579  1.00 10.00      A    C  
ATOM   1721  NH1 ARG A 178      11.868  14.643   9.429  1.00 10.00      A    N  
ATOM   1722 HH11 ARG A 178      12.273  15.133  10.253  1.00 10.00      A    H  
ATOM   1723 HH12 ARG A 178      11.949  15.075   8.484  1.00 10.00      A    H  
ATOM   1724  NH2 ARG A 178      11.144  12.935  10.789  1.00 10.00      A    N  
ATOM   1725 HH21 ARG A 178      10.652  12.024  10.915  1.00 10.00      A    H  
ATOM   1726 HH22 ARG A 178      11.545  13.421  11.618  1.00 10.00      A    H  
ATOM   1727  C   ARG A 178       7.832  13.965   3.126  1.00 10.00      A    C  
ATOM   1728  O   ARG A 178       8.584  14.236   2.190  1.00 10.00      A    O  
ATOM   1729  N   GLY A 179       6.617  14.486   3.259  1.00 10.00      A    N  
ATOM   1730  HN  GLY A 179       6.070  14.227   4.031  1.00 10.00      A    H  
ATOM   1731  CA  GLY A 179       6.081  15.413   2.274  1.00 10.00      A    C  
ATOM   1732  C   GLY A 179       6.850  16.720   2.179  1.00 10.00      A    C  
ATOM   1733  O   GLY A 179       6.655  17.492   1.237  1.00 10.00      A    O  
ATOM   1734  N   GLY A 180       7.730  16.957   3.145  1.00 10.00      A    N  
ATOM   1735  HN  GLY A 180       7.844  16.298   3.854  1.00 10.00      A    H  
ATOM   1736  CA  GLY A 180       8.515  18.175   3.164  1.00 10.00      A    C  
ATOM   1737  C   GLY A 180       9.760  18.118   2.290  1.00 10.00      A    C  
ATOM   1738  O   GLY A 180      10.553  19.054   2.296  1.00 10.00      A    O  
ATOM   1739  N   SER A 181       9.951  17.010   1.570  1.00 10.00      A    N  
ATOM   1740  HN  SER A 181       9.304  16.278   1.637  1.00 10.00      A    H  
ATOM   1741  CA  SER A 181      11.107  16.858   0.686  1.00 10.00      A    C  
ATOM   1742  CB  SER A 181      11.084  15.489  -0.017  1.00 10.00      A    C  
ATOM   1743  OG  SER A 181      11.191  14.413   0.906  1.00 10.00      A    O  
ATOM   1744  HG  SER A 181      10.500  13.770   0.723  1.00 10.00      A    H  
ATOM   1745  C   SER A 181      11.128  17.975  -0.369  1.00 10.00      A    C  
ATOM   1746  O   SER A 181      10.199  18.095  -1.176  1.00 10.00      A    O  
ATOM   1747  N   GLN A 182      12.169  18.798  -0.346  1.00 10.00      A    N  
ATOM   1748  HN  GLN A 182      12.865  18.670   0.329  1.00 10.00      A    H  
ATOM   1749  CA  GLN A 182      12.302  19.892  -1.299  1.00 10.00      A    C  
ATOM   1750  CB  GLN A 182      13.219  20.983  -0.752  1.00 10.00      A    C  
ATOM   1751  CG  GLN A 182      12.505  22.086   0.005  1.00 10.00      A    C  
ATOM   1752  CD  GLN A 182      13.471  23.134   0.530  1.00 10.00      A    C  
ATOM   1753  OE1 GLN A 182      14.625  22.838   0.828  1.00 10.00      A    O  
ATOM   1754  NE2 GLN A 182      13.009  24.371   0.646  1.00 10.00      A    N  
ATOM   1755 HE21 GLN A 182      12.081  24.545   0.392  1.00 10.00      A    H  
ATOM   1756 HE22 GLN A 182      13.620  25.060   0.984  1.00 10.00      A    H  
ATOM   1757  C   GLN A 182      12.843  19.399  -2.639  1.00 10.00      A    C  
ATOM   1758  O   GLN A 182      14.029  19.079  -2.765  1.00 10.00      A    O  
ATOM   1759  N   ALA A 183      11.969  19.320  -3.633  1.00 10.00      A    N  
ATOM   1760  HN  ALA A 183      11.040  19.557  -3.469  1.00 10.00      A    H  
ATOM   1761  CA  ALA A 183      12.364  18.887  -4.962  1.00 10.00      A    C  
ATOM   1762  CB  ALA A 183      11.143  18.480  -5.777  1.00 10.00      A    C  
ATOM   1763  C   ALA A 183      13.132  20.007  -5.660  1.00 10.00      A    C  
ATOM   1764  O   ALA A 183      12.579  21.071  -5.939  1.00 10.00      A    O  
ATOM   1765  N   SER A 184      14.407  19.766  -5.937  1.00 10.00      A    N  
ATOM   1766  HN  SER A 184      14.790  18.898  -5.696  1.00 10.00      A    H  
ATOM   1767  CA  SER A 184      15.257  20.759  -6.581  1.00 10.00      A    C  
ATOM   1768  CB  SER A 184      16.733  20.488  -6.265  1.00 10.00      A    C  
ATOM   1769  OG  SER A 184      17.569  21.498  -6.803  1.00 10.00      A    O  
ATOM   1770  HG  SER A 184      17.200  21.803  -7.636  1.00 10.00      A    H  
ATOM   1771  C   SER A 184      15.025  20.840  -8.095  1.00 10.00      A    C  
ATOM   1772  O   SER A 184      15.940  20.605  -8.889  1.00 10.00      A    O  
ATOM   1773  N   SER A 185      13.806  21.182  -8.489  1.00 10.00      A    N  
ATOM   1774  HN  SER A 185      13.106  21.335  -7.810  1.00 10.00      A    H  
ATOM   1775  CA  SER A 185      13.465  21.323  -9.897  1.00 10.00      A    C  
ATOM   1776  CB  SER A 185      11.948  21.375 -10.050  1.00 10.00      A    C  
ATOM   1777  OG  SER A 185      11.335  21.617  -8.790  1.00 10.00      A    O  
ATOM   1778  HG  SER A 185      11.548  22.508  -8.496  1.00 10.00      A    H  
ATOM   1779  C   SER A 185      14.111  22.588 -10.469  1.00 10.00      A    C  
ATOM   1780  O   SER A 185      13.644  23.703 -10.228  1.00 10.00      A    O  
ATOM   1781  N   ARG A 186      15.201  22.407 -11.203  1.00 10.00      A    N  
ATOM   1782  HN  ARG A 186      15.525  21.492 -11.359  1.00 10.00      A    H  
ATOM   1783  CA  ARG A 186      15.928  23.527 -11.788  1.00 10.00      A    C  
ATOM   1784  CB  ARG A 186      17.329  23.095 -12.220  1.00 10.00      A    C  
ATOM   1785  CG  ARG A 186      18.264  22.780 -11.063  1.00 10.00      A    C  
ATOM   1786  CD  ARG A 186      19.677  22.519 -11.558  1.00 10.00      A    C  
ATOM   1787  NE  ARG A 186      20.658  22.525 -10.473  1.00 10.00      A    N  
ATOM   1788  HE  ARG A 186      20.310  22.492  -9.554  1.00 10.00      A    H  
ATOM   1789  CZ  ARG A 186      21.978  22.570 -10.666  1.00 10.00      A    C  
ATOM   1790  NH1 ARG A 186      22.469  22.615 -11.903  1.00 10.00      A    N  
ATOM   1791 HH11 ARG A 186      21.823  22.615 -12.722  1.00 10.00      A    H  
ATOM   1792 HH12 ARG A 186      23.497  22.650 -12.061  1.00 10.00      A    H  
ATOM   1793  NH2 ARG A 186      22.804  22.567  -9.625  1.00 10.00      A    N  
ATOM   1794 HH21 ARG A 186      23.834  22.601  -9.772  1.00 10.00      A    H  
ATOM   1795 HH22 ARG A 186      22.424  22.530  -8.654  1.00 10.00      A    H  
ATOM   1796  C   ARG A 186      15.178  24.150 -12.961  1.00 10.00      A    C  
ATOM   1797  O   ARG A 186      15.198  23.621 -14.075  1.00 10.00      A    O  
ATOM   1798  N   SER A 187      14.524  25.271 -12.698  1.00 10.00      A    N  
ATOM   1799  HN  SER A 187      14.541  25.628 -11.788  1.00 10.00      A    H  
ATOM   1800  CA  SER A 187      13.770  25.978 -13.718  1.00 10.00      A    C  
ATOM   1801  CB  SER A 187      12.868  27.042 -13.083  1.00 10.00      A    C  
ATOM   1802  OG  SER A 187      11.693  27.246 -13.850  1.00 10.00      A    O  
ATOM   1803  HG  SER A 187      11.761  28.079 -14.324  1.00 10.00      A    H  
ATOM   1804  C   SER A 187      14.713  26.609 -14.731  1.00 10.00      A    C  
ATOM   1805  O   SER A 187      15.626  27.354 -14.373  1.00 10.00      A    O  
ATOM   1806  N   SER A 188      14.489  26.298 -15.995  1.00 10.00      A    N  
ATOM   1807  HN  SER A 188      13.749  25.699 -16.215  1.00 10.00      A    H  
ATOM   1808  CA  SER A 188      15.313  26.808 -17.066  1.00 10.00      A    C  
ATOM   1809  CB  SER A 188      15.290  25.835 -18.243  1.00 10.00      A    C  
ATOM   1810  OG  SER A 188      15.451  24.499 -17.787  1.00 10.00      A    O  
ATOM   1811  HG  SER A 188      16.290  24.417 -17.329  1.00 10.00      A    H  
ATOM   1812  C   SER A 188      14.881  28.215 -17.484  1.00 10.00      A    C  
ATOM   1813  O   SER A 188      14.348  28.426 -18.578  1.00 10.00      A    O  
ATOM   1814  N   SER A 189      15.084  29.168 -16.585  1.00 10.00      A    N  
ATOM   1815  HN  SER A 189      15.470  28.931 -15.709  1.00 10.00      A    H  
ATOM   1816  CA  SER A 189      14.756  30.553 -16.854  1.00 10.00      A    C  
ATOM   1817  CB  SER A 189      14.840  31.363 -15.558  1.00 10.00      A    C  
ATOM   1818  OG  SER A 189      15.382  30.576 -14.506  1.00 10.00      A    O  
ATOM   1819  HG  SER A 189      16.254  30.911 -14.272  1.00 10.00      A    H  
ATOM   1820  C   SER A 189      15.746  31.091 -17.877  1.00 10.00      A    C  
ATOM   1821  O   SER A 189      16.955  31.052 -17.649  1.00 10.00      A    O  
ATOM   1822  N   ARG A 190      15.233  31.562 -19.007  1.00 10.00      A    N  
ATOM   1823  HN  ARG A 190      14.263  31.565 -19.124  1.00 10.00      A    H  
ATOM   1824  CA  ARG A 190      16.079  32.082 -20.074  1.00 10.00      A    C  
ATOM   1825  CB  ARG A 190      15.239  32.553 -21.265  1.00 10.00      A    C  
ATOM   1826  CG  ARG A 190      14.393  31.455 -21.894  1.00 10.00      A    C  
ATOM   1827  CD  ARG A 190      14.310  31.601 -23.406  1.00 10.00      A    C  
ATOM   1828  NE  ARG A 190      14.099  30.311 -24.071  1.00 10.00      A    N  
ATOM   1829  HE  ARG A 190      14.372  29.506 -23.578  1.00 10.00      A    H  
ATOM   1830  CZ  ARG A 190      13.566  30.171 -25.289  1.00 10.00      A    C  
ATOM   1831  NH1 ARG A 190      13.187  31.242 -25.979  1.00 10.00      A    N  
ATOM   1832 HH11 ARG A 190      12.772  31.135 -26.929  1.00 10.00      A    H  
ATOM   1833 HH12 ARG A 190      13.303  32.193 -25.573  1.00 10.00      A    H  
ATOM   1834  NH2 ARG A 190      13.421  28.959 -25.819  1.00 10.00      A    N  
ATOM   1835 HH21 ARG A 190      13.722  28.114 -25.287  1.00 10.00      A    H  
ATOM   1836 HH22 ARG A 190      13.006  28.845 -26.769  1.00 10.00      A    H  
ATOM   1837  C   ARG A 190      16.994  33.194 -19.580  1.00 10.00      A    C  
ATOM   1838  O   ARG A 190      16.541  34.309 -19.333  1.00 10.00      A    O  
ATOM   1839  N   SER A 191      18.269  32.852 -19.407  1.00 10.00      A    N  
ATOM   1840  HN  SER A 191      18.534  31.920 -19.566  1.00 10.00      A    H  
ATOM   1841  CA  SER A 191      19.286  33.787 -18.955  1.00 10.00      A    C  
ATOM   1842  CB  SER A 191      20.667  33.139 -19.132  1.00 10.00      A    C  
ATOM   1843  OG  SER A 191      20.547  31.902 -19.826  1.00 10.00      A    O  
ATOM   1844  HG  SER A 191      20.887  32.002 -20.720  1.00 10.00      A    H  
ATOM   1845  C   SER A 191      19.219  35.104 -19.721  1.00 10.00      A    C  
ATOM   1846  O   SER A 191      19.573  35.167 -20.896  1.00 10.00      A    O  
ATOM   1847  N   ARG A 192      18.742  36.145 -19.049  1.00 10.00      A    N  
ATOM   1848  HN  ARG A 192      18.450  36.019 -18.119  1.00 10.00      A    H  
ATOM   1849  CA  ARG A 192      18.626  37.466 -19.656  1.00 10.00      A    C  
ATOM   1850  CB  ARG A 192      17.235  38.053 -19.397  1.00 10.00      A    C  
ATOM   1851  CG  ARG A 192      16.266  37.822 -20.543  1.00 10.00      A    C  
ATOM   1852  CD  ARG A 192      14.887  38.378 -20.235  1.00 10.00      A    C  
ATOM   1853  NE  ARG A 192      13.998  38.282 -21.394  1.00 10.00      A    N  
ATOM   1854  HE  ARG A 192      14.278  37.683 -22.114  1.00 10.00      A    H  
ATOM   1855  CZ  ARG A 192      12.852  38.951 -21.528  1.00 10.00      A    C  
ATOM   1856  NH1 ARG A 192      12.433  39.771 -20.568  1.00 10.00      A    N  
ATOM   1857 HH11 ARG A 192      11.536  40.292 -20.673  1.00 10.00      A    H  
ATOM   1858 HH12 ARG A 192      13.001  39.897 -19.705  1.00 10.00      A    H  
ATOM   1859  NH2 ARG A 192      12.122  38.795 -22.631  1.00 10.00      A    N  
ATOM   1860 HH21 ARG A 192      11.223  39.312 -22.747  1.00 10.00      A    H  
ATOM   1861 HH22 ARG A 192      12.447  38.158 -23.388  1.00 10.00      A    H  
ATOM   1862  C   ARG A 192      19.710  38.395 -19.130  1.00 10.00      A    C  
ATOM   1863  O   ARG A 192      19.419  39.479 -18.622  1.00 10.00      A    O  
ATOM   1864  N   GLY A 193      20.959  37.929 -19.261  1.00 10.00      A    N  
ATOM   1865  HN  GLY A 193      21.083  37.056 -19.690  1.00 10.00      A    H  
ATOM   1866  CA  GLY A 193      22.139  38.658 -18.794  1.00 10.00      A    C  
ATOM   1867  C   GLY A 193      22.068  40.169 -18.914  1.00 10.00      A    C  
ATOM   1868  O   GLY A 193      21.884  40.709 -20.004  1.00 10.00      A    O  
ATOM   1869  N   ASN A 194      22.258  40.832 -17.777  1.00 10.00      A    N  
ATOM   1870  HN  ASN A 194      22.436  40.319 -16.961  1.00 10.00      A    H  
ATOM   1871  CA  ASN A 194      22.221  42.286 -17.672  1.00 10.00      A    C  
ATOM   1872  CB  ASN A 194      20.871  42.823 -18.152  1.00 10.00      A    C  
ATOM   1873  CG  ASN A 194      20.732  44.324 -18.001  1.00 10.00      A    C  
ATOM   1874  OD1 ASN A 194      21.688  45.079 -18.189  1.00 10.00      A    O  
ATOM   1875  ND2 ASN A 194      19.537  44.760 -17.646  1.00 10.00      A    N  
ATOM   1876 HD21 ASN A 194      18.837  44.098 -17.500  1.00 10.00      A    H  
ATOM   1877 HD22 ASN A 194      19.400  45.718 -17.559  1.00 10.00      A    H  
ATOM   1878  C   ASN A 194      22.453  42.646 -16.212  1.00 10.00      A    C  
ATOM   1879  O   ASN A 194      21.651  42.306 -15.354  1.00 10.00      A    O  
ATOM   1880  N   SER A 195      23.552  43.313 -15.936  1.00 10.00      A    N  
ATOM   1881  HN  SER A 195      24.128  43.615 -16.668  1.00 10.00      A    H  
ATOM   1882  CA  SER A 195      23.910  43.659 -14.569  1.00 10.00      A    C  
ATOM   1883  CB  SER A 195      25.416  43.948 -14.498  1.00 10.00      A    C  
ATOM   1884  OG  SER A 195      25.954  44.203 -15.793  1.00 10.00      A    O  
ATOM   1885  HG  SER A 195      26.591  43.515 -16.013  1.00 10.00      A    H  
ATOM   1886  C   SER A 195      23.115  44.839 -14.006  1.00 10.00      A    C  
ATOM   1887  O   SER A 195      22.073  44.673 -13.372  1.00 10.00      A    O  
ATOM   1888  N   ARG A 196      23.614  46.036 -14.259  1.00 10.00      A    N  
ATOM   1889  HN  ARG A 196      24.446  46.110 -14.777  1.00 10.00      A    H  
ATOM   1890  CA  ARG A 196      23.006  47.237 -13.726  1.00 10.00      A    C  
ATOM   1891  CB  ARG A 196      22.765  48.317 -14.810  1.00 10.00      A    C  
ATOM   1892  CG  ARG A 196      23.916  48.575 -15.770  1.00 10.00      A    C  
ATOM   1893  CD  ARG A 196      23.580  49.727 -16.715  1.00 10.00      A    C  
ATOM   1894  NE  ARG A 196      24.560  49.843 -17.808  1.00 10.00      A    N  
ATOM   1895  HE  ARG A 196      25.052  49.027 -18.036  1.00 10.00      A    H  
ATOM   1896  CZ  ARG A 196      24.827  50.959 -18.519  1.00 10.00      A    C  
ATOM   1897  NH1 ARG A 196      24.192  52.109 -18.286  1.00 10.00      A    N  
ATOM   1898 HH11 ARG A 196      23.464  52.168 -17.547  1.00 10.00      A    H  
ATOM   1899 HH12 ARG A 196      24.423  52.960 -18.849  1.00 10.00      A    H  
ATOM   1900  NH2 ARG A 196      25.753  50.906 -19.476  1.00 10.00      A    N  
ATOM   1901 HH21 ARG A 196      25.986  51.752 -20.042  1.00 10.00      A    H  
ATOM   1902 HH22 ARG A 196      26.252  50.010 -19.666  1.00 10.00      A    H  
ATOM   1903  C   ARG A 196      23.975  47.718 -12.673  1.00 10.00      A    C  
ATOM   1904  O   ARG A 196      25.179  47.631 -12.889  1.00 10.00      A    O  
ATOM   1905  N   ASN A 197      23.501  48.171 -11.536  1.00 10.00      A    N  
ATOM   1906  HN  ASN A 197      22.543  48.211 -11.378  1.00 10.00      A    H  
ATOM   1907  CA  ASN A 197      24.427  48.613 -10.524  1.00 10.00      A    C  
ATOM   1908  CB  ASN A 197      24.290  50.094 -10.216  1.00 10.00      A    C  
ATOM   1909  CG  ASN A 197      25.530  50.819 -10.709  1.00 10.00      A    C  
ATOM   1910  OD1 ASN A 197      26.620  50.624 -10.175  1.00 10.00      A    O  
ATOM   1911  ND2 ASN A 197      25.386  51.656 -11.732  1.00 10.00      A    N  
ATOM   1912 HD21 ASN A 197      24.499  51.773 -12.115  1.00 10.00      A    H  
ATOM   1913 HD22 ASN A 197      26.189  52.109 -12.072  1.00 10.00      A    H  
ATOM   1914  C   ASN A 197      24.524  47.715  -9.298  1.00 10.00      A    C  
ATOM   1915  O   ASN A 197      24.587  46.491  -9.414  1.00 10.00      A    O  
ATOM   1916  N   SER A 198      24.535  48.320  -8.140  1.00 10.00      A    N  
ATOM   1917  HN  SER A 198      24.454  49.286  -8.112  1.00 10.00      A    H  
ATOM   1918  CA  SER A 198      24.643  47.589  -6.895  1.00 10.00      A    C  
ATOM   1919  CB  SER A 198      26.111  47.353  -6.583  1.00 10.00      A    C  
ATOM   1920  OG  SER A 198      26.938  48.128  -7.441  1.00 10.00      A    O  
ATOM   1921  HG  SER A 198      26.516  48.220  -8.298  1.00 10.00      A    H  
ATOM   1922  C   SER A 198      23.959  48.382  -5.790  1.00 10.00      A    C  
ATOM   1923  O   SER A 198      22.968  47.929  -5.217  1.00 10.00      A    O  
ATOM   1924  N   THR A 199      24.531  49.562  -5.513  1.00 10.00      A    N  
ATOM   1925  HN  THR A 199      25.364  49.788  -5.985  1.00 10.00      A    H  
ATOM   1926  CA  THR A 199      24.009  50.521  -4.534  1.00 10.00      A    C  
ATOM   1927  CB  THR A 199      24.739  51.893  -4.722  1.00 10.00      A    C  
ATOM   1928  OG1 THR A 199      24.617  52.344  -6.088  1.00 10.00      A    O  
ATOM   1929  HG1 THR A 199      25.120  53.161  -6.198  1.00 10.00      A    H  
ATOM   1930  CG2 THR A 199      26.225  51.792  -4.399  1.00 10.00      A    C  
ATOM   1931  C   THR A 199      24.061  50.036  -3.049  1.00 10.00      A    C  
ATOM   1932  O   THR A 199      25.060  50.247  -2.354  1.00 10.00      A    O  
ATOM   1933  N   PRO A 200      22.948  49.444  -2.523  1.00 10.00      A    N  
ATOM   1934  CA  PRO A 200      22.885  48.925  -1.134  1.00 10.00      A    C  
ATOM   1935  CB  PRO A 200      21.482  48.309  -1.047  1.00 10.00      A    C  
ATOM   1936  CG  PRO A 200      20.680  48.944  -2.125  1.00 10.00      A    C  
ATOM   1937  CD  PRO A 200      21.644  49.314  -3.212  1.00 10.00      A    C  
ATOM   1938  C   PRO A 200      23.933  47.839  -0.783  1.00 10.00      A    C  
ATOM   1939  O   PRO A 200      24.161  46.928  -1.576  1.00 10.00      A    O  
ATOM   1940  N   GLY A 201      24.533  47.929   0.429  1.00 10.00      A    N  
ATOM   1941  HN  GLY A 201      24.284  48.665   1.028  1.00 10.00      A    H  
ATOM   1942  CA  GLY A 201      25.530  46.953   0.877  1.00 10.00      A    C  
ATOM   1943  C   GLY A 201      25.250  46.433   2.281  1.00 10.00      A    C  
ATOM   1944  O   GLY A 201      24.719  45.330   2.431  1.00 10.00      A    O  
ATOM   1945  N   SER A 202      25.662  47.189   3.304  1.00 10.00      A    N  
ATOM   1946  HN  SER A 202      26.152  48.025   3.126  1.00 10.00      A    H  
ATOM   1947  CA  SER A 202      25.398  46.814   4.695  1.00 10.00      A    C  
ATOM   1948  CB  SER A 202      26.488  47.356   5.640  1.00 10.00      A    C  
ATOM   1949  OG  SER A 202      26.050  47.411   6.987  1.00 10.00      A    O  
ATOM   1950  HG  SER A 202      26.771  47.708   7.552  1.00 10.00      A    H  
ATOM   1951  C   SER A 202      24.033  47.365   5.051  1.00 10.00      A    C  
ATOM   1952  O   SER A 202      23.796  48.564   4.892  1.00 10.00      A    O  
ATOM   1953  N   SER A 203      23.133  46.490   5.486  1.00 10.00      A    N  
ATOM   1954  HN  SER A 203      23.385  45.547   5.579  1.00 10.00      A    H  
ATOM   1955  CA  SER A 203      21.772  46.887   5.838  1.00 10.00      A    C  
ATOM   1956  CB  SER A 203      20.933  46.989   4.565  1.00 10.00      A    C  
ATOM   1957  OG  SER A 203      21.364  46.039   3.597  1.00 10.00      A    O  
ATOM   1958  HG  SER A 203      20.958  45.186   3.786  1.00 10.00      A    H  
ATOM   1959  C   SER A 203      21.182  45.862   6.792  1.00 10.00      A    C  
ATOM   1960  O   SER A 203      20.154  45.252   6.522  1.00 10.00      A    O  
ATOM   1961  N   ARG A 204      21.883  45.685   7.904  1.00 10.00      A    N  
ATOM   1962  HN  ARG A 204      22.675  46.236   8.037  1.00 10.00      A    H  
ATOM   1963  CA  ARG A 204      21.536  44.712   8.941  1.00 10.00      A    C  
ATOM   1964  CB  ARG A 204      22.423  44.885  10.177  1.00 10.00      A    C  
ATOM   1965  CG  ARG A 204      23.908  44.749   9.887  1.00 10.00      A    C  
ATOM   1966  CD  ARG A 204      24.733  44.611  11.158  1.00 10.00      A    C  
ATOM   1967  NE  ARG A 204      26.165  44.566  10.843  1.00 10.00      A    N  
ATOM   1968  HE  ARG A 204      26.415  44.762   9.916  1.00 10.00      A    H  
ATOM   1969  CZ  ARG A 204      27.139  44.277  11.715  1.00 10.00      A    C  
ATOM   1970  NH1 ARG A 204      26.856  43.996  12.983  1.00 10.00      A    N  
ATOM   1971 HH11 ARG A 204      27.621  43.772  13.655  1.00 10.00      A    H  
ATOM   1972 HH12 ARG A 204      25.868  43.999  13.312  1.00 10.00      A    H  
ATOM   1973  NH2 ARG A 204      28.407  44.271  11.305  1.00 10.00      A    N  
ATOM   1974 HH21 ARG A 204      28.638  44.490  10.312  1.00 10.00      A    H  
ATOM   1975 HH22 ARG A 204      29.177  44.048  11.971  1.00 10.00      A    H  
ATOM   1976  C   ARG A 204      20.062  44.685   9.343  1.00 10.00      A    C  
ATOM   1977  O   ARG A 204      19.453  45.720   9.607  1.00 10.00      A    O  
ATOM   1978  N   GLY A 205      19.516  43.473   9.394  1.00 10.00      A    N  
ATOM   1979  HN  GLY A 205      20.063  42.696   9.153  1.00 10.00      A    H  
ATOM   1980  CA  GLY A 205      18.139  43.266   9.790  1.00 10.00      A    C  
ATOM   1981  C   GLY A 205      18.080  42.240  10.910  1.00 10.00      A    C  
ATOM   1982  O   GLY A 205      18.359  41.061  10.694  1.00 10.00      A    O  
ATOM   1983  N   ASN A 206      17.758  42.697  12.113  1.00 10.00      A    N  
ATOM   1984  HN  ASN A 206      17.550  43.645  12.217  1.00 10.00      A    H  
ATOM   1985  CA  ASN A 206      17.701  41.826  13.289  1.00 10.00      A    C  
ATOM   1986  CB  ASN A 206      17.637  42.660  14.574  1.00 10.00      A    C  
ATOM   1987  CG  ASN A 206      18.032  41.873  15.811  1.00 10.00      A    C  
ATOM   1988  OD1 ASN A 206      18.940  41.046  15.773  1.00 10.00      A    O  
ATOM   1989  ND2 ASN A 206      17.349  42.126  16.917  1.00 10.00      A    N  
ATOM   1990 HD21 ASN A 206      16.635  42.795  16.877  1.00 10.00      A    H  
ATOM   1991 HD22 ASN A 206      17.584  41.629  17.726  1.00 10.00      A    H  
ATOM   1992  C   ASN A 206      16.526  40.851  13.246  1.00 10.00      A    C  
ATOM   1993  O   ASN A 206      15.423  41.170  13.693  1.00 10.00      A    O  
ATOM   1994  N   SER A 207      16.770  39.670  12.697  1.00 10.00      A    N  
ATOM   1995  HN  SER A 207      17.658  39.493  12.327  1.00 10.00      A    H  
ATOM   1996  CA  SER A 207      15.752  38.636  12.604  1.00 10.00      A    C  
ATOM   1997  CB  SER A 207      15.890  37.891  11.274  1.00 10.00      A    C  
ATOM   1998  OG  SER A 207      16.045  38.800  10.195  1.00 10.00      A    O  
ATOM   1999  HG  SER A 207      15.511  38.510   9.453  1.00 10.00      A    H  
ATOM   2000  C   SER A 207      15.878  37.660  13.775  1.00 10.00      A    C  
ATOM   2001  O   SER A 207      16.985  37.283  14.158  1.00 10.00      A    O  
ATOM   2002  N   PRO A 208      14.744  37.248  14.368  1.00 10.00      A    N  
ATOM   2003  CA  PRO A 208      14.738  36.320  15.504  1.00 10.00      A    C  
ATOM   2004  CB  PRO A 208      13.275  36.314  15.956  1.00 10.00      A    C  
ATOM   2005  CG  PRO A 208      12.501  36.721  14.748  1.00 10.00      A    C  
ATOM   2006  CD  PRO A 208      13.384  37.664  13.982  1.00 10.00      A    C  
ATOM   2007  C   PRO A 208      15.184  34.909  15.118  1.00 10.00      A    C  
ATOM   2008  O   PRO A 208      14.615  34.289  14.214  1.00 10.00      A    O  
ATOM   2009  N   ALA A 209      16.209  34.416  15.804  1.00 10.00      A    N  
ATOM   2010  HN  ALA A 209      16.629  34.971  16.493  1.00 10.00      A    H  
ATOM   2011  CA  ALA A 209      16.734  33.079  15.554  1.00 10.00      A    C  
ATOM   2012  CB  ALA A 209      18.021  32.861  16.335  1.00 10.00      A    C  
ATOM   2013  C   ALA A 209      15.700  32.017  15.917  1.00 10.00      A    C  
ATOM   2014  O   ALA A 209      15.194  31.983  17.040  1.00 10.00      A    O  
ATOM   2015  N   ARG A 210      15.386  31.158  14.957  1.00 10.00      A    N  
ATOM   2016  HN  ARG A 210      15.832  31.233  14.090  1.00 10.00      A    H  
ATOM   2017  CA  ARG A 210      14.409  30.098  15.164  1.00 10.00      A    C  
ATOM   2018  CB  ARG A 210      13.870  29.597  13.821  1.00 10.00      A    C  
ATOM   2019  CG  ARG A 210      12.953  30.576  13.105  1.00 10.00      A    C  
ATOM   2020  CD  ARG A 210      12.427  29.989  11.801  1.00 10.00      A    C  
ATOM   2021  NE  ARG A 210      11.260  30.724  11.301  1.00 10.00      A    N  
ATOM   2022  HE  ARG A 210      10.900  31.435  11.879  1.00 10.00      A    H  
ATOM   2023  CZ  ARG A 210      10.667  30.489  10.127  1.00 10.00      A    C  
ATOM   2024  NH1 ARG A 210      11.129  29.538   9.317  1.00 10.00      A    N  
ATOM   2025 HH11 ARG A 210      11.957  28.970   9.595  1.00 10.00      A    H  
ATOM   2026 HH12 ARG A 210      10.665  29.356   8.401  1.00 10.00      A    H  
ATOM   2027  NH2 ARG A 210       9.604  31.203   9.765  1.00 10.00      A    N  
ATOM   2028 HH21 ARG A 210       9.137  31.025   8.851  1.00 10.00      A    H  
ATOM   2029 HH22 ARG A 210       9.232  31.946  10.396  1.00 10.00      A    H  
ATOM   2030  C   ARG A 210      15.022  28.940  15.941  1.00 10.00      A    C  
ATOM   2031  O   ARG A 210      16.015  28.351  15.515  1.00 10.00      A    O  
ATOM   2032  N   MET A 211      14.430  28.623  17.084  1.00 10.00      A    N  
ATOM   2033  HN  MET A 211      13.646  29.134  17.375  1.00 10.00      A    H  
ATOM   2034  CA  MET A 211      14.918  27.536  17.919  1.00 10.00      A    C  
ATOM   2035  CB  MET A 211      14.395  27.676  19.350  1.00 10.00      A    C  
ATOM   2036  CG  MET A 211      15.014  28.829  20.123  1.00 10.00      A    C  
ATOM   2037  SD  MET A 211      14.391  28.953  21.810  1.00 10.00      A    S  
ATOM   2038  CE  MET A 211      15.412  30.279  22.448  1.00 10.00      A    C  
ATOM   2039  C   MET A 211      14.522  26.186  17.343  1.00 10.00      A    C  
ATOM   2040  O   MET A 211      13.337  25.871  17.221  1.00 10.00      A    O  
ATOM   2041  N   ALA A 212      15.522  25.403  16.967  1.00 10.00      A    N  
ATOM   2042  HN  ALA A 212      16.442  25.722  17.068  1.00 10.00      A    H  
ATOM   2043  CA  ALA A 212      15.285  24.084  16.410  1.00 10.00      A    C  
ATOM   2044  CB  ALA A 212      16.530  23.573  15.699  1.00 10.00      A    C  
ATOM   2045  C   ALA A 212      14.860  23.119  17.505  1.00 10.00      A    C  
ATOM   2046  O   ALA A 212      15.681  22.666  18.302  1.00 10.00      A    O  
ATOM   2047  N   SER A 213      13.570  22.840  17.559  1.00 10.00      A    N  
ATOM   2048  HN  SER A 213      12.966  23.258  16.914  1.00 10.00      A    H  
ATOM   2049  CA  SER A 213      13.029  21.928  18.547  1.00 10.00      A    C  
ATOM   2050  CB  SER A 213      11.629  22.383  18.975  1.00 10.00      A    C  
ATOM   2051  OG  SER A 213      11.387  22.079  20.336  1.00 10.00      A    O  
ATOM   2052  HG  SER A 213      11.535  22.865  20.868  1.00 10.00      A    H  
ATOM   2053  C   SER A 213      12.981  20.522  17.963  1.00 10.00      A    C  
ATOM   2054  O   SER A 213      13.191  20.337  16.762  1.00 10.00      A    O  
ATOM   2055  N   GLY A 214      12.688  19.539  18.802  1.00 10.00      A    N  
ATOM   2056  HN  GLY A 214      12.505  19.748  19.741  1.00 10.00      A    H  
ATOM   2057  CA  GLY A 214      12.630  18.166  18.345  1.00 10.00      A    C  
ATOM   2058  C   GLY A 214      11.307  17.815  17.688  1.00 10.00      A    C  
ATOM   2059  O   GLY A 214      10.695  16.799  18.021  1.00 10.00      A    O  
ATOM   2060  N   GLY A 215      10.864  18.653  16.755  1.00 10.00      A    N  
ATOM   2061  HN  GLY A 215      11.396  19.448  16.533  1.00 10.00      A    H  
ATOM   2062  CA  GLY A 215       9.616  18.401  16.060  1.00 10.00      A    C  
ATOM   2063  C   GLY A 215       9.768  17.281  15.055  1.00 10.00      A    C  
ATOM   2064  O   GLY A 215       9.972  17.527  13.868  1.00 10.00      A    O  
ATOM   2065  N   GLY A 216       9.693  16.050  15.535  1.00 10.00      A    N  
ATOM   2066  HN  GLY A 216       9.537  15.919  16.497  1.00 10.00      A    H  
ATOM   2067  CA  GLY A 216       9.848  14.906  14.661  1.00 10.00      A    C  
ATOM   2068  C   GLY A 216       8.597  14.064  14.562  1.00 10.00      A    C  
ATOM   2069  O   GLY A 216       8.338  13.454  13.525  1.00 10.00      A    O  
ATOM   2070  N   GLU A 217       7.818  14.043  15.635  1.00 10.00      A    N  
ATOM   2071  HN  GLU A 217       8.077  14.561  16.425  1.00 10.00      A    H  
ATOM   2072  CA  GLU A 217       6.588  13.265  15.682  1.00 10.00      A    C  
ATOM   2073  CB  GLU A 217       5.998  13.328  17.091  1.00 10.00      A    C  
ATOM   2074  CG  GLU A 217       7.046  13.115  18.176  1.00 10.00      A    C  
ATOM   2075  CD  GLU A 217       6.514  13.319  19.578  1.00 10.00      A    C  
ATOM   2076  OE1 GLU A 217       6.413  12.323  20.322  1.00 10.00      A    O  
ATOM   2077  OE2 GLU A 217       6.214  14.476  19.935  1.00 10.00      A    O  
ATOM   2078  C   GLU A 217       5.586  13.752  14.638  1.00 10.00      A    C  
ATOM   2079  O   GLU A 217       4.823  12.963  14.080  1.00 10.00      A    O  
ATOM   2080  N   THR A 218       5.616  15.048  14.352  1.00 10.00      A    N  
ATOM   2081  HN  THR A 218       6.252  15.630  14.822  1.00 10.00      A    H  
ATOM   2082  CA  THR A 218       4.718  15.637  13.370  1.00 10.00      A    C  
ATOM   2083  CB  THR A 218       4.878  17.169  13.341  1.00 10.00      A    C  
ATOM   2084  OG1 THR A 218       6.011  17.543  14.141  1.00 10.00      A    O  
ATOM   2085  HG1 THR A 218       6.060  18.504  14.201  1.00 10.00      A    H  
ATOM   2086  CG2 THR A 218       3.631  17.847  13.888  1.00 10.00      A    C  
ATOM   2087  C   THR A 218       4.976  15.076  11.969  1.00 10.00      A    C  
ATOM   2088  O   THR A 218       4.042  14.710  11.258  1.00 10.00      A    O  
ATOM   2089  N   ALA A 219       6.250  14.973  11.599  1.00 10.00      A    N  
ATOM   2090  HN  ALA A 219       6.950  15.234  12.232  1.00 10.00      A    H  
ATOM   2091  CA  ALA A 219       6.634  14.474  10.279  1.00 10.00      A    C  
ATOM   2092  CB  ALA A 219       7.976  15.053   9.858  1.00 10.00      A    C  
ATOM   2093  C   ALA A 219       6.669  12.947  10.225  1.00 10.00      A    C  
ATOM   2094  O   ALA A 219       7.063  12.361   9.214  1.00 10.00      A    O  
ATOM   2095  N   LEU A 220       6.259  12.307  11.310  1.00 10.00      A    N  
ATOM   2096  HN  LEU A 220       5.959  12.823  12.087  1.00 10.00      A    H  
ATOM   2097  CA  LEU A 220       6.246  10.854  11.374  1.00 10.00      A    C  
ATOM   2098  CB  LEU A 220       6.476  10.379  12.813  1.00 10.00      A    C  
ATOM   2099  CG  LEU A 220       7.740   9.549  13.062  1.00 10.00      A    C  
ATOM   2100  CD1 LEU A 220       8.952  10.190  12.395  1.00 10.00      A    C  
ATOM   2101  CD2 LEU A 220       7.975   9.379  14.556  1.00 10.00      A    C  
ATOM   2102  C   LEU A 220       4.933  10.298  10.834  1.00 10.00      A    C  
ATOM   2103  O   LEU A 220       4.911   9.275  10.143  1.00 10.00      A    O  
ATOM   2104  N   ALA A 221       3.843  10.989  11.145  1.00 10.00      A    N  
ATOM   2105  HN  ALA A 221       3.936  11.798  11.692  1.00 10.00      A    H  
ATOM   2106  CA  ALA A 221       2.514  10.575  10.710  1.00 10.00      A    C  
ATOM   2107  CB  ALA A 221       1.453  11.498  11.289  1.00 10.00      A    C  
ATOM   2108  C   ALA A 221       2.400  10.517   9.187  1.00 10.00      A    C  
ATOM   2109  O   ALA A 221       1.922   9.529   8.636  1.00 10.00      A    O  
ATOM   2110  N   LEU A 222       2.854  11.570   8.508  1.00 10.00      A    N  
ATOM   2111  HN  LEU A 222       3.249  12.321   8.996  1.00 10.00      A    H  
ATOM   2112  CA  LEU A 222       2.781  11.622   7.049  1.00 10.00      A    C  
ATOM   2113  CB  LEU A 222       3.174  13.007   6.519  1.00 10.00      A    C  
ATOM   2114  CG  LEU A 222       2.623  14.217   7.278  1.00 10.00      A    C  
ATOM   2115  CD1 LEU A 222       3.685  14.795   8.195  1.00 10.00      A    C  
ATOM   2116  CD2 LEU A 222       2.127  15.281   6.313  1.00 10.00      A    C  
ATOM   2117  C   LEU A 222       3.673  10.557   6.424  1.00 10.00      A    C  
ATOM   2118  O   LEU A 222       3.317   9.948   5.416  1.00 10.00      A    O  
ATOM   2119  N   LEU A 223       4.818  10.327   7.054  1.00 10.00      A    N  
ATOM   2120  HN  LEU A 223       5.019  10.832   7.869  1.00 10.00      A    H  
ATOM   2121  CA  LEU A 223       5.783   9.346   6.579  1.00 10.00      A    C  
ATOM   2122  CB  LEU A 223       6.983   9.291   7.540  1.00 10.00      A    C  
ATOM   2123  CG  LEU A 223       8.228   8.528   7.067  1.00 10.00      A    C  
ATOM   2124  CD1 LEU A 223       9.488   9.198   7.593  1.00 10.00      A    C  
ATOM   2125  CD2 LEU A 223       8.181   7.074   7.515  1.00 10.00      A    C  
ATOM   2126  C   LEU A 223       5.148   7.964   6.450  1.00 10.00      A    C  
ATOM   2127  O   LEU A 223       5.258   7.318   5.414  1.00 10.00      A    O  
ATOM   2128  N   LEU A 224       4.463   7.534   7.500  1.00 10.00      A    N  
ATOM   2129  HN  LEU A 224       4.380   8.119   8.286  1.00 10.00      A    H  
ATOM   2130  CA  LEU A 224       3.837   6.216   7.527  1.00 10.00      A    C  
ATOM   2131  CB  LEU A 224       3.630   5.773   8.980  1.00 10.00      A    C  
ATOM   2132  CG  LEU A 224       4.530   4.649   9.496  1.00 10.00      A    C  
ATOM   2133  CD1 LEU A 224       5.949   5.149   9.709  1.00 10.00      A    C  
ATOM   2134  CD2 LEU A 224       3.965   4.064  10.783  1.00 10.00      A    C  
ATOM   2135  C   LEU A 224       2.493   6.151   6.799  1.00 10.00      A    C  
ATOM   2136  O   LEU A 224       2.195   5.163   6.127  1.00 10.00      A    O  
ATOM   2137  N   LEU A 225       1.701   7.205   6.913  1.00 10.00      A    N  
ATOM   2138  HN  LEU A 225       2.029   8.003   7.387  1.00 10.00      A    H  
ATOM   2139  CA  LEU A 225       0.357   7.221   6.337  1.00 10.00      A    C  
ATOM   2140  CB  LEU A 225      -0.495   8.358   6.896  1.00 10.00      A    C  
ATOM   2141  CG  LEU A 225      -1.340   8.003   8.125  1.00 10.00      A    C  
ATOM   2142  CD1 LEU A 225      -0.550   7.151   9.110  1.00 10.00      A    C  
ATOM   2143  CD2 LEU A 225      -1.848   9.258   8.804  1.00 10.00      A    C  
ATOM   2144  C   LEU A 225       0.279   7.135   4.819  1.00 10.00      A    C  
ATOM   2145  O   LEU A 225      -0.591   6.447   4.288  1.00 10.00      A    O  
ATOM   2146  N   ASP A 226       1.164   7.818   4.116  1.00 10.00      A    N  
ATOM   2147  HN  ASP A 226       1.851   8.350   4.576  1.00 10.00      A    H  
ATOM   2148  CA  ASP A 226       1.135   7.775   2.660  1.00 10.00      A    C  
ATOM   2149  CB  ASP A 226       2.048   8.834   2.048  1.00 10.00      A    C  
ATOM   2150  CG  ASP A 226       2.426   8.497   0.626  1.00 10.00      A    C  
ATOM   2151  OD1 ASP A 226       1.749   8.968  -0.311  1.00 10.00      A    O  
ATOM   2152  OD2 ASP A 226       3.389   7.737   0.445  1.00 10.00      A    O  
ATOM   2153  C   ASP A 226       1.491   6.379   2.154  1.00 10.00      A    C  
ATOM   2154  O   ASP A 226       0.833   5.851   1.257  1.00 10.00      A    O  
ATOM   2155  N   ARG A 227       2.525   5.786   2.751  1.00 10.00      A    N  
ATOM   2156  HN  ARG A 227       3.014   6.276   3.443  1.00 10.00      A    H  
ATOM   2157  CA  ARG A 227       2.971   4.440   2.387  1.00 10.00      A    C  
ATOM   2158  CB  ARG A 227       4.075   3.975   3.340  1.00 10.00      A    C  
ATOM   2159  CG  ARG A 227       5.328   4.833   3.318  1.00 10.00      A    C  
ATOM   2160  CD  ARG A 227       6.135   4.648   4.593  1.00 10.00      A    C  
ATOM   2161  NE  ARG A 227       7.451   4.063   4.346  1.00 10.00      A    N  
ATOM   2162  HE  ARG A 227       7.963   4.414   3.580  1.00 10.00      A    H  
ATOM   2163  CZ  ARG A 227       7.990   3.111   5.105  1.00 10.00      A    C  
ATOM   2164  NH1 ARG A 227       7.325   2.644   6.159  1.00 10.00      A    N  
ATOM   2165 HH11 ARG A 227       7.740   1.899   6.757  1.00 10.00      A    H  
ATOM   2166 HH12 ARG A 227       6.381   3.025   6.391  1.00 10.00      A    H  
ATOM   2167  NH2 ARG A 227       9.184   2.617   4.801  1.00 10.00      A    N  
ATOM   2168 HH21 ARG A 227       9.702   2.977   3.960  1.00 10.00      A    H  
ATOM   2169 HH22 ARG A 227       9.614   1.874   5.390  1.00 10.00      A    H  
ATOM   2170  C   ARG A 227       1.807   3.455   2.444  1.00 10.00      A    C  
ATOM   2171  O   ARG A 227       1.610   2.651   1.535  1.00 10.00      A    O  
ATOM   2172  N   LEU A 228       1.034   3.530   3.523  1.00 10.00      A    N  
ATOM   2173  HN  LEU A 228       1.246   4.190   4.218  1.00 10.00      A    H  
ATOM   2174  CA  LEU A 228      -0.118   2.656   3.700  1.00 10.00      A    C  
ATOM   2175  CB  LEU A 228      -0.678   2.775   5.120  1.00 10.00      A    C  
ATOM   2176  CG  LEU A 228       0.041   1.966   6.203  1.00 10.00      A    C  
ATOM   2177  CD1 LEU A 228      -0.474   2.346   7.583  1.00 10.00      A    C  
ATOM   2178  CD2 LEU A 228      -0.132   0.472   5.961  1.00 10.00      A    C  
ATOM   2179  C   LEU A 228      -1.204   2.971   2.676  1.00 10.00      A    C  
ATOM   2180  O   LEU A 228      -1.904   2.071   2.206  1.00 10.00      A    O  
ATOM   2181  N   ASN A 229      -1.323   4.245   2.322  1.00 10.00      A    N  
ATOM   2182  HN  ASN A 229      -0.718   4.909   2.717  1.00 10.00      A    H  
ATOM   2183  CA  ASN A 229      -2.323   4.685   1.355  1.00 10.00      A    C  
ATOM   2184  CB  ASN A 229      -2.421   6.214   1.309  1.00 10.00      A    C  
ATOM   2185  CG  ASN A 229      -3.314   6.784   2.395  1.00 10.00      A    C  
ATOM   2186  OD1 ASN A 229      -4.184   6.100   2.922  1.00 10.00      A    O  
ATOM   2187  ND2 ASN A 229      -3.110   8.050   2.734  1.00 10.00      A    N  
ATOM   2188 HD21 ASN A 229      -2.401   8.546   2.273  1.00 10.00      A    H  
ATOM   2189 HD22 ASN A 229      -3.681   8.440   3.424  1.00 10.00      A    H  
ATOM   2190  C   ASN A 229      -2.025   4.139  -0.035  1.00 10.00      A    C  
ATOM   2191  O   ASN A 229      -2.893   3.547  -0.672  1.00 10.00      A    O  
ATOM   2192  N   GLN A 230      -0.785   4.322  -0.490  1.00 10.00      A    N  
ATOM   2193  HN  GLN A 230      -0.130   4.787   0.079  1.00 10.00      A    H  
ATOM   2194  CA  GLN A 230      -0.372   3.850  -1.813  1.00 10.00      A    C  
ATOM   2195  CB  GLN A 230       1.052   4.302  -2.137  1.00 10.00      A    C  
ATOM   2196  CG  GLN A 230       1.283   5.793  -1.960  1.00 10.00      A    C  
ATOM   2197  CD  GLN A 230       2.500   6.289  -2.711  1.00 10.00      A    C  
ATOM   2198  OE1 GLN A 230       2.782   5.851  -3.823  1.00 10.00      A    O  
ATOM   2199  NE2 GLN A 230       3.246   7.187  -2.096  1.00 10.00      A    N  
ATOM   2200 HE21 GLN A 230       2.974   7.482  -1.186  1.00 10.00      A    H  
ATOM   2201 HE22 GLN A 230       4.036   7.527  -2.554  1.00 10.00      A    H  
ATOM   2202  C   GLN A 230      -0.486   2.332  -1.920  1.00 10.00      A    C  
ATOM   2203  O   GLN A 230      -0.705   1.787  -3.004  1.00 10.00      A    O  
ATOM   2204  N   LEU A 231      -0.334   1.659  -0.789  1.00 10.00      A    N  
ATOM   2205  HN  LEU A 231      -0.131   2.152   0.034  1.00 10.00      A    H  
ATOM   2206  CA  LEU A 231      -0.442   0.210  -0.737  1.00 10.00      A    C  
ATOM   2207  CB  LEU A 231       0.002  -0.292   0.638  1.00 10.00      A    C  
ATOM   2208  CG  LEU A 231       1.439  -0.789   0.753  1.00 10.00      A    C  
ATOM   2209  CD1 LEU A 231       1.895  -0.748   2.202  1.00 10.00      A    C  
ATOM   2210  CD2 LEU A 231       1.556  -2.199   0.193  1.00 10.00      A    C  
ATOM   2211  C   LEU A 231      -1.885  -0.215  -0.977  1.00 10.00      A    C  
ATOM   2212  O   LEU A 231      -2.160  -1.112  -1.774  1.00 10.00      A    O  
ATOM   2213  N   GLU A 232      -2.798   0.462  -0.291  1.00 10.00      A    N  
ATOM   2214  HN  GLU A 232      -2.504   1.197   0.291  1.00 10.00      A    H  
ATOM   2215  CA  GLU A 232      -4.223   0.170  -0.377  1.00 10.00      A    C  
ATOM   2216  CB  GLU A 232      -4.982   1.018   0.643  1.00 10.00      A    C  
ATOM   2217  CG  GLU A 232      -6.393   0.541   0.938  1.00 10.00      A    C  
ATOM   2218  CD  GLU A 232      -7.122   1.471   1.884  1.00 10.00      A    C  
ATOM   2219  OE1 GLU A 232      -8.298   1.209   2.193  1.00 10.00      A    O  
ATOM   2220  OE2 GLU A 232      -6.515   2.468   2.331  1.00 10.00      A    O  
ATOM   2221  C   GLU A 232      -4.773   0.413  -1.781  1.00 10.00      A    C  
ATOM   2222  O   GLU A 232      -5.626  -0.337  -2.261  1.00 10.00      A    O  
ATOM   2223  N   SER A 233      -4.277   1.451  -2.440  1.00 10.00      A    N  
ATOM   2224  HN  SER A 233      -3.599   2.017  -2.009  1.00 10.00      A    H  
ATOM   2225  CA  SER A 233      -4.726   1.791  -3.785  1.00 10.00      A    C  
ATOM   2226  CB  SER A 233      -4.192   3.169  -4.184  1.00 10.00      A    C  
ATOM   2227  OG  SER A 233      -2.961   3.442  -3.536  1.00 10.00      A    O  
ATOM   2228  HG  SER A 233      -2.250   2.949  -3.965  1.00 10.00      A    H  
ATOM   2229  C   SER A 233      -4.307   0.742  -4.815  1.00 10.00      A    C  
ATOM   2230  O   SER A 233      -4.792   0.744  -5.947  1.00 10.00      A    O  
ATOM   2231  N   LYS A 234      -3.411  -0.157  -4.424  1.00 10.00      A    N  
ATOM   2232  HN  LYS A 234      -3.062  -0.124  -3.507  1.00 10.00      A    H  
ATOM   2233  CA  LYS A 234      -2.938  -1.187  -5.335  1.00 10.00      A    C  
ATOM   2234  CB  LYS A 234      -1.410  -1.272  -5.337  1.00 10.00      A    C  
ATOM   2235  CG  LYS A 234      -0.839  -1.854  -6.621  1.00 10.00      A    C  
ATOM   2236  CD  LYS A 234       0.656  -2.098  -6.516  1.00 10.00      A    C  
ATOM   2237  CE  LYS A 234       1.197  -2.718  -7.796  1.00 10.00      A    C  
ATOM   2238  NZ  LYS A 234       0.587  -4.047  -8.076  1.00 10.00      A    N  
ATOM   2239  HZ1 LYS A 234      -0.450  -3.962  -8.124  1.00 10.00      A    H  
ATOM   2240  HZ2 LYS A 234       0.834  -4.719  -7.323  1.00 10.00      A    H  
ATOM   2241  HZ3 LYS A 234       0.936  -4.417  -8.983  1.00 10.00      A    H  
ATOM   2242  C   LYS A 234      -3.556  -2.554  -5.045  1.00 10.00      A    C  
ATOM   2243  O   LYS A 234      -3.313  -3.517  -5.778  1.00 10.00      A    O  
ATOM   2244  N   VAL A 235      -4.354  -2.647  -3.986  1.00 10.00      A    N  
ATOM   2245  HN  VAL A 235      -4.525  -1.851  -3.437  1.00 10.00      A    H  
ATOM   2246  CA  VAL A 235      -4.997  -3.913  -3.635  1.00 10.00      A    C  
ATOM   2247  CB  VAL A 235      -5.402  -3.973  -2.141  1.00 10.00      A    C  
ATOM   2248  CG1 VAL A 235      -5.827  -5.384  -1.753  1.00 10.00      A    C  
ATOM   2249  CG2 VAL A 235      -4.263  -3.497  -1.252  1.00 10.00      A    C  
ATOM   2250  C   VAL A 235      -6.230  -4.119  -4.513  1.00 10.00      A    C  
ATOM   2251  O   VAL A 235      -7.358  -3.965  -4.057  1.00 10.00      A    O  
ATOM   2252  N   SER A 236      -6.003  -4.454  -5.777  1.00 10.00      A    N  
ATOM   2253  HN  SER A 236      -5.077  -4.583  -6.078  1.00 10.00      A    H  
ATOM   2254  CA  SER A 236      -7.090  -4.648  -6.726  1.00 10.00      A    C  
ATOM   2255  CB  SER A 236      -7.113  -3.488  -7.729  1.00 10.00      A    C  
ATOM   2256  OG  SER A 236      -8.435  -3.184  -8.155  1.00 10.00      A    O  
ATOM   2257  HG  SER A 236      -8.389  -2.594  -8.916  1.00 10.00      A    H  
ATOM   2258  C   SER A 236      -6.962  -5.983  -7.460  1.00 10.00      A    C  
ATOM   2259  O   SER A 236      -6.065  -6.776  -7.172  1.00 10.00      A    O  
ATOM   2260  N   GLY A 237      -7.866  -6.213  -8.411  1.00 10.00      A    N  
ATOM   2261  HN  GLY A 237      -8.537  -5.530  -8.604  1.00 10.00      A    H  
ATOM   2262  CA  GLY A 237      -7.858  -7.447  -9.176  1.00 10.00      A    C  
ATOM   2263  C   GLY A 237      -6.746  -7.481 -10.207  1.00 10.00      A    C  
ATOM   2264  O   GLY A 237      -6.299  -6.436 -10.681  1.00 10.00      A    O  
ATOM   2265  N   LYS A 238      -6.310  -8.685 -10.562  1.00 10.00      A    N  
ATOM   2266  HN  LYS A 238      -6.723  -9.474 -10.157  1.00 10.00      A    H  
ATOM   2267  CA  LYS A 238      -5.234  -8.864 -11.534  1.00 10.00      A    C  
ATOM   2268  CB  LYS A 238      -4.675 -10.289 -11.470  1.00 10.00      A    C  
ATOM   2269  CG  LYS A 238      -3.783 -10.563 -10.270  1.00 10.00      A    C  
ATOM   2270  CD  LYS A 238      -3.173 -11.954 -10.345  1.00 10.00      A    C  
ATOM   2271  CE  LYS A 238      -2.212 -12.202  -9.192  1.00 10.00      A    C  
ATOM   2272  NZ  LYS A 238      -1.642 -13.578  -9.225  1.00 10.00      A    N  
ATOM   2273  HZ1 LYS A 238      -0.942 -13.693  -8.465  1.00 10.00      A    H  
ATOM   2274  HZ2 LYS A 238      -1.175 -13.752 -10.138  1.00 10.00      A    H  
ATOM   2275  HZ3 LYS A 238      -2.396 -14.282  -9.095  1.00 10.00      A    H  
ATOM   2276  C   LYS A 238      -5.682  -8.549 -12.958  1.00 10.00      A    C  
ATOM   2277  O   LYS A 238      -5.027  -7.792 -13.669  1.00 10.00      A    O  
ATOM   2278  N   GLY A 239      -6.802  -9.132 -13.368  1.00 10.00      A    N  
ATOM   2279  HN  GLY A 239      -7.300  -9.705 -12.753  1.00 10.00      A    H  
ATOM   2280  CA  GLY A 239      -7.300  -8.911 -14.714  1.00 10.00      A    C  
ATOM   2281  C   GLY A 239      -8.308  -7.786 -14.783  1.00 10.00      A    C  
ATOM   2282  O   GLY A 239      -9.300  -7.874 -15.506  1.00 10.00      A    O  
ATOM   2283  N   GLN A 240      -8.055  -6.726 -14.036  1.00 10.00      A    N  
ATOM   2284  HN  GLN A 240      -7.234  -6.701 -13.500  1.00 10.00      A    H  
ATOM   2285  CA  GLN A 240      -8.952  -5.586 -14.016  1.00 10.00      A    C  
ATOM   2286  CB  GLN A 240      -8.823  -4.827 -12.693  1.00 10.00      A    C  
ATOM   2287  CG  GLN A 240     -10.092  -4.103 -12.272  1.00 10.00      A    C  
ATOM   2288  CD  GLN A 240     -11.233  -5.055 -11.964  1.00 10.00      A    C  
ATOM   2289  OE1 GLN A 240     -11.023  -6.157 -11.462  1.00 10.00      A    O  
ATOM   2290  NE2 GLN A 240     -12.451  -4.635 -12.265  1.00 10.00      A    N  
ATOM   2291 HE21 GLN A 240     -12.549  -3.746 -12.662  1.00 10.00      A    H  
ATOM   2292 HE22 GLN A 240     -13.205  -5.237 -12.086  1.00 10.00      A    H  
ATOM   2293  C   GLN A 240      -8.651  -4.663 -15.188  1.00 10.00      A    C  
ATOM   2294  O   GLN A 240      -7.531  -4.170 -15.323  1.00 10.00      A    O  
ATOM   2295  N   GLN A 241      -9.647  -4.453 -16.046  1.00 10.00      A    N  
ATOM   2296  HN  GLN A 241     -10.505  -4.899 -15.896  1.00 10.00      A    H  
ATOM   2297  CA  GLN A 241      -9.489  -3.587 -17.208  1.00 10.00      A    C  
ATOM   2298  CB  GLN A 241     -10.785  -3.490 -18.012  1.00 10.00      A    C  
ATOM   2299  CG  GLN A 241     -11.039  -4.692 -18.911  1.00 10.00      A    C  
ATOM   2300  CD  GLN A 241     -12.133  -4.445 -19.929  1.00 10.00      A    C  
ATOM   2301  OE1 GLN A 241     -13.081  -3.709 -19.673  1.00 10.00      A    O  
ATOM   2302  NE2 GLN A 241     -12.004  -5.057 -21.097  1.00 10.00      A    N  
ATOM   2303 HE21 GLN A 241     -11.220  -5.629 -21.237  1.00 10.00      A    H  
ATOM   2304 HE22 GLN A 241     -12.697  -4.910 -21.773  1.00 10.00      A    H  
ATOM   2305  C   GLN A 241      -8.989  -2.205 -16.804  1.00 10.00      A    C  
ATOM   2306  O   GLN A 241      -9.479  -1.611 -15.840  1.00 10.00      A    O  
ATOM   2307  N   GLN A 242      -8.008  -1.710 -17.548  1.00 10.00      A    N  
ATOM   2308  HN  GLN A 242      -7.684  -2.232 -18.310  1.00 10.00      A    H  
ATOM   2309  CA  GLN A 242      -7.397  -0.419 -17.273  1.00 10.00      A    C  
ATOM   2310  CB  GLN A 242      -6.141  -0.223 -18.123  1.00 10.00      A    C  
ATOM   2311  CG  GLN A 242      -4.883  -0.838 -17.534  1.00 10.00      A    C  
ATOM   2312  CD  GLN A 242      -3.643  -0.491 -18.331  1.00 10.00      A    C  
ATOM   2313  OE1 GLN A 242      -3.695  -0.337 -19.548  1.00 10.00      A    O  
ATOM   2314  NE2 GLN A 242      -2.519  -0.354 -17.647  1.00 10.00      A    N  
ATOM   2315 HE21 GLN A 242      -2.549  -0.484 -16.676  1.00 10.00      A    H  
ATOM   2316 HE22 GLN A 242      -1.705  -0.127 -18.141  1.00 10.00      A    H  
ATOM   2317  C   GLN A 242      -8.346   0.756 -17.463  1.00 10.00      A    C  
ATOM   2318  O   GLN A 242      -8.472   1.297 -18.562  1.00 10.00      A    O  
ATOM   2319  N   GLN A 243      -9.027   1.133 -16.392  1.00 10.00      A    N  
ATOM   2320  HN  GLN A 243      -8.931   0.623 -15.562  1.00 10.00      A    H  
ATOM   2321  CA  GLN A 243      -9.925   2.274 -16.427  1.00 10.00      A    C  
ATOM   2322  CB  GLN A 243     -10.936   2.203 -15.282  1.00 10.00      A    C  
ATOM   2323  CG  GLN A 243     -11.976   1.106 -15.460  1.00 10.00      A    C  
ATOM   2324  CD  GLN A 243     -12.867   0.926 -14.247  1.00 10.00      A    C  
ATOM   2325  OE1 GLN A 243     -13.101   1.860 -13.483  1.00 10.00      A    O  
ATOM   2326  NE2 GLN A 243     -13.372  -0.284 -14.062  1.00 10.00      A    N  
ATOM   2327 HE21 GLN A 243     -13.145  -0.984 -14.709  1.00 10.00      A    H  
ATOM   2328 HE22 GLN A 243     -13.948  -0.429 -13.284  1.00 10.00      A    H  
ATOM   2329  C   GLN A 243      -9.084   3.543 -16.349  1.00 10.00      A    C  
ATOM   2330  O   GLN A 243      -8.653   3.954 -15.270  1.00 10.00      A    O  
ATOM   2331  N   GLY A 244      -8.830   4.132 -17.511  1.00 10.00      A    N  
ATOM   2332  HN  GLY A 244      -9.210   3.747 -18.327  1.00 10.00      A    H  
ATOM   2333  CA  GLY A 244      -8.000   5.320 -17.604  1.00 10.00      A    C  
ATOM   2334  C   GLY A 244      -8.596   6.579 -17.006  1.00 10.00      A    C  
ATOM   2335  O   GLY A 244      -9.054   7.458 -17.733  1.00 10.00      A    O  
ATOM   2336  N   GLN A 245      -8.596   6.665 -15.685  1.00 10.00      A    N  
ATOM   2337  HN  GLN A 245      -8.269   5.907 -15.156  1.00 10.00      A    H  
ATOM   2338  CA  GLN A 245      -9.090   7.850 -15.005  1.00 10.00      A    C  
ATOM   2339  CB  GLN A 245      -9.652   7.510 -13.624  1.00 10.00      A    C  
ATOM   2340  CG  GLN A 245     -11.029   6.866 -13.656  1.00 10.00      A    C  
ATOM   2341  CD  GLN A 245     -11.683   6.816 -12.286  1.00 10.00      A    C  
ATOM   2342  OE1 GLN A 245     -11.443   7.672 -11.436  1.00 10.00      A    O  
ATOM   2343  NE2 GLN A 245     -12.517   5.812 -12.063  1.00 10.00      A    N  
ATOM   2344 HE21 GLN A 245     -12.667   5.163 -12.782  1.00 10.00      A    H  
ATOM   2345 HE22 GLN A 245     -12.946   5.755 -11.184  1.00 10.00      A    H  
ATOM   2346  C   GLN A 245      -7.955   8.862 -14.891  1.00 10.00      A    C  
ATOM   2347  O   GLN A 245      -7.124   8.777 -13.987  1.00 10.00      A    O  
ATOM   2348  N   THR A 246      -7.904   9.784 -15.845  1.00 10.00      A    N  
ATOM   2349  HN  THR A 246      -8.587   9.777 -16.549  1.00 10.00      A    H  
ATOM   2350  CA  THR A 246      -6.871  10.811 -15.892  1.00 10.00      A    C  
ATOM   2351  CB  THR A 246      -7.055  11.697 -17.134  1.00 10.00      A    C  
ATOM   2352  OG1 THR A 246      -8.389  11.522 -17.636  1.00 10.00      A    O  
ATOM   2353  HG1 THR A 246      -8.988  12.092 -17.144  1.00 10.00      A    H  
ATOM   2354  CG2 THR A 246      -6.055  11.312 -18.214  1.00 10.00      A    C  
ATOM   2355  C   THR A 246      -6.863  11.681 -14.636  1.00 10.00      A    C  
ATOM   2356  O   THR A 246      -7.703  12.567 -14.472  1.00 10.00      A    O  
ATOM   2357  N   VAL A 247      -5.914  11.408 -13.752  1.00 10.00      A    N  
ATOM   2358  HN  VAL A 247      -5.286  10.680 -13.938  1.00 10.00      A    H  
ATOM   2359  CA  VAL A 247      -5.779  12.153 -12.511  1.00 10.00      A    C  
ATOM   2360  CB  VAL A 247      -5.589  11.201 -11.305  1.00 10.00      A    C  
ATOM   2361  CG1 VAL A 247      -5.076  11.946 -10.080  1.00 10.00      A    C  
ATOM   2362  CG2 VAL A 247      -6.896  10.491 -10.986  1.00 10.00      A    C  
ATOM   2363  C   VAL A 247      -4.612  13.132 -12.600  1.00 10.00      A    C  
ATOM   2364  O   VAL A 247      -3.529  12.787 -13.084  1.00 10.00      A    O  
ATOM   2365  N   THR A 248      -4.851  14.355 -12.153  1.00 10.00      A    N  
ATOM   2366  HN  THR A 248      -5.741  14.570 -11.799  1.00 10.00      A    H  
ATOM   2367  CA  THR A 248      -3.841  15.395 -12.167  1.00 10.00      A    C  
ATOM   2368  CB  THR A 248      -4.477  16.738 -11.785  1.00 10.00      A    C  
ATOM   2369  OG1 THR A 248      -5.858  16.513 -11.462  1.00 10.00      A    O  
ATOM   2370  HG1 THR A 248      -6.043  16.875 -10.589  1.00 10.00      A    H  
ATOM   2371  CG2 THR A 248      -4.381  17.721 -12.942  1.00 10.00      A    C  
ATOM   2372  C   THR A 248      -2.714  15.067 -11.188  1.00 10.00      A    C  
ATOM   2373  O   THR A 248      -2.893  15.133  -9.972  1.00 10.00      A    O  
ATOM   2374  N   LYS A 249      -1.556  14.712 -11.736  1.00 10.00      A    N  
ATOM   2375  HN  LYS A 249      -1.493  14.666 -12.711  1.00 10.00      A    H  
ATOM   2376  CA  LYS A 249      -0.385  14.358 -10.936  1.00 10.00      A    C  
ATOM   2377  CB  LYS A 249       0.818  14.071 -11.833  1.00 10.00      A    C  
ATOM   2378  CG  LYS A 249       0.685  12.803 -12.658  1.00 10.00      A    C  
ATOM   2379  CD  LYS A 249       1.927  12.563 -13.497  1.00 10.00      A    C  
ATOM   2380  CE  LYS A 249       1.812  11.278 -14.299  1.00 10.00      A    C  
ATOM   2381  NZ  LYS A 249       2.998  11.066 -15.173  1.00 10.00      A    N  
ATOM   2382  HZ1 LYS A 249       3.115  11.874 -15.817  1.00 10.00      A    H  
ATOM   2383  HZ2 LYS A 249       2.876  10.203 -15.739  1.00 10.00      A    H  
ATOM   2384  HZ3 LYS A 249       3.856  10.969 -14.594  1.00 10.00      A    H  
ATOM   2385  C   LYS A 249      -0.031  15.429  -9.909  1.00 10.00      A    C  
ATOM   2386  O   LYS A 249       0.373  15.108  -8.797  1.00 10.00      A    O  
ATOM   2387  N   LYS A 250      -0.177  16.694 -10.286  1.00 10.00      A    N  
ATOM   2388  HN  LYS A 250      -0.502  16.890 -11.186  1.00 10.00      A    H  
ATOM   2389  CA  LYS A 250       0.124  17.794  -9.377  1.00 10.00      A    C  
ATOM   2390  CB  LYS A 250      -0.043  19.144 -10.081  1.00 10.00      A    C  
ATOM   2391  CG  LYS A 250       1.017  19.445 -11.129  1.00 10.00      A    C  
ATOM   2392  CD  LYS A 250       0.901  20.877 -11.628  1.00 10.00      A    C  
ATOM   2393  CE  LYS A 250       2.127  21.287 -12.428  1.00 10.00      A    C  
ATOM   2394  NZ  LYS A 250       2.232  22.766 -12.564  1.00 10.00      A    N  
ATOM   2395  HZ1 LYS A 250       1.491  23.121 -13.202  1.00 10.00      A    H  
ATOM   2396  HZ2 LYS A 250       3.162  23.023 -12.952  1.00 10.00      A    H  
ATOM   2397  HZ3 LYS A 250       2.120  23.218 -11.634  1.00 10.00      A    H  
ATOM   2398  C   LYS A 250      -0.795  17.726  -8.164  1.00 10.00      A    C  
ATOM   2399  O   LYS A 250      -0.337  17.639  -7.028  1.00 10.00      A    O  
ATOM   2400  N   SER A 251      -2.094  17.728  -8.433  1.00 10.00      A    N  
ATOM   2401  HN  SER A 251      -2.386  17.779  -9.364  1.00 10.00      A    H  
ATOM   2402  CA  SER A 251      -3.106  17.665  -7.394  1.00 10.00      A    C  
ATOM   2403  CB  SER A 251      -4.488  17.707  -8.050  1.00 10.00      A    C  
ATOM   2404  OG  SER A 251      -4.435  18.451  -9.262  1.00 10.00      A    O  
ATOM   2405  HG  SER A 251      -5.276  18.909  -9.395  1.00 10.00      A    H  
ATOM   2406  C   SER A 251      -2.942  16.398  -6.550  1.00 10.00      A    C  
ATOM   2407  O   SER A 251      -3.184  16.403  -5.342  1.00 10.00      A    O  
ATOM   2408  N   ALA A 252      -2.513  15.320  -7.196  1.00 10.00      A    N  
ATOM   2409  HN  ALA A 252      -2.346  15.377  -8.162  1.00 10.00      A    H  
ATOM   2410  CA  ALA A 252      -2.303  14.052  -6.518  1.00 10.00      A    C  
ATOM   2411  CB  ALA A 252      -2.150  12.929  -7.532  1.00 10.00      A    C  
ATOM   2412  C   ALA A 252      -1.085  14.105  -5.601  1.00 10.00      A    C  
ATOM   2413  O   ALA A 252      -1.160  13.697  -4.446  1.00 10.00      A    O  
ATOM   2414  N   ALA A 253       0.022  14.635  -6.118  1.00 10.00      A    N  
ATOM   2415  HN  ALA A 253       0.000  14.973  -7.042  1.00 10.00      A    H  
ATOM   2416  CA  ALA A 253       1.274  14.729  -5.364  1.00 10.00      A    C  
ATOM   2417  CB  ALA A 253       2.406  15.206  -6.260  1.00 10.00      A    C  
ATOM   2418  C   ALA A 253       1.155  15.625  -4.134  1.00 10.00      A    C  
ATOM   2419  O   ALA A 253       1.893  15.455  -3.159  1.00 10.00      A    O  
ATOM   2420  N   GLU A 254       0.250  16.588  -4.185  1.00 10.00      A    N  
ATOM   2421  HN  GLU A 254      -0.284  16.707  -5.000  1.00 10.00      A    H  
ATOM   2422  CA  GLU A 254       0.046  17.493  -3.063  1.00 10.00      A    C  
ATOM   2423  CB  GLU A 254      -0.495  18.839  -3.544  1.00 10.00      A    C  
ATOM   2424  CG  GLU A 254       0.351  19.483  -4.630  1.00 10.00      A    C  
ATOM   2425  CD  GLU A 254       0.424  20.987  -4.504  1.00 10.00      A    C  
ATOM   2426  OE1 GLU A 254       1.551  21.513  -4.379  1.00 10.00      A    O  
ATOM   2427  OE2 GLU A 254      -0.640  21.639  -4.526  1.00 10.00      A    O  
ATOM   2428  C   GLU A 254      -0.892  16.872  -2.035  1.00 10.00      A    C  
ATOM   2429  O   GLU A 254      -0.778  17.125  -0.834  1.00 10.00      A    O  
ATOM   2430  N   ALA A 255      -1.810  16.044  -2.514  1.00 10.00      A    N  
ATOM   2431  HN  ALA A 255      -1.846  15.877  -3.481  1.00 10.00      A    H  
ATOM   2432  CA  ALA A 255      -2.768  15.382  -1.641  1.00 10.00      A    C  
ATOM   2433  CB  ALA A 255      -4.050  15.065  -2.394  1.00 10.00      A    C  
ATOM   2434  C   ALA A 255      -2.172  14.119  -1.029  1.00 10.00      A    C  
ATOM   2435  O   ALA A 255      -2.553  13.717   0.069  1.00 10.00      A    O  
ATOM   2436  N   SER A 256      -1.231  13.505  -1.737  1.00 10.00      A    N  
ATOM   2437  HN  SER A 256      -0.969  13.871  -2.611  1.00 10.00      A    H  
ATOM   2438  CA  SER A 256      -0.585  12.291  -1.259  1.00 10.00      A    C  
ATOM   2439  CB  SER A 256       0.276  11.666  -2.357  1.00 10.00      A    C  
ATOM   2440  OG  SER A 256       1.107  12.638  -2.966  1.00 10.00      A    O  
ATOM   2441  HG  SER A 256       2.024  12.360  -2.899  1.00 10.00      A    H  
ATOM   2442  C   SER A 256       0.252  12.571  -0.018  1.00 10.00      A    C  
ATOM   2443  O   SER A 256       0.377  11.722   0.864  1.00 10.00      A    O  
ATOM   2444  N   LYS A 257       0.799  13.778   0.051  1.00 10.00      A    N  
ATOM   2445  HN  LYS A 257       0.649  14.410  -0.682  1.00 10.00      A    H  
ATOM   2446  CA  LYS A 257       1.617  14.183   1.185  1.00 10.00      A    C  
ATOM   2447  CB  LYS A 257       2.342  15.492   0.877  1.00 10.00      A    C  
ATOM   2448  CG  LYS A 257       3.331  15.389  -0.274  1.00 10.00      A    C  
ATOM   2449  CD  LYS A 257       3.924  16.745  -0.622  1.00 10.00      A    C  
ATOM   2450  CE  LYS A 257       4.876  16.640  -1.802  1.00 10.00      A    C  
ATOM   2451  NZ  LYS A 257       5.424  17.964  -2.196  1.00 10.00      A    N  
ATOM   2452  HZ1 LYS A 257       6.012  18.349  -1.429  1.00 10.00      A    H  
ATOM   2453  HZ2 LYS A 257       4.647  18.628  -2.392  1.00 10.00      A    H  
ATOM   2454  HZ3 LYS A 257       6.006  17.867  -3.051  1.00 10.00      A    H  
ATOM   2455  C   LYS A 257       0.760  14.332   2.432  1.00 10.00      A    C  
ATOM   2456  O   LYS A 257       1.269  14.356   3.551  1.00 10.00      A    O  
ATOM   2457  N   LYS A 258      -0.546  14.428   2.229  1.00 10.00      A    N  
ATOM   2458  HN  LYS A 258      -0.889  14.394   1.317  1.00 10.00      A    H  
ATOM   2459  CA  LYS A 258      -1.477  14.561   3.326  1.00 10.00      A    C  
ATOM   2460  CB  LYS A 258      -2.768  15.238   2.865  1.00 10.00      A    C  
ATOM   2461  CG  LYS A 258      -2.593  16.687   2.450  1.00 10.00      A    C  
ATOM   2462  CD  LYS A 258      -3.914  17.310   2.035  1.00 10.00      A    C  
ATOM   2463  CE  LYS A 258      -3.789  18.818   1.902  1.00 10.00      A    C  
ATOM   2464  NZ  LYS A 258      -5.122  19.481   1.831  1.00 10.00      A    N  
ATOM   2465  HZ1 LYS A 258      -5.714  19.181   2.632  1.00 10.00      A    H  
ATOM   2466  HZ2 LYS A 258      -5.603  19.225   0.945  1.00 10.00      A    H  
ATOM   2467  HZ3 LYS A 258      -5.009  20.513   1.865  1.00 10.00      A    H  
ATOM   2468  C   LYS A 258      -1.784  13.196   3.932  1.00 10.00      A    C  
ATOM   2469  O   LYS A 258      -1.919  12.201   3.216  1.00 10.00      A    O  
ATOM   2470  N   PRO A 259      -1.875  13.132   5.269  1.00 10.00      A    N  
ATOM   2471  CA  PRO A 259      -2.173  11.893   5.989  1.00 10.00      A    C  
ATOM   2472  CB  PRO A 259      -2.238  12.344   7.457  1.00 10.00      A    C  
ATOM   2473  CG  PRO A 259      -1.437  13.594   7.502  1.00 10.00      A    C  
ATOM   2474  CD  PRO A 259      -1.671  14.263   6.182  1.00 10.00      A    C  
ATOM   2475  C   PRO A 259      -3.516  11.303   5.570  1.00 10.00      A    C  
ATOM   2476  O   PRO A 259      -4.355  12.000   5.008  1.00 10.00      A    O  
ATOM   2477  N   ARG A 260      -3.725  10.024   5.876  1.00 10.00      A    N  
ATOM   2478  HN  ARG A 260      -3.024   9.527   6.344  1.00 10.00      A    H  
ATOM   2479  CA  ARG A 260      -4.971   9.338   5.533  1.00 10.00      A    C  
ATOM   2480  CB  ARG A 260      -4.930   7.896   6.047  1.00 10.00      A    C  
ATOM   2481  CG  ARG A 260      -5.894   6.940   5.359  1.00 10.00      A    C  
ATOM   2482  CD  ARG A 260      -5.673   5.513   5.844  1.00 10.00      A    C  
ATOM   2483  NE  ARG A 260      -6.325   4.513   4.994  1.00 10.00      A    N  
ATOM   2484  HE  ARG A 260      -6.034   4.457   4.050  1.00 10.00      A    H  
ATOM   2485  CZ  ARG A 260      -7.267   3.667   5.423  1.00 10.00      A    C  
ATOM   2486  NH1 ARG A 260      -7.680   3.703   6.684  1.00 10.00      A    N  
ATOM   2487 HH11 ARG A 260      -8.415   3.036   7.012  1.00 10.00      A    H  
ATOM   2488 HH12 ARG A 260      -7.273   4.387   7.347  1.00 10.00      A    H  
ATOM   2489  NH2 ARG A 260      -7.786   2.777   4.593  1.00 10.00      A    N  
ATOM   2490 HH21 ARG A 260      -8.520   2.112   4.923  1.00 10.00      A    H  
ATOM   2491 HH22 ARG A 260      -7.454   2.725   3.589  1.00 10.00      A    H  
ATOM   2492  C   ARG A 260      -6.175  10.070   6.120  1.00 10.00      A    C  
ATOM   2493  O   ARG A 260      -7.195  10.236   5.457  1.00 10.00      A    O  
ATOM   2494  N   GLN A 261      -6.026  10.534   7.354  1.00 10.00      A    N  
ATOM   2495  HN  GLN A 261      -5.175  10.391   7.817  1.00 10.00      A    H  
ATOM   2496  CA  GLN A 261      -7.099  11.241   8.044  1.00 10.00      A    C  
ATOM   2497  CB  GLN A 261      -7.025  11.005   9.560  1.00 10.00      A    C  
ATOM   2498  CG  GLN A 261      -5.741  11.487  10.226  1.00 10.00      A    C  
ATOM   2499  CD  GLN A 261      -4.856  10.348  10.693  1.00 10.00      A    C  
ATOM   2500  OE1 GLN A 261      -4.790   9.300  10.057  1.00 10.00      A    O  
ATOM   2501  NE2 GLN A 261      -4.173  10.546  11.812  1.00 10.00      A    N  
ATOM   2502 HE21 GLN A 261      -4.274  11.404  12.270  1.00 10.00      A    H  
ATOM   2503 HE22 GLN A 261      -3.601   9.821  12.140  1.00 10.00      A    H  
ATOM   2504  C   GLN A 261      -7.114  12.738   7.723  1.00 10.00      A    C  
ATOM   2505  O   GLN A 261      -7.781  13.514   8.403  1.00 10.00      A    O  
ATOM   2506  N   LYS A 262      -6.373  13.140   6.694  1.00 10.00      A    N  
ATOM   2507  HN  LYS A 262      -5.856  12.478   6.184  1.00 10.00      A    H  
ATOM   2508  CA  LYS A 262      -6.317  14.543   6.296  1.00 10.00      A    C  
ATOM   2509  CB  LYS A 262      -5.108  15.251   6.929  1.00 10.00      A    C  
ATOM   2510  CG  LYS A 262      -5.186  15.398   8.442  1.00 10.00      A    C  
ATOM   2511  CD  LYS A 262      -4.098  16.316   8.974  1.00 10.00      A    C  
ATOM   2512  CE  LYS A 262      -4.213  16.491  10.480  1.00 10.00      A    C  
ATOM   2513  NZ  LYS A 262      -3.222  17.470  11.007  1.00 10.00      A    N  
ATOM   2514  HZ1 LYS A 262      -3.442  18.425  10.658  1.00 10.00      A    H  
ATOM   2515  HZ2 LYS A 262      -2.264  17.214  10.696  1.00 10.00      A    H  
ATOM   2516  HZ3 LYS A 262      -3.245  17.479  12.047  1.00 10.00      A    H  
ATOM   2517  C   LYS A 262      -6.279  14.685   4.776  1.00 10.00      A    C  
ATOM   2518  O   LYS A 262      -5.831  15.705   4.249  1.00 10.00      A    O  
ATOM   2519  N   ARG A 263      -6.756  13.661   4.076  1.00 10.00      A    N  
ATOM   2520  HN  ARG A 263      -7.123  12.886   4.549  1.00 10.00      A    H  
ATOM   2521  CA  ARG A 263      -6.772  13.679   2.619  1.00 10.00      A    C  
ATOM   2522  CB  ARG A 263      -6.383  12.319   2.032  1.00 10.00      A    C  
ATOM   2523  CG  ARG A 263      -4.882  12.122   1.898  1.00 10.00      A    C  
ATOM   2524  CD  ARG A 263      -4.542  10.936   1.008  1.00 10.00      A    C  
ATOM   2525  NE  ARG A 263      -3.096  10.716   0.917  1.00 10.00      A    N  
ATOM   2526  HE  ARG A 263      -2.516  11.325   1.435  1.00 10.00      A    H  
ATOM   2527  CZ  ARG A 263      -2.530   9.761   0.176  1.00 10.00      A    C  
ATOM   2528  NH1 ARG A 263      -3.288   8.937  -0.540  1.00 10.00      A    N  
ATOM   2529 HH11 ARG A 263      -2.854   8.191  -1.122  1.00 10.00      A    H  
ATOM   2530 HH12 ARG A 263      -4.326   9.035  -0.528  1.00 10.00      A    H  
ATOM   2531  NH2 ARG A 263      -1.207   9.621   0.165  1.00 10.00      A    N  
ATOM   2532 HH21 ARG A 263      -0.601  10.265   0.732  1.00 10.00      A    H  
ATOM   2533 HH22 ARG A 263      -0.755   8.876  -0.412  1.00 10.00      A    H  
ATOM   2534  C   ARG A 263      -8.128  14.126   2.090  1.00 10.00      A    C  
ATOM   2535  O   ARG A 263      -9.144  13.993   2.767  1.00 10.00      A    O  
ATOM   2536  N   THR A 264      -8.137  14.663   0.880  1.00 10.00      A    N  
ATOM   2537  HN  THR A 264      -7.299  14.734   0.381  1.00 10.00      A    H  
ATOM   2538  CA  THR A 264      -9.364  15.138   0.268  1.00 10.00      A    C  
ATOM   2539  CB  THR A 264      -9.349  16.674   0.150  1.00 10.00      A    C  
ATOM   2540  OG1 THR A 264      -8.517  17.211   1.193  1.00 10.00      A    O  
ATOM   2541  HG1 THR A 264      -8.638  16.687   1.993  1.00 10.00      A    H  
ATOM   2542  CG2 THR A 264     -10.757  17.231   0.298  1.00 10.00      A    C  
ATOM   2543  C   THR A 264      -9.543  14.518  -1.114  1.00 10.00      A    C  
ATOM   2544  O   THR A 264      -8.745  14.757  -2.020  1.00 10.00      A    O  
ATOM   2545  N   ALA A 265     -10.585  13.710  -1.261  1.00 10.00      A    N  
ATOM   2546  HN  ALA A 265     -11.184  13.561  -0.503  1.00 10.00      A    H  
ATOM   2547  CA  ALA A 265     -10.872  13.054  -2.526  1.00 10.00      A    C  
ATOM   2548  CB  ALA A 265     -11.503  11.693  -2.286  1.00 10.00      A    C  
ATOM   2549  C   ALA A 265     -11.784  13.923  -3.379  1.00 10.00      A    C  
ATOM   2550  O   ALA A 265     -12.836  14.357  -2.923  1.00 10.00      A    O  
ATOM   2551  N   THR A 266     -11.375  14.161  -4.612  1.00 10.00      A    N  
ATOM   2552  HN  THR A 266     -10.539  13.754  -4.922  1.00 10.00      A    H  
ATOM   2553  CA  THR A 266     -12.140  14.981  -5.538  1.00 10.00      A    C  
ATOM   2554  CB  THR A 266     -11.443  16.345  -5.729  1.00 10.00      A    C  
ATOM   2555  OG1 THR A 266     -10.034  16.133  -5.892  1.00 10.00      A    O  
ATOM   2556  HG1 THR A 266      -9.655  15.883  -5.046  1.00 10.00      A    H  
ATOM   2557  CG2 THR A 266     -11.673  17.253  -4.532  1.00 10.00      A    C  
ATOM   2558  C   THR A 266     -12.179  14.292  -6.892  1.00 10.00      A    C  
ATOM   2559  O   THR A 266     -11.702  13.167  -7.030  1.00 10.00      A    O  
ATOM   2560  N   LYS A 267     -12.735  14.959  -7.890  1.00 10.00      A    N  
ATOM   2561  HN  LYS A 267     -13.157  15.839  -7.715  1.00 10.00      A    H  
ATOM   2562  CA  LYS A 267     -12.775  14.405  -9.232  1.00 10.00      A    C  
ATOM   2563  CB  LYS A 267     -13.724  15.219 -10.113  1.00 10.00      A    C  
ATOM   2564  CG  LYS A 267     -14.104  14.542 -11.419  1.00 10.00      A    C  
ATOM   2565  CD  LYS A 267     -14.949  15.462 -12.283  1.00 10.00      A    C  
ATOM   2566  CE  LYS A 267     -15.200  14.858 -13.653  1.00 10.00      A    C  
ATOM   2567  NZ  LYS A 267     -15.889  15.815 -14.558  1.00 10.00      A    N  
ATOM   2568  HZ1 LYS A 267     -16.018  15.390 -15.497  1.00 10.00      A    H  
ATOM   2569  HZ2 LYS A 267     -15.324  16.681 -14.655  1.00 10.00      A    H  
ATOM   2570  HZ3 LYS A 267     -16.820  16.063 -14.169  1.00 10.00      A    H  
ATOM   2571  C   LYS A 267     -11.363  14.412  -9.820  1.00 10.00      A    C  
ATOM   2572  O   LYS A 267     -11.084  13.763 -10.828  1.00 10.00      A    O  
ATOM   2573  N   GLN A 268     -10.475  15.161  -9.167  1.00 10.00      A    N  
ATOM   2574  HN  GLN A 268     -10.769  15.660  -8.374  1.00 10.00      A    H  
ATOM   2575  CA  GLN A 268      -9.082  15.258  -9.588  1.00 10.00      A    C  
ATOM   2576  CB  GLN A 268      -8.575  16.696  -9.455  1.00 10.00      A    C  
ATOM   2577  CG  GLN A 268      -9.000  17.616 -10.586  1.00 10.00      A    C  
ATOM   2578  CD  GLN A 268      -8.185  18.893 -10.638  1.00 10.00      A    C  
ATOM   2579  OE1 GLN A 268      -6.997  18.906 -10.316  1.00 10.00      A    O  
ATOM   2580  NE2 GLN A 268      -8.826  19.982 -11.027  1.00 10.00      A    N  
ATOM   2581 HE21 GLN A 268      -9.775  19.904 -11.252  1.00 10.00      A    H  
ATOM   2582 HE22 GLN A 268      -8.325  20.820 -11.075  1.00 10.00      A    H  
ATOM   2583  C   GLN A 268      -8.213  14.336  -8.745  1.00 10.00      A    C  
ATOM   2584  O   GLN A 268      -6.988  14.341  -8.865  1.00 10.00      A    O  
ATOM   2585  N   TYR A 269      -8.860  13.551  -7.892  1.00 10.00      A    N  
ATOM   2586  HN  TYR A 269      -9.842  13.593  -7.858  1.00 10.00      A    H  
ATOM   2587  CA  TYR A 269      -8.170  12.622  -7.005  1.00 10.00      A    C  
ATOM   2588  CB  TYR A 269      -7.468  13.409  -5.891  1.00 10.00      A    C  
ATOM   2589  CG  TYR A 269      -6.379  12.654  -5.164  1.00 10.00      A    C  
ATOM   2590  CD1 TYR A 269      -6.387  12.557  -3.780  1.00 10.00      A    C  
ATOM   2591  CD2 TYR A 269      -5.329  12.061  -5.856  1.00 10.00      A    C  
ATOM   2592  CE1 TYR A 269      -5.385  11.891  -3.102  1.00 10.00      A    C  
ATOM   2593  CE2 TYR A 269      -4.326  11.387  -5.186  1.00 10.00      A    C  
ATOM   2594  CZ  TYR A 269      -4.359  11.305  -3.811  1.00 10.00      A    C  
ATOM   2595  OH  TYR A 269      -3.354  10.644  -3.142  1.00 10.00      A    O  
ATOM   2596  HH  TYR A 269      -2.510  10.844  -3.556  1.00 10.00      A    H  
ATOM   2597  C   TYR A 269      -9.200  11.672  -6.403  1.00 10.00      A    C  
ATOM   2598  O   TYR A 269      -9.695  11.900  -5.296  1.00 10.00      A    O  
ATOM   2599  N   ASN A 270      -9.528  10.623  -7.152  1.00 10.00      A    N  
ATOM   2600  HN  ASN A 270      -9.078  10.498  -8.010  1.00 10.00      A    H  
ATOM   2601  CA  ASN A 270     -10.533   9.647  -6.732  1.00 10.00      A    C  
ATOM   2602  CB  ASN A 270     -10.779   8.572  -7.804  1.00 10.00      A    C  
ATOM   2603  CG  ASN A 270      -9.549   7.755  -8.161  1.00 10.00      A    C  
ATOM   2604  OD1 ASN A 270      -8.778   7.352  -7.294  1.00 10.00      A    O  
ATOM   2605  ND2 ASN A 270      -9.362   7.503  -9.448  1.00 10.00      A    N  
ATOM   2606 HD21 ASN A 270     -10.022   7.852 -10.092  1.00 10.00      A    H  
ATOM   2607 HD22 ASN A 270      -8.575   6.985  -9.707  1.00 10.00      A    H  
ATOM   2608  C   ASN A 270     -10.270   9.032  -5.359  1.00 10.00      A    C  
ATOM   2609  O   ASN A 270      -9.135   8.995  -4.872  1.00 10.00      A    O  
ATOM   2610  N   VAL A 271     -11.343   8.540  -4.746  1.00 10.00      A    N  
ATOM   2611  HN  VAL A 271     -12.213   8.592  -5.201  1.00 10.00      A    H  
ATOM   2612  CA  VAL A 271     -11.274   7.926  -3.424  1.00 10.00      A    C  
ATOM   2613  CB  VAL A 271     -12.686   7.564  -2.901  1.00 10.00      A    C  
ATOM   2614  CG1 VAL A 271     -12.634   7.068  -1.465  1.00 10.00      A    C  
ATOM   2615  CG2 VAL A 271     -13.618   8.762  -3.011  1.00 10.00      A    C  
ATOM   2616  C   VAL A 271     -10.390   6.679  -3.446  1.00 10.00      A    C  
ATOM   2617  O   VAL A 271      -9.878   6.253  -2.414  1.00 10.00      A    O  
ATOM   2618  N   THR A 272     -10.192   6.123  -4.635  1.00 10.00      A    N  
ATOM   2619  HN  THR A 272     -10.605   6.528  -5.425  1.00 10.00      A    H  
ATOM   2620  CA  THR A 272      -9.371   4.934  -4.806  1.00 10.00      A    C  
ATOM   2621  CB  THR A 272      -9.499   4.400  -6.243  1.00 10.00      A    C  
ATOM   2622  OG1 THR A 272     -10.807   4.711  -6.743  1.00 10.00      A    O  
ATOM   2623  HG1 THR A 272     -11.460   4.184  -6.278  1.00 10.00      A    H  
ATOM   2624  CG2 THR A 272      -9.295   2.893  -6.276  1.00 10.00      A    C  
ATOM   2625  C   THR A 272      -7.901   5.231  -4.505  1.00 10.00      A    C  
ATOM   2626  O   THR A 272      -7.147   4.345  -4.107  1.00 10.00      A    O  
ATOM   2627  N   GLN A 273      -7.502   6.482  -4.700  1.00 10.00      A    N  
ATOM   2628  HN  GLN A 273      -8.145   7.143  -5.039  1.00 10.00      A    H  
ATOM   2629  CA  GLN A 273      -6.128   6.896  -4.443  1.00 10.00      A    C  
ATOM   2630  CB  GLN A 273      -5.643   7.837  -5.548  1.00 10.00      A    C  
ATOM   2631  CG  GLN A 273      -5.648   7.230  -6.941  1.00 10.00      A    C  
ATOM   2632  CD  GLN A 273      -5.657   8.285  -8.031  1.00 10.00      A    C  
ATOM   2633  OE1 GLN A 273      -6.172   9.386  -7.843  1.00 10.00      A    O  
ATOM   2634  NE2 GLN A 273      -5.094   7.953  -9.181  1.00 10.00      A    N  
ATOM   2635 HE21 GLN A 273      -4.707   7.059  -9.265  1.00 10.00      A    H  
ATOM   2636 HE22 GLN A 273      -5.092   8.617  -9.902  1.00 10.00      A    H  
ATOM   2637  C   GLN A 273      -6.019   7.605  -3.098  1.00 10.00      A    C  
ATOM   2638  O   GLN A 273      -5.005   7.503  -2.407  1.00 10.00      A    O  
ATOM   2639  N   ALA A 274      -7.074   8.318  -2.732  1.00 10.00      A    N  
ATOM   2640  HN  ALA A 274      -7.859   8.343  -3.322  1.00 10.00      A    H  
ATOM   2641  CA  ALA A 274      -7.096   9.069  -1.486  1.00 10.00      A    C  
ATOM   2642  CB  ALA A 274      -8.128  10.184  -1.554  1.00 10.00      A    C  
ATOM   2643  C   ALA A 274      -7.345   8.188  -0.268  1.00 10.00      A    C  
ATOM   2644  O   ALA A 274      -6.713   8.373   0.770  1.00 10.00      A    O  
ATOM   2645  N   PHE A 275      -8.259   7.234  -0.394  1.00 10.00      A    N  
ATOM   2646  HN  PHE A 275      -8.710   7.105  -1.258  1.00 10.00      A    H  
ATOM   2647  CA  PHE A 275      -8.591   6.355   0.718  1.00 10.00      A    C  
ATOM   2648  CB  PHE A 275      -9.986   6.681   1.265  1.00 10.00      A    C  
ATOM   2649  CG  PHE A 275     -10.142   8.106   1.725  1.00 10.00      A    C  
ATOM   2650  CD1 PHE A 275      -9.482   8.560   2.855  1.00 10.00      A    C  
ATOM   2651  CD2 PHE A 275     -10.950   8.989   1.028  1.00 10.00      A    C  
ATOM   2652  CE1 PHE A 275      -9.621   9.869   3.277  1.00 10.00      A    C  
ATOM   2653  CE2 PHE A 275     -11.093  10.299   1.444  1.00 10.00      A    C  
ATOM   2654  CZ  PHE A 275     -10.429  10.738   2.572  1.00 10.00      A    C  
ATOM   2655  C   PHE A 275      -8.495   4.888   0.318  1.00 10.00      A    C  
ATOM   2656  O   PHE A 275      -9.223   4.043   0.843  1.00 10.00      A    O  
ATOM   2657  N   GLY A 276      -7.612   4.613  -0.635  1.00 10.00      A    N  
ATOM   2658  HN  GLY A 276      -7.108   5.347  -1.035  1.00 10.00      A    H  
ATOM   2659  CA  GLY A 276      -7.380   3.256  -1.098  1.00 10.00      A    C  
ATOM   2660  C   GLY A 276      -8.575   2.592  -1.760  1.00 10.00      A    C  
ATOM   2661  O   GLY A 276      -9.605   3.225  -2.021  1.00 10.00      A    O  
ATOM   2662  N   ARG A 277      -8.428   1.303  -2.039  1.00 10.00      A    N  
ATOM   2663  HN  ARG A 277      -7.587   0.859  -1.799  1.00 10.00      A    H  
ATOM   2664  CA  ARG A 277      -9.480   0.526  -2.670  1.00 10.00      A    C  
ATOM   2665  CB  ARG A 277      -8.879  -0.659  -3.431  1.00 10.00      A    C  
ATOM   2666  CG  ARG A 277      -9.766  -1.220  -4.533  1.00 10.00      A    C  
ATOM   2667  CD  ARG A 277      -9.934  -2.723  -4.386  1.00 10.00      A    C  
ATOM   2668  NE  ARG A 277     -10.241  -3.385  -5.656  1.00 10.00      A    N  
ATOM   2669  HE  ARG A 277      -9.901  -2.964  -6.478  1.00 10.00      A    H  
ATOM   2670  CZ  ARG A 277     -10.912  -4.533  -5.746  1.00 10.00      A    C  
ATOM   2671  NH1 ARG A 277     -11.330  -5.145  -4.646  1.00 10.00      A    N  
ATOM   2672 HH11 ARG A 277     -11.859  -6.048  -4.716  1.00 10.00      A    H  
ATOM   2673 HH12 ARG A 277     -11.131  -4.733  -3.710  1.00 10.00      A    H  
ATOM   2674  NH2 ARG A 277     -11.184  -5.062  -6.934  1.00 10.00      A    N  
ATOM   2675 HH21 ARG A 277     -11.712  -5.962  -6.997  1.00 10.00      A    H  
ATOM   2676 HH22 ARG A 277     -10.876  -4.584  -7.806  1.00 10.00      A    H  
ATOM   2677  C   ARG A 277     -10.455   0.031  -1.609  1.00 10.00      A    C  
ATOM   2678  O   ARG A 277     -10.054  -0.318  -0.503  1.00 10.00      A    O  
ATOM   2679  N   ARG A 278     -11.733   0.002  -1.950  1.00 10.00      A    N  
ATOM   2680  HN  ARG A 278     -11.994   0.276  -2.851  1.00 10.00      A    H  
ATOM   2681  CA  ARG A 278     -12.757  -0.440  -1.015  1.00 10.00      A    C  
ATOM   2682  CB  ARG A 278     -14.137   0.078  -1.429  1.00 10.00      A    C  
ATOM   2683  CG  ARG A 278     -14.223   1.591  -1.568  1.00 10.00      A    C  
ATOM   2684  CD  ARG A 278     -13.395   2.296  -0.507  1.00 10.00      A    C  
ATOM   2685  NE  ARG A 278     -14.120   3.396   0.123  1.00 10.00      A    N  
ATOM   2686  HE  ARG A 278     -15.099   3.407   0.022  1.00 10.00      A    H  
ATOM   2687  CZ  ARG A 278     -13.533   4.369   0.812  1.00 10.00      A    C  
ATOM   2688  NH1 ARG A 278     -12.211   4.371   0.971  1.00 10.00      A    N  
ATOM   2689 HH11 ARG A 278     -11.744   5.129   1.512  1.00 10.00      A    H  
ATOM   2690 HH12 ARG A 278     -11.627   3.614   0.544  1.00 10.00      A    H  
ATOM   2691  NH2 ARG A 278     -14.270   5.333   1.353  1.00 10.00      A    N  
ATOM   2692 HH21 ARG A 278     -13.820   6.098   1.895  1.00 10.00      A    H  
ATOM   2693 HH22 ARG A 278     -15.313   5.327   1.230  1.00 10.00      A    H  
ATOM   2694  C   ARG A 278     -12.770  -1.956  -0.886  1.00 10.00      A    C  
ATOM   2695  O   ARG A 278     -12.862  -2.673  -1.886  1.00 10.00      A    O  
ATOM   2696  N   GLY A 279     -12.667  -2.434   0.344  1.00 10.00      A    N  
ATOM   2697  HN  GLY A 279     -12.590  -1.811   1.098  1.00 10.00      A    H  
ATOM   2698  CA  GLY A 279     -12.669  -3.857   0.596  1.00 10.00      A    C  
ATOM   2699  C   GLY A 279     -13.462  -4.201   1.840  1.00 10.00      A    C  
ATOM   2700  O   GLY A 279     -14.120  -3.330   2.409  1.00 10.00      A    O  
ATOM   2701  N   PRO A 280     -13.426  -5.466   2.280  1.00 10.00      A    N  
ATOM   2702  CA  PRO A 280     -14.154  -5.919   3.458  1.00 10.00      A    C  
ATOM   2703  CB  PRO A 280     -14.470  -7.366   3.088  1.00 10.00      A    C  
ATOM   2704  CG  PRO A 280     -13.314  -7.809   2.245  1.00 10.00      A    C  
ATOM   2705  CD  PRO A 280     -12.680  -6.570   1.655  1.00 10.00      A    C  
ATOM   2706  C   PRO A 280     -13.311  -5.875   4.733  1.00 10.00      A    C  
ATOM   2707  O   PRO A 280     -13.757  -6.310   5.797  1.00 10.00      A    O  
ATOM   2708  N   GLU A 281     -12.096  -5.357   4.624  1.00 10.00      A    N  
ATOM   2709  HN  GLU A 281     -11.793  -5.018   3.752  1.00 10.00      A    H  
ATOM   2710  CA  GLU A 281     -11.206  -5.262   5.769  1.00 10.00      A    C  
ATOM   2711  CB  GLU A 281      -9.740  -5.294   5.319  1.00 10.00      A    C  
ATOM   2712  CG  GLU A 281      -9.312  -6.622   4.700  1.00 10.00      A    C  
ATOM   2713  CD  GLU A 281      -8.638  -6.471   3.347  1.00 10.00      A    C  
ATOM   2714  OE1 GLU A 281      -9.327  -6.634   2.312  1.00 10.00      A    O  
ATOM   2715  OE2 GLU A 281      -7.423  -6.197   3.312  1.00 10.00      A    O  
ATOM   2716  C   GLU A 281     -11.515  -3.997   6.570  1.00 10.00      A    C  
ATOM   2717  O   GLU A 281     -11.769  -2.938   5.997  1.00 10.00      A    O  
ATOM   2718  N   GLN A 282     -11.493  -4.114   7.898  1.00 10.00      A    N  
ATOM   2719  HN  GLN A 282     -11.266  -4.981   8.294  1.00 10.00      A    H  
ATOM   2720  CA  GLN A 282     -11.790  -2.984   8.783  1.00 10.00      A    C  
ATOM   2721  CB  GLN A 282     -11.844  -3.437  10.249  1.00 10.00      A    C  
ATOM   2722  CG  GLN A 282     -12.021  -2.296  11.245  1.00 10.00      A    C  
ATOM   2723  CD  GLN A 282     -11.504  -2.625  12.630  1.00 10.00      A    C  
ATOM   2724  OE1 GLN A 282     -10.748  -3.570  12.816  1.00 10.00      A    O  
ATOM   2725  NE2 GLN A 282     -11.884  -1.822  13.613  1.00 10.00      A    N  
ATOM   2726 HE21 GLN A 282     -12.472  -1.070  13.393  1.00 10.00      A    H  
ATOM   2727 HE22 GLN A 282     -11.543  -2.006  14.512  1.00 10.00      A    H  
ATOM   2728  C   GLN A 282     -10.777  -1.854   8.617  1.00 10.00      A    C  
ATOM   2729  O   GLN A 282     -11.047  -0.703   8.961  1.00 10.00      A    O  
ATOM   2730  N   THR A 283      -9.616  -2.187   8.087  1.00 10.00      A    N  
ATOM   2731  HN  THR A 283      -9.457  -3.116   7.819  1.00 10.00      A    H  
ATOM   2732  CA  THR A 283      -8.571  -1.206   7.880  1.00 10.00      A    C  
ATOM   2733  CB  THR A 283      -7.216  -1.900   7.652  1.00 10.00      A    C  
ATOM   2734  OG1 THR A 283      -7.412  -3.073   6.851  1.00 10.00      A    O  
ATOM   2735  HG1 THR A 283      -7.241  -3.864   7.379  1.00 10.00      A    H  
ATOM   2736  CG2 THR A 283      -6.606  -2.309   8.985  1.00 10.00      A    C  
ATOM   2737  C   THR A 283      -8.903  -0.291   6.698  1.00 10.00      A    C  
ATOM   2738  O   THR A 283      -8.402   0.831   6.611  1.00 10.00      A    O  
ATOM   2739  N   GLN A 284      -9.767  -0.773   5.811  1.00 10.00      A    N  
ATOM   2740  HN  GLN A 284     -10.157  -1.661   5.959  1.00 10.00      A    H  
ATOM   2741  CA  GLN A 284     -10.169  -0.016   4.632  1.00 10.00      A    C  
ATOM   2742  CB  GLN A 284     -10.287  -0.948   3.425  1.00 10.00      A    C  
ATOM   2743  CG  GLN A 284      -9.062  -1.806   3.177  1.00 10.00      A    C  
ATOM   2744  CD  GLN A 284      -9.417  -3.141   2.563  1.00 10.00      A    C  
ATOM   2745  OE1 GLN A 284     -10.526  -3.642   2.744  1.00 10.00      A    O  
ATOM   2746  NE2 GLN A 284      -8.482  -3.730   1.840  1.00 10.00      A    N  
ATOM   2747 HE21 GLN A 284      -7.625  -3.275   1.733  1.00 10.00      A    H  
ATOM   2748 HE22 GLN A 284      -8.675  -4.621   1.473  1.00 10.00      A    H  
ATOM   2749  C   GLN A 284     -11.508   0.678   4.863  1.00 10.00      A    C  
ATOM   2750  O   GLN A 284     -11.999   0.753   5.989  1.00 10.00      A    O  
ATOM   2751  N   GLY A 285     -12.091   1.188   3.787  1.00 10.00      A    N  
ATOM   2752  HN  GLY A 285     -11.651   1.094   2.915  1.00 10.00      A    H  
ATOM   2753  CA  GLY A 285     -13.368   1.863   3.883  1.00 10.00      A    C  
ATOM   2754  C   GLY A 285     -14.441   1.144   3.090  1.00 10.00      A    C  
ATOM   2755  O   GLY A 285     -14.191   0.683   1.977  1.00 10.00      A    O  
ATOM   2756  N   ASN A 286     -15.635   1.046   3.657  1.00 10.00      A    N  
ATOM   2757  HN  ASN A 286     -15.773   1.421   4.553  1.00 10.00      A    H  
ATOM   2758  CA  ASN A 286     -16.741   0.365   2.989  1.00 10.00      A    C  
ATOM   2759  CB  ASN A 286     -17.417  -0.635   3.935  1.00 10.00      A    C  
ATOM   2760  CG  ASN A 286     -18.349   0.006   4.948  1.00 10.00      A    C  
ATOM   2761  OD1 ASN A 286     -18.124   1.129   5.406  1.00 10.00      A    O  
ATOM   2762  ND2 ASN A 286     -19.402  -0.711   5.309  1.00 10.00      A    N  
ATOM   2763 HD21 ASN A 286     -19.517  -1.605   4.904  1.00 10.00      A    H  
ATOM   2764 HD22 ASN A 286     -20.019  -0.328   5.964  1.00 10.00      A    H  
ATOM   2765  C   ASN A 286     -17.759   1.356   2.423  1.00 10.00      A    C  
ATOM   2766  O   ASN A 286     -18.577   1.003   1.572  1.00 10.00      A    O  
ATOM   2767  N   PHE A 287     -17.700   2.591   2.902  1.00 10.00      A    N  
ATOM   2768  HN  PHE A 287     -17.029   2.803   3.581  1.00 10.00      A    H  
ATOM   2769  CA  PHE A 287     -18.610   3.633   2.453  1.00 10.00      A    C  
ATOM   2770  CB  PHE A 287     -18.720   4.724   3.526  1.00 10.00      A    C  
ATOM   2771  CG  PHE A 287     -19.913   5.626   3.376  1.00 10.00      A    C  
ATOM   2772  CD1 PHE A 287     -19.835   6.783   2.617  1.00 10.00      A    C  
ATOM   2773  CD2 PHE A 287     -21.108   5.321   4.005  1.00 10.00      A    C  
ATOM   2774  CE1 PHE A 287     -20.928   7.618   2.488  1.00 10.00      A    C  
ATOM   2775  CE2 PHE A 287     -22.206   6.151   3.878  1.00 10.00      A    C  
ATOM   2776  CZ  PHE A 287     -22.116   7.300   3.118  1.00 10.00      A    C  
ATOM   2777  C   PHE A 287     -18.126   4.239   1.139  1.00 10.00      A    C  
ATOM   2778  O   PHE A 287     -16.983   4.699   1.040  1.00 10.00      A    O  
ATOM   2779  N   GLY A 288     -18.986   4.219   0.131  1.00 10.00      A    N  
ATOM   2780  HN  GLY A 288     -19.867   3.798   0.258  1.00 10.00      A    H  
ATOM   2781  CA  GLY A 288     -18.632   4.779  -1.161  1.00 10.00      A    C  
ATOM   2782  C   GLY A 288     -18.982   3.851  -2.306  1.00 10.00      A    C  
ATOM   2783  O   GLY A 288     -18.677   2.659  -2.257  1.00 10.00      A    O  
ATOM   2784  N   ASP A 289     -19.620   4.397  -3.334  1.00 10.00      A    N  
ATOM   2785  HN  ASP A 289     -19.816   5.355  -3.323  1.00 10.00      A    H  
ATOM   2786  CA  ASP A 289     -20.019   3.612  -4.497  1.00 10.00      A    C  
ATOM   2787  CB  ASP A 289     -21.542   3.630  -4.697  1.00 10.00      A    C  
ATOM   2788  CG  ASP A 289     -22.131   5.012  -4.933  1.00 10.00      A    C  
ATOM   2789  OD1 ASP A 289     -21.409   5.916  -5.394  1.00 10.00      A    O  
ATOM   2790  OD2 ASP A 289     -23.333   5.193  -4.651  1.00 10.00      A    O  
ATOM   2791  C   ASP A 289     -19.298   4.070  -5.760  1.00 10.00      A    C  
ATOM   2792  O   ASP A 289     -18.368   4.876  -5.695  1.00 10.00      A    O  
ATOM   2793  N   GLN A 290     -19.751   3.569  -6.904  1.00 10.00      A    N  
ATOM   2794  HN  GLN A 290     -20.522   2.960  -6.882  1.00 10.00      A    H  
ATOM   2795  CA  GLN A 290     -19.147   3.895  -8.192  1.00 10.00      A    C  
ATOM   2796  CB  GLN A 290     -19.856   3.148  -9.320  1.00 10.00      A    C  
ATOM   2797  CG  GLN A 290     -19.725   1.639  -9.236  1.00 10.00      A    C  
ATOM   2798  CD  GLN A 290     -19.560   0.996 -10.595  1.00 10.00      A    C  
ATOM   2799  OE1 GLN A 290     -20.083   1.481 -11.594  1.00 10.00      A    O  
ATOM   2800  NE2 GLN A 290     -18.825  -0.101 -10.641  1.00 10.00      A    N  
ATOM   2801 HE21 GLN A 290     -18.437  -0.432  -9.805  1.00 10.00      A    H  
ATOM   2802 HE22 GLN A 290     -18.697  -0.531 -11.509  1.00 10.00      A    H  
ATOM   2803  C   GLN A 290     -19.128   5.393  -8.493  1.00 10.00      A    C  
ATOM   2804  O   GLN A 290     -18.124   5.920  -8.976  1.00 10.00      A    O  
ATOM   2805  N   ASP A 291     -20.222   6.079  -8.200  1.00 10.00      A    N  
ATOM   2806  HN  ASP A 291     -20.976   5.625  -7.768  1.00 10.00      A    H  
ATOM   2807  CA  ASP A 291     -20.309   7.509  -8.481  1.00 10.00      A    C  
ATOM   2808  CB  ASP A 291     -21.766   7.955  -8.664  1.00 10.00      A    C  
ATOM   2809  CG  ASP A 291     -21.990   8.749  -9.946  1.00 10.00      A    C  
ATOM   2810  OD1 ASP A 291     -21.011   9.324 -10.486  1.00 10.00      A    O  
ATOM   2811  OD2 ASP A 291     -23.150   8.797 -10.419  1.00 10.00      A    O  
ATOM   2812  C   ASP A 291     -19.626   8.336  -7.398  1.00 10.00      A    C  
ATOM   2813  O   ASP A 291     -18.906   9.289  -7.695  1.00 10.00      A    O  
ATOM   2814  N   LEU A 292     -19.828   7.951  -6.142  1.00 10.00      A    N  
ATOM   2815  HN  LEU A 292     -20.390   7.154  -5.967  1.00 10.00      A    H  
ATOM   2816  CA  LEU A 292     -19.243   8.671  -5.015  1.00 10.00      A    C  
ATOM   2817  CB  LEU A 292     -19.759   8.118  -3.680  1.00 10.00      A    C  
ATOM   2818  CG  LEU A 292     -19.468   8.963  -2.434  1.00 10.00      A    C  
ATOM   2819  CD1 LEU A 292     -20.621   8.871  -1.451  1.00 10.00      A    C  
ATOM   2820  CD2 LEU A 292     -18.171   8.526  -1.769  1.00 10.00      A    C  
ATOM   2821  C   LEU A 292     -17.718   8.642  -5.050  1.00 10.00      A    C  
ATOM   2822  O   LEU A 292     -17.070   9.664  -4.842  1.00 10.00      A    O  
ATOM   2823  N   ILE A 293     -17.149   7.476  -5.327  1.00 10.00      A    N  
ATOM   2824  HN  ILE A 293     -17.718   6.694  -5.508  1.00 10.00      A    H  
ATOM   2825  CA  ILE A 293     -15.697   7.327  -5.372  1.00 10.00      A    C  
ATOM   2826  CB  ILE A 293     -15.285   5.835  -5.417  1.00 10.00      A    C  
ATOM   2827  CG1 ILE A 293     -15.714   5.131  -4.126  1.00 10.00      A    C  
ATOM   2828  CG2 ILE A 293     -13.786   5.671  -5.632  1.00 10.00      A    C  
ATOM   2829  CD1 ILE A 293     -15.576   3.625  -4.177  1.00 10.00      A    C  
ATOM   2830  C   ILE A 293     -15.090   8.085  -6.555  1.00 10.00      A    C  
ATOM   2831  O   ILE A 293     -13.939   8.527  -6.502  1.00 10.00      A    O  
ATOM   2832  N   ARG A 294     -15.883   8.264  -7.600  1.00 10.00      A    N  
ATOM   2833  HN  ARG A 294     -16.805   7.929  -7.563  1.00 10.00      A    H  
ATOM   2834  CA  ARG A 294     -15.425   8.950  -8.800  1.00 10.00      A    C  
ATOM   2835  CB  ARG A 294     -16.232   8.469 -10.006  1.00 10.00      A    C  
ATOM   2836  CG  ARG A 294     -15.750   9.003 -11.345  1.00 10.00      A    C  
ATOM   2837  CD  ARG A 294     -16.622   8.497 -12.482  1.00 10.00      A    C  
ATOM   2838  NE  ARG A 294     -18.029   8.855 -12.294  1.00 10.00      A    N  
ATOM   2839  HE  ARG A 294     -18.368   8.881 -11.367  1.00 10.00      A    H  
ATOM   2840  CZ  ARG A 294     -18.867   9.137 -13.288  1.00 10.00      A    C  
ATOM   2841  NH1 ARG A 294     -18.442   9.099 -14.550  1.00 10.00      A    N  
ATOM   2842 HH11 ARG A 294     -17.452   8.848 -14.760  1.00 10.00      A    H  
ATOM   2843 HH12 ARG A 294     -19.094   9.314 -15.332  1.00 10.00      A    H  
ATOM   2844  NH2 ARG A 294     -20.131   9.447 -13.019  1.00 10.00      A    N  
ATOM   2845 HH21 ARG A 294     -20.471   9.468 -12.015  1.00 10.00      A    H  
ATOM   2846 HH22 ARG A 294     -20.794   9.671 -13.786  1.00 10.00      A    H  
ATOM   2847  C   ARG A 294     -15.523  10.471  -8.668  1.00 10.00      A    C  
ATOM   2848  O   ARG A 294     -14.803  11.208  -9.343  1.00 10.00      A    O  
ATOM   2849  N   GLN A 295     -16.418  10.939  -7.809  1.00 10.00      A    N  
ATOM   2850  HN  GLN A 295     -16.970  10.309  -7.300  1.00 10.00      A    H  
ATOM   2851  CA  GLN A 295     -16.603  12.374  -7.618  1.00 10.00      A    C  
ATOM   2852  CB  GLN A 295     -18.092  12.728  -7.594  1.00 10.00      A    C  
ATOM   2853  CG  GLN A 295     -18.842  12.346  -8.860  1.00 10.00      A    C  
ATOM   2854  CD  GLN A 295     -20.304  12.752  -8.826  1.00 10.00      A    C  
ATOM   2855  OE1 GLN A 295     -20.675  13.759  -8.225  1.00 10.00      A    O  
ATOM   2856  NE2 GLN A 295     -21.153  11.959  -9.457  1.00 10.00      A    N  
ATOM   2857 HE21 GLN A 295     -20.800  11.155  -9.906  1.00 10.00      A    H  
ATOM   2858 HE22 GLN A 295     -22.098  12.204  -9.455  1.00 10.00      A    H  
ATOM   2859  C   GLN A 295     -15.920  12.883  -6.351  1.00 10.00      A    C  
ATOM   2860  O   GLN A 295     -15.387  13.990  -6.326  1.00 10.00      A    O  
ATOM   2861  N   GLY A 296     -15.937  12.074  -5.300  1.00 10.00      A    N  
ATOM   2862  HN  GLY A 296     -16.367  11.195  -5.373  1.00 10.00      A    H  
ATOM   2863  CA  GLY A 296     -15.330  12.480  -4.048  1.00 10.00      A    C  
ATOM   2864  C   GLY A 296     -16.152  13.552  -3.359  1.00 10.00      A    C  
ATOM   2865  O   GLY A 296     -17.338  13.356  -3.092  1.00 10.00      A    O  
ATOM   2866  N   THR A 297     -15.530  14.691  -3.085  1.00 10.00      A    N  
ATOM   2867  HN  THR A 297     -14.578  14.790  -3.319  1.00 10.00      A    H  
ATOM   2868  CA  THR A 297     -16.215  15.802  -2.438  1.00 10.00      A    C  
ATOM   2869  CB  THR A 297     -15.204  16.772  -1.795  1.00 10.00      A    C  
ATOM   2870  OG1 THR A 297     -14.178  17.090  -2.743  1.00 10.00      A    O  
ATOM   2871  HG1 THR A 297     -14.576  17.462  -3.547  1.00 10.00      A    H  
ATOM   2872  CG2 THR A 297     -14.566  16.145  -0.565  1.00 10.00      A    C  
ATOM   2873  C   THR A 297     -17.043  16.571  -3.456  1.00 10.00      A    C  
ATOM   2874  O   THR A 297     -17.924  17.354  -3.099  1.00 10.00      A    O  
ATOM   2875  N   ASP A 298     -16.760  16.317  -4.725  1.00 10.00      A    N  
ATOM   2876  HN  ASP A 298     -16.059  15.663  -4.933  1.00 10.00      A    H  
ATOM   2877  CA  ASP A 298     -17.443  16.985  -5.825  1.00 10.00      A    C  
ATOM   2878  CB  ASP A 298     -16.549  16.999  -7.079  1.00 10.00      A    C  
ATOM   2879  CG  ASP A 298     -15.098  17.388  -6.804  1.00 10.00      A    C  
ATOM   2880  OD1 ASP A 298     -14.796  17.881  -5.695  1.00 10.00      A    O  
ATOM   2881  OD2 ASP A 298     -14.249  17.187  -7.701  1.00 10.00      A    O  
ATOM   2882  C   ASP A 298     -18.773  16.296  -6.124  1.00 10.00      A    C  
ATOM   2883  O   ASP A 298     -19.443  16.596  -7.112  1.00 10.00      A    O  
ATOM   2884  N   TYR A 299     -19.143  15.371  -5.244  1.00 10.00      A    N  
ATOM   2885  HN  TYR A 299     -18.557  15.196  -4.479  1.00 10.00      A    H  
ATOM   2886  CA  TYR A 299     -20.382  14.613  -5.363  1.00 10.00      A    C  
ATOM   2887  CB  TYR A 299     -20.310  13.416  -4.399  1.00 10.00      A    C  
ATOM   2888  CG  TYR A 299     -21.466  12.442  -4.457  1.00 10.00      A    C  
ATOM   2889  CD1 TYR A 299     -22.109  12.042  -3.293  1.00 10.00      A    C  
ATOM   2890  CD2 TYR A 299     -21.918  11.923  -5.664  1.00 10.00      A    C  
ATOM   2891  CE1 TYR A 299     -23.171  11.159  -3.329  1.00 10.00      A    C  
ATOM   2892  CE2 TYR A 299     -22.978  11.037  -5.710  1.00 10.00      A    C  
ATOM   2893  CZ  TYR A 299     -23.601  10.659  -4.540  1.00 10.00      A    C  
ATOM   2894  OH  TYR A 299     -24.673   9.795  -4.581  1.00 10.00      A    O  
ATOM   2895  HH  TYR A 299     -25.068   9.829  -5.459  1.00 10.00      A    H  
ATOM   2896  C   TYR A 299     -21.586  15.513  -5.051  1.00 10.00      A    C  
ATOM   2897  O   TYR A 299     -21.585  16.234  -4.052  1.00 10.00      A    O  
ATOM   2898  N   LYS A 300     -22.621  15.447  -5.896  1.00 10.00      A    N  
ATOM   2899  HN  LYS A 300     -22.563  14.836  -6.663  1.00 10.00      A    H  
ATOM   2900  CA  LYS A 300     -23.828  16.275  -5.735  1.00 10.00      A    C  
ATOM   2901  CB  LYS A 300     -24.779  16.114  -6.934  1.00 10.00      A    C  
ATOM   2902  CG  LYS A 300     -25.775  17.261  -7.089  1.00 10.00      A    C  
ATOM   2903  CD  LYS A 300     -26.991  16.866  -7.917  1.00 10.00      A    C  
ATOM   2904  CE  LYS A 300     -28.051  17.963  -7.878  1.00 10.00      A    C  
ATOM   2905  NZ  LYS A 300     -29.273  17.608  -8.656  1.00 10.00      A    N  
ATOM   2906  HZ1 LYS A 300     -29.643  16.686  -8.347  1.00 10.00      A    H  
ATOM   2907  HZ2 LYS A 300     -29.050  17.557  -9.669  1.00 10.00      A    H  
ATOM   2908  HZ3 LYS A 300     -30.009  18.331  -8.512  1.00 10.00      A    H  
ATOM   2909  C   LYS A 300     -24.579  16.002  -4.428  1.00 10.00      A    C  
ATOM   2910  O   LYS A 300     -25.564  16.670  -4.115  1.00 10.00      A    O  
ATOM   2911  N   HIS A 301     -24.135  15.012  -3.675  1.00 10.00      A    N  
ATOM   2912  HN  HIS A 301     -23.348  14.504  -3.967  1.00 10.00      A    H  
ATOM   2913  CA  HIS A 301     -24.776  14.681  -2.412  1.00 10.00      A    C  
ATOM   2914  CB  HIS A 301     -25.513  13.337  -2.504  1.00 10.00      A    C  
ATOM   2915  CG  HIS A 301     -26.969  13.442  -2.867  1.00 10.00      A    C  
ATOM   2916  ND1 HIS A 301     -27.980  13.393  -1.934  1.00 10.00      A    N  
ATOM   2917  HD1 HIS A 301     -27.859  13.339  -0.954  1.00 10.00      A    H  
ATOM   2918  CD2 HIS A 301     -27.586  13.565  -4.070  1.00 10.00      A    C  
ATOM   2919  CE1 HIS A 301     -29.151  13.478  -2.538  1.00 10.00      A    C  
ATOM   2920  NE2 HIS A 301     -28.941  13.584  -3.833  1.00 10.00      A    N  
ATOM   2921  HE2 HIS A 301     -29.643  13.660  -4.514  1.00 10.00      A    H  
ATOM   2922  C   HIS A 301     -23.760  14.665  -1.274  1.00 10.00      A    C  
ATOM   2923  O   HIS A 301     -24.072  14.237  -0.165  1.00 10.00      A    O  
ATOM   2924  N   TRP A 302     -22.550  15.148  -1.553  1.00 10.00      A    N  
ATOM   2925  HN  TRP A 302     -22.368  15.502  -2.452  1.00 10.00      A    H  
ATOM   2926  CA  TRP A 302     -21.482  15.181  -0.551  1.00 10.00      A    C  
ATOM   2927  CB  TRP A 302     -20.130  15.586  -1.153  1.00 10.00      A    C  
ATOM   2928  CG  TRP A 302     -19.014  15.590  -0.147  1.00 10.00      A    C  
ATOM   2929  CD1 TRP A 302     -18.408  16.683   0.406  1.00 10.00      A    C  
ATOM   2930  CD2 TRP A 302     -18.378  14.444   0.431  1.00 10.00      A    C  
ATOM   2931  NE1 TRP A 302     -17.436  16.287   1.294  1.00 10.00      A    N  
ATOM   2932  HE1 TRP A 302     -16.863  16.887   1.816  1.00 10.00      A    H  
ATOM   2933  CE2 TRP A 302     -17.396  14.916   1.325  1.00 10.00      A    C  
ATOM   2934  CE3 TRP A 302     -18.543  13.064   0.279  1.00 10.00      A    C  
ATOM   2935  CZ2 TRP A 302     -16.585  14.056   2.064  1.00 10.00      A    C  
ATOM   2936  CZ3 TRP A 302     -17.737  12.213   1.012  1.00 10.00      A    C  
ATOM   2937  CH2 TRP A 302     -16.770  12.712   1.893  1.00 10.00      A    C  
ATOM   2938  C   TRP A 302     -21.824  16.050   0.665  1.00 10.00      A    C  
ATOM   2939  O   TRP A 302     -21.702  15.584   1.793  1.00 10.00      A    O  
ATOM   2940  N   PRO A 303     -22.250  17.324   0.470  1.00 10.00      A    N  
ATOM   2941  CA  PRO A 303     -22.596  18.221   1.587  1.00 10.00      A    C  
ATOM   2942  CB  PRO A 303     -23.181  19.452   0.890  1.00 10.00      A    C  
ATOM   2943  CG  PRO A 303     -22.538  19.451  -0.452  1.00 10.00      A    C  
ATOM   2944  CD  PRO A 303     -22.399  18.005  -0.834  1.00 10.00      A    C  
ATOM   2945  C   PRO A 303     -23.624  17.615   2.545  1.00 10.00      A    C  
ATOM   2946  O   PRO A 303     -23.673  17.974   3.720  1.00 10.00      A    O  
ATOM   2947  N   GLN A 304     -24.431  16.693   2.038  1.00 10.00      A    N  
ATOM   2948  HN  GLN A 304     -24.334  16.440   1.098  1.00 10.00      A    H  
ATOM   2949  CA  GLN A 304     -25.448  16.035   2.847  1.00 10.00      A    C  
ATOM   2950  CB  GLN A 304     -26.552  15.491   1.940  1.00 10.00      A    C  
ATOM   2951  CG  GLN A 304     -27.624  14.667   2.636  1.00 10.00      A    C  
ATOM   2952  CD  GLN A 304     -28.661  14.177   1.650  1.00 10.00      A    C  
ATOM   2953  OE1 GLN A 304     -28.392  14.100   0.458  1.00 10.00      A    O  
ATOM   2954  NE2 GLN A 304     -29.838  13.822   2.129  1.00 10.00      A    N  
ATOM   2955 HE21 GLN A 304     -29.983  13.887   3.100  1.00 10.00      A    H  
ATOM   2956 HE22 GLN A 304     -30.520  13.511   1.500  1.00 10.00      A    H  
ATOM   2957  C   GLN A 304     -24.821  14.917   3.677  1.00 10.00      A    C  
ATOM   2958  O   GLN A 304     -25.132  14.749   4.853  1.00 10.00      A    O  
ATOM   2959  N   ILE A 305     -23.917  14.166   3.059  1.00 10.00      A    N  
ATOM   2960  HN  ILE A 305     -23.700  14.351   2.120  1.00 10.00      A    H  
ATOM   2961  CA  ILE A 305     -23.234  13.076   3.749  1.00 10.00      A    C  
ATOM   2962  CB  ILE A 305     -22.531  12.128   2.754  1.00 10.00      A    C  
ATOM   2963  CG1 ILE A 305     -23.534  11.603   1.723  1.00 10.00      A    C  
ATOM   2964  CG2 ILE A 305     -21.873  10.968   3.490  1.00 10.00      A    C  
ATOM   2965  CD1 ILE A 305     -22.897  10.829   0.590  1.00 10.00      A    C  
ATOM   2966  C   ILE A 305     -22.208  13.647   4.724  1.00 10.00      A    C  
ATOM   2967  O   ILE A 305     -21.920  13.059   5.766  1.00 10.00      A    O  
ATOM   2968  N   ALA A 306     -21.678  14.816   4.380  1.00 10.00      A    N  
ATOM   2969  HN  ALA A 306     -21.954  15.230   3.531  1.00 10.00      A    H  
ATOM   2970  CA  ALA A 306     -20.687  15.496   5.206  1.00 10.00      A    C  
ATOM   2971  CB  ALA A 306     -20.148  16.724   4.486  1.00 10.00      A    C  
ATOM   2972  C   ALA A 306     -21.267  15.885   6.564  1.00 10.00      A    C  
ATOM   2973  O   ALA A 306     -20.529  16.152   7.509  1.00 10.00      A    O  
ATOM   2974  N   GLN A 307     -22.593  15.906   6.656  1.00 10.00      A    N  
ATOM   2975  HN  GLN A 307     -23.131  15.676   5.868  1.00 10.00      A    H  
ATOM   2976  CA  GLN A 307     -23.267  16.254   7.900  1.00 10.00      A    C  
ATOM   2977  CB  GLN A 307     -24.708  16.675   7.626  1.00 10.00      A    C  
ATOM   2978  CG  GLN A 307     -24.825  17.992   6.881  1.00 10.00      A    C  
ATOM   2979  CD  GLN A 307     -26.239  18.285   6.429  1.00 10.00      A    C  
ATOM   2980  OE1 GLN A 307     -27.013  17.381   6.133  1.00 10.00      A    O  
ATOM   2981  NE2 GLN A 307     -26.588  19.560   6.379  1.00 10.00      A    N  
ATOM   2982 HE21 GLN A 307     -25.923  20.230   6.632  1.00 10.00      A    H  
ATOM   2983 HE22 GLN A 307     -27.497  19.777   6.091  1.00 10.00      A    H  
ATOM   2984  C   GLN A 307     -23.235  15.087   8.877  1.00 10.00      A    C  
ATOM   2985  O   GLN A 307     -23.617  15.220  10.038  1.00 10.00      A    O  
ATOM   2986  N   PHE A 308     -22.773  13.942   8.396  1.00 10.00      A    N  
ATOM   2987  HN  PHE A 308     -22.485  13.899   7.457  1.00 10.00      A    H  
ATOM   2988  CA  PHE A 308     -22.678  12.747   9.219  1.00 10.00      A    C  
ATOM   2989  CB  PHE A 308     -23.265  11.539   8.481  1.00 10.00      A    C  
ATOM   2990  CG  PHE A 308     -24.702  11.704   8.065  1.00 10.00      A    C  
ATOM   2991  CD1 PHE A 308     -25.688  11.950   9.008  1.00 10.00      A    C  
ATOM   2992  CD2 PHE A 308     -25.066  11.607   6.731  1.00 10.00      A    C  
ATOM   2993  CE1 PHE A 308     -27.009  12.097   8.628  1.00 10.00      A    C  
ATOM   2994  CE2 PHE A 308     -26.385  11.753   6.344  1.00 10.00      A    C  
ATOM   2995  CZ  PHE A 308     -27.358  12.000   7.294  1.00 10.00      A    C  
ATOM   2996  C   PHE A 308     -21.221  12.478   9.584  1.00 10.00      A    C  
ATOM   2997  O   PHE A 308     -20.868  11.384  10.023  1.00 10.00      A    O  
ATOM   2998  N   ALA A 309     -20.379  13.488   9.400  1.00 10.00      A    N  
ATOM   2999  HN  ALA A 309     -20.721  14.342   9.061  1.00 10.00      A    H  
ATOM   3000  CA  ALA A 309     -18.962  13.364   9.707  1.00 10.00      A    C  
ATOM   3001  CB  ALA A 309     -18.117  13.913   8.567  1.00 10.00      A    C  
ATOM   3002  C   ALA A 309     -18.626  14.074  11.014  1.00 10.00      A    C  
ATOM   3003  O   ALA A 309     -18.738  15.297  11.116  1.00 10.00      A    O  
ATOM   3004  N   PRO A 310     -18.221  13.309  12.037  1.00 10.00      A    N  
ATOM   3005  CA  PRO A 310     -17.867  13.866  13.341  1.00 10.00      A    C  
ATOM   3006  CB  PRO A 310     -17.706  12.626  14.229  1.00 10.00      A    C  
ATOM   3007  CG  PRO A 310     -17.369  11.525  13.283  1.00 10.00      A    C  
ATOM   3008  CD  PRO A 310     -18.082  11.844  11.999  1.00 10.00      A    C  
ATOM   3009  C   PRO A 310     -16.562  14.656  13.288  1.00 10.00      A    C  
ATOM   3010  O   PRO A 310     -15.593  14.236  12.654  1.00 10.00      A    O  
ATOM   3011  N   SER A 311     -16.549  15.804  13.952  1.00 10.00      A    N  
ATOM   3012  HN  SER A 311     -17.356  16.092  14.425  1.00 10.00      A    H  
ATOM   3013  CA  SER A 311     -15.371  16.652  13.997  1.00 10.00      A    C  
ATOM   3014  CB  SER A 311     -15.752  18.008  14.592  1.00 10.00      A    C  
ATOM   3015  OG  SER A 311     -16.616  17.839  15.705  1.00 10.00      A    O  
ATOM   3016  HG  SER A 311     -16.601  18.634  16.247  1.00 10.00      A    H  
ATOM   3017  C   SER A 311     -14.284  15.994  14.842  1.00 10.00      A    C  
ATOM   3018  O   SER A 311     -14.529  14.975  15.483  1.00 10.00      A    O  
ATOM   3019  N   ALA A 312     -13.092  16.584  14.855  1.00 10.00      A    N  
ATOM   3020  HN  ALA A 312     -12.957  17.395  14.324  1.00 10.00      A    H  
ATOM   3021  CA  ALA A 312     -11.974  16.046  15.628  1.00 10.00      A    C  
ATOM   3022  CB  ALA A 312     -10.760  16.952  15.503  1.00 10.00      A    C  
ATOM   3023  C   ALA A 312     -12.350  15.849  17.097  1.00 10.00      A    C  
ATOM   3024  O   ALA A 312     -11.939  14.877  17.728  1.00 10.00      A    O  
ATOM   3025  N   SER A 313     -13.156  16.763  17.623  1.00 10.00      A    N  
ATOM   3026  HN  SER A 313     -13.470  17.502  17.065  1.00 10.00      A    H  
ATOM   3027  CA  SER A 313     -13.591  16.696  19.008  1.00 10.00      A    C  
ATOM   3028  CB  SER A 313     -14.231  18.028  19.403  1.00 10.00      A    C  
ATOM   3029  OG  SER A 313     -14.749  18.696  18.259  1.00 10.00      A    O  
ATOM   3030  HG  SER A 313     -15.049  19.575  18.514  1.00 10.00      A    H  
ATOM   3031  C   SER A 313     -14.576  15.547  19.227  1.00 10.00      A    C  
ATOM   3032  O   SER A 313     -14.437  14.764  20.166  1.00 10.00      A    O  
ATOM   3033  N   ALA A 314     -15.559  15.444  18.340  1.00 10.00      A    N  
ATOM   3034  HN  ALA A 314     -15.600  16.083  17.597  1.00 10.00      A    H  
ATOM   3035  CA  ALA A 314     -16.575  14.403  18.437  1.00 10.00      A    C  
ATOM   3036  CB  ALA A 314     -17.750  14.720  17.528  1.00 10.00      A    C  
ATOM   3037  C   ALA A 314     -15.999  13.030  18.110  1.00 10.00      A    C  
ATOM   3038  O   ALA A 314     -16.430  12.024  18.660  1.00 10.00      A    O  
ATOM   3039  N   PHE A 315     -15.020  12.999  17.220  1.00 10.00      A    N  
ATOM   3040  HN  PHE A 315     -14.721  13.842  16.808  1.00 10.00      A    H  
ATOM   3041  CA  PHE A 315     -14.386  11.751  16.816  1.00 10.00      A    C  
ATOM   3042  CB  PHE A 315     -13.315  12.012  15.754  1.00 10.00      A    C  
ATOM   3043  CG  PHE A 315     -12.600  10.775  15.291  1.00 10.00      A    C  
ATOM   3044  CD1 PHE A 315     -11.281  10.548  15.647  1.00 10.00      A    C  
ATOM   3045  CD2 PHE A 315     -13.247   9.839  14.502  1.00 10.00      A    C  
ATOM   3046  CE1 PHE A 315     -10.620   9.409  15.227  1.00 10.00      A    C  
ATOM   3047  CE2 PHE A 315     -12.593   8.698  14.077  1.00 10.00      A    C  
ATOM   3048  CZ  PHE A 315     -11.277   8.483  14.440  1.00 10.00      A    C  
ATOM   3049  C   PHE A 315     -13.786  11.007  18.006  1.00 10.00      A    C  
ATOM   3050  O   PHE A 315     -14.071   9.832  18.216  1.00 10.00      A    O  
ATOM   3051  N   PHE A 316     -12.983  11.703  18.797  1.00 10.00      A    N  
ATOM   3052  HN  PHE A 316     -12.818  12.650  18.602  1.00 10.00      A    H  
ATOM   3053  CA  PHE A 316     -12.337  11.090  19.953  1.00 10.00      A    C  
ATOM   3054  CB  PHE A 316     -11.021  11.805  20.279  1.00 10.00      A    C  
ATOM   3055  CG  PHE A 316      -9.940  11.621  19.247  1.00 10.00      A    C  
ATOM   3056  CD1 PHE A 316      -9.198  10.452  19.203  1.00 10.00      A    C  
ATOM   3057  CD2 PHE A 316      -9.665  12.619  18.326  1.00 10.00      A    C  
ATOM   3058  CE1 PHE A 316      -8.201  10.281  18.260  1.00 10.00      A    C  
ATOM   3059  CE2 PHE A 316      -8.670  12.456  17.382  1.00 10.00      A    C  
ATOM   3060  CZ  PHE A 316      -7.937  11.285  17.348  1.00 10.00      A    C  
ATOM   3061  C   PHE A 316     -13.241  11.071  21.185  1.00 10.00      A    C  
ATOM   3062  O   PHE A 316     -12.886  10.490  22.208  1.00 10.00      A    O  
ATOM   3063  N   GLY A 317     -14.409  11.694  21.086  1.00 10.00      A    N  
ATOM   3064  HN  GLY A 317     -14.654  12.132  20.245  1.00 10.00      A    H  
ATOM   3065  CA  GLY A 317     -15.314  11.737  22.223  1.00 10.00      A    C  
ATOM   3066  C   GLY A 317     -16.577  10.916  22.038  1.00 10.00      A    C  
ATOM   3067  O   GLY A 317     -17.321  10.698  22.991  1.00 10.00      A    O  
ATOM   3068  N   MET A 318     -16.830  10.463  20.818  1.00 10.00      A    N  
ATOM   3069  HN  MET A 318     -16.212  10.675  20.088  1.00 10.00      A    H  
ATOM   3070  CA  MET A 318     -18.027   9.676  20.536  1.00 10.00      A    C  
ATOM   3071  CB  MET A 318     -19.017  10.472  19.680  1.00 10.00      A    C  
ATOM   3072  CG  MET A 318     -19.681  11.635  20.403  1.00 10.00      A    C  
ATOM   3073  SD  MET A 318     -20.748  12.613  19.323  1.00 10.00      A    S  
ATOM   3074  CE  MET A 318     -22.003  11.405  18.899  1.00 10.00      A    C  
ATOM   3075  C   MET A 318     -17.691   8.356  19.852  1.00 10.00      A    C  
ATOM   3076  O   MET A 318     -18.583   7.624  19.423  1.00 10.00      A    O  
ATOM   3077  N   SER A 319     -16.406   8.051  19.751  1.00 10.00      A    N  
ATOM   3078  HN  SER A 319     -15.735   8.664  20.117  1.00 10.00      A    H  
ATOM   3079  CA  SER A 319     -15.977   6.816  19.118  1.00 10.00      A    C  
ATOM   3080  CB  SER A 319     -15.314   7.099  17.767  1.00 10.00      A    C  
ATOM   3081  OG  SER A 319     -16.020   8.091  17.043  1.00 10.00      A    O  
ATOM   3082  HG  SER A 319     -15.695   8.959  17.303  1.00 10.00      A    H  
ATOM   3083  C   SER A 319     -15.016   6.056  20.020  1.00 10.00      A    C  
ATOM   3084  O   SER A 319     -14.073   6.633  20.560  1.00 10.00      A    O  
ATOM   3085  N   ARG A 320     -15.275   4.769  20.199  1.00 10.00      A    N  
ATOM   3086  HN  ARG A 320     -16.070   4.377  19.769  1.00 10.00      A    H  
ATOM   3087  CA  ARG A 320     -14.420   3.924  21.016  1.00 10.00      A    C  
ATOM   3088  CB  ARG A 320     -15.093   2.573  21.271  1.00 10.00      A    C  
ATOM   3089  CG  ARG A 320     -14.332   1.673  22.228  1.00 10.00      A    C  
ATOM   3090  CD  ARG A 320     -15.153   0.450  22.602  1.00 10.00      A    C  
ATOM   3091  NE  ARG A 320     -14.406  -0.467  23.463  1.00 10.00      A    N  
ATOM   3092  HE  ARG A 320     -13.450  -0.282  23.586  1.00 10.00      A    H  
ATOM   3093  CZ  ARG A 320     -14.943  -1.520  24.083  1.00 10.00      A    C  
ATOM   3094  NH1 ARG A 320     -16.238  -1.793  23.940  1.00 10.00      A    N  
ATOM   3095 HH11 ARG A 320     -16.840  -1.185  23.344  1.00 10.00      A    H  
ATOM   3096 HH12 ARG A 320     -16.659  -2.615  24.423  1.00 10.00      A    H  
ATOM   3097  NH2 ARG A 320     -14.183  -2.301  24.841  1.00 10.00      A    N  
ATOM   3098 HH21 ARG A 320     -13.167  -2.094  24.954  1.00 10.00      A    H  
ATOM   3099 HH22 ARG A 320     -14.596  -3.125  25.328  1.00 10.00      A    H  
ATOM   3100  C   ARG A 320     -13.079   3.734  20.316  1.00 10.00      A    C  
ATOM   3101  O   ARG A 320     -12.978   2.986  19.341  1.00 10.00      A    O  
ATOM   3102  N   ILE A 321     -12.068   4.434  20.807  1.00 10.00      A    N  
ATOM   3103  HN  ILE A 321     -12.224   5.015  21.580  1.00 10.00      A    H  
ATOM   3104  CA  ILE A 321     -10.734   4.372  20.230  1.00 10.00      A    C  
ATOM   3105  CB  ILE A 321      -9.977   5.708  20.428  1.00 10.00      A    C  
ATOM   3106  CG1 ILE A 321     -10.820   6.898  19.951  1.00 10.00      A    C  
ATOM   3107  CG2 ILE A 321      -8.631   5.684  19.716  1.00 10.00      A    C  
ATOM   3108  CD1 ILE A 321     -11.123   6.895  18.467  1.00 10.00      A    C  
ATOM   3109  C   ILE A 321      -9.911   3.240  20.837  1.00 10.00      A    C  
ATOM   3110  O   ILE A 321      -9.911   3.034  22.051  1.00 10.00      A    O  
ATOM   3111  N   GLY A 322      -9.231   2.505  19.973  1.00 10.00      A    N  
ATOM   3112  HN  GLY A 322      -9.314   2.701  19.013  1.00 10.00      A    H  
ATOM   3113  CA  GLY A 322      -8.384   1.416  20.401  1.00 10.00      A    C  
ATOM   3114  C   GLY A 322      -7.102   1.403  19.595  1.00 10.00      A    C  
ATOM   3115  O   GLY A 322      -7.063   1.941  18.488  1.00 10.00      A    O  
ATOM   3116  N   MET A 323      -6.056   0.803  20.137  1.00 10.00      A    N  
ATOM   3117  HN  MET A 323      -6.147   0.377  21.014  1.00 10.00      A    H  
ATOM   3118  CA  MET A 323      -4.776   0.742  19.447  1.00 10.00      A    C  
ATOM   3119  CB  MET A 323      -3.693   1.481  20.237  1.00 10.00      A    C  
ATOM   3120  CG  MET A 323      -3.737   2.993  20.096  1.00 10.00      A    C  
ATOM   3121  SD  MET A 323      -2.418   3.818  21.009  1.00 10.00      A    S  
ATOM   3122  CE  MET A 323      -2.908   3.484  22.699  1.00 10.00      A    C  
ATOM   3123  C   MET A 323      -4.355  -0.697  19.206  1.00 10.00      A    C  
ATOM   3124  O   MET A 323      -4.252  -1.487  20.144  1.00 10.00      A    O  
ATOM   3125  N   GLU A 324      -4.117  -1.030  17.949  1.00 10.00      A    N  
ATOM   3126  HN  GLU A 324      -4.223  -0.352  17.244  1.00 10.00      A    H  
ATOM   3127  CA  GLU A 324      -3.701  -2.372  17.581  1.00 10.00      A    C  
ATOM   3128  CB  GLU A 324      -4.725  -3.017  16.644  1.00 10.00      A    C  
ATOM   3129  CG  GLU A 324      -4.497  -4.501  16.412  1.00 10.00      A    C  
ATOM   3130  CD  GLU A 324      -5.756  -5.323  16.586  1.00 10.00      A    C  
ATOM   3131  OE1 GLU A 324      -5.844  -6.415  15.986  1.00 10.00      A    O  
ATOM   3132  OE2 GLU A 324      -6.659  -4.893  17.337  1.00 10.00      A    O  
ATOM   3133  C   GLU A 324      -2.327  -2.330  16.925  1.00 10.00      A    C  
ATOM   3134  O   GLU A 324      -2.156  -1.753  15.850  1.00 10.00      A    O  
ATOM   3135  N   VAL A 325      -1.344  -2.926  17.582  1.00 10.00      A    N  
ATOM   3136  HN  VAL A 325      -1.539  -3.372  18.433  1.00 10.00      A    H  
ATOM   3137  CA  VAL A 325       0.015  -2.946  17.062  1.00 10.00      A    C  
ATOM   3138  CB  VAL A 325       1.065  -3.097  18.185  1.00 10.00      A    C  
ATOM   3139  CG1 VAL A 325       2.468  -2.849  17.647  1.00 10.00      A    C  
ATOM   3140  CG2 VAL A 325       0.759  -2.151  19.339  1.00 10.00      A    C  
ATOM   3141  C   VAL A 325       0.189  -4.066  16.043  1.00 10.00      A    C  
ATOM   3142  O   VAL A 325       0.619  -5.169  16.380  1.00 10.00      A    O  
ATOM   3143  N   THR A 326      -0.172  -3.786  14.802  1.00 10.00      A    N  
ATOM   3144  HN  THR A 326      -0.531  -2.898  14.595  1.00 10.00      A    H  
ATOM   3145  CA  THR A 326      -0.043  -4.768  13.742  1.00 10.00      A    C  
ATOM   3146  CB  THR A 326      -1.139  -4.604  12.661  1.00 10.00      A    C  
ATOM   3147  OG1 THR A 326      -0.830  -3.490  11.805  1.00 10.00      A    O  
ATOM   3148  HG1 THR A 326      -0.642  -2.707  12.348  1.00 10.00      A    H  
ATOM   3149  CG2 THR A 326      -2.506  -4.396  13.296  1.00 10.00      A    C  
ATOM   3150  C   THR A 326       1.323  -4.631  13.081  1.00 10.00      A    C  
ATOM   3151  O   THR A 326       1.972  -3.588  13.193  1.00 10.00      A    O  
ATOM   3152  N   PRO A 327       1.785  -5.679  12.387  1.00 10.00      A    N  
ATOM   3153  CA  PRO A 327       3.069  -5.656  11.681  1.00 10.00      A    C  
ATOM   3154  CB  PRO A 327       3.196  -7.075  11.116  1.00 10.00      A    C  
ATOM   3155  CG  PRO A 327       2.251  -7.893  11.922  1.00 10.00      A    C  
ATOM   3156  CD  PRO A 327       1.117  -6.980  12.268  1.00 10.00      A    C  
ATOM   3157  C   PRO A 327       3.067  -4.640  10.542  1.00 10.00      A    C  
ATOM   3158  O   PRO A 327       4.095  -4.393   9.921  1.00 10.00      A    O  
ATOM   3159  N   SER A 328       1.905  -4.060  10.271  1.00 10.00      A    N  
ATOM   3160  HN  SER A 328       1.115  -4.304  10.799  1.00 10.00      A    H  
ATOM   3161  CA  SER A 328       1.776  -3.068   9.220  1.00 10.00      A    C  
ATOM   3162  CB  SER A 328       0.563  -3.376   8.341  1.00 10.00      A    C  
ATOM   3163  OG  SER A 328      -0.663  -3.161   9.031  1.00 10.00      A    O  
ATOM   3164  HG  SER A 328      -0.570  -3.445   9.957  1.00 10.00      A    H  
ATOM   3165  C   SER A 328       1.664  -1.670   9.818  1.00 10.00      A    C  
ATOM   3166  O   SER A 328       1.342  -0.706   9.120  1.00 10.00      A    O  
ATOM   3167  N   GLY A 329       1.916  -1.577  11.117  1.00 10.00      A    N  
ATOM   3168  HN  GLY A 329       2.145  -2.388  11.621  1.00 10.00      A    H  
ATOM   3169  CA  GLY A 329       1.846  -0.305  11.802  1.00 10.00      A    C  
ATOM   3170  C   GLY A 329       0.805  -0.304  12.901  1.00 10.00      A    C  
ATOM   3171  O   GLY A 329      -0.079  -1.168  12.933  1.00 10.00      A    O  
ATOM   3172  N   THR A 330       0.920   0.648  13.814  1.00 10.00      A    N  
ATOM   3173  HN  THR A 330       1.662   1.284  13.752  1.00 10.00      A    H  
ATOM   3174  CA  THR A 330      -0.019   0.776  14.913  1.00 10.00      A    C  
ATOM   3175  CB  THR A 330       0.553   1.695  16.007  1.00 10.00      A    C  
ATOM   3176  OG1 THR A 330       1.981   1.548  16.048  1.00 10.00      A    O  
ATOM   3177  HG1 THR A 330       2.318   1.930  16.863  1.00 10.00      A    H  
ATOM   3178  CG2 THR A 330      -0.028   1.332  17.365  1.00 10.00      A    C  
ATOM   3179  C   THR A 330      -1.331   1.359  14.401  1.00 10.00      A    C  
ATOM   3180  O   THR A 330      -1.403   2.537  14.051  1.00 10.00      A    O  
ATOM   3181  N   TRP A 331      -2.359   0.530  14.347  1.00 10.00      A    N  
ATOM   3182  HN  TRP A 331      -2.244  -0.398  14.655  1.00 10.00      A    H  
ATOM   3183  CA  TRP A 331      -3.655   0.960  13.860  1.00 10.00      A    C  
ATOM   3184  CB  TRP A 331      -4.400  -0.193  13.191  1.00 10.00      A    C  
ATOM   3185  CG  TRP A 331      -3.965  -0.434  11.782  1.00 10.00      A    C  
ATOM   3186  CD1 TRP A 331      -3.173  -1.445  11.335  1.00 10.00      A    C  
ATOM   3187  CD2 TRP A 331      -4.295   0.358  10.636  1.00 10.00      A    C  
ATOM   3188  NE1 TRP A 331      -2.985  -1.339   9.981  1.00 10.00      A    N  
ATOM   3189  HE1 TRP A 331      -2.451  -1.954   9.438  1.00 10.00      A    H  
ATOM   3190  CE2 TRP A 331      -3.667  -0.236   9.525  1.00 10.00      A    C  
ATOM   3191  CE3 TRP A 331      -5.063   1.511  10.442  1.00 10.00      A    C  
ATOM   3192  CZ2 TRP A 331      -3.783   0.287   8.239  1.00 10.00      A    C  
ATOM   3193  CZ3 TRP A 331      -5.176   2.027   9.165  1.00 10.00      A    C  
ATOM   3194  CH2 TRP A 331      -4.541   1.414   8.080  1.00 10.00      A    C  
ATOM   3195  C   TRP A 331      -4.507   1.564  14.960  1.00 10.00      A    C  
ATOM   3196  O   TRP A 331      -4.516   1.086  16.096  1.00 10.00      A    O  
ATOM   3197  N   LEU A 332      -5.216   2.622  14.607  1.00 10.00      A    N  
ATOM   3198  HN  LEU A 332      -5.145   2.956  13.690  1.00 10.00      A    H  
ATOM   3199  CA  LEU A 332      -6.097   3.304  15.534  1.00 10.00      A    C  
ATOM   3200  CB  LEU A 332      -5.916   4.819  15.413  1.00 10.00      A    C  
ATOM   3201  CG  LEU A 332      -6.421   5.659  16.587  1.00 10.00      A    C  
ATOM   3202  CD1 LEU A 332      -5.525   5.473  17.802  1.00 10.00      A    C  
ATOM   3203  CD2 LEU A 332      -6.505   7.126  16.197  1.00 10.00      A    C  
ATOM   3204  C   LEU A 332      -7.537   2.918  15.221  1.00 10.00      A    C  
ATOM   3205  O   LEU A 332      -8.238   3.620  14.493  1.00 10.00      A    O  
ATOM   3206  N   THR A 333      -7.957   1.778  15.744  1.00 10.00      A    N  
ATOM   3207  HN  THR A 333      -7.346   1.256  16.309  1.00 10.00      A    H  
ATOM   3208  CA  THR A 333      -9.302   1.282  15.517  1.00 10.00      A    C  
ATOM   3209  CB  THR A 333      -9.424  -0.179  15.987  1.00 10.00      A    C  
ATOM   3210  OG1 THR A 333      -8.824  -0.308  17.281  1.00 10.00      A    O  
ATOM   3211  HG1 THR A 333      -8.807   0.553  17.712  1.00 10.00      A    H  
ATOM   3212  CG2 THR A 333      -8.723  -1.113  15.013  1.00 10.00      A    C  
ATOM   3213  C   THR A 333     -10.328   2.132  16.259  1.00 10.00      A    C  
ATOM   3214  O   THR A 333     -10.238   2.305  17.472  1.00 10.00      A    O  
ATOM   3215  N   TYR A 334     -11.291   2.670  15.529  1.00 10.00      A    N  
ATOM   3216  HN  TYR A 334     -11.302   2.519  14.562  1.00 10.00      A    H  
ATOM   3217  CA  TYR A 334     -12.330   3.491  16.130  1.00 10.00      A    C  
ATOM   3218  CB  TYR A 334     -12.315   4.911  15.550  1.00 10.00      A    C  
ATOM   3219  CG  TYR A 334     -12.388   4.976  14.039  1.00 10.00      A    C  
ATOM   3220  CD1 TYR A 334     -11.234   4.943  13.266  1.00 10.00      A    C  
ATOM   3221  CD2 TYR A 334     -13.610   5.078  13.385  1.00 10.00      A    C  
ATOM   3222  CE1 TYR A 334     -11.294   5.010  11.888  1.00 10.00      A    C  
ATOM   3223  CE2 TYR A 334     -13.680   5.143  12.007  1.00 10.00      A    C  
ATOM   3224  CZ  TYR A 334     -12.519   5.109  11.264  1.00 10.00      A    C  
ATOM   3225  OH  TYR A 334     -12.583   5.176   9.891  1.00 10.00      A    O  
ATOM   3226  HH  TYR A 334     -13.190   5.873   9.634  1.00 10.00      A    H  
ATOM   3227  C   TYR A 334     -13.698   2.847  15.950  1.00 10.00      A    C  
ATOM   3228  O   TYR A 334     -13.924   2.111  14.987  1.00 10.00      A    O  
ATOM   3229  N   HIS A 335     -14.597   3.094  16.892  1.00 10.00      A    N  
ATOM   3230  HN  HIS A 335     -14.344   3.658  17.656  1.00 10.00      A    H  
ATOM   3231  CA  HIS A 335     -15.944   2.540  16.832  1.00 10.00      A    C  
ATOM   3232  CB  HIS A 335     -16.016   1.182  17.541  1.00 10.00      A    C  
ATOM   3233  CG  HIS A 335     -15.597   0.020  16.692  1.00 10.00      A    C  
ATOM   3234  ND1 HIS A 335     -16.392  -0.512  15.696  1.00 10.00      A    N  
ATOM   3235  HD1 HIS A 335     -17.287  -0.195  15.445  1.00 10.00      A    H  
ATOM   3236  CD2 HIS A 335     -14.458  -0.715  16.694  1.00 10.00      A    C  
ATOM   3237  CE1 HIS A 335     -15.761  -1.522  15.125  1.00 10.00      A    C  
ATOM   3238  NE2 HIS A 335     -14.588  -1.665  15.711  1.00 10.00      A    N  
ATOM   3239  HE2 HIS A 335     -13.919  -2.349  15.482  1.00 10.00      A    H  
ATOM   3240  C   HIS A 335     -16.958   3.500  17.439  1.00 10.00      A    C  
ATOM   3241  O   HIS A 335     -17.129   3.540  18.655  1.00 10.00      A    O  
ATOM   3242  N   GLY A 336     -17.618   4.271  16.589  1.00 10.00      A    N  
ATOM   3243  HN  GLY A 336     -17.440   4.191  15.630  1.00 10.00      A    H  
ATOM   3244  CA  GLY A 336     -18.610   5.220  17.056  1.00 10.00      A    C  
ATOM   3245  C   GLY A 336     -19.961   4.959  16.428  1.00 10.00      A    C  
ATOM   3246  O   GLY A 336     -20.066   4.151  15.503  1.00 10.00      A    O  
ATOM   3247  N   ALA A 337     -20.992   5.630  16.924  1.00 10.00      A    N  
ATOM   3248  HN  ALA A 337     -20.842   6.267  17.656  1.00 10.00      A    H  
ATOM   3249  CA  ALA A 337     -22.340   5.455  16.399  1.00 10.00      A    C  
ATOM   3250  CB  ALA A 337     -23.053   4.331  17.137  1.00 10.00      A    C  
ATOM   3251  C   ALA A 337     -23.140   6.748  16.497  1.00 10.00      A    C  
ATOM   3252  O   ALA A 337     -23.139   7.414  17.532  1.00 10.00      A    O  
ATOM   3253  N   ILE A 338     -23.814   7.103  15.410  1.00 10.00      A    N  
ATOM   3254  HN  ILE A 338     -23.771   6.532  14.615  1.00 10.00      A    H  
ATOM   3255  CA  ILE A 338     -24.626   8.313  15.366  1.00 10.00      A    C  
ATOM   3256  CB  ILE A 338     -24.180   9.247  14.218  1.00 10.00      A    C  
ATOM   3257  CG1 ILE A 338     -22.672   9.519  14.302  1.00 10.00      A    C  
ATOM   3258  CG2 ILE A 338     -24.961  10.554  14.254  1.00 10.00      A    C  
ATOM   3259  CD1 ILE A 338     -22.109  10.251  13.102  1.00 10.00      A    C  
ATOM   3260  C   ILE A 338     -26.095   7.943  15.170  1.00 10.00      A    C  
ATOM   3261  O   ILE A 338     -26.444   7.258  14.209  1.00 10.00      A    O  
ATOM   3262  N   LYS A 339     -26.948   8.386  16.087  1.00 10.00      A    N  
ATOM   3263  HN  LYS A 339     -26.614   8.929  16.829  1.00 10.00      A    H  
ATOM   3264  CA  LYS A 339     -28.372   8.092  16.001  1.00 10.00      A    C  
ATOM   3265  CB  LYS A 339     -29.022   8.037  17.394  1.00 10.00      A    C  
ATOM   3266  CG  LYS A 339     -30.510   7.684  17.370  1.00 10.00      A    C  
ATOM   3267  CD  LYS A 339     -31.338   8.623  18.245  1.00 10.00      A    C  
ATOM   3268  CE  LYS A 339     -32.828   8.520  17.919  1.00 10.00      A    C  
ATOM   3269  NZ  LYS A 339     -33.664   9.439  18.747  1.00 10.00      A    N  
ATOM   3270  HZ1 LYS A 339     -33.587   9.188  19.751  1.00 10.00      A    H  
ATOM   3271  HZ2 LYS A 339     -34.665   9.369  18.459  1.00 10.00      A    H  
ATOM   3272  HZ3 LYS A 339     -33.352  10.422  18.619  1.00 10.00      A    H  
ATOM   3273  C   LYS A 339     -29.095   9.117  15.142  1.00 10.00      A    C  
ATOM   3274  O   LYS A 339     -29.081  10.310  15.442  1.00 10.00      A    O  
ATOM   3275  N   LEU A 340     -29.714   8.647  14.073  1.00 10.00      A    N  
ATOM   3276  HN  LEU A 340     -29.662   7.690  13.872  1.00 10.00      A    H  
ATOM   3277  CA  LEU A 340     -30.476   9.515  13.193  1.00 10.00      A    C  
ATOM   3278  CB  LEU A 340     -30.598   8.875  11.806  1.00 10.00      A    C  
ATOM   3279  CG  LEU A 340     -29.318   8.264  11.226  1.00 10.00      A    C  
ATOM   3280  CD1 LEU A 340     -29.617   7.521   9.933  1.00 10.00      A    C  
ATOM   3281  CD2 LEU A 340     -28.261   9.336  11.000  1.00 10.00      A    C  
ATOM   3282  C   LEU A 340     -31.855   9.695  13.805  1.00 10.00      A    C  
ATOM   3283  O   LEU A 340     -32.348   8.787  14.479  1.00 10.00      A    O  
ATOM   3284  N   ASP A 341     -32.475  10.848  13.606  1.00 10.00      A    N  
ATOM   3285  HN  ASP A 341     -32.054  11.544  13.063  1.00 10.00      A    H  
ATOM   3286  CA  ASP A 341     -33.791  11.077  14.184  1.00 10.00      A    C  
ATOM   3287  CB  ASP A 341     -34.059  12.538  14.529  1.00 10.00      A    C  
ATOM   3288  CG  ASP A 341     -35.129  12.656  15.600  1.00 10.00      A    C  
ATOM   3289  OD1 ASP A 341     -36.273  13.016  15.266  1.00 10.00      A    O  
ATOM   3290  OD2 ASP A 341     -34.824  12.362  16.775  1.00 10.00      A    O  
ATOM   3291  C   ASP A 341     -34.898  10.490  13.327  1.00 10.00      A    C  
ATOM   3292  O   ASP A 341     -34.871  10.581  12.101  1.00 10.00      A    O  
ATOM   3293  N   ASP A 342     -35.862   9.889  13.997  1.00 10.00      A    N  
ATOM   3294  HN  ASP A 342     -35.821   9.887  14.982  1.00 10.00      A    H  
ATOM   3295  CA  ASP A 342     -36.993   9.239  13.354  1.00 10.00      A    C  
ATOM   3296  CB  ASP A 342     -37.702   8.325  14.363  1.00 10.00      A    C  
ATOM   3297  CG  ASP A 342     -37.826   8.946  15.751  1.00 10.00      A    C  
ATOM   3298  OD1 ASP A 342     -36.780   9.112  16.435  1.00 10.00      A    O  
ATOM   3299  OD2 ASP A 342     -38.963   9.253  16.170  1.00 10.00      A    O  
ATOM   3300  C   ASP A 342     -37.986  10.231  12.756  1.00 10.00      A    C  
ATOM   3301  O   ASP A 342     -38.694   9.908  11.800  1.00 10.00      A    O  
ATOM   3302  N   LYS A 343     -38.024  11.444  13.294  1.00 10.00      A    N  
ATOM   3303  HN  LYS A 343     -37.410  11.666  14.030  1.00 10.00      A    H  
ATOM   3304  CA  LYS A 343     -38.957  12.456  12.814  1.00 10.00      A    C  
ATOM   3305  CB  LYS A 343     -39.566  13.217  13.989  1.00 10.00      A    C  
ATOM   3306  CG  LYS A 343     -40.241  12.318  15.008  1.00 10.00      A    C  
ATOM   3307  CD  LYS A 343     -40.025  12.828  16.421  1.00 10.00      A    C  
ATOM   3308  CE  LYS A 343     -40.108  11.693  17.425  1.00 10.00      A    C  
ATOM   3309  NZ  LYS A 343     -40.198  12.191  18.821  1.00 10.00      A    N  
ATOM   3310  HZ1 LYS A 343     -40.373  11.398  19.469  1.00 10.00      A    H  
ATOM   3311  HZ2 LYS A 343     -40.975  12.874  18.905  1.00 10.00      A    H  
ATOM   3312  HZ3 LYS A 343     -39.310  12.657  19.091  1.00 10.00      A    H  
ATOM   3313  C   LYS A 343     -38.305  13.425  11.835  1.00 10.00      A    C  
ATOM   3314  O   LYS A 343     -38.894  14.450  11.479  1.00 10.00      A    O  
ATOM   3315  N   ASP A 344     -37.100  13.099  11.395  1.00 10.00      A    N  
ATOM   3316  HN  ASP A 344     -36.686  12.268  11.707  1.00 10.00      A    H  
ATOM   3317  CA  ASP A 344     -36.382  13.947  10.452  1.00 10.00      A    C  
ATOM   3318  CB  ASP A 344     -34.918  13.518  10.336  1.00 10.00      A    C  
ATOM   3319  CG  ASP A 344     -34.093  14.485   9.510  1.00 10.00      A    C  
ATOM   3320  OD1 ASP A 344     -34.094  14.358   8.269  1.00 10.00      A    O  
ATOM   3321  OD2 ASP A 344     -33.447  15.370  10.100  1.00 10.00      A    O  
ATOM   3322  C   ASP A 344     -37.060  13.920   9.084  1.00 10.00      A    C  
ATOM   3323  O   ASP A 344     -37.395  12.852   8.570  1.00 10.00      A    O  
ATOM   3324  N   PRO A 345     -37.278  15.098   8.477  1.00 10.00      A    N  
ATOM   3325  CA  PRO A 345     -37.934  15.208   7.167  1.00 10.00      A    C  
ATOM   3326  CB  PRO A 345     -37.971  16.719   6.900  1.00 10.00      A    C  
ATOM   3327  CG  PRO A 345     -36.937  17.298   7.805  1.00 10.00      A    C  
ATOM   3328  CD  PRO A 345     -36.909  16.415   9.019  1.00 10.00      A    C  
ATOM   3329  C   PRO A 345     -37.170  14.492   6.055  1.00 10.00      A    C  
ATOM   3330  O   PRO A 345     -37.760  14.070   5.061  1.00 10.00      A    O  
ATOM   3331  N   GLN A 346     -35.864  14.344   6.227  1.00 10.00      A    N  
ATOM   3332  HN  GLN A 346     -35.441  14.671   7.060  1.00 10.00      A    H  
ATOM   3333  CA  GLN A 346     -35.037  13.686   5.230  1.00 10.00      A    C  
ATOM   3334  CB  GLN A 346     -33.846  14.568   4.847  1.00 10.00      A    C  
ATOM   3335  CG  GLN A 346     -34.215  16.009   4.538  1.00 10.00      A    C  
ATOM   3336  CD  GLN A 346     -33.020  16.842   4.119  1.00 10.00      A    C  
ATOM   3337  OE1 GLN A 346     -31.883  16.557   4.489  1.00 10.00      A    O  
ATOM   3338  NE2 GLN A 346     -33.271  17.887   3.347  1.00 10.00      A    N  
ATOM   3339 HE21 GLN A 346     -34.200  18.059   3.092  1.00 10.00      A    H  
ATOM   3340 HE22 GLN A 346     -32.517  18.443   3.066  1.00 10.00      A    H  
ATOM   3341  C   GLN A 346     -34.539  12.345   5.748  1.00 10.00      A    C  
ATOM   3342  O   GLN A 346     -33.679  11.719   5.135  1.00 10.00      A    O  
ATOM   3343  N   PHE A 347     -35.087  11.909   6.879  1.00 10.00      A    N  
ATOM   3344  HN  PHE A 347     -35.763  12.467   7.325  1.00 10.00      A    H  
ATOM   3345  CA  PHE A 347     -34.702  10.638   7.489  1.00 10.00      A    C  
ATOM   3346  CB  PHE A 347     -35.569  10.353   8.719  1.00 10.00      A    C  
ATOM   3347  CG  PHE A 347     -35.353   9.000   9.334  1.00 10.00      A    C  
ATOM   3348  CD1 PHE A 347     -36.400   8.098   9.431  1.00 10.00      A    C  
ATOM   3349  CD2 PHE A 347     -34.109   8.631   9.821  1.00 10.00      A    C  
ATOM   3350  CE1 PHE A 347     -36.211   6.853   9.998  1.00 10.00      A    C  
ATOM   3351  CE2 PHE A 347     -33.913   7.387  10.389  1.00 10.00      A    C  
ATOM   3352  CZ  PHE A 347     -34.965   6.497  10.478  1.00 10.00      A    C  
ATOM   3353  C   PHE A 347     -34.807   9.495   6.488  1.00 10.00      A    C  
ATOM   3354  O   PHE A 347     -33.902   8.669   6.378  1.00 10.00      A    O  
ATOM   3355  N   LYS A 348     -35.905   9.469   5.744  1.00 10.00      A    N  
ATOM   3356  HN  LYS A 348     -36.577  10.171   5.863  1.00 10.00      A    H  
ATOM   3357  CA  LYS A 348     -36.125   8.429   4.749  1.00 10.00      A    C  
ATOM   3358  CB  LYS A 348     -37.540   8.521   4.173  1.00 10.00      A    C  
ATOM   3359  CG  LYS A 348     -38.639   8.275   5.196  1.00 10.00      A    C  
ATOM   3360  CD  LYS A 348     -40.011   8.249   4.540  1.00 10.00      A    C  
ATOM   3361  CE  LYS A 348     -41.101   7.914   5.547  1.00 10.00      A    C  
ATOM   3362  NZ  LYS A 348     -42.434   7.782   4.898  1.00 10.00      A    N  
ATOM   3363  HZ1 LYS A 348     -42.390   7.078   4.134  1.00 10.00      A    H  
ATOM   3364  HZ2 LYS A 348     -42.729   8.695   4.498  1.00 10.00      A    H  
ATOM   3365  HZ3 LYS A 348     -43.142   7.477   5.596  1.00 10.00      A    H  
ATOM   3366  C   LYS A 348     -35.082   8.508   3.639  1.00 10.00      A    C  
ATOM   3367  O   LYS A 348     -34.448   7.506   3.303  1.00 10.00      A    O  
ATOM   3368  N   ASP A 349     -34.892   9.708   3.097  1.00 10.00      A    N  
ATOM   3369  HN  ASP A 349     -35.420  10.466   3.421  1.00 10.00      A    H  
ATOM   3370  CA  ASP A 349     -33.920   9.929   2.027  1.00 10.00      A    C  
ATOM   3371  CB  ASP A 349     -33.954  11.383   1.553  1.00 10.00      A    C  
ATOM   3372  CG  ASP A 349     -35.092  11.674   0.597  1.00 10.00      A    C  
ATOM   3373  OD1 ASP A 349     -35.309  10.870  -0.333  1.00 10.00      A    O  
ATOM   3374  OD2 ASP A 349     -35.761  12.710   0.774  1.00 10.00      A    O  
ATOM   3375  C   ASP A 349     -32.515   9.587   2.497  1.00 10.00      A    C  
ATOM   3376  O   ASP A 349     -31.746   8.944   1.782  1.00 10.00      A    O  
ATOM   3377  N   ASN A 350     -32.192  10.017   3.712  1.00 10.00      A    N  
ATOM   3378  HN  ASN A 350     -32.855  10.532   4.226  1.00 10.00      A    H  
ATOM   3379  CA  ASN A 350     -30.884   9.765   4.299  1.00 10.00      A    C  
ATOM   3380  CB  ASN A 350     -30.753  10.443   5.668  1.00 10.00      A    C  
ATOM   3381  CG  ASN A 350     -30.500  11.938   5.560  1.00 10.00      A    C  
ATOM   3382  OD1 ASN A 350     -29.883  12.408   4.606  1.00 10.00      A    O  
ATOM   3383  ND2 ASN A 350     -30.974  12.695   6.539  1.00 10.00      A    N  
ATOM   3384 HD21 ASN A 350     -31.455  12.261   7.271  1.00 10.00      A    H  
ATOM   3385 HD22 ASN A 350     -30.826  13.664   6.488  1.00 10.00      A    H  
ATOM   3386  C   ASN A 350     -30.619   8.271   4.415  1.00 10.00      A    C  
ATOM   3387  O   ASN A 350     -29.543   7.802   4.058  1.00 10.00      A    O  
ATOM   3388  N   VAL A 351     -31.610   7.527   4.898  1.00 10.00      A    N  
ATOM   3389  HN  VAL A 351     -32.452   7.961   5.162  1.00 10.00      A    H  
ATOM   3390  CA  VAL A 351     -31.475   6.080   5.046  1.00 10.00      A    C  
ATOM   3391  CB  VAL A 351     -32.723   5.452   5.713  1.00 10.00      A    C  
ATOM   3392  CG1 VAL A 351     -32.733   3.937   5.552  1.00 10.00      A    C  
ATOM   3393  CG2 VAL A 351     -32.772   5.820   7.187  1.00 10.00      A    C  
ATOM   3394  C   VAL A 351     -31.214   5.421   3.692  1.00 10.00      A    C  
ATOM   3395  O   VAL A 351     -30.324   4.579   3.560  1.00 10.00      A    O  
ATOM   3396  N   ILE A 352     -31.981   5.826   2.684  1.00 10.00      A    N  
ATOM   3397  HN  ILE A 352     -32.668   6.511   2.848  1.00 10.00      A    H  
ATOM   3398  CA  ILE A 352     -31.826   5.283   1.340  1.00 10.00      A    C  
ATOM   3399  CB  ILE A 352     -32.910   5.822   0.380  1.00 10.00      A    C  
ATOM   3400  CG1 ILE A 352     -34.306   5.445   0.884  1.00 10.00      A    C  
ATOM   3401  CG2 ILE A 352     -32.693   5.293  -1.034  1.00 10.00      A    C  
ATOM   3402  CD1 ILE A 352     -35.434   6.135   0.145  1.00 10.00      A    C  
ATOM   3403  C   ILE A 352     -30.444   5.622   0.789  1.00 10.00      A    C  
ATOM   3404  O   ILE A 352     -29.756   4.763   0.237  1.00 10.00      A    O  
ATOM   3405  N   LEU A 353     -30.042   6.875   0.963  1.00 10.00      A    N  
ATOM   3406  HN  LEU A 353     -30.640   7.509   1.421  1.00 10.00      A    H  
ATOM   3407  CA  LEU A 353     -28.747   7.342   0.492  1.00 10.00      A    C  
ATOM   3408  CB  LEU A 353     -28.615   8.852   0.703  1.00 10.00      A    C  
ATOM   3409  CG  LEU A 353     -27.401   9.523   0.056  1.00 10.00      A    C  
ATOM   3410  CD1 LEU A 353     -27.594   9.650  -1.448  1.00 10.00      A    C  
ATOM   3411  CD2 LEU A 353     -27.140  10.880   0.687  1.00 10.00      A    C  
ATOM   3412  C   LEU A 353     -27.612   6.612   1.203  1.00 10.00      A    C  
ATOM   3413  O   LEU A 353     -26.622   6.230   0.579  1.00 10.00      A    O  
ATOM   3414  N   LEU A 354     -27.761   6.425   2.509  1.00 10.00      A    N  
ATOM   3415  HN  LEU A 354     -28.571   6.765   2.955  1.00 10.00      A    H  
ATOM   3416  CA  LEU A 354     -26.752   5.737   3.300  1.00 10.00      A    C  
ATOM   3417  CB  LEU A 354     -27.042   5.857   4.800  1.00 10.00      A    C  
ATOM   3418  CG  LEU A 354     -26.877   7.257   5.403  1.00 10.00      A    C  
ATOM   3419  CD1 LEU A 354     -27.326   7.275   6.855  1.00 10.00      A    C  
ATOM   3420  CD2 LEU A 354     -25.438   7.736   5.278  1.00 10.00      A    C  
ATOM   3421  C   LEU A 354     -26.630   4.278   2.875  1.00 10.00      A    C  
ATOM   3422  O   LEU A 354     -25.532   3.803   2.592  1.00 10.00      A    O  
ATOM   3423  N   ASN A 355     -27.761   3.579   2.804  1.00 10.00      A    N  
ATOM   3424  HN  ASN A 355     -28.611   4.014   3.042  1.00 10.00      A    H  
ATOM   3425  CA  ASN A 355     -27.769   2.174   2.394  1.00 10.00      A    C  
ATOM   3426  CB  ASN A 355     -29.176   1.575   2.489  1.00 10.00      A    C  
ATOM   3427  CG  ASN A 355     -29.593   1.269   3.916  1.00 10.00      A    C  
ATOM   3428  OD1 ASN A 355     -28.760   0.986   4.776  1.00 10.00      A    O  
ATOM   3429  ND2 ASN A 355     -30.890   1.318   4.177  1.00 10.00      A    N  
ATOM   3430 HD21 ASN A 355     -31.499   1.544   3.446  1.00 10.00      A    H  
ATOM   3431 HD22 ASN A 355     -31.184   1.128   5.091  1.00 10.00      A    H  
ATOM   3432  C   ASN A 355     -27.230   2.023   0.974  1.00 10.00      A    C  
ATOM   3433  O   ASN A 355     -26.652   0.998   0.620  1.00 10.00      A    O  
ATOM   3434  N   LYS A 356     -27.410   3.066   0.168  1.00 10.00      A    N  
ATOM   3435  HN  LYS A 356     -27.885   3.854   0.509  1.00 10.00      A    H  
ATOM   3436  CA  LYS A 356     -26.934   3.067  -1.209  1.00 10.00      A    C  
ATOM   3437  CB  LYS A 356     -27.713   4.095  -2.044  1.00 10.00      A    C  
ATOM   3438  CG  LYS A 356     -27.802   3.761  -3.527  1.00 10.00      A    C  
ATOM   3439  CD  LYS A 356     -27.673   5.001  -4.402  1.00 10.00      A    C  
ATOM   3440  CE  LYS A 356     -26.360   5.002  -5.173  1.00 10.00      A    C  
ATOM   3441  NZ  LYS A 356     -26.506   5.604  -6.524  1.00 10.00      A    N  
ATOM   3442  HZ1 LYS A 356     -27.215   5.068  -7.077  1.00 10.00      A    H  
ATOM   3443  HZ2 LYS A 356     -25.601   5.575  -7.029  1.00 10.00      A    H  
ATOM   3444  HZ3 LYS A 356     -26.818   6.584  -6.449  1.00 10.00      A    H  
ATOM   3445  C   LYS A 356     -25.442   3.397  -1.260  1.00 10.00      A    C  
ATOM   3446  O   LYS A 356     -24.875   3.589  -2.335  1.00 10.00      A    O  
ATOM   3447  N   HIS A 357     -24.808   3.474  -0.093  1.00 10.00      A    N  
ATOM   3448  HN  HIS A 357     -25.308   3.308   0.736  1.00 10.00      A    H  
ATOM   3449  CA  HIS A 357     -23.387   3.793  -0.017  1.00 10.00      A    C  
ATOM   3450  CB  HIS A 357     -23.171   5.250   0.405  1.00 10.00      A    C  
ATOM   3451  CG  HIS A 357     -23.611   6.271  -0.605  1.00 10.00      A    C  
ATOM   3452  ND1 HIS A 357     -23.642   6.038  -1.966  1.00 10.00      A    N  
ATOM   3453  HD1 HIS A 357     -23.415   5.189  -2.415  1.00 10.00      A    H  
ATOM   3454  CD2 HIS A 357     -24.038   7.546  -0.442  1.00 10.00      A    C  
ATOM   3455  CE1 HIS A 357     -24.063   7.122  -2.589  1.00 10.00      A    C  
ATOM   3456  NE2 HIS A 357     -24.311   8.049  -1.691  1.00 10.00      A    N  
ATOM   3457  HE2 HIS A 357     -24.637   8.951  -1.887  1.00 10.00      A    H  
ATOM   3458  C   HIS A 357     -22.634   2.856   0.928  1.00 10.00      A    C  
ATOM   3459  O   HIS A 357     -21.411   2.732   0.838  1.00 10.00      A    O  
ATOM   3460  N   ILE A 358     -23.357   2.215   1.839  1.00 10.00      A    N  
ATOM   3461  HN  ILE A 358     -24.325   2.365   1.875  1.00 10.00      A    H  
ATOM   3462  CA  ILE A 358     -22.749   1.291   2.792  1.00 10.00      A    C  
ATOM   3463  CB  ILE A 358     -23.624   1.119   4.056  1.00 10.00      A    C  
ATOM   3464  CG1 ILE A 358     -23.792   2.458   4.779  1.00 10.00      A    C  
ATOM   3465  CG2 ILE A 358     -23.020   0.081   4.997  1.00 10.00      A    C  
ATOM   3466  CD1 ILE A 358     -24.853   2.445   5.860  1.00 10.00      A    C  
ATOM   3467  C   ILE A 358     -22.529  -0.069   2.140  1.00 10.00      A    C  
ATOM   3468  O   ILE A 358     -23.456  -0.642   1.568  1.00 10.00      A    O  
ATOM   3469  N   ASP A 359     -21.290  -0.560   2.213  1.00 10.00      A    N  
ATOM   3470  HN  ASP A 359     -20.602  -0.037   2.671  1.00 10.00      A    H  
ATOM   3471  CA  ASP A 359     -20.920  -1.854   1.633  1.00 10.00      A    C  
ATOM   3472  CB  ASP A 359     -21.615  -3.010   2.361  1.00 10.00      A    C  
ATOM   3473  CG  ASP A 359     -20.649  -3.868   3.153  1.00 10.00      A    C  
ATOM   3474  OD1 ASP A 359     -19.693  -3.318   3.738  1.00 10.00      A    O  
ATOM   3475  OD2 ASP A 359     -20.841  -5.101   3.191  1.00 10.00      A    O  
ATOM   3476  C   ASP A 359     -21.214  -1.884   0.136  1.00 10.00      A    C  
ATOM   3477  O   ASP A 359     -21.446  -2.943  -0.455  1.00 10.00      A    O  
ATOM   3478  N   ALA A 360     -21.158  -0.702  -0.471  1.00 10.00      A    N  
ATOM   3479  HN  ALA A 360     -20.930   0.087   0.064  1.00 10.00      A    H  
ATOM   3480  CA  ALA A 360     -21.430  -0.528  -1.892  1.00 10.00      A    C  
ATOM   3481  CB  ALA A 360     -21.441   0.951  -2.235  1.00 10.00      A    C  
ATOM   3482  C   ALA A 360     -20.427  -1.273  -2.768  1.00 10.00      A    C  
ATOM   3483  O   ALA A 360     -20.717  -1.600  -3.914  1.00 10.00      A    O  
ATOM   3484  N   TYR A 361     -19.254  -1.548  -2.218  1.00 10.00      A    N  
ATOM   3485  HN  TYR A 361     -19.083  -1.262  -1.298  1.00 10.00      A    H  
ATOM   3486  CA  TYR A 361     -18.210  -2.256  -2.950  1.00 10.00      A    C  
ATOM   3487  CB  TYR A 361     -16.891  -2.224  -2.167  1.00 10.00      A    C  
ATOM   3488  CG  TYR A 361     -16.971  -2.893  -0.812  1.00 10.00      A    C  
ATOM   3489  CD1 TYR A 361     -17.436  -2.200   0.293  1.00 10.00      A    C  
ATOM   3490  CD2 TYR A 361     -16.594  -4.220  -0.642  1.00 10.00      A    C  
ATOM   3491  CE1 TYR A 361     -17.528  -2.806   1.527  1.00 10.00      A    C  
ATOM   3492  CE2 TYR A 361     -16.680  -4.833   0.593  1.00 10.00      A    C  
ATOM   3493  CZ  TYR A 361     -17.149  -4.119   1.675  1.00 10.00      A    C  
ATOM   3494  OH  TYR A 361     -17.255  -4.722   2.908  1.00 10.00      A    O  
ATOM   3495  HH  TYR A 361     -17.784  -4.156   3.493  1.00 10.00      A    H  
ATOM   3496  C   TYR A 361     -18.605  -3.705  -3.236  1.00 10.00      A    C  
ATOM   3497  O   TYR A 361     -18.018  -4.358  -4.095  1.00 10.00      A    O  
ATOM   3498  N   LYS A 362     -19.615  -4.199  -2.528  1.00 10.00      A    N  
ATOM   3499  HN  LYS A 362     -20.079  -3.620  -1.883  1.00 10.00      A    H  
ATOM   3500  CA  LYS A 362     -20.056  -5.577  -2.698  1.00 10.00      A    C  
ATOM   3501  CB  LYS A 362     -20.604  -6.155  -1.389  1.00 10.00      A    C  
ATOM   3502  CG  LYS A 362     -19.521  -6.763  -0.506  1.00 10.00      A    C  
ATOM   3503  CD  LYS A 362     -19.985  -6.950   0.930  1.00 10.00      A    C  
ATOM   3504  CE  LYS A 362     -18.831  -7.382   1.827  1.00 10.00      A    C  
ATOM   3505  NZ  LYS A 362     -18.979  -6.881   3.223  1.00 10.00      A    N  
ATOM   3506  HZ1 LYS A 362     -18.048  -6.644   3.621  1.00 10.00      A    H  
ATOM   3507  HZ2 LYS A 362     -19.426  -7.597   3.819  1.00 10.00      A    H  
ATOM   3508  HZ3 LYS A 362     -19.576  -6.018   3.235  1.00 10.00      A    H  
ATOM   3509  C   LYS A 362     -21.026  -5.764  -3.866  1.00 10.00      A    C  
ATOM   3510  O   LYS A 362     -21.522  -6.865  -4.096  1.00 10.00      A    O  
ATOM   3511  N   THR A 363     -21.305  -4.691  -4.595  1.00 10.00      A    N  
ATOM   3512  HN  THR A 363     -20.919  -3.823  -4.349  1.00 10.00      A    H  
ATOM   3513  CA  THR A 363     -22.191  -4.774  -5.751  1.00 10.00      A    C  
ATOM   3514  CB  THR A 363     -23.410  -3.846  -5.619  1.00 10.00      A    C  
ATOM   3515  OG1 THR A 363     -22.983  -2.554  -5.190  1.00 10.00      A    O  
ATOM   3516  HG1 THR A 363     -22.799  -2.002  -5.970  1.00 10.00      A    H  
ATOM   3517  CG2 THR A 363     -24.406  -4.402  -4.617  1.00 10.00      A    C  
ATOM   3518  C   THR A 363     -21.433  -4.423  -7.024  1.00 10.00      A    C  
ATOM   3519  O   THR A 363     -22.011  -4.364  -8.111  1.00 10.00      A    O  
ATOM   3520  N   PHE A 364     -20.132  -4.204  -6.876  1.00 10.00      A    N  
ATOM   3521  HN  PHE A 364     -19.732  -4.299  -5.988  1.00 10.00      A    H  
ATOM   3522  CA  PHE A 364     -19.282  -3.847  -8.000  1.00 10.00      A    C  
ATOM   3523  CB  PHE A 364     -17.869  -3.490  -7.520  1.00 10.00      A    C  
ATOM   3524  CG  PHE A 364     -17.758  -2.150  -6.840  1.00 10.00      A    C  
ATOM   3525  CD1 PHE A 364     -18.812  -1.248  -6.859  1.00 10.00      A    C  
ATOM   3526  CD2 PHE A 364     -16.590  -1.790  -6.185  1.00 10.00      A    C  
ATOM   3527  CE1 PHE A 364     -18.705  -0.019  -6.235  1.00 10.00      A    C  
ATOM   3528  CE2 PHE A 364     -16.477  -0.562  -5.559  1.00 10.00      A    C  
ATOM   3529  CZ  PHE A 364     -17.535   0.325  -5.587  1.00 10.00      A    C  
ATOM   3530  C   PHE A 364     -19.221  -4.976  -9.023  1.00 10.00      A    C  
ATOM   3531  O   PHE A 364     -19.180  -6.154  -8.657  1.00 10.00      A    O  
ATOM   3532  N   PRO A 365     -19.240  -4.623 -10.322  1.00 10.00      A    N  
ATOM   3533  CA  PRO A 365     -19.174  -5.593 -11.417  1.00 10.00      A    C  
ATOM   3534  CB  PRO A 365     -19.005  -4.725 -12.675  1.00 10.00      A    C  
ATOM   3535  CG  PRO A 365     -18.699  -3.353 -12.175  1.00 10.00      A    C  
ATOM   3536  CD  PRO A 365     -19.343  -3.251 -10.825  1.00 10.00      A    C  
ATOM   3537  C   PRO A 365     -17.987  -6.538 -11.259  1.00 10.00      A    C  
ATOM   3538  O   PRO A 365     -16.862  -6.103 -10.996  1.00 10.00      A    O  
ATOM   3539  N   PRO A 366     -18.234  -7.845 -11.400  1.00 10.00      A    N  
ATOM   3540  CA  PRO A 366     -17.193  -8.863 -11.263  1.00 10.00      A    C  
ATOM   3541  CB  PRO A 366     -17.974 -10.178 -11.290  1.00 10.00      A    C  
ATOM   3542  CG  PRO A 366     -19.217  -9.859 -12.043  1.00 10.00      A    C  
ATOM   3543  CD  PRO A 366     -19.547  -8.433 -11.710  1.00 10.00      A    C  
ATOM   3544  C   PRO A 366     -16.183  -8.819 -12.405  1.00 10.00      A    C  
ATOM   3545  O   PRO A 366     -16.466  -8.296 -13.484  1.00 10.00      A    O  
ATOM   3546  N   THR A 367     -15.001  -9.358 -12.147  1.00 10.00      A    N  
ATOM   3547  HN  THR A 367     -14.829  -9.725 -11.250  1.00 10.00      A    H  
ATOM   3548  CA  THR A 367     -13.939  -9.402 -13.139  1.00 10.00      A    C  
ATOM   3549  CB  THR A 367     -12.575  -9.610 -12.456  1.00 10.00      A    C  
ATOM   3550  OG1 THR A 367     -12.628  -9.088 -11.120  1.00 10.00      A    O  
ATOM   3551  HG1 THR A 367     -12.284  -8.189 -11.114  1.00 10.00      A    H  
ATOM   3552  CG2 THR A 367     -11.478  -8.895 -13.227  1.00 10.00      A    C  
ATOM   3553  C   THR A 367     -14.180 -10.537 -14.134  1.00 10.00      A    C  
ATOM   3554  O   THR A 367     -13.525 -10.621 -15.175  1.00 10.00      A    O  
ATOM   3555  N   GLU A 368     -15.124 -11.409 -13.801  1.00 10.00      A    N  
ATOM   3556  HN  GLU A 368     -15.609 -11.287 -12.961  1.00 10.00      A    H  
ATOM   3557  CA  GLU A 368     -15.465 -12.535 -14.657  1.00 10.00      A    C  
ATOM   3558  CB  GLU A 368     -16.177 -13.626 -13.848  1.00 10.00      A    C  
ATOM   3559  CG  GLU A 368     -17.446 -13.165 -13.150  1.00 10.00      A    C  
ATOM   3560  CD  GLU A 368     -17.667 -13.862 -11.824  1.00 10.00      A    C  
ATOM   3561  OE1 GLU A 368     -16.675 -14.337 -11.231  1.00 10.00      A    O  
ATOM   3562  OE2 GLU A 368     -18.829 -13.918 -11.370  1.00 10.00      A    O  
ATOM   3563  C   GLU A 368     -16.330 -12.068 -15.826  1.00 10.00      A    C  
ATOM   3564  O   GLU A 368     -16.965 -11.014 -15.749  1.00 10.00      A    O  
ATOM   3565  N   PRO A 369     -16.361 -12.839 -16.930  1.00 10.00      A    N  
ATOM   3566  CA  PRO A 369     -17.151 -12.494 -18.120  1.00 10.00      A    C  
ATOM   3567  CB  PRO A 369     -16.661 -13.493 -19.172  1.00 10.00      A    C  
ATOM   3568  CG  PRO A 369     -16.182 -14.661 -18.383  1.00 10.00      A    C  
ATOM   3569  CD  PRO A 369     -15.616 -14.099 -17.110  1.00 10.00      A    C  
ATOM   3570  C   PRO A 369     -18.660 -12.640 -17.903  1.00 10.00      A    C  
ATOM   3571  O   PRO A 369     -19.335 -13.395 -18.608  1.00 10.00      A    O  
ATOM   3572  N   LYS A 370     -19.181 -11.912 -16.928  1.00 10.00      A    N  
ATOM   3573  HN  LYS A 370     -18.588 -11.331 -16.397  1.00 10.00      A    H  
ATOM   3574  CA  LYS A 370     -20.600 -11.940 -16.625  1.00 10.00      A    C  
ATOM   3575  CB  LYS A 370     -20.847 -11.555 -15.164  1.00 10.00      A    C  
ATOM   3576  CG  LYS A 370     -22.316 -11.514 -14.773  1.00 10.00      A    C  
ATOM   3577  CD  LYS A 370     -22.529 -10.708 -13.503  1.00 10.00      A    C  
ATOM   3578  CE  LYS A 370     -24.007 -10.492 -13.228  1.00 10.00      A    C  
ATOM   3579  NZ  LYS A 370     -24.231  -9.468 -12.173  1.00 10.00      A    N  
ATOM   3580  HZ1 LYS A 370     -23.792  -8.567 -12.453  1.00 10.00      A    H  
ATOM   3581  HZ2 LYS A 370     -23.810  -9.781 -11.270  1.00 10.00      A    H  
ATOM   3582  HZ3 LYS A 370     -25.249  -9.317 -12.033  1.00 10.00      A    H  
ATOM   3583  C   LYS A 370     -21.337 -10.979 -17.546  1.00 10.00      A    C  
ATOM   3584  O   LYS A 370     -21.058  -9.783 -17.558  1.00 10.00      A    O  
ATOM   3585  N   LYS A 371     -22.264 -11.510 -18.323  1.00 10.00      A    N  
ATOM   3586  HN  LYS A 371     -22.441 -12.469 -18.269  1.00 10.00      A    H  
ATOM   3587  CA  LYS A 371     -23.032 -10.695 -19.249  1.00 10.00      A    C  
ATOM   3588  CB  LYS A 371     -23.575 -11.553 -20.392  1.00 10.00      A    C  
ATOM   3589  CG  LYS A 371     -22.501 -12.239 -21.219  1.00 10.00      A    C  
ATOM   3590  CD  LYS A 371     -23.114 -13.105 -22.305  1.00 10.00      A    C  
ATOM   3591  CE  LYS A 371     -22.043 -13.807 -23.122  1.00 10.00      A    C  
ATOM   3592  NZ  LYS A 371     -22.633 -14.645 -24.201  1.00 10.00      A    N  
ATOM   3593  HZ1 LYS A 371     -21.879 -15.040 -24.798  1.00 10.00      A    H  
ATOM   3594  HZ2 LYS A 371     -23.265 -14.071 -24.794  1.00 10.00      A    H  
ATOM   3595  HZ3 LYS A 371     -23.178 -15.428 -23.787  1.00 10.00      A    H  
ATOM   3596  C   LYS A 371     -24.179  -9.995 -18.533  1.00 10.00      A    C  
ATOM   3597  O   LYS A 371     -25.022 -10.648 -17.909  1.00 10.00      A    O  
ATOM   3598  N   ASP A 372     -24.190  -8.671 -18.607  1.00 10.00      A    N  
ATOM   3599  HN  ASP A 372     -23.468  -8.212 -19.084  1.00 10.00      A    H  
ATOM   3600  CA  ASP A 372     -25.241  -7.878 -17.985  1.00 10.00      A    C  
ATOM   3601  CB  ASP A 372     -24.898  -6.385 -18.009  1.00 10.00      A    C  
ATOM   3602  CG  ASP A 372     -23.902  -5.997 -16.929  1.00 10.00      A    C  
ATOM   3603  OD1 ASP A 372     -24.025  -6.508 -15.792  1.00 10.00      A    O  
ATOM   3604  OD2 ASP A 372     -23.003  -5.181 -17.214  1.00 10.00      A    O  
ATOM   3605  C   ASP A 372     -26.572  -8.146 -18.679  1.00 10.00      A    C  
ATOM   3606  O   ASP A 372     -26.715  -7.927 -19.882  1.00 10.00      A    O  
ATOM   3607  N   LYS A 373     -27.539  -8.630 -17.914  1.00 10.00      A    N  
ATOM   3608  HN  LYS A 373     -27.366  -8.759 -16.961  1.00 10.00      A    H  
ATOM   3609  CA  LYS A 373     -28.851  -8.969 -18.452  1.00 10.00      A    C  
ATOM   3610  CB  LYS A 373     -29.369 -10.257 -17.799  1.00 10.00      A    C  
ATOM   3611  CG  LYS A 373     -28.595 -11.511 -18.178  1.00 10.00      A    C  
ATOM   3612  CD  LYS A 373     -28.835 -12.636 -17.179  1.00 10.00      A    C  
ATOM   3613  CE  LYS A 373     -30.284 -13.102 -17.191  1.00 10.00      A    C  
ATOM   3614  NZ  LYS A 373     -30.580 -14.022 -16.056  1.00 10.00      A    N  
ATOM   3615  HZ1 LYS A 373     -29.937 -14.839 -16.080  1.00 10.00      A    H  
ATOM   3616  HZ2 LYS A 373     -31.560 -14.365 -16.120  1.00 10.00      A    H  
ATOM   3617  HZ3 LYS A 373     -30.458 -13.524 -15.150  1.00 10.00      A    H  
ATOM   3618  C   LYS A 373     -29.877  -7.850 -18.277  1.00 10.00      A    C  
ATOM   3619  O   LYS A 373     -31.066  -8.120 -18.103  1.00 10.00      A    O  
ATOM   3620  N   LYS A 374     -29.433  -6.601 -18.325  1.00 10.00      A    N  
ATOM   3621  HN  LYS A 374     -28.478  -6.430 -18.470  1.00 10.00      A    H  
ATOM   3622  CA  LYS A 374     -30.354  -5.477 -18.180  1.00 10.00      A    C  
ATOM   3623  CB  LYS A 374     -29.791  -4.377 -17.272  1.00 10.00      A    C  
ATOM   3624  CG  LYS A 374     -30.850  -3.376 -16.819  1.00 10.00      A    C  
ATOM   3625  CD  LYS A 374     -30.247  -2.118 -16.208  1.00 10.00      A    C  
ATOM   3626  CE  LYS A 374     -31.313  -1.042 -16.032  1.00 10.00      A    C  
ATOM   3627  NZ  LYS A 374     -30.763   0.231 -15.492  1.00 10.00      A    N  
ATOM   3628  HZ1 LYS A 374     -30.148   0.690 -16.209  1.00 10.00      A    H  
ATOM   3629  HZ2 LYS A 374     -30.198   0.048 -14.641  1.00 10.00      A    H  
ATOM   3630  HZ3 LYS A 374     -31.537   0.883 -15.253  1.00 10.00      A    H  
ATOM   3631  C   LYS A 374     -30.746  -4.907 -19.545  1.00 10.00      A    C  
ATOM   3632  O   LYS A 374     -29.894  -4.458 -20.310  1.00 10.00      A    O  
ATOM   3633  N   LYS A 375     -32.040  -4.938 -19.841  1.00 10.00      A    N  
ATOM   3634  HN  LYS A 375     -32.666  -5.307 -19.187  1.00 10.00      A    H  
ATOM   3635  CA  LYS A 375     -32.561  -4.426 -21.106  1.00 10.00      A    C  
ATOM   3636  CB  LYS A 375     -33.670  -5.350 -21.629  1.00 10.00      A    C  
ATOM   3637  CG  LYS A 375     -33.201  -6.584 -22.387  1.00 10.00      A    C  
ATOM   3638  CD  LYS A 375     -34.395  -7.405 -22.861  1.00 10.00      A    C  
ATOM   3639  CE  LYS A 375     -34.007  -8.419 -23.928  1.00 10.00      A    C  
ATOM   3640  NZ  LYS A 375     -35.201  -9.108 -24.499  1.00 10.00      A    N  
ATOM   3641  HZ1 LYS A 375     -34.903  -9.837 -25.177  1.00 10.00      A    H  
ATOM   3642  HZ2 LYS A 375     -35.810  -8.423 -24.992  1.00 10.00      A    H  
ATOM   3643  HZ3 LYS A 375     -35.752  -9.559 -23.740  1.00 10.00      A    H  
ATOM   3644  C   LYS A 375     -33.152  -3.033 -20.909  1.00 10.00      A    C  
ATOM   3645  O   LYS A 375     -33.473  -2.641 -19.787  1.00 10.00      A    O  
ATOM   3646  N   LYS A 376     -33.301  -2.289 -22.002  1.00 10.00      A    N  
ATOM   3647  HN  LYS A 376     -33.016  -2.645 -22.868  1.00 10.00      A    H  
ATOM   3648  CA  LYS A 376     -33.886  -0.955 -21.936  1.00 10.00      A    C  
ATOM   3649  CB  LYS A 376     -33.306  -0.040 -23.024  1.00 10.00      A    C  
ATOM   3650  CG  LYS A 376     -31.813   0.236 -22.888  1.00 10.00      A    C  
ATOM   3651  CD  LYS A 376     -31.346   1.283 -23.890  1.00 10.00      A    C  
ATOM   3652  CE  LYS A 376     -29.829   1.414 -23.894  1.00 10.00      A    C  
ATOM   3653  NZ  LYS A 376     -29.351   2.329 -24.972  1.00 10.00      A    N  
ATOM   3654  HZ1 LYS A 376     -30.016   3.119 -25.091  1.00 10.00      A    H  
ATOM   3655  HZ2 LYS A 376     -29.278   1.816 -25.873  1.00 10.00      A    H  
ATOM   3656  HZ3 LYS A 376     -28.414   2.712 -24.726  1.00 10.00      A    H  
ATOM   3657  C   LYS A 376     -35.402  -1.074 -22.079  1.00 10.00      A    C  
ATOM   3658  O   LYS A 376     -35.939  -0.985 -23.182  1.00 10.00      A    O  
ATOM   3659  N   THR A 377     -36.079  -1.334 -20.963  1.00 10.00      A    N  
ATOM   3660  HN  THR A 377     -35.592  -1.421 -20.114  1.00 10.00      A    H  
ATOM   3661  CA  THR A 377     -37.527  -1.495 -20.972  1.00 10.00      A    C  
ATOM   3662  CB  THR A 377     -37.911  -2.989 -20.974  1.00 10.00      A    C  
ATOM   3663  OG1 THR A 377     -36.917  -3.712 -21.721  1.00 10.00      A    O  
ATOM   3664  HG1 THR A 377     -36.286  -3.081 -22.080  1.00 10.00      A    H  
ATOM   3665  CG2 THR A 377     -39.274  -3.192 -21.620  1.00 10.00      A    C  
ATOM   3666  C   THR A 377     -38.208  -0.759 -19.808  1.00 10.00      A    C  
ATOM   3667  O   THR A 377     -38.659   0.374 -19.973  1.00 10.00      A    O  
ATOM   3668  N   ASP A 378     -38.264  -1.388 -18.637  1.00 10.00      A    N  
ATOM   3669  HN  ASP A 378     -37.875  -2.282 -18.550  1.00 10.00      A    H  
ATOM   3670  CA  ASP A 378     -38.910  -0.777 -17.476  1.00 10.00      A    C  
ATOM   3671  CB  ASP A 378     -39.690  -1.815 -16.663  1.00 10.00      A    C  
ATOM   3672  CG  ASP A 378     -40.906  -2.340 -17.399  1.00 10.00      A    C  
ATOM   3673  OD1 ASP A 378     -42.023  -1.861 -17.122  1.00 10.00      A    O  
ATOM   3674  OD2 ASP A 378     -40.739  -3.236 -18.251  1.00 10.00      A    O  
ATOM   3675  C   ASP A 378     -37.920  -0.044 -16.583  1.00 10.00      A    C  
ATOM   3676  O   ASP A 378     -37.115  -0.661 -15.879  1.00 10.00      A    O  
ATOM   3677  N   GLU A 379     -37.983   1.279 -16.624  1.00 10.00      A    N  
ATOM   3678  HN  GLU A 379     -38.633   1.705 -17.220  1.00 10.00      A    H  
ATOM   3679  CA  GLU A 379     -37.112   2.119 -15.821  1.00 10.00      A    C  
ATOM   3680  CB  GLU A 379     -36.380   3.132 -16.701  1.00 10.00      A    C  
ATOM   3681  CG  GLU A 379     -35.527   2.519 -17.797  1.00 10.00      A    C  
ATOM   3682  CD  GLU A 379     -34.247   3.294 -18.017  1.00 10.00      A    C  
ATOM   3683  OE1 GLU A 379     -33.167   2.668 -17.980  1.00 10.00      A    O  
ATOM   3684  OE2 GLU A 379     -34.324   4.525 -18.209  1.00 10.00      A    O  
ATOM   3685  C   GLU A 379     -37.930   2.861 -14.770  1.00 10.00      A    C  
ATOM   3686  O   GLU A 379     -38.754   3.711 -15.106  1.00 10.00      A    O  
ATOM   3687  N   ALA A 380     -37.715   2.530 -13.506  1.00 10.00      A    N  
ATOM   3688  HN  ALA A 380     -37.055   1.837 -13.299  1.00 10.00      A    H  
ATOM   3689  CA  ALA A 380     -38.435   3.179 -12.420  1.00 10.00      A    C  
ATOM   3690  CB  ALA A 380     -38.366   2.346 -11.152  1.00 10.00      A    C  
ATOM   3691  C   ALA A 380     -37.902   4.589 -12.178  1.00 10.00      A    C  
ATOM   3692  O   ALA A 380     -36.842   4.767 -11.574  1.00 10.00      A    O  
ATOM   3693  N   GLN A 381     -38.635   5.577 -12.681  1.00 10.00      A    N  
ATOM   3694  HN  GLN A 381     -39.455   5.354 -13.167  1.00 10.00      A    H  
ATOM   3695  CA  GLN A 381     -38.263   6.981 -12.537  1.00 10.00      A    C  
ATOM   3696  CB  GLN A 381     -39.228   7.868 -13.332  1.00 10.00      A    C  
ATOM   3697  CG  GLN A 381     -39.164   7.638 -14.836  1.00 10.00      A    C  
ATOM   3698  CD  GLN A 381     -40.258   8.360 -15.603  1.00 10.00      A    C  
ATOM   3699  OE1 GLN A 381     -41.361   8.562 -15.100  1.00 10.00      A    O  
ATOM   3700  NE2 GLN A 381     -39.958   8.751 -16.833  1.00 10.00      A    N  
ATOM   3701 HE21 GLN A 381     -39.060   8.556 -17.174  1.00 10.00      A    H  
ATOM   3702 HE22 GLN A 381     -40.647   9.218 -17.349  1.00 10.00      A    H  
ATOM   3703  C   GLN A 381     -38.223   7.393 -11.064  1.00 10.00      A    C  
ATOM   3704  O   GLN A 381     -39.168   7.145 -10.313  1.00 10.00      A    O  
ATOM   3705  N   PRO A 382     -37.111   8.005 -10.631  1.00 10.00      A    N  
ATOM   3706  CA  PRO A 382     -36.923   8.435  -9.252  1.00 10.00      A    C  
ATOM   3707  CB  PRO A 382     -35.425   8.207  -9.088  1.00 10.00      A    C  
ATOM   3708  CG  PRO A 382     -34.856   8.612 -10.411  1.00 10.00      A    C  
ATOM   3709  CD  PRO A 382     -35.919   8.307 -11.446  1.00 10.00      A    C  
ATOM   3710  C   PRO A 382     -37.230   9.916  -9.025  1.00 10.00      A    C  
ATOM   3711  O   PRO A 382     -37.145  10.735  -9.941  1.00 10.00      A    O  
ATOM   3712  N   LEU A 383     -37.584  10.247  -7.788  1.00 10.00      A    N  
ATOM   3713  HN  LEU A 383     -37.665   9.543  -7.114  1.00 10.00      A    H  
ATOM   3714  CA  LEU A 383     -37.871  11.628  -7.412  1.00 10.00      A    C  
ATOM   3715  CB  LEU A 383     -38.604  11.706  -6.067  1.00 10.00      A    C  
ATOM   3716  CG  LEU A 383     -39.936  10.946  -5.976  1.00 10.00      A    C  
ATOM   3717  CD1 LEU A 383     -40.646  11.256  -4.667  1.00 10.00      A    C  
ATOM   3718  CD2 LEU A 383     -40.833  11.256  -7.169  1.00 10.00      A    C  
ATOM   3719  C   LEU A 383     -36.602  12.510  -7.433  1.00 10.00      A    C  
ATOM   3720  O   LEU A 383     -36.661  13.650  -7.891  1.00 10.00      A    O  
ATOM   3721  N   PRO A 384     -35.438  12.023  -6.913  1.00 10.00      A    N  
ATOM   3722  CA  PRO A 384     -34.186  12.798  -6.950  1.00 10.00      A    C  
ATOM   3723  CB  PRO A 384     -33.166  11.888  -6.251  1.00 10.00      A    C  
ATOM   3724  CG  PRO A 384     -33.984  10.943  -5.444  1.00 10.00      A    C  
ATOM   3725  CD  PRO A 384     -35.250  10.733  -6.221  1.00 10.00      A    C  
ATOM   3726  C   PRO A 384     -33.747  13.065  -8.394  1.00 10.00      A    C  
ATOM   3727  O   PRO A 384     -33.368  12.145  -9.120  1.00 10.00      A    O  
ATOM   3728  N   GLN A 385     -33.797  14.329  -8.790  1.00 10.00      A    N  
ATOM   3729  HN  GLN A 385     -34.095  15.010  -8.150  1.00 10.00      A    H  
ATOM   3730  CA  GLN A 385     -33.451  14.745 -10.147  1.00 10.00      A    C  
ATOM   3731  CB  GLN A 385     -33.797  16.218 -10.344  1.00 10.00      A    C  
ATOM   3732  CG  GLN A 385     -35.208  16.581  -9.924  1.00 10.00      A    C  
ATOM   3733  CD  GLN A 385     -35.365  18.060  -9.646  1.00 10.00      A    C  
ATOM   3734  OE1 GLN A 385     -34.415  18.731  -9.241  1.00 10.00      A    O  
ATOM   3735  NE2 GLN A 385     -36.562  18.576  -9.862  1.00 10.00      A    N  
ATOM   3736 HE21 GLN A 385     -37.269  17.981 -10.186  1.00 10.00      A    H  
ATOM   3737 HE22 GLN A 385     -36.692  19.529  -9.686  1.00 10.00      A    H  
ATOM   3738  C   GLN A 385     -31.987  14.514 -10.519  1.00 10.00      A    C  
ATOM   3739  O   GLN A 385     -31.067  14.958  -9.816  1.00 10.00      A    O  
ATOM   3740  N   ARG A 386     -31.788  13.847 -11.652  1.00 10.00      A    N  
ATOM   3741  HN  ARG A 386     -32.566  13.524 -12.153  1.00 10.00      A    H  
ATOM   3742  CA  ARG A 386     -30.456  13.582 -12.182  1.00 10.00      A    C  
ATOM   3743  CB  ARG A 386     -30.390  12.179 -12.810  1.00 10.00      A    C  
ATOM   3744  CG  ARG A 386     -29.033  11.492 -12.667  1.00 10.00      A    C  
ATOM   3745  CD  ARG A 386     -29.173  10.013 -12.298  1.00 10.00      A    C  
ATOM   3746  NE  ARG A 386     -27.898   9.431 -11.851  1.00 10.00      A    N  
ATOM   3747  HE  ARG A 386     -27.095   9.988 -11.961  1.00 10.00      A    H  
ATOM   3748  CZ  ARG A 386     -27.763   8.206 -11.312  1.00 10.00      A    C  
ATOM   3749  NH1 ARG A 386     -28.819   7.413 -11.150  1.00 10.00      A    N  
ATOM   3750 HH11 ARG A 386     -28.700   6.453 -10.725  1.00 10.00      A    H  
ATOM   3751 HH12 ARG A 386     -29.765   7.732 -11.439  1.00 10.00      A    H  
ATOM   3752  NH2 ARG A 386     -26.566   7.775 -10.922  1.00 10.00      A    N  
ATOM   3753 HH21 ARG A 386     -25.720   8.383 -11.028  1.00 10.00      A    H  
ATOM   3754 HH22 ARG A 386     -26.467   6.822 -10.506  1.00 10.00      A    H  
ATOM   3755  C   ARG A 386     -30.130  14.672 -13.212  1.00 10.00      A    C  
ATOM   3756  O   ARG A 386     -29.859  14.388 -14.374  1.00 10.00      A    O  
ATOM   3757  N   GLN A 387     -30.209  15.919 -12.725  1.00 10.00      A    N  
ATOM   3758  HN  GLN A 387     -30.458  16.013 -11.786  1.00 10.00      A    H  
ATOM   3759  CA  GLN A 387     -29.970  17.157 -13.494  1.00 10.00      A    C  
ATOM   3760  CB  GLN A 387     -29.431  18.250 -12.562  1.00 10.00      A    C  
ATOM   3761  CG  GLN A 387     -29.219  19.604 -13.221  1.00 10.00      A    C  
ATOM   3762  CD  GLN A 387     -28.290  20.494 -12.419  1.00 10.00      A    C  
ATOM   3763  OE1 GLN A 387     -27.381  20.011 -11.745  1.00 10.00      A    O  
ATOM   3764  NE2 GLN A 387     -28.512  21.798 -12.482  1.00 10.00      A    N  
ATOM   3765 HE21 GLN A 387     -29.255  22.117 -13.038  1.00 10.00      A    H  
ATOM   3766 HE22 GLN A 387     -27.925  22.394 -11.971  1.00 10.00      A    H  
ATOM   3767  C   GLN A 387     -29.069  17.017 -14.724  1.00 10.00      A    C  
ATOM   3768  O   GLN A 387     -29.547  17.078 -15.856  1.00 10.00      A    O  
ATOM   3769  N   LYS A 388     -27.767  16.867 -14.502  1.00 10.00      A    N  
ATOM   3770  HN  LYS A 388     -27.440  16.821 -13.586  1.00 10.00      A    H  
ATOM   3771  CA  LYS A 388     -26.824  16.750 -15.605  1.00 10.00      A    C  
ATOM   3772  CB  LYS A 388     -25.383  16.969 -15.136  1.00 10.00      A    C  
ATOM   3773  CG  LYS A 388     -25.106  18.402 -14.703  1.00 10.00      A    C  
ATOM   3774  CD  LYS A 388     -23.647  18.624 -14.341  1.00 10.00      A    C  
ATOM   3775  CE  LYS A 388     -23.420  20.061 -13.892  1.00 10.00      A    C  
ATOM   3776  NZ  LYS A 388     -22.009  20.314 -13.488  1.00 10.00      A    N  
ATOM   3777  HZ1 LYS A 388     -21.379  20.225 -14.310  1.00 10.00      A    H  
ATOM   3778  HZ2 LYS A 388     -21.715  19.628 -12.764  1.00 10.00      A    H  
ATOM   3779  HZ3 LYS A 388     -21.918  21.273 -13.097  1.00 10.00      A    H  
ATOM   3780  C   LYS A 388     -26.983  15.433 -16.355  1.00 10.00      A    C  
ATOM   3781  O   LYS A 388     -27.230  14.387 -15.755  1.00 10.00      A    O  
ATOM   3782  N   LYS A 389     -26.835  15.507 -17.674  1.00 10.00      A    N  
ATOM   3783  HN  LYS A 389     -26.619  16.369 -18.073  1.00 10.00      A    H  
ATOM   3784  CA  LYS A 389     -26.978  14.345 -18.545  1.00 10.00      A    C  
ATOM   3785  CB  LYS A 389     -27.071  14.793 -20.008  1.00 10.00      A    C  
ATOM   3786  CG  LYS A 389     -28.231  15.731 -20.305  1.00 10.00      A    C  
ATOM   3787  CD  LYS A 389     -28.143  16.291 -21.717  1.00 10.00      A    C  
ATOM   3788  CE  LYS A 389     -29.295  17.239 -22.008  1.00 10.00      A    C  
ATOM   3789  NZ  LYS A 389     -29.170  17.883 -23.346  1.00 10.00      A    N  
ATOM   3790  HZ1 LYS A 389     -28.333  18.499 -23.370  1.00 10.00      A    H  
ATOM   3791  HZ2 LYS A 389     -30.014  18.457 -23.545  1.00 10.00      A    H  
ATOM   3792  HZ3 LYS A 389     -29.075  17.158 -24.085  1.00 10.00      A    H  
ATOM   3793  C   LYS A 389     -25.826  13.355 -18.382  1.00 10.00      A    C  
ATOM   3794  O   LYS A 389     -24.916  13.559 -17.578  1.00 10.00      A    O  
ATOM   3795  N   GLN A 390     -25.877  12.286 -19.164  1.00 10.00      A    N  
ATOM   3796  HN  GLN A 390     -26.619  12.194 -19.793  1.00 10.00      A    H  
ATOM   3797  CA  GLN A 390     -24.857  11.248 -19.129  1.00 10.00      A    C  
ATOM   3798  CB  GLN A 390     -25.489   9.885 -19.430  1.00 10.00      A    C  
ATOM   3799  CG  GLN A 390     -26.658   9.518 -18.526  1.00 10.00      A    C  
ATOM   3800  CD  GLN A 390     -27.458   8.340 -19.054  1.00 10.00      A    C  
ATOM   3801  OE1 GLN A 390     -27.591   8.157 -20.262  1.00 10.00      A    O  
ATOM   3802  NE2 GLN A 390     -27.994   7.532 -18.151  1.00 10.00      A    N  
ATOM   3803 HE21 GLN A 390     -27.852   7.733 -17.207  1.00 10.00      A    H  
ATOM   3804 HE22 GLN A 390     -28.509   6.758 -18.470  1.00 10.00      A    H  
ATOM   3805  C   GLN A 390     -23.758  11.542 -20.151  1.00 10.00      A    C  
ATOM   3806  O   GLN A 390     -24.008  11.542 -21.356  1.00 10.00      A    O  
ATOM   3807  N   PRO A 391     -22.532  11.823 -19.682  1.00 10.00      A    N  
ATOM   3808  CA  PRO A 391     -21.388  12.107 -20.545  1.00 10.00      A    C  
ATOM   3809  CB  PRO A 391     -20.509  13.016 -19.671  1.00 10.00      A    C  
ATOM   3810  CG  PRO A 391     -21.105  12.986 -18.291  1.00 10.00      A    C  
ATOM   3811  CD  PRO A 391     -22.156  11.909 -18.275  1.00 10.00      A    C  
ATOM   3812  C   PRO A 391     -20.630  10.828 -20.911  1.00 10.00      A    C  
ATOM   3813  O   PRO A 391     -19.946  10.232 -20.073  1.00 10.00      A    O  
ATOM   3814  N   THR A 392     -20.761  10.409 -22.163  1.00 10.00      A    N  
ATOM   3815  HN  THR A 392     -21.321  10.925 -22.782  1.00 10.00      A    H  
ATOM   3816  CA  THR A 392     -20.112   9.196 -22.648  1.00 10.00      A    C  
ATOM   3817  CB  THR A 392     -20.852   8.665 -23.887  1.00 10.00      A    C  
ATOM   3818  OG1 THR A 392     -21.362   9.776 -24.639  1.00 10.00      A    O  
ATOM   3819  HG1 THR A 392     -20.625  10.314 -24.950  1.00 10.00      A    H  
ATOM   3820  CG2 THR A 392     -22.007   7.764 -23.473  1.00 10.00      A    C  
ATOM   3821  C   THR A 392     -18.642   9.424 -23.008  1.00 10.00      A    C  
ATOM   3822  O   THR A 392     -18.332  10.109 -23.980  1.00 10.00      A    O  
ATOM   3823  N   VAL A 393     -17.742   8.855 -22.209  1.00 10.00      A    N  
ATOM   3824  HN  VAL A 393     -18.051   8.346 -21.433  1.00 10.00      A    H  
ATOM   3825  CA  VAL A 393     -16.305   8.981 -22.457  1.00 10.00      A    C  
ATOM   3826  CB  VAL A 393     -15.545   9.552 -21.239  1.00 10.00      A    C  
ATOM   3827  CG1 VAL A 393     -14.298  10.298 -21.690  1.00 10.00      A    C  
ATOM   3828  CG2 VAL A 393     -16.436  10.445 -20.388  1.00 10.00      A    C  
ATOM   3829  C   VAL A 393     -15.707   7.622 -22.815  1.00 10.00      A    C  
ATOM   3830  O   VAL A 393     -15.174   7.429 -23.903  1.00 10.00      A    O  
ATOM   3831  N   THR A 394     -15.796   6.684 -21.884  1.00 10.00      A    N  
ATOM   3832  HN  THR A 394     -16.215   6.900 -21.029  1.00 10.00      A    H  
ATOM   3833  CA  THR A 394     -15.279   5.340 -22.098  1.00 10.00      A    C  
ATOM   3834  CB  THR A 394     -14.281   4.942 -20.987  1.00 10.00      A    C  
ATOM   3835  OG1 THR A 394     -13.662   6.122 -20.450  1.00 10.00      A    O  
ATOM   3836  HG1 THR A 394     -12.741   6.155 -20.728  1.00 10.00      A    H  
ATOM   3837  CG2 THR A 394     -13.202   4.017 -21.536  1.00 10.00      A    C  
ATOM   3838  C   THR A 394     -16.434   4.341 -22.107  1.00 10.00      A    C  
ATOM   3839  O   THR A 394     -17.498   4.616 -21.546  1.00 10.00      A    O  
ATOM   3840  N   LEU A 395     -16.230   3.193 -22.749  1.00 10.00      A    N  
ATOM   3841  HN  LEU A 395     -15.367   3.038 -23.190  1.00 10.00      A    H  
ATOM   3842  CA  LEU A 395     -17.257   2.152 -22.808  1.00 10.00      A    C  
ATOM   3843  CB  LEU A 395     -17.010   1.190 -23.977  1.00 10.00      A    C  
ATOM   3844  CG  LEU A 395     -17.579   1.608 -25.336  1.00 10.00      A    C  
ATOM   3845  CD1 LEU A 395     -17.487   0.463 -26.333  1.00 10.00      A    C  
ATOM   3846  CD2 LEU A 395     -19.018   2.080 -25.197  1.00 10.00      A    C  
ATOM   3847  C   LEU A 395     -17.312   1.388 -21.490  1.00 10.00      A    C  
ATOM   3848  O   LEU A 395     -16.982   0.204 -21.422  1.00 10.00      A    O  
ATOM   3849  N   LEU A 396     -17.725   2.090 -20.447  1.00 10.00      A    N  
ATOM   3850  HN  LEU A 396     -17.983   3.030 -20.586  1.00 10.00      A    H  
ATOM   3851  CA  LEU A 396     -17.816   1.534 -19.110  1.00 10.00      A    C  
ATOM   3852  CB  LEU A 396     -16.983   2.420 -18.168  1.00 10.00      A    C  
ATOM   3853  CG  LEU A 396     -16.244   1.751 -17.000  1.00 10.00      A    C  
ATOM   3854  CD1 LEU A 396     -15.375   2.772 -16.284  1.00 10.00      A    C  
ATOM   3855  CD2 LEU A 396     -17.215   1.120 -16.014  1.00 10.00      A    C  
ATOM   3856  C   LEU A 396     -19.271   1.568 -18.656  1.00 10.00      A    C  
ATOM   3857  O   LEU A 396     -19.953   2.574 -18.853  1.00 10.00      A    O  
ATOM   3858  N   PRO A 397     -19.783   0.469 -18.079  1.00 10.00      A    N  
ATOM   3859  CA  PRO A 397     -21.150   0.432 -17.564  1.00 10.00      A    C  
ATOM   3860  CB  PRO A 397     -21.315  -1.006 -17.061  1.00 10.00      A    C  
ATOM   3861  CG  PRO A 397     -19.925  -1.503 -16.859  1.00 10.00      A    C  
ATOM   3862  CD  PRO A 397     -19.092  -0.821 -17.905  1.00 10.00      A    C  
ATOM   3863  C   PRO A 397     -21.297   1.416 -16.407  1.00 10.00      A    C  
ATOM   3864  O   PRO A 397     -20.464   1.449 -15.503  1.00 10.00      A    O  
ATOM   3865  N   ALA A 398     -22.351   2.215 -16.442  1.00 10.00      A    N  
ATOM   3866  HN  ALA A 398     -22.991   2.129 -17.178  1.00 10.00      A    H  
ATOM   3867  CA  ALA A 398     -22.584   3.213 -15.407  1.00 10.00      A    C  
ATOM   3868  CB  ALA A 398     -23.479   4.318 -15.950  1.00 10.00      A    C  
ATOM   3869  C   ALA A 398     -23.186   2.597 -14.146  1.00 10.00      A    C  
ATOM   3870  O   ALA A 398     -23.020   1.408 -13.876  1.00 10.00      A    O  
ATOM   3871  N   ALA A 399     -23.914   3.415 -13.391  1.00 10.00      A    N  
ATOM   3872  HN  ALA A 399     -24.024   4.345 -13.672  1.00 10.00      A    H  
ATOM   3873  CA  ALA A 399     -24.553   2.971 -12.157  1.00 10.00      A    C  
ATOM   3874  CB  ALA A 399     -24.907   4.170 -11.292  1.00 10.00      A    C  
ATOM   3875  C   ALA A 399     -25.798   2.138 -12.448  1.00 10.00      A    C  
ATOM   3876  O   ALA A 399     -26.602   1.876 -11.556  1.00 10.00      A    O  
ATOM   3877  N   ASP A 400     -25.939   1.720 -13.700  1.00 10.00      A    N  
ATOM   3878  HN  ASP A 400     -25.259   1.973 -14.358  1.00 10.00      A    H  
ATOM   3879  CA  ASP A 400     -27.070   0.914 -14.138  1.00 10.00      A    C  
ATOM   3880  CB  ASP A 400     -26.908   0.525 -15.603  1.00 10.00      A    C  
ATOM   3881  CG  ASP A 400     -27.633   1.480 -16.517  1.00 10.00      A    C  
ATOM   3882  OD1 ASP A 400     -28.788   1.178 -16.884  1.00 10.00      A    O  
ATOM   3883  OD2 ASP A 400     -27.057   2.535 -16.846  1.00 10.00      A    O  
ATOM   3884  C   ASP A 400     -27.255  -0.332 -13.285  1.00 10.00      A    C  
ATOM   3885  O   ASP A 400     -28.383  -0.719 -12.981  1.00 10.00      A    O  
ATOM   3886  N   MET A 401     -26.148  -0.953 -12.903  1.00 10.00      A    N  
ATOM   3887  HN  MET A 401     -25.279  -0.598 -13.185  1.00 10.00      A    H  
ATOM   3888  CA  MET A 401     -26.196  -2.152 -12.076  1.00 10.00      A    C  
ATOM   3889  CB  MET A 401     -25.059  -3.114 -12.438  1.00 10.00      A    C  
ATOM   3890  CG  MET A 401     -25.171  -3.717 -13.831  1.00 10.00      A    C  
ATOM   3891  SD  MET A 401     -26.676  -4.689 -14.056  1.00 10.00      A    S  
ATOM   3892  CE  MET A 401     -26.202  -6.230 -13.279  1.00 10.00      A    C  
ATOM   3893  C   MET A 401     -26.127  -1.790 -10.598  1.00 10.00      A    C  
ATOM   3894  O   MET A 401     -26.809  -2.393  -9.770  1.00 10.00      A    O  
ATOM   3895  N   ASP A 402     -25.314  -0.785 -10.284  1.00 10.00      A    N  
ATOM   3896  HN  ASP A 402     -24.816  -0.343 -10.999  1.00 10.00      A    H  
ATOM   3897  CA  ASP A 402     -25.130  -0.321  -8.909  1.00 10.00      A    C  
ATOM   3898  CB  ASP A 402     -24.093   0.810  -8.877  1.00 10.00      A    C  
ATOM   3899  CG  ASP A 402     -23.086   0.670  -7.750  1.00 10.00      A    C  
ATOM   3900  OD1 ASP A 402     -22.648  -0.466  -7.474  1.00 10.00      A    O  
ATOM   3901  OD2 ASP A 402     -22.732   1.701  -7.129  1.00 10.00      A    O  
ATOM   3902  C   ASP A 402     -26.453   0.156  -8.308  1.00 10.00      A    C  
ATOM   3903  O   ASP A 402     -26.823  -0.232  -7.196  1.00 10.00      A    O  
ATOM   3904  N   ASP A 403     -27.171   0.982  -9.062  1.00 10.00      A    N  
ATOM   3905  HN  ASP A 403     -26.827   1.242  -9.946  1.00 10.00      A    H  
ATOM   3906  CA  ASP A 403     -28.455   1.518  -8.618  1.00 10.00      A    C  
ATOM   3907  CB  ASP A 403     -28.914   2.674  -9.527  1.00 10.00      A    C  
ATOM   3908  CG  ASP A 403     -28.404   4.035  -9.081  1.00 10.00      A    C  
ATOM   3909  OD1 ASP A 403     -28.168   4.213  -7.870  1.00 10.00      A    O  
ATOM   3910  OD2 ASP A 403     -28.240   4.938  -9.940  1.00 10.00      A    O  
ATOM   3911  C   ASP A 403     -29.523   0.427  -8.591  1.00 10.00      A    C  
ATOM   3912  O   ASP A 403     -30.265   0.293  -7.618  1.00 10.00      A    O  
ATOM   3913  N   PHE A 404     -29.571  -0.369  -9.656  1.00 10.00      A    N  
ATOM   3914  HN  PHE A 404     -28.922  -0.231 -10.378  1.00 10.00      A    H  
ATOM   3915  CA  PHE A 404     -30.557  -1.441  -9.785  1.00 10.00      A    C  
ATOM   3916  CB  PHE A 404     -30.458  -2.106 -11.159  1.00 10.00      A    C  
ATOM   3917  CG  PHE A 404     -31.785  -2.488 -11.753  1.00 10.00      A    C  
ATOM   3918  CD1 PHE A 404     -32.131  -3.820 -11.913  1.00 10.00      A    C  
ATOM   3919  CD2 PHE A 404     -32.685  -1.514 -12.155  1.00 10.00      A    C  
ATOM   3920  CE1 PHE A 404     -33.348  -4.173 -12.463  1.00 10.00      A    C  
ATOM   3921  CE2 PHE A 404     -33.905  -1.860 -12.705  1.00 10.00      A    C  
ATOM   3922  CZ  PHE A 404     -34.237  -3.192 -12.860  1.00 10.00      A    C  
ATOM   3923  C   PHE A 404     -30.441  -2.489  -8.679  1.00 10.00      A    C  
ATOM   3924  O   PHE A 404     -31.454  -2.926  -8.129  1.00 10.00      A    O  
ATOM   3925  N   SER A 405     -29.214  -2.887  -8.354  1.00 10.00      A    N  
ATOM   3926  HN  SER A 405     -28.443  -2.501  -8.826  1.00 10.00      A    H  
ATOM   3927  CA  SER A 405     -28.983  -3.888  -7.316  1.00 10.00      A    C  
ATOM   3928  CB  SER A 405     -27.491  -4.204  -7.185  1.00 10.00      A    C  
ATOM   3929  OG  SER A 405     -26.969  -4.697  -8.407  1.00 10.00      A    O  
ATOM   3930  HG  SER A 405     -26.824  -3.959  -9.014  1.00 10.00      A    H  
ATOM   3931  C   SER A 405     -29.557  -3.443  -5.973  1.00 10.00      A    C  
ATOM   3932  O   SER A 405     -30.241  -4.211  -5.294  1.00 10.00      A    O  
ATOM   3933  N   ARG A 406     -29.298  -2.195  -5.605  1.00 10.00      A    N  
ATOM   3934  HN  ARG A 406     -28.765  -1.621  -6.196  1.00 10.00      A    H  
ATOM   3935  CA  ARG A 406     -29.797  -1.659  -4.347  1.00 10.00      A    C  
ATOM   3936  CB  ARG A 406     -29.019  -0.406  -3.940  1.00 10.00      A    C  
ATOM   3937  CG  ARG A 406     -27.613  -0.710  -3.447  1.00 10.00      A    C  
ATOM   3938  CD  ARG A 406     -26.657   0.443  -3.706  1.00 10.00      A    C  
ATOM   3939  NE  ARG A 406     -25.285  -0.031  -3.870  1.00 10.00      A    N  
ATOM   3940  HE  ARG A 406     -25.030  -0.840  -3.377  1.00 10.00      A    H  
ATOM   3941  CZ  ARG A 406     -24.374   0.557  -4.647  1.00 10.00      A    C  
ATOM   3942  NH1 ARG A 406     -24.667   1.653  -5.332  1.00 10.00      A    N  
ATOM   3943 HH11 ARG A 406     -25.609   2.076  -5.273  1.00 10.00      A    H  
ATOM   3944 HH12 ARG A 406     -23.932   2.091  -5.951  1.00 10.00      A    H  
ATOM   3945  NH2 ARG A 406     -23.167   0.031  -4.765  1.00 10.00      A    N  
ATOM   3946 HH21 ARG A 406     -22.455   0.488  -5.381  1.00 10.00      A    H  
ATOM   3947 HH22 ARG A 406     -22.920  -0.850  -4.263  1.00 10.00      A    H  
ATOM   3948  C   ARG A 406     -31.293  -1.386  -4.436  1.00 10.00      A    C  
ATOM   3949  O   ARG A 406     -32.014  -1.494  -3.447  1.00 10.00      A    O  
ATOM   3950  N   GLN A 407     -31.754  -1.044  -5.635  1.00 10.00      A    N  
ATOM   3951  HN  GLN A 407     -31.122  -0.953  -6.383  1.00 10.00      A    H  
ATOM   3952  CA  GLN A 407     -33.166  -0.781  -5.866  1.00 10.00      A    C  
ATOM   3953  CB  GLN A 407     -33.384  -0.274  -7.291  1.00 10.00      A    C  
ATOM   3954  CG  GLN A 407     -34.599   0.620  -7.457  1.00 10.00      A    C  
ATOM   3955  CD  GLN A 407     -35.251   0.465  -8.815  1.00 10.00      A    C  
ATOM   3956  OE1 GLN A 407     -35.331  -0.640  -9.358  1.00 10.00      A    O  
ATOM   3957  NE2 GLN A 407     -35.710   1.569  -9.377  1.00 10.00      A    N  
ATOM   3958 HE21 GLN A 407     -35.604   2.415  -8.891  1.00 10.00      A    H  
ATOM   3959 HE22 GLN A 407     -36.134   1.501 -10.256  1.00 10.00      A    H  
ATOM   3960  C   GLN A 407     -33.968  -2.058  -5.648  1.00 10.00      A    C  
ATOM   3961  O   GLN A 407     -35.043  -2.035  -5.049  1.00 10.00      A    O  
ATOM   3962  N   LEU A 408     -33.435  -3.172  -6.148  1.00 10.00      A    N  
ATOM   3963  HN  LEU A 408     -32.579  -3.115  -6.633  1.00 10.00      A    H  
ATOM   3964  CA  LEU A 408     -34.079  -4.471  -5.996  1.00 10.00      A    C  
ATOM   3965  CB  LEU A 408     -33.373  -5.528  -6.852  1.00 10.00      A    C  
ATOM   3966  CG  LEU A 408     -33.805  -6.983  -6.630  1.00 10.00      A    C  
ATOM   3967  CD1 LEU A 408     -35.247  -7.197  -7.066  1.00 10.00      A    C  
ATOM   3968  CD2 LEU A 408     -32.874  -7.938  -7.358  1.00 10.00      A    C  
ATOM   3969  C   LEU A 408     -34.063  -4.884  -4.531  1.00 10.00      A    C  
ATOM   3970  O   LEU A 408     -35.059  -5.373  -4.003  1.00 10.00      A    O  
ATOM   3971  N   GLN A 409     -32.925  -4.667  -3.883  1.00 10.00      A    N  
ATOM   3972  HN  GLN A 409     -32.165  -4.282  -4.370  1.00 10.00      A    H  
ATOM   3973  CA  GLN A 409     -32.769  -4.995  -2.475  1.00 10.00      A    C  
ATOM   3974  CB  GLN A 409     -31.333  -4.708  -2.021  1.00 10.00      A    C  
ATOM   3975  CG  GLN A 409     -31.174  -4.477  -0.526  1.00 10.00      A    C  
ATOM   3976  CD  GLN A 409     -29.733  -4.246  -0.115  1.00 10.00      A    C  
ATOM   3977  OE1 GLN A 409     -28.902  -3.818  -0.917  1.00 10.00      A    O  
ATOM   3978  NE2 GLN A 409     -29.430  -4.517   1.144  1.00 10.00      A    N  
ATOM   3979 HE21 GLN A 409     -30.142  -4.850   1.729  1.00 10.00      A    H  
ATOM   3980 HE22 GLN A 409     -28.511  -4.364   1.441  1.00 10.00      A    H  
ATOM   3981  C   GLN A 409     -33.768  -4.201  -1.638  1.00 10.00      A    C  
ATOM   3982  O   GLN A 409     -34.430  -4.751  -0.760  1.00 10.00      A    O  
ATOM   3983  N   ASN A 410     -33.884  -2.911  -1.941  1.00 10.00      A    N  
ATOM   3984  HN  ASN A 410     -33.325  -2.540  -2.660  1.00 10.00      A    H  
ATOM   3985  CA  ASN A 410     -34.800  -2.027  -1.230  1.00 10.00      A    C  
ATOM   3986  CB  ASN A 410     -34.683  -0.593  -1.762  1.00 10.00      A    C  
ATOM   3987  CG  ASN A 410     -35.222   0.454  -0.800  1.00 10.00      A    C  
ATOM   3988  OD1 ASN A 410     -36.171   0.213  -0.061  1.00 10.00      A    O  
ATOM   3989  ND2 ASN A 410     -34.612   1.630  -0.804  1.00 10.00      A    N  
ATOM   3990 HD21 ASN A 410     -33.858   1.759  -1.415  1.00 10.00      A    H  
ATOM   3991 HD22 ASN A 410     -34.943   2.321  -0.195  1.00 10.00      A    H  
ATOM   3992  C   ASN A 410     -36.238  -2.524  -1.348  1.00 10.00      A    C  
ATOM   3993  O   ASN A 410     -36.949  -2.631  -0.348  1.00 10.00      A    O  
ATOM   3994  N   SER A 411     -36.652  -2.864  -2.567  1.00 10.00      A    N  
ATOM   3995  HN  SER A 411     -36.030  -2.798  -3.320  1.00 10.00      A    H  
ATOM   3996  CA  SER A 411     -38.010  -3.349  -2.797  1.00 10.00      A    C  
ATOM   3997  CB  SER A 411     -38.342  -3.440  -4.294  1.00 10.00      A    C  
ATOM   3998  OG  SER A 411     -37.174  -3.566  -5.095  1.00 10.00      A    O  
ATOM   3999  HG  SER A 411     -36.572  -2.837  -4.903  1.00 10.00      A    H  
ATOM   4000  C   SER A 411     -38.260  -4.681  -2.088  1.00 10.00      A    C  
ATOM   4001  O   SER A 411     -39.394  -5.007  -1.742  1.00 10.00      A    O  
ATOM   4002  N   MET A 412     -37.193  -5.438  -1.863  1.00 10.00      A    N  
ATOM   4003  HN  MET A 412     -36.312  -5.124  -2.162  1.00 10.00      A    H  
ATOM   4004  CA  MET A 412     -37.297  -6.725  -1.186  1.00 10.00      A    C  
ATOM   4005  CB  MET A 412     -36.110  -7.624  -1.533  1.00 10.00      A    C  
ATOM   4006  CG  MET A 412     -36.230  -8.315  -2.880  1.00 10.00      A    C  
ATOM   4007  SD  MET A 412     -34.823  -9.384  -3.242  1.00 10.00      A    S  
ATOM   4008  CE  MET A 412     -35.410 -10.227  -4.709  1.00 10.00      A    C  
ATOM   4009  C   MET A 412     -37.395  -6.536   0.323  1.00 10.00      A    C  
ATOM   4010  O   MET A 412     -38.120  -7.260   1.002  1.00 10.00      A    O  
ATOM   4011  N   SER A 413     -36.662  -5.559   0.846  1.00 10.00      A    N  
ATOM   4012  HN  SER A 413     -36.080  -5.025   0.260  1.00 10.00      A    H  
ATOM   4013  CA  SER A 413     -36.685  -5.277   2.273  1.00 10.00      A    C  
ATOM   4014  CB  SER A 413     -35.460  -4.458   2.684  1.00 10.00      A    C  
ATOM   4015  OG  SER A 413     -35.157  -3.467   1.718  1.00 10.00      A    O  
ATOM   4016  HG  SER A 413     -35.975  -3.132   1.331  1.00 10.00      A    H  
ATOM   4017  C   SER A 413     -37.974  -4.564   2.672  1.00 10.00      A    C  
ATOM   4018  O   SER A 413     -38.407  -4.635   3.824  1.00 10.00      A    O  
ATOM   4019  N   GLY A 414     -38.596  -3.899   1.705  1.00 10.00      A    N  
ATOM   4020  HN  GLY A 414     -38.210  -3.889   0.804  1.00 10.00      A    H  
ATOM   4021  CA  GLY A 414     -39.831  -3.187   1.964  1.00 10.00      A    C  
ATOM   4022  C   GLY A 414     -41.053  -4.082   1.849  1.00 10.00      A    C  
ATOM   4023  O   GLY A 414     -42.151  -3.613   1.547  1.00 10.00      A    O  
ATOM   4024  N   ALA A 415     -40.861  -5.373   2.090  1.00 10.00      A    N  
ATOM   4025  HN  ALA A 415     -39.960  -5.681   2.326  1.00 10.00      A    H  
ATOM   4026  CA  ALA A 415     -41.946  -6.348   2.015  1.00 10.00      A    C  
ATOM   4027  CB  ALA A 415     -41.379  -7.739   1.778  1.00 10.00      A    C  
ATOM   4028  C   ALA A 415     -42.791  -6.321   3.287  1.00 10.00      A    C  
ATOM   4029  O   ALA A 415     -42.978  -7.344   3.946  1.00 10.00      A    O  
ATOM   4030  N   SER A 416     -43.299  -5.145   3.621  1.00 10.00      A    N  
ATOM   4031  HN  SER A 416     -43.116  -4.366   3.047  1.00 10.00      A    H  
ATOM   4032  CA  SER A 416     -44.115  -4.961   4.809  1.00 10.00      A    C  
ATOM   4033  CB  SER A 416     -44.218  -3.470   5.132  1.00 10.00      A    C  
ATOM   4034  OG  SER A 416     -44.026  -2.690   3.962  1.00 10.00      A    O  
ATOM   4035  HG  SER A 416     -44.724  -2.884   3.330  1.00 10.00      A    H  
ATOM   4036  C   SER A 416     -45.505  -5.570   4.642  1.00 10.00      A    C  
ATOM   4037  O   SER A 416     -46.420  -4.928   4.122  1.00 10.00      A    O  
ATOM   4038  N   ALA A 417     -45.650  -6.818   5.065  1.00 10.00      A    N  
ATOM   4039  HN  ALA A 417     -44.876  -7.290   5.436  1.00 10.00      A    H  
ATOM   4040  CA  ALA A 417     -46.924  -7.510   4.978  1.00 10.00      A    C  
ATOM   4041  CB  ALA A 417     -46.719  -9.011   5.111  1.00 10.00      A    C  
ATOM   4042  C   ALA A 417     -47.878  -7.007   6.056  1.00 10.00      A    C  
ATOM   4043  O   ALA A 417     -47.605  -7.150   7.248  1.00 10.00      A    O  
ATOM   4044  N   ASP A 418     -48.977  -6.394   5.628  1.00 10.00      A    N  
ATOM   4045  HN  ASP A 418     -49.114  -6.275   4.669  1.00 10.00      A    H  
ATOM   4046  CA  ASP A 418     -49.977  -5.878   6.557  1.00 10.00      A    C  
ATOM   4047  CB  ASP A 418     -51.093  -5.126   5.829  1.00 10.00      A    C  
ATOM   4048  CG  ASP A 418     -52.244  -4.771   6.760  1.00 10.00      A    C  
ATOM   4049  OD1 ASP A 418     -52.096  -3.825   7.553  1.00 10.00      A    O  
ATOM   4050  OD2 ASP A 418     -53.286  -5.448   6.703  1.00 10.00      A    O  
ATOM   4051  C   ASP A 418     -50.577  -6.997   7.394  1.00 10.00      A    C  
ATOM   4052  O   ASP A 418     -50.973  -8.044   6.874  1.00 10.00      A    O  
ATOM   4053  N   SER A 419     -50.610  -6.773   8.691  1.00 10.00      A    N  
ATOM   4054  HN  SER A 419     -50.249  -5.931   9.033  1.00 10.00      A    H  
ATOM   4055  CA  SER A 419     -51.159  -7.730   9.628  1.00 10.00      A    C  
ATOM   4056  CB  SER A 419     -50.502  -7.511  10.989  1.00 10.00      A    C  
ATOM   4057  OG  SER A 419     -49.871  -6.237  11.030  1.00 10.00      A    O  
ATOM   4058  HG  SER A 419     -50.520  -5.554  10.831  1.00 10.00      A    H  
ATOM   4059  C   SER A 419     -52.672  -7.549   9.730  1.00 10.00      A    C  
ATOM   4060  O   SER A 419     -53.166  -6.832  10.603  1.00 10.00      A    O  
ATOM   4061  N   THR A 420     -53.394  -8.197   8.828  1.00 10.00      A    N  
ATOM   4062  HN  THR A 420     -52.937  -8.755   8.159  1.00 10.00      A    H  
ATOM   4063  CA  THR A 420     -54.844  -8.104   8.786  1.00 10.00      A    C  
ATOM   4064  CB  THR A 420     -55.390  -8.832   7.542  1.00 10.00      A    C  
ATOM   4065  OG1 THR A 420     -54.287  -9.370   6.783  1.00 10.00      A    O  
ATOM   4066  HG1 THR A 420     -53.837  -8.653   6.320  1.00 10.00      A    H  
ATOM   4067  CG2 THR A 420     -56.153  -7.854   6.660  1.00 10.00      A    C  
ATOM   4068  C   THR A 420     -55.502  -8.614  10.083  1.00 10.00      A    C  
ATOM   4069  O   THR A 420     -55.298  -9.760  10.496  1.00 10.00      A    O  
ATOM   4070  N   GLN A 421     -56.275  -7.733  10.727  1.00 10.00      A    N  
ATOM   4071  HN  GLN A 421     -56.389  -6.841  10.340  1.00 10.00      A    H  
ATOM   4072  CA  GLN A 421     -56.953  -8.046  11.990  1.00 10.00      A    C  
ATOM   4073  CB  GLN A 421     -57.633  -6.799  12.567  1.00 10.00      A    C  
ATOM   4074  CG  GLN A 421     -56.731  -5.896  13.401  1.00 10.00      A    C  
ATOM   4075  CD  GLN A 421     -57.465  -4.684  13.952  1.00 10.00      A    C  
ATOM   4076  OE1 GLN A 421     -58.378  -4.157  13.326  1.00 10.00      A    O  
ATOM   4077  NE2 GLN A 421     -57.072  -4.236  15.137  1.00 10.00      A    N  
ATOM   4078 HE21 GLN A 421     -56.338  -4.703  15.592  1.00 10.00      A    H  
ATOM   4079 HE22 GLN A 421     -57.536  -3.458  15.511  1.00 10.00      A    H  
ATOM   4080  C   GLN A 421     -57.976  -9.168  11.847  1.00 10.00      A    C  
ATOM   4081  O   GLN A 421     -58.876  -9.097  11.013  1.00 10.00      A    O  
ATOM   4082  N   ALA A 422     -57.835 -10.198  12.674  1.00 10.00      A    N  
ATOM   4083  HN  ALA A 422     -57.100 -10.195  13.317  1.00 10.00      A    H  
ATOM   4084  CA  ALA A 422     -58.750 -11.334  12.648  1.00 10.00      A    C  
ATOM   4085  CB  ALA A 422     -57.991 -12.631  12.410  1.00 10.00      A    C  
ATOM   4086  C   ALA A 422     -59.559 -11.419  13.938  1.00 10.00      A    C  
ATOM   4087  O   ALA A 422     -59.241 -10.754  14.924  1.00 10.00      A    O  
ATOM   4088  N   LYS B   1     -36.889  -8.919 -12.654  1.00 10.00      B    N  
ATOM   4089  HN  LYS B   1     -36.883  -9.899 -12.590  1.00 10.00      B    H  
ATOM   4090  CA  LYS B   1     -35.617  -8.217 -12.736  1.00 10.00      B    C  
ATOM   4091  CB  LYS B   1     -35.353  -7.441 -11.441  1.00 10.00      B    C  
ATOM   4092  CG  LYS B   1     -36.257  -6.235 -11.235  1.00 10.00      B    C  
ATOM   4093  CD  LYS B   1     -35.790  -5.398 -10.055  1.00 10.00      B    C  
ATOM   4094  CE  LYS B   1     -36.609  -4.126  -9.910  1.00 10.00      B    C  
ATOM   4095  NZ  LYS B   1     -36.091  -3.257  -8.819  1.00 10.00      B    N  
ATOM   4096  HZ1 LYS B   1     -36.263  -3.699  -7.892  1.00 10.00      B    H  
ATOM   4097  HZ2 LYS B   1     -36.564  -2.330  -8.843  1.00 10.00      B    H  
ATOM   4098  HZ3 LYS B   1     -35.068  -3.108  -8.936  1.00 10.00      B    H  
ATOM   4099  C   LYS B   1     -34.478  -9.200 -12.997  1.00 10.00      B    C  
ATOM   4100  O   LYS B   1     -34.582 -10.382 -12.662  1.00 10.00      B    O  
ATOM   4101  N   PRO B   2     -33.387  -8.733 -13.625  1.00 10.00      B    N  
ATOM   4102  CA  PRO B   2     -32.229  -9.577 -13.910  1.00 10.00      B    C  
ATOM   4103  CB  PRO B   2     -31.334  -8.683 -14.775  1.00 10.00      B    C  
ATOM   4104  CG  PRO B   2     -31.735  -7.293 -14.423  1.00 10.00      B    C  
ATOM   4105  CD  PRO B   2     -33.204  -7.355 -14.115  1.00 10.00      B    C  
ATOM   4106  C   PRO B   2     -31.499  -9.969 -12.630  1.00 10.00      B    C  
ATOM   4107  O   PRO B   2     -31.565  -9.262 -11.625  1.00 10.00      B    O  
ATOM   4108  N   VAL B   3     -30.805 -11.099 -12.673  1.00 10.00      B    N  
ATOM   4109  HN  VAL B   3     -30.795 -11.617 -13.497  1.00 10.00      B    H  
ATOM   4110  CA  VAL B   3     -30.064 -11.582 -11.517  1.00 10.00      B    C  
ATOM   4111  CB  VAL B   3     -29.572 -13.033 -11.713  1.00 10.00      B    C  
ATOM   4112  CG1 VAL B   3     -29.367 -13.711 -10.367  1.00 10.00      B    C  
ATOM   4113  CG2 VAL B   3     -30.546 -13.828 -12.573  1.00 10.00      B    C  
ATOM   4114  C   VAL B   3     -28.868 -10.674 -11.241  1.00 10.00      B    C  
ATOM   4115  O   VAL B   3     -27.812 -10.805 -11.870  1.00 10.00      B    O  
ATOM   4116  N   SER B   4     -29.045  -9.749 -10.308  1.00 10.00      B    N  
ATOM   4117  HN  SER B   4     -29.917  -9.687  -9.856  1.00 10.00      B    H  
ATOM   4118  CA  SER B   4     -28.006  -8.800  -9.940  1.00 10.00      B    C  
ATOM   4119  CB  SER B   4     -28.645  -7.597  -9.247  1.00 10.00      B    C  
ATOM   4120  OG  SER B   4     -29.879  -7.966  -8.655  1.00 10.00      B    O  
ATOM   4121  HG  SER B   4     -29.986  -7.500  -7.822  1.00 10.00      B    H  
ATOM   4122  C   SER B   4     -26.941  -9.433  -9.044  1.00 10.00      B    C  
ATOM   4123  O   SER B   4     -26.565  -8.871  -8.014  1.00 10.00      B    O  
ATOM   4124  N   LEU B   5     -26.454 -10.604  -9.448  1.00 10.00      B    N  
ATOM   4125  HN  LEU B   5     -26.808 -11.008 -10.269  1.00 10.00      B    H  
ATOM   4126  CA  LEU B   5     -25.424 -11.306  -8.696  1.00 10.00      B    C  
ATOM   4127  CB  LEU B   5     -25.062 -12.633  -9.371  1.00 10.00      B    C  
ATOM   4128  CG  LEU B   5     -26.060 -13.779  -9.192  1.00 10.00      B    C  
ATOM   4129  CD1 LEU B   5     -25.609 -15.004  -9.972  1.00 10.00      B    C  
ATOM   4130  CD2 LEU B   5     -26.236 -14.116  -7.718  1.00 10.00      B    C  
ATOM   4131  C   LEU B   5     -24.183 -10.435  -8.558  1.00 10.00      B    C  
ATOM   4132  O   LEU B   5     -23.517 -10.122  -9.551  1.00 10.00      B    O  
ATOM   4133  N   SER B   6     -23.909 -10.019  -7.335  1.00 10.00      B    N  
ATOM   4134  HN  SER B   6     -24.497 -10.285  -6.598  1.00 10.00      B    H  
ATOM   4135  CA  SER B   6     -22.759  -9.187  -7.041  1.00 10.00      B    C  
ATOM   4136  CB  SER B   6     -23.194  -8.030  -6.140  1.00 10.00      B    C  
ATOM   4137  OG  SER B   6     -24.551  -8.185  -5.736  1.00 10.00      B    O  
ATOM   4138  HG  SER B   6     -25.115  -8.222  -6.521  1.00 10.00      B    H  
ATOM   4139  C   SER B   6     -21.695 -10.023  -6.347  1.00 10.00      B    C  
ATOM   4140  O   SER B   6     -22.019 -10.878  -5.519  1.00 10.00      B    O  
ATOM   4141  N   TYR B   7     -20.436  -9.795  -6.690  1.00 10.00      B    N  
ATOM   4142  HN  TYR B   7     -20.235  -9.102  -7.352  1.00 10.00      B    H  
ATOM   4143  CA  TYR B   7     -19.343 -10.545  -6.090  1.00 10.00      B    C  
ATOM   4144  CB  TYR B   7     -18.092 -10.483  -6.965  1.00 10.00      B    C  
ATOM   4145  CG  TYR B   7     -17.330 -11.788  -7.030  1.00 10.00      B    C  
ATOM   4146  CD1 TYR B   7     -16.335 -12.084  -6.107  1.00 10.00      B    C  
ATOM   4147  CD2 TYR B   7     -17.605 -12.723  -8.019  1.00 10.00      B    C  
ATOM   4148  CE1 TYR B   7     -15.635 -13.273  -6.169  1.00 10.00      B    C  
ATOM   4149  CE2 TYR B   7     -16.911 -13.915  -8.086  1.00 10.00      B    C  
ATOM   4150  CZ  TYR B   7     -15.927 -14.185  -7.161  1.00 10.00      B    C  
ATOM   4151  OH  TYR B   7     -15.232 -15.370  -7.229  1.00 10.00      B    O  
ATOM   4152  HH  TYR B   7     -15.308 -15.729  -8.121  1.00 10.00      B    H  
ATOM   4153  C   TYR B   7     -19.049 -10.031  -4.686  1.00 10.00      B    C  
ATOM   4154  O   TYR B   7     -18.122  -9.250  -4.473  1.00 10.00      B    O  
ATOM   4155  N   ARG B   8     -19.865 -10.462  -3.740  1.00 10.00      B    N  
ATOM   4156  HN  ARG B   8     -20.590 -11.077  -3.984  1.00 10.00      B    H  
ATOM   4157  CA  ARG B   8     -19.719 -10.055  -2.355  1.00 10.00      B    C  
ATOM   4158  CB  ARG B   8     -21.084 -10.038  -1.660  1.00 10.00      B    C  
ATOM   4159  CG  ARG B   8     -22.179  -9.382  -2.486  1.00 10.00      B    C  
ATOM   4160  CD  ARG B   8     -23.363  -8.967  -1.632  1.00 10.00      B    C  
ATOM   4161  NE  ARG B   8     -24.331  -8.173  -2.391  1.00 10.00      B    N  
ATOM   4162  HE  ARG B   8     -24.499  -8.444  -3.325  1.00 10.00      B    H  
ATOM   4163  CZ  ARG B   8     -24.973  -7.110  -1.905  1.00 10.00      B    C  
ATOM   4164  NH1 ARG B   8     -24.748  -6.704  -0.657  1.00 10.00      B    N  
ATOM   4165 HH11 ARG B   8     -25.249  -5.873  -0.276  1.00 10.00      B    H  
ATOM   4166 HH12 ARG B   8     -24.069  -7.213  -0.057  1.00 10.00      B    H  
ATOM   4167  NH2 ARG B   8     -25.845  -6.457  -2.666  1.00 10.00      B    N  
ATOM   4168 HH21 ARG B   8     -26.025  -6.774  -3.645  1.00 10.00      B    H  
ATOM   4169 HH22 ARG B   8     -26.350  -5.625  -2.293  1.00 10.00      B    H  
ATOM   4170  C   ARG B   8     -18.763 -10.987  -1.627  1.00 10.00      B    C  
ATOM   4171  O   ARG B   8     -19.049 -12.173  -1.464  1.00 10.00      B    O  
ATOM   4172  N   CYS B   9     -17.625 -10.439  -1.212  1.00 10.00      B    N  
ATOM   4173  HN  CYS B   9     -17.457  -9.495  -1.410  1.00 10.00      B    H  
ATOM   4174  CA  CYS B   9     -16.604 -11.198  -0.497  1.00 10.00      B    C  
ATOM   4175  C   CYS B   9     -17.197 -11.970   0.680  1.00 10.00      B    C  
ATOM   4176  O   CYS B   9     -17.962 -11.413   1.477  1.00 10.00      B    O  
ATOM   4177  CB  CYS B   9     -15.509 -10.255   0.004  1.00 10.00      B    C  
ATOM   4178  SG  CYS B   9     -15.161  -8.854  -1.109  1.00 10.00      B    S  
ATOM   4179  N   PRO B  10     -16.860 -13.267   0.790  1.00 10.00      B    N  
ATOM   4180  CA  PRO B  10     -17.348 -14.128   1.872  1.00 10.00      B    C  
ATOM   4181  CB  PRO B  10     -16.686 -15.485   1.592  1.00 10.00      B    C  
ATOM   4182  CG  PRO B  10     -15.555 -15.187   0.667  1.00 10.00      B    C  
ATOM   4183  CD  PRO B  10     -15.983 -13.996  -0.140  1.00 10.00      B    C  
ATOM   4184  C   PRO B  10     -16.922 -13.600   3.238  1.00 10.00      B    C  
ATOM   4185  O   PRO B  10     -17.721 -13.552   4.176  1.00 10.00      B    O  
ATOM   4186  N   CYS B  11     -15.665 -13.187   3.335  1.00 10.00      B    N  
ATOM   4187  HN  CYS B  11     -15.081 -13.241   2.549  1.00 10.00      B    H  
ATOM   4188  CA  CYS B  11     -15.132 -12.652   4.574  1.00 10.00      B    C  
ATOM   4189  C   CYS B  11     -15.608 -11.222   4.773  1.00 10.00      B    C  
ATOM   4190  O   CYS B  11     -14.930 -10.267   4.404  1.00 10.00      B    O  
ATOM   4191  CB  CYS B  11     -13.606 -12.716   4.577  1.00 10.00      B    C  
ATOM   4192  SG  CYS B  11     -12.934 -14.408   4.526  1.00 10.00      B    S  
ATOM   4193  N   ARG B  12     -16.801 -11.090   5.334  1.00 10.00      B    N  
ATOM   4194  HN  ARG B  12     -17.302 -11.899   5.575  1.00 10.00      B    H  
ATOM   4195  CA  ARG B  12     -17.393  -9.785   5.586  1.00 10.00      B    C  
ATOM   4196  CB  ARG B  12     -18.899  -9.928   5.823  1.00 10.00      B    C  
ATOM   4197  CG  ARG B  12     -19.629 -10.633   4.690  1.00 10.00      B    C  
ATOM   4198  CD  ARG B  12     -21.061 -10.974   5.067  1.00 10.00      B    C  
ATOM   4199  NE  ARG B  12     -21.721 -11.769   4.029  1.00 10.00      B    N  
ATOM   4200  HE  ARG B  12     -21.147 -12.157   3.331  1.00 10.00      B    H  
ATOM   4201  CZ  ARG B  12     -23.035 -12.002   3.985  1.00 10.00      B    C  
ATOM   4202  NH1 ARG B  12     -23.836 -11.502   4.922  1.00 10.00      B    N  
ATOM   4203 HH11 ARG B  12     -23.441 -10.926   5.695  1.00 10.00      B    H  
ATOM   4204 HH12 ARG B  12     -24.861 -11.683   4.889  1.00 10.00      B    H  
ATOM   4205  NH2 ARG B  12     -23.548 -12.738   3.002  1.00 10.00      B    N  
ATOM   4206 HH21 ARG B  12     -22.925 -13.137   2.265  1.00 10.00      B    H  
ATOM   4207 HH22 ARG B  12     -24.572 -12.924   2.964  1.00 10.00      B    H  
ATOM   4208  C   ARG B  12     -16.724  -9.103   6.773  1.00 10.00      B    C  
ATOM   4209  O   ARG B  12     -16.834  -7.893   6.945  1.00 10.00      B    O  
ATOM   4210  N   PHE B  13     -16.037  -9.897   7.586  1.00 10.00      B    N  
ATOM   4211  HN  PHE B  13     -15.984 -10.853   7.383  1.00 10.00      B    H  
ATOM   4212  CA  PHE B  13     -15.337  -9.392   8.758  1.00 10.00      B    C  
ATOM   4213  CB  PHE B  13     -16.197  -9.554  10.018  1.00 10.00      B    C  
ATOM   4214  CG  PHE B  13     -17.405  -8.660  10.059  1.00 10.00      B    C  
ATOM   4215  CD1 PHE B  13     -17.277  -7.313  10.354  1.00 10.00      B    C  
ATOM   4216  CD2 PHE B  13     -18.668  -9.168   9.801  1.00 10.00      B    C  
ATOM   4217  CE1 PHE B  13     -18.385  -6.488  10.392  1.00 10.00      B    C  
ATOM   4218  CE2 PHE B  13     -19.781  -8.349   9.837  1.00 10.00      B    C  
ATOM   4219  CZ  PHE B  13     -19.639  -7.007  10.133  1.00 10.00      B    C  
ATOM   4220  C   PHE B  13     -14.022 -10.142   8.933  1.00 10.00      B    C  
ATOM   4221  O   PHE B  13     -13.911 -11.306   8.541  1.00 10.00      B    O  
ATOM   4222  N   PHE B  14     -13.034  -9.475   9.510  1.00 10.00      B    N  
ATOM   4223  HN  PHE B  14     -13.185  -8.552   9.801  1.00 10.00      B    H  
ATOM   4224  CA  PHE B  14     -11.728 -10.079   9.735  1.00 10.00      B    C  
ATOM   4225  CB  PHE B  14     -10.678  -9.443   8.817  1.00 10.00      B    C  
ATOM   4226  CG  PHE B  14     -10.839  -9.772   7.360  1.00 10.00      B    C  
ATOM   4227  CD1 PHE B  14     -10.238 -10.896   6.820  1.00 10.00      B    C  
ATOM   4228  CD2 PHE B  14     -11.583  -8.953   6.528  1.00 10.00      B    C  
ATOM   4229  CE1 PHE B  14     -10.374 -11.199   5.479  1.00 10.00      B    C  
ATOM   4230  CE2 PHE B  14     -11.725  -9.249   5.187  1.00 10.00      B    C  
ATOM   4231  CZ  PHE B  14     -11.119 -10.373   4.662  1.00 10.00      B    C  
ATOM   4232  C   PHE B  14     -11.306  -9.901  11.187  1.00 10.00      B    C  
ATOM   4233  O   PHE B  14     -11.260  -8.780  11.691  1.00 10.00      B    O  
ATOM   4234  N   GLU B  15     -11.013 -11.003  11.861  1.00 10.00      B    N  
ATOM   4235  HN  GLU B  15     -11.085 -11.877  11.413  1.00 10.00      B    H  
ATOM   4236  CA  GLU B  15     -10.589 -10.947  13.251  1.00 10.00      B    C  
ATOM   4237  CB  GLU B  15     -11.304 -12.005  14.090  1.00 10.00      B    C  
ATOM   4238  CG  GLU B  15     -11.175 -11.785  15.589  1.00 10.00      B    C  
ATOM   4239  CD  GLU B  15     -11.825 -12.884  16.402  1.00 10.00      B    C  
ATOM   4240  OE1 GLU B  15     -11.091 -13.618  17.092  1.00 10.00      B    O  
ATOM   4241  OE2 GLU B  15     -13.064 -13.004  16.352  1.00 10.00      B    O  
ATOM   4242  C   GLU B  15      -9.077 -11.116  13.352  1.00 10.00      B    C  
ATOM   4243  O   GLU B  15      -8.550 -12.212  13.176  1.00 10.00      B    O  
ATOM   4244  N   SER B  16      -8.386 -10.023  13.629  1.00 10.00      B    N  
ATOM   4245  HN  SER B  16      -8.862  -9.170  13.743  1.00 10.00      B    H  
ATOM   4246  CA  SER B  16      -6.934 -10.031  13.750  1.00 10.00      B    C  
ATOM   4247  CB  SER B  16      -6.416  -8.628  13.441  1.00 10.00      B    C  
ATOM   4248  OG  SER B  16      -7.221  -7.657  14.091  1.00 10.00      B    O  
ATOM   4249  HG  SER B  16      -6.659  -7.108  14.675  1.00 10.00      B    H  
ATOM   4250  C   SER B  16      -6.496 -10.431  15.158  1.00 10.00      B    C  
ATOM   4251  O   SER B  16      -5.335 -10.272  15.525  1.00 10.00      B    O  
ATOM   4252  N   HIS B  17      -7.422 -10.968  15.942  1.00 10.00      B    N  
ATOM   4253  HN  HIS B  17      -8.323 -11.124  15.586  1.00 10.00      B    H  
ATOM   4254  CA  HIS B  17      -7.118 -11.352  17.315  1.00 10.00      B    C  
ATOM   4255  CB  HIS B  17      -8.122 -10.726  18.290  1.00 10.00      B    C  
ATOM   4256  CG  HIS B  17      -7.945  -9.247  18.472  1.00 10.00      B    C  
ATOM   4257  ND1 HIS B  17      -7.843  -8.643  19.710  1.00 10.00      B    N  
ATOM   4258  HD1 HIS B  17      -7.879  -9.100  20.575  1.00 10.00      B    H  
ATOM   4259  CD2 HIS B  17      -7.839  -8.250  17.563  1.00 10.00      B    C  
ATOM   4260  CE1 HIS B  17      -7.680  -7.340  19.548  1.00 10.00      B    C  
ATOM   4261  NE2 HIS B  17      -7.671  -7.083  18.259  1.00 10.00      B    N  
ATOM   4262  HE2 HIS B  17      -7.513  -6.184  17.850  1.00 10.00      B    H  
ATOM   4263  C   HIS B  17      -7.060 -12.863  17.492  1.00 10.00      B    C  
ATOM   4264  O   HIS B  17      -6.958 -13.360  18.615  1.00 10.00      B    O  
ATOM   4265  N   VAL B  18      -7.108 -13.588  16.384  1.00 10.00      B    N  
ATOM   4266  HN  VAL B  18      -7.175 -13.138  15.519  1.00 10.00      B    H  
ATOM   4267  CA  VAL B  18      -7.054 -15.041  16.429  1.00 10.00      B    C  
ATOM   4268  CB  VAL B  18      -7.642 -15.680  15.152  1.00 10.00      B    C  
ATOM   4269  CG1 VAL B  18      -7.691 -17.195  15.283  1.00 10.00      B    C  
ATOM   4270  CG2 VAL B  18      -9.029 -15.127  14.866  1.00 10.00      B    C  
ATOM   4271  C   VAL B  18      -5.618 -15.518  16.624  1.00 10.00      B    C  
ATOM   4272  O   VAL B  18      -4.725 -15.174  15.847  1.00 10.00      B    O  
ATOM   4273  N   ALA B  19      -5.400 -16.296  17.675  1.00 10.00      B    N  
ATOM   4274  HN  ALA B  19      -6.149 -16.519  18.263  1.00 10.00      B    H  
ATOM   4275  CA  ALA B  19      -4.078 -16.826  17.973  1.00 10.00      B    C  
ATOM   4276  CB  ALA B  19      -3.917 -17.036  19.471  1.00 10.00      B    C  
ATOM   4277  C   ALA B  19      -3.850 -18.133  17.224  1.00 10.00      B    C  
ATOM   4278  O   ALA B  19      -4.728 -18.994  17.194  1.00 10.00      B    O  
ATOM   4279  N   ARG B  20      -2.662 -18.277  16.641  1.00 10.00      B    N  
ATOM   4280  HN  ARG B  20      -2.009 -17.550  16.719  1.00 10.00      B    H  
ATOM   4281  CA  ARG B  20      -2.300 -19.470  15.871  1.00 10.00      B    C  
ATOM   4282  CB  ARG B  20      -0.855 -19.362  15.371  1.00 10.00      B    C  
ATOM   4283  CG  ARG B  20      -0.447 -20.456  14.395  1.00 10.00      B    C  
ATOM   4284  CD  ARG B  20       0.923 -20.181  13.795  1.00 10.00      B    C  
ATOM   4285  NE  ARG B  20       1.311 -21.205  12.824  1.00 10.00      B    N  
ATOM   4286  HE  ARG B  20       0.749 -22.010  12.773  1.00 10.00      B    H  
ATOM   4287  CZ  ARG B  20       2.367 -21.104  12.014  1.00 10.00      B    C  
ATOM   4288  NH1 ARG B  20       3.142 -20.022  12.054  1.00 10.00      B    N  
ATOM   4289 HH11 ARG B  20       3.966 -19.939  11.424  1.00 10.00      B    H  
ATOM   4290 HH12 ARG B  20       2.929 -19.245  12.720  1.00 10.00      B    H  
ATOM   4291  NH2 ARG B  20       2.652 -22.092  11.168  1.00 10.00      B    N  
ATOM   4292 HH21 ARG B  20       2.052 -22.946  11.137  1.00 10.00      B    H  
ATOM   4293 HH22 ARG B  20       3.473 -22.020  10.532  1.00 10.00      B    H  
ATOM   4294  C   ARG B  20      -2.488 -20.765  16.668  1.00 10.00      B    C  
ATOM   4295  O   ARG B  20      -2.767 -21.819  16.098  1.00 10.00      B    O  
ATOM   4296  N   ALA B  21      -2.345 -20.678  17.983  1.00 10.00      B    N  
ATOM   4297  HN  ALA B  21      -2.138 -19.809  18.383  1.00 10.00      B    H  
ATOM   4298  CA  ALA B  21      -2.490 -21.843  18.848  1.00 10.00      B    C  
ATOM   4299  CB  ALA B  21      -2.077 -21.497  20.272  1.00 10.00      B    C  
ATOM   4300  C   ALA B  21      -3.915 -22.398  18.824  1.00 10.00      B    C  
ATOM   4301  O   ALA B  21      -4.124 -23.606  18.964  1.00 10.00      B    O  
ATOM   4302  N   ASN B  22      -4.886 -21.520  18.601  1.00 10.00      B    N  
ATOM   4303  HN  ASN B  22      -4.653 -20.583  18.429  1.00 10.00      B    H  
ATOM   4304  CA  ASN B  22      -6.291 -21.916  18.583  1.00 10.00      B    C  
ATOM   4305  CB  ASN B  22      -7.173 -20.780  19.112  1.00 10.00      B    C  
ATOM   4306  CG  ASN B  22      -7.268 -20.763  20.623  1.00 10.00      B    C  
ATOM   4307  OD1 ASN B  22      -7.264 -21.806  21.268  1.00 10.00      B    O  
ATOM   4308  ND2 ASN B  22      -7.356 -19.573  21.198  1.00 10.00      B    N  
ATOM   4309 HD21 ASN B  22      -7.356 -18.780  20.624  1.00 10.00      B    H  
ATOM   4310 HD22 ASN B  22      -7.415 -19.537  22.175  1.00 10.00      B    H  
ATOM   4311  C   ASN B  22      -6.757 -22.319  17.190  1.00 10.00      B    C  
ATOM   4312  O   ASN B  22      -7.882 -22.794  17.021  1.00 10.00      B    O  
ATOM   4313  N   VAL B  23      -5.896 -22.142  16.200  1.00 10.00      B    N  
ATOM   4314  HN  VAL B  23      -5.004 -21.787  16.395  1.00 10.00      B    H  
ATOM   4315  CA  VAL B  23      -6.245 -22.479  14.826  1.00 10.00      B    C  
ATOM   4316  CB  VAL B  23      -5.557 -21.548  13.810  1.00 10.00      B    C  
ATOM   4317  CG1 VAL B  23      -6.108 -21.792  12.417  1.00 10.00      B    C  
ATOM   4318  CG2 VAL B  23      -5.745 -20.094  14.206  1.00 10.00      B    C  
ATOM   4319  C   VAL B  23      -5.909 -23.931  14.504  1.00 10.00      B    C  
ATOM   4320  O   VAL B  23      -4.838 -24.428  14.858  1.00 10.00      B    O  
ATOM   4321  N   LYS B  24      -6.841 -24.602  13.845  1.00 10.00      B    N  
ATOM   4322  HN  LYS B  24      -7.677 -24.138  13.606  1.00 10.00      B    H  
ATOM   4323  CA  LYS B  24      -6.680 -25.995  13.464  1.00 10.00      B    C  
ATOM   4324  CB  LYS B  24      -8.033 -26.706  13.577  1.00 10.00      B    C  
ATOM   4325  CG  LYS B  24      -7.957 -28.212  13.757  1.00 10.00      B    C  
ATOM   4326  CD  LYS B  24      -9.323 -28.775  14.121  1.00 10.00      B    C  
ATOM   4327  CE  LYS B  24      -9.262 -30.267  14.400  1.00 10.00      B    C  
ATOM   4328  NZ  LYS B  24     -10.580 -30.795  14.849  1.00 10.00      B    N  
ATOM   4329  HZ1 LYS B  24     -10.798 -30.448  15.805  1.00 10.00      B    H  
ATOM   4330  HZ2 LYS B  24     -10.564 -31.834  14.866  1.00 10.00      B    H  
ATOM   4331  HZ3 LYS B  24     -11.331 -30.481  14.201  1.00 10.00      B    H  
ATOM   4332  C   LYS B  24      -6.159 -26.102  12.032  1.00 10.00      B    C  
ATOM   4333  O   LYS B  24      -5.192 -26.813  11.766  1.00 10.00      B    O  
ATOM   4334  N   HIS B  25      -6.815 -25.397  11.116  1.00 10.00      B    N  
ATOM   4335  HN  HIS B  25      -7.572 -24.840  11.399  1.00 10.00      B    H  
ATOM   4336  CA  HIS B  25      -6.432 -25.398   9.704  1.00 10.00      B    C  
ATOM   4337  CB  HIS B  25      -7.081 -26.576   8.960  1.00 10.00      B    C  
ATOM   4338  CG  HIS B  25      -6.250 -27.826   8.917  1.00 10.00      B    C  
ATOM   4339  ND1 HIS B  25      -6.793 -29.087   8.737  1.00 10.00      B    N  
ATOM   4340  HD1 HIS B  25      -7.742 -29.290   8.617  1.00 10.00      B    H  
ATOM   4341  CD2 HIS B  25      -4.911 -28.012   9.026  1.00 10.00      B    C  
ATOM   4342  CE1 HIS B  25      -5.823 -29.986   8.742  1.00 10.00      B    C  
ATOM   4343  NE2 HIS B  25      -4.677 -29.360   8.916  1.00 10.00      B    N  
ATOM   4344  HE2 HIS B  25      -3.796 -29.792   8.967  1.00 10.00      B    H  
ATOM   4345  C   HIS B  25      -6.871 -24.091   9.058  1.00 10.00      B    C  
ATOM   4346  O   HIS B  25      -7.868 -23.501   9.473  1.00 10.00      B    O  
ATOM   4347  N   LEU B  26      -6.130 -23.638   8.054  1.00 10.00      B    N  
ATOM   4348  HN  LEU B  26      -5.348 -24.152   7.761  1.00 10.00      B    H  
ATOM   4349  CA  LEU B  26      -6.458 -22.395   7.365  1.00 10.00      B    C  
ATOM   4350  CB  LEU B  26      -5.323 -21.373   7.505  1.00 10.00      B    C  
ATOM   4351  CG  LEU B  26      -5.081 -20.785   8.897  1.00 10.00      B    C  
ATOM   4352  CD1 LEU B  26      -4.097 -21.640   9.683  1.00 10.00      B    C  
ATOM   4353  CD2 LEU B  26      -4.575 -19.356   8.788  1.00 10.00      B    C  
ATOM   4354  C   LEU B  26      -6.724 -22.648   5.886  1.00 10.00      B    C  
ATOM   4355  O   LEU B  26      -6.090 -23.506   5.270  1.00 10.00      B    O  
ATOM   4356  N   LYS B  27      -7.668 -21.906   5.328  1.00 10.00      B    N  
ATOM   4357  HN  LYS B  27      -8.155 -21.255   5.885  1.00 10.00      B    H  
ATOM   4358  CA  LYS B  27      -8.013 -22.023   3.921  1.00 10.00      B    C  
ATOM   4359  CB  LYS B  27      -9.465 -22.480   3.758  1.00 10.00      B    C  
ATOM   4360  CG  LYS B  27      -9.622 -23.802   3.023  1.00 10.00      B    C  
ATOM   4361  CD  LYS B  27     -11.085 -24.107   2.748  1.00 10.00      B    C  
ATOM   4362  CE  LYS B  27     -11.248 -25.428   2.012  1.00 10.00      B    C  
ATOM   4363  NZ  LYS B  27     -12.669 -25.695   1.658  1.00 10.00      B    N  
ATOM   4364  HZ1 LYS B  27     -12.757 -26.629   1.208  1.00 10.00      B    H  
ATOM   4365  HZ2 LYS B  27     -13.014 -24.971   0.997  1.00 10.00      B    H  
ATOM   4366  HZ3 LYS B  27     -13.260 -25.676   2.513  1.00 10.00      B    H  
ATOM   4367  C   LYS B  27      -7.806 -20.682   3.226  1.00 10.00      B    C  
ATOM   4368  O   LYS B  27      -8.279 -19.648   3.702  1.00 10.00      B    O  
ATOM   4369  N   ILE B  28      -7.096 -20.703   2.109  1.00 10.00      B    N  
ATOM   4370  HN  ILE B  28      -6.754 -21.557   1.775  1.00 10.00      B    H  
ATOM   4371  CA  ILE B  28      -6.819 -19.485   1.359  1.00 10.00      B    C  
ATOM   4372  CB  ILE B  28      -5.349 -19.440   0.890  1.00 10.00      B    C  
ATOM   4373  CG1 ILE B  28      -4.407 -19.689   2.073  1.00 10.00      B    C  
ATOM   4374  CG2 ILE B  28      -5.037 -18.102   0.234  1.00 10.00      B    C  
ATOM   4375  CD1 ILE B  28      -2.985 -20.016   1.667  1.00 10.00      B    C  
ATOM   4376  C   ILE B  28      -7.743 -19.367   0.151  1.00 10.00      B    C  
ATOM   4377  O   ILE B  28      -7.693 -20.185  -0.767  1.00 10.00      B    O  
ATOM   4378  N   LEU B  29      -8.593 -18.352   0.167  1.00 10.00      B    N  
ATOM   4379  HN  LEU B  29      -8.590 -17.734   0.935  1.00 10.00      B    H  
ATOM   4380  CA  LEU B  29      -9.528 -18.117  -0.921  1.00 10.00      B    C  
ATOM   4381  CB  LEU B  29     -10.926 -17.816  -0.375  1.00 10.00      B    C  
ATOM   4382  CG  LEU B  29     -11.553 -18.891   0.518  1.00 10.00      B    C  
ATOM   4383  CD1 LEU B  29     -12.915 -18.440   1.019  1.00 10.00      B    C  
ATOM   4384  CD2 LEU B  29     -11.665 -20.214  -0.226  1.00 10.00      B    C  
ATOM   4385  C   LEU B  29      -9.047 -16.970  -1.801  1.00 10.00      B    C  
ATOM   4386  O   LEU B  29      -9.030 -15.809  -1.382  1.00 10.00      B    O  
ATOM   4387  N   ASN B  30      -8.644 -17.303  -3.016  1.00 10.00      B    N  
ATOM   4388  HN  ASN B  30      -8.674 -18.244  -3.286  1.00 10.00      B    H  
ATOM   4389  CA  ASN B  30      -8.161 -16.309  -3.964  1.00 10.00      B    C  
ATOM   4390  CB  ASN B  30      -7.079 -16.913  -4.872  1.00 10.00      B    C  
ATOM   4391  CG  ASN B  30      -6.478 -15.910  -5.845  1.00 10.00      B    C  
ATOM   4392  OD1 ASN B  30      -5.472 -15.265  -5.553  1.00 10.00      B    O  
ATOM   4393  ND2 ASN B  30      -7.086 -15.777  -7.015  1.00 10.00      B    N  
ATOM   4394 HD21 ASN B  30      -7.883 -16.325  -7.186  1.00 10.00      B    H  
ATOM   4395 HD22 ASN B  30      -6.721 -15.136  -7.654  1.00 10.00      B    H  
ATOM   4396  C   ASN B  30      -9.311 -15.759  -4.800  1.00 10.00      B    C  
ATOM   4397  O   ASN B  30      -9.655 -16.311  -5.848  1.00 10.00      B    O  
ATOM   4398  N   THR B  31      -9.927 -14.694  -4.313  1.00 10.00      B    N  
ATOM   4399  HN  THR B  31      -9.636 -14.324  -3.453  1.00 10.00      B    H  
ATOM   4400  CA  THR B  31     -11.029 -14.061  -5.019  1.00 10.00      B    C  
ATOM   4401  CB  THR B  31     -12.000 -13.390  -4.032  1.00 10.00      B    C  
ATOM   4402  OG1 THR B  31     -11.255 -12.758  -2.982  1.00 10.00      B    O  
ATOM   4403  HG1 THR B  31     -10.396 -12.472  -3.322  1.00 10.00      B    H  
ATOM   4404  CG2 THR B  31     -12.945 -14.419  -3.429  1.00 10.00      B    C  
ATOM   4405  C   THR B  31     -10.490 -13.012  -5.988  1.00 10.00      B    C  
ATOM   4406  O   THR B  31      -9.632 -12.216  -5.621  1.00 10.00      B    O  
ATOM   4407  N   PRO B  32     -10.979 -12.999  -7.236  1.00 10.00      B    N  
ATOM   4408  CA  PRO B  32     -10.523 -12.040  -8.247  1.00 10.00      B    C  
ATOM   4409  CB  PRO B  32     -11.028 -12.652  -9.555  1.00 10.00      B    C  
ATOM   4410  CG  PRO B  32     -12.244 -13.421  -9.164  1.00 10.00      B    C  
ATOM   4411  CD  PRO B  32     -11.997 -13.927  -7.767  1.00 10.00      B    C  
ATOM   4412  C   PRO B  32     -11.114 -10.642  -8.050  1.00 10.00      B    C  
ATOM   4413  O   PRO B  32     -10.600  -9.661  -8.585  1.00 10.00      B    O  
ATOM   4414  N   ASN B  33     -12.189 -10.559  -7.277  1.00 10.00      B    N  
ATOM   4415  HN  ASN B  33     -12.545 -11.374  -6.869  1.00 10.00      B    H  
ATOM   4416  CA  ASN B  33     -12.855  -9.284  -7.028  1.00 10.00      B    C  
ATOM   4417  CB  ASN B  33     -14.374  -9.461  -7.060  1.00 10.00      B    C  
ATOM   4418  CG  ASN B  33     -15.007  -8.943  -8.334  1.00 10.00      B    C  
ATOM   4419  OD1 ASN B  33     -15.011  -9.626  -9.354  1.00 10.00      B    O  
ATOM   4420  ND2 ASN B  33     -15.568  -7.743  -8.277  1.00 10.00      B    N  
ATOM   4421 HD21 ASN B  33     -15.545  -7.261  -7.424  1.00 10.00      B    H  
ATOM   4422 HD22 ASN B  33     -15.987  -7.387  -9.091  1.00 10.00      B    H  
ATOM   4423  C   ASN B  33     -12.452  -8.679  -5.692  1.00 10.00      B    C  
ATOM   4424  O   ASN B  33     -12.487  -7.460  -5.518  1.00 10.00      B    O  
ATOM   4425  N   CYS B  34     -12.060  -9.525  -4.755  1.00 10.00      B    N  
ATOM   4426  HN  CYS B  34     -12.002 -10.478  -4.964  1.00 10.00      B    H  
ATOM   4427  CA  CYS B  34     -11.683  -9.066  -3.427  1.00 10.00      B    C  
ATOM   4428  C   CYS B  34     -10.209  -9.330  -3.149  1.00 10.00      B    C  
ATOM   4429  O   CYS B  34      -9.482  -9.797  -4.021  1.00 10.00      B    O  
ATOM   4430  CB  CYS B  34     -12.552  -9.756  -2.373  1.00 10.00      B    C  
ATOM   4431  SG  CYS B  34     -14.336  -9.728  -2.744  1.00 10.00      B    S  
ATOM   4432  N   ALA B  35      -9.775  -9.017  -1.935  1.00 10.00      B    N  
ATOM   4433  HN  ALA B  35     -10.399  -8.634  -1.287  1.00 10.00      B    H  
ATOM   4434  CA  ALA B  35      -8.392  -9.228  -1.539  1.00 10.00      B    C  
ATOM   4435  CB  ALA B  35      -8.008  -8.250  -0.438  1.00 10.00      B    C  
ATOM   4436  C   ALA B  35      -8.182 -10.668  -1.076  1.00 10.00      B    C  
ATOM   4437  O   ALA B  35      -9.023 -11.535  -1.319  1.00 10.00      B    O  
ATOM   4438  N   LEU B  36      -7.069 -10.912  -0.400  1.00 10.00      B    N  
ATOM   4439  HN  LEU B  36      -6.451 -10.174  -0.218  1.00 10.00      B    H  
ATOM   4440  CA  LEU B  36      -6.746 -12.243   0.093  1.00 10.00      B    C  
ATOM   4441  CB  LEU B  36      -5.299 -12.283   0.591  1.00 10.00      B    C  
ATOM   4442  CG  LEU B  36      -4.703 -13.671   0.835  1.00 10.00      B    C  
ATOM   4443  CD1 LEU B  36      -4.626 -14.457  -0.465  1.00 10.00      B    C  
ATOM   4444  CD2 LEU B  36      -3.329 -13.557   1.476  1.00 10.00      B    C  
ATOM   4445  C   LEU B  36      -7.700 -12.654   1.211  1.00 10.00      B    C  
ATOM   4446  O   LEU B  36      -7.696 -12.065   2.290  1.00 10.00      B    O  
ATOM   4447  N   GLN B  37      -8.530 -13.652   0.940  1.00 10.00      B    N  
ATOM   4448  HN  GLN B  37      -8.497 -14.079   0.056  1.00 10.00      B    H  
ATOM   4449  CA  GLN B  37      -9.486 -14.135   1.926  1.00 10.00      B    C  
ATOM   4450  CB  GLN B  37     -10.824 -14.473   1.258  1.00 10.00      B    C  
ATOM   4451  CG  GLN B  37     -11.382 -13.366   0.373  1.00 10.00      B    C  
ATOM   4452  CD  GLN B  37     -11.889 -12.174   1.161  1.00 10.00      B    C  
ATOM   4453  OE1 GLN B  37     -13.070 -12.099   1.503  1.00 10.00      B    O  
ATOM   4454  NE2 GLN B  37     -11.002 -11.235   1.452  1.00 10.00      B    N  
ATOM   4455 HE21 GLN B  37     -10.078 -11.359   1.146  1.00 10.00      B    H  
ATOM   4456 HE22 GLN B  37     -11.302 -10.458   1.968  1.00 10.00      B    H  
ATOM   4457  C   GLN B  37      -8.931 -15.363   2.640  1.00 10.00      B    C  
ATOM   4458  O   GLN B  37      -8.766 -16.421   2.037  1.00 10.00      B    O  
ATOM   4459  N   ILE B  38      -8.622 -15.211   3.917  1.00 10.00      B    N  
ATOM   4460  HN  ILE B  38      -8.764 -14.341   4.345  1.00 10.00      B    H  
ATOM   4461  CA  ILE B  38      -8.083 -16.310   4.704  1.00 10.00      B    C  
ATOM   4462  CB  ILE B  38      -6.746 -15.933   5.376  1.00 10.00      B    C  
ATOM   4463  CG1 ILE B  38      -5.731 -15.488   4.318  1.00 10.00      B    C  
ATOM   4464  CG2 ILE B  38      -6.199 -17.109   6.178  1.00 10.00      B    C  
ATOM   4465  CD1 ILE B  38      -4.467 -14.890   4.896  1.00 10.00      B    C  
ATOM   4466  C   ILE B  38      -9.081 -16.744   5.771  1.00 10.00      B    C  
ATOM   4467  O   ILE B  38      -9.387 -15.987   6.693  1.00 10.00      B    O  
ATOM   4468  N   VAL B  39      -9.586 -17.961   5.633  1.00 10.00      B    N  
ATOM   4469  HN  VAL B  39      -9.293 -18.517   4.875  1.00 10.00      B    H  
ATOM   4470  CA  VAL B  39     -10.549 -18.505   6.578  1.00 10.00      B    C  
ATOM   4471  CB  VAL B  39     -11.770 -19.114   5.857  1.00 10.00      B    C  
ATOM   4472  CG1 VAL B  39     -12.915 -19.336   6.831  1.00 10.00      B    C  
ATOM   4473  CG2 VAL B  39     -12.214 -18.230   4.700  1.00 10.00      B    C  
ATOM   4474  C   VAL B  39      -9.884 -19.582   7.427  1.00 10.00      B    C  
ATOM   4475  O   VAL B  39      -9.455 -20.613   6.910  1.00 10.00      B    O  
ATOM   4476  N   ALA B  40      -9.787 -19.337   8.723  1.00 10.00      B    N  
ATOM   4477  HN  ALA B  40     -10.158 -18.498   9.083  1.00 10.00      B    H  
ATOM   4478  CA  ALA B  40      -9.160 -20.285   9.630  1.00 10.00      B    C  
ATOM   4479  CB  ALA B  40      -8.147 -19.575  10.510  1.00 10.00      B    C  
ATOM   4480  C   ALA B  40     -10.199 -20.992  10.488  1.00 10.00      B    C  
ATOM   4481  O   ALA B  40     -11.175 -20.386  10.922  1.00 10.00      B    O  
ATOM   4482  N   ARG B  41      -9.987 -22.277  10.724  1.00 10.00      B    N  
ATOM   4483  HN  ARG B  41      -9.188 -22.707  10.344  1.00 10.00      B    H  
ATOM   4484  CA  ARG B  41     -10.899 -23.064  11.537  1.00 10.00      B    C  
ATOM   4485  CB  ARG B  41     -11.124 -24.443  10.913  1.00 10.00      B    C  
ATOM   4486  CG  ARG B  41     -12.349 -25.167  11.444  1.00 10.00      B    C  
ATOM   4487  CD  ARG B  41     -12.674 -26.391  10.603  1.00 10.00      B    C  
ATOM   4488  NE  ARG B  41     -14.036 -26.871  10.837  1.00 10.00      B    N  
ATOM   4489  HE  ARG B  41     -14.541 -26.444  11.574  1.00 10.00      B    H  
ATOM   4490  CZ  ARG B  41     -14.624 -27.836  10.129  1.00 10.00      B    C  
ATOM   4491  NH1 ARG B  41     -13.970 -28.433   9.136  1.00 10.00      B    N  
ATOM   4492 HH11 ARG B  41     -14.427 -29.186   8.582  1.00 10.00      B    H  
ATOM   4493 HH12 ARG B  41     -12.995 -28.148   8.908  1.00 10.00      B    H  
ATOM   4494  NH2 ARG B  41     -15.869 -28.201  10.412  1.00 10.00      B    N  
ATOM   4495 HH21 ARG B  41     -16.387 -27.733  11.189  1.00 10.00      B    H  
ATOM   4496 HH22 ARG B  41     -16.335 -28.952   9.863  1.00 10.00      B    H  
ATOM   4497  C   ARG B  41     -10.351 -23.203  12.951  1.00 10.00      B    C  
ATOM   4498  O   ARG B  41      -9.221 -23.648  13.142  1.00 10.00      B    O  
ATOM   4499  N   LEU B  42     -11.156 -22.820  13.930  1.00 10.00      B    N  
ATOM   4500  HN  LEU B  42     -12.054 -22.488  13.701  1.00 10.00      B    H  
ATOM   4501  CA  LEU B  42     -10.760 -22.883  15.331  1.00 10.00      B    C  
ATOM   4502  CB  LEU B  42     -11.643 -21.956  16.170  1.00 10.00      B    C  
ATOM   4503  CG  LEU B  42     -11.619 -20.475  15.788  1.00 10.00      B    C  
ATOM   4504  CD1 LEU B  42     -12.704 -19.712  16.535  1.00 10.00      B    C  
ATOM   4505  CD2 LEU B  42     -10.250 -19.872  16.067  1.00 10.00      B    C  
ATOM   4506  C   LEU B  42     -10.853 -24.306  15.870  1.00 10.00      B    C  
ATOM   4507  O   LEU B  42     -11.667 -25.103  15.410  1.00 10.00      B    O  
ATOM   4508  N   LYS B  43     -10.010 -24.615  16.845  1.00 10.00      B    N  
ATOM   4509  HN  LYS B  43      -9.365 -23.936  17.151  1.00 10.00      B    H  
ATOM   4510  CA  LYS B  43      -9.995 -25.938  17.458  1.00 10.00      B    C  
ATOM   4511  CB  LYS B  43      -8.646 -26.194  18.138  1.00 10.00      B    C  
ATOM   4512  CG  LYS B  43      -7.488 -26.410  17.181  1.00 10.00      B    C  
ATOM   4513  CD  LYS B  43      -6.154 -26.367  17.909  1.00 10.00      B    C  
ATOM   4514  CE  LYS B  43      -4.995 -26.558  16.945  1.00 10.00      B    C  
ATOM   4515  NZ  LYS B  43      -3.795 -25.782  17.357  1.00 10.00      B    N  
ATOM   4516  HZ1 LYS B  43      -3.232 -25.526  16.521  1.00 10.00      B    H  
ATOM   4517  HZ2 LYS B  43      -3.206 -26.346  17.999  1.00 10.00      B    H  
ATOM   4518  HZ3 LYS B  43      -4.083 -24.907  17.848  1.00 10.00      B    H  
ATOM   4519  C   LYS B  43     -11.107 -26.080  18.490  1.00 10.00      B    C  
ATOM   4520  O   LYS B  43     -11.744 -27.127  18.585  1.00 10.00      B    O  
ATOM   4521  N   ASN B  44     -11.336 -25.011  19.244  1.00 10.00      B    N  
ATOM   4522  HN  ASN B  44     -10.803 -24.206  19.092  1.00 10.00      B    H  
ATOM   4523  CA  ASN B  44     -12.343 -25.000  20.305  1.00 10.00      B    C  
ATOM   4524  CB  ASN B  44     -12.312 -23.668  21.062  1.00 10.00      B    C  
ATOM   4525  CG  ASN B  44     -13.028 -23.738  22.400  1.00 10.00      B    C  
ATOM   4526  OD1 ASN B  44     -12.860 -24.690  23.155  1.00 10.00      B    O  
ATOM   4527  ND2 ASN B  44     -13.843 -22.736  22.698  1.00 10.00      B    N  
ATOM   4528 HD21 ASN B  44     -13.947 -22.010  22.049  1.00 10.00      B    H  
ATOM   4529 HD22 ASN B  44     -14.308 -22.764  23.560  1.00 10.00      B    H  
ATOM   4530  C   ASN B  44     -13.762 -25.277  19.807  1.00 10.00      B    C  
ATOM   4531  O   ASN B  44     -14.394 -26.244  20.220  1.00 10.00      B    O  
ATOM   4532  N   ASN B  45     -14.264 -24.429  18.918  1.00 10.00      B    N  
ATOM   4533  HN  ASN B  45     -13.715 -23.689  18.594  1.00 10.00      B    H  
ATOM   4534  CA  ASN B  45     -15.628 -24.592  18.422  1.00 10.00      B    C  
ATOM   4535  CB  ASN B  45     -16.396 -23.269  18.467  1.00 10.00      B    C  
ATOM   4536  CG  ASN B  45     -16.516 -22.709  19.870  1.00 10.00      B    C  
ATOM   4537  OD1 ASN B  45     -15.800 -21.782  20.241  1.00 10.00      B    O  
ATOM   4538  ND2 ASN B  45     -17.408 -23.279  20.666  1.00 10.00      B    N  
ATOM   4539 HD21 ASN B  45     -17.938 -24.023  20.312  1.00 10.00      B    H  
ATOM   4540 HD22 ASN B  45     -17.495 -22.937  21.581  1.00 10.00      B    H  
ATOM   4541  C   ASN B  45     -15.702 -25.205  17.032  1.00 10.00      B    C  
ATOM   4542  O   ASN B  45     -16.795 -25.371  16.489  1.00 10.00      B    O  
ATOM   4543  N   ASN B  46     -14.544 -25.515  16.448  1.00 10.00      B    N  
ATOM   4544  HN  ASN B  46     -13.708 -25.344  16.930  1.00 10.00      B    H  
ATOM   4545  CA  ASN B  46     -14.480 -26.126  15.112  1.00 10.00      B    C  
ATOM   4546  CB  ASN B  46     -15.159 -27.504  15.130  1.00 10.00      B    C  
ATOM   4547  CG  ASN B  46     -14.680 -28.445  14.038  1.00 10.00      B    C  
ATOM   4548  OD1 ASN B  46     -13.533 -28.379  13.592  1.00 10.00      B    O  
ATOM   4549  ND2 ASN B  46     -15.557 -29.343  13.612  1.00 10.00      B    N  
ATOM   4550 HD21 ASN B  46     -16.449 -29.346  14.021  1.00 10.00      B    H  
ATOM   4551 HD22 ASN B  46     -15.277 -29.968  12.915  1.00 10.00      B    H  
ATOM   4552  C   ASN B  46     -15.110 -25.219  14.046  1.00 10.00      B    C  
ATOM   4553  O   ASN B  46     -15.426 -25.660  12.937  1.00 10.00      B    O  
ATOM   4554  N   ARG B  47     -15.268 -23.943  14.387  1.00 10.00      B    N  
ATOM   4555  HN  ARG B  47     -14.966 -23.654  15.270  1.00 10.00      B    H  
ATOM   4556  CA  ARG B  47     -15.862 -22.964  13.484  1.00 10.00      B    C  
ATOM   4557  CB  ARG B  47     -16.602 -21.884  14.278  1.00 10.00      B    C  
ATOM   4558  CG  ARG B  47     -17.873 -22.353  14.965  1.00 10.00      B    C  
ATOM   4559  CD  ARG B  47     -18.510 -21.216  15.749  1.00 10.00      B    C  
ATOM   4560  NE  ARG B  47     -19.774 -21.605  16.378  1.00 10.00      B    N  
ATOM   4561  HE  ARG B  47     -20.047 -22.546  16.292  1.00 10.00      B    H  
ATOM   4562  CZ  ARG B  47     -20.561 -20.760  17.048  1.00 10.00      B    C  
ATOM   4563  NH1 ARG B  47     -20.211 -19.482  17.175  1.00 10.00      B    N  
ATOM   4564 HH11 ARG B  47     -19.322 -19.138  16.752  1.00 10.00      B    H  
ATOM   4565 HH12 ARG B  47     -20.820 -18.817  17.697  1.00 10.00      B    H  
ATOM   4566  NH2 ARG B  47     -21.700 -21.189  17.586  1.00 10.00      B    N  
ATOM   4567 HH21 ARG B  47     -21.984 -22.187  17.488  1.00 10.00      B    H  
ATOM   4568 HH22 ARG B  47     -22.314 -20.529  18.110  1.00 10.00      B    H  
ATOM   4569  C   ARG B  47     -14.793 -22.307  12.624  1.00 10.00      B    C  
ATOM   4570  O   ARG B  47     -13.611 -22.363  12.950  1.00 10.00      B    O  
ATOM   4571  N   GLN B  48     -15.214 -21.675  11.541  1.00 10.00      B    N  
ATOM   4572  HN  GLN B  48     -16.173 -21.645  11.346  1.00 10.00      B    H  
ATOM   4573  CA  GLN B  48     -14.291 -21.009  10.638  1.00 10.00      B    C  
ATOM   4574  CB  GLN B  48     -14.500 -21.505   9.207  1.00 10.00      B    C  
ATOM   4575  CG  GLN B  48     -14.115 -22.962   9.006  1.00 10.00      B    C  
ATOM   4576  CD  GLN B  48     -14.608 -23.527   7.691  1.00 10.00      B    C  
ATOM   4577  OE1 GLN B  48     -15.644 -23.124   7.174  1.00 10.00      B    O  
ATOM   4578  NE2 GLN B  48     -13.867 -24.475   7.140  1.00 10.00      B    N  
ATOM   4579 HE21 GLN B  48     -13.053 -24.752   7.605  1.00 10.00      B    H  
ATOM   4580 HE22 GLN B  48     -14.169 -24.858   6.294  1.00 10.00      B    H  
ATOM   4581  C   GLN B  48     -14.463 -19.498  10.712  1.00 10.00      B    C  
ATOM   4582  O   GLN B  48     -15.584 -18.992  10.671  1.00 10.00      B    O  
ATOM   4583  N   VAL B  49     -13.350 -18.788  10.840  1.00 10.00      B    N  
ATOM   4584  HN  VAL B  49     -12.485 -19.260  10.872  1.00 10.00      B    H  
ATOM   4585  CA  VAL B  49     -13.361 -17.334  10.925  1.00 10.00      B    C  
ATOM   4586  CB  VAL B  49     -13.192 -16.838  12.381  1.00 10.00      B    C  
ATOM   4587  CG1 VAL B  49     -14.478 -17.031  13.172  1.00 10.00      B    C  
ATOM   4588  CG2 VAL B  49     -12.031 -17.547  13.068  1.00 10.00      B    C  
ATOM   4589  C   VAL B  49     -12.259 -16.733  10.054  1.00 10.00      B    C  
ATOM   4590  O   VAL B  49     -11.166 -17.291   9.944  1.00 10.00      B    O  
ATOM   4591  N   CYS B  50     -12.555 -15.606   9.425  1.00 10.00      B    N  
ATOM   4592  HN  CYS B  50     -13.444 -15.215   9.540  1.00 10.00      B    H  
ATOM   4593  CA  CYS B  50     -11.588 -14.934   8.567  1.00 10.00      B    C  
ATOM   4594  C   CYS B  50     -10.662 -14.040   9.384  1.00 10.00      B    C  
ATOM   4595  O   CYS B  50     -11.106 -13.329  10.287  1.00 10.00      B    O  
ATOM   4596  CB  CYS B  50     -12.300 -14.130   7.480  1.00 10.00      B    C  
ATOM   4597  SG  CYS B  50     -13.345 -15.135   6.376  1.00 10.00      B    S  
ATOM   4598  N   ILE B  51      -9.378 -14.076   9.058  1.00 10.00      B    N  
ATOM   4599  HN  ILE B  51      -9.090 -14.643   8.308  1.00 10.00      B    H  
ATOM   4600  CA  ILE B  51      -8.380 -13.290   9.774  1.00 10.00      B    C  
ATOM   4601  CB  ILE B  51      -7.264 -14.204  10.324  1.00 10.00      B    C  
ATOM   4602  CG1 ILE B  51      -7.882 -15.360  11.117  1.00 10.00      B    C  
ATOM   4603  CG2 ILE B  51      -6.296 -13.420  11.197  1.00 10.00      B    C  
ATOM   4604  CD1 ILE B  51      -6.886 -16.410  11.550  1.00 10.00      B    C  
ATOM   4605  C   ILE B  51      -7.773 -12.216   8.872  1.00 10.00      B    C  
ATOM   4606  O   ILE B  51      -7.589 -12.436   7.675  1.00 10.00      B    O  
ATOM   4607  N   ASP B  52      -7.481 -11.055   9.460  1.00 10.00      B    N  
ATOM   4608  HN  ASP B  52      -7.654 -10.956  10.417  1.00 10.00      B    H  
ATOM   4609  CA  ASP B  52      -6.898  -9.926   8.731  1.00 10.00      B    C  
ATOM   4610  CB  ASP B  52      -6.810  -8.699   9.649  1.00 10.00      B    C  
ATOM   4611  CG  ASP B  52      -6.535  -7.406   8.900  1.00 10.00      B    C  
ATOM   4612  OD1 ASP B  52      -5.366  -7.165   8.534  1.00 10.00      B    O  
ATOM   4613  OD2 ASP B  52      -7.489  -6.629   8.680  1.00 10.00      B    O  
ATOM   4614  C   ASP B  52      -5.512 -10.285   8.192  1.00 10.00      B    C  
ATOM   4615  O   ASP B  52      -4.706 -10.903   8.895  1.00 10.00      B    O  
ATOM   4616  N   PRO B  53      -5.223  -9.912   6.933  1.00 10.00      B    N  
ATOM   4617  CA  PRO B  53      -3.936 -10.205   6.289  1.00 10.00      B    C  
ATOM   4618  CB  PRO B  53      -4.168  -9.801   4.829  1.00 10.00      B    C  
ATOM   4619  CG  PRO B  53      -5.247  -8.777   4.889  1.00 10.00      B    C  
ATOM   4620  CD  PRO B  53      -6.136  -9.179   6.032  1.00 10.00      B    C  
ATOM   4621  C   PRO B  53      -2.759  -9.422   6.876  1.00 10.00      B    C  
ATOM   4622  O   PRO B  53      -1.603  -9.824   6.721  1.00 10.00      B    O  
ATOM   4623  N   LYS B  54      -3.047  -8.326   7.568  1.00 10.00      B    N  
ATOM   4624  HN  LYS B  54      -3.994  -8.069   7.697  1.00 10.00      B    H  
ATOM   4625  CA  LYS B  54      -2.003  -7.492   8.158  1.00 10.00      B    C  
ATOM   4626  CB  LYS B  54      -2.499  -6.052   8.334  1.00 10.00      B    C  
ATOM   4627  CG  LYS B  54      -2.540  -5.238   7.049  1.00 10.00      B    C  
ATOM   4628  CD  LYS B  54      -3.430  -4.012   7.199  1.00 10.00      B    C  
ATOM   4629  CE  LYS B  54      -2.972  -2.877   6.295  1.00 10.00      B    C  
ATOM   4630  NZ  LYS B  54      -2.018  -1.964   6.988  1.00 10.00      B    N  
ATOM   4631  HZ1 LYS B  54      -1.432  -1.452   6.295  1.00 10.00      B    H  
ATOM   4632  HZ2 LYS B  54      -1.392  -2.510   7.622  1.00 10.00      B    H  
ATOM   4633  HZ3 LYS B  54      -2.541  -1.270   7.559  1.00 10.00      B    H  
ATOM   4634  C   LYS B  54      -1.509  -8.049   9.495  1.00 10.00      B    C  
ATOM   4635  O   LYS B  54      -1.234  -7.294  10.428  1.00 10.00      B    O  
ATOM   4636  N   LEU B  55      -1.378  -9.369   9.581  1.00 10.00      B    N  
ATOM   4637  HN  LEU B  55      -1.592  -9.920   8.796  1.00 10.00      B    H  
ATOM   4638  CA  LEU B  55      -0.911 -10.011  10.803  1.00 10.00      B    C  
ATOM   4639  CB  LEU B  55      -1.880 -11.092  11.283  1.00 10.00      B    C  
ATOM   4640  CG  LEU B  55      -3.026 -10.628  12.186  1.00 10.00      B    C  
ATOM   4641  CD1 LEU B  55      -3.634 -11.812  12.918  1.00 10.00      B    C  
ATOM   4642  CD2 LEU B  55      -2.547  -9.574  13.175  1.00 10.00      B    C  
ATOM   4643  C   LEU B  55       0.491 -10.585  10.634  1.00 10.00      B    C  
ATOM   4644  O   LEU B  55       1.018 -10.652   9.525  1.00 10.00      B    O  
ATOM   4645  N   LYS B  56       1.088 -11.007  11.741  1.00 10.00      B    N  
ATOM   4646  HN  LYS B  56       0.610 -10.950  12.594  1.00 10.00      B    H  
ATOM   4647  CA  LYS B  56       2.437 -11.557  11.717  1.00 10.00      B    C  
ATOM   4648  CB  LYS B  56       3.127 -11.350  13.069  1.00 10.00      B    C  
ATOM   4649  CG  LYS B  56       4.645 -11.246  12.994  1.00 10.00      B    C  
ATOM   4650  CD  LYS B  56       5.079 -10.034  12.183  1.00 10.00      B    C  
ATOM   4651  CE  LYS B  56       6.541  -9.691  12.425  1.00 10.00      B    C  
ATOM   4652  NZ  LYS B  56       6.945  -8.447  11.709  1.00 10.00      B    N  
ATOM   4653  HZ1 LYS B  56       6.994  -8.626  10.679  1.00 10.00      B    H  
ATOM   4654  HZ2 LYS B  56       7.879  -8.133  12.036  1.00 10.00      B    H  
ATOM   4655  HZ3 LYS B  56       6.256  -7.690  11.885  1.00 10.00      B    H  
ATOM   4656  C   LYS B  56       2.437 -13.033  11.338  1.00 10.00      B    C  
ATOM   4657  O   LYS B  56       2.943 -13.405  10.279  1.00 10.00      B    O  
ATOM   4658  N   TRP B  57       1.825 -13.861  12.186  1.00 10.00      B    N  
ATOM   4659  HN  TRP B  57       1.412 -13.496  12.993  1.00 10.00      B    H  
ATOM   4660  CA  TRP B  57       1.778 -15.305  11.958  1.00 10.00      B    C  
ATOM   4661  CB  TRP B  57       1.202 -16.063  13.162  1.00 10.00      B    C  
ATOM   4662  CG  TRP B  57      -0.273 -15.895  13.381  1.00 10.00      B    C  
ATOM   4663  CD1 TRP B  57      -0.891 -14.941  14.137  1.00 10.00      B    C  
ATOM   4664  CD2 TRP B  57      -1.314 -16.725  12.854  1.00 10.00      B    C  
ATOM   4665  NE1 TRP B  57      -2.252 -15.126  14.112  1.00 10.00      B    N  
ATOM   4666  HE1 TRP B  57      -2.917 -14.570  14.580  1.00 10.00      B    H  
ATOM   4667  CE2 TRP B  57      -2.537 -16.213  13.327  1.00 10.00      B    C  
ATOM   4668  CE3 TRP B  57      -1.330 -17.849  12.021  1.00 10.00      B    C  
ATOM   4669  CZ2 TRP B  57      -3.760 -16.791  13.003  1.00 10.00      B    C  
ATOM   4670  CZ3 TRP B  57      -2.544 -18.420  11.700  1.00 10.00      B    C  
ATOM   4671  CH2 TRP B  57      -3.742 -17.888  12.186  1.00 10.00      B    C  
ATOM   4672  C   TRP B  57       1.089 -15.688  10.649  1.00 10.00      B    C  
ATOM   4673  O   TRP B  57       1.276 -16.794  10.143  1.00 10.00      B    O  
ATOM   4674  N   ILE B  58       0.297 -14.771  10.103  1.00 10.00      B    N  
ATOM   4675  HN  ILE B  58       0.174 -13.917  10.560  1.00 10.00      B    H  
ATOM   4676  CA  ILE B  58      -0.389 -15.012   8.840  1.00 10.00      B    C  
ATOM   4677  CB  ILE B  58      -1.355 -13.852   8.496  1.00 10.00      B    C  
ATOM   4678  CG1 ILE B  58      -2.609 -13.917   9.374  1.00 10.00      B    C  
ATOM   4679  CG2 ILE B  58      -1.727 -13.847   7.019  1.00 10.00      B    C  
ATOM   4680  CD1 ILE B  58      -3.397 -15.203   9.236  1.00 10.00      B    C  
ATOM   4681  C   ILE B  58       0.642 -15.184   7.727  1.00 10.00      B    C  
ATOM   4682  O   ILE B  58       0.531 -16.079   6.888  1.00 10.00      B    O  
ATOM   4683  N   GLN B  59       1.666 -14.340   7.756  1.00 10.00      B    N  
ATOM   4684  HN  GLN B  59       1.713 -13.674   8.473  1.00 10.00      B    H  
ATOM   4685  CA  GLN B  59       2.729 -14.389   6.765  1.00 10.00      B    C  
ATOM   4686  CB  GLN B  59       3.590 -13.129   6.849  1.00 10.00      B    C  
ATOM   4687  CG  GLN B  59       2.895 -11.866   6.368  1.00 10.00      B    C  
ATOM   4688  CD  GLN B  59       3.614 -10.608   6.809  1.00 10.00      B    C  
ATOM   4689  OE1 GLN B  59       4.536 -10.137   6.146  1.00 10.00      B    O  
ATOM   4690  NE2 GLN B  59       3.193 -10.045   7.931  1.00 10.00      B    N  
ATOM   4691 HE21 GLN B  59       2.442 -10.465   8.411  1.00 10.00      B    H  
ATOM   4692 HE22 GLN B  59       3.644  -9.231   8.233  1.00 10.00      B    H  
ATOM   4693  C   GLN B  59       3.590 -15.624   6.989  1.00 10.00      B    C  
ATOM   4694  O   GLN B  59       3.996 -16.296   6.041  1.00 10.00      B    O  
ATOM   4695  N   GLU B  60       3.848 -15.921   8.258  1.00 10.00      B    N  
ATOM   4696  HN  GLU B  60       3.500 -15.337   8.966  1.00 10.00      B    H  
ATOM   4697  CA  GLU B  60       4.649 -17.080   8.628  1.00 10.00      B    C  
ATOM   4698  CB  GLU B  60       4.851 -17.124  10.141  1.00 10.00      B    C  
ATOM   4699  CG  GLU B  60       5.424 -15.852  10.740  1.00 10.00      B    C  
ATOM   4700  CD  GLU B  60       5.017 -15.678  12.187  1.00 10.00      B    C  
ATOM   4701  OE1 GLU B  60       4.607 -16.686  12.810  1.00 10.00      B    O  
ATOM   4702  OE2 GLU B  60       5.094 -14.538  12.695  1.00 10.00      B    O  
ATOM   4703  C   GLU B  60       3.976 -18.369   8.168  1.00 10.00      B    C  
ATOM   4704  O   GLU B  60       4.646 -19.328   7.791  1.00 10.00      B    O  
ATOM   4705  N   TYR B  61       2.647 -18.391   8.210  1.00 10.00      B    N  
ATOM   4706  HN  TYR B  61       2.163 -17.600   8.541  1.00 10.00      B    H  
ATOM   4707  CA  TYR B  61       1.892 -19.565   7.788  1.00 10.00      B    C  
ATOM   4708  CB  TYR B  61       0.400 -19.409   8.098  1.00 10.00      B    C  
ATOM   4709  CG  TYR B  61      -0.423 -20.633   7.752  1.00 10.00      B    C  
ATOM   4710  CD1 TYR B  61      -1.297 -20.625   6.671  1.00 10.00      B    C  
ATOM   4711  CD2 TYR B  61      -0.322 -21.798   8.502  1.00 10.00      B    C  
ATOM   4712  CE1 TYR B  61      -2.047 -21.742   6.350  1.00 10.00      B    C  
ATOM   4713  CE2 TYR B  61      -1.067 -22.919   8.188  1.00 10.00      B    C  
ATOM   4714  CZ  TYR B  61      -1.928 -22.886   7.111  1.00 10.00      B    C  
ATOM   4715  OH  TYR B  61      -2.678 -23.999   6.797  1.00 10.00      B    O  
ATOM   4716  HH  TYR B  61      -2.813 -24.034   5.844  1.00 10.00      B    H  
ATOM   4717  C   TYR B  61       2.102 -19.842   6.304  1.00 10.00      B    C  
ATOM   4718  O   TYR B  61       2.272 -20.992   5.901  1.00 10.00      B    O  
ATOM   4719  N   LEU B  62       2.099 -18.783   5.502  1.00 10.00      B    N  
ATOM   4720  HN  LEU B  62       1.964 -17.892   5.888  1.00 10.00      B    H  
ATOM   4721  CA  LEU B  62       2.299 -18.910   4.063  1.00 10.00      B    C  
ATOM   4722  CB  LEU B  62       2.094 -17.557   3.376  1.00 10.00      B    C  
ATOM   4723  CG  LEU B  62       0.794 -16.819   3.704  1.00 10.00      B    C  
ATOM   4724  CD1 LEU B  62       0.799 -15.427   3.091  1.00 10.00      B    C  
ATOM   4725  CD2 LEU B  62      -0.414 -17.612   3.229  1.00 10.00      B    C  
ATOM   4726  C   LEU B  62       3.703 -19.427   3.781  1.00 10.00      B    C  
ATOM   4727  O   LEU B  62       3.892 -20.377   3.020  1.00 10.00      B    O  
ATOM   4728  N   GLU B  63       4.677 -18.809   4.437  1.00 10.00      B    N  
ATOM   4729  HN  GLU B  63       4.447 -18.065   5.034  1.00 10.00      B    H  
ATOM   4730  CA  GLU B  63       6.075 -19.184   4.288  1.00 10.00      B    C  
ATOM   4731  CB  GLU B  63       6.947 -18.258   5.142  1.00 10.00      B    C  
ATOM   4732  CG  GLU B  63       8.440 -18.508   5.038  1.00 10.00      B    C  
ATOM   4733  CD  GLU B  63       9.005 -19.092   6.311  1.00 10.00      B    C  
ATOM   4734  OE1 GLU B  63       8.880 -20.312   6.515  1.00 10.00      B    O  
ATOM   4735  OE2 GLU B  63       9.566 -18.336   7.126  1.00 10.00      B    O  
ATOM   4736  C   GLU B  63       6.285 -20.650   4.671  1.00 10.00      B    C  
ATOM   4737  O   GLU B  63       6.987 -21.394   3.982  1.00 10.00      B    O  
ATOM   4738  N   LYS B  64       5.646 -21.066   5.759  1.00 10.00      B    N  
ATOM   4739  HN  LYS B  64       5.089 -20.429   6.257  1.00 10.00      B    H  
ATOM   4740  CA  LYS B  64       5.757 -22.440   6.232  1.00 10.00      B    C  
ATOM   4741  CB  LYS B  64       5.205 -22.582   7.656  1.00 10.00      B    C  
ATOM   4742  CG  LYS B  64       6.262 -22.510   8.752  1.00 10.00      B    C  
ATOM   4743  CD  LYS B  64       6.912 -21.136   8.812  1.00 10.00      B    C  
ATOM   4744  CE  LYS B  64       8.182 -21.150   9.647  1.00 10.00      B    C  
ATOM   4745  NZ  LYS B  64       9.153 -20.123   9.184  1.00 10.00      B    N  
ATOM   4746  HZ1 LYS B  64       9.157 -20.081   8.134  1.00 10.00      B    H  
ATOM   4747  HZ2 LYS B  64      10.112 -20.361   9.505  1.00 10.00      B    H  
ATOM   4748  HZ3 LYS B  64       8.896 -19.186   9.550  1.00 10.00      B    H  
ATOM   4749  C   LYS B  64       5.054 -23.410   5.286  1.00 10.00      B    C  
ATOM   4750  O   LYS B  64       5.407 -24.589   5.222  1.00 10.00      B    O  
ATOM   4751  N   ALA B  65       4.070 -22.906   4.547  1.00 10.00      B    N  
ATOM   4752  HN  ALA B  65       3.847 -21.952   4.632  1.00 10.00      B    H  
ATOM   4753  CA  ALA B  65       3.322 -23.726   3.603  1.00 10.00      B    C  
ATOM   4754  CB  ALA B  65       2.067 -23.005   3.134  1.00 10.00      B    C  
ATOM   4755  C   ALA B  65       4.201 -24.104   2.419  1.00 10.00      B    C  
ATOM   4756  O   ALA B  65       4.288 -25.277   2.046  1.00 10.00      B    O  
ATOM   4757  N   LEU B  66       4.858 -23.107   1.834  1.00 10.00      B    N  
ATOM   4758  HN  LEU B  66       4.735 -22.188   2.167  1.00 10.00      B    H  
ATOM   4759  CA  LEU B  66       5.748 -23.342   0.707  1.00 10.00      B    C  
ATOM   4760  CB  LEU B  66       6.253 -22.012   0.136  1.00 10.00      B    C  
ATOM   4761  CG  LEU B  66       6.376 -21.904  -1.392  1.00 10.00      B    C  
ATOM   4762  CD1 LEU B  66       7.656 -21.180  -1.773  1.00 10.00      B    C  
ATOM   4763  CD2 LEU B  66       6.305 -23.268  -2.066  1.00 10.00      B    C  
ATOM   4764  C   LEU B  66       6.926 -24.192   1.174  1.00 10.00      B    C  
ATOM   4765  O   LEU B  66       7.400 -25.075   0.457  1.00 10.00      B    O  
ATOM   4766  N   ASN B  67       7.368 -23.927   2.398  1.00 10.00      B    N  
ATOM   4767  HN  ASN B  67       6.939 -23.205   2.910  1.00 10.00      B    H  
ATOM   4768  CA  ASN B  67       8.479 -24.654   3.001  1.00 10.00      B    C  
ATOM   4769  CB  ASN B  67       8.821 -24.062   4.374  1.00 10.00      B    C  
ATOM   4770  CG  ASN B  67       9.460 -25.065   5.319  1.00 10.00      B    C  
ATOM   4771  OD1 ASN B  67      10.658 -25.329   5.249  1.00 10.00      B    O  
ATOM   4772  ND2 ASN B  67       8.662 -25.620   6.223  1.00 10.00      B    N  
ATOM   4773 HD21 ASN B  67       7.717 -25.357   6.230  1.00 10.00      B    H  
ATOM   4774 HD22 ASN B  67       9.051 -26.267   6.846  1.00 10.00      B    H  
ATOM   4775  C   ASN B  67       8.169 -26.141   3.130  1.00 10.00      B    C  
ATOM   4776  O   ASN B  67       9.035 -26.982   2.908  1.00 10.00      B    O  
ATOM   4777  N   LYS B  68       6.927 -26.463   3.472  1.00 10.00      B    N  
ATOM   4778  HN  LYS B  68       6.268 -25.749   3.618  1.00 10.00      B    H  
ATOM   4779  CA  LYS B  68       6.522 -27.854   3.636  1.00 10.00      B    C  
ATOM   4780  CB  LYS B  68       5.115 -27.957   4.225  1.00 10.00      B    C  
ATOM   4781  CG  LYS B  68       4.802 -29.324   4.811  1.00 10.00      B    C  
ATOM   4782  CD  LYS B  68       3.359 -29.420   5.273  1.00 10.00      B    C  
ATOM   4783  CE  LYS B  68       3.075 -30.778   5.891  1.00 10.00      B    C  
ATOM   4784  NZ  LYS B  68       1.641 -30.933   6.253  1.00 10.00      B    N  
ATOM   4785  HZ1 LYS B  68       1.056 -30.939   5.394  1.00 10.00      B    H  
ATOM   4786  HZ2 LYS B  68       1.339 -30.144   6.859  1.00 10.00      B    H  
ATOM   4787  HZ3 LYS B  68       1.497 -31.826   6.766  1.00 10.00      B    H  
ATOM   4788  C   LYS B  68       6.609 -28.621   2.320  1.00 10.00      B    C  
ATOM   4789  O   LYS B  68       6.766 -29.841   2.311  1.00 10.00      B    O  
ATOM   4790  N   ARG B  69       6.527 -27.898   1.211  1.00 10.00      B    N  
ATOM   4791  HN  ARG B  69       6.424 -26.924   1.281  1.00 10.00      B    H  
ATOM   4792  CA  ARG B  69       6.602 -28.514  -0.106  1.00 10.00      B    C  
ATOM   4793  CB  ARG B  69       5.935 -27.631  -1.159  1.00 10.00      B    C  
ATOM   4794  CG  ARG B  69       4.417 -27.650  -1.104  1.00 10.00      B    C  
ATOM   4795  CD  ARG B  69       3.818 -26.898  -2.280  1.00 10.00      B    C  
ATOM   4796  NE  ARG B  69       4.405 -27.321  -3.553  1.00 10.00      B    N  
ATOM   4797  HE  ARG B  69       5.038 -28.074  -3.525  1.00 10.00      B    H  
ATOM   4798  CZ  ARG B  69       4.133 -26.752  -4.727  1.00 10.00      B    C  
ATOM   4799  NH1 ARG B  69       3.277 -25.736  -4.794  1.00 10.00      B    N  
ATOM   4800 HH11 ARG B  69       3.061 -25.289  -5.709  1.00 10.00      B    H  
ATOM   4801 HH12 ARG B  69       2.816 -25.384  -3.928  1.00 10.00      B    H  
ATOM   4802  NH2 ARG B  69       4.724 -27.194  -5.833  1.00 10.00      B    N  
ATOM   4803 HH21 ARG B  69       5.402 -27.986  -5.785  1.00 10.00      B    H  
ATOM   4804 HH22 ARG B  69       4.515 -26.753  -6.754  1.00 10.00      B    H  
ATOM   4805  C   ARG B  69       8.048 -28.808  -0.489  1.00 10.00      B    C  
ATOM   4806  O   ARG B  69       8.312 -29.522  -1.454  1.00 10.00      B    O  
ATOM   4807  N   PHE B  70       8.973 -28.238   0.268  1.00 10.00      B    N  
ATOM   4808  HN  PHE B  70       8.692 -27.653   1.003  1.00 10.00      B    H  
ATOM   4809  CA  PHE B  70      10.396 -28.444   0.039  1.00 10.00      B    C  
ATOM   4810  CB  PHE B  70      11.105 -27.091  -0.096  1.00 10.00      B    C  
ATOM   4811  CG  PHE B  70      12.491 -27.174  -0.673  1.00 10.00      B    C  
ATOM   4812  CD1 PHE B  70      13.598 -26.874   0.104  1.00 10.00      B    C  
ATOM   4813  CD2 PHE B  70      12.686 -27.549  -1.992  1.00 10.00      B    C  
ATOM   4814  CE1 PHE B  70      14.874 -26.947  -0.423  1.00 10.00      B    C  
ATOM   4815  CE2 PHE B  70      13.958 -27.625  -2.526  1.00 10.00      B    C  
ATOM   4816  CZ  PHE B  70      15.054 -27.323  -1.740  1.00 10.00      B    C  
ATOM   4817  C   PHE B  70      10.974 -29.231   1.210  1.00 10.00      B    C  
ATOM   4818  O   PHE B  70      12.130 -29.652   1.200  1.00 10.00      B    O  
ATOM   4819  N   LYS B  71      10.138 -29.434   2.221  1.00 10.00      B    N  
ATOM   4820  HN  LYS B  71       9.229 -29.075   2.161  1.00 10.00      B    H  
ATOM   4821  CA  LYS B  71      10.532 -30.161   3.413  1.00 10.00      B    C  
ATOM   4822  CB  LYS B  71       9.576 -29.848   4.568  1.00 10.00      B    C  
ATOM   4823  CG  LYS B  71      10.167 -30.098   5.945  1.00 10.00      B    C  
ATOM   4824  CD  LYS B  71      11.349 -29.178   6.209  1.00 10.00      B    C  
ATOM   4825  CE  LYS B  71      12.255 -29.737   7.294  1.00 10.00      B    C  
ATOM   4826  NZ  LYS B  71      13.076 -30.879   6.806  1.00 10.00      B    N  
ATOM   4827  HZ1 LYS B  71      13.486 -31.393   7.611  1.00 10.00      B    H  
ATOM   4828  HZ2 LYS B  71      13.848 -30.531   6.204  1.00 10.00      B    H  
ATOM   4829  HZ3 LYS B  71      12.489 -31.533   6.251  1.00 10.00      B    H  
ATOM   4830  C   LYS B  71      10.551 -31.658   3.141  1.00 10.00      B    C  
ATOM   4831  O   LYS B  71      11.191 -32.426   3.864  1.00 10.00      B    O  
ATOM   4832  N   MET B  72       9.845 -32.058   2.094  1.00 10.00      B    N  
ATOM   4833  HN  MET B  72       9.372 -31.388   1.556  1.00 10.00      B    H  
ATOM   4834  CA  MET B  72       9.763 -33.456   1.705  1.00 10.00      B    C  
ATOM   4835  CB  MET B  72       8.313 -33.941   1.785  1.00 10.00      B    C  
ATOM   4836  CG  MET B  72       8.101 -35.367   1.302  1.00 10.00      B    C  
ATOM   4837  SD  MET B  72       6.390 -35.910   1.470  1.00 10.00      B    S  
ATOM   4838  CE  MET B  72       6.491 -37.563   0.789  1.00 10.00      B    C  
ATOM   4839  C   MET B  72      10.300 -33.647   0.291  1.00 10.00      B    C  
ATOM   4840  O   MET B  72       9.955 -32.892  -0.618  1.00 10.00      B    O  
END
