# Supplementary material for: Human cytokine and coronavirus nucleocapsid protein interactivity using large-scale virtual screens
Source: Front Bioinform. 2024 May 24;4:1397968. doi: 10.3389/fbinf.2024.1397968 (PMC11157076; doi:10.3389/fbinf.2024.1397968)
Supplement: Supplementary file 3 [file DataSheet2.ZIP › OC43-N__CXCL12beta_103w.pdb]

REMARK FILENAME="OC43-N__CXCL12beta_103w.pdb0"
REMARK ===============================================================
REMARK HADDOCK run for OC43-N__CXCL12beta
REMARK initial structure: OC43-N__CXCL12beta_103.pdb
REMARK ===============================================================
REMARK            total,bonds,angles,improper,dihe,vdw,elec,air,cdih,coup,rdcs,vean,dani,xpcs,rg
REMARK energies: 2927.87, 0, 0, 0, 0, -106.096, -338.519, 3372.48, 0, 0, 0, 0, 0, 0, 0
REMARK ===============================================================
REMARK            bonds,angles,impropers,dihe,air,cdih,coup,rdcs,vean,dani,xpcs
REMARK rms-dev.: 0,0,0,0,6.45469,0,0, 0, 0, 0, 0
REMARK ===============================================================
REMARK               air,cdih,coup,rdcs,vean,dani,xpcs
REMARK               >0.3,>5,>1,>0,>5,>0.2,>0.2
REMARK violations.: 56, 0, 0, 0, 0, 0, 0
REMARK ===============================================================
REMARK                        CVpartition#,violations,rms
REMARK AIRs cross-validation: 2, 53, 7.11629
REMARK ===============================================================
REMARK NCS energy: 0
REMARK ===============================================================
REMARK Symmetry energy: 0
REMARK ===============================================================
REMARK Membrane restraining energy: 0
REMARK ===============================================================
REMARK Local cross-correlation:  0.0000
REMARK ===============================================================
REMARK Desolvation energy: -18.0716
REMARK Internal energy free molecules: -18243.7
REMARK Internal energy complex: -17611.9
REMARK Binding energy: 169.189
REMARK ===============================================================
REMARK buried surface area: 3639.38
REMARK ===============================================================
REMARK water - chain_1: 0 0 0
REMARK water - chain_2: 0 0 0
REMARK ===============================================================
REMARK water - water: 0 0 0
REMARK ===============================================================
REMARK DATE:08-Jul-2023  19:52:25       created by user: ra29435
REMARK VERSION:1.3U
ATOM      1  N   MET A   1      37.422  -5.036 -10.642  1.00 10.00      A    N  
ATOM      2  HN  MET A   1      37.838  -5.566  -9.928  1.00 10.00      A    H  
ATOM      3  CA  MET A   1      36.453  -5.680 -11.517  1.00 10.00      A    C  
ATOM      4  CB  MET A   1      37.121  -6.753 -12.383  1.00 10.00      A    C  
ATOM      5  CG  MET A   1      37.716  -6.214 -13.672  1.00 10.00      A    C  
ATOM      6  SD  MET A   1      38.180  -7.508 -14.839  1.00 10.00      A    S  
ATOM      7  CE  MET A   1      38.701  -6.511 -16.233  1.00 10.00      A    C  
ATOM      8  C   MET A   1      35.305  -6.275 -10.715  1.00 10.00      A    C  
ATOM      9  O   MET A   1      34.899  -7.415 -10.948  1.00 10.00      A    O  
ATOM     10  N   SER A   2      34.785  -5.491  -9.774  1.00 10.00      A    N  
ATOM     11  HN  SER A   2      35.155  -4.590  -9.644  1.00 10.00      A    H  
ATOM     12  CA  SER A   2      33.680  -5.929  -8.932  1.00 10.00      A    C  
ATOM     13  CB  SER A   2      33.374  -4.869  -7.870  1.00 10.00      A    C  
ATOM     14  OG  SER A   2      34.569  -4.412  -7.253  1.00 10.00      A    O  
ATOM     15  HG  SER A   2      35.020  -5.163  -6.825  1.00 10.00      A    H  
ATOM     16  C   SER A   2      32.438  -6.206  -9.774  1.00 10.00      A    C  
ATOM     17  O   SER A   2      32.056  -5.399 -10.624  1.00 10.00      A    O  
ATOM     18  N   PHE A   3      31.829  -7.358  -9.560  1.00 10.00      A    N  
ATOM     19  HN  PHE A   3      32.188  -7.972  -8.885  1.00 10.00      A    H  
ATOM     20  CA  PHE A   3      30.638  -7.734 -10.302  1.00 10.00      A    C  
ATOM     21  CB  PHE A   3      30.511  -9.254 -10.386  1.00 10.00      A    C  
ATOM     22  CG  PHE A   3      31.493  -9.890 -11.332  1.00 10.00      A    C  
ATOM     23  CD1 PHE A   3      31.183 -10.043 -12.671  1.00 10.00      A    C  
ATOM     24  CD2 PHE A   3      32.724 -10.333 -10.881  1.00 10.00      A    C  
ATOM     25  CE1 PHE A   3      32.082 -10.625 -13.544  1.00 10.00      A    C  
ATOM     26  CE2 PHE A   3      33.629 -10.916 -11.747  1.00 10.00      A    C  
ATOM     27  CZ  PHE A   3      33.308 -11.062 -13.082  1.00 10.00      A    C  
ATOM     28  C   PHE A   3      29.389  -7.117  -9.680  1.00 10.00      A    C  
ATOM     29  O   PHE A   3      29.301  -6.967  -8.461  1.00 10.00      A    O  
ATOM     30  N   THR A   4      28.436  -6.751 -10.526  1.00 10.00      A    N  
ATOM     31  HN  THR A   4      28.567  -6.899 -11.488  1.00 10.00      A    H  
ATOM     32  CA  THR A   4      27.197  -6.141 -10.071  1.00 10.00      A    C  
ATOM     33  CB  THR A   4      26.721  -5.077 -11.076  1.00 10.00      A    C  
ATOM     34  OG1 THR A   4      27.776  -4.812 -12.016  1.00 10.00      A    O  
ATOM     35  HG1 THR A   4      28.479  -4.310 -11.576  1.00 10.00      A    H  
ATOM     36  CG2 THR A   4      26.359  -3.789 -10.351  1.00 10.00      A    C  
ATOM     37  C   THR A   4      26.106  -7.197  -9.899  1.00 10.00      A    C  
ATOM     38  O   THR A   4      25.683  -7.833 -10.871  1.00 10.00      A    O  
ATOM     39  N   PRO A   5      25.644  -7.403  -8.659  1.00 10.00      A    N  
ATOM     40  CA  PRO A   5      24.603  -8.388  -8.354  1.00 10.00      A    C  
ATOM     41  CB  PRO A   5      24.525  -8.383  -6.819  1.00 10.00      A    C  
ATOM     42  CG  PRO A   5      25.750  -7.667  -6.362  1.00 10.00      A    C  
ATOM     43  CD  PRO A   5      26.099  -6.699  -7.454  1.00 10.00      A    C  
ATOM     44  C   PRO A   5      23.250  -8.001  -8.943  1.00 10.00      A    C  
ATOM     45  O   PRO A   5      22.685  -6.967  -8.592  1.00 10.00      A    O  
ATOM     46  N   GLY A   6      22.747  -8.822  -9.858  1.00 10.00      A    N  
ATOM     47  HN  GLY A   6      23.260  -9.617 -10.134  1.00 10.00      A    H  
ATOM     48  CA  GLY A   6      21.458  -8.548 -10.462  1.00 10.00      A    C  
ATOM     49  C   GLY A   6      21.578  -7.843 -11.796  1.00 10.00      A    C  
ATOM     50  O   GLY A   6      20.600  -7.726 -12.533  1.00 10.00      A    O  
ATOM     51  N   LYS A   7      22.775  -7.372 -12.112  1.00 10.00      A    N  
ATOM     52  HN  LYS A   7      23.520  -7.496 -11.488  1.00 10.00      A    H  
ATOM     53  CA  LYS A   7      23.010  -6.677 -13.366  1.00 10.00      A    C  
ATOM     54  CB  LYS A   7      23.660  -5.317 -13.112  1.00 10.00      A    C  
ATOM     55  CG  LYS A   7      23.131  -4.209 -14.005  1.00 10.00      A    C  
ATOM     56  CD  LYS A   7      23.542  -2.842 -13.486  1.00 10.00      A    C  
ATOM     57  CE  LYS A   7      22.686  -1.741 -14.089  1.00 10.00      A    C  
ATOM     58  NZ  LYS A   7      21.247  -1.915 -13.764  1.00 10.00      A    N  
ATOM     59  HZ1 LYS A   7      20.743  -1.005 -13.859  1.00 10.00      A    H  
ATOM     60  HZ2 LYS A   7      21.134  -2.257 -12.782  1.00 10.00      A    H  
ATOM     61  HZ3 LYS A   7      20.813  -2.603 -14.410  1.00 10.00      A    H  
ATOM     62  C   LYS A   7      23.885  -7.524 -14.277  1.00 10.00      A    C  
ATOM     63  O   LYS A   7      25.114  -7.517 -14.155  1.00 10.00      A    O  
ATOM     64  N   GLN A   8      23.241  -8.251 -15.183  1.00 10.00      A    N  
ATOM     65  HN  GLN A   8      22.265  -8.185 -15.236  1.00 10.00      A    H  
ATOM     66  CA  GLN A   8      23.938  -9.128 -16.116  1.00 10.00      A    C  
ATOM     67  CB  GLN A   8      22.945  -9.781 -17.075  1.00 10.00      A    C  
ATOM     68  CG  GLN A   8      21.918 -10.667 -16.396  1.00 10.00      A    C  
ATOM     69  CD  GLN A   8      20.976 -11.329 -17.383  1.00 10.00      A    C  
ATOM     70  OE1 GLN A   8      20.673 -10.780 -18.441  1.00 10.00      A    O  
ATOM     71  NE2 GLN A   8      20.504 -12.519 -17.042  1.00 10.00      A    N  
ATOM     72 HE21 GLN A   8      20.786 -12.902 -16.181  1.00 10.00      A    H  
ATOM     73 HE22 GLN A   8      19.889 -12.969 -17.660  1.00 10.00      A    H  
ATOM     74  C   GLN A   8      24.999  -8.377 -16.910  1.00 10.00      A    C  
ATOM     75  O   GLN A   8      24.798  -7.229 -17.308  1.00 10.00      A    O  
ATOM     76  N   SER A   9      26.131  -9.023 -17.122  1.00 10.00      A    N  
ATOM     77  HN  SER A   9      26.244  -9.927 -16.760  1.00 10.00      A    H  
ATOM     78  CA  SER A   9      27.218  -8.424 -17.871  1.00 10.00      A    C  
ATOM     79  CB  SER A   9      28.540  -8.665 -17.139  1.00 10.00      A    C  
ATOM     80  OG  SER A   9      28.365  -8.566 -15.731  1.00 10.00      A    O  
ATOM     81  HG  SER A   9      28.014  -9.402 -15.393  1.00 10.00      A    H  
ATOM     82  C   SER A   9      27.277  -9.008 -19.280  1.00 10.00      A    C  
ATOM     83  O   SER A   9      27.705 -10.149 -19.472  1.00 10.00      A    O  
ATOM     84  N   SER A  10      26.818  -8.240 -20.258  1.00 10.00      A    N  
ATOM     85  HN  SER A  10      26.463  -7.347 -20.045  1.00 10.00      A    H  
ATOM     86  CA  SER A  10      26.831  -8.685 -21.639  1.00 10.00      A    C  
ATOM     87  CB  SER A  10      26.075  -7.687 -22.514  1.00 10.00      A    C  
ATOM     88  OG  SER A  10      24.791  -7.420 -21.970  1.00 10.00      A    O  
ATOM     89  HG  SER A  10      24.571  -8.104 -21.322  1.00 10.00      A    H  
ATOM     90  C   SER A  10      28.268  -8.856 -22.128  1.00 10.00      A    C  
ATOM     91  O   SER A  10      29.069  -7.922 -22.072  1.00 10.00      A    O  
ATOM     92  N   SER A  11      28.591 -10.052 -22.592  1.00 10.00      A    N  
ATOM     93  HN  SER A  11      27.908 -10.754 -22.629  1.00 10.00      A    H  
ATOM     94  CA  SER A  11      29.930 -10.348 -23.067  1.00 10.00      A    C  
ATOM     95  CB  SER A  11      30.182 -11.854 -23.013  1.00 10.00      A    C  
ATOM     96  OG  SER A  11      29.616 -12.404 -21.831  1.00 10.00      A    O  
ATOM     97  HG  SER A  11      29.454 -11.691 -21.198  1.00 10.00      A    H  
ATOM     98  C   SER A  11      30.147  -9.812 -24.477  1.00 10.00      A    C  
ATOM     99  O   SER A  11      29.874 -10.491 -25.466  1.00 10.00      A    O  
ATOM    100  N   ARG A  12      30.613  -8.577 -24.559  1.00 10.00      A    N  
ATOM    101  HN  ARG A  12      30.783  -8.076 -23.731  1.00 10.00      A    H  
ATOM    102  CA  ARG A  12      30.883  -7.941 -25.837  1.00 10.00      A    C  
ATOM    103  CB  ARG A  12      29.910  -6.786 -26.087  1.00 10.00      A    C  
ATOM    104  CG  ARG A  12      28.449  -7.210 -26.082  1.00 10.00      A    C  
ATOM    105  CD  ARG A  12      27.514  -6.014 -26.075  1.00 10.00      A    C  
ATOM    106  NE  ARG A  12      27.438  -5.370 -27.383  1.00 10.00      A    N  
ATOM    107  HE  ARG A  12      27.295  -5.953 -28.166  1.00 10.00      A    H  
ATOM    108  CZ  ARG A  12      27.555  -4.058 -27.576  1.00 10.00      A    C  
ATOM    109  NH1 ARG A  12      27.754  -3.245 -26.547  1.00 10.00      A    N  
ATOM    110 HH11 ARG A  12      27.846  -2.216 -26.702  1.00 10.00      A    H  
ATOM    111 HH12 ARG A  12      27.817  -3.627 -25.581  1.00 10.00      A    H  
ATOM    112  NH2 ARG A  12      27.470  -3.559 -28.800  1.00 10.00      A    N  
ATOM    113 HH21 ARG A  12      27.311  -4.194 -29.615  1.00 10.00      A    H  
ATOM    114 HH22 ARG A  12      27.561  -2.533 -28.955  1.00 10.00      A    H  
ATOM    115  C   ARG A  12      32.323  -7.456 -25.877  1.00 10.00      A    C  
ATOM    116  O   ARG A  12      32.645  -6.376 -25.376  1.00 10.00      A    O  
ATOM    117  N   ALA A  13      33.194  -8.270 -26.452  1.00 10.00      A    N  
ATOM    118  HN  ALA A  13      32.878  -9.113 -26.844  1.00 10.00      A    H  
ATOM    119  CA  ALA A  13      34.604  -7.938 -26.539  1.00 10.00      A    C  
ATOM    120  CB  ALA A  13      35.451  -9.198 -26.454  1.00 10.00      A    C  
ATOM    121  C   ALA A  13      34.905  -7.169 -27.814  1.00 10.00      A    C  
ATOM    122  O   ALA A  13      35.148  -7.764 -28.867  1.00 10.00      A    O  
ATOM    123  N   SER A  14      34.868  -5.849 -27.719  1.00 10.00      A    N  
ATOM    124  HN  SER A  14      34.658  -5.435 -26.856  1.00 10.00      A    H  
ATOM    125  CA  SER A  14      35.141  -4.998 -28.863  1.00 10.00      A    C  
ATOM    126  CB  SER A  14      34.344  -3.698 -28.752  1.00 10.00      A    C  
ATOM    127  OG  SER A  14      32.958  -3.966 -28.582  1.00 10.00      A    O  
ATOM    128  HG  SER A  14      32.717  -3.836 -27.654  1.00 10.00      A    H  
ATOM    129  C   SER A  14      36.635  -4.709 -28.956  1.00 10.00      A    C  
ATOM    130  O   SER A  14      37.302  -4.541 -27.936  1.00 10.00      A    O  
ATOM    131  N   SER A  15      37.153  -4.678 -30.174  1.00 10.00      A    N  
ATOM    132  HN  SER A  15      36.572  -4.836 -30.948  1.00 10.00      A    H  
ATOM    133  CA  SER A  15      38.564  -4.415 -30.402  1.00 10.00      A    C  
ATOM    134  CB  SER A  15      38.878  -4.593 -31.889  1.00 10.00      A    C  
ATOM    135  OG  SER A  15      37.743  -5.100 -32.582  1.00 10.00      A    O  
ATOM    136  HG  SER A  15      37.960  -5.957 -32.969  1.00 10.00      A    H  
ATOM    137  C   SER A  15      38.933  -3.007 -29.937  1.00 10.00      A    C  
ATOM    138  O   SER A  15      38.478  -2.014 -30.506  1.00 10.00      A    O  
ATOM    139  N   GLY A  16      39.740  -2.932 -28.887  1.00 10.00      A    N  
ATOM    140  HN  GLY A  16      40.060  -3.759 -28.471  1.00 10.00      A    H  
ATOM    141  CA  GLY A  16      40.156  -1.652 -28.351  1.00 10.00      A    C  
ATOM    142  C   GLY A  16      41.531  -1.251 -28.837  1.00 10.00      A    C  
ATOM    143  O   GLY A  16      42.536  -1.507 -28.166  1.00 10.00      A    O  
ATOM    144  N   ASN A  17      41.576  -0.626 -30.007  1.00 10.00      A    N  
ATOM    145  HN  ASN A  17      40.736  -0.447 -30.482  1.00 10.00      A    H  
ATOM    146  CA  ASN A  17      42.833  -0.184 -30.603  1.00 10.00      A    C  
ATOM    147  CB  ASN A  17      42.591   0.314 -32.033  1.00 10.00      A    C  
ATOM    148  CG  ASN A  17      43.862   0.734 -32.750  1.00 10.00      A    C  
ATOM    149  OD1 ASN A  17      44.948   0.237 -32.460  1.00 10.00      A    O  
ATOM    150  ND2 ASN A  17      43.729   1.656 -33.693  1.00 10.00      A    N  
ATOM    151 HD21 ASN A  17      42.832   2.013 -33.870  1.00 10.00      A    H  
ATOM    152 HD22 ASN A  17      44.535   1.942 -34.186  1.00 10.00      A    H  
ATOM    153  C   ASN A  17      43.463   0.922 -29.763  1.00 10.00      A    C  
ATOM    154  O   ASN A  17      42.827   1.940 -29.485  1.00 10.00      A    O  
ATOM    155  N   ARG A  18      44.711   0.715 -29.358  1.00 10.00      A    N  
ATOM    156  HN  ARG A  18      45.165  -0.114 -29.621  1.00 10.00      A    H  
ATOM    157  CA  ARG A  18      45.426   1.692 -28.543  1.00 10.00      A    C  
ATOM    158  CB  ARG A  18      46.680   1.070 -27.913  1.00 10.00      A    C  
ATOM    159  CG  ARG A  18      46.411  -0.061 -26.931  1.00 10.00      A    C  
ATOM    160  CD  ARG A  18      47.695  -0.491 -26.236  1.00 10.00      A    C  
ATOM    161  NE  ARG A  18      47.518  -1.699 -25.431  1.00 10.00      A    N  
ATOM    162  HE  ARG A  18      46.602  -1.917 -25.141  1.00 10.00      A    H  
ATOM    163  CZ  ARG A  18      48.520  -2.507 -25.069  1.00 10.00      A    C  
ATOM    164  NH1 ARG A  18      49.764  -2.235 -25.437  1.00 10.00      A    N  
ATOM    165 HH11 ARG A  18      49.969  -1.388 -26.008  1.00 10.00      A    H  
ATOM    166 HH12 ARG A  18      50.546  -2.871 -25.154  1.00 10.00      A    H  
ATOM    167  NH2 ARG A  18      48.272  -3.581 -24.337  1.00 10.00      A    N  
ATOM    168 HH21 ARG A  18      47.298  -3.796 -24.038  1.00 10.00      A    H  
ATOM    169 HH22 ARG A  18      49.055  -4.220 -24.054  1.00 10.00      A    H  
ATOM    170  C   ARG A  18      45.809   2.917 -29.369  1.00 10.00      A    C  
ATOM    171  O   ARG A  18      46.890   2.972 -29.952  1.00 10.00      A    O  
ATOM    172  N   SER A  19      44.907   3.885 -29.435  1.00 10.00      A    N  
ATOM    173  HN  SER A  19      44.049   3.771 -28.971  1.00 10.00      A    H  
ATOM    174  CA  SER A  19      45.150   5.113 -30.183  1.00 10.00      A    C  
ATOM    175  CB  SER A  19      44.054   5.320 -31.231  1.00 10.00      A    C  
ATOM    176  OG  SER A  19      43.863   4.141 -31.995  1.00 10.00      A    O  
ATOM    177  HG  SER A  19      43.801   3.385 -31.401  1.00 10.00      A    H  
ATOM    178  C   SER A  19      45.224   6.313 -29.242  1.00 10.00      A    C  
ATOM    179  O   SER A  19      45.419   7.450 -29.678  1.00 10.00      A    O  
ATOM    180  N   GLY A  20      45.081   6.048 -27.949  1.00 10.00      A    N  
ATOM    181  HN  GLY A  20      44.937   5.125 -27.660  1.00 10.00      A    H  
ATOM    182  CA  GLY A  20      45.137   7.108 -26.963  1.00 10.00      A    C  
ATOM    183  C   GLY A  20      46.556   7.569 -26.709  1.00 10.00      A    C  
ATOM    184  O   GLY A  20      47.259   7.000 -25.875  1.00 10.00      A    O  
ATOM    185  N   ASN A  21      46.980   8.587 -27.445  1.00 10.00      A    N  
ATOM    186  HN  ASN A  21      46.371   8.982 -28.104  1.00 10.00      A    H  
ATOM    187  CA  ASN A  21      48.326   9.129 -27.304  1.00 10.00      A    C  
ATOM    188  CB  ASN A  21      48.690  10.002 -28.509  1.00 10.00      A    C  
ATOM    189  CG  ASN A  21      49.444   9.244 -29.583  1.00 10.00      A    C  
ATOM    190  OD1 ASN A  21      49.161   8.074 -29.853  1.00 10.00      A    O  
ATOM    191  ND2 ASN A  21      50.422   9.900 -30.191  1.00 10.00      A    N  
ATOM    192 HD21 ASN A  21      50.598  10.827 -29.914  1.00 10.00      A    H  
ATOM    193 HD22 ASN A  21      50.929   9.438 -30.892  1.00 10.00      A    H  
ATOM    194  C   ASN A  21      48.461   9.940 -26.025  1.00 10.00      A    C  
ATOM    195  O   ASN A  21      47.478  10.470 -25.503  1.00 10.00      A    O  
ATOM    196  N   GLY A  22      49.683  10.043 -25.529  1.00 10.00      A    N  
ATOM    197  HN  GLY A  22      50.430   9.612 -25.998  1.00 10.00      A    H  
ATOM    198  CA  GLY A  22      49.932  10.790 -24.313  1.00 10.00      A    C  
ATOM    199  C   GLY A  22      50.143  12.265 -24.583  1.00 10.00      A    C  
ATOM    200  O   GLY A  22      51.256  12.773 -24.455  1.00 10.00      A    O  
ATOM    201  N   ILE A  23      49.077  12.947 -24.975  1.00 10.00      A    N  
ATOM    202  HN  ILE A  23      48.223  12.477 -25.072  1.00 10.00      A    H  
ATOM    203  CA  ILE A  23      49.142  14.373 -25.264  1.00 10.00      A    C  
ATOM    204  CB  ILE A  23      47.840  14.891 -25.917  1.00 10.00      A    C  
ATOM    205  CG1 ILE A  23      47.502  14.069 -27.166  1.00 10.00      A    C  
ATOM    206  CG2 ILE A  23      47.964  16.368 -26.273  1.00 10.00      A    C  
ATOM    207  CD1 ILE A  23      46.302  13.163 -26.998  1.00 10.00      A    C  
ATOM    208  C   ILE A  23      49.416  15.152 -23.982  1.00 10.00      A    C  
ATOM    209  O   ILE A  23      48.659  15.060 -23.016  1.00 10.00      A    O  
ATOM    210  N   LEU A  24      50.510  15.894 -23.969  1.00 10.00      A    N  
ATOM    211  HN  LEU A  24      51.077  15.922 -24.769  1.00 10.00      A    H  
ATOM    212  CA  LEU A  24      50.890  16.677 -22.802  1.00 10.00      A    C  
ATOM    213  CB  LEU A  24      52.341  17.148 -22.917  1.00 10.00      A    C  
ATOM    214  CG  LEU A  24      53.411  16.055 -22.904  1.00 10.00      A    C  
ATOM    215  CD1 LEU A  24      54.795  16.663 -23.074  1.00 10.00      A    C  
ATOM    216  CD2 LEU A  24      53.337  15.254 -21.615  1.00 10.00      A    C  
ATOM    217  C   LEU A  24      49.967  17.877 -22.609  1.00 10.00      A    C  
ATOM    218  O   LEU A  24      49.539  18.512 -23.576  1.00 10.00      A    O  
ATOM    219  N   LYS A  25      49.648  18.164 -21.357  1.00 10.00      A    N  
ATOM    220  HN  LYS A  25      49.993  17.598 -20.634  1.00 10.00      A    H  
ATOM    221  CA  LYS A  25      48.796  19.293 -21.025  1.00 10.00      A    C  
ATOM    222  CB  LYS A  25      47.971  18.996 -19.771  1.00 10.00      A    C  
ATOM    223  CG  LYS A  25      46.927  17.908 -19.966  1.00 10.00      A    C  
ATOM    224  CD  LYS A  25      46.093  17.720 -18.714  1.00 10.00      A    C  
ATOM    225  CE  LYS A  25      44.973  16.718 -18.935  1.00 10.00      A    C  
ATOM    226  NZ  LYS A  25      44.197  16.491 -17.690  1.00 10.00      A    N  
ATOM    227  HZ1 LYS A  25      44.822  16.123 -16.943  1.00 10.00      A    H  
ATOM    228  HZ2 LYS A  25      43.438  15.801 -17.858  1.00 10.00      A    H  
ATOM    229  HZ3 LYS A  25      43.777  17.384 -17.362  1.00 10.00      A    H  
ATOM    230  C   LYS A  25      49.651  20.537 -20.822  1.00 10.00      A    C  
ATOM    231  O   LYS A  25      50.483  20.590 -19.916  1.00 10.00      A    O  
ATOM    232  N   TRP A  26      49.449  21.528 -21.672  1.00 10.00      A    N  
ATOM    233  HN  TRP A  26      48.760  21.434 -22.365  1.00 10.00      A    H  
ATOM    234  CA  TRP A  26      50.216  22.757 -21.602  1.00 10.00      A    C  
ATOM    235  CB  TRP A  26      50.214  23.461 -22.961  1.00 10.00      A    C  
ATOM    236  CG  TRP A  26      50.984  22.730 -24.022  1.00 10.00      A    C  
ATOM    237  CD1 TRP A  26      50.745  21.472 -24.490  1.00 10.00      A    C  
ATOM    238  CD2 TRP A  26      52.117  23.220 -24.751  1.00 10.00      A    C  
ATOM    239  NE1 TRP A  26      51.662  21.142 -25.455  1.00 10.00      A    N  
ATOM    240  HE1 TRP A  26      51.697  20.286 -25.937  1.00 10.00      A    H  
ATOM    241  CE2 TRP A  26      52.516  22.199 -25.639  1.00 10.00      A    C  
ATOM    242  CE3 TRP A  26      52.833  24.418 -24.738  1.00 10.00      A    C  
ATOM    243  CZ2 TRP A  26      53.598  22.343 -26.506  1.00 10.00      A    C  
ATOM    244  CZ3 TRP A  26      53.905  24.559 -25.599  1.00 10.00      A    C  
ATOM    245  CH2 TRP A  26      54.278  23.528 -26.470  1.00 10.00      A    C  
ATOM    246  C   TRP A  26      49.689  23.694 -20.521  1.00 10.00      A    C  
ATOM    247  O   TRP A  26      48.482  23.923 -20.407  1.00 10.00      A    O  
ATOM    248  N   ALA A  27      50.607  24.215 -19.723  1.00 10.00      A    N  
ATOM    249  HN  ALA A  27      51.546  23.964 -19.857  1.00 10.00      A    H  
ATOM    250  CA  ALA A  27      50.275  25.149 -18.660  1.00 10.00      A    C  
ATOM    251  CB  ALA A  27      50.979  24.753 -17.372  1.00 10.00      A    C  
ATOM    252  C   ALA A  27      50.699  26.547 -19.084  1.00 10.00      A    C  
ATOM    253  O   ALA A  27      51.783  26.727 -19.645  1.00 10.00      A    O  
ATOM    254  N   ASP A  28      49.856  27.533 -18.828  1.00 10.00      A    N  
ATOM    255  HN  ASP A  28      49.011  27.342 -18.369  1.00 10.00      A    H  
ATOM    256  CA  ASP A  28      50.163  28.900 -19.222  1.00 10.00      A    C  
ATOM    257  CB  ASP A  28      49.430  29.251 -20.518  1.00 10.00      A    C  
ATOM    258  CG  ASP A  28      49.850  30.592 -21.086  1.00 10.00      A    C  
ATOM    259  OD1 ASP A  28      50.971  30.683 -21.632  1.00 10.00      A    O  
ATOM    260  OD2 ASP A  28      49.060  31.556 -20.995  1.00 10.00      A    O  
ATOM    261  C   ASP A  28      49.805  29.901 -18.133  1.00 10.00      A    C  
ATOM    262  O   ASP A  28      48.710  29.861 -17.570  1.00 10.00      A    O  
ATOM    263  N   GLN A  29      50.747  30.781 -17.826  1.00 10.00      A    N  
ATOM    264  HN  GLN A  29      51.617  30.720 -18.276  1.00 10.00      A    H  
ATOM    265  CA  GLN A  29      50.534  31.818 -16.824  1.00 10.00      A    C  
ATOM    266  CB  GLN A  29      51.449  33.021 -17.081  1.00 10.00      A    C  
ATOM    267  CG  GLN A  29      52.935  32.702 -17.020  1.00 10.00      A    C  
ATOM    268  CD  GLN A  29      53.813  33.925 -17.203  1.00 10.00      A    C  
ATOM    269  OE1 GLN A  29      53.445  35.033 -16.813  1.00 10.00      A    O  
ATOM    270  NE2 GLN A  29      54.985  33.730 -17.794  1.00 10.00      A    N  
ATOM    271 HE21 GLN A  29      55.220  32.818 -18.072  1.00 10.00      A    H  
ATOM    272 HE22 GLN A  29      55.574  34.506 -17.928  1.00 10.00      A    H  
ATOM    273  C   GLN A  29      50.730  31.288 -15.407  1.00 10.00      A    C  
ATOM    274  O   GLN A  29      50.838  30.079 -15.193  1.00 10.00      A    O  
ATOM    275  N   SER A  30      50.785  32.206 -14.450  1.00 10.00      A    N  
ATOM    276  HN  SER A  30      50.726  33.153 -14.698  1.00 10.00      A    H  
ATOM    277  CA  SER A  30      50.962  31.864 -13.048  1.00 10.00      A    C  
ATOM    278  CB  SER A  30      52.444  31.581 -12.769  1.00 10.00      A    C  
ATOM    279  OG  SER A  30      53.279  32.412 -13.564  1.00 10.00      A    O  
ATOM    280  HG  SER A  30      53.451  33.235 -13.093  1.00 10.00      A    H  
ATOM    281  C   SER A  30      50.475  33.024 -12.190  1.00 10.00      A    C  
ATOM    282  O   SER A  30      51.032  33.305 -11.128  1.00 10.00      A    O  
ATOM    283  N   ASP A  31      49.431  33.693 -12.693  1.00 10.00      A    N  
ATOM    284  HN  ASP A  31      49.053  33.380 -13.540  1.00 10.00      A    H  
ATOM    285  CA  ASP A  31      48.814  34.859 -12.049  1.00 10.00      A    C  
ATOM    286  CB  ASP A  31      49.387  36.192 -12.567  1.00 10.00      A    C  
ATOM    287  CG  ASP A  31      50.902  36.212 -12.657  1.00 10.00      A    C  
ATOM    288  OD1 ASP A  31      51.560  36.489 -11.632  1.00 10.00      A    O  
ATOM    289  OD2 ASP A  31      51.440  35.947 -13.752  1.00 10.00      A    O  
ATOM    290  C   ASP A  31      48.765  34.800 -10.521  1.00 10.00      A    C  
ATOM    291  O   ASP A  31      47.892  34.146  -9.955  1.00 10.00      A    O  
ATOM    292  N   GLN A  32      49.699  35.484  -9.863  1.00 10.00      A    N  
ATOM    293  HN  GLN A  32      50.386  35.972 -10.378  1.00 10.00      A    H  
ATOM    294  CA  GLN A  32      49.748  35.514  -8.406  1.00 10.00      A    C  
ATOM    295  CB  GLN A  32      51.005  36.238  -7.927  1.00 10.00      A    C  
ATOM    296  CG  GLN A  32      52.294  35.535  -8.311  1.00 10.00      A    C  
ATOM    297  CD  GLN A  32      53.518  36.391  -8.076  1.00 10.00      A    C  
ATOM    298  OE1 GLN A  32      53.554  37.210  -7.158  1.00 10.00      A    O  
ATOM    299  NE2 GLN A  32      54.532  36.201  -8.901  1.00 10.00      A    N  
ATOM    300 HE21 GLN A  32      54.434  35.520  -9.603  1.00 10.00      A    H  
ATOM    301 HE22 GLN A  32      55.333  36.761  -8.793  1.00 10.00      A    H  
ATOM    302  C   GLN A  32      48.504  36.185  -7.838  1.00 10.00      A    C  
ATOM    303  O   GLN A  32      47.883  35.678  -6.905  1.00 10.00      A    O  
ATOM    304  N   PHE A  33      48.147  37.328  -8.408  1.00 10.00      A    N  
ATOM    305  HN  PHE A  33      48.690  37.686  -9.138  1.00 10.00      A    H  
ATOM    306  CA  PHE A  33      46.965  38.062  -7.977  1.00 10.00      A    C  
ATOM    307  CB  PHE A  33      46.559  39.137  -8.996  1.00 10.00      A    C  
ATOM    308  CG  PHE A  33      47.593  40.202  -9.263  1.00 10.00      A    C  
ATOM    309  CD1 PHE A  33      47.507  41.439  -8.646  1.00 10.00      A    C  
ATOM    310  CD2 PHE A  33      48.641  39.974 -10.141  1.00 10.00      A    C  
ATOM    311  CE1 PHE A  33      48.441  42.425  -8.894  1.00 10.00      A    C  
ATOM    312  CE2 PHE A  33      49.582  40.958 -10.393  1.00 10.00      A    C  
ATOM    313  CZ  PHE A  33      49.479  42.186  -9.768  1.00 10.00      A    C  
ATOM    314  C   PHE A  33      47.107  38.645  -6.573  1.00 10.00      A    C  
ATOM    315  O   PHE A  33      46.194  38.531  -5.752  1.00 10.00      A    O  
ATOM    316  N   ARG A  34      48.249  39.257  -6.287  1.00 10.00      A    N  
ATOM    317  HN  ARG A  34      48.958  39.311  -6.966  1.00 10.00      A    H  
ATOM    318  CA  ARG A  34      48.467  39.853  -4.978  1.00 10.00      A    C  
ATOM    319  CB  ARG A  34      49.955  40.042  -4.698  1.00 10.00      A    C  
ATOM    320  CG  ARG A  34      50.293  40.145  -3.220  1.00 10.00      A    C  
ATOM    321  CD  ARG A  34      51.714  40.637  -3.020  1.00 10.00      A    C  
ATOM    322  NE  ARG A  34      52.383  39.971  -1.901  1.00 10.00      A    N  
ATOM    323  HE  ARG A  34      51.926  39.197  -1.500  1.00 10.00      A    H  
ATOM    324  CZ  ARG A  34      53.557  40.353  -1.405  1.00 10.00      A    C  
ATOM    325  NH1 ARG A  34      54.191  41.395  -1.924  1.00 10.00      A    N  
ATOM    326 HH11 ARG A  34      53.766  41.924  -2.718  1.00 10.00      A    H  
ATOM    327 HH12 ARG A  34      55.116  41.692  -1.540  1.00 10.00      A    H  
ATOM    328  NH2 ARG A  34      54.105  39.686  -0.397  1.00 10.00      A    N  
ATOM    329 HH21 ARG A  34      55.027  39.982  -0.012  1.00 10.00      A    H  
ATOM    330 HH22 ARG A  34      53.615  38.859   0.015  1.00 10.00      A    H  
ATOM    331  C   ARG A  34      47.724  41.178  -4.871  1.00 10.00      A    C  
ATOM    332  O   ARG A  34      48.280  42.248  -5.134  1.00 10.00      A    O  
ATOM    333  N   ASN A  35      46.452  41.090  -4.515  1.00 10.00      A    N  
ATOM    334  HN  ASN A  35      46.066  40.203  -4.345  1.00 10.00      A    H  
ATOM    335  CA  ASN A  35      45.607  42.265  -4.375  1.00 10.00      A    C  
ATOM    336  CB  ASN A  35      44.131  41.862  -4.434  1.00 10.00      A    C  
ATOM    337  CG  ASN A  35      43.198  43.037  -4.655  1.00 10.00      A    C  
ATOM    338  OD1 ASN A  35      43.576  44.044  -5.259  1.00 10.00      A    O  
ATOM    339  ND2 ASN A  35      41.973  42.914  -4.171  1.00 10.00      A    N  
ATOM    340 HD21 ASN A  35      41.740  42.080  -3.704  1.00 10.00      A    H  
ATOM    341 HD22 ASN A  35      41.346  43.660  -4.299  1.00 10.00      A    H  
ATOM    342  C   ASN A  35      45.917  43.002  -3.075  1.00 10.00      A    C  
ATOM    343  O   ASN A  35      46.604  42.469  -2.202  1.00 10.00      A    O  
ATOM    344  N   VAL A  36      45.423  44.228  -2.964  1.00 10.00      A    N  
ATOM    345  HN  VAL A  36      44.887  44.590  -3.702  1.00 10.00      A    H  
ATOM    346  CA  VAL A  36      45.640  45.052  -1.778  1.00 10.00      A    C  
ATOM    347  CB  VAL A  36      44.896  46.401  -1.890  1.00 10.00      A    C  
ATOM    348  CG1 VAL A  36      45.318  47.339  -0.770  1.00 10.00      A    C  
ATOM    349  CG2 VAL A  36      45.148  47.041  -3.249  1.00 10.00      A    C  
ATOM    350  C   VAL A  36      45.171  44.323  -0.523  1.00 10.00      A    C  
ATOM    351  O   VAL A  36      44.103  43.707  -0.518  1.00 10.00      A    O  
ATOM    352  N   GLN A  37      45.989  44.376   0.520  1.00 10.00      A    N  
ATOM    353  HN  GLN A  37      46.837  44.864   0.433  1.00 10.00      A    H  
ATOM    354  CA  GLN A  37      45.675  43.727   1.783  1.00 10.00      A    C  
ATOM    355  CB  GLN A  37      46.827  43.903   2.768  1.00 10.00      A    C  
ATOM    356  CG  GLN A  37      46.797  42.932   3.933  1.00 10.00      A    C  
ATOM    357  CD  GLN A  37      47.931  43.163   4.913  1.00 10.00      A    C  
ATOM    358  OE1 GLN A  37      49.007  43.629   4.541  1.00 10.00      A    O  
ATOM    359  NE2 GLN A  37      47.698  42.848   6.174  1.00 10.00      A    N  
ATOM    360 HE21 GLN A  37      46.814  42.489   6.408  1.00 10.00      A    H  
ATOM    361 HE22 GLN A  37      48.419  42.980   6.825  1.00 10.00      A    H  
ATOM    362  C   GLN A  37      44.382  44.280   2.375  1.00 10.00      A    C  
ATOM    363  O   GLN A  37      44.333  45.417   2.850  1.00 10.00      A    O  
ATOM    364  N   THR A  38      43.345  43.465   2.340  1.00 10.00      A    N  
ATOM    365  HN  THR A  38      43.461  42.565   1.963  1.00 10.00      A    H  
ATOM    366  CA  THR A  38      42.040  43.846   2.847  1.00 10.00      A    C  
ATOM    367  CB  THR A  38      40.976  42.870   2.307  1.00 10.00      A    C  
ATOM    368  OG1 THR A  38      41.279  42.565   0.937  1.00 10.00      A    O  
ATOM    369  HG1 THR A  38      41.771  43.304   0.546  1.00 10.00      A    H  
ATOM    370  CG2 THR A  38      39.585  43.479   2.388  1.00 10.00      A    C  
ATOM    371  C   THR A  38      42.017  43.831   4.377  1.00 10.00      A    C  
ATOM    372  O   THR A  38      42.684  43.009   5.007  1.00 10.00      A    O  
ATOM    373  N   ARG A  39      41.269  44.756   4.968  1.00 10.00      A    N  
ATOM    374  HN  ARG A  39      40.782  45.407   4.414  1.00 10.00      A    H  
ATOM    375  CA  ARG A  39      41.149  44.834   6.418  1.00 10.00      A    C  
ATOM    376  CB  ARG A  39      42.009  45.968   6.984  1.00 10.00      A    C  
ATOM    377  CG  ARG A  39      42.370  45.790   8.450  1.00 10.00      A    C  
ATOM    378  CD  ARG A  39      43.098  47.004   9.002  1.00 10.00      A    C  
ATOM    379  NE  ARG A  39      43.966  46.651  10.128  1.00 10.00      A    N  
ATOM    380  HE  ARG A  39      44.631  45.941   9.973  1.00 10.00      A    H  
ATOM    381  CZ  ARG A  39      43.916  47.230  11.334  1.00 10.00      A    C  
ATOM    382  NH1 ARG A  39      43.035  48.195  11.587  1.00 10.00      A    N  
ATOM    383 HH11 ARG A  39      43.000  48.644  12.533  1.00 10.00      A    H  
ATOM    384 HH12 ARG A  39      42.376  48.509  10.846  1.00 10.00      A    H  
ATOM    385  NH2 ARG A  39      44.751  46.837  12.285  1.00 10.00      A    N  
ATOM    386 HH21 ARG A  39      45.442  46.080  12.093  1.00 10.00      A    H  
ATOM    387 HH22 ARG A  39      44.726  47.284  13.227  1.00 10.00      A    H  
ATOM    388  C   ARG A  39      39.689  45.029   6.811  1.00 10.00      A    C  
ATOM    389  O   ARG A  39      39.213  46.156   6.943  1.00 10.00      A    O  
ATOM    390  N   GLY A  40      38.978  43.927   6.971  1.00 10.00      A    N  
ATOM    391  HN  GLY A  40      39.410  43.055   6.851  1.00 10.00      A    H  
ATOM    392  CA  GLY A  40      37.578  43.995   7.334  1.00 10.00      A    C  
ATOM    393  C   GLY A  40      37.382  44.129   8.827  1.00 10.00      A    C  
ATOM    394  O   GLY A  40      38.002  43.403   9.606  1.00 10.00      A    O  
ATOM    395  N   ARG A  41      36.528  45.058   9.228  1.00 10.00      A    N  
ATOM    396  HN  ARG A  41      36.065  45.603   8.557  1.00 10.00      A    H  
ATOM    397  CA  ARG A  41      36.250  45.286  10.638  1.00 10.00      A    C  
ATOM    398  CB  ARG A  41      35.443  46.572  10.816  1.00 10.00      A    C  
ATOM    399  CG  ARG A  41      35.239  46.984  12.264  1.00 10.00      A    C  
ATOM    400  CD  ARG A  41      34.437  48.271  12.366  1.00 10.00      A    C  
ATOM    401  NE  ARG A  41      34.297  48.719  13.752  1.00 10.00      A    N  
ATOM    402  HE  ARG A  41      34.473  48.057  14.458  1.00 10.00      A    H  
ATOM    403  CZ  ARG A  41      33.955  49.957  14.108  1.00 10.00      A    C  
ATOM    404  NH1 ARG A  41      33.708  50.877  13.183  1.00 10.00      A    N  
ATOM    405 HH11 ARG A  41      33.444  51.847  13.465  1.00 10.00      A    H  
ATOM    406 HH12 ARG A  41      33.782  50.640  12.174  1.00 10.00      A    H  
ATOM    407  NH2 ARG A  41      33.855  50.274  15.392  1.00 10.00      A    N  
ATOM    408 HH21 ARG A  41      33.584  51.243  15.676  1.00 10.00      A    H  
ATOM    409 HH22 ARG A  41      34.051  49.558  16.126  1.00 10.00      A    H  
ATOM    410  C   ARG A  41      35.488  44.105  11.223  1.00 10.00      A    C  
ATOM    411  O   ARG A  41      34.346  43.842  10.840  1.00 10.00      A    O  
ATOM    412  N   ARG A  42      36.126  43.399  12.144  1.00 10.00      A    N  
ATOM    413  HN  ARG A  42      37.029  43.668  12.411  1.00 10.00      A    H  
ATOM    414  CA  ARG A  42      35.514  42.243  12.776  1.00 10.00      A    C  
ATOM    415  CB  ARG A  42      36.526  41.506  13.654  1.00 10.00      A    C  
ATOM    416  CG  ARG A  42      37.477  40.605  12.885  1.00 10.00      A    C  
ATOM    417  CD  ARG A  42      38.411  39.862  13.827  1.00 10.00      A    C  
ATOM    418  NE  ARG A  42      39.296  38.944  13.111  1.00 10.00      A    N  
ATOM    419  HE  ARG A  42      38.974  38.590  12.250  1.00 10.00      A    H  
ATOM    420  CZ  ARG A  42      40.493  38.567  13.549  1.00 10.00      A    C  
ATOM    421  NH1 ARG A  42      40.953  39.029  14.709  1.00 10.00      A    N  
ATOM    422 HH11 ARG A  42      41.891  38.733  15.057  1.00 10.00      A    H  
ATOM    423 HH12 ARG A  42      40.378  39.691  15.278  1.00 10.00      A    H  
ATOM    424  NH2 ARG A  42      41.226  37.715  12.831  1.00 10.00      A    N  
ATOM    425 HH21 ARG A  42      40.862  37.341  11.925  1.00 10.00      A    H  
ATOM    426 HH22 ARG A  42      42.170  37.417  13.167  1.00 10.00      A    H  
ATOM    427  C   ARG A  42      34.312  42.651  13.608  1.00 10.00      A    C  
ATOM    428  O   ARG A  42      34.372  43.614  14.375  1.00 10.00      A    O  
ATOM    429  N   ALA A  43      33.224  41.920  13.444  1.00 10.00      A    N  
ATOM    430  HN  ALA A  43      33.246  41.165  12.818  1.00 10.00      A    H  
ATOM    431  CA  ALA A  43      32.001  42.191  14.179  1.00 10.00      A    C  
ATOM    432  CB  ALA A  43      30.817  42.246  13.225  1.00 10.00      A    C  
ATOM    433  C   ALA A  43      31.793  41.114  15.234  1.00 10.00      A    C  
ATOM    434  O   ALA A  43      32.521  40.119  15.263  1.00 10.00      A    O  
ATOM    435  N   GLN A  44      30.813  41.312  16.100  1.00 10.00      A    N  
ATOM    436  HN  GLN A  44      30.266  42.125  16.029  1.00 10.00      A    H  
ATOM    437  CA  GLN A  44      30.521  40.351  17.154  1.00 10.00      A    C  
ATOM    438  CB  GLN A  44      30.473  41.050  18.515  1.00 10.00      A    C  
ATOM    439  CG  GLN A  44      31.800  41.683  18.908  1.00 10.00      A    C  
ATOM    440  CD  GLN A  44      31.712  42.531  20.160  1.00 10.00      A    C  
ATOM    441  OE1 GLN A  44      30.668  43.104  20.466  1.00 10.00      A    O  
ATOM    442  NE2 GLN A  44      32.816  42.628  20.887  1.00 10.00      A    N  
ATOM    443 HE21 GLN A  44      33.619  42.154  20.578  1.00 10.00      A    H  
ATOM    444 HE22 GLN A  44      32.785  43.168  21.707  1.00 10.00      A    H  
ATOM    445  C   GLN A  44      29.217  39.617  16.860  1.00 10.00      A    C  
ATOM    446  O   GLN A  44      28.126  40.148  17.082  1.00 10.00      A    O  
ATOM    447  N   PRO A  45      29.319  38.390  16.331  1.00 10.00      A    N  
ATOM    448  CA  PRO A  45      28.155  37.576  15.977  1.00 10.00      A    C  
ATOM    449  CB  PRO A  45      28.751  36.401  15.186  1.00 10.00      A    C  
ATOM    450  CG  PRO A  45      30.170  36.780  14.917  1.00 10.00      A    C  
ATOM    451  CD  PRO A  45      30.573  37.689  16.039  1.00 10.00      A    C  
ATOM    452  C   PRO A  45      27.407  37.062  17.201  1.00 10.00      A    C  
ATOM    453  O   PRO A  45      27.987  36.890  18.277  1.00 10.00      A    O  
ATOM    454  N   LYS A  46      26.113  36.825  17.029  1.00 10.00      A    N  
ATOM    455  HN  LYS A  46      25.712  36.988  16.146  1.00 10.00      A    H  
ATOM    456  CA  LYS A  46      25.272  36.324  18.108  1.00 10.00      A    C  
ATOM    457  CB  LYS A  46      23.798  36.632  17.827  1.00 10.00      A    C  
ATOM    458  CG  LYS A  46      23.504  38.114  17.657  1.00 10.00      A    C  
ATOM    459  CD  LYS A  46      22.016  38.379  17.514  1.00 10.00      A    C  
ATOM    460  CE  LYS A  46      21.742  39.865  17.357  1.00 10.00      A    C  
ATOM    461  NZ  LYS A  46      20.290  40.159  17.275  1.00 10.00      A    N  
ATOM    462  HZ1 LYS A  46      19.804  39.814  18.125  1.00 10.00      A    H  
ATOM    463  HZ2 LYS A  46      19.878  39.692  16.442  1.00 10.00      A    H  
ATOM    464  HZ3 LYS A  46      20.135  41.183  17.193  1.00 10.00      A    H  
ATOM    465  C   LYS A  46      25.481  34.825  18.282  1.00 10.00      A    C  
ATOM    466  O   LYS A  46      25.883  34.134  17.346  1.00 10.00      A    O  
ATOM    467  N   GLN A  47      25.225  34.328  19.481  1.00 10.00      A    N  
ATOM    468  HN  GLN A  47      24.906  34.924  20.189  1.00 10.00      A    H  
ATOM    469  CA  GLN A  47      25.395  32.909  19.762  1.00 10.00      A    C  
ATOM    470  CB  GLN A  47      25.868  32.696  21.202  1.00 10.00      A    C  
ATOM    471  CG  GLN A  47      27.177  33.400  21.530  1.00 10.00      A    C  
ATOM    472  CD  GLN A  47      27.596  33.215  22.976  1.00 10.00      A    C  
ATOM    473  OE1 GLN A  47      26.759  33.062  23.862  1.00 10.00      A    O  
ATOM    474  NE2 GLN A  47      28.895  33.235  23.223  1.00 10.00      A    N  
ATOM    475 HE21 GLN A  47      29.508  33.370  22.469  1.00 10.00      A    H  
ATOM    476 HE22 GLN A  47      29.194  33.118  24.151  1.00 10.00      A    H  
ATOM    477  C   GLN A  47      24.100  32.147  19.500  1.00 10.00      A    C  
ATOM    478  O   GLN A  47      23.188  32.149  20.328  1.00 10.00      A    O  
ATOM    479  N   THR A  48      24.024  31.512  18.339  1.00 10.00      A    N  
ATOM    480  HN  THR A  48      24.781  31.560  17.719  1.00 10.00      A    H  
ATOM    481  CA  THR A  48      22.852  30.748  17.952  1.00 10.00      A    C  
ATOM    482  CB  THR A  48      22.917  30.406  16.452  1.00 10.00      A    C  
ATOM    483  OG1 THR A  48      23.791  31.335  15.790  1.00 10.00      A    O  
ATOM    484  HG1 THR A  48      24.416  30.846  15.236  1.00 10.00      A    H  
ATOM    485  CG2 THR A  48      21.534  30.482  15.824  1.00 10.00      A    C  
ATOM    486  C   THR A  48      22.760  29.450  18.748  1.00 10.00      A    C  
ATOM    487  O   THR A  48      23.744  28.720  18.876  1.00 10.00      A    O  
ATOM    488  N   ALA A  49      21.582  29.173  19.293  1.00 10.00      A    N  
ATOM    489  HN  ALA A  49      20.840  29.804  19.175  1.00 10.00      A    H  
ATOM    490  CA  ALA A  49      21.366  27.956  20.063  1.00 10.00      A    C  
ATOM    491  CB  ALA A  49      20.082  28.052  20.875  1.00 10.00      A    C  
ATOM    492  C   ALA A  49      21.313  26.755  19.128  1.00 10.00      A    C  
ATOM    493  O   ALA A  49      20.388  26.623  18.320  1.00 10.00      A    O  
ATOM    494  N   THR A  50      22.320  25.901  19.214  1.00 10.00      A    N  
ATOM    495  HN  THR A  50      23.035  26.066  19.870  1.00 10.00      A    H  
ATOM    496  CA  THR A  50      22.388  24.721  18.372  1.00 10.00      A    C  
ATOM    497  CB  THR A  50      23.841  24.396  17.942  1.00 10.00      A    C  
ATOM    498  OG1 THR A  50      23.871  23.204  17.144  1.00 10.00      A    O  
ATOM    499  HG1 THR A  50      24.777  22.880  17.088  1.00 10.00      A    H  
ATOM    500  CG2 THR A  50      24.765  24.236  19.144  1.00 10.00      A    C  
ATOM    501  C   THR A  50      21.729  23.521  19.050  1.00 10.00      A    C  
ATOM    502  O   THR A  50      22.144  23.090  20.129  1.00 10.00      A    O  
ATOM    503  N   SER A  51      20.679  23.006  18.429  1.00 10.00      A    N  
ATOM    504  HN  SER A  51      20.381  23.399  17.579  1.00 10.00      A    H  
ATOM    505  CA  SER A  51      19.964  21.866  18.972  1.00 10.00      A    C  
ATOM    506  CB  SER A  51      18.460  22.007  18.718  1.00 10.00      A    C  
ATOM    507  OG  SER A  51      17.707  21.154  19.567  1.00 10.00      A    O  
ATOM    508  HG  SER A  51      16.918  21.622  19.868  1.00 10.00      A    H  
ATOM    509  C   SER A  51      20.489  20.572  18.368  1.00 10.00      A    C  
ATOM    510  O   SER A  51      20.126  20.200  17.250  1.00 10.00      A    O  
ATOM    511  N   GLN A  52      21.363  19.901  19.101  1.00 10.00      A    N  
ATOM    512  HN  GLN A  52      21.621  20.252  19.981  1.00 10.00      A    H  
ATOM    513  CA  GLN A  52      21.937  18.648  18.644  1.00 10.00      A    C  
ATOM    514  CB  GLN A  52      23.428  18.585  18.973  1.00 10.00      A    C  
ATOM    515  CG  GLN A  52      24.254  19.604  18.207  1.00 10.00      A    C  
ATOM    516  CD  GLN A  52      25.744  19.397  18.367  1.00 10.00      A    C  
ATOM    517  OE1 GLN A  52      26.214  18.946  19.408  1.00 10.00      A    O  
ATOM    518  NE2 GLN A  52      26.498  19.717  17.331  1.00 10.00      A    N  
ATOM    519 HE21 GLN A  52      26.056  20.066  16.524  1.00 10.00      A    H  
ATOM    520 HE22 GLN A  52      27.467  19.593  17.406  1.00 10.00      A    H  
ATOM    521  C   GLN A  52      21.184  17.470  19.250  1.00 10.00      A    C  
ATOM    522  O   GLN A  52      21.325  17.165  20.437  1.00 10.00      A    O  
ATOM    523  N   GLN A  53      20.362  16.832  18.432  1.00 10.00      A    N  
ATOM    524  HN  GLN A  53      20.293  17.131  17.501  1.00 10.00      A    H  
ATOM    525  CA  GLN A  53      19.564  15.696  18.869  1.00 10.00      A    C  
ATOM    526  CB  GLN A  53      18.177  15.762  18.225  1.00 10.00      A    C  
ATOM    527  CG  GLN A  53      17.417  17.043  18.535  1.00 10.00      A    C  
ATOM    528  CD  GLN A  53      16.156  17.187  17.711  1.00 10.00      A    C  
ATOM    529  OE1 GLN A  53      16.081  16.713  16.577  1.00 10.00      A    O  
ATOM    530  NE2 GLN A  53      15.155  17.842  18.277  1.00 10.00      A    N  
ATOM    531 HE21 GLN A  53      15.285  18.191  19.186  1.00 10.00      A    H  
ATOM    532 HE22 GLN A  53      14.326  17.957  17.767  1.00 10.00      A    H  
ATOM    533  C   GLN A  53      20.252  14.384  18.500  1.00 10.00      A    C  
ATOM    534  O   GLN A  53      21.016  14.335  17.533  1.00 10.00      A    O  
ATOM    535  N   PRO A  54      20.003  13.309  19.275  1.00 10.00      A    N  
ATOM    536  CA  PRO A  54      20.598  11.990  19.024  1.00 10.00      A    C  
ATOM    537  CB  PRO A  54      19.864  11.075  20.010  1.00 10.00      A    C  
ATOM    538  CG  PRO A  54      19.442  11.983  21.111  1.00 10.00      A    C  
ATOM    539  CD  PRO A  54      19.124  13.298  20.459  1.00 10.00      A    C  
ATOM    540  C   PRO A  54      20.360  11.524  17.590  1.00 10.00      A    C  
ATOM    541  O   PRO A  54      19.238  11.177  17.211  1.00 10.00      A    O  
ATOM    542  N   SER A  55      21.417  11.535  16.792  1.00 10.00      A    N  
ATOM    543  HN  SER A  55      22.285  11.824  17.153  1.00 10.00      A    H  
ATOM    544  CA  SER A  55      21.329  11.128  15.397  1.00 10.00      A    C  
ATOM    545  CB  SER A  55      22.436  11.801  14.586  1.00 10.00      A    C  
ATOM    546  OG  SER A  55      22.639  13.133  15.033  1.00 10.00      A    O  
ATOM    547  HG  SER A  55      21.876  13.411  15.556  1.00 10.00      A    H  
ATOM    548  C   SER A  55      21.401   9.609  15.255  1.00 10.00      A    C  
ATOM    549  O   SER A  55      22.392   9.063  14.775  1.00 10.00      A    O  
ATOM    550  N   GLY A  56      20.346   8.936  15.697  1.00 10.00      A    N  
ATOM    551  HN  GLY A  56      19.596   9.430  16.098  1.00 10.00      A    H  
ATOM    552  CA  GLY A  56      20.294   7.490  15.611  1.00 10.00      A    C  
ATOM    553  C   GLY A  56      18.905   6.989  15.272  1.00 10.00      A    C  
ATOM    554  O   GLY A  56      18.621   5.797  15.380  1.00 10.00      A    O  
ATOM    555  N   GLY A  57      18.039   7.900  14.855  1.00 10.00      A    N  
ATOM    556  HN  GLY A  57      18.325   8.835  14.766  1.00 10.00      A    H  
ATOM    557  CA  GLY A  57      16.683   7.527  14.514  1.00 10.00      A    C  
ATOM    558  C   GLY A  57      16.460   7.472  13.016  1.00 10.00      A    C  
ATOM    559  O   GLY A  57      16.238   6.401  12.450  1.00 10.00      A    O  
ATOM    560  N   ASN A  58      16.536   8.627  12.368  1.00 10.00      A    N  
ATOM    561  HN  ASN A  58      16.749   9.444  12.869  1.00 10.00      A    H  
ATOM    562  CA  ASN A  58      16.330   8.707  10.927  1.00 10.00      A    C  
ATOM    563  CB  ASN A  58      15.455   9.916  10.575  1.00 10.00      A    C  
ATOM    564  CG  ASN A  58      14.543   9.664   9.386  1.00 10.00      A    C  
ATOM    565  OD1 ASN A  58      13.420   9.175   9.539  1.00 10.00      A    O  
ATOM    566  ND2 ASN A  58      15.007  10.004   8.196  1.00 10.00      A    N  
ATOM    567 HD21 ASN A  58      15.909  10.391   8.143  1.00 10.00      A    H  
ATOM    568 HD22 ASN A  58      14.433   9.862   7.417  1.00 10.00      A    H  
ATOM    569  C   ASN A  58      17.668   8.780  10.199  1.00 10.00      A    C  
ATOM    570  O   ASN A  58      17.959   9.751   9.499  1.00 10.00      A    O  
ATOM    571  N   VAL A  59      18.481   7.753  10.386  1.00 10.00      A    N  
ATOM    572  HN  VAL A  59      18.181   7.006  10.946  1.00 10.00      A    H  
ATOM    573  CA  VAL A  59      19.798   7.687   9.766  1.00 10.00      A    C  
ATOM    574  CB  VAL A  59      20.846   7.128  10.753  1.00 10.00      A    C  
ATOM    575  CG1 VAL A  59      22.248   7.196  10.163  1.00 10.00      A    C  
ATOM    576  CG2 VAL A  59      20.791   7.878  12.073  1.00 10.00      A    C  
ATOM    577  C   VAL A  59      19.750   6.798   8.531  1.00 10.00      A    C  
ATOM    578  O   VAL A  59      19.043   5.792   8.515  1.00 10.00      A    O  
ATOM    579  N   VAL A  60      20.491   7.179   7.499  1.00 10.00      A    N  
ATOM    580  HN  VAL A  60      21.036   7.991   7.576  1.00 10.00      A    H  
ATOM    581  CA  VAL A  60      20.533   6.413   6.260  1.00 10.00      A    C  
ATOM    582  CB  VAL A  60      21.188   7.221   5.116  1.00 10.00      A    C  
ATOM    583  CG1 VAL A  60      21.060   6.479   3.792  1.00 10.00      A    C  
ATOM    584  CG2 VAL A  60      20.576   8.611   5.015  1.00 10.00      A    C  
ATOM    585  C   VAL A  60      21.316   5.118   6.470  1.00 10.00      A    C  
ATOM    586  O   VAL A  60      22.520   5.146   6.728  1.00 10.00      A    O  
ATOM    587  N   PRO A  61      20.640   3.966   6.377  1.00 10.00      A    N  
ATOM    588  CA  PRO A  61      21.272   2.664   6.563  1.00 10.00      A    C  
ATOM    589  CB  PRO A  61      20.096   1.800   7.021  1.00 10.00      A    C  
ATOM    590  CG  PRO A  61      18.914   2.371   6.304  1.00 10.00      A    C  
ATOM    591  CD  PRO A  61      19.201   3.837   6.080  1.00 10.00      A    C  
ATOM    592  C   PRO A  61      21.849   2.120   5.259  1.00 10.00      A    C  
ATOM    593  O   PRO A  61      21.681   2.717   4.191  1.00 10.00      A    O  
ATOM    594  N   TYR A  62      22.538   0.994   5.354  1.00 10.00      A    N  
ATOM    595  HN  TYR A  62      22.653   0.577   6.230  1.00 10.00      A    H  
ATOM    596  CA  TYR A  62      23.122   0.360   4.185  1.00 10.00      A    C  
ATOM    597  CB  TYR A  62      24.253  -0.588   4.592  1.00 10.00      A    C  
ATOM    598  CG  TYR A  62      25.502   0.108   5.091  1.00 10.00      A    C  
ATOM    599  CD1 TYR A  62      26.489   0.517   4.206  1.00 10.00      A    C  
ATOM    600  CD2 TYR A  62      25.699   0.345   6.445  1.00 10.00      A    C  
ATOM    601  CE1 TYR A  62      27.640   1.144   4.651  1.00 10.00      A    C  
ATOM    602  CE2 TYR A  62      26.846   0.974   6.901  1.00 10.00      A    C  
ATOM    603  CZ  TYR A  62      27.815   1.371   6.000  1.00 10.00      A    C  
ATOM    604  OH  TYR A  62      28.961   1.993   6.451  1.00 10.00      A    O  
ATOM    605  HH  TYR A  62      28.976   2.903   6.133  1.00 10.00      A    H  
ATOM    606  C   TYR A  62      22.045  -0.392   3.416  1.00 10.00      A    C  
ATOM    607  O   TYR A  62      21.355  -1.252   3.972  1.00 10.00      A    O  
ATOM    608  N   TYR A  63      21.888  -0.052   2.150  1.00 10.00      A    N  
ATOM    609  HN  TYR A  63      22.465   0.639   1.763  1.00 10.00      A    H  
ATOM    610  CA  TYR A  63      20.889  -0.683   1.312  1.00 10.00      A    C  
ATOM    611  CB  TYR A  63      20.384   0.294   0.249  1.00 10.00      A    C  
ATOM    612  CG  TYR A  63      19.687   1.510   0.818  1.00 10.00      A    C  
ATOM    613  CD1 TYR A  63      18.396   1.423   1.317  1.00 10.00      A    C  
ATOM    614  CD2 TYR A  63      20.321   2.745   0.856  1.00 10.00      A    C  
ATOM    615  CE1 TYR A  63      17.752   2.529   1.836  1.00 10.00      A    C  
ATOM    616  CE2 TYR A  63      19.688   3.859   1.375  1.00 10.00      A    C  
ATOM    617  CZ  TYR A  63      18.403   3.745   1.863  1.00 10.00      A    C  
ATOM    618  OH  TYR A  63      17.765   4.850   2.383  1.00 10.00      A    O  
ATOM    619  HH  TYR A  63      17.213   4.577   3.128  1.00 10.00      A    H  
ATOM    620  C   TYR A  63      21.447  -1.938   0.662  1.00 10.00      A    C  
ATOM    621  O   TYR A  63      22.353  -1.870  -0.165  1.00 10.00      A    O  
ATOM    622  N   SER A  64      20.907  -3.081   1.052  1.00 10.00      A    N  
ATOM    623  HN  SER A  64      20.191  -3.068   1.720  1.00 10.00      A    H  
ATOM    624  CA  SER A  64      21.343  -4.355   0.506  1.00 10.00      A    C  
ATOM    625  CB  SER A  64      20.834  -5.506   1.384  1.00 10.00      A    C  
ATOM    626  OG  SER A  64      21.180  -6.771   0.842  1.00 10.00      A    O  
ATOM    627  HG  SER A  64      21.817  -7.209   1.429  1.00 10.00      A    H  
ATOM    628  C   SER A  64      20.829  -4.514  -0.922  1.00 10.00      A    C  
ATOM    629  O   SER A  64      19.885  -3.830  -1.331  1.00 10.00      A    O  
ATOM    630  N   TRP A  65      21.458  -5.405  -1.676  1.00 10.00      A    N  
ATOM    631  HN  TRP A  65      22.212  -5.901  -1.295  1.00 10.00      A    H  
ATOM    632  CA  TRP A  65      21.055  -5.670  -3.052  1.00 10.00      A    C  
ATOM    633  CB  TRP A  65      22.193  -6.335  -3.832  1.00 10.00      A    C  
ATOM    634  CG  TRP A  65      23.319  -5.411  -4.186  1.00 10.00      A    C  
ATOM    635  CD1 TRP A  65      24.459  -5.192  -3.467  1.00 10.00      A    C  
ATOM    636  CD2 TRP A  65      23.417  -4.583  -5.351  1.00 10.00      A    C  
ATOM    637  NE1 TRP A  65      25.255  -4.277  -4.110  1.00 10.00      A    N  
ATOM    638  HE1 TRP A  65      26.133  -3.954  -3.786  1.00 10.00      A    H  
ATOM    639  CE2 TRP A  65      24.639  -3.888  -5.269  1.00 10.00      A    C  
ATOM    640  CE3 TRP A  65      22.589  -4.362  -6.456  1.00 10.00      A    C  
ATOM    641  CZ2 TRP A  65      25.052  -2.988  -6.250  1.00 10.00      A    C  
ATOM    642  CZ3 TRP A  65      23.000  -3.469  -7.427  1.00 10.00      A    C  
ATOM    643  CH2 TRP A  65      24.221  -2.793  -7.320  1.00 10.00      A    C  
ATOM    644  C   TRP A  65      19.833  -6.575  -3.073  1.00 10.00      A    C  
ATOM    645  O   TRP A  65      19.182  -6.730  -4.101  1.00 10.00      A    O  
ATOM    646  N   PHE A  66      19.538  -7.174  -1.928  1.00 10.00      A    N  
ATOM    647  HN  PHE A  66      20.103  -7.011  -1.141  1.00 10.00      A    H  
ATOM    648  CA  PHE A  66      18.400  -8.066  -1.807  1.00 10.00      A    C  
ATOM    649  CB  PHE A  66      18.868  -9.475  -1.428  1.00 10.00      A    C  
ATOM    650  CG  PHE A  66      19.755 -10.121  -2.456  1.00 10.00      A    C  
ATOM    651  CD1 PHE A  66      19.210 -10.709  -3.587  1.00 10.00      A    C  
ATOM    652  CD2 PHE A  66      21.132 -10.143  -2.290  1.00 10.00      A    C  
ATOM    653  CE1 PHE A  66      20.020 -11.306  -4.534  1.00 10.00      A    C  
ATOM    654  CE2 PHE A  66      21.949 -10.738  -3.233  1.00 10.00      A    C  
ATOM    655  CZ  PHE A  66      21.392 -11.321  -4.357  1.00 10.00      A    C  
ATOM    656  C   PHE A  66      17.410  -7.541  -0.772  1.00 10.00      A    C  
ATOM    657  O   PHE A  66      17.527  -6.404  -0.304  1.00 10.00      A    O  
ATOM    658  N   SER A  67      16.443  -8.372  -0.417  1.00 10.00      A    N  
ATOM    659  HN  SER A  67      16.414  -9.271  -0.814  1.00 10.00      A    H  
ATOM    660  CA  SER A  67      15.430  -8.003   0.559  1.00 10.00      A    C  
ATOM    661  CB  SER A  67      14.079  -8.581   0.130  1.00 10.00      A    C  
ATOM    662  OG  SER A  67      14.018  -8.710  -1.283  1.00 10.00      A    O  
ATOM    663  HG  SER A  67      14.692  -8.147  -1.680  1.00 10.00      A    H  
ATOM    664  C   SER A  67      15.812  -8.518   1.946  1.00 10.00      A    C  
ATOM    665  O   SER A  67      16.902  -9.067   2.140  1.00 10.00      A    O  
ATOM    666  N   GLY A  68      14.918  -8.344   2.909  1.00 10.00      A    N  
ATOM    667  HN  GLY A  68      14.068  -7.894   2.705  1.00 10.00      A    H  
ATOM    668  CA  GLY A  68      15.182  -8.801   4.258  1.00 10.00      A    C  
ATOM    669  C   GLY A  68      14.205  -9.869   4.716  1.00 10.00      A    C  
ATOM    670  O   GLY A  68      13.072  -9.935   4.232  1.00 10.00      A    O  
ATOM    671  N   ILE A  69      14.648 -10.706   5.643  1.00 10.00      A    N  
ATOM    672  HN  ILE A  69      15.565 -10.603   5.982  1.00 10.00      A    H  
ATOM    673  CA  ILE A  69      13.812 -11.771   6.183  1.00 10.00      A    C  
ATOM    674  CB  ILE A  69      14.592 -13.097   6.318  1.00 10.00      A    C  
ATOM    675  CG1 ILE A  69      15.124 -13.551   4.955  1.00 10.00      A    C  
ATOM    676  CG2 ILE A  69      13.707 -14.173   6.927  1.00 10.00      A    C  
ATOM    677  CD1 ILE A  69      15.900 -14.853   4.993  1.00 10.00      A    C  
ATOM    678  C   ILE A  69      13.283 -11.355   7.550  1.00 10.00      A    C  
ATOM    679  O   ILE A  69      14.057 -11.137   8.482  1.00 10.00      A    O  
ATOM    680  N   THR A  70      11.973 -11.239   7.662  1.00 10.00      A    N  
ATOM    681  HN  THR A  70      11.404 -11.448   6.888  1.00 10.00      A    H  
ATOM    682  CA  THR A  70      11.346 -10.833   8.908  1.00 10.00      A    C  
ATOM    683  CB  THR A  70      10.139  -9.917   8.637  1.00 10.00      A    C  
ATOM    684  OG1 THR A  70      10.522  -8.884   7.717  1.00 10.00      A    O  
ATOM    685  HG1 THR A  70       9.790  -8.723   7.096  1.00 10.00      A    H  
ATOM    686  CG2 THR A  70       9.649  -9.279   9.926  1.00 10.00      A    C  
ATOM    687  C   THR A  70      10.890 -12.046   9.713  1.00 10.00      A    C  
ATOM    688  O   THR A  70      10.454 -13.051   9.150  1.00 10.00      A    O  
ATOM    689  N   GLN A  71      11.010 -11.948  11.027  1.00 10.00      A    N  
ATOM    690  HN  GLN A  71      11.379 -11.122  11.412  1.00 10.00      A    H  
ATOM    691  CA  GLN A  71      10.608 -13.024  11.920  1.00 10.00      A    C  
ATOM    692  CB  GLN A  71      11.485 -13.001  13.174  1.00 10.00      A    C  
ATOM    693  CG  GLN A  71      11.118 -14.028  14.233  1.00 10.00      A    C  
ATOM    694  CD  GLN A  71      12.300 -14.403  15.111  1.00 10.00      A    C  
ATOM    695  OE1 GLN A  71      13.243 -13.630  15.271  1.00 10.00      A    O  
ATOM    696  NE2 GLN A  71      12.252 -15.590  15.690  1.00 10.00      A    N  
ATOM    697 HE21 GLN A  71      11.463 -16.155  15.526  1.00 10.00      A    H  
ATOM    698 HE22 GLN A  71      13.006 -15.858  16.259  1.00 10.00      A    H  
ATOM    699  C   GLN A  71       9.137 -12.876  12.299  1.00 10.00      A    C  
ATOM    700  O   GLN A  71       8.681 -11.776  12.616  1.00 10.00      A    O  
ATOM    701  N   PHE A  72       8.389 -13.971  12.245  1.00 10.00      A    N  
ATOM    702  HN  PHE A  72       8.797 -14.819  11.957  1.00 10.00      A    H  
ATOM    703  CA  PHE A  72       6.973 -13.933  12.599  1.00 10.00      A    C  
ATOM    704  CB  PHE A  72       6.061 -14.180  11.385  1.00 10.00      A    C  
ATOM    705  CG  PHE A  72       6.089 -15.579  10.824  1.00 10.00      A    C  
ATOM    706  CD1 PHE A  72       7.022 -15.936   9.865  1.00 10.00      A    C  
ATOM    707  CD2 PHE A  72       5.171 -16.531  11.243  1.00 10.00      A    C  
ATOM    708  CE1 PHE A  72       7.043 -17.213   9.336  1.00 10.00      A    C  
ATOM    709  CE2 PHE A  72       5.187 -17.811  10.721  1.00 10.00      A    C  
ATOM    710  CZ  PHE A  72       6.125 -18.153   9.765  1.00 10.00      A    C  
ATOM    711  C   PHE A  72       6.652 -14.879  13.753  1.00 10.00      A    C  
ATOM    712  O   PHE A  72       5.546 -14.871  14.287  1.00 10.00      A    O  
ATOM    713  N   GLN A  73       7.631 -15.689  14.139  1.00 10.00      A    N  
ATOM    714  HN  GLN A  73       8.499 -15.641  13.685  1.00 10.00      A    H  
ATOM    715  CA  GLN A  73       7.454 -16.633  15.238  1.00 10.00      A    C  
ATOM    716  CB  GLN A  73       7.524 -18.078  14.741  1.00 10.00      A    C  
ATOM    717  CG  GLN A  73       6.234 -18.599  14.129  1.00 10.00      A    C  
ATOM    718  CD  GLN A  73       6.315 -20.069  13.769  1.00 10.00      A    C  
ATOM    719  OE1 GLN A  73       7.387 -20.589  13.461  1.00 10.00      A    O  
ATOM    720  NE2 GLN A  73       5.181 -20.750  13.796  1.00 10.00      A    N  
ATOM    721 HE21 GLN A  73       4.358 -20.274  14.043  1.00 10.00      A    H  
ATOM    722 HE22 GLN A  73       5.210 -21.705  13.576  1.00 10.00      A    H  
ATOM    723  C   GLN A  73       8.508 -16.408  16.309  1.00 10.00      A    C  
ATOM    724  O   GLN A  73       9.704 -16.544  16.047  1.00 10.00      A    O  
ATOM    725  N   LYS A  74       8.063 -16.055  17.505  1.00 10.00      A    N  
ATOM    726  HN  LYS A  74       7.095 -15.956  17.645  1.00 10.00      A    H  
ATOM    727  CA  LYS A  74       8.964 -15.814  18.620  1.00 10.00      A    C  
ATOM    728  CB  LYS A  74       8.226 -15.064  19.731  1.00 10.00      A    C  
ATOM    729  CG  LYS A  74       9.088 -14.687  20.928  1.00 10.00      A    C  
ATOM    730  CD  LYS A  74      10.143 -13.654  20.563  1.00 10.00      A    C  
ATOM    731  CE  LYS A  74      10.627 -12.899  21.794  1.00 10.00      A    C  
ATOM    732  NZ  LYS A  74       9.606 -11.940  22.300  1.00 10.00      A    N  
ATOM    733  HZ1 LYS A  74       9.399 -11.220  21.577  1.00 10.00      A    H  
ATOM    734  HZ2 LYS A  74       9.959 -11.460  23.151  1.00 10.00      A    H  
ATOM    735  HZ3 LYS A  74       8.726 -12.440  22.537  1.00 10.00      A    H  
ATOM    736  C   LYS A  74       9.525 -17.133  19.149  1.00 10.00      A    C  
ATOM    737  O   LYS A  74       8.814 -18.140  19.219  1.00 10.00      A    O  
ATOM    738  N   GLY A  75      10.805 -17.133  19.495  1.00 10.00      A    N  
ATOM    739  HN  GLY A  75      11.336 -16.313  19.390  1.00 10.00      A    H  
ATOM    740  CA  GLY A  75      11.428 -18.332  20.013  1.00 10.00      A    C  
ATOM    741  C   GLY A  75      12.002 -19.193  18.911  1.00 10.00      A    C  
ATOM    742  O   GLY A  75      12.142 -20.405  19.067  1.00 10.00      A    O  
ATOM    743  N   LYS A  76      12.328 -18.565  17.796  1.00 10.00      A    N  
ATOM    744  HN  LYS A  76      12.193 -17.595  17.737  1.00 10.00      A    H  
ATOM    745  CA  LYS A  76      12.894 -19.268  16.659  1.00 10.00      A    C  
ATOM    746  CB  LYS A  76      11.961 -19.170  15.451  1.00 10.00      A    C  
ATOM    747  CG  LYS A  76      10.660 -19.950  15.597  1.00 10.00      A    C  
ATOM    748  CD  LYS A  76      10.911 -21.451  15.658  1.00 10.00      A    C  
ATOM    749  CE  LYS A  76       9.607 -22.231  15.744  1.00 10.00      A    C  
ATOM    750  NZ  LYS A  76       9.835 -23.697  15.900  1.00 10.00      A    N  
ATOM    751  HZ1 LYS A  76      10.230 -24.100  15.023  1.00 10.00      A    H  
ATOM    752  HZ2 LYS A  76       8.939 -24.182  16.113  1.00 10.00      A    H  
ATOM    753  HZ3 LYS A  76      10.503 -23.877  16.677  1.00 10.00      A    H  
ATOM    754  C   LYS A  76      14.259 -18.689  16.324  1.00 10.00      A    C  
ATOM    755  O   LYS A  76      14.438 -17.471  16.331  1.00 10.00      A    O  
ATOM    756  N   GLU A  77      15.217 -19.558  16.045  1.00 10.00      A    N  
ATOM    757  HN  GLU A  77      15.010 -20.517  16.041  1.00 10.00      A    H  
ATOM    758  CA  GLU A  77      16.567 -19.126  15.725  1.00 10.00      A    C  
ATOM    759  CB  GLU A  77      17.588 -20.060  16.374  1.00 10.00      A    C  
ATOM    760  CG  GLU A  77      18.377 -19.432  17.507  1.00 10.00      A    C  
ATOM    761  CD  GLU A  77      18.953 -18.086  17.128  1.00 10.00      A    C  
ATOM    762  OE1 GLU A  77      18.764 -17.121  17.898  1.00 10.00      A    O  
ATOM    763  OE2 GLU A  77      19.583 -17.986  16.053  1.00 10.00      A    O  
ATOM    764  C   GLU A  77      16.798 -19.083  14.221  1.00 10.00      A    C  
ATOM    765  O   GLU A  77      16.082 -19.727  13.451  1.00 10.00      A    O  
ATOM    766  N   PHE A  78      17.815 -18.331  13.815  1.00 10.00      A    N  
ATOM    767  HN  PHE A  78      18.356 -17.854  14.487  1.00 10.00      A    H  
ATOM    768  CA  PHE A  78      18.162 -18.202  12.412  1.00 10.00      A    C  
ATOM    769  CB  PHE A  78      18.771 -16.824  12.143  1.00 10.00      A    C  
ATOM    770  CG  PHE A  78      18.651 -16.367  10.716  1.00 10.00      A    C  
ATOM    771  CD1 PHE A  78      19.760 -16.337   9.890  1.00 10.00      A    C  
ATOM    772  CD2 PHE A  78      17.429 -15.962  10.203  1.00 10.00      A    C  
ATOM    773  CE1 PHE A  78      19.654 -15.912   8.580  1.00 10.00      A    C  
ATOM    774  CE2 PHE A  78      17.316 -15.536   8.893  1.00 10.00      A    C  
ATOM    775  CZ  PHE A  78      18.431 -15.511   8.081  1.00 10.00      A    C  
ATOM    776  C   PHE A  78      19.139 -19.307  12.025  1.00 10.00      A    C  
ATOM    777  O   PHE A  78      20.329 -19.066  11.806  1.00 10.00      A    O  
ATOM    778  N   GLU A  79      18.630 -20.526  11.983  1.00 10.00      A    N  
ATOM    779  HN  GLU A  79      17.678 -20.649  12.187  1.00 10.00      A    H  
ATOM    780  CA  GLU A  79      19.434 -21.688  11.640  1.00 10.00      A    C  
ATOM    781  CB  GLU A  79      18.809 -22.958  12.225  1.00 10.00      A    C  
ATOM    782  CG  GLU A  79      17.289 -23.000  12.147  1.00 10.00      A    C  
ATOM    783  CD  GLU A  79      16.711 -24.276  12.723  1.00 10.00      A    C  
ATOM    784  OE1 GLU A  79      16.302 -25.157  11.940  1.00 10.00      A    O  
ATOM    785  OE2 GLU A  79      16.659 -24.404  13.962  1.00 10.00      A    O  
ATOM    786  C   GLU A  79      19.608 -21.816  10.129  1.00 10.00      A    C  
ATOM    787  O   GLU A  79      18.649 -21.672   9.367  1.00 10.00      A    O  
ATOM    788  N   PHE A  80      20.837 -22.074   9.707  1.00 10.00      A    N  
ATOM    789  HN  PHE A  80      21.557 -22.172  10.365  1.00 10.00      A    H  
ATOM    790  CA  PHE A  80      21.149 -22.227   8.294  1.00 10.00      A    C  
ATOM    791  CB  PHE A  80      21.666 -20.913   7.700  1.00 10.00      A    C  
ATOM    792  CG  PHE A  80      20.735 -20.285   6.703  1.00 10.00      A    C  
ATOM    793  CD1 PHE A  80      20.389 -20.954   5.541  1.00 10.00      A    C  
ATOM    794  CD2 PHE A  80      20.207 -19.025   6.929  1.00 10.00      A    C  
ATOM    795  CE1 PHE A  80      19.532 -20.379   4.622  1.00 10.00      A    C  
ATOM    796  CE2 PHE A  80      19.351 -18.444   6.014  1.00 10.00      A    C  
ATOM    797  CZ  PHE A  80      19.012 -19.122   4.860  1.00 10.00      A    C  
ATOM    798  C   PHE A  80      22.184 -23.322   8.090  1.00 10.00      A    C  
ATOM    799  O   PHE A  80      23.108 -23.475   8.895  1.00 10.00      A    O  
ATOM    800  N   VAL A  81      22.013 -24.087   7.023  1.00 10.00      A    N  
ATOM    801  HN  VAL A  81      21.239 -23.924   6.444  1.00 10.00      A    H  
ATOM    802  CA  VAL A  81      22.927 -25.171   6.688  1.00 10.00      A    C  
ATOM    803  CB  VAL A  81      22.353 -26.034   5.540  1.00 10.00      A    C  
ATOM    804  CG1 VAL A  81      23.341 -27.099   5.088  1.00 10.00      A    C  
ATOM    805  CG2 VAL A  81      21.038 -26.672   5.959  1.00 10.00      A    C  
ATOM    806  C   VAL A  81      24.292 -24.614   6.284  1.00 10.00      A    C  
ATOM    807  O   VAL A  81      24.376 -23.592   5.596  1.00 10.00      A    O  
ATOM    808  N   GLU A  82      25.357 -25.274   6.734  1.00 10.00      A    N  
ATOM    809  HN  GLU A  82      25.224 -26.066   7.299  1.00 10.00      A    H  
ATOM    810  CA  GLU A  82      26.716 -24.856   6.412  1.00 10.00      A    C  
ATOM    811  CB  GLU A  82      27.736 -25.734   7.142  1.00 10.00      A    C  
ATOM    812  CG  GLU A  82      29.135 -25.145   7.196  1.00 10.00      A    C  
ATOM    813  CD  GLU A  82      30.174 -26.139   7.668  1.00 10.00      A    C  
ATOM    814  OE1 GLU A  82      31.368 -25.938   7.366  1.00 10.00      A    O  
ATOM    815  OE2 GLU A  82      29.805 -27.125   8.341  1.00 10.00      A    O  
ATOM    816  C   GLU A  82      26.944 -24.926   4.907  1.00 10.00      A    C  
ATOM    817  O   GLU A  82      26.770 -25.977   4.292  1.00 10.00      A    O  
ATOM    818  N   GLY A  83      27.311 -23.798   4.319  1.00 10.00      A    N  
ATOM    819  HN  GLY A  83      27.424 -22.987   4.861  1.00 10.00      A    H  
ATOM    820  CA  GLY A  83      27.540 -23.746   2.889  1.00 10.00      A    C  
ATOM    821  C   GLY A  83      26.386 -23.072   2.176  1.00 10.00      A    C  
ATOM    822  O   GLY A  83      26.496 -22.685   1.010  1.00 10.00      A    O  
ATOM    823  N   GLN A  84      25.271 -22.943   2.884  1.00 10.00      A    N  
ATOM    824  HN  GLN A  84      25.250 -23.283   3.804  1.00 10.00      A    H  
ATOM    825  CA  GLN A  84      24.084 -22.307   2.342  1.00 10.00      A    C  
ATOM    826  CB  GLN A  84      22.844 -23.169   2.595  1.00 10.00      A    C  
ATOM    827  CG  GLN A  84      22.898 -24.547   1.957  1.00 10.00      A    C  
ATOM    828  CD  GLN A  84      21.558 -25.255   1.995  1.00 10.00      A    C  
ATOM    829  OE1 GLN A  84      20.738 -25.011   2.881  1.00 10.00      A    O  
ATOM    830  NE2 GLN A  84      21.322 -26.131   1.032  1.00 10.00      A    N  
ATOM    831 HE21 GLN A  84      22.017 -26.273   0.352  1.00 10.00      A    H  
ATOM    832 HE22 GLN A  84      20.459 -26.602   1.034  1.00 10.00      A    H  
ATOM    833  C   GLN A  84      23.899 -20.934   2.977  1.00 10.00      A    C  
ATOM    834  O   GLN A  84      24.705 -20.518   3.812  1.00 10.00      A    O  
ATOM    835  N   GLY A  85      22.842 -20.238   2.583  1.00 10.00      A    N  
ATOM    836  HN  GLY A  85      22.238 -20.619   1.912  1.00 10.00      A    H  
ATOM    837  CA  GLY A  85      22.574 -18.922   3.127  1.00 10.00      A    C  
ATOM    838  C   GLY A  85      22.762 -17.844   2.089  1.00 10.00      A    C  
ATOM    839  O   GLY A  85      22.407 -16.685   2.307  1.00 10.00      A    O  
ATOM    840  N   VAL A  86      23.321 -18.233   0.956  1.00 10.00      A    N  
ATOM    841  HN  VAL A  86      23.574 -19.173   0.851  1.00 10.00      A    H  
ATOM    842  CA  VAL A  86      23.559 -17.309  -0.139  1.00 10.00      A    C  
ATOM    843  CB  VAL A  86      24.928 -17.573  -0.806  1.00 10.00      A    C  
ATOM    844  CG1 VAL A  86      25.223 -16.524  -1.869  1.00 10.00      A    C  
ATOM    845  CG2 VAL A  86      26.036 -17.603   0.235  1.00 10.00      A    C  
ATOM    846  C   VAL A  86      22.453 -17.447  -1.183  1.00 10.00      A    C  
ATOM    847  O   VAL A  86      22.235 -18.535  -1.728  1.00 10.00      A    O  
ATOM    848  N   PRO A  87      21.725 -16.358  -1.462  1.00 10.00      A    N  
ATOM    849  CA  PRO A  87      20.642 -16.365  -2.448  1.00 10.00      A    C  
ATOM    850  CB  PRO A  87      19.915 -15.049  -2.168  1.00 10.00      A    C  
ATOM    851  CG  PRO A  87      20.972 -14.153  -1.625  1.00 10.00      A    C  
ATOM    852  CD  PRO A  87      21.898 -15.033  -0.838  1.00 10.00      A    C  
ATOM    853  C   PRO A  87      21.176 -16.371  -3.878  1.00 10.00      A    C  
ATOM    854  O   PRO A  87      22.390 -16.387  -4.105  1.00 10.00      A    O  
ATOM    855  N   ILE A  88      20.264 -16.370  -4.841  1.00 10.00      A    N  
ATOM    856  HN  ILE A  88      19.307 -16.374  -4.600  1.00 10.00      A    H  
ATOM    857  CA  ILE A  88      20.642 -16.358  -6.240  1.00 10.00      A    C  
ATOM    858  CB  ILE A  88      19.464 -16.759  -7.153  1.00 10.00      A    C  
ATOM    859  CG1 ILE A  88      18.951 -18.155  -6.781  1.00 10.00      A    C  
ATOM    860  CG2 ILE A  88      19.881 -16.715  -8.618  1.00 10.00      A    C  
ATOM    861  CD1 ILE A  88      17.653 -18.539  -7.461  1.00 10.00      A    C  
ATOM    862  C   ILE A  88      21.145 -14.973  -6.629  1.00 10.00      A    C  
ATOM    863  O   ILE A  88      20.365 -14.026  -6.750  1.00 10.00      A    O  
ATOM    864  N   ALA A  89      22.452 -14.855  -6.792  1.00 10.00      A    N  
ATOM    865  HN  ALA A  89      23.025 -15.642  -6.652  1.00 10.00      A    H  
ATOM    866  CA  ALA A  89      23.064 -13.592  -7.167  1.00 10.00      A    C  
ATOM    867  CB  ALA A  89      24.164 -13.234  -6.183  1.00 10.00      A    C  
ATOM    868  C   ALA A  89      23.608 -13.668  -8.592  1.00 10.00      A    C  
ATOM    869  O   ALA A  89      24.751 -14.076  -8.810  1.00 10.00      A    O  
ATOM    870  N   PRO A  90      22.784 -13.282  -9.582  1.00 10.00      A    N  
ATOM    871  CA  PRO A  90      23.166 -13.311 -10.997  1.00 10.00      A    C  
ATOM    872  CB  PRO A  90      21.887 -12.886 -11.737  1.00 10.00      A    C  
ATOM    873  CG  PRO A  90      20.791 -13.040 -10.739  1.00 10.00      A    C  
ATOM    874  CD  PRO A  90      21.417 -12.777  -9.404  1.00 10.00      A    C  
ATOM    875  C   PRO A  90      24.288 -12.332 -11.295  1.00 10.00      A    C  
ATOM    876  O   PRO A  90      24.174 -11.133 -11.020  1.00 10.00      A    O  
ATOM    877  N   GLY A  91      25.380 -12.854 -11.827  1.00 10.00      A    N  
ATOM    878  HN  GLY A  91      25.420 -13.822 -11.989  1.00 10.00      A    H  
ATOM    879  CA  GLY A  91      26.512 -12.023 -12.167  1.00 10.00      A    C  
ATOM    880  C   GLY A  91      27.588 -12.043 -11.103  1.00 10.00      A    C  
ATOM    881  O   GLY A  91      28.706 -11.588 -11.337  1.00 10.00      A    O  
ATOM    882  N   VAL A  92      27.257 -12.576  -9.939  1.00 10.00      A    N  
ATOM    883  HN  VAL A  92      26.353 -12.940  -9.821  1.00 10.00      A    H  
ATOM    884  CA  VAL A  92      28.204 -12.648  -8.832  1.00 10.00      A    C  
ATOM    885  CB  VAL A  92      27.493 -12.453  -7.474  1.00 10.00      A    C  
ATOM    886  CG1 VAL A  92      28.448 -12.661  -6.305  1.00 10.00      A    C  
ATOM    887  CG2 VAL A  92      26.863 -11.072  -7.402  1.00 10.00      A    C  
ATOM    888  C   VAL A  92      28.948 -13.981  -8.840  1.00 10.00      A    C  
ATOM    889  O   VAL A  92      28.323 -15.044  -8.903  1.00 10.00      A    O  
ATOM    890  N   PRO A  93      30.291 -13.934  -8.787  1.00 10.00      A    N  
ATOM    891  CA  PRO A  93      31.132 -15.137  -8.783  1.00 10.00      A    C  
ATOM    892  CB  PRO A  93      32.559 -14.583  -8.814  1.00 10.00      A    C  
ATOM    893  CG  PRO A  93      32.444 -13.193  -8.298  1.00 10.00      A    C  
ATOM    894  CD  PRO A  93      31.094 -12.701  -8.732  1.00 10.00      A    C  
ATOM    895  C   PRO A  93      30.913 -15.986  -7.531  1.00 10.00      A    C  
ATOM    896  O   PRO A  93      30.569 -15.470  -6.464  1.00 10.00      A    O  
ATOM    897  N   ALA A  94      31.125 -17.288  -7.666  1.00 10.00      A    N  
ATOM    898  HN  ALA A  94      31.415 -17.633  -8.542  1.00 10.00      A    H  
ATOM    899  CA  ALA A  94      30.935 -18.221  -6.560  1.00 10.00      A    C  
ATOM    900  CB  ALA A  94      30.982 -19.656  -7.059  1.00 10.00      A    C  
ATOM    901  C   ALA A  94      31.950 -18.007  -5.441  1.00 10.00      A    C  
ATOM    902  O   ALA A  94      31.639 -18.207  -4.267  1.00 10.00      A    O  
ATOM    903  N   THR A  95      33.154 -17.584  -5.806  1.00 10.00      A    N  
ATOM    904  HN  THR A  95      33.339 -17.426  -6.757  1.00 10.00      A    H  
ATOM    905  CA  THR A  95      34.211 -17.357  -4.830  1.00 10.00      A    C  
ATOM    906  CB  THR A  95      35.574 -17.146  -5.515  1.00 10.00      A    C  
ATOM    907  OG1 THR A  95      35.466 -16.093  -6.484  1.00 10.00      A    O  
ATOM    908  HG1 THR A  95      35.698 -15.249  -6.054  1.00 10.00      A    H  
ATOM    909  CG2 THR A  95      36.036 -18.421  -6.202  1.00 10.00      A    C  
ATOM    910  C   THR A  95      33.903 -16.157  -3.937  1.00 10.00      A    C  
ATOM    911  O   THR A  95      34.312 -16.112  -2.775  1.00 10.00      A    O  
ATOM    912  N   GLU A  96      33.164 -15.194  -4.476  1.00 10.00      A    N  
ATOM    913  HN  GLU A  96      32.842 -15.295  -5.394  1.00 10.00      A    H  
ATOM    914  CA  GLU A  96      32.817 -13.993  -3.728  1.00 10.00      A    C  
ATOM    915  CB  GLU A  96      32.914 -12.740  -4.605  1.00 10.00      A    C  
ATOM    916  CG  GLU A  96      34.262 -12.551  -5.294  1.00 10.00      A    C  
ATOM    917  CD  GLU A  96      35.434 -13.030  -4.456  1.00 10.00      A    C  
ATOM    918  OE1 GLU A  96      36.117 -13.987  -4.882  1.00 10.00      A    O  
ATOM    919  OE2 GLU A  96      35.664 -12.470  -3.367  1.00 10.00      A    O  
ATOM    920  C   GLU A  96      31.439 -14.107  -3.087  1.00 10.00      A    C  
ATOM    921  O   GLU A  96      30.937 -13.148  -2.502  1.00 10.00      A    O  
ATOM    922  N   ALA A  97      30.836 -15.285  -3.186  1.00 10.00      A    N  
ATOM    923  HN  ALA A  97      31.289 -16.016  -3.654  1.00 10.00      A    H  
ATOM    924  CA  ALA A  97      29.520 -15.519  -2.604  1.00 10.00      A    C  
ATOM    925  CB  ALA A  97      28.815 -16.673  -3.304  1.00 10.00      A    C  
ATOM    926  C   ALA A  97      29.643 -15.777  -1.105  1.00 10.00      A    C  
ATOM    927  O   ALA A  97      29.528 -16.914  -0.641  1.00 10.00      A    O  
ATOM    928  N   LYS A  98      29.909 -14.714  -0.359  1.00 10.00      A    N  
ATOM    929  HN  LYS A  98      30.010 -13.840  -0.798  1.00 10.00      A    H  
ATOM    930  CA  LYS A  98      30.065 -14.797   1.084  1.00 10.00      A    C  
ATOM    931  CB  LYS A  98      31.537 -15.036   1.438  1.00 10.00      A    C  
ATOM    932  CG  LYS A  98      32.485 -13.968   0.910  1.00 10.00      A    C  
ATOM    933  CD  LYS A  98      33.662 -14.583   0.171  1.00 10.00      A    C  
ATOM    934  CE  LYS A  98      34.511 -13.507  -0.487  1.00 10.00      A    C  
ATOM    935  NZ  LYS A  98      35.682 -14.066  -1.216  1.00 10.00      A    N  
ATOM    936  HZ1 LYS A  98      35.978 -13.409  -1.981  1.00 10.00      A    H  
ATOM    937  HZ2 LYS A  98      35.437 -14.982  -1.640  1.00 10.00      A    H  
ATOM    938  HZ3 LYS A  98      36.479 -14.203  -0.562  1.00 10.00      A    H  
ATOM    939  C   LYS A  98      29.573 -13.516   1.744  1.00 10.00      A    C  
ATOM    940  O   LYS A  98      29.737 -12.424   1.193  1.00 10.00      A    O  
ATOM    941  N   GLY A  99      28.973 -13.649   2.914  1.00 10.00      A    N  
ATOM    942  HN  GLY A  99      28.864 -14.547   3.309  1.00 10.00      A    H  
ATOM    943  CA  GLY A  99      28.473 -12.491   3.618  1.00 10.00      A    C  
ATOM    944  C   GLY A  99      27.974 -12.832   5.002  1.00 10.00      A    C  
ATOM    945  O   GLY A  99      28.376 -13.839   5.588  1.00 10.00      A    O  
ATOM    946  N   TYR A 100      27.099 -11.993   5.524  1.00 10.00      A    N  
ATOM    947  HN  TYR A 100      26.819 -11.206   5.002  1.00 10.00      A    H  
ATOM    948  CA  TYR A 100      26.538 -12.197   6.843  1.00 10.00      A    C  
ATOM    949  CB  TYR A 100      27.439 -11.589   7.927  1.00 10.00      A    C  
ATOM    950  CG  TYR A 100      27.639 -10.087   7.832  1.00 10.00      A    C  
ATOM    951  CD1 TYR A 100      28.610  -9.546   6.999  1.00 10.00      A    C  
ATOM    952  CD2 TYR A 100      26.866  -9.213   8.589  1.00 10.00      A    C  
ATOM    953  CE1 TYR A 100      28.803  -8.181   6.924  1.00 10.00      A    C  
ATOM    954  CE2 TYR A 100      27.050  -7.845   8.516  1.00 10.00      A    C  
ATOM    955  CZ  TYR A 100      28.020  -7.334   7.683  1.00 10.00      A    C  
ATOM    956  OH  TYR A 100      28.211  -5.974   7.602  1.00 10.00      A    O  
ATOM    957  HH  TYR A 100      28.425  -5.740   6.685  1.00 10.00      A    H  
ATOM    958  C   TYR A 100      25.140 -11.611   6.934  1.00 10.00      A    C  
ATOM    959  O   TYR A 100      24.827 -10.606   6.293  1.00 10.00      A    O  
ATOM    960  N   TRP A 101      24.299 -12.261   7.712  1.00 10.00      A    N  
ATOM    961  HN  TRP A 101      24.601 -13.081   8.158  1.00 10.00      A    H  
ATOM    962  CA  TRP A 101      22.943 -11.800   7.926  1.00 10.00      A    C  
ATOM    963  CB  TRP A 101      21.975 -12.983   8.028  1.00 10.00      A    C  
ATOM    964  CG  TRP A 101      21.706 -13.656   6.716  1.00 10.00      A    C  
ATOM    965  CD1 TRP A 101      22.409 -14.683   6.161  1.00 10.00      A    C  
ATOM    966  CD2 TRP A 101      20.649 -13.353   5.797  1.00 10.00      A    C  
ATOM    967  NE1 TRP A 101      21.864 -15.029   4.949  1.00 10.00      A    N  
ATOM    968  HE1 TRP A 101      22.194 -15.736   4.356  1.00 10.00      A    H  
ATOM    969  CE2 TRP A 101      20.783 -14.226   4.703  1.00 10.00      A    C  
ATOM    970  CE3 TRP A 101      19.610 -12.421   5.790  1.00 10.00      A    C  
ATOM    971  CZ2 TRP A 101      19.912 -14.203   3.616  1.00 10.00      A    C  
ATOM    972  CZ3 TRP A 101      18.747 -12.399   4.713  1.00 10.00      A    C  
ATOM    973  CH2 TRP A 101      18.904 -13.281   3.638  1.00 10.00      A    C  
ATOM    974  C   TRP A 101      22.906 -10.965   9.196  1.00 10.00      A    C  
ATOM    975  O   TRP A 101      23.271 -11.441  10.272  1.00 10.00      A    O  
ATOM    976  N   TYR A 102      22.505  -9.714   9.062  1.00 10.00      A    N  
ATOM    977  HN  TYR A 102      22.248  -9.385   8.168  1.00 10.00      A    H  
ATOM    978  CA  TYR A 102      22.438  -8.812  10.199  1.00 10.00      A    C  
ATOM    979  CB  TYR A 102      23.061  -7.455   9.853  1.00 10.00      A    C  
ATOM    980  CG  TYR A 102      23.018  -6.456  10.988  1.00 10.00      A    C  
ATOM    981  CD1 TYR A 102      22.194  -5.336  10.931  1.00 10.00      A    C  
ATOM    982  CD2 TYR A 102      23.794  -6.640  12.122  1.00 10.00      A    C  
ATOM    983  CE1 TYR A 102      22.151  -4.429  11.974  1.00 10.00      A    C  
ATOM    984  CE2 TYR A 102      23.756  -5.740  13.170  1.00 10.00      A    C  
ATOM    985  CZ  TYR A 102      22.934  -4.637  13.090  1.00 10.00      A    C  
ATOM    986  OH  TYR A 102      22.892  -3.737  14.132  1.00 10.00      A    O  
ATOM    987  HH  TYR A 102      21.971  -3.558  14.360  1.00 10.00      A    H  
ATOM    988  C   TYR A 102      21.005  -8.634  10.680  1.00 10.00      A    C  
ATOM    989  O   TYR A 102      20.118  -8.265   9.909  1.00 10.00      A    O  
ATOM    990  N   ARG A 103      20.794  -8.900  11.957  1.00 10.00      A    N  
ATOM    991  HN  ARG A 103      21.554  -9.193  12.513  1.00 10.00      A    H  
ATOM    992  CA  ARG A 103      19.486  -8.769  12.569  1.00 10.00      A    C  
ATOM    993  CB  ARG A 103      19.413  -9.640  13.825  1.00 10.00      A    C  
ATOM    994  CG  ARG A 103      18.029  -9.735  14.443  1.00 10.00      A    C  
ATOM    995  CD  ARG A 103      18.111 -10.112  15.913  1.00 10.00      A    C  
ATOM    996  NE  ARG A 103      18.657  -9.022  16.719  1.00 10.00      A    N  
ATOM    997  HE  ARG A 103      18.310  -8.115  16.544  1.00 10.00      A    H  
ATOM    998  CZ  ARG A 103      19.587  -9.178  17.662  1.00 10.00      A    C  
ATOM    999  NH1 ARG A 103      20.079 -10.383  17.932  1.00 10.00      A    N  
ATOM   1000 HH11 ARG A 103      20.813 -10.497  18.678  1.00 10.00      A    H  
ATOM   1001 HH12 ARG A 103      19.743 -11.224  17.409  1.00 10.00      A    H  
ATOM   1002  NH2 ARG A 103      20.028  -8.119  18.328  1.00 10.00      A    N  
ATOM   1003 HH21 ARG A 103      19.645  -7.169  18.116  1.00 10.00      A    H  
ATOM   1004 HH22 ARG A 103      20.766  -8.228  19.064  1.00 10.00      A    H  
ATOM   1005  C   ARG A 103      19.223  -7.313  12.931  1.00 10.00      A    C  
ATOM   1006  O   ARG A 103      19.653  -6.836  13.981  1.00 10.00      A    O  
ATOM   1007  N   HIS A 104      18.530  -6.606  12.052  1.00 10.00      A    N  
ATOM   1008  HN  HIS A 104      18.211  -7.044  11.228  1.00 10.00      A    H  
ATOM   1009  CA  HIS A 104      18.212  -5.205  12.283  1.00 10.00      A    C  
ATOM   1010  CB  HIS A 104      17.747  -4.528  10.987  1.00 10.00      A    C  
ATOM   1011  CG  HIS A 104      17.480  -3.056  11.120  1.00 10.00      A    C  
ATOM   1012  ND1 HIS A 104      16.327  -2.450  10.666  1.00 10.00      A    N  
ATOM   1013  HD1 HIS A 104      15.588  -2.896  10.188  1.00 10.00      A    H  
ATOM   1014  CD2 HIS A 104      18.222  -2.069  11.675  1.00 10.00      A    C  
ATOM   1015  CE1 HIS A 104      16.375  -1.157  10.928  1.00 10.00      A    C  
ATOM   1016  NE2 HIS A 104      17.515  -0.904  11.544  1.00 10.00      A    N  
ATOM   1017  HE2 HIS A 104      17.804  -0.016  11.858  1.00 10.00      A    H  
ATOM   1018  C   HIS A 104      17.141  -5.083  13.361  1.00 10.00      A    C  
ATOM   1019  O   HIS A 104      16.012  -5.552  13.183  1.00 10.00      A    O  
ATOM   1020  N   ASN A 105      17.509  -4.471  14.479  1.00 10.00      A    N  
ATOM   1021  HN  ASN A 105      18.430  -4.133  14.558  1.00 10.00      A    H  
ATOM   1022  CA  ASN A 105      16.587  -4.285  15.592  1.00 10.00      A    C  
ATOM   1023  CB  ASN A 105      17.334  -3.811  16.845  1.00 10.00      A    C  
ATOM   1024  CG  ASN A 105      18.380  -4.801  17.333  1.00 10.00      A    C  
ATOM   1025  OD1 ASN A 105      18.193  -6.018  17.261  1.00 10.00      A    O  
ATOM   1026  ND2 ASN A 105      19.492  -4.281  17.829  1.00 10.00      A    N  
ATOM   1027 HD21 ASN A 105      19.575  -3.303  17.854  1.00 10.00      A    H  
ATOM   1028 HD22 ASN A 105      20.192  -4.892  18.147  1.00 10.00      A    H  
ATOM   1029  C   ASN A 105      15.509  -3.280  15.212  1.00 10.00      A    C  
ATOM   1030  O   ASN A 105      15.805  -2.120  14.926  1.00 10.00      A    O  
ATOM   1031  N   ARG A 106      14.266  -3.734  15.200  1.00 10.00      A    N  
ATOM   1032  HN  ARG A 106      14.096  -4.665  15.446  1.00 10.00      A    H  
ATOM   1033  CA  ARG A 106      13.143  -2.881  14.840  1.00 10.00      A    C  
ATOM   1034  CB  ARG A 106      12.038  -3.703  14.172  1.00 10.00      A    C  
ATOM   1035  CG  ARG A 106      12.471  -4.387  12.888  1.00 10.00      A    C  
ATOM   1036  CD  ARG A 106      11.339  -5.205  12.288  1.00 10.00      A    C  
ATOM   1037  NE  ARG A 106      10.439  -4.402  11.465  1.00 10.00      A    N  
ATOM   1038  HE  ARG A 106      10.614  -3.432  11.420  1.00 10.00      A    H  
ATOM   1039  CZ  ARG A 106       9.403  -4.903  10.781  1.00 10.00      A    C  
ATOM   1040  NH1 ARG A 106       9.137  -6.205  10.829  1.00 10.00      A    N  
ATOM   1041 HH11 ARG A 106       9.732  -6.843  11.404  1.00 10.00      A    H  
ATOM   1042 HH12 ARG A 106       8.326  -6.596  10.293  1.00 10.00      A    H  
ATOM   1043  NH2 ARG A 106       8.636  -4.102  10.054  1.00 10.00      A    N  
ATOM   1044 HH21 ARG A 106       7.833  -4.491   9.516  1.00 10.00      A    H  
ATOM   1045 HH22 ARG A 106       8.830  -3.074  10.017  1.00 10.00      A    H  
ATOM   1046  C   ARG A 106      12.588  -2.160  16.060  1.00 10.00      A    C  
ATOM   1047  O   ARG A 106      12.682  -2.658  17.184  1.00 10.00      A    O  
ATOM   1048  N   ARG A 107      12.002  -0.997  15.832  1.00 10.00      A    N  
ATOM   1049  HN  ARG A 107      11.951  -0.661  14.913  1.00 10.00      A    H  
ATOM   1050  CA  ARG A 107      11.426  -0.206  16.908  1.00 10.00      A    C  
ATOM   1051  CB  ARG A 107      11.657   1.285  16.651  1.00 10.00      A    C  
ATOM   1052  CG  ARG A 107      13.116   1.674  16.496  1.00 10.00      A    C  
ATOM   1053  CD  ARG A 107      13.264   3.168  16.248  1.00 10.00      A    C  
ATOM   1054  NE  ARG A 107      14.669   3.574  16.172  1.00 10.00      A    N  
ATOM   1055  HE  ARG A 107      15.128   3.438  15.311  1.00 10.00      A    H  
ATOM   1056  CZ  ARG A 107      15.351   4.100  17.196  1.00 10.00      A    C  
ATOM   1057  NH1 ARG A 107      14.760   4.281  18.374  1.00 10.00      A    N  
ATOM   1058 HH11 ARG A 107      15.293   4.693  19.169  1.00 10.00      A    H  
ATOM   1059 HH12 ARG A 107      13.761   4.007  18.511  1.00 10.00      A    H  
ATOM   1060  NH2 ARG A 107      16.621   4.453  17.045  1.00 10.00      A    N  
ATOM   1061 HH21 ARG A 107      17.151   4.860  17.849  1.00 10.00      A    H  
ATOM   1062 HH22 ARG A 107      17.100   4.326  16.127  1.00 10.00      A    H  
ATOM   1063  C   ARG A 107       9.931  -0.484  17.036  1.00 10.00      A    C  
ATOM   1064  O   ARG A 107       9.283  -0.892  16.070  1.00 10.00      A    O  
ATOM   1065  N   SER A 108       9.386  -0.254  18.220  1.00 10.00      A    N  
ATOM   1066  HN  SER A 108       9.948   0.086  18.951  1.00 10.00      A    H  
ATOM   1067  CA  SER A 108       7.971  -0.480  18.467  1.00 10.00      A    C  
ATOM   1068  CB  SER A 108       7.750  -0.771  19.951  1.00 10.00      A    C  
ATOM   1069  OG  SER A 108       8.873  -0.369  20.715  1.00 10.00      A    O  
ATOM   1070  HG  SER A 108       9.451  -1.128  20.856  1.00 10.00      A    H  
ATOM   1071  C   SER A 108       7.140   0.725  18.017  1.00 10.00      A    C  
ATOM   1072  O   SER A 108       7.689   1.783  17.695  1.00 10.00      A    O  
ATOM   1073  N   PHE A 109       5.824   0.564  17.980  1.00 10.00      A    N  
ATOM   1074  HN  PHE A 109       5.435  -0.301  18.246  1.00 10.00      A    H  
ATOM   1075  CA  PHE A 109       4.937   1.642  17.561  1.00 10.00      A    C  
ATOM   1076  CB  PHE A 109       4.556   1.502  16.081  1.00 10.00      A    C  
ATOM   1077  CG  PHE A 109       3.929   0.182  15.719  1.00 10.00      A    C  
ATOM   1078  CD1 PHE A 109       4.712  -0.869  15.274  1.00 10.00      A    C  
ATOM   1079  CD2 PHE A 109       2.559  -0.007  15.820  1.00 10.00      A    C  
ATOM   1080  CE1 PHE A 109       4.146  -2.082  14.937  1.00 10.00      A    C  
ATOM   1081  CE2 PHE A 109       1.986  -1.218  15.484  1.00 10.00      A    C  
ATOM   1082  CZ  PHE A 109       2.781  -2.257  15.041  1.00 10.00      A    C  
ATOM   1083  C   PHE A 109       3.687   1.696  18.427  1.00 10.00      A    C  
ATOM   1084  O   PHE A 109       3.264   0.682  18.987  1.00 10.00      A    O  
ATOM   1085  N   LYS A 110       3.099   2.875  18.528  1.00 10.00      A    N  
ATOM   1086  HN  LYS A 110       3.478   3.643  18.044  1.00 10.00      A    H  
ATOM   1087  CA  LYS A 110       1.896   3.066  19.322  1.00 10.00      A    C  
ATOM   1088  CB  LYS A 110       1.995   4.351  20.148  1.00 10.00      A    C  
ATOM   1089  CG  LYS A 110       3.083   4.338  21.211  1.00 10.00      A    C  
ATOM   1090  CD  LYS A 110       3.145   5.670  21.942  1.00 10.00      A    C  
ATOM   1091  CE  LYS A 110       4.176   5.647  23.057  1.00 10.00      A    C  
ATOM   1092  NZ  LYS A 110       4.287   6.965  23.734  1.00 10.00      A    N  
ATOM   1093  HZ1 LYS A 110       5.030   6.932  24.458  1.00 10.00      A    H  
ATOM   1094  HZ2 LYS A 110       3.386   7.212  24.189  1.00 10.00      A    H  
ATOM   1095  HZ3 LYS A 110       4.526   7.705  23.043  1.00 10.00      A    H  
ATOM   1096  C   LYS A 110       0.670   3.129  18.420  1.00 10.00      A    C  
ATOM   1097  O   LYS A 110       0.757   3.563  17.271  1.00 10.00      A    O  
ATOM   1098  N   THR A 111      -0.464   2.686  18.935  1.00 10.00      A    N  
ATOM   1099  HN  THR A 111      -0.471   2.337  19.851  1.00 10.00      A    H  
ATOM   1100  CA  THR A 111      -1.701   2.703  18.173  1.00 10.00      A    C  
ATOM   1101  CB  THR A 111      -2.362   1.312  18.167  1.00 10.00      A    C  
ATOM   1102  OG1 THR A 111      -2.503   0.845  19.516  1.00 10.00      A    O  
ATOM   1103  HG1 THR A 111      -1.651   0.504  19.825  1.00 10.00      A    H  
ATOM   1104  CG2 THR A 111      -1.517   0.319  17.380  1.00 10.00      A    C  
ATOM   1105  C   THR A 111      -2.672   3.715  18.772  1.00 10.00      A    C  
ATOM   1106  O   THR A 111      -2.472   4.178  19.898  1.00 10.00      A    O  
ATOM   1107  N   ALA A 112      -3.730   4.036  18.033  1.00 10.00      A    N  
ATOM   1108  HN  ALA A 112      -3.838   3.625  17.146  1.00 10.00      A    H  
ATOM   1109  CA  ALA A 112      -4.731   4.994  18.499  1.00 10.00      A    C  
ATOM   1110  CB  ALA A 112      -5.707   5.328  17.385  1.00 10.00      A    C  
ATOM   1111  C   ALA A 112      -5.472   4.470  19.728  1.00 10.00      A    C  
ATOM   1112  O   ALA A 112      -6.065   5.239  20.489  1.00 10.00      A    O  
ATOM   1113  N   ASP A 113      -5.427   3.154  19.915  1.00 10.00      A    N  
ATOM   1114  HN  ASP A 113      -4.944   2.601  19.265  1.00 10.00      A    H  
ATOM   1115  CA  ASP A 113      -6.075   2.511  21.056  1.00 10.00      A    C  
ATOM   1116  CB  ASP A 113      -6.197   1.002  20.805  1.00 10.00      A    C  
ATOM   1117  CG  ASP A 113      -6.959   0.276  21.897  1.00 10.00      A    C  
ATOM   1118  OD1 ASP A 113      -8.181   0.495  22.022  1.00 10.00      A    O  
ATOM   1119  OD2 ASP A 113      -6.342  -0.525  22.631  1.00 10.00      A    O  
ATOM   1120  C   ASP A 113      -5.273   2.766  22.332  1.00 10.00      A    C  
ATOM   1121  O   ASP A 113      -5.783   2.630  23.448  1.00 10.00      A    O  
ATOM   1122  N   GLY A 114      -4.016   3.160  22.154  1.00 10.00      A    N  
ATOM   1123  HN  GLY A 114      -3.677   3.286  21.241  1.00 10.00      A    H  
ATOM   1124  CA  GLY A 114      -3.148   3.430  23.284  1.00 10.00      A    C  
ATOM   1125  C   GLY A 114      -2.290   2.235  23.634  1.00 10.00      A    C  
ATOM   1126  O   GLY A 114      -1.727   2.157  24.725  1.00 10.00      A    O  
ATOM   1127  N   ASN A 115      -2.198   1.298  22.704  1.00 10.00      A    N  
ATOM   1128  HN  ASN A 115      -2.671   1.420  21.855  1.00 10.00      A    H  
ATOM   1129  CA  ASN A 115      -1.412   0.090  22.905  1.00 10.00      A    C  
ATOM   1130  CB  ASN A 115      -2.258  -1.140  22.556  1.00 10.00      A    C  
ATOM   1131  CG  ASN A 115      -1.687  -2.439  23.089  1.00 10.00      A    C  
ATOM   1132  OD1 ASN A 115      -0.473  -2.633  23.132  1.00 10.00      A    O  
ATOM   1133  ND2 ASN A 115      -2.562  -3.348  23.494  1.00 10.00      A    N  
ATOM   1134 HD21 ASN A 115      -3.521  -3.137  23.427  1.00 10.00      A    H  
ATOM   1135 HD22 ASN A 115      -2.218  -4.193  23.846  1.00 10.00      A    H  
ATOM   1136  C   ASN A 115      -0.150   0.132  22.046  1.00 10.00      A    C  
ATOM   1137  O   ASN A 115      -0.208   0.489  20.865  1.00 10.00      A    O  
ATOM   1138  N   GLN A 116       0.983  -0.213  22.641  1.00 10.00      A    N  
ATOM   1139  HN  GLN A 116       0.965  -0.488  23.583  1.00 10.00      A    H  
ATOM   1140  CA  GLN A 116       2.251  -0.216  21.928  1.00 10.00      A    C  
ATOM   1141  CB  GLN A 116       3.360   0.376  22.802  1.00 10.00      A    C  
ATOM   1142  CG  GLN A 116       4.667   0.632  22.066  1.00 10.00      A    C  
ATOM   1143  CD  GLN A 116       5.678   1.369  22.918  1.00 10.00      A    C  
ATOM   1144  OE1 GLN A 116       5.314   2.137  23.809  1.00 10.00      A    O  
ATOM   1145  NE2 GLN A 116       6.956   1.143  22.654  1.00 10.00      A    N  
ATOM   1146 HE21 GLN A 116       7.181   0.520  21.929  1.00 10.00      A    H  
ATOM   1147 HE22 GLN A 116       7.630   1.606  23.194  1.00 10.00      A    H  
ATOM   1148  C   GLN A 116       2.612  -1.633  21.489  1.00 10.00      A    C  
ATOM   1149  O   GLN A 116       2.723  -2.545  22.311  1.00 10.00      A    O  
ATOM   1150  N   ARG A 117       2.794  -1.814  20.190  1.00 10.00      A    N  
ATOM   1151  HN  ARG A 117       2.718  -1.042  19.584  1.00 10.00      A    H  
ATOM   1152  CA  ARG A 117       3.133  -3.121  19.648  1.00 10.00      A    C  
ATOM   1153  CB  ARG A 117       2.303  -3.436  18.407  1.00 10.00      A    C  
ATOM   1154  CG  ARG A 117       0.865  -3.803  18.712  1.00 10.00      A    C  
ATOM   1155  CD  ARG A 117       0.227  -4.542  17.552  1.00 10.00      A    C  
ATOM   1156  NE  ARG A 117      -1.076  -5.091  17.913  1.00 10.00      A    N  
ATOM   1157  HE  ARG A 117      -1.827  -4.459  17.970  1.00 10.00      A    H  
ATOM   1158  CZ  ARG A 117      -1.297  -6.383  18.165  1.00 10.00      A    C  
ATOM   1159  NH1 ARG A 117      -0.302  -7.262  18.092  1.00 10.00      A    N  
ATOM   1160 HH11 ARG A 117       0.659  -6.948  17.835  1.00 10.00      A    H  
ATOM   1161 HH12 ARG A 117      -0.475  -8.270  18.294  1.00 10.00      A    H  
ATOM   1162  NH2 ARG A 117      -2.512  -6.795  18.503  1.00 10.00      A    N  
ATOM   1163 HH21 ARG A 117      -3.298  -6.112  18.579  1.00 10.00      A    H  
ATOM   1164 HH22 ARG A 117      -2.688  -7.807  18.700  1.00 10.00      A    H  
ATOM   1165  C   ARG A 117       4.615  -3.220  19.335  1.00 10.00      A    C  
ATOM   1166  O   ARG A 117       5.210  -2.280  18.803  1.00 10.00      A    O  
ATOM   1167  N   GLN A 118       5.205  -4.357  19.676  1.00 10.00      A    N  
ATOM   1168  HN  GLN A 118       4.669  -5.063  20.100  1.00 10.00      A    H  
ATOM   1169  CA  GLN A 118       6.619  -4.596  19.440  1.00 10.00      A    C  
ATOM   1170  CB  GLN A 118       7.293  -5.044  20.738  1.00 10.00      A    C  
ATOM   1171  CG  GLN A 118       8.809  -4.974  20.710  1.00 10.00      A    C  
ATOM   1172  CD  GLN A 118       9.437  -5.388  22.027  1.00 10.00      A    C  
ATOM   1173  OE1 GLN A 118       8.854  -5.201  23.098  1.00 10.00      A    O  
ATOM   1174  NE2 GLN A 118      10.633  -5.947  21.954  1.00 10.00      A    N  
ATOM   1175 HE21 GLN A 118      11.038  -6.060  21.064  1.00 10.00      A    H  
ATOM   1176 HE22 GLN A 118      11.064  -6.231  22.788  1.00 10.00      A    H  
ATOM   1177  C   GLN A 118       6.801  -5.651  18.354  1.00 10.00      A    C  
ATOM   1178  O   GLN A 118       6.465  -6.820  18.549  1.00 10.00      A    O  
ATOM   1179  N   LEU A 119       7.323  -5.232  17.209  1.00 10.00      A    N  
ATOM   1180  HN  LEU A 119       7.581  -4.292  17.119  1.00 10.00      A    H  
ATOM   1181  CA  LEU A 119       7.540  -6.138  16.087  1.00 10.00      A    C  
ATOM   1182  CB  LEU A 119       7.533  -5.374  14.760  1.00 10.00      A    C  
ATOM   1183  CG  LEU A 119       6.168  -4.915  14.242  1.00 10.00      A    C  
ATOM   1184  CD1 LEU A 119       6.328  -4.120  12.958  1.00 10.00      A    C  
ATOM   1185  CD2 LEU A 119       5.248  -6.104  14.013  1.00 10.00      A    C  
ATOM   1186  C   LEU A 119       8.850  -6.903  16.232  1.00 10.00      A    C  
ATOM   1187  O   LEU A 119       9.795  -6.431  16.868  1.00 10.00      A    O  
ATOM   1188  N   LEU A 120       8.899  -8.085  15.642  1.00 10.00      A    N  
ATOM   1189  HN  LEU A 120       8.114  -8.409  15.156  1.00 10.00      A    H  
ATOM   1190  CA  LEU A 120      10.091  -8.910  15.690  1.00 10.00      A    C  
ATOM   1191  CB  LEU A 120       9.736 -10.372  15.423  1.00 10.00      A    C  
ATOM   1192  CG  LEU A 120       8.896 -11.059  16.503  1.00 10.00      A    C  
ATOM   1193  CD1 LEU A 120       8.386 -12.404  16.012  1.00 10.00      A    C  
ATOM   1194  CD2 LEU A 120       9.702 -11.229  17.782  1.00 10.00      A    C  
ATOM   1195  C   LEU A 120      11.125  -8.401  14.689  1.00 10.00      A    C  
ATOM   1196  O   LEU A 120      10.763  -7.867  13.638  1.00 10.00      A    O  
ATOM   1197  N   PRO A 121      12.422  -8.550  15.008  1.00 10.00      A    N  
ATOM   1198  CA  PRO A 121      13.523  -8.083  14.152  1.00 10.00      A    C  
ATOM   1199  CB  PRO A 121      14.781  -8.502  14.917  1.00 10.00      A    C  
ATOM   1200  CG  PRO A 121      14.329  -8.675  16.326  1.00 10.00      A    C  
ATOM   1201  CD  PRO A 121      12.922  -9.187  16.239  1.00 10.00      A    C  
ATOM   1202  C   PRO A 121      13.528  -8.695  12.748  1.00 10.00      A    C  
ATOM   1203  O   PRO A 121      12.826  -9.671  12.467  1.00 10.00      A    O  
ATOM   1204  N   ARG A 122      14.333  -8.103  11.874  1.00 10.00      A    N  
ATOM   1205  HN  ARG A 122      14.872  -7.338  12.168  1.00 10.00      A    H  
ATOM   1206  CA  ARG A 122      14.458  -8.558  10.497  1.00 10.00      A    C  
ATOM   1207  CB  ARG A 122      13.804  -7.548   9.546  1.00 10.00      A    C  
ATOM   1208  CG  ARG A 122      13.999  -7.870   8.072  1.00 10.00      A    C  
ATOM   1209  CD  ARG A 122      13.553  -6.726   7.181  1.00 10.00      A    C  
ATOM   1210  NE  ARG A 122      12.103  -6.572   7.153  1.00 10.00      A    N  
ATOM   1211  HE  ARG A 122      11.562  -7.305   7.538  1.00 10.00      A    H  
ATOM   1212  CZ  ARG A 122      11.478  -5.522   6.624  1.00 10.00      A    C  
ATOM   1213  NH1 ARG A 122      12.173  -4.530   6.082  1.00 10.00      A    N  
ATOM   1214 HH11 ARG A 122      11.679  -3.710   5.668  1.00 10.00      A    H  
ATOM   1215 HH12 ARG A 122      13.219  -4.564   6.060  1.00 10.00      A    H  
ATOM   1216  NH2 ARG A 122      10.154  -5.462   6.636  1.00 10.00      A    N  
ATOM   1217 HH21 ARG A 122       9.663  -4.642   6.220  1.00 10.00      A    H  
ATOM   1218 HH22 ARG A 122       9.595  -6.237   7.057  1.00 10.00      A    H  
ATOM   1219  C   ARG A 122      15.931  -8.727  10.138  1.00 10.00      A    C  
ATOM   1220  O   ARG A 122      16.758  -7.890  10.489  1.00 10.00      A    O  
ATOM   1221  N   TRP A 123      16.253  -9.801   9.437  1.00 10.00      A    N  
ATOM   1222  HN  TRP A 123      15.544 -10.429   9.167  1.00 10.00      A    H  
ATOM   1223  CA  TRP A 123      17.627 -10.071   9.047  1.00 10.00      A    C  
ATOM   1224  CB  TRP A 123      17.922 -11.570   9.130  1.00 10.00      A    C  
ATOM   1225  CG  TRP A 123      17.862 -12.136  10.519  1.00 10.00      A    C  
ATOM   1226  CD1 TRP A 123      16.742 -12.387  11.258  1.00 10.00      A    C  
ATOM   1227  CD2 TRP A 123      18.971 -12.533  11.334  1.00 10.00      A    C  
ATOM   1228  NE1 TRP A 123      17.087 -12.913  12.480  1.00 10.00      A    N  
ATOM   1229  HE1 TRP A 123      16.458 -13.182  13.187  1.00 10.00      A    H  
ATOM   1230  CE2 TRP A 123      18.449 -13.015  12.549  1.00 10.00      A    C  
ATOM   1231  CE3 TRP A 123      20.354 -12.531  11.152  1.00 10.00      A    C  
ATOM   1232  CZ2 TRP A 123      19.261 -13.487  13.577  1.00 10.00      A    C  
ATOM   1233  CZ3 TRP A 123      21.159 -13.001  12.171  1.00 10.00      A    C  
ATOM   1234  CH2 TRP A 123      20.612 -13.473  13.369  1.00 10.00      A    C  
ATOM   1235  C   TRP A 123      17.914  -9.563   7.637  1.00 10.00      A    C  
ATOM   1236  O   TRP A 123      17.155  -9.826   6.702  1.00 10.00      A    O  
ATOM   1237  N   TYR A 124      19.002  -8.826   7.497  1.00 10.00      A    N  
ATOM   1238  HN  TYR A 124      19.554  -8.636   8.293  1.00 10.00      A    H  
ATOM   1239  CA  TYR A 124      19.411  -8.286   6.206  1.00 10.00      A    C  
ATOM   1240  CB  TYR A 124      19.591  -6.769   6.285  1.00 10.00      A    C  
ATOM   1241  CG  TYR A 124      18.310  -5.986   6.101  1.00 10.00      A    C  
ATOM   1242  CD1 TYR A 124      17.675  -5.942   4.866  1.00 10.00      A    C  
ATOM   1243  CD2 TYR A 124      17.738  -5.292   7.158  1.00 10.00      A    C  
ATOM   1244  CE1 TYR A 124      16.505  -5.229   4.690  1.00 10.00      A    C  
ATOM   1245  CE2 TYR A 124      16.569  -4.576   6.991  1.00 10.00      A    C  
ATOM   1246  CZ  TYR A 124      15.955  -4.549   5.756  1.00 10.00      A    C  
ATOM   1247  OH  TYR A 124      14.786  -3.845   5.589  1.00 10.00      A    O  
ATOM   1248  HH  TYR A 124      14.954  -2.904   5.731  1.00 10.00      A    H  
ATOM   1249  C   TYR A 124      20.711  -8.933   5.754  1.00 10.00      A    C  
ATOM   1250  O   TYR A 124      21.637  -9.092   6.549  1.00 10.00      A    O  
ATOM   1251  N   PHE A 125      20.785  -9.297   4.482  1.00 10.00      A    N  
ATOM   1252  HN  PHE A 125      20.027  -9.121   3.887  1.00 10.00      A    H  
ATOM   1253  CA  PHE A 125      21.975  -9.937   3.945  1.00 10.00      A    C  
ATOM   1254  CB  PHE A 125      21.609 -10.902   2.812  1.00 10.00      A    C  
ATOM   1255  CG  PHE A 125      22.789 -11.627   2.229  1.00 10.00      A    C  
ATOM   1256  CD1 PHE A 125      23.152 -11.434   0.906  1.00 10.00      A    C  
ATOM   1257  CD2 PHE A 125      23.537 -12.498   3.006  1.00 10.00      A    C  
ATOM   1258  CE1 PHE A 125      24.240 -12.095   0.369  1.00 10.00      A    C  
ATOM   1259  CE2 PHE A 125      24.625 -13.163   2.475  1.00 10.00      A    C  
ATOM   1260  CZ  PHE A 125      24.976 -12.961   1.154  1.00 10.00      A    C  
ATOM   1261  C   PHE A 125      22.993  -8.911   3.461  1.00 10.00      A    C  
ATOM   1262  O   PHE A 125      22.711  -8.109   2.571  1.00 10.00      A    O  
ATOM   1263  N   TYR A 126      24.164  -8.930   4.068  1.00 10.00      A    N  
ATOM   1264  HN  TYR A 126      24.316  -9.577   4.797  1.00 10.00      A    H  
ATOM   1265  CA  TYR A 126      25.236  -8.025   3.691  1.00 10.00      A    C  
ATOM   1266  CB  TYR A 126      25.611  -7.111   4.861  1.00 10.00      A    C  
ATOM   1267  CG  TYR A 126      24.574  -6.062   5.197  1.00 10.00      A    C  
ATOM   1268  CD1 TYR A 126      24.351  -4.984   4.350  1.00 10.00      A    C  
ATOM   1269  CD2 TYR A 126      23.824  -6.144   6.364  1.00 10.00      A    C  
ATOM   1270  CE1 TYR A 126      23.411  -4.017   4.657  1.00 10.00      A    C  
ATOM   1271  CE2 TYR A 126      22.881  -5.182   6.677  1.00 10.00      A    C  
ATOM   1272  CZ  TYR A 126      22.678  -4.120   5.820  1.00 10.00      A    C  
ATOM   1273  OH  TYR A 126      21.742  -3.154   6.131  1.00 10.00      A    O  
ATOM   1274  HH  TYR A 126      21.417  -2.746   5.317  1.00 10.00      A    H  
ATOM   1275  C   TYR A 126      26.448  -8.838   3.263  1.00 10.00      A    C  
ATOM   1276  O   TYR A 126      26.792  -9.824   3.911  1.00 10.00      A    O  
ATOM   1277  N   TYR A 127      27.085  -8.441   2.174  1.00 10.00      A    N  
ATOM   1278  HN  TYR A 127      26.770  -7.644   1.692  1.00 10.00      A    H  
ATOM   1279  CA  TYR A 127      28.257  -9.157   1.684  1.00 10.00      A    C  
ATOM   1280  CB  TYR A 127      28.589  -8.745   0.247  1.00 10.00      A    C  
ATOM   1281  CG  TYR A 127      27.705  -9.380  -0.800  1.00 10.00      A    C  
ATOM   1282  CD1 TYR A 127      27.959 -10.663  -1.269  1.00 10.00      A    C  
ATOM   1283  CD2 TYR A 127      26.615  -8.696  -1.324  1.00 10.00      A    C  
ATOM   1284  CE1 TYR A 127      27.154 -11.245  -2.228  1.00 10.00      A    C  
ATOM   1285  CE2 TYR A 127      25.805  -9.271  -2.282  1.00 10.00      A    C  
ATOM   1286  CZ  TYR A 127      26.079 -10.545  -2.731  1.00 10.00      A    C  
ATOM   1287  OH  TYR A 127      25.274 -11.120  -3.687  1.00 10.00      A    O  
ATOM   1288  HH  TYR A 127      25.149 -10.501  -4.411  1.00 10.00      A    H  
ATOM   1289  C   TYR A 127      29.461  -8.922   2.591  1.00 10.00      A    C  
ATOM   1290  O   TYR A 127      29.558  -7.881   3.248  1.00 10.00      A    O  
ATOM   1291  N   LEU A 128      30.371  -9.892   2.627  1.00 10.00      A    N  
ATOM   1292  HN  LEU A 128      30.229 -10.698   2.080  1.00 10.00      A    H  
ATOM   1293  CA  LEU A 128      31.574  -9.794   3.448  1.00 10.00      A    C  
ATOM   1294  CB  LEU A 128      32.375 -11.101   3.392  1.00 10.00      A    C  
ATOM   1295  CG  LEU A 128      33.694 -11.133   4.176  1.00 10.00      A    C  
ATOM   1296  CD1 LEU A 128      33.436 -11.044   5.673  1.00 10.00      A    C  
ATOM   1297  CD2 LEU A 128      34.495 -12.384   3.839  1.00 10.00      A    C  
ATOM   1298  C   LEU A 128      32.436  -8.623   2.991  1.00 10.00      A    C  
ATOM   1299  O   LEU A 128      33.107  -8.695   1.964  1.00 10.00      A    O  
ATOM   1300  N   GLY A 129      32.413  -7.549   3.761  1.00 10.00      A    N  
ATOM   1301  HN  GLY A 129      31.874  -7.557   4.583  1.00 10.00      A    H  
ATOM   1302  CA  GLY A 129      33.176  -6.373   3.414  1.00 10.00      A    C  
ATOM   1303  C   GLY A 129      32.274  -5.170   3.225  1.00 10.00      A    C  
ATOM   1304  O   GLY A 129      32.744  -4.062   2.981  1.00 10.00      A    O  
ATOM   1305  N   THR A 130      30.970  -5.389   3.336  1.00 10.00      A    N  
ATOM   1306  HN  THR A 130      30.650  -6.299   3.520  1.00 10.00      A    H  
ATOM   1307  CA  THR A 130      29.996  -4.318   3.193  1.00 10.00      A    C  
ATOM   1308  CB  THR A 130      29.245  -4.410   1.848  1.00 10.00      A    C  
ATOM   1309  OG1 THR A 130      28.931  -5.778   1.563  1.00 10.00      A    O  
ATOM   1310  HG1 THR A 130      29.180  -6.327   2.317  1.00 10.00      A    H  
ATOM   1311  CG2 THR A 130      30.083  -3.836   0.714  1.00 10.00      A    C  
ATOM   1312  C   THR A 130      28.991  -4.373   4.341  1.00 10.00      A    C  
ATOM   1313  O   THR A 130      28.846  -5.406   5.002  1.00 10.00      A    O  
ATOM   1314  N   GLY A 131      28.314  -3.264   4.591  1.00 10.00      A    N  
ATOM   1315  HN  GLY A 131      28.486  -2.459   4.054  1.00 10.00      A    H  
ATOM   1316  CA  GLY A 131      27.335  -3.225   5.656  1.00 10.00      A    C  
ATOM   1317  C   GLY A 131      27.841  -2.487   6.876  1.00 10.00      A    C  
ATOM   1318  O   GLY A 131      28.916  -1.893   6.838  1.00 10.00      A    O  
ATOM   1319  N   PRO A 132      27.088  -2.520   7.987  1.00 10.00      A    N  
ATOM   1320  CA  PRO A 132      27.471  -1.832   9.228  1.00 10.00      A    C  
ATOM   1321  CB  PRO A 132      26.250  -2.024  10.137  1.00 10.00      A    C  
ATOM   1322  CG  PRO A 132      25.557  -3.230   9.601  1.00 10.00      A    C  
ATOM   1323  CD  PRO A 132      25.802  -3.227   8.119  1.00 10.00      A    C  
ATOM   1324  C   PRO A 132      28.714  -2.439   9.877  1.00 10.00      A    C  
ATOM   1325  O   PRO A 132      29.439  -1.763  10.611  1.00 10.00      A    O  
ATOM   1326  N   HIS A 133      28.954  -3.715   9.603  1.00 10.00      A    N  
ATOM   1327  HN  HIS A 133      28.344  -4.198   9.000  1.00 10.00      A    H  
ATOM   1328  CA  HIS A 133      30.103  -4.419  10.156  1.00 10.00      A    C  
ATOM   1329  CB  HIS A 133      29.657  -5.653  10.941  1.00 10.00      A    C  
ATOM   1330  CG  HIS A 133      29.196  -5.362  12.334  1.00 10.00      A    C  
ATOM   1331  ND1 HIS A 133      29.992  -5.538  13.447  1.00 10.00      A    N  
ATOM   1332  HD1 HIS A 133      30.935  -5.856  13.441  1.00 10.00      A    H  
ATOM   1333  CD2 HIS A 133      28.007  -4.913  12.795  1.00 10.00      A    C  
ATOM   1334  CE1 HIS A 133      29.312  -5.210  14.531  1.00 10.00      A    C  
ATOM   1335  NE2 HIS A 133      28.103  -4.827  14.158  1.00 10.00      A    N  
ATOM   1336  HE2 HIS A 133      27.389  -4.525  14.765  1.00 10.00      A    H  
ATOM   1337  C   HIS A 133      31.060  -4.827   9.047  1.00 10.00      A    C  
ATOM   1338  O   HIS A 133      31.542  -5.963   9.003  1.00 10.00      A    O  
ATOM   1339  N   ALA A 134      31.336  -3.887   8.158  1.00 10.00      A    N  
ATOM   1340  HN  ALA A 134      30.920  -3.002   8.258  1.00 10.00      A    H  
ATOM   1341  CA  ALA A 134      32.228  -4.123   7.031  1.00 10.00      A    C  
ATOM   1342  CB  ALA A 134      32.156  -2.949   6.067  1.00 10.00      A    C  
ATOM   1343  C   ALA A 134      33.667  -4.342   7.486  1.00 10.00      A    C  
ATOM   1344  O   ALA A 134      34.476  -4.913   6.758  1.00 10.00      A    O  
ATOM   1345  N   LYS A 135      33.978  -3.899   8.698  1.00 10.00      A    N  
ATOM   1346  HN  LYS A 135      33.284  -3.475   9.245  1.00 10.00      A    H  
ATOM   1347  CA  LYS A 135      35.328  -4.028   9.238  1.00 10.00      A    C  
ATOM   1348  CB  LYS A 135      35.674  -2.800  10.082  1.00 10.00      A    C  
ATOM   1349  CG  LYS A 135      35.571  -1.490   9.323  1.00 10.00      A    C  
ATOM   1350  CD  LYS A 135      35.776  -0.291  10.234  1.00 10.00      A    C  
ATOM   1351  CE  LYS A 135      35.598   1.010   9.469  1.00 10.00      A    C  
ATOM   1352  NZ  LYS A 135      35.787   2.203  10.336  1.00 10.00      A    N  
ATOM   1353  HZ1 LYS A 135      35.071   2.216  11.087  1.00 10.00      A    H  
ATOM   1354  HZ2 LYS A 135      35.696   3.073   9.775  1.00 10.00      A    H  
ATOM   1355  HZ3 LYS A 135      36.729   2.186  10.776  1.00 10.00      A    H  
ATOM   1356  C   LYS A 135      35.502  -5.295  10.070  1.00 10.00      A    C  
ATOM   1357  O   LYS A 135      36.517  -5.465  10.744  1.00 10.00      A    O  
ATOM   1358  N   ASP A 136      34.521  -6.184  10.023  1.00 10.00      A    N  
ATOM   1359  HN  ASP A 136      33.737  -6.010   9.463  1.00 10.00      A    H  
ATOM   1360  CA  ASP A 136      34.594  -7.423  10.786  1.00 10.00      A    C  
ATOM   1361  CB  ASP A 136      33.245  -7.789  11.400  1.00 10.00      A    C  
ATOM   1362  CG  ASP A 136      33.137  -7.311  12.833  1.00 10.00      A    C  
ATOM   1363  OD1 ASP A 136      33.696  -7.977  13.727  1.00 10.00      A    O  
ATOM   1364  OD2 ASP A 136      32.507  -6.256  13.069  1.00 10.00      A    O  
ATOM   1365  C   ASP A 136      35.164  -8.572   9.963  1.00 10.00      A    C  
ATOM   1366  O   ASP A 136      35.508  -8.398   8.791  1.00 10.00      A    O  
ATOM   1367  N   GLN A 137      35.263  -9.740  10.581  1.00 10.00      A    N  
ATOM   1368  HN  GLN A 137      34.952  -9.816  11.508  1.00 10.00      A    H  
ATOM   1369  CA  GLN A 137      35.810 -10.916   9.925  1.00 10.00      A    C  
ATOM   1370  CB  GLN A 137      37.166 -11.260  10.542  1.00 10.00      A    C  
ATOM   1371  CG  GLN A 137      37.921 -12.359   9.819  1.00 10.00      A    C  
ATOM   1372  CD  GLN A 137      39.118 -12.850  10.604  1.00 10.00      A    C  
ATOM   1373  OE1 GLN A 137      39.737 -12.099  11.360  1.00 10.00      A    O  
ATOM   1374  NE2 GLN A 137      39.457 -14.114  10.429  1.00 10.00      A    N  
ATOM   1375 HE21 GLN A 137      38.923 -14.657   9.808  1.00 10.00      A    H  
ATOM   1376 HE22 GLN A 137      40.225 -14.459  10.928  1.00 10.00      A    H  
ATOM   1377  C   GLN A 137      34.860 -12.102  10.061  1.00 10.00      A    C  
ATOM   1378  O   GLN A 137      34.173 -12.247  11.076  1.00 10.00      A    O  
ATOM   1379  N   TYR A 138      34.831 -12.941   9.034  1.00 10.00      A    N  
ATOM   1380  HN  TYR A 138      35.413 -12.763   8.262  1.00 10.00      A    H  
ATOM   1381  CA  TYR A 138      33.977 -14.123   9.013  1.00 10.00      A    C  
ATOM   1382  CB  TYR A 138      34.114 -14.827   7.656  1.00 10.00      A    C  
ATOM   1383  CG  TYR A 138      33.195 -16.014   7.449  1.00 10.00      A    C  
ATOM   1384  CD1 TYR A 138      33.542 -17.277   7.911  1.00 10.00      A    C  
ATOM   1385  CD2 TYR A 138      31.989 -15.872   6.776  1.00 10.00      A    C  
ATOM   1386  CE1 TYR A 138      32.713 -18.363   7.712  1.00 10.00      A    C  
ATOM   1387  CE2 TYR A 138      31.152 -16.954   6.574  1.00 10.00      A    C  
ATOM   1388  CZ  TYR A 138      31.519 -18.198   7.044  1.00 10.00      A    C  
ATOM   1389  OH  TYR A 138      30.695 -19.280   6.843  1.00 10.00      A    O  
ATOM   1390  HH  TYR A 138      30.603 -19.766   7.670  1.00 10.00      A    H  
ATOM   1391  C   TYR A 138      34.349 -15.081  10.143  1.00 10.00      A    C  
ATOM   1392  O   TYR A 138      35.469 -15.592  10.190  1.00 10.00      A    O  
ATOM   1393  N   GLY A 139      33.415 -15.311  11.057  1.00 10.00      A    N  
ATOM   1394  HN  GLY A 139      32.546 -14.863  10.985  1.00 10.00      A    H  
ATOM   1395  CA  GLY A 139      33.674 -16.219  12.159  1.00 10.00      A    C  
ATOM   1396  C   GLY A 139      33.488 -15.578  13.518  1.00 10.00      A    C  
ATOM   1397  O   GLY A 139      33.395 -16.274  14.529  1.00 10.00      A    O  
ATOM   1398  N   THR A 140      33.438 -14.255  13.552  1.00 10.00      A    N  
ATOM   1399  HN  THR A 140      33.524 -13.748  12.717  1.00 10.00      A    H  
ATOM   1400  CA  THR A 140      33.261 -13.535  14.803  1.00 10.00      A    C  
ATOM   1401  CB  THR A 140      33.800 -12.095  14.694  1.00 10.00      A    C  
ATOM   1402  OG1 THR A 140      35.061 -12.120  14.010  1.00 10.00      A    O  
ATOM   1403  HG1 THR A 140      35.370 -13.033  13.946  1.00 10.00      A    H  
ATOM   1404  CG2 THR A 140      33.999 -11.495  16.077  1.00 10.00      A    C  
ATOM   1405  C   THR A 140      31.791 -13.509  15.222  1.00 10.00      A    C  
ATOM   1406  O   THR A 140      30.962 -12.864  14.574  1.00 10.00      A    O  
ATOM   1407  N   ASP A 141      31.475 -14.229  16.294  1.00 10.00      A    N  
ATOM   1408  HN  ASP A 141      32.179 -14.736  16.753  1.00 10.00      A    H  
ATOM   1409  CA  ASP A 141      30.109 -14.291  16.807  1.00 10.00      A    C  
ATOM   1410  CB  ASP A 141      29.985 -15.362  17.895  1.00 10.00      A    C  
ATOM   1411  CG  ASP A 141      28.620 -15.373  18.561  1.00 10.00      A    C  
ATOM   1412  OD1 ASP A 141      27.661 -15.894  17.955  1.00 10.00      A    O  
ATOM   1413  OD2 ASP A 141      28.506 -14.875  19.705  1.00 10.00      A    O  
ATOM   1414  C   ASP A 141      29.666 -12.940  17.354  1.00 10.00      A    C  
ATOM   1415  O   ASP A 141      30.286 -12.391  18.269  1.00 10.00      A    O  
ATOM   1416  N   ILE A 142      28.608 -12.399  16.772  1.00 10.00      A    N  
ATOM   1417  HN  ILE A 142      28.173 -12.878  16.035  1.00 10.00      A    H  
ATOM   1418  CA  ILE A 142      28.067 -11.115  17.193  1.00 10.00      A    C  
ATOM   1419  CB  ILE A 142      28.378 -10.004  16.159  1.00 10.00      A    C  
ATOM   1420  CG1 ILE A 142      29.875  -9.988  15.826  1.00 10.00      A    C  
ATOM   1421  CG2 ILE A 142      27.936  -8.641  16.679  1.00 10.00      A    C  
ATOM   1422  CD1 ILE A 142      30.236  -9.134  14.631  1.00 10.00      A    C  
ATOM   1423  C   ILE A 142      26.558 -11.235  17.362  1.00 10.00      A    C  
ATOM   1424  O   ILE A 142      25.916 -12.023  16.661  1.00 10.00      A    O  
ATOM   1425  N   ASP A 143      26.006 -10.485  18.310  1.00 10.00      A    N  
ATOM   1426  HN  ASP A 143      26.582  -9.910  18.859  1.00 10.00      A    H  
ATOM   1427  CA  ASP A 143      24.569 -10.499  18.561  1.00 10.00      A    C  
ATOM   1428  CB  ASP A 143      24.214  -9.619  19.768  1.00 10.00      A    C  
ATOM   1429  CG  ASP A 143      22.722  -9.354  19.887  1.00 10.00      A    C  
ATOM   1430  OD1 ASP A 143      22.322  -8.169  19.955  1.00 10.00      A    O  
ATOM   1431  OD2 ASP A 143      21.936 -10.326  19.908  1.00 10.00      A    O  
ATOM   1432  C   ASP A 143      23.801 -10.038  17.330  1.00 10.00      A    C  
ATOM   1433  O   ASP A 143      23.843  -8.862  16.965  1.00 10.00      A    O  
ATOM   1434  N   GLY A 144      23.129 -10.978  16.683  1.00 10.00      A    N  
ATOM   1435  HN  GLY A 144      23.160 -11.902  17.011  1.00 10.00      A    H  
ATOM   1436  CA  GLY A 144      22.357 -10.661  15.502  1.00 10.00      A    C  
ATOM   1437  C   GLY A 144      23.181 -10.704  14.234  1.00 10.00      A    C  
ATOM   1438  O   GLY A 144      22.866 -10.021  13.265  1.00 10.00      A    O  
ATOM   1439  N   VAL A 145      24.243 -11.494  14.236  1.00 10.00      A    N  
ATOM   1440  HN  VAL A 145      24.464 -12.005  15.046  1.00 10.00      A    H  
ATOM   1441  CA  VAL A 145      25.095 -11.614  13.061  1.00 10.00      A    C  
ATOM   1442  CB  VAL A 145      26.440 -10.872  13.234  1.00 10.00      A    C  
ATOM   1443  CG1 VAL A 145      27.360 -11.158  12.057  1.00 10.00      A    C  
ATOM   1444  CG2 VAL A 145      26.212  -9.373  13.365  1.00 10.00      A    C  
ATOM   1445  C   VAL A 145      25.357 -13.078  12.728  1.00 10.00      A    C  
ATOM   1446  O   VAL A 145      26.052 -13.779  13.465  1.00 10.00      A    O  
ATOM   1447  N   TYR A 146      24.791 -13.532  11.621  1.00 10.00      A    N  
ATOM   1448  HN  TYR A 146      24.239 -12.921  11.078  1.00 10.00      A    H  
ATOM   1449  CA  TYR A 146      24.968 -14.906  11.181  1.00 10.00      A    C  
ATOM   1450  CB  TYR A 146      23.609 -15.570  10.948  1.00 10.00      A    C  
ATOM   1451  CG  TYR A 146      23.641 -17.081  11.018  1.00 10.00      A    C  
ATOM   1452  CD1 TYR A 146      23.608 -17.849   9.863  1.00 10.00      A    C  
ATOM   1453  CD2 TYR A 146      23.703 -17.737  12.240  1.00 10.00      A    C  
ATOM   1454  CE1 TYR A 146      23.635 -19.230   9.923  1.00 10.00      A    C  
ATOM   1455  CE2 TYR A 146      23.729 -19.118  12.310  1.00 10.00      A    C  
ATOM   1456  CZ  TYR A 146      23.695 -19.861  11.148  1.00 10.00      A    C  
ATOM   1457  OH  TYR A 146      23.724 -21.240  11.212  1.00 10.00      A    O  
ATOM   1458  HH  TYR A 146      24.201 -21.586  10.448  1.00 10.00      A    H  
ATOM   1459  C   TYR A 146      25.804 -14.938   9.904  1.00 10.00      A    C  
ATOM   1460  O   TYR A 146      25.355 -14.493   8.848  1.00 10.00      A    O  
ATOM   1461  N   TRP A 147      27.023 -15.446  10.012  1.00 10.00      A    N  
ATOM   1462  HN  TRP A 147      27.322 -15.781  10.885  1.00 10.00      A    H  
ATOM   1463  CA  TRP A 147      27.929 -15.524   8.871  1.00 10.00      A    C  
ATOM   1464  CB  TRP A 147      29.375 -15.668   9.350  1.00 10.00      A    C  
ATOM   1465  CG  TRP A 147      29.836 -14.535  10.213  1.00 10.00      A    C  
ATOM   1466  CD1 TRP A 147      29.820 -14.486  11.575  1.00 10.00      A    C  
ATOM   1467  CD2 TRP A 147      30.378 -13.283   9.775  1.00 10.00      A    C  
ATOM   1468  NE1 TRP A 147      30.320 -13.287  12.012  1.00 10.00      A    N  
ATOM   1469  HE1 TRP A 147      30.412 -13.014  12.960  1.00 10.00      A    H  
ATOM   1470  CE2 TRP A 147      30.666 -12.528  10.928  1.00 10.00      A    C  
ATOM   1471  CE3 TRP A 147      30.648 -12.724   8.522  1.00 10.00      A    C  
ATOM   1472  CZ2 TRP A 147      31.210 -11.247  10.867  1.00 10.00      A    C  
ATOM   1473  CZ3 TRP A 147      31.187 -11.452   8.463  1.00 10.00      A    C  
ATOM   1474  CH2 TRP A 147      31.463 -10.727   9.628  1.00 10.00      A    C  
ATOM   1475  C   TRP A 147      27.569 -16.684   7.948  1.00 10.00      A    C  
ATOM   1476  O   TRP A 147      27.337 -17.803   8.409  1.00 10.00      A    O  
ATOM   1477  N   VAL A 148      27.527 -16.410   6.650  1.00 10.00      A    N  
ATOM   1478  HN  VAL A 148      27.734 -15.500   6.346  1.00 10.00      A    H  
ATOM   1479  CA  VAL A 148      27.201 -17.424   5.655  1.00 10.00      A    C  
ATOM   1480  CB  VAL A 148      25.725 -17.350   5.206  1.00 10.00      A    C  
ATOM   1481  CG1 VAL A 148      24.797 -17.913   6.275  1.00 10.00      A    C  
ATOM   1482  CG2 VAL A 148      25.336 -15.924   4.847  1.00 10.00      A    C  
ATOM   1483  C   VAL A 148      28.104 -17.278   4.434  1.00 10.00      A    C  
ATOM   1484  O   VAL A 148      28.362 -16.167   3.967  1.00 10.00      A    O  
ATOM   1485  N   ALA A 149      28.590 -18.397   3.922  1.00 10.00      A    N  
ATOM   1486  HN  ALA A 149      28.353 -19.255   4.334  1.00 10.00      A    H  
ATOM   1487  CA  ALA A 149      29.462 -18.383   2.761  1.00 10.00      A    C  
ATOM   1488  CB  ALA A 149      30.915 -18.265   3.189  1.00 10.00      A    C  
ATOM   1489  C   ALA A 149      29.267 -19.633   1.926  1.00 10.00      A    C  
ATOM   1490  O   ALA A 149      28.908 -20.688   2.448  1.00 10.00      A    O  
ATOM   1491  N   SER A 150      29.491 -19.502   0.631  1.00 10.00      A    N  
ATOM   1492  HN  SER A 150      29.746 -18.620   0.278  1.00 10.00      A    H  
ATOM   1493  CA  SER A 150      29.358 -20.619  -0.287  1.00 10.00      A    C  
ATOM   1494  CB  SER A 150      29.354 -20.113  -1.735  1.00 10.00      A    C  
ATOM   1495  OG  SER A 150      29.193 -21.178  -2.655  1.00 10.00      A    O  
ATOM   1496  HG  SER A 150      28.259 -21.418  -2.704  1.00 10.00      A    H  
ATOM   1497  C   SER A 150      30.489 -21.628  -0.079  1.00 10.00      A    C  
ATOM   1498  O   SER A 150      31.527 -21.305   0.502  1.00 10.00      A    O  
ATOM   1499  N   ASN A 151      30.289 -22.840  -0.574  1.00 10.00      A    N  
ATOM   1500  HN  ASN A 151      29.450 -23.027  -1.053  1.00 10.00      A    H  
ATOM   1501  CA  ASN A 151      31.285 -23.900  -0.448  1.00 10.00      A    C  
ATOM   1502  CB  ASN A 151      30.690 -25.264  -0.832  1.00 10.00      A    C  
ATOM   1503  CG  ASN A 151      30.235 -25.337  -2.281  1.00 10.00      A    C  
ATOM   1504  OD1 ASN A 151      29.814 -24.343  -2.869  1.00 10.00      A    O  
ATOM   1505  ND2 ASN A 151      30.312 -26.516  -2.867  1.00 10.00      A    N  
ATOM   1506 HD21 ASN A 151      30.653 -27.275  -2.347  1.00 10.00      A    H  
ATOM   1507 HD22 ASN A 151      30.020 -26.587  -3.801  1.00 10.00      A    H  
ATOM   1508  C   ASN A 151      32.519 -23.598  -1.296  1.00 10.00      A    C  
ATOM   1509  O   ASN A 151      33.614 -24.078  -1.013  1.00 10.00      A    O  
ATOM   1510  N   GLN A 152      32.332 -22.784  -2.326  1.00 10.00      A    N  
ATOM   1511  HN  GLN A 152      31.434 -22.429  -2.494  1.00 10.00      A    H  
ATOM   1512  CA  GLN A 152      33.418 -22.409  -3.220  1.00 10.00      A    C  
ATOM   1513  CB  GLN A 152      32.977 -22.555  -4.677  1.00 10.00      A    C  
ATOM   1514  CG  GLN A 152      32.610 -23.974  -5.075  1.00 10.00      A    C  
ATOM   1515  CD  GLN A 152      32.255 -24.100  -6.545  1.00 10.00      A    C  
ATOM   1516  OE1 GLN A 152      31.734 -23.169  -7.158  1.00 10.00      A    O  
ATOM   1517  NE2 GLN A 152      32.527 -25.261  -7.117  1.00 10.00      A    N  
ATOM   1518 HE21 GLN A 152      32.934 -25.965  -6.564  1.00 10.00      A    H  
ATOM   1519 HE22 GLN A 152      32.322 -25.373  -8.071  1.00 10.00      A    H  
ATOM   1520  C   GLN A 152      33.873 -20.975  -2.955  1.00 10.00      A    C  
ATOM   1521  O   GLN A 152      34.635 -20.396  -3.732  1.00 10.00      A    O  
ATOM   1522  N   ALA A 153      33.419 -20.410  -1.850  1.00 10.00      A    N  
ATOM   1523  HN  ALA A 153      32.839 -20.927  -1.250  1.00 10.00      A    H  
ATOM   1524  CA  ALA A 153      33.774 -19.046  -1.500  1.00 10.00      A    C  
ATOM   1525  CB  ALA A 153      32.555 -18.299  -0.986  1.00 10.00      A    C  
ATOM   1526  C   ALA A 153      34.885 -19.009  -0.461  1.00 10.00      A    C  
ATOM   1527  O   ALA A 153      34.841 -19.740   0.530  1.00 10.00      A    O  
ATOM   1528  N   ASP A 154      35.882 -18.166  -0.697  1.00 10.00      A    N  
ATOM   1529  HN  ASP A 154      35.868 -17.623  -1.513  1.00 10.00      A    H  
ATOM   1530  CA  ASP A 154      36.996 -18.021   0.233  1.00 10.00      A    C  
ATOM   1531  CB  ASP A 154      38.255 -17.531  -0.480  1.00 10.00      A    C  
ATOM   1532  CG  ASP A 154      39.375 -17.217   0.491  1.00 10.00      A    C  
ATOM   1533  OD1 ASP A 154      39.870 -18.148   1.154  1.00 10.00      A    O  
ATOM   1534  OD2 ASP A 154      39.758 -16.035   0.603  1.00 10.00      A    O  
ATOM   1535  C   ASP A 154      36.614 -17.058   1.351  1.00 10.00      A    C  
ATOM   1536  O   ASP A 154      36.304 -15.894   1.101  1.00 10.00      A    O  
ATOM   1537  N   VAL A 155      36.637 -17.550   2.579  1.00 10.00      A    N  
ATOM   1538  HN  VAL A 155      36.913 -18.483   2.711  1.00 10.00      A    H  
ATOM   1539  CA  VAL A 155      36.263 -16.748   3.738  1.00 10.00      A    C  
ATOM   1540  CB  VAL A 155      35.738 -17.634   4.889  1.00 10.00      A    C  
ATOM   1541  CG1 VAL A 155      34.512 -18.414   4.440  1.00 10.00      A    C  
ATOM   1542  CG2 VAL A 155      36.826 -18.576   5.388  1.00 10.00      A    C  
ATOM   1543  C   VAL A 155      37.416 -15.886   4.249  1.00 10.00      A    C  
ATOM   1544  O   VAL A 155      37.259 -15.135   5.215  1.00 10.00      A    O  
ATOM   1545  N   ASN A 156      38.568 -15.991   3.608  1.00 10.00      A    N  
ATOM   1546  HN  ASN A 156      38.638 -16.593   2.840  1.00 10.00      A    H  
ATOM   1547  CA  ASN A 156      39.731 -15.221   4.018  1.00 10.00      A    C  
ATOM   1548  CB  ASN A 156      41.029 -15.968   3.702  1.00 10.00      A    C  
ATOM   1549  CG  ASN A 156      41.102 -17.323   4.380  1.00 10.00      A    C  
ATOM   1550  OD1 ASN A 156      41.459 -17.427   5.553  1.00 10.00      A    O  
ATOM   1551  ND2 ASN A 156      40.758 -18.372   3.652  1.00 10.00      A    N  
ATOM   1552 HD21 ASN A 156      40.471 -18.219   2.716  1.00 10.00      A    H  
ATOM   1553 HD22 ASN A 156      40.807 -19.260   4.064  1.00 10.00      A    H  
ATOM   1554  C   ASN A 156      39.729 -13.838   3.382  1.00 10.00      A    C  
ATOM   1555  O   ASN A 156      39.916 -12.832   4.067  1.00 10.00      A    O  
ATOM   1556  N   THR A 157      39.513 -13.795   2.077  1.00 10.00      A    N  
ATOM   1557  HN  THR A 157      39.372 -14.638   1.587  1.00 10.00      A    H  
ATOM   1558  CA  THR A 157      39.480 -12.539   1.344  1.00 10.00      A    C  
ATOM   1559  CB  THR A 157      39.941 -12.731  -0.119  1.00 10.00      A    C  
ATOM   1560  OG1 THR A 157      39.258 -13.851  -0.701  1.00 10.00      A    O  
ATOM   1561  HG1 THR A 157      39.478 -14.658  -0.200  1.00 10.00      A    H  
ATOM   1562  CG2 THR A 157      41.442 -12.967  -0.195  1.00 10.00      A    C  
ATOM   1563  C   THR A 157      38.069 -11.952   1.343  1.00 10.00      A    C  
ATOM   1564  O   THR A 157      37.084 -12.684   1.231  1.00 10.00      A    O  
ATOM   1565  N   PRO A 158      37.949 -10.622   1.496  1.00 10.00      A    N  
ATOM   1566  CA  PRO A 158      36.649  -9.946   1.492  1.00 10.00      A    C  
ATOM   1567  CB  PRO A 158      36.999  -8.481   1.770  1.00 10.00      A    C  
ATOM   1568  CG  PRO A 158      38.434  -8.350   1.393  1.00 10.00      A    C  
ATOM   1569  CD  PRO A 158      39.063  -9.680   1.690  1.00 10.00      A    C  
ATOM   1570  C   PRO A 158      35.962 -10.079   0.135  1.00 10.00      A    C  
ATOM   1571  O   PRO A 158      36.623 -10.287  -0.886  1.00 10.00      A    O  
ATOM   1572  N   ALA A 159      34.643  -9.949   0.123  1.00 10.00      A    N  
ATOM   1573  HN  ALA A 159      34.171  -9.739   0.963  1.00 10.00      A    H  
ATOM   1574  CA  ALA A 159      33.878 -10.070  -1.108  1.00 10.00      A    C  
ATOM   1575  CB  ALA A 159      32.403 -10.302  -0.814  1.00 10.00      A    C  
ATOM   1576  C   ALA A 159      34.062  -8.842  -1.982  1.00 10.00      A    C  
ATOM   1577  O   ALA A 159      33.891  -7.708  -1.525  1.00 10.00      A    O  
ATOM   1578  N   ASP A 160      34.422  -9.071  -3.234  1.00 10.00      A    N  
ATOM   1579  HN  ASP A 160      34.564  -9.998  -3.528  1.00 10.00      A    H  
ATOM   1580  CA  ASP A 160      34.624  -7.985  -4.183  1.00 10.00      A    C  
ATOM   1581  CB  ASP A 160      35.572  -8.429  -5.301  1.00 10.00      A    C  
ATOM   1582  CG  ASP A 160      35.872  -7.339  -6.309  1.00 10.00      A    C  
ATOM   1583  OD1 ASP A 160      36.013  -6.164  -5.908  1.00 10.00      A    O  
ATOM   1584  OD2 ASP A 160      35.971  -7.657  -7.514  1.00 10.00      A    O  
ATOM   1585  C   ASP A 160      33.281  -7.519  -4.745  1.00 10.00      A    C  
ATOM   1586  O   ASP A 160      33.001  -7.646  -5.938  1.00 10.00      A    O  
ATOM   1587  N   ILE A 161      32.441  -7.005  -3.860  1.00 10.00      A    N  
ATOM   1588  HN  ILE A 161      32.722  -6.946  -2.919  1.00 10.00      A    H  
ATOM   1589  CA  ILE A 161      31.118  -6.520  -4.232  1.00 10.00      A    C  
ATOM   1590  CB  ILE A 161      30.009  -7.447  -3.676  1.00 10.00      A    C  
ATOM   1591  CG1 ILE A 161      30.220  -8.898  -4.127  1.00 10.00      A    C  
ATOM   1592  CG2 ILE A 161      28.624  -6.956  -4.079  1.00 10.00      A    C  
ATOM   1593  CD1 ILE A 161      30.051  -9.120  -5.617  1.00 10.00      A    C  
ATOM   1594  C   ILE A 161      30.911  -5.115  -3.676  1.00 10.00      A    C  
ATOM   1595  O   ILE A 161      31.344  -4.814  -2.565  1.00 10.00      A    O  
ATOM   1596  N   VAL A 162      30.269  -4.256  -4.455  1.00 10.00      A    N  
ATOM   1597  HN  VAL A 162      29.960  -4.550  -5.335  1.00 10.00      A    H  
ATOM   1598  CA  VAL A 162      30.005  -2.887  -4.031  1.00 10.00      A    C  
ATOM   1599  CB  VAL A 162      30.100  -1.898  -5.213  1.00 10.00      A    C  
ATOM   1600  CG1 VAL A 162      31.543  -1.757  -5.672  1.00 10.00      A    C  
ATOM   1601  CG2 VAL A 162      29.213  -2.349  -6.367  1.00 10.00      A    C  
ATOM   1602  C   VAL A 162      28.623  -2.779  -3.391  1.00 10.00      A    C  
ATOM   1603  O   VAL A 162      27.816  -3.704  -3.485  1.00 10.00      A    O  
ATOM   1604  N   ASP A 163      28.351  -1.649  -2.746  1.00 10.00      A    N  
ATOM   1605  HN  ASP A 163      29.029  -0.941  -2.713  1.00 10.00      A    H  
ATOM   1606  CA  ASP A 163      27.059  -1.433  -2.093  1.00 10.00      A    C  
ATOM   1607  CB  ASP A 163      27.186  -0.442  -0.929  1.00 10.00      A    C  
ATOM   1608  CG  ASP A 163      26.225  -0.749   0.205  1.00 10.00      A    C  
ATOM   1609  OD1 ASP A 163      25.044  -0.360   0.109  1.00 10.00      A    O  
ATOM   1610  OD2 ASP A 163      26.648  -1.386   1.194  1.00 10.00      A    O  
ATOM   1611  C   ASP A 163      26.024  -0.950  -3.108  1.00 10.00      A    C  
ATOM   1612  O   ASP A 163      26.358  -0.709  -4.273  1.00 10.00      A    O  
ATOM   1613  N   ARG A 164      24.777  -0.792  -2.676  1.00 10.00      A    N  
ATOM   1614  HN  ARG A 164      24.571  -0.947  -1.724  1.00 10.00      A    H  
ATOM   1615  CA  ARG A 164      23.717  -0.363  -3.579  1.00 10.00      A    C  
ATOM   1616  CB  ARG A 164      22.468  -1.236  -3.437  1.00 10.00      A    C  
ATOM   1617  CG  ARG A 164      21.496  -1.098  -4.597  1.00 10.00      A    C  
ATOM   1618  CD  ARG A 164      20.359  -2.099  -4.498  1.00 10.00      A    C  
ATOM   1619  NE  ARG A 164      19.576  -1.930  -3.275  1.00 10.00      A    N  
ATOM   1620  HE  ARG A 164      19.801  -2.517  -2.512  1.00 10.00      A    H  
ATOM   1621  CZ  ARG A 164      18.577  -1.055  -3.140  1.00 10.00      A    C  
ATOM   1622  NH1 ARG A 164      18.228  -0.268  -4.150  1.00 10.00      A    N  
ATOM   1623 HH11 ARG A 164      17.445   0.413  -4.034  1.00 10.00      A    H  
ATOM   1624 HH12 ARG A 164      18.732  -0.325  -5.065  1.00 10.00      A    H  
ATOM   1625  NH2 ARG A 164      17.920  -0.968  -1.990  1.00 10.00      A    N  
ATOM   1626 HH21 ARG A 164      18.176  -1.578  -1.187  1.00 10.00      A    H  
ATOM   1627 HH22 ARG A 164      17.138  -0.284  -1.886  1.00 10.00      A    H  
ATOM   1628  C   ARG A 164      23.374   1.115  -3.414  1.00 10.00      A    C  
ATOM   1629  O   ARG A 164      23.030   1.578  -2.323  1.00 10.00      A    O  
ATOM   1630  N   ASP A 165      23.457   1.840  -4.517  1.00 10.00      A    N  
ATOM   1631  HN  ASP A 165      23.716   1.397  -5.354  1.00 10.00      A    H  
ATOM   1632  CA  ASP A 165      23.172   3.269  -4.540  1.00 10.00      A    C  
ATOM   1633  CB  ASP A 165      24.040   3.939  -5.618  1.00 10.00      A    C  
ATOM   1634  CG  ASP A 165      24.007   5.454  -5.580  1.00 10.00      A    C  
ATOM   1635  OD1 ASP A 165      23.146   6.051  -6.254  1.00 10.00      A    O  
ATOM   1636  OD2 ASP A 165      24.852   6.056  -4.884  1.00 10.00      A    O  
ATOM   1637  C   ASP A 165      21.685   3.513  -4.817  1.00 10.00      A    C  
ATOM   1638  O   ASP A 165      21.053   2.762  -5.565  1.00 10.00      A    O  
ATOM   1639  N   PRO A 166      21.088   4.542  -4.186  1.00 10.00      A    N  
ATOM   1640  CA  PRO A 166      19.670   4.883  -4.388  1.00 10.00      A    C  
ATOM   1641  CB  PRO A 166      19.407   5.961  -3.331  1.00 10.00      A    C  
ATOM   1642  CG  PRO A 166      20.744   6.558  -3.062  1.00 10.00      A    C  
ATOM   1643  CD  PRO A 166      21.731   5.433  -3.200  1.00 10.00      A    C  
ATOM   1644  C   PRO A 166      19.403   5.443  -5.784  1.00 10.00      A    C  
ATOM   1645  O   PRO A 166      18.270   5.786  -6.121  1.00 10.00      A    O  
ATOM   1646  N   SER A 167      20.452   5.540  -6.586  1.00 10.00      A    N  
ATOM   1647  HN  SER A 167      21.337   5.265  -6.254  1.00 10.00      A    H  
ATOM   1648  CA  SER A 167      20.336   6.052  -7.942  1.00 10.00      A    C  
ATOM   1649  CB  SER A 167      20.822   7.503  -8.003  1.00 10.00      A    C  
ATOM   1650  OG  SER A 167      21.388   7.904  -6.762  1.00 10.00      A    O  
ATOM   1651  HG  SER A 167      22.021   7.225  -6.471  1.00 10.00      A    H  
ATOM   1652  C   SER A 167      21.114   5.178  -8.925  1.00 10.00      A    C  
ATOM   1653  O   SER A 167      21.840   5.682  -9.785  1.00 10.00      A    O  
ATOM   1654  N   SER A 168      20.959   3.867  -8.786  1.00 10.00      A    N  
ATOM   1655  HN  SER A 168      20.369   3.528  -8.077  1.00 10.00      A    H  
ATOM   1656  CA  SER A 168      21.629   2.917  -9.661  1.00 10.00      A    C  
ATOM   1657  CB  SER A 168      22.973   2.482  -9.070  1.00 10.00      A    C  
ATOM   1658  OG  SER A 168      22.816   1.955  -7.762  1.00 10.00      A    O  
ATOM   1659  HG  SER A 168      23.655   1.586  -7.468  1.00 10.00      A    H  
ATOM   1660  C   SER A 168      20.737   1.706  -9.943  1.00 10.00      A    C  
ATOM   1661  O   SER A 168      20.206   1.560 -11.043  1.00 10.00      A    O  
ATOM   1662  N   ASP A 169      20.561   0.845  -8.949  1.00 10.00      A    N  
ATOM   1663  HN  ASP A 169      20.999   1.013  -8.084  1.00 10.00      A    H  
ATOM   1664  CA  ASP A 169      19.727  -0.340  -9.115  1.00 10.00      A    C  
ATOM   1665  CB  ASP A 169      20.574  -1.593  -9.367  1.00 10.00      A    C  
ATOM   1666  CG  ASP A 169      19.955  -2.512 -10.407  1.00 10.00      A    C  
ATOM   1667  OD1 ASP A 169      18.767  -2.868 -10.266  1.00 10.00      A    O  
ATOM   1668  OD2 ASP A 169      20.652  -2.875 -11.382  1.00 10.00      A    O  
ATOM   1669  C   ASP A 169      18.804  -0.536  -7.918  1.00 10.00      A    C  
ATOM   1670  O   ASP A 169      19.009   0.063  -6.855  1.00 10.00      A    O  
ATOM   1671  N   GLU A 170      17.801  -1.381  -8.087  1.00 10.00      A    N  
ATOM   1672  HN  GLU A 170      17.722  -1.862  -8.944  1.00 10.00      A    H  
ATOM   1673  CA  GLU A 170      16.828  -1.644  -7.038  1.00 10.00      A    C  
ATOM   1674  CB  GLU A 170      15.442  -1.851  -7.656  1.00 10.00      A    C  
ATOM   1675  CG  GLU A 170      15.357  -3.049  -8.591  1.00 10.00      A    C  
ATOM   1676  CD  GLU A 170      13.935  -3.391  -8.988  1.00 10.00      A    C  
ATOM   1677  OE1 GLU A 170      13.023  -3.245  -8.145  1.00 10.00      A    O  
ATOM   1678  OE2 GLU A 170      13.722  -3.814 -10.145  1.00 10.00      A    O  
ATOM   1679  C   GLU A 170      17.215  -2.867  -6.210  1.00 10.00      A    C  
ATOM   1680  O   GLU A 170      18.182  -3.561  -6.520  1.00 10.00      A    O  
ATOM   1681  N   ALA A 171      16.457  -3.117  -5.150  1.00 10.00      A    N  
ATOM   1682  HN  ALA A 171      15.715  -2.511  -4.938  1.00 10.00      A    H  
ATOM   1683  CA  ALA A 171      16.702  -4.264  -4.287  1.00 10.00      A    C  
ATOM   1684  CB  ALA A 171      16.220  -3.980  -2.872  1.00 10.00      A    C  
ATOM   1685  C   ALA A 171      16.023  -5.507  -4.857  1.00 10.00      A    C  
ATOM   1686  O   ALA A 171      14.816  -5.696  -4.703  1.00 10.00      A    O  
ATOM   1687  N   ILE A 172      16.808  -6.335  -5.525  1.00 10.00      A    N  
ATOM   1688  HN  ILE A 172      17.766  -6.129  -5.592  1.00 10.00      A    H  
ATOM   1689  CA  ILE A 172      16.308  -7.558  -6.137  1.00 10.00      A    C  
ATOM   1690  CB  ILE A 172      17.413  -8.259  -6.968  1.00 10.00      A    C  
ATOM   1691  CG1 ILE A 172      17.998  -7.298  -8.009  1.00 10.00      A    C  
ATOM   1692  CG2 ILE A 172      16.882  -9.516  -7.646  1.00 10.00      A    C  
ATOM   1693  CD1 ILE A 172      19.323  -6.685  -7.608  1.00 10.00      A    C  
ATOM   1694  C   ILE A 172      15.785  -8.520  -5.070  1.00 10.00      A    C  
ATOM   1695  O   ILE A 172      16.465  -8.779  -4.076  1.00 10.00      A    O  
ATOM   1696  N   PRO A 173      14.547  -9.021  -5.245  1.00 10.00      A    N  
ATOM   1697  CA  PRO A 173      13.935  -9.973  -4.309  1.00 10.00      A    C  
ATOM   1698  CB  PRO A 173      12.681 -10.439  -5.051  1.00 10.00      A    C  
ATOM   1699  CG  PRO A 173      12.337  -9.298  -5.943  1.00 10.00      A    C  
ATOM   1700  CD  PRO A 173      13.646  -8.689  -6.362  1.00 10.00      A    C  
ATOM   1701  C   PRO A 173      14.862 -11.157  -4.039  1.00 10.00      A    C  
ATOM   1702  O   PRO A 173      15.406 -11.760  -4.969  1.00 10.00      A    O  
ATOM   1703  N   THR A 174      15.051 -11.462  -2.763  1.00 10.00      A    N  
ATOM   1704  HN  THR A 174      14.605 -10.924  -2.074  1.00 10.00      A    H  
ATOM   1705  CA  THR A 174      15.916 -12.553  -2.344  1.00 10.00      A    C  
ATOM   1706  CB  THR A 174      16.091 -12.539  -0.817  1.00 10.00      A    C  
ATOM   1707  OG1 THR A 174      16.040 -11.183  -0.356  1.00 10.00      A    O  
ATOM   1708  HG1 THR A 174      15.895 -11.179   0.597  1.00 10.00      A    H  
ATOM   1709  CG2 THR A 174      17.425 -13.148  -0.421  1.00 10.00      A    C  
ATOM   1710  C   THR A 174      15.390 -13.921  -2.775  1.00 10.00      A    C  
ATOM   1711  O   THR A 174      14.540 -14.516  -2.110  1.00 10.00      A    O  
ATOM   1712  N   ARG A 175      15.891 -14.405  -3.900  1.00 10.00      A    N  
ATOM   1713  HN  ARG A 175      16.541 -13.869  -4.404  1.00 10.00      A    H  
ATOM   1714  CA  ARG A 175      15.504 -15.709  -4.412  1.00 10.00      A    C  
ATOM   1715  CB  ARG A 175      15.541 -15.723  -5.943  1.00 10.00      A    C  
ATOM   1716  CG  ARG A 175      14.441 -14.920  -6.621  1.00 10.00      A    C  
ATOM   1717  CD  ARG A 175      14.584 -14.981  -8.136  1.00 10.00      A    C  
ATOM   1718  NE  ARG A 175      13.447 -14.373  -8.831  1.00 10.00      A    N  
ATOM   1719  HE  ARG A 175      12.600 -14.306  -8.332  1.00 10.00      A    H  
ATOM   1720  CZ  ARG A 175      13.494 -13.923 -10.090  1.00 10.00      A    C  
ATOM   1721  NH1 ARG A 175      14.615 -14.015 -10.795  1.00 10.00      A    N  
ATOM   1722 HH11 ARG A 175      14.651 -13.663 -11.781  1.00 10.00      A    H  
ATOM   1723 HH12 ARG A 175      15.465 -14.446 -10.374  1.00 10.00      A    H  
ATOM   1724  NH2 ARG A 175      12.410 -13.391 -10.646  1.00 10.00      A    N  
ATOM   1725 HH21 ARG A 175      12.444 -13.035 -11.629  1.00 10.00      A    H  
ATOM   1726 HH22 ARG A 175      11.517 -13.327 -10.108  1.00 10.00      A    H  
ATOM   1727  C   ARG A 175      16.463 -16.762  -3.875  1.00 10.00      A    C  
ATOM   1728  O   ARG A 175      17.675 -16.663  -4.072  1.00 10.00      A    O  
ATOM   1729  N   PHE A 176      15.932 -17.756  -3.182  1.00 10.00      A    N  
ATOM   1730  HN  PHE A 176      14.960 -17.785  -3.045  1.00 10.00      A    H  
ATOM   1731  CA  PHE A 176      16.763 -18.813  -2.626  1.00 10.00      A    C  
ATOM   1732  CB  PHE A 176      16.335 -19.165  -1.201  1.00 10.00      A    C  
ATOM   1733  CG  PHE A 176      17.029 -18.344  -0.151  1.00 10.00      A    C  
ATOM   1734  CD1 PHE A 176      18.309 -18.669   0.265  1.00 10.00      A    C  
ATOM   1735  CD2 PHE A 176      16.404 -17.248   0.419  1.00 10.00      A    C  
ATOM   1736  CE1 PHE A 176      18.955 -17.919   1.229  1.00 10.00      A    C  
ATOM   1737  CE2 PHE A 176      17.043 -16.493   1.384  1.00 10.00      A    C  
ATOM   1738  CZ  PHE A 176      18.320 -16.829   1.790  1.00 10.00      A    C  
ATOM   1739  C   PHE A 176      16.749 -20.046  -3.516  1.00 10.00      A    C  
ATOM   1740  O   PHE A 176      15.690 -20.497  -3.953  1.00 10.00      A    O  
ATOM   1741  N   PRO A 177      17.936 -20.593  -3.808  1.00 10.00      A    N  
ATOM   1742  CA  PRO A 177      18.078 -21.781  -4.655  1.00 10.00      A    C  
ATOM   1743  CB  PRO A 177      19.597 -21.976  -4.765  1.00 10.00      A    C  
ATOM   1744  CG  PRO A 177      20.188 -20.673  -4.346  1.00 10.00      A    C  
ATOM   1745  CD  PRO A 177      19.237 -20.097  -3.340  1.00 10.00      A    C  
ATOM   1746  C   PRO A 177      17.437 -23.012  -4.020  1.00 10.00      A    C  
ATOM   1747  O   PRO A 177      17.536 -23.216  -2.805  1.00 10.00      A    O  
ATOM   1748  N   PRO A 178      16.760 -23.837  -4.834  1.00 10.00      A    N  
ATOM   1749  CA  PRO A 178      16.103 -25.062  -4.363  1.00 10.00      A    C  
ATOM   1750  CB  PRO A 178      15.613 -25.722  -5.654  1.00 10.00      A    C  
ATOM   1751  CG  PRO A 178      15.475 -24.599  -6.620  1.00 10.00      A    C  
ATOM   1752  CD  PRO A 178      16.569 -23.630  -6.280  1.00 10.00      A    C  
ATOM   1753  C   PRO A 178      17.077 -25.984  -3.632  1.00 10.00      A    C  
ATOM   1754  O   PRO A 178      18.130 -26.344  -4.162  1.00 10.00      A    O  
ATOM   1755  N   GLY A 179      16.732 -26.344  -2.408  1.00 10.00      A    N  
ATOM   1756  HN  GLY A 179      15.890 -26.014  -2.029  1.00 10.00      A    H  
ATOM   1757  CA  GLY A 179      17.582 -27.205  -1.622  1.00 10.00      A    C  
ATOM   1758  C   GLY A 179      18.077 -26.493  -0.387  1.00 10.00      A    C  
ATOM   1759  O   GLY A 179      18.579 -27.120   0.544  1.00 10.00      A    O  
ATOM   1760  N   THR A 180      17.938 -25.172  -0.389  1.00 10.00      A    N  
ATOM   1761  HN  THR A 180      17.539 -24.735  -1.171  1.00 10.00      A    H  
ATOM   1762  CA  THR A 180      18.358 -24.356   0.739  1.00 10.00      A    C  
ATOM   1763  CB  THR A 180      18.596 -22.892   0.309  1.00 10.00      A    C  
ATOM   1764  OG1 THR A 180      19.363 -22.868  -0.905  1.00 10.00      A    O  
ATOM   1765  HG1 THR A 180      18.764 -22.962  -1.661  1.00 10.00      A    H  
ATOM   1766  CG2 THR A 180      19.347 -22.126   1.388  1.00 10.00      A    C  
ATOM   1767  C   THR A 180      17.291 -24.401   1.830  1.00 10.00      A    C  
ATOM   1768  O   THR A 180      16.123 -24.077   1.587  1.00 10.00      A    O  
ATOM   1769  N   VAL A 181      17.687 -24.827   3.019  1.00 10.00      A    N  
ATOM   1770  HN  VAL A 181      18.629 -25.078   3.151  1.00 10.00      A    H  
ATOM   1771  CA  VAL A 181      16.762 -24.922   4.139  1.00 10.00      A    C  
ATOM   1772  CB  VAL A 181      17.169 -26.037   5.123  1.00 10.00      A    C  
ATOM   1773  CG1 VAL A 181      16.061 -26.285   6.139  1.00 10.00      A    C  
ATOM   1774  CG2 VAL A 181      17.504 -27.316   4.370  1.00 10.00      A    C  
ATOM   1775  C   VAL A 181      16.675 -23.592   4.875  1.00 10.00      A    C  
ATOM   1776  O   VAL A 181      17.673 -23.092   5.399  1.00 10.00      A    O  
ATOM   1777  N   LEU A 182      15.482 -23.019   4.897  1.00 10.00      A    N  
ATOM   1778  HN  LEU A 182      14.729 -23.467   4.458  1.00 10.00      A    H  
ATOM   1779  CA  LEU A 182      15.254 -21.746   5.561  1.00 10.00      A    C  
ATOM   1780  CB  LEU A 182      14.172 -20.956   4.822  1.00 10.00      A    C  
ATOM   1781  CG  LEU A 182      14.493 -20.574   3.376  1.00 10.00      A    C  
ATOM   1782  CD1 LEU A 182      13.267 -19.992   2.694  1.00 10.00      A    C  
ATOM   1783  CD2 LEU A 182      15.655 -19.592   3.324  1.00 10.00      A    C  
ATOM   1784  C   LEU A 182      14.844 -21.966   7.013  1.00 10.00      A    C  
ATOM   1785  O   LEU A 182      14.164 -22.942   7.324  1.00 10.00      A    O  
ATOM   1786  N   PRO A 183      15.270 -21.071   7.918  1.00 10.00      A    N  
ATOM   1787  CA  PRO A 183      14.938 -21.168   9.345  1.00 10.00      A    C  
ATOM   1788  CB  PRO A 183      15.661 -19.967   9.969  1.00 10.00      A    C  
ATOM   1789  CG  PRO A 183      15.895 -19.033   8.834  1.00 10.00      A    C  
ATOM   1790  CD  PRO A 183      16.110 -19.900   7.630  1.00 10.00      A    C  
ATOM   1791  C   PRO A 183      13.432 -21.067   9.590  1.00 10.00      A    C  
ATOM   1792  O   PRO A 183      12.688 -20.520   8.768  1.00 10.00      A    O  
ATOM   1793  N   GLN A 184      12.988 -21.599  10.719  1.00 10.00      A    N  
ATOM   1794  HN  GLN A 184      13.627 -22.006  11.340  1.00 10.00      A    H  
ATOM   1795  CA  GLN A 184      11.575 -21.580  11.069  1.00 10.00      A    C  
ATOM   1796  CB  GLN A 184      11.251 -22.702  12.058  1.00 10.00      A    C  
ATOM   1797  CG  GLN A 184      11.465 -24.104  11.516  1.00 10.00      A    C  
ATOM   1798  CD  GLN A 184      10.962 -25.172  12.469  1.00 10.00      A    C  
ATOM   1799  OE1 GLN A 184      10.958 -24.984  13.686  1.00 10.00      A    O  
ATOM   1800  NE2 GLN A 184      10.535 -26.298  11.927  1.00 10.00      A    N  
ATOM   1801 HE21 GLN A 184      10.565 -26.381  10.949  1.00 10.00      A    H  
ATOM   1802 HE22 GLN A 184      10.207 -27.004  12.522  1.00 10.00      A    H  
ATOM   1803  C   GLN A 184      11.176 -20.244  11.680  1.00 10.00      A    C  
ATOM   1804  O   GLN A 184      11.959 -19.617  12.390  1.00 10.00      A    O  
ATOM   1805  N   GLY A 185       9.957 -19.814  11.388  1.00 10.00      A    N  
ATOM   1806  HN  GLY A 185       9.391 -20.345  10.785  1.00 10.00      A    H  
ATOM   1807  CA  GLY A 185       9.456 -18.569  11.931  1.00 10.00      A    C  
ATOM   1808  C   GLY A 185      10.007 -17.355  11.222  1.00 10.00      A    C  
ATOM   1809  O   GLY A 185       9.918 -16.237  11.730  1.00 10.00      A    O  
ATOM   1810  N   TYR A 186      10.553 -17.569  10.038  1.00 10.00      A    N  
ATOM   1811  HN  TYR A 186      10.564 -18.481   9.675  1.00 10.00      A    H  
ATOM   1812  CA  TYR A 186      11.127 -16.488   9.257  1.00 10.00      A    C  
ATOM   1813  CB  TYR A 186      12.650 -16.638   9.183  1.00 10.00      A    C  
ATOM   1814  CG  TYR A 186      13.366 -16.219  10.446  1.00 10.00      A    C  
ATOM   1815  CD1 TYR A 186      13.617 -14.881  10.708  1.00 10.00      A    C  
ATOM   1816  CD2 TYR A 186      13.791 -17.159  11.375  1.00 10.00      A    C  
ATOM   1817  CE1 TYR A 186      14.267 -14.491  11.860  1.00 10.00      A    C  
ATOM   1818  CE2 TYR A 186      14.444 -16.777  12.532  1.00 10.00      A    C  
ATOM   1819  CZ  TYR A 186      14.680 -15.441  12.768  1.00 10.00      A    C  
ATOM   1820  OH  TYR A 186      15.328 -15.048  13.919  1.00 10.00      A    O  
ATOM   1821  HH  TYR A 186      14.714 -14.558  14.484  1.00 10.00      A    H  
ATOM   1822  C   TYR A 186      10.529 -16.445   7.857  1.00 10.00      A    C  
ATOM   1823  O   TYR A 186      10.383 -17.479   7.203  1.00 10.00      A    O  
ATOM   1824  N   TYR A 187      10.169 -15.250   7.408  1.00 10.00      A    N  
ATOM   1825  HN  TYR A 187      10.293 -14.461   7.982  1.00 10.00      A    H  
ATOM   1826  CA  TYR A 187       9.599 -15.075   6.083  1.00 10.00      A    C  
ATOM   1827  CB  TYR A 187       8.065 -14.965   6.140  1.00 10.00      A    C  
ATOM   1828  CG  TYR A 187       7.532 -13.603   6.536  1.00 10.00      A    C  
ATOM   1829  CD1 TYR A 187       7.488 -13.205   7.865  1.00 10.00      A    C  
ATOM   1830  CD2 TYR A 187       7.066 -12.714   5.573  1.00 10.00      A    C  
ATOM   1831  CE1 TYR A 187       6.999 -11.965   8.227  1.00 10.00      A    C  
ATOM   1832  CE2 TYR A 187       6.577 -11.471   5.925  1.00 10.00      A    C  
ATOM   1833  CZ  TYR A 187       6.544 -11.101   7.252  1.00 10.00      A    C  
ATOM   1834  OH  TYR A 187       6.057  -9.862   7.606  1.00 10.00      A    O  
ATOM   1835  HH  TYR A 187       6.618  -9.479   8.290  1.00 10.00      A    H  
ATOM   1836  C   TYR A 187      10.213 -13.867   5.387  1.00 10.00      A    C  
ATOM   1837  O   TYR A 187      10.442 -12.828   6.005  1.00 10.00      A    O  
ATOM   1838  N   ILE A 188      10.501 -14.016   4.107  1.00 10.00      A    N  
ATOM   1839  HN  ILE A 188      10.320 -14.876   3.673  1.00 10.00      A    H  
ATOM   1840  CA  ILE A 188      11.084 -12.932   3.332  1.00 10.00      A    C  
ATOM   1841  CB  ILE A 188      11.840 -13.473   2.100  1.00 10.00      A    C  
ATOM   1842  CG1 ILE A 188      12.710 -14.673   2.486  1.00 10.00      A    C  
ATOM   1843  CG2 ILE A 188      12.689 -12.378   1.467  1.00 10.00      A    C  
ATOM   1844  CD1 ILE A 188      13.303 -15.410   1.304  1.00 10.00      A    C  
ATOM   1845  C   ILE A 188       9.994 -11.976   2.865  1.00 10.00      A    C  
ATOM   1846  O   ILE A 188       8.902 -12.410   2.489  1.00 10.00      A    O  
ATOM   1847  N   GLU A 189      10.288 -10.679   2.909  1.00 10.00      A    N  
ATOM   1848  HN  GLU A 189      11.171 -10.399   3.241  1.00 10.00      A    H  
ATOM   1849  CA  GLU A 189       9.338  -9.661   2.476  1.00 10.00      A    C  
ATOM   1850  CB  GLU A 189       9.854  -8.266   2.843  1.00 10.00      A    C  
ATOM   1851  CG  GLU A 189       9.995  -8.019   4.337  1.00 10.00      A    C  
ATOM   1852  CD  GLU A 189       8.667  -7.772   5.026  1.00 10.00      A    C  
ATOM   1853  OE1 GLU A 189       8.546  -8.093   6.228  1.00 10.00      A    O  
ATOM   1854  OE2 GLU A 189       7.742  -7.237   4.376  1.00 10.00      A    O  
ATOM   1855  C   GLU A 189       9.125  -9.757   0.968  1.00 10.00      A    C  
ATOM   1856  O   GLU A 189      10.039  -9.492   0.187  1.00 10.00      A    O  
ATOM   1857  N   GLY A 190       7.924 -10.151   0.568  1.00 10.00      A    N  
ATOM   1858  HN  GLY A 190       7.238 -10.358   1.237  1.00 10.00      A    H  
ATOM   1859  CA  GLY A 190       7.620 -10.289  -0.844  1.00 10.00      A    C  
ATOM   1860  C   GLY A 190       8.012 -11.659  -1.360  1.00 10.00      A    C  
ATOM   1861  O   GLY A 190       8.507 -11.798  -2.479  1.00 10.00      A    O  
ATOM   1862  N   SER A 191       7.764 -12.673  -0.542  1.00 10.00      A    N  
ATOM   1863  HN  SER A 191       7.337 -12.491   0.322  1.00 10.00      A    H  
ATOM   1864  CA  SER A 191       8.098 -14.051  -0.880  1.00 10.00      A    C  
ATOM   1865  CB  SER A 191       8.226 -14.885   0.400  1.00 10.00      A    C  
ATOM   1866  OG  SER A 191       7.369 -14.391   1.420  1.00 10.00      A    O  
ATOM   1867  HG  SER A 191       7.820 -13.685   1.908  1.00 10.00      A    H  
ATOM   1868  C   SER A 191       7.073 -14.679  -1.826  1.00 10.00      A    C  
ATOM   1869  O   SER A 191       7.049 -15.898  -2.004  1.00 10.00      A    O  
ATOM   1870  N   GLY A 192       6.226 -13.850  -2.426  1.00 10.00      A    N  
ATOM   1871  HN  GLY A 192       6.286 -12.887  -2.247  1.00 10.00      A    H  
ATOM   1872  CA  GLY A 192       5.227 -14.351  -3.345  1.00 10.00      A    C  
ATOM   1873  C   GLY A 192       5.848 -14.805  -4.650  1.00 10.00      A    C  
ATOM   1874  O   GLY A 192       6.311 -13.980  -5.443  1.00 10.00      A    O  
ATOM   1875  N   ARG A 193       5.881 -16.115  -4.864  1.00 10.00      A    N  
ATOM   1876  HN  ARG A 193       5.506 -16.720  -4.186  1.00 10.00      A    H  
ATOM   1877  CA  ARG A 193       6.454 -16.678  -6.081  1.00 10.00      A    C  
ATOM   1878  CB  ARG A 193       6.487 -18.206  -6.005  1.00 10.00      A    C  
ATOM   1879  CG  ARG A 193       7.527 -18.755  -5.043  1.00 10.00      A    C  
ATOM   1880  CD  ARG A 193       7.474 -20.273  -4.976  1.00 10.00      A    C  
ATOM   1881  NE  ARG A 193       8.609 -20.832  -4.237  1.00 10.00      A    N  
ATOM   1882  HE  ARG A 193       9.303 -20.200  -3.933  1.00 10.00      A    H  
ATOM   1883  CZ  ARG A 193       8.754 -22.127  -3.947  1.00 10.00      A    C  
ATOM   1884  NH1 ARG A 193       7.836 -23.011  -4.330  1.00 10.00      A    N  
ATOM   1885 HH11 ARG A 193       6.993 -22.696  -4.860  1.00 10.00      A    H  
ATOM   1886 HH12 ARG A 193       7.952 -24.022  -4.100  1.00 10.00      A    H  
ATOM   1887  NH2 ARG A 193       9.828 -22.539  -3.279  1.00 10.00      A    N  
ATOM   1888 HH21 ARG A 193       9.949 -23.549  -3.050  1.00 10.00      A    H  
ATOM   1889 HH22 ARG A 193      10.555 -21.851  -2.981  1.00 10.00      A    H  
ATOM   1890  C   ARG A 193       5.666 -16.231  -7.305  1.00 10.00      A    C  
ATOM   1891  O   ARG A 193       4.545 -16.685  -7.533  1.00 10.00      A    O  
ATOM   1892  N   SER A 194       6.253 -15.334  -8.086  1.00 10.00      A    N  
ATOM   1893  HN  SER A 194       7.151 -15.011  -7.855  1.00 10.00      A    H  
ATOM   1894  CA  SER A 194       5.603 -14.819  -9.279  1.00 10.00      A    C  
ATOM   1895  CB  SER A 194       6.201 -13.465  -9.655  1.00 10.00      A    C  
ATOM   1896  OG  SER A 194       6.464 -12.695  -8.491  1.00 10.00      A    O  
ATOM   1897  HG  SER A 194       6.087 -13.143  -7.722  1.00 10.00      A    H  
ATOM   1898  C   SER A 194       5.719 -15.803 -10.441  1.00 10.00      A    C  
ATOM   1899  O   SER A 194       6.446 -15.566 -11.406  1.00 10.00      A    O  
ATOM   1900  N   ALA A 195       5.013 -16.919 -10.329  1.00 10.00      A    N  
ATOM   1901  HN  ALA A 195       4.470 -17.061  -9.523  1.00 10.00      A    H  
ATOM   1902  CA  ALA A 195       5.026 -17.940 -11.363  1.00 10.00      A    C  
ATOM   1903  CB  ALA A 195       4.595 -19.280 -10.785  1.00 10.00      A    C  
ATOM   1904  C   ALA A 195       4.116 -17.546 -12.520  1.00 10.00      A    C  
ATOM   1905  O   ALA A 195       2.927 -17.287 -12.325  1.00 10.00      A    O  
ATOM   1906  N   PRO A 196       4.660 -17.496 -13.740  1.00 10.00      A    N  
ATOM   1907  CA  PRO A 196       3.893 -17.130 -14.930  1.00 10.00      A    C  
ATOM   1908  CB  PRO A 196       4.972 -16.895 -15.988  1.00 10.00      A    C  
ATOM   1909  CG  PRO A 196       6.107 -17.760 -15.560  1.00 10.00      A    C  
ATOM   1910  CD  PRO A 196       6.070 -17.790 -14.057  1.00 10.00      A    C  
ATOM   1911  C   PRO A 196       2.947 -18.245 -15.374  1.00 10.00      A    C  
ATOM   1912  O   PRO A 196       3.312 -19.426 -15.370  1.00 10.00      A    O  
ATOM   1913  N   ASN A 197       1.735 -17.860 -15.755  1.00 10.00      A    N  
ATOM   1914  HN  ASN A 197       1.509 -16.904 -15.732  1.00 10.00      A    H  
ATOM   1915  CA  ASN A 197       0.735 -18.818 -16.212  1.00 10.00      A    C  
ATOM   1916  CB  ASN A 197      -0.636 -18.151 -16.384  1.00 10.00      A    C  
ATOM   1917  CG  ASN A 197      -1.713 -19.130 -16.824  1.00 10.00      A    C  
ATOM   1918  OD1 ASN A 197      -1.655 -20.323 -16.515  1.00 10.00      A    O  
ATOM   1919  ND2 ASN A 197      -2.701 -18.637 -17.556  1.00 10.00      A    N  
ATOM   1920 HD21 ASN A 197      -2.686 -17.680 -17.776  1.00 10.00      A    H  
ATOM   1921 HD22 ASN A 197      -3.413 -19.251 -17.845  1.00 10.00      A    H  
ATOM   1922  C   ASN A 197       1.180 -19.459 -17.520  1.00 10.00      A    C  
ATOM   1923  O   ASN A 197       1.056 -18.866 -18.596  1.00 10.00      A    O  
ATOM   1924  N   SER A 198       1.716 -20.664 -17.412  1.00 10.00      A    N  
ATOM   1925  HN  SER A 198       1.781 -21.077 -16.527  1.00 10.00      A    H  
ATOM   1926  CA  SER A 198       2.199 -21.396 -18.564  1.00 10.00      A    C  
ATOM   1927  CB  SER A 198       3.615 -21.913 -18.292  1.00 10.00      A    C  
ATOM   1928  OG  SER A 198       4.410 -20.904 -17.681  1.00 10.00      A    O  
ATOM   1929  HG  SER A 198       3.936 -20.537 -16.925  1.00 10.00      A    H  
ATOM   1930  C   SER A 198       1.257 -22.550 -18.894  1.00 10.00      A    C  
ATOM   1931  O   SER A 198       1.033 -23.435 -18.066  1.00 10.00      A    O  
ATOM   1932  N   ARG A 199       0.697 -22.522 -20.097  1.00 10.00      A    N  
ATOM   1933  HN  ARG A 199       0.910 -21.781 -20.706  1.00 10.00      A    H  
ATOM   1934  CA  ARG A 199      -0.221 -23.559 -20.541  1.00 10.00      A    C  
ATOM   1935  CB  ARG A 199      -1.025 -23.078 -21.754  1.00 10.00      A    C  
ATOM   1936  CG  ARG A 199      -1.773 -21.777 -21.519  1.00 10.00      A    C  
ATOM   1937  CD  ARG A 199      -2.414 -21.266 -22.795  1.00 10.00      A    C  
ATOM   1938  NE  ARG A 199      -2.760 -19.849 -22.699  1.00 10.00      A    N  
ATOM   1939  HE  ARG A 199      -3.338 -19.575 -21.950  1.00 10.00      A    H  
ATOM   1940  CZ  ARG A 199      -2.345 -18.923 -23.562  1.00 10.00      A    C  
ATOM   1941  NH1 ARG A 199      -1.570 -19.262 -24.583  1.00 10.00      A    N  
ATOM   1942 HH11 ARG A 199      -1.279 -20.257 -24.715  1.00 10.00      A    H  
ATOM   1943 HH12 ARG A 199      -1.246 -18.536 -25.260  1.00 10.00      A    H  
ATOM   1944  NH2 ARG A 199      -2.703 -17.658 -23.401  1.00 10.00      A    N  
ATOM   1945 HH21 ARG A 199      -3.311 -17.383 -22.598  1.00 10.00      A    H  
ATOM   1946 HH22 ARG A 199      -2.381 -16.929 -24.075  1.00 10.00      A    H  
ATOM   1947  C   ARG A 199       0.533 -24.838 -20.878  1.00 10.00      A    C  
ATOM   1948  O   ARG A 199       1.286 -24.894 -21.855  1.00 10.00      A    O  
ATOM   1949  N   SER A 200       0.344 -25.849 -20.049  1.00 10.00      A    N  
ATOM   1950  HN  SER A 200      -0.238 -25.721 -19.271  1.00 10.00      A    H  
ATOM   1951  CA  SER A 200       0.984 -27.139 -20.244  1.00 10.00      A    C  
ATOM   1952  CB  SER A 200       0.724 -28.035 -19.030  1.00 10.00      A    C  
ATOM   1953  OG  SER A 200       0.961 -27.328 -17.821  1.00 10.00      A    O  
ATOM   1954  HG  SER A 200       0.146 -26.895 -17.537  1.00 10.00      A    H  
ATOM   1955  C   SER A 200       0.475 -27.804 -21.522  1.00 10.00      A    C  
ATOM   1956  O   SER A 200      -0.733 -27.896 -21.746  1.00 10.00      A    O  
ATOM   1957  N   THR A 201       1.397 -28.262 -22.358  1.00 10.00      A    N  
ATOM   1958  HN  THR A 201       2.347 -28.152 -22.135  1.00 10.00      A    H  
ATOM   1959  CA  THR A 201       1.047 -28.911 -23.613  1.00 10.00      A    C  
ATOM   1960  CB  THR A 201       2.198 -28.785 -24.625  1.00 10.00      A    C  
ATOM   1961  OG1 THR A 201       3.308 -28.129 -23.993  1.00 10.00      A    O  
ATOM   1962  HG1 THR A 201       3.809 -27.642 -24.659  1.00 10.00      A    H  
ATOM   1963  CG2 THR A 201       1.751 -27.972 -25.829  1.00 10.00      A    C  
ATOM   1964  C   THR A 201       0.706 -30.389 -23.417  1.00 10.00      A    C  
ATOM   1965  O   THR A 201       0.652 -31.153 -24.383  1.00 10.00      A    O  
ATOM   1966  N   SER A 202       0.488 -30.785 -22.166  1.00 10.00      A    N  
ATOM   1967  HN  SER A 202       0.570 -30.133 -21.440  1.00 10.00      A    H  
ATOM   1968  CA  SER A 202       0.140 -32.158 -21.836  1.00 10.00      A    C  
ATOM   1969  CB  SER A 202       0.149 -32.324 -20.315  1.00 10.00      A    C  
ATOM   1970  OG  SER A 202       1.009 -31.365 -19.713  1.00 10.00      A    O  
ATOM   1971  HG  SER A 202       1.632 -31.817 -19.127  1.00 10.00      A    H  
ATOM   1972  C   SER A 202      -1.239 -32.496 -22.403  1.00 10.00      A    C  
ATOM   1973  O   SER A 202      -2.267 -32.206 -21.788  1.00 10.00      A    O  
ATOM   1974  N   ARG A 203      -1.253 -33.094 -23.587  1.00 10.00      A    N  
ATOM   1975  HN  ARG A 203      -0.400 -33.295 -24.033  1.00 10.00      A    H  
ATOM   1976  CA  ARG A 203      -2.499 -33.444 -24.252  1.00 10.00      A    C  
ATOM   1977  CB  ARG A 203      -2.534 -32.825 -25.650  1.00 10.00      A    C  
ATOM   1978  CG  ARG A 203      -2.525 -31.306 -25.641  1.00 10.00      A    C  
ATOM   1979  CD  ARG A 203      -2.089 -30.741 -26.980  1.00 10.00      A    C  
ATOM   1980  NE  ARG A 203      -2.069 -29.279 -26.964  1.00 10.00      A    N  
ATOM   1981  HE  ARG A 203      -2.044 -28.841 -26.081  1.00 10.00      A    H  
ATOM   1982  CZ  ARG A 203      -2.068 -28.518 -28.057  1.00 10.00      A    C  
ATOM   1983  NH1 ARG A 203      -2.084 -29.082 -29.260  1.00 10.00      A    N  
ATOM   1984 HH11 ARG A 203      -2.080 -28.489 -30.121  1.00 10.00      A    H  
ATOM   1985 HH12 ARG A 203      -2.096 -30.120 -29.352  1.00 10.00      A    H  
ATOM   1986  NH2 ARG A 203      -2.063 -27.195 -27.942  1.00 10.00      A    N  
ATOM   1987 HH21 ARG A 203      -2.056 -26.750 -26.995  1.00 10.00      A    H  
ATOM   1988 HH22 ARG A 203      -2.062 -26.595 -28.796  1.00 10.00      A    H  
ATOM   1989  C   ARG A 203      -2.686 -34.954 -24.332  1.00 10.00      A    C  
ATOM   1990  O   ARG A 203      -3.296 -35.468 -25.273  1.00 10.00      A    O  
ATOM   1991  N   THR A 204      -2.167 -35.660 -23.341  1.00 10.00      A    N  
ATOM   1992  HN  THR A 204      -1.699 -35.194 -22.615  1.00 10.00      A    H  
ATOM   1993  CA  THR A 204      -2.287 -37.108 -23.290  1.00 10.00      A    C  
ATOM   1994  CB  THR A 204      -1.079 -37.742 -22.577  1.00 10.00      A    C  
ATOM   1995  OG1 THR A 204       0.073 -36.917 -22.804  1.00 10.00      A    O  
ATOM   1996  HG1 THR A 204      -0.007 -36.499 -23.673  1.00 10.00      A    H  
ATOM   1997  CG2 THR A 204      -0.804 -39.135 -23.119  1.00 10.00      A    C  
ATOM   1998  C   THR A 204      -3.575 -37.488 -22.565  1.00 10.00      A    C  
ATOM   1999  O   THR A 204      -3.551 -37.946 -21.422  1.00 10.00      A    O  
ATOM   2000  N   SER A 205      -4.693 -37.255 -23.230  1.00 10.00      A    N  
ATOM   2001  HN  SER A 205      -4.641 -36.862 -24.127  1.00 10.00      A    H  
ATOM   2002  CA  SER A 205      -5.999 -37.555 -22.675  1.00 10.00      A    C  
ATOM   2003  CB  SER A 205      -7.080 -36.957 -23.576  1.00 10.00      A    C  
ATOM   2004  OG  SER A 205      -6.583 -35.819 -24.265  1.00 10.00      A    O  
ATOM   2005  HG  SER A 205      -7.034 -35.741 -25.114  1.00 10.00      A    H  
ATOM   2006  C   SER A 205      -6.198 -39.062 -22.536  1.00 10.00      A    C  
ATOM   2007  O   SER A 205      -6.438 -39.766 -23.520  1.00 10.00      A    O  
ATOM   2008  N   SER A 206      -6.077 -39.555 -21.314  1.00 10.00      A    N  
ATOM   2009  HN  SER A 206      -5.859 -38.950 -20.572  1.00 10.00      A    H  
ATOM   2010  CA  SER A 206      -6.243 -40.969 -21.042  1.00 10.00      A    C  
ATOM   2011  CB  SER A 206      -5.816 -41.269 -19.606  1.00 10.00      A    C  
ATOM   2012  OG  SER A 206      -4.623 -40.572 -19.285  1.00 10.00      A    O  
ATOM   2013  HG  SER A 206      -3.926 -41.208 -19.084  1.00 10.00      A    H  
ATOM   2014  C   SER A 206      -7.691 -41.392 -21.261  1.00 10.00      A    C  
ATOM   2015  O   SER A 206      -8.601 -40.877 -20.615  1.00 10.00      A    O  
ATOM   2016  N   ARG A 207      -7.896 -42.323 -22.182  1.00 10.00      A    N  
ATOM   2017  HN  ARG A 207      -7.128 -42.690 -22.673  1.00 10.00      A    H  
ATOM   2018  CA  ARG A 207      -9.231 -42.815 -22.489  1.00 10.00      A    C  
ATOM   2019  CB  ARG A 207      -9.428 -42.916 -24.004  1.00 10.00      A    C  
ATOM   2020  CG  ARG A 207      -9.760 -41.597 -24.680  1.00 10.00      A    C  
ATOM   2021  CD  ARG A 207      -9.901 -41.773 -26.182  1.00 10.00      A    C  
ATOM   2022  NE  ARG A 207     -10.638 -40.668 -26.799  1.00 10.00      A    N  
ATOM   2023  HE  ARG A 207     -10.810 -39.876 -26.240  1.00 10.00      A    H  
ATOM   2024  CZ  ARG A 207     -11.080 -40.679 -28.057  1.00 10.00      A    C  
ATOM   2025  NH1 ARG A 207     -10.851 -41.734 -28.831  1.00 10.00      A    N  
ATOM   2026 HH11 ARG A 207     -11.196 -41.749 -29.818  1.00 10.00      A    H  
ATOM   2027 HH12 ARG A 207     -10.326 -42.554 -28.458  1.00 10.00      A    H  
ATOM   2028  NH2 ARG A 207     -11.745 -39.635 -28.541  1.00 10.00      A    N  
ATOM   2029 HH21 ARG A 207     -11.930 -38.799 -27.940  1.00 10.00      A    H  
ATOM   2030 HH22 ARG A 207     -12.089 -39.648 -29.527  1.00 10.00      A    H  
ATOM   2031  C   ARG A 207      -9.472 -44.169 -21.834  1.00 10.00      A    C  
ATOM   2032  O   ARG A 207     -10.308 -44.954 -22.287  1.00 10.00      A    O  
ATOM   2033  N   ALA A 208      -8.730 -44.441 -20.769  1.00 10.00      A    N  
ATOM   2034  HN  ALA A 208      -8.082 -43.775 -20.455  1.00 10.00      A    H  
ATOM   2035  CA  ALA A 208      -8.858 -45.698 -20.052  1.00 10.00      A    C  
ATOM   2036  CB  ALA A 208      -7.669 -45.901 -19.131  1.00 10.00      A    C  
ATOM   2037  C   ALA A 208     -10.154 -45.729 -19.256  1.00 10.00      A    C  
ATOM   2038  O   ALA A 208     -10.386 -44.879 -18.394  1.00 10.00      A    O  
ATOM   2039  N   SER A 209     -11.005 -46.694 -19.561  1.00 10.00      A    N  
ATOM   2040  HN  SER A 209     -10.775 -47.333 -20.270  1.00 10.00      A    H  
ATOM   2041  CA  SER A 209     -12.271 -46.834 -18.869  1.00 10.00      A    C  
ATOM   2042  CB  SER A 209     -13.350 -47.318 -19.836  1.00 10.00      A    C  
ATOM   2043  OG  SER A 209     -12.887 -48.416 -20.609  1.00 10.00      A    O  
ATOM   2044  HG  SER A 209     -13.094 -49.240 -20.147  1.00 10.00      A    H  
ATOM   2045  C   SER A 209     -12.134 -47.799 -17.698  1.00 10.00      A    C  
ATOM   2046  O   SER A 209     -11.358 -48.755 -17.755  1.00 10.00      A    O  
ATOM   2047  N   SER A 210     -12.880 -47.543 -16.638  1.00 10.00      A    N  
ATOM   2048  HN  SER A 210     -13.482 -46.768 -16.649  1.00 10.00      A    H  
ATOM   2049  CA  SER A 210     -12.838 -48.387 -15.457  1.00 10.00      A    C  
ATOM   2050  CB  SER A 210     -12.065 -47.688 -14.339  1.00 10.00      A    C  
ATOM   2051  OG  SER A 210     -10.970 -46.948 -14.861  1.00 10.00      A    O  
ATOM   2052  HG  SER A 210     -11.217 -46.018 -14.921  1.00 10.00      A    H  
ATOM   2053  C   SER A 210     -14.248 -48.721 -14.991  1.00 10.00      A    C  
ATOM   2054  O   SER A 210     -15.063 -47.819 -14.776  1.00 10.00      A    O  
ATOM   2055  N   ALA A 211     -14.530 -50.017 -14.859  1.00 10.00      A    N  
ATOM   2056  HN  ALA A 211     -13.830 -50.672 -15.062  1.00 10.00      A    H  
ATOM   2057  CA  ALA A 211     -15.837 -50.502 -14.415  1.00 10.00      A    C  
ATOM   2058  CB  ALA A 211     -16.934 -50.152 -15.414  1.00 10.00      A    C  
ATOM   2059  C   ALA A 211     -16.170 -49.985 -13.019  1.00 10.00      A    C  
ATOM   2060  O   ALA A 211     -15.277 -49.606 -12.261  1.00 10.00      A    O  
ATOM   2061  N   GLY A 212     -17.449 -49.979 -12.680  1.00 10.00      A    N  
ATOM   2062  HN  GLY A 212     -18.118 -50.308 -13.317  1.00 10.00      A    H  
ATOM   2063  CA  GLY A 212     -17.866 -49.501 -11.382  1.00 10.00      A    C  
ATOM   2064  C   GLY A 212     -18.892 -50.412 -10.751  1.00 10.00      A    C  
ATOM   2065  O   GLY A 212     -19.582 -51.156 -11.452  1.00 10.00      A    O  
ATOM   2066  N   SER A 213     -18.989 -50.364  -9.432  1.00 10.00      A    N  
ATOM   2067  HN  SER A 213     -18.418 -49.740  -8.931  1.00 10.00      A    H  
ATOM   2068  CA  SER A 213     -19.938 -51.193  -8.705  1.00 10.00      A    C  
ATOM   2069  CB  SER A 213     -19.256 -51.841  -7.497  1.00 10.00      A    C  
ATOM   2070  OG  SER A 213     -18.025 -52.441  -7.870  1.00 10.00      A    O  
ATOM   2071  HG  SER A 213     -17.809 -52.185  -8.776  1.00 10.00      A    H  
ATOM   2072  C   SER A 213     -21.125 -50.356  -8.241  1.00 10.00      A    C  
ATOM   2073  O   SER A 213     -21.036 -49.128  -8.157  1.00 10.00      A    O  
ATOM   2074  N   ARG A 214     -22.232 -51.018  -7.944  1.00 10.00      A    N  
ATOM   2075  HN  ARG A 214     -22.244 -51.995  -8.037  1.00 10.00      A    H  
ATOM   2076  CA  ARG A 214     -23.428 -50.331  -7.482  1.00 10.00      A    C  
ATOM   2077  CB  ARG A 214     -24.675 -51.172  -7.761  1.00 10.00      A    C  
ATOM   2078  CG  ARG A 214     -25.300 -50.903  -9.120  1.00 10.00      A    C  
ATOM   2079  CD  ARG A 214     -25.788 -52.184  -9.773  1.00 10.00      A    C  
ATOM   2080  NE  ARG A 214     -24.718 -52.879 -10.489  1.00 10.00      A    N  
ATOM   2081  HE  ARG A 214     -23.813 -52.480 -10.447  1.00 10.00      A    H  
ATOM   2082  CZ  ARG A 214     -24.892 -53.998 -11.194  1.00 10.00      A    C  
ATOM   2083  NH1 ARG A 214     -26.097 -54.549 -11.293  1.00 10.00      A    N  
ATOM   2084 HH11 ARG A 214     -26.231 -55.424 -11.847  1.00 10.00      A    H  
ATOM   2085 HH12 ARG A 214     -26.916 -54.110 -10.818  1.00 10.00      A    H  
ATOM   2086  NH2 ARG A 214     -23.864 -54.560 -11.818  1.00 10.00      A    N  
ATOM   2087 HH21 ARG A 214     -23.999 -55.436 -12.368  1.00 10.00      A    H  
ATOM   2088 HH22 ARG A 214     -22.916 -54.127 -11.760  1.00 10.00      A    H  
ATOM   2089  C   ARG A 214     -23.318 -49.991  -5.999  1.00 10.00      A    C  
ATOM   2090  O   ARG A 214     -24.018 -50.566  -5.162  1.00 10.00      A    O  
ATOM   2091  N   SER A 215     -22.415 -49.067  -5.693  1.00 10.00      A    N  
ATOM   2092  HN  SER A 215     -21.888 -48.672  -6.419  1.00 10.00      A    H  
ATOM   2093  CA  SER A 215     -22.166 -48.618  -4.325  1.00 10.00      A    C  
ATOM   2094  CB  SER A 215     -21.624 -49.758  -3.455  1.00 10.00      A    C  
ATOM   2095  OG  SER A 215     -20.560 -50.429  -4.113  1.00 10.00      A    O  
ATOM   2096  HG  SER A 215     -20.036 -49.788  -4.607  1.00 10.00      A    H  
ATOM   2097  C   SER A 215     -23.394 -47.948  -3.700  1.00 10.00      A    C  
ATOM   2098  O   SER A 215     -23.607 -46.747  -3.881  1.00 10.00      A    O  
ATOM   2099  N   ARG A 216     -24.198 -48.723  -2.979  1.00 10.00      A    N  
ATOM   2100  HN  ARG A 216     -23.977 -49.672  -2.876  1.00 10.00      A    H  
ATOM   2101  CA  ARG A 216     -25.400 -48.203  -2.330  1.00 10.00      A    C  
ATOM   2102  CB  ARG A 216     -26.211 -49.350  -1.721  1.00 10.00      A    C  
ATOM   2103  CG  ARG A 216     -26.816 -50.283  -2.755  1.00 10.00      A    C  
ATOM   2104  CD  ARG A 216     -27.634 -51.389  -2.109  1.00 10.00      A    C  
ATOM   2105  NE  ARG A 216     -28.427 -52.123  -3.096  1.00 10.00      A    N  
ATOM   2106  HE  ARG A 216     -28.133 -52.072  -4.034  1.00 10.00      A    H  
ATOM   2107  CZ  ARG A 216     -29.510 -52.842  -2.803  1.00 10.00      A    C  
ATOM   2108  NH1 ARG A 216     -29.933 -52.929  -1.548  1.00 10.00      A    N  
ATOM   2109 HH11 ARG A 216     -30.785 -53.490  -1.318  1.00 10.00      A    H  
ATOM   2110 HH12 ARG A 216     -29.417 -52.438  -0.785  1.00 10.00      A    H  
ATOM   2111  NH2 ARG A 216     -30.169 -53.472  -3.771  1.00 10.00      A    N  
ATOM   2112 HH21 ARG A 216     -29.840 -53.408  -4.759  1.00 10.00      A    H  
ATOM   2113 HH22 ARG A 216     -31.017 -54.037  -3.549  1.00 10.00      A    H  
ATOM   2114  C   ARG A 216     -25.043 -47.186  -1.254  1.00 10.00      A    C  
ATOM   2115  O   ARG A 216     -23.972 -47.260  -0.652  1.00 10.00      A    O  
ATOM   2116  N   ALA A 217     -25.937 -46.235  -1.020  1.00 10.00      A    N  
ATOM   2117  HN  ALA A 217     -26.771 -46.221  -1.538  1.00 10.00      A    H  
ATOM   2118  CA  ALA A 217     -25.708 -45.201  -0.023  1.00 10.00      A    C  
ATOM   2119  CB  ALA A 217     -25.556 -43.847  -0.703  1.00 10.00      A    C  
ATOM   2120  C   ALA A 217     -26.827 -45.160   1.018  1.00 10.00      A    C  
ATOM   2121  O   ALA A 217     -27.866 -44.525   0.805  1.00 10.00      A    O  
ATOM   2122  N   ASN A 218     -26.616 -45.864   2.127  1.00 10.00      A    N  
ATOM   2123  HN  ASN A 218     -25.786 -46.386   2.209  1.00 10.00      A    H  
ATOM   2124  CA  ASN A 218     -27.571 -45.908   3.229  1.00 10.00      A    C  
ATOM   2125  CB  ASN A 218     -28.903 -46.544   2.817  1.00 10.00      A    C  
ATOM   2126  CG  ASN A 218     -29.951 -46.466   3.915  1.00 10.00      A    C  
ATOM   2127  OD1 ASN A 218     -30.515 -47.481   4.321  1.00 10.00      A    O  
ATOM   2128  ND2 ASN A 218     -30.221 -45.263   4.402  1.00 10.00      A    N  
ATOM   2129 HD21 ASN A 218     -29.741 -44.491   4.031  1.00 10.00      A    H  
ATOM   2130 HD22 ASN A 218     -30.891 -45.192   5.118  1.00 10.00      A    H  
ATOM   2131  C   ASN A 218     -26.968 -46.661   4.409  1.00 10.00      A    C  
ATOM   2132  O   ASN A 218     -27.273 -47.831   4.639  1.00 10.00      A    O  
ATOM   2133  N   SER A 219     -26.085 -45.992   5.130  1.00 10.00      A    N  
ATOM   2134  HN  SER A 219     -25.863 -45.071   4.876  1.00 10.00      A    H  
ATOM   2135  CA  SER A 219     -25.427 -46.585   6.283  1.00 10.00      A    C  
ATOM   2136  CB  SER A 219     -24.270 -47.485   5.826  1.00 10.00      A    C  
ATOM   2137  OG  SER A 219     -23.655 -46.972   4.653  1.00 10.00      A    O  
ATOM   2138  HG  SER A 219     -23.589 -46.012   4.721  1.00 10.00      A    H  
ATOM   2139  C   SER A 219     -24.919 -45.508   7.236  1.00 10.00      A    C  
ATOM   2140  O   SER A 219     -24.043 -44.718   6.880  1.00 10.00      A    O  
ATOM   2141  N   GLY A 220     -25.492 -45.456   8.436  1.00 10.00      A    N  
ATOM   2142  HN  GLY A 220     -26.217 -46.086   8.655  1.00 10.00      A    H  
ATOM   2143  CA  GLY A 220     -25.065 -44.475   9.421  1.00 10.00      A    C  
ATOM   2144  C   GLY A 220     -25.599 -43.080   9.144  1.00 10.00      A    C  
ATOM   2145  O   GLY A 220     -26.082 -42.793   8.043  1.00 10.00      A    O  
ATOM   2146  N   ASN A 221     -25.514 -42.208  10.141  1.00 10.00      A    N  
ATOM   2147  HN  ASN A 221     -25.116 -42.492  10.992  1.00 10.00      A    H  
ATOM   2148  CA  ASN A 221     -25.988 -40.837  10.000  1.00 10.00      A    C  
ATOM   2149  CB  ASN A 221     -27.520 -40.762  10.113  1.00 10.00      A    C  
ATOM   2150  CG  ASN A 221     -28.066 -39.383   9.778  1.00 10.00      A    C  
ATOM   2151  OD1 ASN A 221     -27.531 -38.677   8.919  1.00 10.00      A    O  
ATOM   2152  ND2 ASN A 221     -29.129 -38.987  10.458  1.00 10.00      A    N  
ATOM   2153 HD21 ASN A 221     -29.503 -39.594  11.132  1.00 10.00      A    H  
ATOM   2154 HD22 ASN A 221     -29.504 -38.101  10.261  1.00 10.00      A    H  
ATOM   2155  C   ASN A 221     -25.335 -39.925  11.032  1.00 10.00      A    C  
ATOM   2156  O   ASN A 221     -24.240 -39.403  10.805  1.00 10.00      A    O  
ATOM   2157  N   ARG A 222     -26.007 -39.754  12.169  1.00 10.00      A    N  
ATOM   2158  HN  ARG A 222     -26.862 -40.220  12.283  1.00 10.00      A    H  
ATOM   2159  CA  ARG A 222     -25.520 -38.905  13.257  1.00 10.00      A    C  
ATOM   2160  CB  ARG A 222     -26.421 -39.082  14.483  1.00 10.00      A    C  
ATOM   2161  CG  ARG A 222     -27.877 -38.731  14.225  1.00 10.00      A    C  
ATOM   2162  CD  ARG A 222     -28.705 -38.824  15.492  1.00 10.00      A    C  
ATOM   2163  NE  ARG A 222     -30.102 -38.481  15.249  1.00 10.00      A    N  
ATOM   2164  HE  ARG A 222     -30.508 -38.820  14.418  1.00 10.00      A    H  
ATOM   2165  CZ  ARG A 222     -30.841 -37.741  16.076  1.00 10.00      A    C  
ATOM   2166  NH1 ARG A 222     -30.313 -37.269  17.199  1.00 10.00      A    N  
ATOM   2167 HH11 ARG A 222     -29.319 -37.471  17.440  1.00 10.00      A    H  
ATOM   2168 HH12 ARG A 222     -30.892 -36.691  17.848  1.00 10.00      A    H  
ATOM   2169  NH2 ARG A 222     -32.104 -37.471  15.779  1.00 10.00      A    N  
ATOM   2170 HH21 ARG A 222     -32.684 -36.890  16.427  1.00 10.00      A    H  
ATOM   2171 HH22 ARG A 222     -32.526 -37.835  14.895  1.00 10.00      A    H  
ATOM   2172  C   ARG A 222     -25.489 -37.425  12.855  1.00 10.00      A    C  
ATOM   2173  O   ARG A 222     -25.657 -37.083  11.685  1.00 10.00      A    O  
ATOM   2174  N   THR A 223     -25.281 -36.554  13.836  1.00 10.00      A    N  
ATOM   2175  HN  THR A 223     -25.159 -36.885  14.748  1.00 10.00      A    H  
ATOM   2176  CA  THR A 223     -25.231 -35.115  13.595  1.00 10.00      A    C  
ATOM   2177  CB  THR A 223     -26.622 -34.466  13.775  1.00 10.00      A    C  
ATOM   2178  OG1 THR A 223     -27.652 -35.437  13.540  1.00 10.00      A    O  
ATOM   2179  HG1 THR A 223     -28.347 -35.326  14.197  1.00 10.00      A    H  
ATOM   2180  CG2 THR A 223     -26.799 -33.310  12.803  1.00 10.00      A    C  
ATOM   2181  C   THR A 223     -24.244 -34.435  14.548  1.00 10.00      A    C  
ATOM   2182  O   THR A 223     -24.518 -34.302  15.742  1.00 10.00      A    O  
ATOM   2183  N   PRO A 224     -23.074 -34.019  14.034  1.00 10.00      A    N  
ATOM   2184  CA  PRO A 224     -22.046 -33.343  14.830  1.00 10.00      A    C  
ATOM   2185  CB  PRO A 224     -20.797 -33.381  13.930  1.00 10.00      A    C  
ATOM   2186  CG  PRO A 224     -21.157 -34.249  12.767  1.00 10.00      A    C  
ATOM   2187  CD  PRO A 224     -22.649 -34.183  12.641  1.00 10.00      A    C  
ATOM   2188  C   PRO A 224     -22.428 -31.893  15.119  1.00 10.00      A    C  
ATOM   2189  O   PRO A 224     -22.756 -31.137  14.201  1.00 10.00      A    O  
ATOM   2190  N   THR A 225     -22.386 -31.513  16.388  1.00 10.00      A    N  
ATOM   2191  HN  THR A 225     -22.124 -32.161  17.074  1.00 10.00      A    H  
ATOM   2192  CA  THR A 225     -22.726 -30.157  16.797  1.00 10.00      A    C  
ATOM   2193  CB  THR A 225     -23.720 -30.176  17.973  1.00 10.00      A    C  
ATOM   2194  OG1 THR A 225     -24.212 -31.512  18.172  1.00 10.00      A    O  
ATOM   2195  HG1 THR A 225     -24.095 -31.758  19.100  1.00 10.00      A    H  
ATOM   2196  CG2 THR A 225     -24.886 -29.239  17.702  1.00 10.00      A    C  
ATOM   2197  C   THR A 225     -21.472 -29.384  17.211  1.00 10.00      A    C  
ATOM   2198  O   THR A 225     -21.060 -29.422  18.372  1.00 10.00      A    O  
ATOM   2199  N   SER A 226     -20.861 -28.703  16.254  1.00 10.00      A    N  
ATOM   2200  HN  SER A 226     -21.222 -28.726  15.345  1.00 10.00      A    H  
ATOM   2201  CA  SER A 226     -19.660 -27.925  16.514  1.00 10.00      A    C  
ATOM   2202  CB  SER A 226     -18.735 -27.994  15.297  1.00 10.00      A    C  
ATOM   2203  OG  SER A 226     -19.451 -28.412  14.141  1.00 10.00      A    O  
ATOM   2204  HG  SER A 226     -19.630 -27.642  13.581  1.00 10.00      A    H  
ATOM   2205  C   SER A 226     -20.005 -26.471  16.836  1.00 10.00      A    C  
ATOM   2206  O   SER A 226     -21.004 -25.935  16.349  1.00 10.00      A    O  
ATOM   2207  N   GLY A 227     -19.181 -25.842  17.663  1.00 10.00      A    N  
ATOM   2208  HN  GLY A 227     -18.408 -26.324  18.036  1.00 10.00      A    H  
ATOM   2209  CA  GLY A 227     -19.406 -24.461  18.033  1.00 10.00      A    C  
ATOM   2210  C   GLY A 227     -18.126 -23.656  17.979  1.00 10.00      A    C  
ATOM   2211  O   GLY A 227     -17.369 -23.614  18.950  1.00 10.00      A    O  
ATOM   2212  N   VAL A 228     -17.874 -23.032  16.835  1.00 10.00      A    N  
ATOM   2213  HN  VAL A 228     -18.516 -23.108  16.098  1.00 10.00      A    H  
ATOM   2214  CA  VAL A 228     -16.672 -22.230  16.649  1.00 10.00      A    C  
ATOM   2215  CB  VAL A 228     -16.128 -22.346  15.210  1.00 10.00      A    C  
ATOM   2216  CG1 VAL A 228     -14.717 -21.781  15.118  1.00 10.00      A    C  
ATOM   2217  CG2 VAL A 228     -16.170 -23.790  14.729  1.00 10.00      A    C  
ATOM   2218  C   VAL A 228     -16.947 -20.764  16.957  1.00 10.00      A    C  
ATOM   2219  O   VAL A 228     -17.538 -20.050  16.147  1.00 10.00      A    O  
ATOM   2220  N   THR A 229     -16.525 -20.330  18.134  1.00 10.00      A    N  
ATOM   2221  HN  THR A 229     -16.074 -20.956  18.738  1.00 10.00      A    H  
ATOM   2222  CA  THR A 229     -16.711 -18.952  18.557  1.00 10.00      A    C  
ATOM   2223  CB  THR A 229     -16.688 -18.853  20.093  1.00 10.00      A    C  
ATOM   2224  OG1 THR A 229     -15.787 -19.844  20.616  1.00 10.00      A    O  
ATOM   2225  HG1 THR A 229     -16.254 -20.400  21.253  1.00 10.00      A    H  
ATOM   2226  CG2 THR A 229     -18.077 -19.096  20.660  1.00 10.00      A    C  
ATOM   2227  C   THR A 229     -15.616 -18.062  17.968  1.00 10.00      A    C  
ATOM   2228  O   THR A 229     -14.428 -18.306  18.191  1.00 10.00      A    O  
ATOM   2229  N   PRO A 230     -16.003 -17.028  17.201  1.00 10.00      A    N  
ATOM   2230  CA  PRO A 230     -15.057 -16.098  16.563  1.00 10.00      A    C  
ATOM   2231  CB  PRO A 230     -15.927 -15.378  15.529  1.00 10.00      A    C  
ATOM   2232  CG  PRO A 230     -17.295 -15.398  16.116  1.00 10.00      A    C  
ATOM   2233  CD  PRO A 230     -17.406 -16.686  16.887  1.00 10.00      A    C  
ATOM   2234  C   PRO A 230     -14.474 -15.092  17.559  1.00 10.00      A    C  
ATOM   2235  O   PRO A 230     -14.525 -13.879  17.343  1.00 10.00      A    O  
ATOM   2236  N   ASP A 231     -13.904 -15.611  18.635  1.00 10.00      A    N  
ATOM   2237  HN  ASP A 231     -13.875 -16.590  18.728  1.00 10.00      A    H  
ATOM   2238  CA  ASP A 231     -13.318 -14.779  19.677  1.00 10.00      A    C  
ATOM   2239  CB  ASP A 231     -13.129 -15.587  20.960  1.00 10.00      A    C  
ATOM   2240  CG  ASP A 231     -12.262 -14.877  21.977  1.00 10.00      A    C  
ATOM   2241  OD1 ASP A 231     -12.710 -13.859  22.542  1.00 10.00      A    O  
ATOM   2242  OD2 ASP A 231     -11.127 -15.334  22.215  1.00 10.00      A    O  
ATOM   2243  C   ASP A 231     -11.991 -14.179  19.236  1.00 10.00      A    C  
ATOM   2244  O   ASP A 231     -11.735 -12.992  19.452  1.00 10.00      A    O  
ATOM   2245  N   MET A 232     -11.157 -14.996  18.598  1.00 10.00      A    N  
ATOM   2246  HN  MET A 232     -11.433 -15.926  18.429  1.00 10.00      A    H  
ATOM   2247  CA  MET A 232      -9.846 -14.546  18.132  1.00 10.00      A    C  
ATOM   2248  CB  MET A 232      -9.006 -15.726  17.636  1.00 10.00      A    C  
ATOM   2249  CG  MET A 232      -7.954 -16.187  18.630  1.00 10.00      A    C  
ATOM   2250  SD  MET A 232      -6.790 -14.877  19.057  1.00 10.00      A    S  
ATOM   2251  CE  MET A 232      -5.894 -15.643  20.405  1.00 10.00      A    C  
ATOM   2252  C   MET A 232      -9.976 -13.487  17.041  1.00 10.00      A    C  
ATOM   2253  O   MET A 232      -9.091 -12.644  16.861  1.00 10.00      A    O  
ATOM   2254  N   ALA A 233     -11.095 -13.528  16.328  1.00 10.00      A    N  
ATOM   2255  HN  ALA A 233     -11.758 -14.223  16.526  1.00 10.00      A    H  
ATOM   2256  CA  ALA A 233     -11.362 -12.580  15.254  1.00 10.00      A    C  
ATOM   2257  CB  ALA A 233     -12.667 -12.925  14.556  1.00 10.00      A    C  
ATOM   2258  C   ALA A 233     -11.397 -11.147  15.778  1.00 10.00      A    C  
ATOM   2259  O   ALA A 233     -10.987 -10.215  15.086  1.00 10.00      A    O  
ATOM   2260  N   ASP A 234     -11.871 -10.983  17.010  1.00 10.00      A    N  
ATOM   2261  HN  ASP A 234     -12.166 -11.770  17.517  1.00 10.00      A    H  
ATOM   2262  CA  ASP A 234     -11.958  -9.664  17.630  1.00 10.00      A    C  
ATOM   2263  CB  ASP A 234     -12.736  -9.729  18.947  1.00 10.00      A    C  
ATOM   2264  CG  ASP A 234     -12.975  -8.360  19.556  1.00 10.00      A    C  
ATOM   2265  OD1 ASP A 234     -13.835  -7.617  19.036  1.00 10.00      A    O  
ATOM   2266  OD2 ASP A 234     -12.314  -8.025  20.563  1.00 10.00      A    O  
ATOM   2267  C   ASP A 234     -10.570  -9.085  17.870  1.00 10.00      A    C  
ATOM   2268  O   ASP A 234     -10.347  -7.889  17.690  1.00 10.00      A    O  
ATOM   2269  N   GLN A 235      -9.634  -9.946  18.263  1.00 10.00      A    N  
ATOM   2270  HN  GLN A 235      -9.869 -10.890  18.380  1.00 10.00      A    H  
ATOM   2271  CA  GLN A 235      -8.265  -9.522  18.519  1.00 10.00      A    C  
ATOM   2272  CB  GLN A 235      -7.468 -10.660  19.158  1.00 10.00      A    C  
ATOM   2273  CG  GLN A 235      -8.009 -11.103  20.509  1.00 10.00      A    C  
ATOM   2274  CD  GLN A 235      -7.364 -10.373  21.677  1.00 10.00      A    C  
ATOM   2275  OE1 GLN A 235      -6.846  -9.265  21.529  1.00 10.00      A    O  
ATOM   2276  NE2 GLN A 235      -7.396 -10.985  22.851  1.00 10.00      A    N  
ATOM   2277 HE21 GLN A 235      -7.827 -11.867  22.905  1.00 10.00      A    H  
ATOM   2278 HE22 GLN A 235      -6.999 -10.529  23.623  1.00 10.00      A    H  
ATOM   2279  C   GLN A 235      -7.603  -9.072  17.223  1.00 10.00      A    C  
ATOM   2280  O   GLN A 235      -6.912  -8.054  17.186  1.00 10.00      A    O  
ATOM   2281  N   ILE A 236      -7.833  -9.834  16.160  1.00 10.00      A    N  
ATOM   2282  HN  ILE A 236      -8.391 -10.638  16.258  1.00 10.00      A    H  
ATOM   2283  CA  ILE A 236      -7.277  -9.511  14.853  1.00 10.00      A    C  
ATOM   2284  CB  ILE A 236      -7.505 -10.652  13.840  1.00 10.00      A    C  
ATOM   2285  CG1 ILE A 236      -6.973 -11.977  14.401  1.00 10.00      A    C  
ATOM   2286  CG2 ILE A 236      -6.833 -10.330  12.513  1.00 10.00      A    C  
ATOM   2287  CD1 ILE A 236      -7.364 -13.189  13.586  1.00 10.00      A    C  
ATOM   2288  C   ILE A 236      -7.904  -8.224  14.326  1.00 10.00      A    C  
ATOM   2289  O   ILE A 236      -7.218  -7.371  13.763  1.00 10.00      A    O  
ATOM   2290  N   ALA A 237      -9.209  -8.082  14.531  1.00 10.00      A    N  
ATOM   2291  HN  ALA A 237      -9.706  -8.799  14.982  1.00 10.00      A    H  
ATOM   2292  CA  ALA A 237      -9.925  -6.895  14.091  1.00 10.00      A    C  
ATOM   2293  CB  ALA A 237     -11.418  -7.051  14.338  1.00 10.00      A    C  
ATOM   2294  C   ALA A 237      -9.393  -5.654  14.800  1.00 10.00      A    C  
ATOM   2295  O   ALA A 237      -9.173  -4.619  14.172  1.00 10.00      A    O  
ATOM   2296  N   SER A 238      -9.166  -5.774  16.106  1.00 10.00      A    N  
ATOM   2297  HN  SER A 238      -9.353  -6.631  16.547  1.00 10.00      A    H  
ATOM   2298  CA  SER A 238      -8.653  -4.667  16.905  1.00 10.00      A    C  
ATOM   2299  CB  SER A 238      -8.573  -5.064  18.380  1.00 10.00      A    C  
ATOM   2300  OG  SER A 238      -9.839  -5.486  18.862  1.00 10.00      A    O  
ATOM   2301  HG  SER A 238     -10.054  -6.353  18.489  1.00 10.00      A    H  
ATOM   2302  C   SER A 238      -7.286  -4.209  16.404  1.00 10.00      A    C  
ATOM   2303  O   SER A 238      -6.956  -3.024  16.474  1.00 10.00      A    O  
ATOM   2304  N   LEU A 239      -6.507  -5.150  15.877  1.00 10.00      A    N  
ATOM   2305  HN  LEU A 239      -6.835  -6.073  15.841  1.00 10.00      A    H  
ATOM   2306  CA  LEU A 239      -5.180  -4.850  15.348  1.00 10.00      A    C  
ATOM   2307  CB  LEU A 239      -4.481  -6.148  14.916  1.00 10.00      A    C  
ATOM   2308  CG  LEU A 239      -3.097  -6.013  14.269  1.00 10.00      A    C  
ATOM   2309  CD1 LEU A 239      -2.166  -7.100  14.785  1.00 10.00      A    C  
ATOM   2310  CD2 LEU A 239      -3.205  -6.090  12.752  1.00 10.00      A    C  
ATOM   2311  C   LEU A 239      -5.277  -3.874  14.178  1.00 10.00      A    C  
ATOM   2312  O   LEU A 239      -4.439  -2.987  14.017  1.00 10.00      A    O  
ATOM   2313  N   VAL A 240      -6.317  -4.040  13.373  1.00 10.00      A    N  
ATOM   2314  HN  VAL A 240      -6.951  -4.767  13.557  1.00 10.00      A    H  
ATOM   2315  CA  VAL A 240      -6.538  -3.181  12.220  1.00 10.00      A    C  
ATOM   2316  CB  VAL A 240      -7.329  -3.914  11.116  1.00 10.00      A    C  
ATOM   2317  CG1 VAL A 240      -7.292  -3.127   9.814  1.00 10.00      A    C  
ATOM   2318  CG2 VAL A 240      -6.780  -5.317  10.911  1.00 10.00      A    C  
ATOM   2319  C   VAL A 240      -7.285  -1.912  12.629  1.00 10.00      A    C  
ATOM   2320  O   VAL A 240      -6.992  -0.823  12.138  1.00 10.00      A    O  
ATOM   2321  N   LEU A 241      -8.239  -2.060  13.541  1.00 10.00      A    N  
ATOM   2322  HN  LEU A 241      -8.424  -2.957  13.898  1.00 10.00      A    H  
ATOM   2323  CA  LEU A 241      -9.029  -0.929  14.021  1.00 10.00      A    C  
ATOM   2324  CB  LEU A 241     -10.117  -1.402  14.989  1.00 10.00      A    C  
ATOM   2325  CG  LEU A 241     -11.208  -2.308  14.409  1.00 10.00      A    C  
ATOM   2326  CD1 LEU A 241     -12.124  -2.805  15.515  1.00 10.00      A    C  
ATOM   2327  CD2 LEU A 241     -12.007  -1.578  13.341  1.00 10.00      A    C  
ATOM   2328  C   LEU A 241      -8.151   0.114  14.706  1.00 10.00      A    C  
ATOM   2329  O   LEU A 241      -8.373   1.315  14.567  1.00 10.00      A    O  
ATOM   2330  N   ALA A 242      -7.142  -0.353  15.432  1.00 10.00      A    N  
ATOM   2331  HN  ALA A 242      -7.012  -1.327  15.498  1.00 10.00      A    H  
ATOM   2332  CA  ALA A 242      -6.233   0.535  16.146  1.00 10.00      A    C  
ATOM   2333  CB  ALA A 242      -5.474  -0.232  17.217  1.00 10.00      A    C  
ATOM   2334  C   ALA A 242      -5.262   1.244  15.201  1.00 10.00      A    C  
ATOM   2335  O   ALA A 242      -4.509   2.122  15.621  1.00 10.00      A    O  
ATOM   2336  N   LYS A 243      -5.281   0.862  13.927  1.00 10.00      A    N  
ATOM   2337  HN  LYS A 243      -5.901   0.156  13.647  1.00 10.00      A    H  
ATOM   2338  CA  LYS A 243      -4.404   1.469  12.933  1.00 10.00      A    C  
ATOM   2339  CB  LYS A 243      -4.223   0.533  11.732  1.00 10.00      A    C  
ATOM   2340  CG  LYS A 243      -3.103   0.936  10.783  1.00 10.00      A    C  
ATOM   2341  CD  LYS A 243      -3.186   0.186   9.460  1.00 10.00      A    C  
ATOM   2342  CE  LYS A 243      -2.988  -1.311   9.645  1.00 10.00      A    C  
ATOM   2343  NZ  LYS A 243      -3.008  -2.040   8.348  1.00 10.00      A    N  
ATOM   2344  HZ1 LYS A 243      -3.732  -1.639   7.718  1.00 10.00      A    H  
ATOM   2345  HZ2 LYS A 243      -3.225  -3.052   8.509  1.00 10.00      A    H  
ATOM   2346  HZ3 LYS A 243      -2.082  -1.973   7.883  1.00 10.00      A    H  
ATOM   2347  C   LYS A 243      -4.966   2.812  12.474  1.00 10.00      A    C  
ATOM   2348  O   LYS A 243      -4.237   3.661  11.960  1.00 10.00      A    O  
ATOM   2349  N   LEU A 244      -6.265   3.002  12.671  1.00 10.00      A    N  
ATOM   2350  HN  LEU A 244      -6.791   2.300  13.108  1.00 10.00      A    H  
ATOM   2351  CA  LEU A 244      -6.918   4.239  12.279  1.00 10.00      A    C  
ATOM   2352  CB  LEU A 244      -8.441   4.077  12.281  1.00 10.00      A    C  
ATOM   2353  CG  LEU A 244      -9.262   5.347  12.021  1.00 10.00      A    C  
ATOM   2354  CD1 LEU A 244      -8.886   5.980  10.688  1.00 10.00      A    C  
ATOM   2355  CD2 LEU A 244     -10.751   5.040  12.072  1.00 10.00      A    C  
ATOM   2356  C   LEU A 244      -6.503   5.369  13.208  1.00 10.00      A    C  
ATOM   2357  O   LEU A 244      -6.718   5.297  14.416  1.00 10.00      A    O  
ATOM   2358  N   GLY A 245      -5.899   6.401  12.633  1.00 10.00      A    N  
ATOM   2359  HN  GLY A 245      -5.752   6.388  11.666  1.00 10.00      A    H  
ATOM   2360  CA  GLY A 245      -5.453   7.540  13.414  1.00 10.00      A    C  
ATOM   2361  C   GLY A 245      -6.601   8.381  13.934  1.00 10.00      A    C  
ATOM   2362  O   GLY A 245      -7.011   9.350  13.295  1.00 10.00      A    O  
ATOM   2363  N   LYS A 246      -7.128   8.001  15.089  1.00 10.00      A    N  
ATOM   2364  HN  LYS A 246      -6.764   7.209  15.541  1.00 10.00      A    H  
ATOM   2365  CA  LYS A 246      -8.229   8.723  15.704  1.00 10.00      A    C  
ATOM   2366  CB  LYS A 246      -9.099   7.770  16.525  1.00 10.00      A    C  
ATOM   2367  CG  LYS A 246      -9.899   6.779  15.699  1.00 10.00      A    C  
ATOM   2368  CD  LYS A 246     -10.633   5.794  16.590  1.00 10.00      A    C  
ATOM   2369  CE  LYS A 246     -11.540   4.889  15.775  1.00 10.00      A    C  
ATOM   2370  NZ  LYS A 246     -12.122   3.795  16.595  1.00 10.00      A    N  
ATOM   2371  HZ1 LYS A 246     -12.702   3.175  15.999  1.00 10.00      A    H  
ATOM   2372  HZ2 LYS A 246     -12.722   4.189  17.347  1.00 10.00      A    H  
ATOM   2373  HZ3 LYS A 246     -11.367   3.228  17.030  1.00 10.00      A    H  
ATOM   2374  C   LYS A 246      -7.697   9.821  16.609  1.00 10.00      A    C  
ATOM   2375  O   LYS A 246      -6.766   9.595  17.386  1.00 10.00      A    O  
ATOM   2376  N   ASP A 247      -8.295  10.998  16.518  1.00 10.00      A    N  
ATOM   2377  HN  ASP A 247      -9.034  11.110  15.886  1.00 10.00      A    H  
ATOM   2378  CA  ASP A 247      -7.883  12.130  17.336  1.00 10.00      A    C  
ATOM   2379  CB  ASP A 247      -8.269  13.451  16.665  1.00 10.00      A    C  
ATOM   2380  CG  ASP A 247      -7.071  14.220  16.141  1.00 10.00      A    C  
ATOM   2381  OD1 ASP A 247      -7.230  15.409  15.790  1.00 10.00      A    O  
ATOM   2382  OD2 ASP A 247      -5.969  13.635  16.068  1.00 10.00      A    O  
ATOM   2383  C   ASP A 247      -8.509  12.037  18.721  1.00 10.00      A    C  
ATOM   2384  O   ASP A 247      -9.310  12.882  19.120  1.00 10.00      A    O  
ATOM   2385  N   ALA A 248      -8.141  10.995  19.453  1.00 10.00      A    N  
ATOM   2386  HN  ALA A 248      -7.498  10.350  19.074  1.00 10.00      A    H  
ATOM   2387  CA  ALA A 248      -8.666  10.772  20.796  1.00 10.00      A    C  
ATOM   2388  CB  ALA A 248      -8.401   9.342  21.232  1.00 10.00      A    C  
ATOM   2389  C   ALA A 248      -8.069  11.760  21.794  1.00 10.00      A    C  
ATOM   2390  O   ALA A 248      -8.612  11.976  22.878  1.00 10.00      A    O  
ATOM   2391  N   THR A 249      -6.952  12.363  21.423  1.00 10.00      A    N  
ATOM   2392  HN  THR A 249      -6.561  12.154  20.550  1.00 10.00      A    H  
ATOM   2393  CA  THR A 249      -6.287  13.325  22.284  1.00 10.00      A    C  
ATOM   2394  CB  THR A 249      -4.758  13.222  22.134  1.00 10.00      A    C  
ATOM   2395  OG1 THR A 249      -4.415  11.886  21.737  1.00 10.00      A    O  
ATOM   2396  HG1 THR A 249      -4.997  11.258  22.189  1.00 10.00      A    H  
ATOM   2397  CG2 THR A 249      -4.070  13.538  23.455  1.00 10.00      A    C  
ATOM   2398  C   THR A 249      -6.741  14.748  21.959  1.00 10.00      A    C  
ATOM   2399  O   THR A 249      -6.223  15.718  22.512  1.00 10.00      A    O  
ATOM   2400  N   LYS A 250      -7.712  14.868  21.062  1.00 10.00      A    N  
ATOM   2401  HN  LYS A 250      -8.092  14.062  20.652  1.00 10.00      A    H  
ATOM   2402  CA  LYS A 250      -8.230  16.167  20.669  1.00 10.00      A    C  
ATOM   2403  CB  LYS A 250      -7.808  16.498  19.237  1.00 10.00      A    C  
ATOM   2404  CG  LYS A 250      -7.088  17.830  19.093  1.00 10.00      A    C  
ATOM   2405  CD  LYS A 250      -6.993  18.246  17.636  1.00 10.00      A    C  
ATOM   2406  CE  LYS A 250      -6.064  19.437  17.455  1.00 10.00      A    C  
ATOM   2407  NZ  LYS A 250      -6.095  19.950  16.060  1.00 10.00      A    N  
ATOM   2408  HZ1 LYS A 250      -5.828  19.197  15.394  1.00 10.00      A    H  
ATOM   2409  HZ2 LYS A 250      -5.430  20.740  15.954  1.00 10.00      A    H  
ATOM   2410  HZ3 LYS A 250      -7.055  20.283  15.823  1.00 10.00      A    H  
ATOM   2411  C   LYS A 250      -9.748  16.200  20.790  1.00 10.00      A    C  
ATOM   2412  O   LYS A 250     -10.446  15.395  20.176  1.00 10.00      A    O  
ATOM   2413  N   PRO A 251     -10.279  17.126  21.594  1.00 10.00      A    N  
ATOM   2414  CA  PRO A 251     -11.722  17.264  21.792  1.00 10.00      A    C  
ATOM   2415  CB  PRO A 251     -11.817  18.131  23.046  1.00 10.00      A    C  
ATOM   2416  CG  PRO A 251     -10.573  18.950  23.031  1.00 10.00      A    C  
ATOM   2417  CD  PRO A 251      -9.511  18.103  22.387  1.00 10.00      A    C  
ATOM   2418  C   PRO A 251     -12.397  17.959  20.611  1.00 10.00      A    C  
ATOM   2419  O   PRO A 251     -12.892  19.080  20.740  1.00 10.00      A    O  
ATOM   2420  N   GLN A 252     -12.398  17.294  19.460  1.00 10.00      A    N  
ATOM   2421  HN  GLN A 252     -11.973  16.409  19.423  1.00 10.00      A    H  
ATOM   2422  CA  GLN A 252     -13.011  17.838  18.253  1.00 10.00      A    C  
ATOM   2423  CB  GLN A 252     -12.783  16.902  17.061  1.00 10.00      A    C  
ATOM   2424  CG  GLN A 252     -11.334  16.507  16.823  1.00 10.00      A    C  
ATOM   2425  CD  GLN A 252     -11.185  15.601  15.615  1.00 10.00      A    C  
ATOM   2426  OE1 GLN A 252     -12.104  14.864  15.258  1.00 10.00      A    O  
ATOM   2427  NE2 GLN A 252     -10.021  15.630  14.988  1.00 10.00      A    N  
ATOM   2428 HE21 GLN A 252      -9.318  16.223  15.334  1.00 10.00      A    H  
ATOM   2429 HE22 GLN A 252      -9.905  15.055  14.207  1.00 10.00      A    H  
ATOM   2430  C   GLN A 252     -14.507  18.021  18.458  1.00 10.00      A    C  
ATOM   2431  O   GLN A 252     -15.199  17.086  18.859  1.00 10.00      A    O  
ATOM   2432  N   GLN A 253     -14.998  19.225  18.202  1.00 10.00      A    N  
ATOM   2433  HN  GLN A 253     -14.393  19.935  17.898  1.00 10.00      A    H  
ATOM   2434  CA  GLN A 253     -16.417  19.511  18.352  1.00 10.00      A    C  
ATOM   2435  CB  GLN A 253     -16.677  21.012  18.247  1.00 10.00      A    C  
ATOM   2436  CG  GLN A 253     -16.148  21.809  19.428  1.00 10.00      A    C  
ATOM   2437  CD  GLN A 253     -16.372  23.300  19.277  1.00 10.00      A    C  
ATOM   2438  OE1 GLN A 253     -16.384  23.829  18.165  1.00 10.00      A    O  
ATOM   2439  NE2 GLN A 253     -16.552  23.987  20.394  1.00 10.00      A    N  
ATOM   2440 HE21 GLN A 253     -16.532  23.502  21.248  1.00 10.00      A    H  
ATOM   2441 HE22 GLN A 253     -16.696  24.956  20.326  1.00 10.00      A    H  
ATOM   2442  C   GLN A 253     -17.214  18.755  17.295  1.00 10.00      A    C  
ATOM   2443  O   GLN A 253     -17.082  19.024  16.099  1.00 10.00      A    O  
ATOM   2444  N   VAL A 254     -18.019  17.797  17.744  1.00 10.00      A    N  
ATOM   2445  HN  VAL A 254     -18.080  17.639  18.712  1.00 10.00      A    H  
ATOM   2446  CA  VAL A 254     -18.825  16.982  16.843  1.00 10.00      A    C  
ATOM   2447  CB  VAL A 254     -19.349  15.700  17.535  1.00 10.00      A    C  
ATOM   2448  CG1 VAL A 254     -19.971  14.755  16.517  1.00 10.00      A    C  
ATOM   2449  CG2 VAL A 254     -18.236  14.999  18.304  1.00 10.00      A    C  
ATOM   2450  C   VAL A 254     -20.003  17.778  16.290  1.00 10.00      A    C  
ATOM   2451  O   VAL A 254     -20.994  18.001  16.983  1.00 10.00      A    O  
ATOM   2452  N   THR A 255     -19.875  18.218  15.048  1.00 10.00      A    N  
ATOM   2453  HN  THR A 255     -19.053  18.021  14.554  1.00 10.00      A    H  
ATOM   2454  CA  THR A 255     -20.919  18.986  14.393  1.00 10.00      A    C  
ATOM   2455  CB  THR A 255     -20.308  19.939  13.346  1.00 10.00      A    C  
ATOM   2456  OG1 THR A 255     -19.134  20.544  13.905  1.00 10.00      A    O  
ATOM   2457  HG1 THR A 255     -19.256  20.642  14.859  1.00 10.00      A    H  
ATOM   2458  CG2 THR A 255     -21.296  21.033  12.968  1.00 10.00      A    C  
ATOM   2459  C   THR A 255     -21.910  18.046  13.713  1.00 10.00      A    C  
ATOM   2460  O   THR A 255     -21.520  17.206  12.897  1.00 10.00      A    O  
ATOM   2461  N   LYS A 256     -23.179  18.172  14.070  1.00 10.00      A    N  
ATOM   2462  HN  LYS A 256     -23.422  18.847  14.740  1.00 10.00      A    H  
ATOM   2463  CA  LYS A 256     -24.227  17.337  13.497  1.00 10.00      A    C  
ATOM   2464  CB  LYS A 256     -25.530  17.510  14.278  1.00 10.00      A    C  
ATOM   2465  CG  LYS A 256     -25.468  17.059  15.726  1.00 10.00      A    C  
ATOM   2466  CD  LYS A 256     -26.760  17.401  16.450  1.00 10.00      A    C  
ATOM   2467  CE  LYS A 256     -26.734  16.921  17.891  1.00 10.00      A    C  
ATOM   2468  NZ  LYS A 256     -27.922  17.390  18.653  1.00 10.00      A    N  
ATOM   2469  HZ1 LYS A 256     -28.793  17.045  18.206  1.00 10.00      A    H  
ATOM   2470  HZ2 LYS A 256     -27.950  18.430  18.676  1.00 10.00      A    H  
ATOM   2471  HZ3 LYS A 256     -27.883  17.035  19.629  1.00 10.00      A    H  
ATOM   2472  C   LYS A 256     -24.468  17.697  12.038  1.00 10.00      A    C  
ATOM   2473  O   LYS A 256     -24.619  18.868  11.700  1.00 10.00      A    O  
ATOM   2474  N   HIS A 257     -24.499  16.692  11.177  1.00 10.00      A    N  
ATOM   2475  HN  HIS A 257     -24.365  15.777  11.505  1.00 10.00      A    H  
ATOM   2476  CA  HIS A 257     -24.738  16.907   9.754  1.00 10.00      A    C  
ATOM   2477  CB  HIS A 257     -23.481  16.620   8.923  1.00 10.00      A    C  
ATOM   2478  CG  HIS A 257     -22.426  17.682   9.006  1.00 10.00      A    C  
ATOM   2479  ND1 HIS A 257     -22.479  18.865   8.295  1.00 10.00      A    N  
ATOM   2480  HD1 HIS A 257     -23.196  19.134   7.669  1.00 10.00      A    H  
ATOM   2481  CD2 HIS A 257     -21.278  17.732   9.723  1.00 10.00      A    C  
ATOM   2482  CE1 HIS A 257     -21.411  19.588   8.568  1.00 10.00      A    C  
ATOM   2483  NE2 HIS A 257     -20.669  18.924   9.430  1.00 10.00      A    N  
ATOM   2484  HE2 HIS A 257     -19.808  19.226   9.788  1.00 10.00      A    H  
ATOM   2485  C   HIS A 257     -25.892  16.032   9.279  1.00 10.00      A    C  
ATOM   2486  O   HIS A 257     -26.395  15.196  10.028  1.00 10.00      A    O  
ATOM   2487  N   THR A 258     -26.318  16.239   8.044  1.00 10.00      A    N  
ATOM   2488  HN  THR A 258     -25.891  16.941   7.500  1.00 10.00      A    H  
ATOM   2489  CA  THR A 258     -27.406  15.464   7.471  1.00 10.00      A    C  
ATOM   2490  CB  THR A 258     -28.299  16.343   6.575  1.00 10.00      A    C  
ATOM   2491  OG1 THR A 258     -27.478  17.090   5.666  1.00 10.00      A    O  
ATOM   2492  HG1 THR A 258     -26.874  17.661   6.168  1.00 10.00      A    H  
ATOM   2493  CG2 THR A 258     -29.114  17.309   7.423  1.00 10.00      A    C  
ATOM   2494  C   THR A 258     -26.853  14.301   6.653  1.00 10.00      A    C  
ATOM   2495  O   THR A 258     -25.659  14.274   6.334  1.00 10.00      A    O  
ATOM   2496  N   ALA A 259     -27.720  13.346   6.316  1.00 10.00      A    N  
ATOM   2497  HN  ALA A 259     -28.654  13.424   6.605  1.00 10.00      A    H  
ATOM   2498  CA  ALA A 259     -27.317  12.182   5.534  1.00 10.00      A    C  
ATOM   2499  CB  ALA A 259     -28.474  11.205   5.399  1.00 10.00      A    C  
ATOM   2500  C   ALA A 259     -26.812  12.601   4.159  1.00 10.00      A    C  
ATOM   2501  O   ALA A 259     -25.843  12.039   3.645  1.00 10.00      A    O  
ATOM   2502  N   LYS A 260     -27.470  13.598   3.579  1.00 10.00      A    N  
ATOM   2503  HN  LYS A 260     -28.240  13.987   4.044  1.00 10.00      A    H  
ATOM   2504  CA  LYS A 260     -27.096  14.117   2.267  1.00 10.00      A    C  
ATOM   2505  CB  LYS A 260     -28.047  15.242   1.845  1.00 10.00      A    C  
ATOM   2506  CG  LYS A 260     -27.763  15.806   0.461  1.00 10.00      A    C  
ATOM   2507  CD  LYS A 260     -28.674  16.980   0.143  1.00 10.00      A    C  
ATOM   2508  CE  LYS A 260     -28.265  17.661  -1.154  1.00 10.00      A    C  
ATOM   2509  NZ  LYS A 260     -29.108  18.848  -1.448  1.00 10.00      A    N  
ATOM   2510  HZ1 LYS A 260     -28.824  19.274  -2.355  1.00 10.00      A    H  
ATOM   2511  HZ2 LYS A 260     -28.999  19.557  -0.698  1.00 10.00      A    H  
ATOM   2512  HZ3 LYS A 260     -30.109  18.575  -1.506  1.00 10.00      A    H  
ATOM   2513  C   LYS A 260     -25.657  14.627   2.272  1.00 10.00      A    C  
ATOM   2514  O   LYS A 260     -24.907  14.403   1.323  1.00 10.00      A    O  
ATOM   2515  N   GLU A 261     -25.276  15.302   3.350  1.00 10.00      A    N  
ATOM   2516  HN  GLU A 261     -25.921  15.448   4.075  1.00 10.00      A    H  
ATOM   2517  CA  GLU A 261     -23.925  15.836   3.481  1.00 10.00      A    C  
ATOM   2518  CB  GLU A 261     -23.813  16.721   4.718  1.00 10.00      A    C  
ATOM   2519  CG  GLU A 261     -24.610  18.009   4.618  1.00 10.00      A    C  
ATOM   2520  CD  GLU A 261     -24.621  18.784   5.913  1.00 10.00      A    C  
ATOM   2521  OE1 GLU A 261     -25.445  18.465   6.794  1.00 10.00      A    O  
ATOM   2522  OE2 GLU A 261     -23.801  19.711   6.062  1.00 10.00      A    O  
ATOM   2523  C   GLU A 261     -22.899  14.711   3.534  1.00 10.00      A    C  
ATOM   2524  O   GLU A 261     -21.797  14.831   2.995  1.00 10.00      A    O  
ATOM   2525  N   VAL A 262     -23.266  13.622   4.189  1.00 10.00      A    N  
ATOM   2526  HN  VAL A 262     -24.149  13.596   4.615  1.00 10.00      A    H  
ATOM   2527  CA  VAL A 262     -22.387  12.465   4.290  1.00 10.00      A    C  
ATOM   2528  CB  VAL A 262     -22.908  11.440   5.323  1.00 10.00      A    C  
ATOM   2529  CG1 VAL A 262     -21.929  10.283   5.476  1.00 10.00      A    C  
ATOM   2530  CG2 VAL A 262     -23.148  12.110   6.667  1.00 10.00      A    C  
ATOM   2531  C   VAL A 262     -22.285  11.797   2.922  1.00 10.00      A    C  
ATOM   2532  O   VAL A 262     -21.206  11.391   2.489  1.00 10.00      A    O  
ATOM   2533  N   ARG A 263     -23.421  11.718   2.236  1.00 10.00      A    N  
ATOM   2534  HN  ARG A 263     -24.244  12.076   2.636  1.00 10.00      A    H  
ATOM   2535  CA  ARG A 263     -23.481  11.117   0.912  1.00 10.00      A    C  
ATOM   2536  CB  ARG A 263     -24.927  11.001   0.427  1.00 10.00      A    C  
ATOM   2537  CG  ARG A 263     -25.776  10.033   1.233  1.00 10.00      A    C  
ATOM   2538  CD  ARG A 263     -27.179   9.921   0.661  1.00 10.00      A    C  
ATOM   2539  NE  ARG A 263     -27.255   8.938  -0.419  1.00 10.00      A    N  
ATOM   2540  HE  ARG A 263     -26.417   8.499  -0.694  1.00 10.00      A    H  
ATOM   2541  CZ  ARG A 263     -28.386   8.614  -1.051  1.00 10.00      A    C  
ATOM   2542  NH1 ARG A 263     -29.535   9.192  -0.720  1.00 10.00      A    N  
ATOM   2543 HH11 ARG A 263     -29.570   9.905   0.045  1.00 10.00      A    H  
ATOM   2544 HH12 ARG A 263     -30.410   8.939  -1.226  1.00 10.00      A    H  
ATOM   2545  NH2 ARG A 263     -28.371   7.696  -2.006  1.00 10.00      A    N  
ATOM   2546 HH21 ARG A 263     -27.479   7.225  -2.272  1.00 10.00      A    H  
ATOM   2547 HH22 ARG A 263     -29.259   7.432  -2.492  1.00 10.00      A    H  
ATOM   2548  C   ARG A 263     -22.648  11.916  -0.083  1.00 10.00      A    C  
ATOM   2549  O   ARG A 263     -21.898  11.343  -0.867  1.00 10.00      A    O  
ATOM   2550  N   GLN A 264     -22.764  13.242  -0.032  1.00 10.00      A    N  
ATOM   2551  HN  GLN A 264     -23.379  13.646   0.621  1.00 10.00      A    H  
ATOM   2552  CA  GLN A 264     -22.004  14.108  -0.930  1.00 10.00      A    C  
ATOM   2553  CB  GLN A 264     -22.416  15.586  -0.773  1.00 10.00      A    C  
ATOM   2554  CG  GLN A 264     -21.425  16.451   0.002  1.00 10.00      A    C  
ATOM   2555  CD  GLN A 264     -21.622  17.941  -0.203  1.00 10.00      A    C  
ATOM   2556  OE1 GLN A 264     -22.741  18.425  -0.365  1.00 10.00      A    O  
ATOM   2557  NE2 GLN A 264     -20.527  18.683  -0.185  1.00 10.00      A    N  
ATOM   2558 HE21 GLN A 264     -19.662  18.231  -0.034  1.00 10.00      A    H  
ATOM   2559 HE22 GLN A 264     -20.614  19.650  -0.330  1.00 10.00      A    H  
ATOM   2560  C   GLN A 264     -20.501  13.930  -0.706  1.00 10.00      A    C  
ATOM   2561  O   GLN A 264     -19.716  13.943  -1.653  1.00 10.00      A    O  
ATOM   2562  N   LYS A 265     -20.122  13.725   0.551  1.00 10.00      A    N  
ATOM   2563  HN  LYS A 265     -20.803  13.699   1.255  1.00 10.00      A    H  
ATOM   2564  CA  LYS A 265     -18.726  13.547   0.920  1.00 10.00      A    C  
ATOM   2565  CB  LYS A 265     -18.608  13.401   2.440  1.00 10.00      A    C  
ATOM   2566  CG  LYS A 265     -17.182  13.330   2.966  1.00 10.00      A    C  
ATOM   2567  CD  LYS A 265     -17.153  13.185   4.482  1.00 10.00      A    C  
ATOM   2568  CE  LYS A 265     -17.158  14.540   5.186  1.00 10.00      A    C  
ATOM   2569  NZ  LYS A 265     -18.473  15.234   5.091  1.00 10.00      A    N  
ATOM   2570  HZ1 LYS A 265     -18.495  16.054   5.731  1.00 10.00      A    H  
ATOM   2571  HZ2 LYS A 265     -19.240  14.587   5.355  1.00 10.00      A    H  
ATOM   2572  HZ3 LYS A 265     -18.634  15.570   4.112  1.00 10.00      A    H  
ATOM   2573  C   LYS A 265     -18.131  12.322   0.241  1.00 10.00      A    C  
ATOM   2574  O   LYS A 265     -16.954  12.308  -0.114  1.00 10.00      A    O  
ATOM   2575  N   ILE A 266     -18.952  11.300   0.048  1.00 10.00      A    N  
ATOM   2576  HN  ILE A 266     -19.888  11.377   0.334  1.00 10.00      A    H  
ATOM   2577  CA  ILE A 266     -18.494  10.068  -0.570  1.00 10.00      A    C  
ATOM   2578  CB  ILE A 266     -19.156   8.835   0.085  1.00 10.00      A    C  
ATOM   2579  CG1 ILE A 266     -19.023   8.915   1.611  1.00 10.00      A    C  
ATOM   2580  CG2 ILE A 266     -18.532   7.552  -0.436  1.00 10.00      A    C  
ATOM   2581  CD1 ILE A 266     -19.863   7.906   2.361  1.00 10.00      A    C  
ATOM   2582  C   ILE A 266     -18.738  10.051  -2.081  1.00 10.00      A    C  
ATOM   2583  O   ILE A 266     -17.839   9.718  -2.854  1.00 10.00      A    O  
ATOM   2584  N   LEU A 267     -19.938  10.446  -2.494  1.00 10.00      A    N  
ATOM   2585  HN  LEU A 267     -20.594  10.758  -1.829  1.00 10.00      A    H  
ATOM   2586  CA  LEU A 267     -20.313  10.440  -3.909  1.00 10.00      A    C  
ATOM   2587  CB  LEU A 267     -21.809  10.717  -4.081  1.00 10.00      A    C  
ATOM   2588  CG  LEU A 267     -22.759   9.698  -3.449  1.00 10.00      A    C  
ATOM   2589  CD1 LEU A 267     -24.207  10.071  -3.729  1.00 10.00      A    C  
ATOM   2590  CD2 LEU A 267     -22.453   8.297  -3.951  1.00 10.00      A    C  
ATOM   2591  C   LEU A 267     -19.499  11.421  -4.744  1.00 10.00      A    C  
ATOM   2592  O   LEU A 267     -19.162  11.130  -5.892  1.00 10.00      A    O  
ATOM   2593  N   ASN A 268     -19.174  12.576  -4.169  1.00 10.00      A    N  
ATOM   2594  HN  ASN A 268     -19.461  12.757  -3.245  1.00 10.00      A    H  
ATOM   2595  CA  ASN A 268     -18.402  13.589  -4.890  1.00 10.00      A    C  
ATOM   2596  CB  ASN A 268     -18.494  14.953  -4.204  1.00 10.00      A    C  
ATOM   2597  CG  ASN A 268     -18.203  16.105  -5.145  1.00 10.00      A    C  
ATOM   2598  OD1 ASN A 268     -18.416  16.006  -6.351  1.00 10.00      A    O  
ATOM   2599  ND2 ASN A 268     -17.730  17.216  -4.598  1.00 10.00      A    N  
ATOM   2600 HD21 ASN A 268     -17.592  17.234  -3.624  1.00 10.00      A    H  
ATOM   2601 HD22 ASN A 268     -17.530  17.974  -5.190  1.00 10.00      A    H  
ATOM   2602  C   ASN A 268     -16.948  13.164  -5.055  1.00 10.00      A    C  
ATOM   2603  O   ASN A 268     -16.170  13.819  -5.743  1.00 10.00      A    O  
ATOM   2604  N   LYS A 269     -16.583  12.068  -4.410  1.00 10.00      A    N  
ATOM   2605  HN  LYS A 269     -17.246  11.591  -3.865  1.00 10.00      A    H  
ATOM   2606  CA  LYS A 269     -15.235  11.537  -4.511  1.00 10.00      A    C  
ATOM   2607  CB  LYS A 269     -14.743  11.038  -3.150  1.00 10.00      A    C  
ATOM   2608  CG  LYS A 269     -14.335  12.146  -2.194  1.00 10.00      A    C  
ATOM   2609  CD  LYS A 269     -13.416  11.627  -1.097  1.00 10.00      A    C  
ATOM   2610  CE  LYS A 269     -14.193  11.007   0.055  1.00 10.00      A    C  
ATOM   2611  NZ  LYS A 269     -14.615   9.609  -0.227  1.00 10.00      A    N  
ATOM   2612  HZ1 LYS A 269     -13.920   9.141  -0.849  1.00 10.00      A    H  
ATOM   2613  HZ2 LYS A 269     -15.542   9.600  -0.695  1.00 10.00      A    H  
ATOM   2614  HZ3 LYS A 269     -14.681   9.069   0.662  1.00 10.00      A    H  
ATOM   2615  C   LYS A 269     -15.233  10.398  -5.520  1.00 10.00      A    C  
ATOM   2616  O   LYS A 269     -16.235   9.696  -5.656  1.00 10.00      A    O  
ATOM   2617  N   PRO A 270     -14.122  10.211  -6.246  1.00 10.00      A    N  
ATOM   2618  CA  PRO A 270     -14.000   9.150  -7.255  1.00 10.00      A    C  
ATOM   2619  CB  PRO A 270     -12.551   9.270  -7.742  1.00 10.00      A    C  
ATOM   2620  CG  PRO A 270     -11.859  10.114  -6.726  1.00 10.00      A    C  
ATOM   2621  CD  PRO A 270     -12.902  11.025  -6.157  1.00 10.00      A    C  
ATOM   2622  C   PRO A 270     -14.264   7.752  -6.692  1.00 10.00      A    C  
ATOM   2623  O   PRO A 270     -14.121   7.513  -5.492  1.00 10.00      A    O  
ATOM   2624  N   ARG A 271     -14.623   6.833  -7.585  1.00 10.00      A    N  
ATOM   2625  HN  ARG A 271     -14.683   7.097  -8.529  1.00 10.00      A    H  
ATOM   2626  CA  ARG A 271     -14.935   5.451  -7.227  1.00 10.00      A    C  
ATOM   2627  CB  ARG A 271     -15.211   4.646  -8.502  1.00 10.00      A    C  
ATOM   2628  CG  ARG A 271     -15.995   3.361  -8.287  1.00 10.00      A    C  
ATOM   2629  CD  ARG A 271     -17.477   3.570  -8.558  1.00 10.00      A    C  
ATOM   2630  NE  ARG A 271     -18.163   2.312  -8.849  1.00 10.00      A    N  
ATOM   2631  HE  ARG A 271     -17.647   1.482  -8.731  1.00 10.00      A    H  
ATOM   2632  CZ  ARG A 271     -19.421   2.227  -9.282  1.00 10.00      A    C  
ATOM   2633  NH1 ARG A 271     -20.140   3.330  -9.481  1.00 10.00      A    N  
ATOM   2634 HH11 ARG A 271     -19.723   4.279  -9.299  1.00 10.00      A    H  
ATOM   2635 HH12 ARG A 271     -21.126   3.260  -9.820  1.00 10.00      A    H  
ATOM   2636  NH2 ARG A 271     -19.961   1.032  -9.513  1.00 10.00      A    N  
ATOM   2637 HH21 ARG A 271     -19.403   0.161  -9.352  1.00 10.00      A    H  
ATOM   2638 HH22 ARG A 271     -20.948   0.950  -9.858  1.00 10.00      A    H  
ATOM   2639  C   ARG A 271     -13.807   4.786  -6.438  1.00 10.00      A    C  
ATOM   2640  O   ARG A 271     -14.055   4.054  -5.480  1.00 10.00      A    O  
ATOM   2641  N   GLN A 272     -12.570   5.061  -6.837  1.00 10.00      A    N  
ATOM   2642  HN  GLN A 272     -12.438   5.667  -7.601  1.00 10.00      A    H  
ATOM   2643  CA  GLN A 272     -11.397   4.481  -6.189  1.00 10.00      A    C  
ATOM   2644  CB  GLN A 272     -10.174   4.542  -7.115  1.00 10.00      A    C  
ATOM   2645  CG  GLN A 272      -9.605   5.939  -7.335  1.00 10.00      A    C  
ATOM   2646  CD  GLN A 272     -10.263   6.684  -8.486  1.00 10.00      A    C  
ATOM   2647  OE1 GLN A 272     -11.430   6.456  -8.811  1.00 10.00      A    O  
ATOM   2648  NE2 GLN A 272      -9.522   7.591  -9.101  1.00 10.00      A    N  
ATOM   2649 HE21 GLN A 272      -8.604   7.733  -8.786  1.00 10.00      A    H  
ATOM   2650 HE22 GLN A 272      -9.921   8.086  -9.847  1.00 10.00      A    H  
ATOM   2651  C   GLN A 272     -11.082   5.142  -4.845  1.00 10.00      A    C  
ATOM   2652  O   GLN A 272     -10.104   4.787  -4.184  1.00 10.00      A    O  
ATOM   2653  N   LYS A 273     -11.904   6.099  -4.444  1.00 10.00      A    N  
ATOM   2654  HN  LYS A 273     -12.676   6.337  -5.008  1.00 10.00      A    H  
ATOM   2655  CA  LYS A 273     -11.706   6.797  -3.180  1.00 10.00      A    C  
ATOM   2656  CB  LYS A 273     -11.180   8.219  -3.415  1.00 10.00      A    C  
ATOM   2657  CG  LYS A 273      -9.740   8.278  -3.901  1.00 10.00      A    C  
ATOM   2658  CD  LYS A 273      -9.319   9.698  -4.246  1.00 10.00      A    C  
ATOM   2659  CE  LYS A 273      -7.898   9.733  -4.782  1.00 10.00      A    C  
ATOM   2660  NZ  LYS A 273      -7.548  11.060  -5.351  1.00 10.00      A    N  
ATOM   2661  HZ1 LYS A 273      -7.472  11.768  -4.593  1.00 10.00      A    H  
ATOM   2662  HZ2 LYS A 273      -8.282  11.367  -6.023  1.00 10.00      A    H  
ATOM   2663  HZ3 LYS A 273      -6.640  11.004  -5.855  1.00 10.00      A    H  
ATOM   2664  C   LYS A 273     -13.006   6.837  -2.383  1.00 10.00      A    C  
ATOM   2665  O   LYS A 273     -13.449   7.899  -1.936  1.00 10.00      A    O  
ATOM   2666  N   ARG A 274     -13.617   5.674  -2.206  1.00 10.00      A    N  
ATOM   2667  HN  ARG A 274     -13.212   4.858  -2.573  1.00 10.00      A    H  
ATOM   2668  CA  ARG A 274     -14.866   5.574  -1.465  1.00 10.00      A    C  
ATOM   2669  CB  ARG A 274     -16.052   5.405  -2.414  1.00 10.00      A    C  
ATOM   2670  CG  ARG A 274     -16.361   6.632  -3.251  1.00 10.00      A    C  
ATOM   2671  CD  ARG A 274     -17.674   6.470  -3.993  1.00 10.00      A    C  
ATOM   2672  NE  ARG A 274     -17.908   7.568  -4.919  1.00 10.00      A    N  
ATOM   2673  HE  ARG A 274     -17.626   8.469  -4.634  1.00 10.00      A    H  
ATOM   2674  CZ  ARG A 274     -18.463   7.423  -6.115  1.00 10.00      A    C  
ATOM   2675  NH1 ARG A 274     -18.847   6.226  -6.531  1.00 10.00      A    N  
ATOM   2676 HH11 ARG A 274     -19.284   6.115  -7.484  1.00 10.00      A    H  
ATOM   2677 HH12 ARG A 274     -18.722   5.396  -5.921  1.00 10.00      A    H  
ATOM   2678  NH2 ARG A 274     -18.641   8.477  -6.891  1.00 10.00      A    N  
ATOM   2679 HH21 ARG A 274     -18.349   9.427  -6.564  1.00 10.00      A    H  
ATOM   2680 HH22 ARG A 274     -19.077   8.366  -7.842  1.00 10.00      A    H  
ATOM   2681  C   ARG A 274     -14.831   4.411  -0.489  1.00 10.00      A    C  
ATOM   2682  O   ARG A 274     -14.114   3.433  -0.702  1.00 10.00      A    O  
ATOM   2683  N   SER A 275     -15.603   4.531   0.580  1.00 10.00      A    N  
ATOM   2684  HN  SER A 275     -16.134   5.346   0.695  1.00 10.00      A    H  
ATOM   2685  CA  SER A 275     -15.690   3.496   1.599  1.00 10.00      A    C  
ATOM   2686  CB  SER A 275     -14.558   3.644   2.619  1.00 10.00      A    C  
ATOM   2687  OG  SER A 275     -13.296   3.557   1.983  1.00 10.00      A    O  
ATOM   2688  HG  SER A 275     -13.395   3.098   1.134  1.00 10.00      A    H  
ATOM   2689  C   SER A 275     -17.040   3.576   2.299  1.00 10.00      A    C  
ATOM   2690  O   SER A 275     -17.320   4.545   3.001  1.00 10.00      A    O  
ATOM   2691  N   PRO A 276     -17.897   2.569   2.096  1.00 10.00      A    N  
ATOM   2692  CA  PRO A 276     -19.228   2.529   2.710  1.00 10.00      A    C  
ATOM   2693  CB  PRO A 276     -19.902   1.345   2.014  1.00 10.00      A    C  
ATOM   2694  CG  PRO A 276     -18.777   0.470   1.581  1.00 10.00      A    C  
ATOM   2695  CD  PRO A 276     -17.634   1.389   1.257  1.00 10.00      A    C  
ATOM   2696  C   PRO A 276     -19.158   2.294   4.218  1.00 10.00      A    C  
ATOM   2697  O   PRO A 276     -18.144   1.819   4.738  1.00 10.00      A    O  
ATOM   2698  N   ASN A 277     -20.242   2.607   4.910  1.00 10.00      A    N  
ATOM   2699  HN  ASN A 277     -21.037   2.938   4.432  1.00 10.00      A    H  
ATOM   2700  CA  ASN A 277     -20.309   2.446   6.355  1.00 10.00      A    C  
ATOM   2701  CB  ASN A 277     -19.813   3.707   7.081  1.00 10.00      A    C  
ATOM   2702  CG  ASN A 277     -20.499   4.987   6.633  1.00 10.00      A    C  
ATOM   2703  OD1 ASN A 277     -21.629   4.972   6.151  1.00 10.00      A    O  
ATOM   2704  ND2 ASN A 277     -19.820   6.108   6.799  1.00 10.00      A    N  
ATOM   2705 HD21 ASN A 277     -18.921   6.056   7.192  1.00 10.00      A    H  
ATOM   2706 HD22 ASN A 277     -20.246   6.947   6.533  1.00 10.00      A    H  
ATOM   2707  C   ASN A 277     -21.726   2.087   6.787  1.00 10.00      A    C  
ATOM   2708  O   ASN A 277     -22.521   1.624   5.975  1.00 10.00      A    O  
ATOM   2709  N   LYS A 278     -22.045   2.305   8.059  1.00 10.00      A    N  
ATOM   2710  HN  LYS A 278     -21.375   2.690   8.665  1.00 10.00      A    H  
ATOM   2711  CA  LYS A 278     -23.375   1.990   8.573  1.00 10.00      A    C  
ATOM   2712  CB  LYS A 278     -23.370   1.891  10.104  1.00 10.00      A    C  
ATOM   2713  CG  LYS A 278     -22.676   0.645  10.634  1.00 10.00      A    C  
ATOM   2714  CD  LYS A 278     -22.729   0.559  12.157  1.00 10.00      A    C  
ATOM   2715  CE  LYS A 278     -22.242  -0.800  12.638  1.00 10.00      A    C  
ATOM   2716  NZ  LYS A 278     -22.126  -0.871  14.120  1.00 10.00      A    N  
ATOM   2717  HZ1 LYS A 278     -21.362  -0.248  14.452  1.00 10.00      A    H  
ATOM   2718  HZ2 LYS A 278     -21.913  -1.847  14.414  1.00 10.00      A    H  
ATOM   2719  HZ3 LYS A 278     -23.020  -0.576  14.566  1.00 10.00      A    H  
ATOM   2720  C   LYS A 278     -24.417   2.998   8.088  1.00 10.00      A    C  
ATOM   2721  O   LYS A 278     -25.620   2.805   8.278  1.00 10.00      A    O  
ATOM   2722  N   GLN A 279     -23.948   4.073   7.466  1.00 10.00      A    N  
ATOM   2723  HN  GLN A 279     -22.977   4.173   7.352  1.00 10.00      A    H  
ATOM   2724  CA  GLN A 279     -24.830   5.102   6.933  1.00 10.00      A    C  
ATOM   2725  CB  GLN A 279     -24.242   6.492   7.180  1.00 10.00      A    C  
ATOM   2726  CG  GLN A 279     -24.354   6.964   8.621  1.00 10.00      A    C  
ATOM   2727  CD  GLN A 279     -23.301   7.991   8.987  1.00 10.00      A    C  
ATOM   2728  OE1 GLN A 279     -22.168   7.938   8.508  1.00 10.00      A    O  
ATOM   2729  NE2 GLN A 279     -23.666   8.931   9.843  1.00 10.00      A    N  
ATOM   2730 HE21 GLN A 279     -24.585   8.912  10.189  1.00 10.00      A    H  
ATOM   2731 HE22 GLN A 279     -23.007   9.610  10.097  1.00 10.00      A    H  
ATOM   2732  C   GLN A 279     -25.046   4.872   5.439  1.00 10.00      A    C  
ATOM   2733  O   GLN A 279     -26.176   4.685   4.983  1.00 10.00      A    O  
ATOM   2734  N   CYS A 280     -23.954   4.872   4.688  1.00 10.00      A    N  
ATOM   2735  HN  CYS A 280     -23.080   5.017   5.114  1.00 10.00      A    H  
ATOM   2736  CA  CYS A 280     -24.007   4.646   3.250  1.00 10.00      A    C  
ATOM   2737  C   CYS A 280     -23.644   3.203   2.955  1.00 10.00      A    C  
ATOM   2738  O   CYS A 280     -22.510   2.786   3.190  1.00 10.00      A    O  
ATOM   2739  CB  CYS A 280     -23.034   5.579   2.518  1.00 10.00      A    C  
ATOM   2740  SG  CYS A 280     -22.857   5.241   0.730  1.00 10.00      A    S  
ATOM   2741  N   THR A 281     -24.608   2.442   2.456  1.00 10.00      A    N  
ATOM   2742  HN  THR A 281     -25.491   2.835   2.294  1.00 10.00      A    H  
ATOM   2743  CA  THR A 281     -24.383   1.040   2.136  1.00 10.00      A    C  
ATOM   2744  CB  THR A 281     -25.719   0.291   1.955  1.00 10.00      A    C  
ATOM   2745  OG1 THR A 281     -26.550   1.002   1.027  1.00 10.00      A    O  
ATOM   2746  HG1 THR A 281     -27.068   1.662   1.502  1.00 10.00      A    H  
ATOM   2747  CG2 THR A 281     -26.443   0.177   3.286  1.00 10.00      A    C  
ATOM   2748  C   THR A 281     -23.546   0.906   0.867  1.00 10.00      A    C  
ATOM   2749  O   THR A 281     -23.362   1.878   0.131  1.00 10.00      A    O  
ATOM   2750  N   VAL A 282     -23.045  -0.294   0.598  1.00 10.00      A    N  
ATOM   2751  HN  VAL A 282     -23.226  -1.040   1.216  1.00 10.00      A    H  
ATOM   2752  CA  VAL A 282     -22.232  -0.529  -0.592  1.00 10.00      A    C  
ATOM   2753  CB  VAL A 282     -21.667  -1.964  -0.631  1.00 10.00      A    C  
ATOM   2754  CG1 VAL A 282     -20.769  -2.164  -1.845  1.00 10.00      A    C  
ATOM   2755  CG2 VAL A 282     -20.895  -2.263   0.646  1.00 10.00      A    C  
ATOM   2756  C   VAL A 282     -23.044  -0.256  -1.856  1.00 10.00      A    C  
ATOM   2757  O   VAL A 282     -22.510   0.202  -2.866  1.00 10.00      A    O  
ATOM   2758  N   GLN A 283     -24.345  -0.498  -1.772  1.00 10.00      A    N  
ATOM   2759  HN  GLN A 283     -24.717  -0.825  -0.929  1.00 10.00      A    H  
ATOM   2760  CA  GLN A 283     -25.236  -0.278  -2.904  1.00 10.00      A    C  
ATOM   2761  CB  GLN A 283     -26.563  -1.013  -2.706  1.00 10.00      A    C  
ATOM   2762  CG  GLN A 283     -26.456  -2.531  -2.765  1.00 10.00      A    C  
ATOM   2763  CD  GLN A 283     -27.809  -3.210  -2.684  1.00 10.00      A    C  
ATOM   2764  OE1 GLN A 283     -28.746  -2.686  -2.084  1.00 10.00      A    O  
ATOM   2765  NE2 GLN A 283     -27.926  -4.380  -3.289  1.00 10.00      A    N  
ATOM   2766 HE21 GLN A 283     -27.143  -4.742  -3.756  1.00 10.00      A    H  
ATOM   2767 HE22 GLN A 283     -28.792  -4.842  -3.242  1.00 10.00      A    H  
ATOM   2768  C   GLN A 283     -25.477   1.213  -3.142  1.00 10.00      A    C  
ATOM   2769  O   GLN A 283     -25.969   1.613  -4.195  1.00 10.00      A    O  
ATOM   2770  N   GLN A 284     -25.124   2.033  -2.162  1.00 10.00      A    N  
ATOM   2771  HN  GLN A 284     -24.734   1.659  -1.341  1.00 10.00      A    H  
ATOM   2772  CA  GLN A 284     -25.297   3.476  -2.271  1.00 10.00      A    C  
ATOM   2773  CB  GLN A 284     -25.909   4.042  -0.988  1.00 10.00      A    C  
ATOM   2774  CG  GLN A 284     -27.385   3.731  -0.812  1.00 10.00      A    C  
ATOM   2775  CD  GLN A 284     -27.875   4.027   0.591  1.00 10.00      A    C  
ATOM   2776  OE1 GLN A 284     -27.143   3.861   1.566  1.00 10.00      A    O  
ATOM   2777  NE2 GLN A 284     -29.116   4.472   0.702  1.00 10.00      A    N  
ATOM   2778 HE21 GLN A 284     -29.645   4.580  -0.120  1.00 10.00      A    H  
ATOM   2779 HE22 GLN A 284     -29.453   4.695   1.601  1.00 10.00      A    H  
ATOM   2780  C   GLN A 284     -23.968   4.166  -2.565  1.00 10.00      A    C  
ATOM   2781  O   GLN A 284     -23.914   5.148  -3.304  1.00 10.00      A    O  
ATOM   2782  N   CYS A 285     -22.902   3.648  -1.978  1.00 10.00      A    N  
ATOM   2783  HN  CYS A 285     -23.012   2.876  -1.381  1.00 10.00      A    H  
ATOM   2784  CA  CYS A 285     -21.571   4.214  -2.164  1.00 10.00      A    C  
ATOM   2785  C   CYS A 285     -20.918   3.726  -3.461  1.00 10.00      A    C  
ATOM   2786  O   CYS A 285     -20.019   4.373  -3.998  1.00 10.00      A    O  
ATOM   2787  CB  CYS A 285     -20.680   3.879  -0.962  1.00 10.00      A    C  
ATOM   2788  SG  CYS A 285     -20.853   4.997   0.475  1.00 10.00      A    S  
ATOM   2789  N   PHE A 286     -21.361   2.578  -3.955  1.00 10.00      A    N  
ATOM   2790  HN  PHE A 286     -22.078   2.099  -3.489  1.00 10.00      A    H  
ATOM   2791  CA  PHE A 286     -20.817   2.016  -5.186  1.00 10.00      A    C  
ATOM   2792  CB  PHE A 286     -19.931   0.798  -4.887  1.00 10.00      A    C  
ATOM   2793  CG  PHE A 286     -18.621   1.128  -4.237  1.00 10.00      A    C  
ATOM   2794  CD1 PHE A 286     -17.578   1.650  -4.981  1.00 10.00      A    C  
ATOM   2795  CD2 PHE A 286     -18.430   0.916  -2.883  1.00 10.00      A    C  
ATOM   2796  CE1 PHE A 286     -16.368   1.955  -4.386  1.00 10.00      A    C  
ATOM   2797  CE2 PHE A 286     -17.223   1.219  -2.281  1.00 10.00      A    C  
ATOM   2798  CZ  PHE A 286     -16.190   1.740  -3.034  1.00 10.00      A    C  
ATOM   2799  C   PHE A 286     -21.940   1.608  -6.126  1.00 10.00      A    C  
ATOM   2800  O   PHE A 286     -22.052   2.114  -7.242  1.00 10.00      A    O  
ATOM   2801  N   GLY A 287     -22.765   0.690  -5.662  1.00 10.00      A    N  
ATOM   2802  HN  GLY A 287     -22.614   0.316  -4.766  1.00 10.00      A    H  
ATOM   2803  CA  GLY A 287     -23.872   0.217  -6.458  1.00 10.00      A    C  
ATOM   2804  C   GLY A 287     -24.197  -1.229  -6.155  1.00 10.00      A    C  
ATOM   2805  O   GLY A 287     -23.710  -1.787  -5.165  1.00 10.00      A    O  
ATOM   2806  N   LYS A 288     -25.004  -1.840  -7.006  1.00 10.00      A    N  
ATOM   2807  HN  LYS A 288     -25.345  -1.345  -7.778  1.00 10.00      A    H  
ATOM   2808  CA  LYS A 288     -25.394  -3.230  -6.829  1.00 10.00      A    C  
ATOM   2809  CB  LYS A 288     -26.562  -3.568  -7.756  1.00 10.00      A    C  
ATOM   2810  CG  LYS A 288     -27.753  -4.201  -7.058  1.00 10.00      A    C  
ATOM   2811  CD  LYS A 288     -28.953  -4.266  -7.990  1.00 10.00      A    C  
ATOM   2812  CE  LYS A 288     -30.168  -4.852  -7.294  1.00 10.00      A    C  
ATOM   2813  NZ  LYS A 288     -31.415  -4.616  -8.069  1.00 10.00      A    N  
ATOM   2814  HZ1 LYS A 288     -31.672  -3.606  -8.040  1.00 10.00      A    H  
ATOM   2815  HZ2 LYS A 288     -32.196  -5.170  -7.668  1.00 10.00      A    H  
ATOM   2816  HZ3 LYS A 288     -31.282  -4.899  -9.059  1.00 10.00      A    H  
ATOM   2817  C   LYS A 288     -24.221  -4.168  -7.101  1.00 10.00      A    C  
ATOM   2818  O   LYS A 288     -23.153  -3.737  -7.544  1.00 10.00      A    O  
ATOM   2819  N   ARG A 289     -24.411  -5.444  -6.801  1.00 10.00      A    N  
ATOM   2820  HN  ARG A 289     -25.270  -5.725  -6.415  1.00 10.00      A    H  
ATOM   2821  CA  ARG A 289     -23.380  -6.444  -7.029  1.00 10.00      A    C  
ATOM   2822  CB  ARG A 289     -23.259  -7.383  -5.828  1.00 10.00      A    C  
ATOM   2823  CG  ARG A 289     -22.853  -6.693  -4.533  1.00 10.00      A    C  
ATOM   2824  CD  ARG A 289     -21.413  -6.199  -4.572  1.00 10.00      A    C  
ATOM   2825  NE  ARG A 289     -21.290  -4.889  -5.217  1.00 10.00      A    N  
ATOM   2826  HE  ARG A 289     -22.046  -4.587  -5.774  1.00 10.00      A    H  
ATOM   2827  CZ  ARG A 289     -20.222  -4.098  -5.102  1.00 10.00      A    C  
ATOM   2828  NH1 ARG A 289     -19.183  -4.477  -4.368  1.00 10.00      A    N  
ATOM   2829 HH11 ARG A 289     -18.350  -3.854  -4.286  1.00 10.00      A    H  
ATOM   2830 HH12 ARG A 289     -19.189  -5.397  -3.869  1.00 10.00      A    H  
ATOM   2831  NH2 ARG A 289     -20.190  -2.923  -5.721  1.00 10.00      A    N  
ATOM   2832 HH21 ARG A 289     -19.351  -2.306  -5.632  1.00 10.00      A    H  
ATOM   2833 HH22 ARG A 289     -20.999  -2.611  -6.302  1.00 10.00      A    H  
ATOM   2834  C   ARG A 289     -23.692  -7.231  -8.293  1.00 10.00      A    C  
ATOM   2835  O   ARG A 289     -24.857  -7.516  -8.582  1.00 10.00      A    O  
ATOM   2836  N   GLY A 290     -22.657  -7.577  -9.039  1.00 10.00      A    N  
ATOM   2837  HN  GLY A 290     -21.748  -7.346  -8.741  1.00 10.00      A    H  
ATOM   2838  CA  GLY A 290     -22.847  -8.314 -10.269  1.00 10.00      A    C  
ATOM   2839  C   GLY A 290     -21.633  -9.139 -10.634  1.00 10.00      A    C  
ATOM   2840  O   GLY A 290     -20.835  -9.478  -9.765  1.00 10.00      A    O  
ATOM   2841  N   PRO A 291     -21.466  -9.470 -11.923  1.00 10.00      A    N  
ATOM   2842  CA  PRO A 291     -20.334 -10.276 -12.401  1.00 10.00      A    C  
ATOM   2843  CB  PRO A 291     -20.642 -10.483 -13.888  1.00 10.00      A    C  
ATOM   2844  CG  PRO A 291     -21.559  -9.365 -14.246  1.00 10.00      A    C  
ATOM   2845  CD  PRO A 291     -22.378  -9.095 -13.018  1.00 10.00      A    C  
ATOM   2846  C   PRO A 291     -18.993  -9.564 -12.232  1.00 10.00      A    C  
ATOM   2847  O   PRO A 291     -17.965 -10.200 -11.986  1.00 10.00      A    O  
ATOM   2848  N   ASN A 292     -19.002  -8.244 -12.368  1.00 10.00      A    N  
ATOM   2849  HN  ASN A 292     -19.851  -7.788 -12.555  1.00 10.00      A    H  
ATOM   2850  CA  ASN A 292     -17.785  -7.454 -12.225  1.00 10.00      A    C  
ATOM   2851  CB  ASN A 292     -17.880  -6.156 -13.036  1.00 10.00      A    C  
ATOM   2852  CG  ASN A 292     -18.004  -6.402 -14.532  1.00 10.00      A    C  
ATOM   2853  OD1 ASN A 292     -17.469  -7.377 -15.067  1.00 10.00      A    O  
ATOM   2854  ND2 ASN A 292     -18.724  -5.527 -15.218  1.00 10.00      A    N  
ATOM   2855 HD21 ASN A 292     -19.131  -4.777 -14.730  1.00 10.00      A    H  
ATOM   2856 HD22 ASN A 292     -18.817  -5.660 -16.184  1.00 10.00      A    H  
ATOM   2857  C   ASN A 292     -17.545  -7.149 -10.753  1.00 10.00      A    C  
ATOM   2858  O   ASN A 292     -16.474  -7.428 -10.210  1.00 10.00      A    O  
ATOM   2859  N   GLN A 293     -18.561  -6.591 -10.110  1.00 10.00      A    N  
ATOM   2860  HN  GLN A 293     -19.388  -6.398 -10.602  1.00 10.00      A    H  
ATOM   2861  CA  GLN A 293     -18.491  -6.263  -8.695  1.00 10.00      A    C  
ATOM   2862  CB  GLN A 293     -19.165  -4.917  -8.423  1.00 10.00      A    C  
ATOM   2863  CG  GLN A 293     -18.634  -3.778  -9.276  1.00 10.00      A    C  
ATOM   2864  CD  GLN A 293     -19.520  -2.550  -9.238  1.00 10.00      A    C  
ATOM   2865  OE1 GLN A 293     -19.312  -1.640  -8.434  1.00 10.00      A    O  
ATOM   2866  NE2 GLN A 293     -20.521  -2.519 -10.100  1.00 10.00      A    N  
ATOM   2867 HE21 GLN A 293     -20.634  -3.280 -10.707  1.00 10.00      A    H  
ATOM   2868 HE22 GLN A 293     -21.104  -1.718 -10.115  1.00 10.00      A    H  
ATOM   2869  C   GLN A 293     -19.171  -7.367  -7.898  1.00 10.00      A    C  
ATOM   2870  O   GLN A 293     -20.308  -7.221  -7.453  1.00 10.00      A    O  
ATOM   2871  N   ASN A 294     -18.471  -8.478  -7.742  1.00 10.00      A    N  
ATOM   2872  HN  ASN A 294     -17.566  -8.527  -8.116  1.00 10.00      A    H  
ATOM   2873  CA  ASN A 294     -19.002  -9.631  -7.027  1.00 10.00      A    C  
ATOM   2874  CB  ASN A 294     -18.800 -10.918  -7.842  1.00 10.00      A    C  
ATOM   2875  CG  ASN A 294     -17.343 -11.268  -8.088  1.00 10.00      A    C  
ATOM   2876  OD1 ASN A 294     -16.477 -10.391  -8.157  1.00 10.00      A    O  
ATOM   2877  ND2 ASN A 294     -17.064 -12.554  -8.235  1.00 10.00      A    N  
ATOM   2878 HD21 ASN A 294     -17.804 -13.199  -8.181  1.00 10.00      A    H  
ATOM   2879 HD22 ASN A 294     -16.132 -12.814  -8.395  1.00 10.00      A    H  
ATOM   2880  C   ASN A 294     -18.384  -9.777  -5.642  1.00 10.00      A    C  
ATOM   2881  O   ASN A 294     -18.287 -10.884  -5.107  1.00 10.00      A    O  
ATOM   2882  N   PHE A 295     -17.972  -8.662  -5.057  1.00 10.00      A    N  
ATOM   2883  HN  PHE A 295     -18.074  -7.806  -5.526  1.00 10.00      A    H  
ATOM   2884  CA  PHE A 295     -17.370  -8.679  -3.734  1.00 10.00      A    C  
ATOM   2885  CB  PHE A 295     -15.974  -8.043  -3.776  1.00 10.00      A    C  
ATOM   2886  CG  PHE A 295     -15.324  -7.900  -2.429  1.00 10.00      A    C  
ATOM   2887  CD1 PHE A 295     -15.148  -6.649  -1.862  1.00 10.00      A    C  
ATOM   2888  CD2 PHE A 295     -14.891  -9.017  -1.731  1.00 10.00      A    C  
ATOM   2889  CE1 PHE A 295     -14.553  -6.509  -0.625  1.00 10.00      A    C  
ATOM   2890  CE2 PHE A 295     -14.295  -8.885  -0.493  1.00 10.00      A    C  
ATOM   2891  CZ  PHE A 295     -14.125  -7.630   0.061  1.00 10.00      A    C  
ATOM   2892  C   PHE A 295     -18.259  -7.953  -2.729  1.00 10.00      A    C  
ATOM   2893  O   PHE A 295     -18.578  -6.775  -2.908  1.00 10.00      A    O  
ATOM   2894  N   GLY A 296     -18.690  -8.665  -1.696  1.00 10.00      A    N  
ATOM   2895  HN  GLY A 296     -18.465  -9.619  -1.632  1.00 10.00      A    H  
ATOM   2896  CA  GLY A 296     -19.516  -8.050  -0.680  1.00 10.00      A    C  
ATOM   2897  C   GLY A 296     -20.632  -8.951  -0.204  1.00 10.00      A    C  
ATOM   2898  O   GLY A 296     -21.575  -9.228  -0.949  1.00 10.00      A    O  
ATOM   2899  N   GLY A 297     -20.512  -9.427   1.025  1.00 10.00      A    N  
ATOM   2900  HN  GLY A 297     -19.709  -9.204   1.552  1.00 10.00      A    H  
ATOM   2901  CA  GLY A 297     -21.532 -10.281   1.599  1.00 10.00      A    C  
ATOM   2902  C   GLY A 297     -22.756  -9.483   1.998  1.00 10.00      A    C  
ATOM   2903  O   GLY A 297     -22.720  -8.252   1.992  1.00 10.00      A    O  
ATOM   2904  N   GLY A 298     -23.827 -10.175   2.365  1.00 10.00      A    N  
ATOM   2905  HN  GLY A 298     -23.781 -11.155   2.389  1.00 10.00      A    H  
ATOM   2906  CA  GLY A 298     -25.063  -9.511   2.744  1.00 10.00      A    C  
ATOM   2907  C   GLY A 298     -24.880  -8.468   3.824  1.00 10.00      A    C  
ATOM   2908  O   GLY A 298     -25.362  -7.342   3.694  1.00 10.00      A    O  
ATOM   2909  N   GLU A 299     -24.166  -8.827   4.881  1.00 10.00      A    N  
ATOM   2910  HN  GLU A 299     -23.790  -9.734   4.921  1.00 10.00      A    H  
ATOM   2911  CA  GLU A 299     -23.929  -7.906   5.981  1.00 10.00      A    C  
ATOM   2912  CB  GLU A 299     -23.424  -8.658   7.211  1.00 10.00      A    C  
ATOM   2913  CG  GLU A 299     -23.762  -7.985   8.531  1.00 10.00      A    C  
ATOM   2914  CD  GLU A 299     -25.217  -8.153   8.915  1.00 10.00      A    C  
ATOM   2915  OE1 GLU A 299     -26.093  -7.556   8.255  1.00 10.00      A    O  
ATOM   2916  OE2 GLU A 299     -25.498  -8.884   9.884  1.00 10.00      A    O  
ATOM   2917  C   GLU A 299     -22.940  -6.810   5.583  1.00 10.00      A    C  
ATOM   2918  O   GLU A 299     -23.150  -5.631   5.884  1.00 10.00      A    O  
ATOM   2919  N   MET A 300     -21.878  -7.198   4.880  1.00 10.00      A    N  
ATOM   2920  HN  MET A 300     -21.781  -8.146   4.649  1.00 10.00      A    H  
ATOM   2921  CA  MET A 300     -20.857  -6.249   4.446  1.00 10.00      A    C  
ATOM   2922  CB  MET A 300     -19.684  -6.957   3.760  1.00 10.00      A    C  
ATOM   2923  CG  MET A 300     -18.560  -6.013   3.350  1.00 10.00      A    C  
ATOM   2924  SD  MET A 300     -17.263  -6.811   2.383  1.00 10.00      A    S  
ATOM   2925  CE  MET A 300     -16.413  -7.736   3.662  1.00 10.00      A    C  
ATOM   2926  C   MET A 300     -21.444  -5.187   3.523  1.00 10.00      A    C  
ATOM   2927  O   MET A 300     -20.981  -4.050   3.499  1.00 10.00      A    O  
ATOM   2928  N   LEU A 301     -22.473  -5.558   2.771  1.00 10.00      A    N  
ATOM   2929  HN  LEU A 301     -22.796  -6.485   2.829  1.00 10.00      A    H  
ATOM   2930  CA  LEU A 301     -23.124  -4.630   1.853  1.00 10.00      A    C  
ATOM   2931  CB  LEU A 301     -24.096  -5.363   0.926  1.00 10.00      A    C  
ATOM   2932  CG  LEU A 301     -23.469  -6.250  -0.149  1.00 10.00      A    C  
ATOM   2933  CD1 LEU A 301     -24.548  -6.944  -0.964  1.00 10.00      A    C  
ATOM   2934  CD2 LEU A 301     -22.558  -5.437  -1.052  1.00 10.00      A    C  
ATOM   2935  C   LEU A 301     -23.861  -3.526   2.598  1.00 10.00      A    C  
ATOM   2936  O   LEU A 301     -24.140  -2.468   2.032  1.00 10.00      A    O  
ATOM   2937  N   LYS A 302     -24.164  -3.767   3.866  1.00 10.00      A    N  
ATOM   2938  HN  LYS A 302     -23.897  -4.623   4.270  1.00 10.00      A    H  
ATOM   2939  CA  LYS A 302     -24.886  -2.792   4.673  1.00 10.00      A    C  
ATOM   2940  CB  LYS A 302     -26.063  -3.463   5.378  1.00 10.00      A    C  
ATOM   2941  CG  LYS A 302     -27.057  -4.108   4.429  1.00 10.00      A    C  
ATOM   2942  CD  LYS A 302     -28.074  -4.948   5.182  1.00 10.00      A    C  
ATOM   2943  CE  LYS A 302     -29.013  -5.655   4.222  1.00 10.00      A    C  
ATOM   2944  NZ  LYS A 302     -29.990  -6.512   4.938  1.00 10.00      A    N  
ATOM   2945  HZ1 LYS A 302     -30.625  -6.978   4.260  1.00 10.00      A    H  
ATOM   2946  HZ2 LYS A 302     -30.558  -5.937   5.589  1.00 10.00      A    H  
ATOM   2947  HZ3 LYS A 302     -29.491  -7.243   5.484  1.00 10.00      A    H  
ATOM   2948  C   LYS A 302     -23.978  -2.107   5.690  1.00 10.00      A    C  
ATOM   2949  O   LYS A 302     -24.184  -0.941   6.031  1.00 10.00      A    O  
ATOM   2950  N   LEU A 303     -22.982  -2.831   6.181  1.00 10.00      A    N  
ATOM   2951  HN  LEU A 303     -22.878  -3.767   5.892  1.00 10.00      A    H  
ATOM   2952  CA  LEU A 303     -22.054  -2.280   7.162  1.00 10.00      A    C  
ATOM   2953  CB  LEU A 303     -21.550  -3.370   8.111  1.00 10.00      A    C  
ATOM   2954  CG  LEU A 303     -22.606  -4.049   8.985  1.00 10.00      A    C  
ATOM   2955  CD1 LEU A 303     -21.945  -4.988   9.983  1.00 10.00      A    C  
ATOM   2956  CD2 LEU A 303     -23.457  -3.015   9.701  1.00 10.00      A    C  
ATOM   2957  C   LEU A 303     -20.879  -1.577   6.490  1.00 10.00      A    C  
ATOM   2958  O   LEU A 303     -20.222  -0.725   7.095  1.00 10.00      A    O  
ATOM   2959  N   GLY A 304     -20.609  -1.945   5.245  1.00 10.00      A    N  
ATOM   2960  HN  GLY A 304     -21.154  -2.643   4.819  1.00 10.00      A    H  
ATOM   2961  CA  GLY A 304     -19.517  -1.340   4.510  1.00 10.00      A    C  
ATOM   2962  C   GLY A 304     -18.166  -1.715   5.081  1.00 10.00      A    C  
ATOM   2963  O   GLY A 304     -17.794  -2.887   5.092  1.00 10.00      A    O  
ATOM   2964  N   THR A 305     -17.439  -0.719   5.565  1.00 10.00      A    N  
ATOM   2965  HN  THR A 305     -17.796   0.198   5.525  1.00 10.00      A    H  
ATOM   2966  CA  THR A 305     -16.124  -0.944   6.148  1.00 10.00      A    C  
ATOM   2967  CB  THR A 305     -15.166   0.224   5.838  1.00 10.00      A    C  
ATOM   2968  OG1 THR A 305     -15.847   1.474   6.041  1.00 10.00      A    O  
ATOM   2969  HG1 THR A 305     -16.557   1.567   5.388  1.00 10.00      A    H  
ATOM   2970  CG2 THR A 305     -14.685   0.147   4.396  1.00 10.00      A    C  
ATOM   2971  C   THR A 305     -16.231  -1.138   7.658  1.00 10.00      A    C  
ATOM   2972  O   THR A 305     -15.223  -1.258   8.355  1.00 10.00      A    O  
ATOM   2973  N   SER A 306     -17.463  -1.169   8.151  1.00 10.00      A    N  
ATOM   2974  HN  SER A 306     -18.225  -1.061   7.542  1.00 10.00      A    H  
ATOM   2975  CA  SER A 306     -17.715  -1.350   9.574  1.00 10.00      A    C  
ATOM   2976  CB  SER A 306     -18.908  -0.493   9.995  1.00 10.00      A    C  
ATOM   2977  OG  SER A 306     -19.060   0.620   9.125  1.00 10.00      A    O  
ATOM   2978  HG  SER A 306     -19.568   0.347   8.348  1.00 10.00      A    H  
ATOM   2979  C   SER A 306     -17.990  -2.819   9.885  1.00 10.00      A    C  
ATOM   2980  O   SER A 306     -18.350  -3.178  11.009  1.00 10.00      A    O  
ATOM   2981  N   ASP A 307     -17.820  -3.661   8.878  1.00 10.00      A    N  
ATOM   2982  HN  ASP A 307     -17.523  -3.315   8.012  1.00 10.00      A    H  
ATOM   2983  CA  ASP A 307     -18.048  -5.090   9.025  1.00 10.00      A    C  
ATOM   2984  CB  ASP A 307     -18.551  -5.684   7.709  1.00 10.00      A    C  
ATOM   2985  CG  ASP A 307     -19.009  -7.118   7.860  1.00 10.00      A    C  
ATOM   2986  OD1 ASP A 307     -18.162  -8.027   7.770  1.00 10.00      A    O  
ATOM   2987  OD2 ASP A 307     -20.217  -7.342   8.078  1.00 10.00      A    O  
ATOM   2988  C   ASP A 307     -16.761  -5.786   9.454  1.00 10.00      A    C  
ATOM   2989  O   ASP A 307     -15.694  -5.512   8.905  1.00 10.00      A    O  
ATOM   2990  N   PRO A 308     -16.845  -6.692  10.440  1.00 10.00      A    N  
ATOM   2991  CA  PRO A 308     -15.682  -7.427  10.958  1.00 10.00      A    C  
ATOM   2992  CB  PRO A 308     -16.269  -8.325  12.054  1.00 10.00      A    C  
ATOM   2993  CG  PRO A 308     -17.729  -8.389  11.760  1.00 10.00      A    C  
ATOM   2994  CD  PRO A 308     -18.082  -7.066  11.147  1.00 10.00      A    C  
ATOM   2995  C   PRO A 308     -14.960  -8.274   9.905  1.00 10.00      A    C  
ATOM   2996  O   PRO A 308     -13.815  -8.681  10.114  1.00 10.00      A    O  
ATOM   2997  N   GLN A 309     -15.613  -8.538   8.779  1.00 10.00      A    N  
ATOM   2998  HN  GLN A 309     -16.529  -8.189   8.655  1.00 10.00      A    H  
ATOM   2999  CA  GLN A 309     -15.005  -9.336   7.720  1.00 10.00      A    C  
ATOM   3000  CB  GLN A 309     -16.066 -10.087   6.913  1.00 10.00      A    C  
ATOM   3001  CG  GLN A 309     -16.821 -11.149   7.696  1.00 10.00      A    C  
ATOM   3002  CD  GLN A 309     -17.806 -11.911   6.832  1.00 10.00      A    C  
ATOM   3003  OE1 GLN A 309     -18.331 -11.384   5.850  1.00 10.00      A    O  
ATOM   3004  NE2 GLN A 309     -18.068 -13.157   7.188  1.00 10.00      A    N  
ATOM   3005 HE21 GLN A 309     -17.617 -13.517   7.981  1.00 10.00      A    H  
ATOM   3006 HE22 GLN A 309     -18.702 -13.669   6.645  1.00 10.00      A    H  
ATOM   3007  C   GLN A 309     -14.140  -8.481   6.795  1.00 10.00      A    C  
ATOM   3008  O   GLN A 309     -13.514  -8.995   5.870  1.00 10.00      A    O  
ATOM   3009  N   PHE A 310     -14.099  -7.182   7.046  1.00 10.00      A    N  
ATOM   3010  HN  PHE A 310     -14.623  -6.819   7.796  1.00 10.00      A    H  
ATOM   3011  CA  PHE A 310     -13.303  -6.280   6.222  1.00 10.00      A    C  
ATOM   3012  CB  PHE A 310     -13.967  -4.904   6.076  1.00 10.00      A    C  
ATOM   3013  CG  PHE A 310     -13.359  -4.045   4.999  1.00 10.00      A    C  
ATOM   3014  CD1 PHE A 310     -12.400  -3.092   5.310  1.00 10.00      A    C  
ATOM   3015  CD2 PHE A 310     -13.747  -4.193   3.676  1.00 10.00      A    C  
ATOM   3016  CE1 PHE A 310     -11.838  -2.305   4.321  1.00 10.00      A    C  
ATOM   3017  CE2 PHE A 310     -13.191  -3.408   2.682  1.00 10.00      A    C  
ATOM   3018  CZ  PHE A 310     -12.235  -2.463   3.005  1.00 10.00      A    C  
ATOM   3019  C   PHE A 310     -11.847  -6.160   6.696  1.00 10.00      A    C  
ATOM   3020  O   PHE A 310     -10.928  -6.399   5.912  1.00 10.00      A    O  
ATOM   3021  N   PRO A 311     -11.604  -5.798   7.982  1.00 10.00      A    N  
ATOM   3022  CA  PRO A 311     -10.242  -5.640   8.528  1.00 10.00      A    C  
ATOM   3023  CB  PRO A 311     -10.481  -5.452  10.028  1.00 10.00      A    C  
ATOM   3024  CG  PRO A 311     -11.836  -4.848  10.105  1.00 10.00      A    C  
ATOM   3025  CD  PRO A 311     -12.626  -5.490   9.003  1.00 10.00      A    C  
ATOM   3026  C   PRO A 311      -9.342  -6.850   8.288  1.00 10.00      A    C  
ATOM   3027  O   PRO A 311      -8.140  -6.703   8.061  1.00 10.00      A    O  
ATOM   3028  N   ILE A 312      -9.929  -8.040   8.314  1.00 10.00      A    N  
ATOM   3029  HN  ILE A 312     -10.896  -8.086   8.470  1.00 10.00      A    H  
ATOM   3030  CA  ILE A 312      -9.175  -9.279   8.109  1.00 10.00      A    C  
ATOM   3031  CB  ILE A 312     -10.039 -10.538   8.389  1.00 10.00      A    C  
ATOM   3032  CG1 ILE A 312      -9.200 -11.819   8.326  1.00 10.00      A    C  
ATOM   3033  CG2 ILE A 312     -11.224 -10.623   7.439  1.00 10.00      A    C  
ATOM   3034  CD1 ILE A 312      -8.239 -11.980   9.484  1.00 10.00      A    C  
ATOM   3035  C   ILE A 312      -8.563  -9.349   6.704  1.00 10.00      A    C  
ATOM   3036  O   ILE A 312      -7.525  -9.976   6.497  1.00 10.00      A    O  
ATOM   3037  N   LEU A 313      -9.187  -8.675   5.750  1.00 10.00      A    N  
ATOM   3038  HN  LEU A 313      -9.988  -8.154   5.974  1.00 10.00      A    H  
ATOM   3039  CA  LEU A 313      -8.703  -8.679   4.378  1.00 10.00      A    C  
ATOM   3040  CB  LEU A 313      -9.879  -8.705   3.397  1.00 10.00      A    C  
ATOM   3041  CG  LEU A 313     -10.836  -9.894   3.514  1.00 10.00      A    C  
ATOM   3042  CD1 LEU A 313     -11.990  -9.745   2.535  1.00 10.00      A    C  
ATOM   3043  CD2 LEU A 313     -10.099 -11.205   3.279  1.00 10.00      A    C  
ATOM   3044  C   LEU A 313      -7.817  -7.469   4.105  1.00 10.00      A    C  
ATOM   3045  O   LEU A 313      -7.121  -7.407   3.091  1.00 10.00      A    O  
ATOM   3046  N   ALA A 314      -7.835  -6.510   5.019  1.00 10.00      A    N  
ATOM   3047  HN  ALA A 314      -8.404  -6.619   5.813  1.00 10.00      A    H  
ATOM   3048  CA  ALA A 314      -7.037  -5.298   4.873  1.00 10.00      A    C  
ATOM   3049  CB  ALA A 314      -7.542  -4.207   5.804  1.00 10.00      A    C  
ATOM   3050  C   ALA A 314      -5.555  -5.576   5.116  1.00 10.00      A    C  
ATOM   3051  O   ALA A 314      -4.684  -4.928   4.535  1.00 10.00      A    O  
ATOM   3052  N   GLU A 315      -5.275  -6.561   5.957  1.00 10.00      A    N  
ATOM   3053  HN  GLU A 315      -6.013  -7.054   6.379  1.00 10.00      A    H  
ATOM   3054  CA  GLU A 315      -3.899  -6.922   6.279  1.00 10.00      A    C  
ATOM   3055  CB  GLU A 315      -3.833  -7.708   7.588  1.00 10.00      A    C  
ATOM   3056  CG  GLU A 315      -4.082  -6.861   8.827  1.00 10.00      A    C  
ATOM   3057  CD  GLU A 315      -3.186  -5.640   8.887  1.00 10.00      A    C  
ATOM   3058  OE1 GLU A 315      -3.699  -4.511   8.766  1.00 10.00      A    O  
ATOM   3059  OE2 GLU A 315      -1.959  -5.802   9.054  1.00 10.00      A    O  
ATOM   3060  C   GLU A 315      -3.240  -7.706   5.148  1.00 10.00      A    C  
ATOM   3061  O   GLU A 315      -2.025  -7.909   5.147  1.00 10.00      A    O  
ATOM   3062  N   LEU A 316      -4.042  -8.141   4.186  1.00 10.00      A    N  
ATOM   3063  HN  LEU A 316      -5.003  -7.954   4.242  1.00 10.00      A    H  
ATOM   3064  CA  LEU A 316      -3.524  -8.892   3.051  1.00 10.00      A    C  
ATOM   3065  CB  LEU A 316      -4.397 -10.112   2.761  1.00 10.00      A    C  
ATOM   3066  CG  LEU A 316      -3.788 -11.474   3.101  1.00 10.00      A    C  
ATOM   3067  CD1 LEU A 316      -4.693 -12.592   2.617  1.00 10.00      A    C  
ATOM   3068  CD2 LEU A 316      -2.397 -11.614   2.497  1.00 10.00      A    C  
ATOM   3069  C   LEU A 316      -3.433  -8.016   1.810  1.00 10.00      A    C  
ATOM   3070  O   LEU A 316      -2.924  -8.439   0.772  1.00 10.00      A    O  
ATOM   3071  N   ALA A 317      -3.933  -6.794   1.924  1.00 10.00      A    N  
ATOM   3072  HN  ALA A 317      -4.320  -6.514   2.780  1.00 10.00      A    H  
ATOM   3073  CA  ALA A 317      -3.907  -5.855   0.814  1.00 10.00      A    C  
ATOM   3074  CB  ALA A 317      -4.780  -4.647   1.119  1.00 10.00      A    C  
ATOM   3075  C   ALA A 317      -2.473  -5.421   0.520  1.00 10.00      A    C  
ATOM   3076  O   ALA A 317      -1.761  -4.952   1.416  1.00 10.00      A    O  
ATOM   3077  N   PRO A 318      -2.030  -5.586  -0.735  1.00 10.00      A    N  
ATOM   3078  CA  PRO A 318      -0.678  -5.212  -1.157  1.00 10.00      A    C  
ATOM   3079  CB  PRO A 318      -0.649  -5.547  -2.657  1.00 10.00      A    C  
ATOM   3080  CG  PRO A 318      -2.079  -5.667  -3.057  1.00 10.00      A    C  
ATOM   3081  CD  PRO A 318      -2.815  -6.152  -1.843  1.00 10.00      A    C  
ATOM   3082  C   PRO A 318      -0.413  -3.728  -0.937  1.00 10.00      A    C  
ATOM   3083  O   PRO A 318      -1.283  -2.890  -1.183  1.00 10.00      A    O  
ATOM   3084  N   THR A 319       0.777  -3.415  -0.449  1.00 10.00      A    N  
ATOM   3085  HN  THR A 319       1.418  -4.130  -0.253  1.00 10.00      A    H  
ATOM   3086  CA  THR A 319       1.170  -2.041  -0.193  1.00 10.00      A    C  
ATOM   3087  CB  THR A 319       2.540  -2.011   0.503  1.00 10.00      A    C  
ATOM   3088  OG1 THR A 319       2.968  -3.364   0.734  1.00 10.00      A    O  
ATOM   3089  HG1 THR A 319       2.766  -3.611   1.647  1.00 10.00      A    H  
ATOM   3090  CG2 THR A 319       2.430  -1.300   1.840  1.00 10.00      A    C  
ATOM   3091  C   THR A 319       1.230  -1.257  -1.503  1.00 10.00      A    C  
ATOM   3092  O   THR A 319       1.402  -1.848  -2.566  1.00 10.00      A    O  
ATOM   3093  N   ALA A 320       1.088   0.061  -1.416  1.00 10.00      A    N  
ATOM   3094  HN  ALA A 320       0.971   0.465  -0.531  1.00 10.00      A    H  
ATOM   3095  CA  ALA A 320       1.100   0.935  -2.590  1.00 10.00      A    C  
ATOM   3096  CB  ALA A 320       1.109   2.392  -2.155  1.00 10.00      A    C  
ATOM   3097  C   ALA A 320       2.268   0.650  -3.536  1.00 10.00      A    C  
ATOM   3098  O   ALA A 320       2.076   0.495  -4.748  1.00 10.00      A    O  
ATOM   3099  N   GLY A 321       3.471   0.564  -2.979  1.00 10.00      A    N  
ATOM   3100  HN  GLY A 321       3.557   0.668  -2.009  1.00 10.00      A    H  
ATOM   3101  CA  GLY A 321       4.658   0.315  -3.784  1.00 10.00      A    C  
ATOM   3102  C   GLY A 321       4.658  -1.052  -4.438  1.00 10.00      A    C  
ATOM   3103  O   GLY A 321       5.160  -1.216  -5.551  1.00 10.00      A    O  
ATOM   3104  N   ALA A 322       4.081  -2.027  -3.751  1.00 10.00      A    N  
ATOM   3105  HN  ALA A 322       3.687  -1.826  -2.878  1.00 10.00      A    H  
ATOM   3106  CA  ALA A 322       4.020  -3.391  -4.258  1.00 10.00      A    C  
ATOM   3107  CB  ALA A 322       4.184  -4.379  -3.116  1.00 10.00      A    C  
ATOM   3108  C   ALA A 322       2.714  -3.652  -4.997  1.00 10.00      A    C  
ATOM   3109  O   ALA A 322       2.447  -4.771  -5.429  1.00 10.00      A    O  
ATOM   3110  N   PHE A 323       1.901  -2.618  -5.135  1.00 10.00      A    N  
ATOM   3111  HN  PHE A 323       2.157  -1.754  -4.749  1.00 10.00      A    H  
ATOM   3112  CA  PHE A 323       0.627  -2.740  -5.820  1.00 10.00      A    C  
ATOM   3113  CB  PHE A 323      -0.434  -1.883  -5.130  1.00 10.00      A    C  
ATOM   3114  CG  PHE A 323      -1.818  -2.058  -5.680  1.00 10.00      A    C  
ATOM   3115  CD1 PHE A 323      -2.518  -0.973  -6.178  1.00 10.00      A    C  
ATOM   3116  CD2 PHE A 323      -2.417  -3.305  -5.699  1.00 10.00      A    C  
ATOM   3117  CE1 PHE A 323      -3.794  -1.127  -6.684  1.00 10.00      A    C  
ATOM   3118  CE2 PHE A 323      -3.692  -3.468  -6.202  1.00 10.00      A    C  
ATOM   3119  CZ  PHE A 323      -4.382  -2.378  -6.695  1.00 10.00      A    C  
ATOM   3120  C   PHE A 323       0.762  -2.337  -7.280  1.00 10.00      A    C  
ATOM   3121  O   PHE A 323       0.597  -3.161  -8.177  1.00 10.00      A    O  
ATOM   3122  N   PHE A 324       1.090  -1.074  -7.511  1.00 10.00      A    N  
ATOM   3123  HN  PHE A 324       1.238  -0.472  -6.751  1.00 10.00      A    H  
ATOM   3124  CA  PHE A 324       1.242  -0.558  -8.865  1.00 10.00      A    C  
ATOM   3125  CB  PHE A 324       1.488   0.953  -8.844  1.00 10.00      A    C  
ATOM   3126  CG  PHE A 324       0.234   1.780  -8.894  1.00 10.00      A    C  
ATOM   3127  CD1 PHE A 324      -0.028   2.600  -9.982  1.00 10.00      A    C  
ATOM   3128  CD2 PHE A 324      -0.681   1.742  -7.857  1.00 10.00      A    C  
ATOM   3129  CE1 PHE A 324      -1.178   3.366 -10.032  1.00 10.00      A    C  
ATOM   3130  CE2 PHE A 324      -1.833   2.503  -7.901  1.00 10.00      A    C  
ATOM   3131  CZ  PHE A 324      -2.081   3.317  -8.990  1.00 10.00      A    C  
ATOM   3132  C   PHE A 324       2.370  -1.273  -9.602  1.00 10.00      A    C  
ATOM   3133  O   PHE A 324       2.263  -1.560 -10.792  1.00 10.00      A    O  
ATOM   3134  N   PHE A 325       3.448  -1.565  -8.886  1.00 10.00      A    N  
ATOM   3135  HN  PHE A 325       3.483  -1.302  -7.943  1.00 10.00      A    H  
ATOM   3136  CA  PHE A 325       4.591  -2.257  -9.474  1.00 10.00      A    C  
ATOM   3137  CB  PHE A 325       5.900  -1.793  -8.825  1.00 10.00      A    C  
ATOM   3138  CG  PHE A 325       6.549  -0.623  -9.512  1.00 10.00      A    C  
ATOM   3139  CD1 PHE A 325       7.208  -0.789 -10.722  1.00 10.00      A    C  
ATOM   3140  CD2 PHE A 325       6.503   0.640  -8.949  1.00 10.00      A    C  
ATOM   3141  CE1 PHE A 325       7.806   0.285 -11.355  1.00 10.00      A    C  
ATOM   3142  CE2 PHE A 325       7.099   1.718  -9.576  1.00 10.00      A    C  
ATOM   3143  CZ  PHE A 325       7.751   1.540 -10.781  1.00 10.00      A    C  
ATOM   3144  C   PHE A 325       4.450  -3.769  -9.326  1.00 10.00      A    C  
ATOM   3145  O   PHE A 325       5.195  -4.535  -9.936  1.00 10.00      A    O  
ATOM   3146  N   GLY A 326       3.475  -4.191  -8.531  1.00 10.00      A    N  
ATOM   3147  HN  GLY A 326       2.885  -3.536  -8.108  1.00 10.00      A    H  
ATOM   3148  CA  GLY A 326       3.263  -5.606  -8.297  1.00 10.00      A    C  
ATOM   3149  C   GLY A 326       2.171  -6.199  -9.161  1.00 10.00      A    C  
ATOM   3150  O   GLY A 326       1.987  -7.415  -9.183  1.00 10.00      A    O  
ATOM   3151  N   SER A 327       1.440  -5.356  -9.870  1.00 10.00      A    N  
ATOM   3152  HN  SER A 327       1.627  -4.394  -9.826  1.00 10.00      A    H  
ATOM   3153  CA  SER A 327       0.374  -5.836 -10.730  1.00 10.00      A    C  
ATOM   3154  CB  SER A 327      -1.000  -5.486 -10.145  1.00 10.00      A    C  
ATOM   3155  OG  SER A 327      -1.138  -4.090  -9.949  1.00 10.00      A    O  
ATOM   3156  HG  SER A 327      -0.502  -3.794  -9.281  1.00 10.00      A    H  
ATOM   3157  C   SER A 327       0.530  -5.283 -12.140  1.00 10.00      A    C  
ATOM   3158  O   SER A 327       1.280  -4.330 -12.363  1.00 10.00      A    O  
ATOM   3159  N   ARG A 328      -0.164  -5.900 -13.085  1.00 10.00      A    N  
ATOM   3160  HN  ARG A 328      -0.733  -6.660 -12.837  1.00 10.00      A    H  
ATOM   3161  CA  ARG A 328      -0.120  -5.475 -14.474  1.00 10.00      A    C  
ATOM   3162  CB  ARG A 328      -0.524  -6.638 -15.386  1.00 10.00      A    C  
ATOM   3163  CG  ARG A 328      -0.821  -6.254 -16.828  1.00 10.00      A    C  
ATOM   3164  CD  ARG A 328      -1.126  -7.485 -17.668  1.00 10.00      A    C  
ATOM   3165  NE  ARG A 328      -1.990  -7.179 -18.804  1.00 10.00      A    N  
ATOM   3166  HE  ARG A 328      -2.739  -6.560 -18.647  1.00 10.00      A    H  
ATOM   3167  CZ  ARG A 328      -1.833  -7.695 -20.020  1.00 10.00      A    C  
ATOM   3168  NH1 ARG A 328      -0.843  -8.544 -20.264  1.00 10.00      A    N  
ATOM   3169 HH11 ARG A 328      -0.182  -8.813 -19.504  1.00 10.00      A    H  
ATOM   3170 HH12 ARG A 328      -0.721  -8.947 -21.219  1.00 10.00      A    H  
ATOM   3171  NH2 ARG A 328      -2.672  -7.370 -20.993  1.00 10.00      A    N  
ATOM   3172 HH21 ARG A 328      -3.466  -6.704 -20.807  1.00 10.00      A    H  
ATOM   3173 HH22 ARG A 328      -2.552  -7.776 -21.947  1.00 10.00      A    H  
ATOM   3174  C   ARG A 328      -1.046  -4.283 -14.679  1.00 10.00      A    C  
ATOM   3175  O   ARG A 328      -2.261  -4.394 -14.509  1.00 10.00      A    O  
ATOM   3176  N   LEU A 329      -0.469  -3.145 -15.019  1.00 10.00      A    N  
ATOM   3177  HN  LEU A 329       0.506  -3.114 -15.122  1.00 10.00      A    H  
ATOM   3178  CA  LEU A 329      -1.247  -1.938 -15.246  1.00 10.00      A    C  
ATOM   3179  CB  LEU A 329      -0.460  -0.694 -14.823  1.00 10.00      A    C  
ATOM   3180  CG  LEU A 329      -0.132  -0.566 -13.332  1.00 10.00      A    C  
ATOM   3181  CD1 LEU A 329       0.615   0.731 -13.065  1.00 10.00      A    C  
ATOM   3182  CD2 LEU A 329      -1.399  -0.636 -12.492  1.00 10.00      A    C  
ATOM   3183  C   LEU A 329      -1.654  -1.836 -16.710  1.00 10.00      A    C  
ATOM   3184  O   LEU A 329      -0.855  -1.451 -17.562  1.00 10.00      A    O  
ATOM   3185  N   GLU A 330      -2.893  -2.197 -16.999  1.00 10.00      A    N  
ATOM   3186  HN  GLU A 330      -3.487  -2.501 -16.278  1.00 10.00      A    H  
ATOM   3187  CA  GLU A 330      -3.400  -2.145 -18.359  1.00 10.00      A    C  
ATOM   3188  CB  GLU A 330      -4.201  -3.407 -18.679  1.00 10.00      A    C  
ATOM   3189  CG  GLU A 330      -4.663  -3.494 -20.121  1.00 10.00      A    C  
ATOM   3190  CD  GLU A 330      -5.445  -4.755 -20.403  1.00 10.00      A    C  
ATOM   3191  OE1 GLU A 330      -6.686  -4.683 -20.474  1.00 10.00      A    O  
ATOM   3192  OE2 GLU A 330      -4.819  -5.828 -20.558  1.00 10.00      A    O  
ATOM   3193  C   GLU A 330      -4.265  -0.908 -18.554  1.00 10.00      A    C  
ATOM   3194  O   GLU A 330      -5.233  -0.692 -17.823  1.00 10.00      A    O  
ATOM   3195  N   LEU A 331      -3.903  -0.086 -19.526  1.00 10.00      A    N  
ATOM   3196  HN  LEU A 331      -3.113  -0.301 -20.068  1.00 10.00      A    H  
ATOM   3197  CA  LEU A 331      -4.651   1.122 -19.817  1.00 10.00      A    C  
ATOM   3198  CB  LEU A 331      -3.697   2.279 -20.117  1.00 10.00      A    C  
ATOM   3199  CG  LEU A 331      -4.305   3.681 -20.073  1.00 10.00      A    C  
ATOM   3200  CD1 LEU A 331      -4.721   4.038 -18.655  1.00 10.00      A    C  
ATOM   3201  CD2 LEU A 331      -3.325   4.707 -20.627  1.00 10.00      A    C  
ATOM   3202  C   LEU A 331      -5.581   0.885 -21.000  1.00 10.00      A    C  
ATOM   3203  O   LEU A 331      -5.158   0.390 -22.047  1.00 10.00      A    O  
ATOM   3204  N   ALA A 332      -6.848   1.213 -20.825  1.00 10.00      A    N  
ATOM   3205  HN  ALA A 332      -7.136   1.580 -19.959  1.00 10.00      A    H  
ATOM   3206  CA  ALA A 332      -7.828   1.039 -21.883  1.00 10.00      A    C  
ATOM   3207  CB  ALA A 332      -8.734  -0.145 -21.580  1.00 10.00      A    C  
ATOM   3208  C   ALA A 332      -8.651   2.305 -22.058  1.00 10.00      A    C  
ATOM   3209  O   ALA A 332      -9.130   2.881 -21.081  1.00 10.00      A    O  
ATOM   3210  N   LYS A 333      -8.789   2.751 -23.297  1.00 10.00      A    N  
ATOM   3211  HN  LYS A 333      -8.363   2.262 -24.032  1.00 10.00      A    H  
ATOM   3212  CA  LYS A 333      -9.565   3.944 -23.589  1.00 10.00      A    C  
ATOM   3213  CB  LYS A 333      -9.146   4.558 -24.926  1.00 10.00      A    C  
ATOM   3214  CG  LYS A 333      -9.769   5.919 -25.197  1.00 10.00      A    C  
ATOM   3215  CD  LYS A 333      -9.087   6.622 -26.356  1.00 10.00      A    C  
ATOM   3216  CE  LYS A 333      -9.654   8.016 -26.566  1.00 10.00      A    C  
ATOM   3217  NZ  LYS A 333      -8.828   8.810 -27.510  1.00 10.00      A    N  
ATOM   3218  HZ1 LYS A 333      -8.405   9.631 -27.017  1.00 10.00      A    H  
ATOM   3219  HZ2 LYS A 333      -9.411   9.157 -28.296  1.00 10.00      A    H  
ATOM   3220  HZ3 LYS A 333      -8.062   8.223 -27.900  1.00 10.00      A    H  
ATOM   3221  C   LYS A 333     -11.048   3.614 -23.595  1.00 10.00      A    C  
ATOM   3222  O   LYS A 333     -11.489   2.705 -24.301  1.00 10.00      A    O  
ATOM   3223  N   VAL A 334     -11.811   4.348 -22.805  1.00 10.00      A    N  
ATOM   3224  HN  VAL A 334     -11.403   5.076 -22.285  1.00 10.00      A    H  
ATOM   3225  CA  VAL A 334     -13.246   4.121 -22.704  1.00 10.00      A    C  
ATOM   3226  CB  VAL A 334     -13.668   3.859 -21.238  1.00 10.00      A    C  
ATOM   3227  CG1 VAL A 334     -15.161   3.578 -21.137  1.00 10.00      A    C  
ATOM   3228  CG2 VAL A 334     -12.870   2.704 -20.652  1.00 10.00      A    C  
ATOM   3229  C   VAL A 334     -14.022   5.313 -23.247  1.00 10.00      A    C  
ATOM   3230  O   VAL A 334     -13.700   6.462 -22.939  1.00 10.00      A    O  
ATOM   3231  N   GLN A 335     -15.025   5.033 -24.073  1.00 10.00      A    N  
ATOM   3232  HN  GLN A 335     -15.209   4.097 -24.302  1.00 10.00      A    H  
ATOM   3233  CA  GLN A 335     -15.860   6.081 -24.645  1.00 10.00      A    C  
ATOM   3234  CB  GLN A 335     -16.747   5.523 -25.762  1.00 10.00      A    C  
ATOM   3235  CG  GLN A 335     -15.983   5.097 -27.006  1.00 10.00      A    C  
ATOM   3236  CD  GLN A 335     -16.883   4.504 -28.072  1.00 10.00      A    C  
ATOM   3237  OE1 GLN A 335     -17.892   3.862 -27.768  1.00 10.00      A    O  
ATOM   3238  NE2 GLN A 335     -16.525   4.716 -29.332  1.00 10.00      A    N  
ATOM   3239 HE21 GLN A 335     -15.708   5.234 -29.500  1.00 10.00      A    H  
ATOM   3240 HE22 GLN A 335     -17.093   4.356 -30.044  1.00 10.00      A    H  
ATOM   3241  C   GLN A 335     -16.718   6.712 -23.555  1.00 10.00      A    C  
ATOM   3242  O   GLN A 335     -17.449   6.012 -22.845  1.00 10.00      A    O  
ATOM   3243  N   ASN A 336     -16.615   8.025 -23.419  1.00 10.00      A    N  
ATOM   3244  HN  ASN A 336     -16.016   8.519 -24.019  1.00 10.00      A    H  
ATOM   3245  CA  ASN A 336     -17.364   8.761 -22.406  1.00 10.00      A    C  
ATOM   3246  CB  ASN A 336     -16.754  10.146 -22.183  1.00 10.00      A    C  
ATOM   3247  CG  ASN A 336     -17.202  10.800 -20.887  1.00 10.00      A    C  
ATOM   3248  OD1 ASN A 336     -18.351  10.678 -20.467  1.00 10.00      A    O  
ATOM   3249  ND2 ASN A 336     -16.287  11.503 -20.242  1.00 10.00      A    N  
ATOM   3250 HD21 ASN A 336     -15.388  11.562 -20.631  1.00 10.00      A    H  
ATOM   3251 HD22 ASN A 336     -16.540  11.928 -19.396  1.00 10.00      A    H  
ATOM   3252  C   ASN A 336     -18.836   8.881 -22.778  1.00 10.00      A    C  
ATOM   3253  O   ASN A 336     -19.241   9.808 -23.477  1.00 10.00      A    O  
ATOM   3254  N   LEU A 337     -19.627   7.930 -22.304  1.00 10.00      A    N  
ATOM   3255  HN  LEU A 337     -19.231   7.208 -21.769  1.00 10.00      A    H  
ATOM   3256  CA  LEU A 337     -21.060   7.907 -22.571  1.00 10.00      A    C  
ATOM   3257  CB  LEU A 337     -21.599   6.480 -22.424  1.00 10.00      A    C  
ATOM   3258  CG  LEU A 337     -20.944   5.410 -23.297  1.00 10.00      A    C  
ATOM   3259  CD1 LEU A 337     -21.376   4.022 -22.852  1.00 10.00      A    C  
ATOM   3260  CD2 LEU A 337     -21.282   5.631 -24.762  1.00 10.00      A    C  
ATOM   3261  C   LEU A 337     -21.804   8.838 -21.620  1.00 10.00      A    C  
ATOM   3262  O   LEU A 337     -22.988   9.117 -21.803  1.00 10.00      A    O  
ATOM   3263  N   SER A 338     -21.100   9.314 -20.599  1.00 10.00      A    N  
ATOM   3264  HN  SER A 338     -20.161   9.053 -20.501  1.00 10.00      A    H  
ATOM   3265  CA  SER A 338     -21.682  10.211 -19.615  1.00 10.00      A    C  
ATOM   3266  CB  SER A 338     -20.836  10.188 -18.341  1.00 10.00      A    C  
ATOM   3267  OG  SER A 338     -19.931   9.091 -18.352  1.00 10.00      A    O  
ATOM   3268  HG  SER A 338     -19.243   9.235 -17.687  1.00 10.00      A    H  
ATOM   3269  C   SER A 338     -21.774  11.632 -20.166  1.00 10.00      A    C  
ATOM   3270  O   SER A 338     -22.394  12.509 -19.561  1.00 10.00      A    O  
ATOM   3271  N   GLY A 339     -21.138  11.857 -21.308  1.00 10.00      A    N  
ATOM   3272  HN  GLY A 339     -20.654  11.123 -21.740  1.00 10.00      A    H  
ATOM   3273  CA  GLY A 339     -21.168  13.165 -21.927  1.00 10.00      A    C  
ATOM   3274  C   GLY A 339     -22.347  13.303 -22.864  1.00 10.00      A    C  
ATOM   3275  O   GLY A 339     -22.764  12.327 -23.489  1.00 10.00      A    O  
ATOM   3276  N   ASN A 340     -22.891  14.503 -22.956  1.00 10.00      A    N  
ATOM   3277  HN  ASN A 340     -22.514  15.242 -22.434  1.00 10.00      A    H  
ATOM   3278  CA  ASN A 340     -24.031  14.752 -23.825  1.00 10.00      A    C  
ATOM   3279  CB  ASN A 340     -24.839  15.952 -23.318  1.00 10.00      A    C  
ATOM   3280  CG  ASN A 340     -25.485  15.696 -21.967  1.00 10.00      A    C  
ATOM   3281  OD1 ASN A 340     -26.592  15.163 -21.886  1.00 10.00      A    O  
ATOM   3282  ND2 ASN A 340     -24.802  16.078 -20.899  1.00 10.00      A    N  
ATOM   3283 HD21 ASN A 340     -23.918  16.503 -21.034  1.00 10.00      A    H  
ATOM   3284 HD22 ASN A 340     -25.198  15.927 -20.014  1.00 10.00      A    H  
ATOM   3285  C   ASN A 340     -23.561  14.999 -25.255  1.00 10.00      A    C  
ATOM   3286  O   ASN A 340     -22.454  15.493 -25.469  1.00 10.00      A    O  
ATOM   3287  N   PRO A 341     -24.392  14.655 -26.255  1.00 10.00      A    N  
ATOM   3288  CA  PRO A 341     -24.054  14.845 -27.674  1.00 10.00      A    C  
ATOM   3289  CB  PRO A 341     -25.304  14.357 -28.419  1.00 10.00      A    C  
ATOM   3290  CG  PRO A 341     -26.388  14.340 -27.396  1.00 10.00      A    C  
ATOM   3291  CD  PRO A 341     -25.716  14.036 -26.089  1.00 10.00      A    C  
ATOM   3292  C   PRO A 341     -23.781  16.310 -28.007  1.00 10.00      A    C  
ATOM   3293  O   PRO A 341     -23.102  16.620 -28.985  1.00 10.00      A    O  
ATOM   3294  N   ASP A 342     -24.310  17.208 -27.184  1.00 10.00      A    N  
ATOM   3295  HN  ASP A 342     -24.842  16.900 -26.423  1.00 10.00      A    H  
ATOM   3296  CA  ASP A 342     -24.118  18.640 -27.386  1.00 10.00      A    C  
ATOM   3297  CB  ASP A 342     -25.357  19.428 -26.957  1.00 10.00      A    C  
ATOM   3298  CG  ASP A 342     -26.400  19.517 -28.052  1.00 10.00      A    C  
ATOM   3299  OD1 ASP A 342     -26.203  20.302 -29.002  1.00 10.00      A    O  
ATOM   3300  OD2 ASP A 342     -27.424  18.803 -27.968  1.00 10.00      A    O  
ATOM   3301  C   ASP A 342     -22.888  19.138 -26.635  1.00 10.00      A    C  
ATOM   3302  O   ASP A 342     -22.602  20.336 -26.602  1.00 10.00      A    O  
ATOM   3303  N   GLU A 343     -22.168  18.211 -26.024  1.00 10.00      A    N  
ATOM   3304  HN  GLU A 343     -22.446  17.270 -26.082  1.00 10.00      A    H  
ATOM   3305  CA  GLU A 343     -20.967  18.543 -25.279  1.00 10.00      A    C  
ATOM   3306  CB  GLU A 343     -21.111  18.127 -23.813  1.00 10.00      A    C  
ATOM   3307  CG  GLU A 343     -22.287  18.764 -23.093  1.00 10.00      A    C  
ATOM   3308  CD  GLU A 343     -22.245  18.525 -21.599  1.00 10.00      A    C  
ATOM   3309  OE1 GLU A 343     -21.996  19.488 -20.844  1.00 10.00      A    O  
ATOM   3310  OE2 GLU A 343     -22.454  17.368 -21.173  1.00 10.00      A    O  
ATOM   3311  C   GLU A 343     -19.756  17.854 -25.897  1.00 10.00      A    C  
ATOM   3312  O   GLU A 343     -19.850  16.713 -26.346  1.00 10.00      A    O  
ATOM   3313  N   PRO A 344     -18.609  18.542 -25.947  1.00 10.00      A    N  
ATOM   3314  CA  PRO A 344     -17.380  17.979 -26.513  1.00 10.00      A    C  
ATOM   3315  CB  PRO A 344     -16.411  19.164 -26.525  1.00 10.00      A    C  
ATOM   3316  CG  PRO A 344     -16.929  20.093 -25.482  1.00 10.00      A    C  
ATOM   3317  CD  PRO A 344     -18.421  19.923 -25.469  1.00 10.00      A    C  
ATOM   3318  C   PRO A 344     -16.826  16.848 -25.652  1.00 10.00      A    C  
ATOM   3319  O   PRO A 344     -16.726  16.975 -24.427  1.00 10.00      A    O  
ATOM   3320  N   GLN A 345     -16.474  15.742 -26.297  1.00 10.00      A    N  
ATOM   3321  HN  GLN A 345     -16.582  15.697 -27.270  1.00 10.00      A    H  
ATOM   3322  CA  GLN A 345     -15.933  14.595 -25.593  1.00 10.00      A    C  
ATOM   3323  CB  GLN A 345     -16.063  13.327 -26.433  1.00 10.00      A    C  
ATOM   3324  CG  GLN A 345     -17.491  12.842 -26.604  1.00 10.00      A    C  
ATOM   3325  CD  GLN A 345     -17.564  11.391 -27.027  1.00 10.00      A    C  
ATOM   3326  OE1 GLN A 345     -16.678  10.884 -27.714  1.00 10.00      A    O  
ATOM   3327  NE2 GLN A 345     -18.617  10.710 -26.616  1.00 10.00      A    N  
ATOM   3328 HE21 GLN A 345     -19.283  11.173 -26.068  1.00 10.00      A    H  
ATOM   3329 HE22 GLN A 345     -18.691   9.768 -26.875  1.00 10.00      A    H  
ATOM   3330  C   GLN A 345     -14.478  14.819 -25.204  1.00 10.00      A    C  
ATOM   3331  O   GLN A 345     -13.807  15.708 -25.734  1.00 10.00      A    O  
ATOM   3332  N   LYS A 346     -14.003  14.016 -24.268  1.00 10.00      A    N  
ATOM   3333  HN  LYS A 346     -14.596  13.337 -23.876  1.00 10.00      A    H  
ATOM   3334  CA  LYS A 346     -12.630  14.113 -23.796  1.00 10.00      A    C  
ATOM   3335  CB  LYS A 346     -12.606  14.594 -22.341  1.00 10.00      A    C  
ATOM   3336  CG  LYS A 346     -13.391  15.877 -22.100  1.00 10.00      A    C  
ATOM   3337  CD  LYS A 346     -12.941  16.583 -20.832  1.00 10.00      A    C  
ATOM   3338  CE  LYS A 346     -13.869  17.739 -20.485  1.00 10.00      A    C  
ATOM   3339  NZ  LYS A 346     -15.194  17.262 -20.009  1.00 10.00      A    N  
ATOM   3340  HZ1 LYS A 346     -15.644  16.665 -20.730  1.00 10.00      A    H  
ATOM   3341  HZ2 LYS A 346     -15.816  18.072 -19.811  1.00 10.00      A    H  
ATOM   3342  HZ3 LYS A 346     -15.080  16.705 -19.130  1.00 10.00      A    H  
ATOM   3343  C   LYS A 346     -11.918  12.770 -23.927  1.00 10.00      A    C  
ATOM   3344  O   LYS A 346     -12.486  11.810 -24.455  1.00 10.00      A    O  
ATOM   3345  N   ASP A 347     -10.676  12.707 -23.463  1.00 10.00      A    N  
ATOM   3346  HN  ASP A 347     -10.269  13.508 -23.064  1.00 10.00      A    H  
ATOM   3347  CA  ASP A 347      -9.898  11.475 -23.526  1.00 10.00      A    C  
ATOM   3348  CB  ASP A 347      -8.455  11.753 -23.962  1.00 10.00      A    C  
ATOM   3349  CG  ASP A 347      -8.298  11.860 -25.467  1.00 10.00      A    C  
ATOM   3350  OD1 ASP A 347      -7.936  10.851 -26.110  1.00 10.00      A    O  
ATOM   3351  OD2 ASP A 347      -8.529  12.958 -26.018  1.00 10.00      A    O  
ATOM   3352  C   ASP A 347      -9.918  10.768 -22.178  1.00 10.00      A    C  
ATOM   3353  O   ASP A 347      -9.172  11.129 -21.263  1.00 10.00      A    O  
ATOM   3354  N   VAL A 348     -10.773   9.763 -22.062  1.00 10.00      A    N  
ATOM   3355  HN  VAL A 348     -11.318   9.506 -22.841  1.00 10.00      A    H  
ATOM   3356  CA  VAL A 348     -10.916   9.015 -20.822  1.00 10.00      A    C  
ATOM   3357  CB  VAL A 348     -12.405   8.789 -20.478  1.00 10.00      A    C  
ATOM   3358  CG1 VAL A 348     -12.551   8.100 -19.129  1.00 10.00      A    C  
ATOM   3359  CG2 VAL A 348     -13.161  10.109 -20.491  1.00 10.00      A    C  
ATOM   3360  C   VAL A 348     -10.207   7.667 -20.906  1.00 10.00      A    C  
ATOM   3361  O   VAL A 348     -10.466   6.868 -21.808  1.00 10.00      A    O  
ATOM   3362  N   TYR A 349      -9.309   7.425 -19.964  1.00 10.00      A    N  
ATOM   3363  HN  TYR A 349      -9.143   8.104 -19.276  1.00 10.00      A    H  
ATOM   3364  CA  TYR A 349      -8.567   6.176 -19.918  1.00 10.00      A    C  
ATOM   3365  CB  TYR A 349      -7.067   6.436 -20.075  1.00 10.00      A    C  
ATOM   3366  CG  TYR A 349      -6.684   7.063 -21.393  1.00 10.00      A    C  
ATOM   3367  CD1 TYR A 349      -6.521   6.287 -22.532  1.00 10.00      A    C  
ATOM   3368  CD2 TYR A 349      -6.484   8.433 -21.500  1.00 10.00      A    C  
ATOM   3369  CE1 TYR A 349      -6.171   6.857 -23.740  1.00 10.00      A    C  
ATOM   3370  CE2 TYR A 349      -6.134   9.012 -22.702  1.00 10.00      A    C  
ATOM   3371  CZ  TYR A 349      -5.979   8.220 -23.819  1.00 10.00      A    C  
ATOM   3372  OH  TYR A 349      -5.628   8.795 -25.019  1.00 10.00      A    O  
ATOM   3373  HH  TYR A 349      -4.979   9.493 -24.858  1.00 10.00      A    H  
ATOM   3374  C   TYR A 349      -8.839   5.450 -18.607  1.00 10.00      A    C  
ATOM   3375  O   TYR A 349      -8.769   6.043 -17.532  1.00 10.00      A    O  
ATOM   3376  N   GLU A 350      -9.161   4.173 -18.700  1.00 10.00      A    N  
ATOM   3377  HN  GLU A 350      -9.200   3.752 -19.589  1.00 10.00      A    H  
ATOM   3378  CA  GLU A 350      -9.445   3.365 -17.526  1.00 10.00      A    C  
ATOM   3379  CB  GLU A 350     -10.677   2.491 -17.779  1.00 10.00      A    C  
ATOM   3380  CG  GLU A 350     -11.188   1.755 -16.551  1.00 10.00      A    C  
ATOM   3381  CD  GLU A 350     -12.565   1.158 -16.758  1.00 10.00      A    C  
ATOM   3382  OE1 GLU A 350     -13.538   1.685 -16.184  1.00 10.00      A    O  
ATOM   3383  OE2 GLU A 350     -12.681   0.159 -17.497  1.00 10.00      A    O  
ATOM   3384  C   GLU A 350      -8.239   2.499 -17.183  1.00 10.00      A    C  
ATOM   3385  O   GLU A 350      -7.780   1.705 -18.007  1.00 10.00      A    O  
ATOM   3386  N   LEU A 351      -7.709   2.677 -15.982  1.00 10.00      A    N  
ATOM   3387  HN  LEU A 351      -8.098   3.350 -15.383  1.00 10.00      A    H  
ATOM   3388  CA  LEU A 351      -6.561   1.907 -15.532  1.00 10.00      A    C  
ATOM   3389  CB  LEU A 351      -5.716   2.727 -14.554  1.00 10.00      A    C  
ATOM   3390  CG  LEU A 351      -4.403   2.089 -14.097  1.00 10.00      A    C  
ATOM   3391  CD1 LEU A 351      -3.461   1.893 -15.276  1.00 10.00      A    C  
ATOM   3392  CD2 LEU A 351      -3.746   2.930 -13.014  1.00 10.00      A    C  
ATOM   3393  C   LEU A 351      -7.014   0.604 -14.882  1.00 10.00      A    C  
ATOM   3394  O   LEU A 351      -7.522   0.596 -13.761  1.00 10.00      A    O  
ATOM   3395  N   ARG A 352      -6.844  -0.494 -15.599  1.00 10.00      A    N  
ATOM   3396  HN  ARG A 352      -6.434  -0.426 -16.494  1.00 10.00      A    H  
ATOM   3397  CA  ARG A 352      -7.237  -1.800 -15.099  1.00 10.00      A    C  
ATOM   3398  CB  ARG A 352      -8.027  -2.567 -16.162  1.00 10.00      A    C  
ATOM   3399  CG  ARG A 352      -9.287  -1.853 -16.622  1.00 10.00      A    C  
ATOM   3400  CD  ARG A 352      -9.905  -2.537 -17.828  1.00 10.00      A    C  
ATOM   3401  NE  ARG A 352     -11.025  -1.772 -18.365  1.00 10.00      A    N  
ATOM   3402  HE  ARG A 352     -11.423  -1.076 -17.783  1.00 10.00      A    H  
ATOM   3403  CZ  ARG A 352     -11.548  -1.957 -19.576  1.00 10.00      A    C  
ATOM   3404  NH1 ARG A 352     -11.061  -2.886 -20.390  1.00 10.00      A    N  
ATOM   3405 HH11 ARG A 352     -10.263  -3.484 -20.085  1.00 10.00      A    H  
ATOM   3406 HH12 ARG A 352     -11.473  -3.024 -21.340  1.00 10.00      A    H  
ATOM   3407  NH2 ARG A 352     -12.565  -1.202 -19.963  1.00 10.00      A    N  
ATOM   3408 HH21 ARG A 352     -12.990  -1.329 -20.908  1.00 10.00      A    H  
ATOM   3409 HH22 ARG A 352     -12.946  -0.472 -19.314  1.00 10.00      A    H  
ATOM   3410  C   ARG A 352      -6.019  -2.596 -14.651  1.00 10.00      A    C  
ATOM   3411  O   ARG A 352      -5.216  -3.046 -15.472  1.00 10.00      A    O  
ATOM   3412  N   TYR A 353      -5.871  -2.744 -13.344  1.00 10.00      A    N  
ATOM   3413  HN  TYR A 353      -6.532  -2.347 -12.740  1.00 10.00      A    H  
ATOM   3414  CA  TYR A 353      -4.752  -3.484 -12.783  1.00 10.00      A    C  
ATOM   3415  CB  TYR A 353      -4.282  -2.862 -11.460  1.00 10.00      A    C  
ATOM   3416  CG  TYR A 353      -5.390  -2.291 -10.599  1.00 10.00      A    C  
ATOM   3417  CD1 TYR A 353      -5.590  -0.920 -10.517  1.00 10.00      A    C  
ATOM   3418  CD2 TYR A 353      -6.235  -3.120  -9.870  1.00 10.00      A    C  
ATOM   3419  CE1 TYR A 353      -6.599  -0.390  -9.736  1.00 10.00      A    C  
ATOM   3420  CE2 TYR A 353      -7.246  -2.599  -9.085  1.00 10.00      A    C  
ATOM   3421  CZ  TYR A 353      -7.423  -1.233  -9.021  1.00 10.00      A    C  
ATOM   3422  OH  TYR A 353      -8.430  -0.709  -8.241  1.00 10.00      A    O  
ATOM   3423  HH  TYR A 353      -8.575  -1.284  -7.477  1.00 10.00      A    H  
ATOM   3424  C   TYR A 353      -5.105  -4.956 -12.600  1.00 10.00      A    C  
ATOM   3425  O   TYR A 353      -6.214  -5.294 -12.182  1.00 10.00      A    O  
ATOM   3426  N   ASN A 354      -4.170  -5.825 -12.947  1.00 10.00      A    N  
ATOM   3427  HN  ASN A 354      -3.323  -5.490 -13.314  1.00 10.00      A    H  
ATOM   3428  CA  ASN A 354      -4.365  -7.261 -12.812  1.00 10.00      A    C  
ATOM   3429  CB  ASN A 354      -4.459  -7.937 -14.188  1.00 10.00      A    C  
ATOM   3430  CG  ASN A 354      -4.702  -9.434 -14.089  1.00 10.00      A    C  
ATOM   3431  OD1 ASN A 354      -3.761 -10.230 -14.066  1.00 10.00      A    O  
ATOM   3432  ND2 ASN A 354      -5.965  -9.830 -14.038  1.00 10.00      A    N  
ATOM   3433 HD21 ASN A 354      -6.672  -9.146 -14.071  1.00 10.00      A    H  
ATOM   3434 HD22 ASN A 354      -6.145 -10.792 -13.960  1.00 10.00      A    H  
ATOM   3435  C   ASN A 354      -3.238  -7.875 -11.991  1.00 10.00      A    C  
ATOM   3436  O   ASN A 354      -2.084  -7.921 -12.432  1.00 10.00      A    O  
ATOM   3437  N   GLY A 355      -3.573  -8.320 -10.791  1.00 10.00      A    N  
ATOM   3438  HN  GLY A 355      -4.504  -8.240 -10.491  1.00 10.00      A    H  
ATOM   3439  CA  GLY A 355      -2.590  -8.924  -9.917  1.00 10.00      A    C  
ATOM   3440  C   GLY A 355      -3.161 -10.100  -9.149  1.00 10.00      A    C  
ATOM   3441  O   GLY A 355      -4.363 -10.371  -9.224  1.00 10.00      A    O  
ATOM   3442  N   ALA A 356      -2.306 -10.792  -8.411  1.00 10.00      A    N  
ATOM   3443  HN  ALA A 356      -1.363 -10.511  -8.384  1.00 10.00      A    H  
ATOM   3444  CA  ALA A 356      -2.725 -11.945  -7.625  1.00 10.00      A    C  
ATOM   3445  CB  ALA A 356      -2.441 -13.237  -8.377  1.00 10.00      A    C  
ATOM   3446  C   ALA A 356      -2.024 -11.948  -6.271  1.00 10.00      A    C  
ATOM   3447  O   ALA A 356      -0.927 -11.401  -6.133  1.00 10.00      A    O  
ATOM   3448  N   ILE A 357      -2.660 -12.547  -5.274  1.00 10.00      A    N  
ATOM   3449  HN  ILE A 357      -3.533 -12.961  -5.445  1.00 10.00      A    H  
ATOM   3450  CA  ILE A 357      -2.093 -12.617  -3.934  1.00 10.00      A    C  
ATOM   3451  CB  ILE A 357      -3.029 -11.985  -2.880  1.00 10.00      A    C  
ATOM   3452  CG1 ILE A 357      -3.316 -10.522  -3.233  1.00 10.00      A    C  
ATOM   3453  CG2 ILE A 357      -2.411 -12.083  -1.490  1.00 10.00      A    C  
ATOM   3454  CD1 ILE A 357      -4.333  -9.859  -2.333  1.00 10.00      A    C  
ATOM   3455  C   ILE A 357      -1.800 -14.066  -3.555  1.00 10.00      A    C  
ATOM   3456  O   ILE A 357      -2.712 -14.839  -3.253  1.00 10.00      A    O  
ATOM   3457  N   ARG A 358      -0.528 -14.433  -3.592  1.00 10.00      A    N  
ATOM   3458  HN  ARG A 358       0.153 -13.777  -3.850  1.00 10.00      A    H  
ATOM   3459  CA  ARG A 358      -0.117 -15.786  -3.254  1.00 10.00      A    C  
ATOM   3460  CB  ARG A 358       0.959 -16.290  -4.218  1.00 10.00      A    C  
ATOM   3461  CG  ARG A 358       0.436 -16.627  -5.604  1.00 10.00      A    C  
ATOM   3462  CD  ARG A 358       1.561 -17.042  -6.535  1.00 10.00      A    C  
ATOM   3463  NE  ARG A 358       1.061 -17.453  -7.846  1.00 10.00      A    N  
ATOM   3464  HE  ARG A 358       0.477 -18.243  -7.877  1.00 10.00      A    H  
ATOM   3465  CZ  ARG A 358       1.352 -16.828  -8.986  1.00 10.00      A    C  
ATOM   3466  NH1 ARG A 358       2.139 -15.761  -8.986  1.00 10.00      A    N  
ATOM   3467 HH11 ARG A 358       2.364 -15.274  -9.882  1.00 10.00      A    H  
ATOM   3468 HH12 ARG A 358       2.539 -15.403  -8.088  1.00 10.00      A    H  
ATOM   3469  NH2 ARG A 358       0.869 -17.282 -10.130  1.00 10.00      A    N  
ATOM   3470 HH21 ARG A 358       0.262 -18.129 -10.146  1.00 10.00      A    H  
ATOM   3471 HH22 ARG A 358       1.095 -16.791 -11.025  1.00 10.00      A    H  
ATOM   3472  C   ARG A 358       0.371 -15.866  -1.814  1.00 10.00      A    C  
ATOM   3473  O   ARG A 358       1.313 -15.173  -1.426  1.00 10.00      A    O  
ATOM   3474  N   PHE A 359      -0.288 -16.711  -1.035  1.00 10.00      A    N  
ATOM   3475  HN  PHE A 359      -1.029 -17.229  -1.422  1.00 10.00      A    H  
ATOM   3476  CA  PHE A 359       0.046 -16.913   0.367  1.00 10.00      A    C  
ATOM   3477  CB  PHE A 359      -0.652 -15.873   1.263  1.00 10.00      A    C  
ATOM   3478  CG  PHE A 359      -2.159 -15.873   1.190  1.00 10.00      A    C  
ATOM   3479  CD1 PHE A 359      -2.815 -15.410   0.061  1.00 10.00      A    C  
ATOM   3480  CD2 PHE A 359      -2.917 -16.333   2.255  1.00 10.00      A    C  
ATOM   3481  CE1 PHE A 359      -4.194 -15.410  -0.006  1.00 10.00      A    C  
ATOM   3482  CE2 PHE A 359      -4.299 -16.336   2.194  1.00 10.00      A    C  
ATOM   3483  CZ  PHE A 359      -4.937 -15.874   1.060  1.00 10.00      A    C  
ATOM   3484  C   PHE A 359      -0.332 -18.334   0.782  1.00 10.00      A    C  
ATOM   3485  O   PHE A 359      -1.333 -18.879   0.312  1.00 10.00      A    O  
ATOM   3486  N   ASP A 360       0.480 -18.942   1.632  1.00 10.00      A    N  
ATOM   3487  HN  ASP A 360       1.266 -18.469   1.967  1.00 10.00      A    H  
ATOM   3488  CA  ASP A 360       0.221 -20.300   2.088  1.00 10.00      A    C  
ATOM   3489  CB  ASP A 360       1.456 -21.204   1.965  1.00 10.00      A    C  
ATOM   3490  CG  ASP A 360       2.591 -20.810   2.878  1.00 10.00      A    C  
ATOM   3491  OD1 ASP A 360       2.566 -21.208   4.056  1.00 10.00      A    O  
ATOM   3492  OD2 ASP A 360       3.523 -20.113   2.421  1.00 10.00      A    O  
ATOM   3493  C   ASP A 360      -0.390 -20.333   3.490  1.00 10.00      A    C  
ATOM   3494  O   ASP A 360      -0.650 -19.289   4.089  1.00 10.00      A    O  
ATOM   3495  N   SER A 361      -0.581 -21.538   4.014  1.00 10.00      A    N  
ATOM   3496  HN  SER A 361      -0.285 -22.326   3.510  1.00 10.00      A    H  
ATOM   3497  CA  SER A 361      -1.216 -21.745   5.315  1.00 10.00      A    C  
ATOM   3498  CB  SER A 361      -1.669 -23.202   5.430  1.00 10.00      A    C  
ATOM   3499  OG  SER A 361      -1.897 -23.762   4.144  1.00 10.00      A    O  
ATOM   3500  HG  SER A 361      -1.812 -24.723   4.197  1.00 10.00      A    H  
ATOM   3501  C   SER A 361      -0.364 -21.355   6.536  1.00 10.00      A    C  
ATOM   3502  O   SER A 361      -0.722 -21.695   7.666  1.00 10.00      A    O  
ATOM   3503  N   THR A 362       0.746 -20.653   6.335  1.00 10.00      A    N  
ATOM   3504  HN  THR A 362       1.010 -20.414   5.421  1.00 10.00      A    H  
ATOM   3505  CA  THR A 362       1.585 -20.245   7.463  1.00 10.00      A    C  
ATOM   3506  CB  THR A 362       3.081 -20.202   7.103  1.00 10.00      A    C  
ATOM   3507  OG1 THR A 362       3.259 -19.551   5.836  1.00 10.00      A    O  
ATOM   3508  HG1 THR A 362       3.060 -20.181   5.122  1.00 10.00      A    H  
ATOM   3509  CG2 THR A 362       3.652 -21.610   7.045  1.00 10.00      A    C  
ATOM   3510  C   THR A 362       1.153 -18.891   8.014  1.00 10.00      A    C  
ATOM   3511  O   THR A 362       1.613 -18.463   9.076  1.00 10.00      A    O  
ATOM   3512  N   LEU A 363       0.271 -18.220   7.283  1.00 10.00      A    N  
ATOM   3513  HN  LEU A 363      -0.060 -18.616   6.452  1.00 10.00      A    H  
ATOM   3514  CA  LEU A 363      -0.224 -16.917   7.692  1.00 10.00      A    C  
ATOM   3515  CB  LEU A 363      -0.820 -16.169   6.495  1.00 10.00      A    C  
ATOM   3516  CG  LEU A 363      -1.286 -14.736   6.756  1.00 10.00      A    C  
ATOM   3517  CD1 LEU A 363      -0.126 -13.869   7.222  1.00 10.00      A    C  
ATOM   3518  CD2 LEU A 363      -1.934 -14.149   5.511  1.00 10.00      A    C  
ATOM   3519  C   LEU A 363      -1.264 -17.068   8.793  1.00 10.00      A    C  
ATOM   3520  O   LEU A 363      -2.294 -17.717   8.598  1.00 10.00      A    O  
ATOM   3521  N   SER A 364      -0.979 -16.489   9.951  1.00 10.00      A    N  
ATOM   3522  HN  SER A 364      -0.132 -16.005  10.050  1.00 10.00      A    H  
ATOM   3523  CA  SER A 364      -1.885 -16.551  11.084  1.00 10.00      A    C  
ATOM   3524  CB  SER A 364      -1.211 -15.940  12.311  1.00 10.00      A    C  
ATOM   3525  OG  SER A 364       0.038 -15.362  11.959  1.00 10.00      A    O  
ATOM   3526  HG  SER A 364       0.752 -15.960  12.215  1.00 10.00      A    H  
ATOM   3527  C   SER A 364      -3.189 -15.830  10.759  1.00 10.00      A    C  
ATOM   3528  O   SER A 364      -3.255 -14.597  10.767  1.00 10.00      A    O  
ATOM   3529  N   GLY A 365      -4.213 -16.611  10.454  1.00 10.00      A    N  
ATOM   3530  HN  GLY A 365      -4.088 -17.583  10.462  1.00 10.00      A    H  
ATOM   3531  CA  GLY A 365      -5.504 -16.060  10.105  1.00 10.00      A    C  
ATOM   3532  C   GLY A 365      -5.979 -16.586   8.764  1.00 10.00      A    C  
ATOM   3533  O   GLY A 365      -7.073 -16.248   8.310  1.00 10.00      A    O  
ATOM   3534  N   PHE A 366      -5.149 -17.428   8.143  1.00 10.00      A    N  
ATOM   3535  HN  PHE A 366      -4.291 -17.642   8.573  1.00 10.00      A    H  
ATOM   3536  CA  PHE A 366      -5.448 -18.032   6.843  1.00 10.00      A    C  
ATOM   3537  CB  PHE A 366      -4.384 -19.091   6.510  1.00 10.00      A    C  
ATOM   3538  CG  PHE A 366      -4.565 -19.776   5.183  1.00 10.00      A    C  
ATOM   3539  CD1 PHE A 366      -5.225 -20.992   5.101  1.00 10.00      A    C  
ATOM   3540  CD2 PHE A 366      -4.071 -19.210   4.020  1.00 10.00      A    C  
ATOM   3541  CE1 PHE A 366      -5.388 -21.628   3.886  1.00 10.00      A    C  
ATOM   3542  CE2 PHE A 366      -4.231 -19.842   2.799  1.00 10.00      A    C  
ATOM   3543  CZ  PHE A 366      -4.891 -21.053   2.733  1.00 10.00      A    C  
ATOM   3544  C   PHE A 366      -6.840 -18.660   6.814  1.00 10.00      A    C  
ATOM   3545  O   PHE A 366      -7.610 -18.451   5.870  1.00 10.00      A    O  
ATOM   3546  N   GLU A 367      -7.157 -19.417   7.859  1.00 10.00      A    N  
ATOM   3547  HN  GLU A 367      -6.498 -19.532   8.579  1.00 10.00      A    H  
ATOM   3548  CA  GLU A 367      -8.449 -20.084   7.967  1.00 10.00      A    C  
ATOM   3549  CB  GLU A 367      -8.547 -20.847   9.289  1.00 10.00      A    C  
ATOM   3550  CG  GLU A 367      -7.501 -21.937   9.459  1.00 10.00      A    C  
ATOM   3551  CD  GLU A 367      -7.559 -22.592  10.822  1.00 10.00      A    C  
ATOM   3552  OE1 GLU A 367      -6.522 -23.109  11.282  1.00 10.00      A    O  
ATOM   3553  OE2 GLU A 367      -8.646 -22.597  11.443  1.00 10.00      A    O  
ATOM   3554  C   GLU A 367      -9.598 -19.088   7.860  1.00 10.00      A    C  
ATOM   3555  O   GLU A 367     -10.562 -19.314   7.123  1.00 10.00      A    O  
ATOM   3556  N   THR A 368      -9.480 -17.982   8.584  1.00 10.00      A    N  
ATOM   3557  HN  THR A 368      -8.676 -17.851   9.128  1.00 10.00      A    H  
ATOM   3558  CA  THR A 368     -10.506 -16.953   8.586  1.00 10.00      A    C  
ATOM   3559  CB  THR A 368     -10.277 -15.956   9.737  1.00 10.00      A    C  
ATOM   3560  OG1 THR A 368      -9.962 -16.694  10.923  1.00 10.00      A    O  
ATOM   3561  HG1 THR A 368     -10.480 -17.513  10.930  1.00 10.00      A    H  
ATOM   3562  CG2 THR A 368     -11.529 -15.128   9.987  1.00 10.00      A    C  
ATOM   3563  C   THR A 368     -10.554 -16.206   7.255  1.00 10.00      A    C  
ATOM   3564  O   THR A 368     -11.631 -15.978   6.709  1.00 10.00      A    O  
ATOM   3565  N   ILE A 369      -9.386 -15.843   6.732  1.00 10.00      A    N  
ATOM   3566  HN  ILE A 369      -8.556 -16.059   7.217  1.00 10.00      A    H  
ATOM   3567  CA  ILE A 369      -9.300 -15.120   5.461  1.00 10.00      A    C  
ATOM   3568  CB  ILE A 369      -7.830 -14.854   5.063  1.00 10.00      A    C  
ATOM   3569  CG1 ILE A 369      -7.164 -13.938   6.093  1.00 10.00      A    C  
ATOM   3570  CG2 ILE A 369      -7.749 -14.240   3.673  1.00 10.00      A    C  
ATOM   3571  CD1 ILE A 369      -5.657 -13.883   5.990  1.00 10.00      A    C  
ATOM   3572  C   ILE A 369     -10.013 -15.876   4.338  1.00 10.00      A    C  
ATOM   3573  O   ILE A 369     -10.831 -15.305   3.611  1.00 10.00      A    O  
ATOM   3574  N   MET A 370      -9.715 -17.164   4.217  1.00 10.00      A    N  
ATOM   3575  HN  MET A 370      -9.069 -17.565   4.838  1.00 10.00      A    H  
ATOM   3576  CA  MET A 370     -10.327 -17.992   3.185  1.00 10.00      A    C  
ATOM   3577  CB  MET A 370      -9.661 -19.369   3.118  1.00 10.00      A    C  
ATOM   3578  CG  MET A 370      -8.237 -19.343   2.578  1.00 10.00      A    C  
ATOM   3579  SD  MET A 370      -8.115 -18.566   0.951  1.00 10.00      A    S  
ATOM   3580  CE  MET A 370      -9.052 -19.719  -0.051  1.00 10.00      A    C  
ATOM   3581  C   MET A 370     -11.832 -18.122   3.400  1.00 10.00      A    C  
ATOM   3582  O   MET A 370     -12.608 -18.119   2.443  1.00 10.00      A    O  
ATOM   3583  N   LYS A 371     -12.242 -18.211   4.662  1.00 10.00      A    N  
ATOM   3584  HN  LYS A 371     -11.578 -18.188   5.385  1.00 10.00      A    H  
ATOM   3585  CA  LYS A 371     -13.656 -18.334   4.997  1.00 10.00      A    C  
ATOM   3586  CB  LYS A 371     -13.835 -18.670   6.480  1.00 10.00      A    C  
ATOM   3587  CG  LYS A 371     -15.263 -19.028   6.866  1.00 10.00      A    C  
ATOM   3588  CD  LYS A 371     -15.506 -18.823   8.353  1.00 10.00      A    C  
ATOM   3589  CE  LYS A 371     -16.964 -19.069   8.712  1.00 10.00      A    C  
ATOM   3590  NZ  LYS A 371     -17.285 -18.603  10.087  1.00 10.00      A    N  
ATOM   3591  HZ1 LYS A 371     -16.657 -19.059  10.780  1.00 10.00      A    H  
ATOM   3592  HZ2 LYS A 371     -18.270 -18.837  10.324  1.00 10.00      A    H  
ATOM   3593  HZ3 LYS A 371     -17.162 -17.572  10.155  1.00 10.00      A    H  
ATOM   3594  C   LYS A 371     -14.395 -17.042   4.660  1.00 10.00      A    C  
ATOM   3595  O   LYS A 371     -15.517 -17.068   4.152  1.00 10.00      A    O  
ATOM   3596  N   VAL A 372     -13.757 -15.912   4.943  1.00 10.00      A    N  
ATOM   3597  HN  VAL A 372     -12.862 -15.957   5.350  1.00 10.00      A    H  
ATOM   3598  CA  VAL A 372     -14.346 -14.610   4.668  1.00 10.00      A    C  
ATOM   3599  CB  VAL A 372     -13.481 -13.457   5.222  1.00 10.00      A    C  
ATOM   3600  CG1 VAL A 372     -13.961 -12.116   4.689  1.00 10.00      A    C  
ATOM   3601  CG2 VAL A 372     -13.511 -13.460   6.745  1.00 10.00      A    C  
ATOM   3602  C   VAL A 372     -14.563 -14.421   3.169  1.00 10.00      A    C  
ATOM   3603  O   VAL A 372     -15.660 -14.075   2.733  1.00 10.00      A    O  
ATOM   3604  N   LEU A 373     -13.520 -14.666   2.386  1.00 10.00      A    N  
ATOM   3605  HN  LEU A 373     -12.668 -14.946   2.794  1.00 10.00      A    H  
ATOM   3606  CA  LEU A 373     -13.603 -14.527   0.937  1.00 10.00      A    C  
ATOM   3607  CB  LEU A 373     -12.245 -14.823   0.293  1.00 10.00      A    C  
ATOM   3608  CG  LEU A 373     -11.156 -13.764   0.486  1.00 10.00      A    C  
ATOM   3609  CD1 LEU A 373      -9.805 -14.299   0.043  1.00 10.00      A    C  
ATOM   3610  CD2 LEU A 373     -11.501 -12.495  -0.278  1.00 10.00      A    C  
ATOM   3611  C   LEU A 373     -14.665 -15.459   0.360  1.00 10.00      A    C  
ATOM   3612  O   LEU A 373     -15.437 -15.072  -0.522  1.00 10.00      A    O  
ATOM   3613  N   ASN A 374     -14.711 -16.678   0.883  1.00 10.00      A    N  
ATOM   3614  HN  ASN A 374     -14.077 -16.914   1.597  1.00 10.00      A    H  
ATOM   3615  CA  ASN A 374     -15.668 -17.681   0.426  1.00 10.00      A    C  
ATOM   3616  CB  ASN A 374     -15.430 -19.021   1.131  1.00 10.00      A    C  
ATOM   3617  CG  ASN A 374     -14.945 -20.104   0.185  1.00 10.00      A    C  
ATOM   3618  OD1 ASN A 374     -15.269 -20.101  -1.003  1.00 10.00      A    O  
ATOM   3619  ND2 ASN A 374     -14.159 -21.034   0.701  1.00 10.00      A    N  
ATOM   3620 HD21 ASN A 374     -13.933 -20.974   1.655  1.00 10.00      A    H  
ATOM   3621 HD22 ASN A 374     -13.841 -21.749   0.110  1.00 10.00      A    H  
ATOM   3622  C   ASN A 374     -17.112 -17.228   0.625  1.00 10.00      A    C  
ATOM   3623  O   ASN A 374     -17.970 -17.472  -0.223  1.00 10.00      A    O  
ATOM   3624  N   GLU A 375     -17.373 -16.541   1.731  1.00 10.00      A    N  
ATOM   3625  HN  GLU A 375     -16.645 -16.347   2.358  1.00 10.00      A    H  
ATOM   3626  CA  GLU A 375     -18.720 -16.072   2.037  1.00 10.00      A    C  
ATOM   3627  CB  GLU A 375     -19.033 -16.277   3.520  1.00 10.00      A    C  
ATOM   3628  CG  GLU A 375     -18.922 -17.720   3.988  1.00 10.00      A    C  
ATOM   3629  CD  GLU A 375     -19.475 -17.918   5.386  1.00 10.00      A    C  
ATOM   3630  OE1 GLU A 375     -20.541 -18.553   5.524  1.00 10.00      A    O  
ATOM   3631  OE2 GLU A 375     -18.852 -17.432   6.353  1.00 10.00      A    O  
ATOM   3632  C   GLU A 375     -18.921 -14.606   1.655  1.00 10.00      A    C  
ATOM   3633  O   GLU A 375     -19.815 -13.939   2.179  1.00 10.00      A    O  
ATOM   3634  N   ASN A 376     -18.089 -14.104   0.749  1.00 10.00      A    N  
ATOM   3635  HN  ASN A 376     -17.391 -14.681   0.372  1.00 10.00      A    H  
ATOM   3636  CA  ASN A 376     -18.193 -12.712   0.304  1.00 10.00      A    C  
ATOM   3637  CB  ASN A 376     -17.105 -11.833   0.926  1.00 10.00      A    C  
ATOM   3638  CG  ASN A 376     -17.541 -11.209   2.238  1.00 10.00      A    C  
ATOM   3639  OD1 ASN A 376     -18.153 -10.144   2.264  1.00 10.00      A    O  
ATOM   3640  ND2 ASN A 376     -17.225 -11.871   3.334  1.00 10.00      A    N  
ATOM   3641 HD21 ASN A 376     -16.734 -12.719   3.237  1.00 10.00      A    H  
ATOM   3642 HD22 ASN A 376     -17.493 -11.492   4.201  1.00 10.00      A    H  
ATOM   3643  C   ASN A 376     -18.156 -12.600  -1.214  1.00 10.00      A    C  
ATOM   3644  O   ASN A 376     -18.787 -11.716  -1.798  1.00 10.00      A    O  
ATOM   3645  N   LEU A 377     -17.408 -13.489  -1.851  1.00 10.00      A    N  
ATOM   3646  HN  LEU A 377     -16.909 -14.157  -1.335  1.00 10.00      A    H  
ATOM   3647  CA  LEU A 377     -17.297 -13.492  -3.298  1.00 10.00      A    C  
ATOM   3648  CB  LEU A 377     -15.929 -14.012  -3.740  1.00 10.00      A    C  
ATOM   3649  CG  LEU A 377     -14.734 -13.098  -3.461  1.00 10.00      A    C  
ATOM   3650  CD1 LEU A 377     -13.433 -13.839  -3.721  1.00 10.00      A    C  
ATOM   3651  CD2 LEU A 377     -14.812 -11.839  -4.313  1.00 10.00      A    C  
ATOM   3652  C   LEU A 377     -18.402 -14.328  -3.930  1.00 10.00      A    C  
ATOM   3653  O   LEU A 377     -18.650 -15.464  -3.518  1.00 10.00      A    O  
ATOM   3654  N   ASN A 378     -19.069 -13.739  -4.918  1.00 10.00      A    N  
ATOM   3655  HN  ASN A 378     -18.822 -12.819  -5.166  1.00 10.00      A    H  
ATOM   3656  CA  ASN A 378     -20.159 -14.397  -5.648  1.00 10.00      A    C  
ATOM   3657  CB  ASN A 378     -19.693 -15.683  -6.343  1.00 10.00      A    C  
ATOM   3658  CG  ASN A 378     -18.608 -15.436  -7.370  1.00 10.00      A    C  
ATOM   3659  OD1 ASN A 378     -18.859 -14.881  -8.439  1.00 10.00      A    O  
ATOM   3660  ND2 ASN A 378     -17.392 -15.849  -7.053  1.00 10.00      A    N  
ATOM   3661 HD21 ASN A 378     -17.261 -16.285  -6.183  1.00 10.00      A    H  
ATOM   3662 HD22 ASN A 378     -16.668 -15.706  -7.702  1.00 10.00      A    H  
ATOM   3663  C   ASN A 378     -21.366 -14.677  -4.759  1.00 10.00      A    C  
ATOM   3664  O   ASN A 378     -22.211 -15.513  -5.086  1.00 10.00      A    O  
ATOM   3665  N   ALA A 379     -21.464 -13.952  -3.655  1.00 10.00      A    N  
ATOM   3666  HN  ALA A 379     -20.783 -13.272  -3.470  1.00 10.00      A    H  
ATOM   3667  CA  ALA A 379     -22.567 -14.125  -2.721  1.00 10.00      A    C  
ATOM   3668  CB  ALA A 379     -22.262 -13.435  -1.401  1.00 10.00      A    C  
ATOM   3669  C   ALA A 379     -23.864 -13.593  -3.316  1.00 10.00      A    C  
ATOM   3670  O   ALA A 379     -24.954 -14.023  -2.934  1.00 10.00      A    O  
ATOM   3671  N   TYR A 380     -23.737 -12.668  -4.266  1.00 10.00      A    N  
ATOM   3672  HN  TYR A 380     -22.836 -12.368  -4.519  1.00 10.00      A    H  
ATOM   3673  CA  TYR A 380     -24.896 -12.067  -4.926  1.00 10.00      A    C  
ATOM   3674  CB  TYR A 380     -24.460 -11.011  -5.953  1.00 10.00      A    C  
ATOM   3675  CG  TYR A 380     -23.780 -11.567  -7.186  1.00 10.00      A    C  
ATOM   3676  CD1 TYR A 380     -22.452 -11.971  -7.151  1.00 10.00      A    C  
ATOM   3677  CD2 TYR A 380     -24.468 -11.692  -8.387  1.00 10.00      A    C  
ATOM   3678  CE1 TYR A 380     -21.829 -12.482  -8.275  1.00 10.00      A    C  
ATOM   3679  CE2 TYR A 380     -23.854 -12.201  -9.516  1.00 10.00      A    C  
ATOM   3680  CZ  TYR A 380     -22.533 -12.595  -9.453  1.00 10.00      A    C  
ATOM   3681  OH  TYR A 380     -21.914 -13.111 -10.573  1.00 10.00      A    O  
ATOM   3682  HH  TYR A 380     -22.252 -12.665 -11.361  1.00 10.00      A    H  
ATOM   3683  C   TYR A 380     -25.791 -13.119  -5.582  1.00 10.00      A    C  
ATOM   3684  O   TYR A 380     -27.006 -12.941  -5.675  1.00 10.00      A    O  
ATOM   3685  N   GLN A 381     -25.183 -14.224  -6.010  1.00 10.00      A    N  
ATOM   3686  HN  GLN A 381     -24.217 -14.314  -5.878  1.00 10.00      A    H  
ATOM   3687  CA  GLN A 381     -25.912 -15.307  -6.662  1.00 10.00      A    C  
ATOM   3688  CB  GLN A 381     -24.937 -16.322  -7.264  1.00 10.00      A    C  
ATOM   3689  CG  GLN A 381     -23.803 -15.691  -8.056  1.00 10.00      A    C  
ATOM   3690  CD  GLN A 381     -22.902 -16.710  -8.726  1.00 10.00      A    C  
ATOM   3691  OE1 GLN A 381     -22.767 -17.844  -8.262  1.00 10.00      A    O  
ATOM   3692  NE2 GLN A 381     -22.274 -16.308  -9.821  1.00 10.00      A    N  
ATOM   3693 HE21 GLN A 381     -22.424 -15.387 -10.134  1.00 10.00      A    H  
ATOM   3694 HE22 GLN A 381     -21.680 -16.942 -10.276  1.00 10.00      A    H  
ATOM   3695  C   GLN A 381     -26.855 -15.993  -5.677  1.00 10.00      A    C  
ATOM   3696  O   GLN A 381     -27.849 -16.605  -6.067  1.00 10.00      A    O  
ATOM   3697  N   GLN A 382     -26.531 -15.891  -4.397  1.00 10.00      A    N  
ATOM   3698  HN  GLN A 382     -25.723 -15.390  -4.147  1.00 10.00      A    H  
ATOM   3699  CA  GLN A 382     -27.352 -16.485  -3.350  1.00 10.00      A    C  
ATOM   3700  CB  GLN A 382     -26.480 -16.960  -2.188  1.00 10.00      A    C  
ATOM   3701  CG  GLN A 382     -25.365 -17.907  -2.591  1.00 10.00      A    C  
ATOM   3702  CD  GLN A 382     -24.312 -18.051  -1.511  1.00 10.00      A    C  
ATOM   3703  OE1 GLN A 382     -24.600 -17.930  -0.315  1.00 10.00      A    O  
ATOM   3704  NE2 GLN A 382     -23.086 -18.311  -1.927  1.00 10.00      A    N  
ATOM   3705 HE21 GLN A 382     -22.933 -18.396  -2.895  1.00 10.00      A    H  
ATOM   3706 HE22 GLN A 382     -22.376 -18.407  -1.257  1.00 10.00      A    H  
ATOM   3707  C   GLN A 382     -28.358 -15.455  -2.856  1.00 10.00      A    C  
ATOM   3708  O   GLN A 382     -29.537 -15.758  -2.667  1.00 10.00      A    O  
ATOM   3709  N   GLN A 383     -27.881 -14.227  -2.676  1.00 10.00      A    N  
ATOM   3710  HN  GLN A 383     -26.930 -14.057  -2.855  1.00 10.00      A    H  
ATOM   3711  CA  GLN A 383     -28.721 -13.130  -2.212  1.00 10.00      A    C  
ATOM   3712  CB  GLN A 383     -27.909 -11.837  -2.128  1.00 10.00      A    C  
ATOM   3713  CG  GLN A 383     -26.652 -11.954  -1.286  1.00 10.00      A    C  
ATOM   3714  CD  GLN A 383     -25.741 -10.753  -1.425  1.00 10.00      A    C  
ATOM   3715  OE1 GLN A 383     -25.741 -10.066  -2.447  1.00 10.00      A    O  
ATOM   3716  NE2 GLN A 383     -24.943 -10.500  -0.407  1.00 10.00      A    N  
ATOM   3717 HE21 GLN A 383     -24.984 -11.098   0.372  1.00 10.00      A    H  
ATOM   3718 HE22 GLN A 383     -24.344  -9.726  -0.467  1.00 10.00      A    H  
ATOM   3719  C   GLN A 383     -29.912 -12.932  -3.140  1.00 10.00      A    C  
ATOM   3720  O   GLN A 383     -31.051 -12.844  -2.684  1.00 10.00      A    O  
ATOM   3721  N   ASP A 384     -29.640 -12.894  -4.441  1.00 10.00      A    N  
ATOM   3722  HN  ASP A 384     -28.706 -12.983  -4.735  1.00 10.00      A    H  
ATOM   3723  CA  ASP A 384     -30.684 -12.712  -5.451  1.00 10.00      A    C  
ATOM   3724  CB  ASP A 384     -30.052 -12.583  -6.843  1.00 10.00      A    C  
ATOM   3725  CG  ASP A 384     -30.781 -11.604  -7.744  1.00 10.00      A    C  
ATOM   3726  OD1 ASP A 384     -32.017 -11.487  -7.635  1.00 10.00      A    O  
ATOM   3727  OD2 ASP A 384     -30.116 -10.946  -8.575  1.00 10.00      A    O  
ATOM   3728  C   ASP A 384     -31.665 -13.882  -5.433  1.00 10.00      A    C  
ATOM   3729  O   ASP A 384     -32.850 -13.727  -5.738  1.00 10.00      A    O  
ATOM   3730  N   GLY A 385     -31.162 -15.053  -5.065  1.00 10.00      A    N  
ATOM   3731  HN  GLY A 385     -30.214 -15.110  -4.831  1.00 10.00      A    H  
ATOM   3732  CA  GLY A 385     -31.988 -16.237  -5.003  1.00 10.00      A    C  
ATOM   3733  C   GLY A 385     -33.020 -16.157  -3.897  1.00 10.00      A    C  
ATOM   3734  O   GLY A 385     -34.219 -16.252  -4.151  1.00 10.00      A    O  
ATOM   3735  N   MET A 386     -32.557 -15.955  -2.669  1.00 10.00      A    N  
ATOM   3736  HN  MET A 386     -31.585 -15.872  -2.531  1.00 10.00      A    H  
ATOM   3737  CA  MET A 386     -33.455 -15.863  -1.520  1.00 10.00      A    C  
ATOM   3738  CB  MET A 386     -32.669 -15.861  -0.209  1.00 10.00      A    C  
ATOM   3739  CG  MET A 386     -32.292 -17.241   0.300  1.00 10.00      A    C  
ATOM   3740  SD  MET A 386     -31.532 -17.193   1.934  1.00 10.00      A    S  
ATOM   3741  CE  MET A 386     -31.127 -18.924   2.160  1.00 10.00      A    C  
ATOM   3742  C   MET A 386     -34.337 -14.623  -1.593  1.00 10.00      A    C  
ATOM   3743  O   MET A 386     -35.440 -14.598  -1.041  1.00 10.00      A    O  
ATOM   3744  N   MET A 387     -33.852 -13.598  -2.279  1.00 10.00      A    N  
ATOM   3745  HN  MET A 387     -32.968 -13.680  -2.699  1.00 10.00      A    H  
ATOM   3746  CA  MET A 387     -34.594 -12.352  -2.421  1.00 10.00      A    C  
ATOM   3747  CB  MET A 387     -33.648 -11.191  -2.753  1.00 10.00      A    C  
ATOM   3748  CG  MET A 387     -34.211  -9.810  -2.449  1.00 10.00      A    C  
ATOM   3749  SD  MET A 387     -32.933  -8.537  -2.409  1.00 10.00      A    S  
ATOM   3750  CE  MET A 387     -33.918  -7.087  -2.042  1.00 10.00      A    C  
ATOM   3751  C   MET A 387     -35.689 -12.483  -3.478  1.00 10.00      A    C  
ATOM   3752  O   MET A 387     -36.538 -11.606  -3.618  1.00 10.00      A    O  
ATOM   3753  N   ASN A 388     -35.682 -13.598  -4.201  1.00 10.00      A    N  
ATOM   3754  HN  ASN A 388     -34.997 -14.279  -4.023  1.00 10.00      A    H  
ATOM   3755  CA  ASN A 388     -36.678 -13.846  -5.241  1.00 10.00      A    C  
ATOM   3756  CB  ASN A 388     -36.067 -14.621  -6.413  1.00 10.00      A    C  
ATOM   3757  CG  ASN A 388     -36.830 -14.422  -7.710  1.00 10.00      A    C  
ATOM   3758  OD1 ASN A 388     -37.684 -15.227  -8.077  1.00 10.00      A    O  
ATOM   3759  ND2 ASN A 388     -36.526 -13.344  -8.415  1.00 10.00      A    N  
ATOM   3760 HD21 ASN A 388     -35.834 -12.739  -8.066  1.00 10.00      A    H  
ATOM   3761 HD22 ASN A 388     -37.006 -13.191  -9.256  1.00 10.00      A    H  
ATOM   3762  C   ASN A 388     -37.880 -14.589  -4.666  1.00 10.00      A    C  
ATOM   3763  O   ASN A 388     -38.430 -15.503  -5.281  1.00 10.00      A    O  
ATOM   3764  N   MET A 389     -38.286 -14.185  -3.477  1.00 10.00      A    N  
ATOM   3765  HN  MET A 389     -37.820 -13.438  -3.045  1.00 10.00      A    H  
ATOM   3766  CA  MET A 389     -39.422 -14.793  -2.806  1.00 10.00      A    C  
ATOM   3767  CB  MET A 389     -39.152 -14.889  -1.305  1.00 10.00      A    C  
ATOM   3768  CG  MET A 389     -40.333 -15.395  -0.490  1.00 10.00      A    C  
ATOM   3769  SD  MET A 389     -40.209 -14.982   1.260  1.00 10.00      A    S  
ATOM   3770  CE  MET A 389     -38.736 -15.892   1.714  1.00 10.00      A    C  
ATOM   3771  C   MET A 389     -40.656 -13.939  -3.033  1.00 10.00      A    C  
ATOM   3772  O   MET A 389     -40.554 -12.718  -3.094  1.00 10.00      A    O  
ATOM   3773  N   SER A 390     -41.806 -14.583  -3.180  1.00 10.00      A    N  
ATOM   3774  HN  SER A 390     -41.813 -15.566  -3.154  1.00 10.00      A    H  
ATOM   3775  CA  SER A 390     -43.061 -13.880  -3.383  1.00 10.00      A    C  
ATOM   3776  CB  SER A 390     -44.204 -14.893  -3.445  1.00 10.00      A    C  
ATOM   3777  OG  SER A 390     -43.858 -16.019  -4.237  1.00 10.00      A    O  
ATOM   3778  HG  SER A 390     -44.522 -16.710  -4.105  1.00 10.00      A    H  
ATOM   3779  C   SER A 390     -43.299 -12.899  -2.235  1.00 10.00      A    C  
ATOM   3780  O   SER A 390     -43.575 -13.312  -1.104  1.00 10.00      A    O  
ATOM   3781  N   PRO A 391     -43.193 -11.591  -2.505  1.00 10.00      A    N  
ATOM   3782  CA  PRO A 391     -43.368 -10.563  -1.492  1.00 10.00      A    C  
ATOM   3783  CB  PRO A 391     -42.480  -9.441  -2.029  1.00 10.00      A    C  
ATOM   3784  CG  PRO A 391     -42.582  -9.563  -3.517  1.00 10.00      A    C  
ATOM   3785  CD  PRO A 391     -42.904 -11.006  -3.826  1.00 10.00      A    C  
ATOM   3786  C   PRO A 391     -44.810 -10.085  -1.401  1.00 10.00      A    C  
ATOM   3787  O   PRO A 391     -45.658 -10.468  -2.211  1.00 10.00      A    O  
ATOM   3788  N   LYS A 392     -45.084  -9.260  -0.405  1.00 10.00      A    N  
ATOM   3789  HN  LYS A 392     -44.370  -9.003   0.217  1.00 10.00      A    H  
ATOM   3790  CA  LYS A 392     -46.413  -8.713  -0.221  1.00 10.00      A    C  
ATOM   3791  CB  LYS A 392     -46.602  -8.231   1.219  1.00 10.00      A    C  
ATOM   3792  CG  LYS A 392     -46.589  -9.334   2.263  1.00 10.00      A    C  
ATOM   3793  CD  LYS A 392     -46.784  -8.762   3.654  1.00 10.00      A    C  
ATOM   3794  CE  LYS A 392     -46.867  -9.859   4.699  1.00 10.00      A    C  
ATOM   3795  NZ  LYS A 392     -47.195  -9.312   6.044  1.00 10.00      A    N  
ATOM   3796  HZ1 LYS A 392     -48.069  -8.748   5.999  1.00 10.00      A    H  
ATOM   3797  HZ2 LYS A 392     -46.422  -8.706   6.384  1.00 10.00      A    H  
ATOM   3798  HZ3 LYS A 392     -47.331 -10.087   6.722  1.00 10.00      A    H  
ATOM   3799  C   LYS A 392     -46.604  -7.548  -1.181  1.00 10.00      A    C  
ATOM   3800  O   LYS A 392     -45.702  -6.721  -1.344  1.00 10.00      A    O  
ATOM   3801  N   PRO A 393     -47.760  -7.477  -1.846  1.00 10.00      A    N  
ATOM   3802  CA  PRO A 393     -48.055  -6.401  -2.792  1.00 10.00      A    C  
ATOM   3803  CB  PRO A 393     -49.429  -6.781  -3.355  1.00 10.00      A    C  
ATOM   3804  CG  PRO A 393     -50.022  -7.686  -2.330  1.00 10.00      A    C  
ATOM   3805  CD  PRO A 393     -48.870  -8.433  -1.728  1.00 10.00      A    C  
ATOM   3806  C   PRO A 393     -48.131  -5.054  -2.087  1.00 10.00      A    C  
ATOM   3807  O   PRO A 393     -48.418  -4.984  -0.888  1.00 10.00      A    O  
ATOM   3808  N   GLN A 394     -47.860  -3.988  -2.820  1.00 10.00      A    N  
ATOM   3809  HN  GLN A 394     -47.633  -4.097  -3.769  1.00 10.00      A    H  
ATOM   3810  CA  GLN A 394     -47.906  -2.658  -2.247  1.00 10.00      A    C  
ATOM   3811  CB  GLN A 394     -47.062  -1.674  -3.054  1.00 10.00      A    C  
ATOM   3812  CG  GLN A 394     -45.590  -1.687  -2.675  1.00 10.00      A    C  
ATOM   3813  CD  GLN A 394     -44.817  -0.542  -3.289  1.00 10.00      A    C  
ATOM   3814  OE1 GLN A 394     -45.119  -0.093  -4.393  1.00 10.00      A    O  
ATOM   3815  NE2 GLN A 394     -43.815  -0.059  -2.576  1.00 10.00      A    N  
ATOM   3816 HE21 GLN A 394     -43.629  -0.465  -1.700  1.00 10.00      A    H  
ATOM   3817 HE22 GLN A 394     -43.303   0.690  -2.946  1.00 10.00      A    H  
ATOM   3818  C   GLN A 394     -49.346  -2.182  -2.123  1.00 10.00      A    C  
ATOM   3819  O   GLN A 394     -50.017  -1.937  -3.126  1.00 10.00      A    O  
ATOM   3820  N   ARG A 395     -49.813  -2.078  -0.886  1.00 10.00      A    N  
ATOM   3821  HN  ARG A 395     -49.215  -2.293  -0.136  1.00 10.00      A    H  
ATOM   3822  CA  ARG A 395     -51.174  -1.646  -0.602  1.00 10.00      A    C  
ATOM   3823  CB  ARG A 395     -51.435  -1.697   0.905  1.00 10.00      A    C  
ATOM   3824  CG  ARG A 395     -52.890  -1.908   1.285  1.00 10.00      A    C  
ATOM   3825  CD  ARG A 395     -53.070  -1.824   2.790  1.00 10.00      A    C  
ATOM   3826  NE  ARG A 395     -54.345  -2.389   3.227  1.00 10.00      A    N  
ATOM   3827  HE  ARG A 395     -54.761  -3.066   2.644  1.00 10.00      A    H  
ATOM   3828  CZ  ARG A 395     -54.958  -2.053   4.361  1.00 10.00      A    C  
ATOM   3829  NH1 ARG A 395     -54.416  -1.152   5.177  1.00 10.00      A    N  
ATOM   3830 HH11 ARG A 395     -53.505  -0.701   4.935  1.00 10.00      A    H  
ATOM   3831 HH12 ARG A 395     -54.898  -0.892   6.067  1.00 10.00      A    H  
ATOM   3832  NH2 ARG A 395     -56.109  -2.628   4.684  1.00 10.00      A    N  
ATOM   3833 HH21 ARG A 395     -56.593  -2.366   5.570  1.00 10.00      A    H  
ATOM   3834 HH22 ARG A 395     -56.535  -3.348   4.057  1.00 10.00      A    H  
ATOM   3835  C   ARG A 395     -51.413  -0.234  -1.119  1.00 10.00      A    C  
ATOM   3836  O   ARG A 395     -50.812   0.724  -0.629  1.00 10.00      A    O  
ATOM   3837  N   GLN A 396     -52.279  -0.117  -2.116  1.00 10.00      A    N  
ATOM   3838  HN  GLN A 396     -52.718  -0.925  -2.462  1.00 10.00      A    H  
ATOM   3839  CA  GLN A 396     -52.598   1.171  -2.711  1.00 10.00      A    C  
ATOM   3840  CB  GLN A 396     -53.519   0.980  -3.916  1.00 10.00      A    C  
ATOM   3841  CG  GLN A 396     -52.937   0.085  -4.999  1.00 10.00      A    C  
ATOM   3842  CD  GLN A 396     -53.885  -0.106  -6.166  1.00 10.00      A    C  
ATOM   3843  OE1 GLN A 396     -55.106  -0.040  -6.014  1.00 10.00      A    O  
ATOM   3844  NE2 GLN A 396     -53.333  -0.345  -7.342  1.00 10.00      A    N  
ATOM   3845 HE21 GLN A 396     -52.352  -0.384  -7.395  1.00 10.00      A    H  
ATOM   3846 HE22 GLN A 396     -53.922  -0.480  -8.113  1.00 10.00      A    H  
ATOM   3847  C   GLN A 396     -53.241   2.099  -1.685  1.00 10.00      A    C  
ATOM   3848  O   GLN A 396     -54.310   1.804  -1.147  1.00 10.00      A    O  
ATOM   3849  N   ARG A 397     -52.570   3.204  -1.401  1.00 10.00      A    N  
ATOM   3850  HN  ARG A 397     -51.717   3.374  -1.856  1.00 10.00      A    H  
ATOM   3851  CA  ARG A 397     -53.061   4.178  -0.437  1.00 10.00      A    C  
ATOM   3852  CB  ARG A 397     -51.924   5.118  -0.019  1.00 10.00      A    C  
ATOM   3853  CG  ARG A 397     -52.059   5.677   1.388  1.00 10.00      A    C  
ATOM   3854  CD  ARG A 397     -51.269   4.847   2.387  1.00 10.00      A    C  
ATOM   3855  NE  ARG A 397     -51.468   5.312   3.757  1.00 10.00      A    N  
ATOM   3856  HE  ARG A 397     -52.390   5.301   4.103  1.00 10.00      A    H  
ATOM   3857  CZ  ARG A 397     -50.493   5.747   4.551  1.00 10.00      A    C  
ATOM   3858  NH1 ARG A 397     -49.234   5.782   4.126  1.00 10.00      A    N  
ATOM   3859 HH11 ARG A 397     -48.476   6.124   4.760  1.00 10.00      A    H  
ATOM   3860 HH12 ARG A 397     -48.993   5.472   3.159  1.00 10.00      A    H  
ATOM   3861  NH2 ARG A 397     -50.777   6.151   5.779  1.00 10.00      A    N  
ATOM   3862 HH21 ARG A 397     -50.017   6.493   6.410  1.00 10.00      A    H  
ATOM   3863 HH22 ARG A 397     -51.764   6.130   6.121  1.00 10.00      A    H  
ATOM   3864  C   ARG A 397     -54.202   4.992  -1.037  1.00 10.00      A    C  
ATOM   3865  O   ARG A 397     -54.158   5.364  -2.212  1.00 10.00      A    O  
ATOM   3866  N   GLY A 398     -55.227   5.253  -0.235  1.00 10.00      A    N  
ATOM   3867  HN  GLY A 398     -55.217   4.915   0.688  1.00 10.00      A    H  
ATOM   3868  CA  GLY A 398     -56.357   6.032  -0.704  1.00 10.00      A    C  
ATOM   3869  C   GLY A 398     -55.963   7.465  -0.991  1.00 10.00      A    C  
ATOM   3870  O   GLY A 398     -55.532   8.188  -0.094  1.00 10.00      A    O  
ATOM   3871  N   HIS A 399     -56.107   7.877  -2.240  1.00 10.00      A    N  
ATOM   3872  HN  HIS A 399     -56.489   7.261  -2.905  1.00 10.00      A    H  
ATOM   3873  CA  HIS A 399     -55.743   9.231  -2.640  1.00 10.00      A    C  
ATOM   3874  CB  HIS A 399     -55.459   9.312  -4.145  1.00 10.00      A    C  
ATOM   3875  CG  HIS A 399     -54.343   8.433  -4.615  1.00 10.00      A    C  
ATOM   3876  ND1 HIS A 399     -53.017   8.800  -4.558  1.00 10.00      A    N  
ATOM   3877  HD1 HIS A 399     -52.671   9.653  -4.215  1.00 10.00      A    H  
ATOM   3878  CD2 HIS A 399     -54.363   7.191  -5.153  1.00 10.00      A    C  
ATOM   3879  CE1 HIS A 399     -52.270   7.827  -5.047  1.00 10.00      A    C  
ATOM   3880  NE2 HIS A 399     -53.066   6.841  -5.411  1.00 10.00      A    N  
ATOM   3881  HE2 HIS A 399     -52.771   5.987  -5.802  1.00 10.00      A    H  
ATOM   3882  C   HIS A 399     -56.834  10.221  -2.258  1.00 10.00      A    C  
ATOM   3883  O   HIS A 399     -57.852  10.330  -2.939  1.00 10.00      A    O  
ATOM   3884  N   LYS A 400     -56.624  10.924  -1.158  1.00 10.00      A    N  
ATOM   3885  HN  LYS A 400     -55.796  10.785  -0.652  1.00 10.00      A    H  
ATOM   3886  CA  LYS A 400     -57.590  11.907  -0.690  1.00 10.00      A    C  
ATOM   3887  CB  LYS A 400     -57.374  12.227   0.791  1.00 10.00      A    C  
ATOM   3888  CG  LYS A 400     -57.390  11.005   1.698  1.00 10.00      A    C  
ATOM   3889  CD  LYS A 400     -57.981  11.326   3.061  1.00 10.00      A    C  
ATOM   3890  CE  LYS A 400     -59.457  11.668   2.955  1.00 10.00      A    C  
ATOM   3891  NZ  LYS A 400     -60.162  11.516   4.253  1.00 10.00      A    N  
ATOM   3892  HZ1 LYS A 400     -59.709  12.105   4.983  1.00 10.00      A    H  
ATOM   3893  HZ2 LYS A 400     -60.138  10.524   4.560  1.00 10.00      A    H  
ATOM   3894  HZ3 LYS A 400     -61.153  11.811   4.157  1.00 10.00      A    H  
ATOM   3895  C   LYS A 400     -57.504  13.172  -1.534  1.00 10.00      A    C  
ATOM   3896  O   LYS A 400     -56.505  13.892  -1.499  1.00 10.00      A    O  
ATOM   3897  N   ASN A 401     -58.551  13.430  -2.301  1.00 10.00      A    N  
ATOM   3898  HN  ASN A 401     -59.323  12.825  -2.276  1.00 10.00      A    H  
ATOM   3899  CA  ASN A 401     -58.596  14.598  -3.172  1.00 10.00      A    C  
ATOM   3900  CB  ASN A 401     -59.710  14.451  -4.209  1.00 10.00      A    C  
ATOM   3901  CG  ASN A 401     -59.362  13.468  -5.308  1.00 10.00      A    C  
ATOM   3902  OD1 ASN A 401     -58.189  13.225  -5.596  1.00 10.00      A    O  
ATOM   3903  ND2 ASN A 401     -60.378  12.900  -5.935  1.00 10.00      A    N  
ATOM   3904 HD21 ASN A 401     -61.287  13.145  -5.657  1.00 10.00      A    H  
ATOM   3905 HD22 ASN A 401     -60.180  12.262  -6.652  1.00 10.00      A    H  
ATOM   3906  C   ASN A 401     -58.797  15.872  -2.372  1.00 10.00      A    C  
ATOM   3907  O   ASN A 401     -59.756  15.990  -1.603  1.00 10.00      A    O  
ATOM   3908  N   GLY A 402     -57.892  16.820  -2.549  1.00 10.00      A    N  
ATOM   3909  HN  GLY A 402     -57.151  16.669  -3.176  1.00 10.00      A    H  
ATOM   3910  CA  GLY A 402     -57.984  18.075  -1.840  1.00 10.00      A    C  
ATOM   3911  C   GLY A 402     -58.002  19.257  -2.785  1.00 10.00      A    C  
ATOM   3912  O   GLY A 402     -57.300  19.265  -3.797  1.00 10.00      A    O  
ATOM   3913  N   GLN A 403     -58.803  20.257  -2.457  1.00 10.00      A    N  
ATOM   3914  HN  GLN A 403     -59.336  20.192  -1.635  1.00 10.00      A    H  
ATOM   3915  CA  GLN A 403     -58.915  21.453  -3.281  1.00 10.00      A    C  
ATOM   3916  CB  GLN A 403     -60.367  21.942  -3.302  1.00 10.00      A    C  
ATOM   3917  CG  GLN A 403     -61.303  21.088  -4.143  1.00 10.00      A    C  
ATOM   3918  CD  GLN A 403     -62.761  21.406  -3.889  1.00 10.00      A    C  
ATOM   3919  OE1 GLN A 403     -63.155  21.729  -2.768  1.00 10.00      A    O  
ATOM   3920  NE2 GLN A 403     -63.570  21.323  -4.932  1.00 10.00      A    N  
ATOM   3921 HE21 GLN A 403     -63.184  21.067  -5.799  1.00 10.00      A    H  
ATOM   3922 HE22 GLN A 403     -64.520  21.526  -4.800  1.00 10.00      A    H  
ATOM   3923  C   GLN A 403     -57.992  22.554  -2.768  1.00 10.00      A    C  
ATOM   3924  O   GLN A 403     -58.426  23.680  -2.521  1.00 10.00      A    O  
ATOM   3925  N   GLY A 404     -56.719  22.222  -2.605  1.00 10.00      A    N  
ATOM   3926  HN  GLY A 404     -56.430  21.309  -2.825  1.00 10.00      A    H  
ATOM   3927  CA  GLY A 404     -55.755  23.188  -2.121  1.00 10.00      A    C  
ATOM   3928  C   GLY A 404     -55.165  24.018  -3.243  1.00 10.00      A    C  
ATOM   3929  O   GLY A 404     -54.078  23.715  -3.739  1.00 10.00      A    O  
ATOM   3930  N   GLU A 405     -55.887  25.056  -3.653  1.00 10.00      A    N  
ATOM   3931  HN  GLU A 405     -56.753  25.231  -3.228  1.00 10.00      A    H  
ATOM   3932  CA  GLU A 405     -55.425  25.938  -4.719  1.00 10.00      A    C  
ATOM   3933  CB  GLU A 405     -56.506  26.958  -5.092  1.00 10.00      A    C  
ATOM   3934  CG  GLU A 405     -57.844  26.362  -5.496  1.00 10.00      A    C  
ATOM   3935  CD  GLU A 405     -58.809  27.423  -5.987  1.00 10.00      A    C  
ATOM   3936  OE1 GLU A 405     -58.797  27.726  -7.197  1.00 10.00      A    O  
ATOM   3937  OE2 GLU A 405     -59.565  27.979  -5.162  1.00 10.00      A    O  
ATOM   3938  C   GLU A 405     -54.167  26.676  -4.277  1.00 10.00      A    C  
ATOM   3939  O   GLU A 405     -53.144  26.655  -4.961  1.00 10.00      A    O  
ATOM   3940  N   ASN A 406     -54.251  27.312  -3.117  1.00 10.00      A    N  
ATOM   3941  HN  ASN A 406     -55.092  27.276  -2.616  1.00 10.00      A    H  
ATOM   3942  CA  ASN A 406     -53.128  28.059  -2.564  1.00 10.00      A    C  
ATOM   3943  CB  ASN A 406     -53.211  28.101  -1.033  1.00 10.00      A    C  
ATOM   3944  CG  ASN A 406     -54.110  29.204  -0.501  1.00 10.00      A    C  
ATOM   3945  OD1 ASN A 406     -55.334  29.077  -0.501  1.00 10.00      A    O  
ATOM   3946  ND2 ASN A 406     -53.507  30.283  -0.024  1.00 10.00      A    N  
ATOM   3947 HD21 ASN A 406     -52.525  30.310  -0.038  1.00 10.00      A    H  
ATOM   3948 HD22 ASN A 406     -54.066  31.018   0.312  1.00 10.00      A    H  
ATOM   3949  C   ASN A 406     -53.072  29.471  -3.142  1.00 10.00      A    C  
ATOM   3950  O   ASN A 406     -53.940  29.867  -3.930  1.00 10.00      A    O  
ATOM   3951  N   ASP A 407     -52.051  30.222  -2.751  1.00 10.00      A    N  
ATOM   3952  HN  ASP A 407     -51.387  29.844  -2.132  1.00 10.00      A    H  
ATOM   3953  CA  ASP A 407     -51.870  31.585  -3.231  1.00 10.00      A    C  
ATOM   3954  CB  ASP A 407     -51.720  32.554  -2.055  1.00 10.00      A    C  
ATOM   3955  CG  ASP A 407     -52.076  33.982  -2.421  1.00 10.00      A    C  
ATOM   3956  OD1 ASP A 407     -51.257  34.659  -3.076  1.00 10.00      A    O  
ATOM   3957  OD2 ASP A 407     -53.186  34.432  -2.058  1.00 10.00      A    O  
ATOM   3958  C   ASP A 407     -50.625  31.634  -4.100  1.00 10.00      A    C  
ATOM   3959  O   ASP A 407     -49.769  30.753  -3.999  1.00 10.00      A    O  
ATOM   3960  N   ASN A 408     -50.512  32.641  -4.948  1.00 10.00      A    N  
ATOM   3961  HN  ASN A 408     -51.208  33.331  -4.977  1.00 10.00      A    H  
ATOM   3962  CA  ASN A 408     -49.355  32.753  -5.820  1.00 10.00      A    C  
ATOM   3963  CB  ASN A 408     -49.708  33.406  -7.159  1.00 10.00      A    C  
ATOM   3964  CG  ASN A 408     -48.720  33.035  -8.251  1.00 10.00      A    C  
ATOM   3965  OD1 ASN A 408     -48.166  31.934  -8.256  1.00 10.00      A    O  
ATOM   3966  ND2 ASN A 408     -48.488  33.949  -9.180  1.00 10.00      A    N  
ATOM   3967 HD21 ASN A 408     -48.960  34.809  -9.115  1.00 10.00      A    H  
ATOM   3968 HD22 ASN A 408     -47.851  33.733  -9.893  1.00 10.00      A    H  
ATOM   3969  C   ASN A 408     -48.226  33.502  -5.133  1.00 10.00      A    C  
ATOM   3970  O   ASN A 408     -47.914  34.644  -5.473  1.00 10.00      A    O  
ATOM   3971  N   ILE A 409     -47.636  32.860  -4.140  1.00 10.00      A    N  
ATOM   3972  HN  ILE A 409     -47.951  31.960  -3.898  1.00 10.00      A    H  
ATOM   3973  CA  ILE A 409     -46.534  33.449  -3.402  1.00 10.00      A    C  
ATOM   3974  CB  ILE A 409     -46.430  32.873  -1.973  1.00 10.00      A    C  
ATOM   3975  CG1 ILE A 409     -47.816  32.822  -1.319  1.00 10.00      A    C  
ATOM   3976  CG2 ILE A 409     -45.477  33.711  -1.131  1.00 10.00      A    C  
ATOM   3977  CD1 ILE A 409     -47.856  32.076  -0.002  1.00 10.00      A    C  
ATOM   3978  C   ILE A 409     -45.235  33.195  -4.157  1.00 10.00      A    C  
ATOM   3979  O   ILE A 409     -44.524  32.223  -3.891  1.00 10.00      A    O  
ATOM   3980  N   SER A 410     -44.948  34.053  -5.123  1.00 10.00      A    N  
ATOM   3981  HN  SER A 410     -45.561  34.801  -5.301  1.00 10.00      A    H  
ATOM   3982  CA  SER A 410     -43.750  33.916  -5.927  1.00 10.00      A    C  
ATOM   3983  CB  SER A 410     -43.919  34.672  -7.242  1.00 10.00      A    C  
ATOM   3984  OG  SER A 410     -45.137  34.306  -7.869  1.00 10.00      A    O  
ATOM   3985  HG  SER A 410     -45.481  33.506  -7.453  1.00 10.00      A    H  
ATOM   3986  C   SER A 410     -42.515  34.403  -5.185  1.00 10.00      A    C  
ATOM   3987  O   SER A 410     -42.355  35.597  -4.939  1.00 10.00      A    O  
ATOM   3988  N   VAL A 411     -41.646  33.471  -4.825  1.00 10.00      A    N  
ATOM   3989  HN  VAL A 411     -41.831  32.533  -5.046  1.00 10.00      A    H  
ATOM   3990  CA  VAL A 411     -40.418  33.802  -4.119  1.00 10.00      A    C  
ATOM   3991  CB  VAL A 411     -39.936  32.621  -3.250  1.00 10.00      A    C  
ATOM   3992  CG1 VAL A 411     -38.684  32.992  -2.469  1.00 10.00      A    C  
ATOM   3993  CG2 VAL A 411     -41.041  32.166  -2.310  1.00 10.00      A    C  
ATOM   3994  C   VAL A 411     -39.336  34.160  -5.127  1.00 10.00      A    C  
ATOM   3995  O   VAL A 411     -39.090  33.408  -6.073  1.00 10.00      A    O  
ATOM   3996  N   ALA A 412     -38.709  35.309  -4.935  1.00 10.00      A    N  
ATOM   3997  HN  ALA A 412     -38.957  35.866  -4.168  1.00 10.00      A    H  
ATOM   3998  CA  ALA A 412     -37.659  35.761  -5.835  1.00 10.00      A    C  
ATOM   3999  CB  ALA A 412     -37.256  37.189  -5.517  1.00 10.00      A    C  
ATOM   4000  C   ALA A 412     -36.448  34.832  -5.790  1.00 10.00      A    C  
ATOM   4001  O   ALA A 412     -36.068  34.332  -4.726  1.00 10.00      A    O  
ATOM   4002  N   VAL A 413     -35.861  34.587  -6.950  1.00 10.00      A    N  
ATOM   4003  HN  VAL A 413     -36.219  35.001  -7.764  1.00 10.00      A    H  
ATOM   4004  CA  VAL A 413     -34.696  33.725  -7.050  1.00 10.00      A    C  
ATOM   4005  CB  VAL A 413     -34.842  32.700  -8.195  1.00 10.00      A    C  
ATOM   4006  CG1 VAL A 413     -33.654  31.748  -8.224  1.00 10.00      A    C  
ATOM   4007  CG2 VAL A 413     -36.144  31.926  -8.045  1.00 10.00      A    C  
ATOM   4008  C   VAL A 413     -33.439  34.564  -7.260  1.00 10.00      A    C  
ATOM   4009  O   VAL A 413     -33.282  35.217  -8.297  1.00 10.00      A    O  
ATOM   4010  N   PRO A 414     -32.541  34.578  -6.264  1.00 10.00      A    N  
ATOM   4011  CA  PRO A 414     -31.295  35.341  -6.331  1.00 10.00      A    C  
ATOM   4012  CB  PRO A 414     -30.802  35.337  -4.884  1.00 10.00      A    C  
ATOM   4013  CG  PRO A 414     -31.349  34.074  -4.312  1.00 10.00      A    C  
ATOM   4014  CD  PRO A 414     -32.674  33.850  -4.987  1.00 10.00      A    C  
ATOM   4015  C   PRO A 414     -30.268  34.678  -7.247  1.00 10.00      A    C  
ATOM   4016  O   PRO A 414     -30.124  33.453  -7.260  1.00 10.00      A    O  
ATOM   4017  N   LYS A 415     -29.555  35.491  -8.004  1.00 10.00      A    N  
ATOM   4018  HN  LYS A 415     -29.709  36.459  -7.941  1.00 10.00      A    H  
ATOM   4019  CA  LYS A 415     -28.544  34.991  -8.920  1.00 10.00      A    C  
ATOM   4020  CB  LYS A 415     -28.538  35.812 -10.211  1.00 10.00      A    C  
ATOM   4021  CG  LYS A 415     -29.859  35.807 -10.962  1.00 10.00      A    C  
ATOM   4022  CD  LYS A 415     -29.753  36.604 -12.251  1.00 10.00      A    C  
ATOM   4023  CE  LYS A 415     -31.113  36.804 -12.897  1.00 10.00      A    C  
ATOM   4024  NZ  LYS A 415     -31.016  37.602 -14.146  1.00 10.00      A    N  
ATOM   4025  HZ1 LYS A 415     -30.529  38.502 -13.962  1.00 10.00      A    H  
ATOM   4026  HZ2 LYS A 415     -31.965  37.808 -14.516  1.00 10.00      A    H  
ATOM   4027  HZ3 LYS A 415     -30.484  37.075 -14.866  1.00 10.00      A    H  
ATOM   4028  C   LYS A 415     -27.169  35.032  -8.265  1.00 10.00      A    C  
ATOM   4029  O   LYS A 415     -26.193  35.477  -8.869  1.00 10.00      A    O  
ATOM   4030  N   SER A 416     -27.104  34.572  -7.023  1.00 10.00      A    N  
ATOM   4031  HN  SER A 416     -27.920  34.238  -6.592  1.00 10.00      A    H  
ATOM   4032  CA  SER A 416     -25.854  34.549  -6.277  1.00 10.00      A    C  
ATOM   4033  CB  SER A 416     -26.117  34.077  -4.850  1.00 10.00      A    C  
ATOM   4034  OG  SER A 416     -27.496  34.197  -4.534  1.00 10.00      A    O  
ATOM   4035  HG  SER A 416     -27.925  33.344  -4.677  1.00 10.00      A    H  
ATOM   4036  C   SER A 416     -24.845  33.627  -6.952  1.00 10.00      A    C  
ATOM   4037  O   SER A 416     -25.073  32.421  -7.074  1.00 10.00      A    O  
ATOM   4038  N   ARG A 417     -23.745  34.199  -7.416  1.00 10.00      A    N  
ATOM   4039  HN  ARG A 417     -23.624  35.170  -7.317  1.00 10.00      A    H  
ATOM   4040  CA  ARG A 417     -22.714  33.417  -8.075  1.00 10.00      A    C  
ATOM   4041  CB  ARG A 417     -22.028  34.217  -9.184  1.00 10.00      A    C  
ATOM   4042  CG  ARG A 417     -22.864  34.355 -10.442  1.00 10.00      A    C  
ATOM   4043  CD  ARG A 417     -22.061  34.966 -11.576  1.00 10.00      A    C  
ATOM   4044  NE  ARG A 417     -22.774  34.873 -12.851  1.00 10.00      A    N  
ATOM   4045  HE  ARG A 417     -22.961  33.968 -13.195  1.00 10.00      A    H  
ATOM   4046  CZ  ARG A 417     -23.183  35.929 -13.554  1.00 10.00      A    C  
ATOM   4047  NH1 ARG A 417     -22.954  37.155 -13.109  1.00 10.00      A    N  
ATOM   4048 HH11 ARG A 417     -22.453  37.301 -12.208  1.00 10.00      A    H  
ATOM   4049 HH12 ARG A 417     -23.277  37.981 -13.659  1.00 10.00      A    H  
ATOM   4050  NH2 ARG A 417     -23.810  35.759 -14.709  1.00 10.00      A    N  
ATOM   4051 HH21 ARG A 417     -23.984  34.799 -15.076  1.00 10.00      A    H  
ATOM   4052 HH22 ARG A 417     -24.136  36.587 -15.258  1.00 10.00      A    H  
ATOM   4053  C   ARG A 417     -21.695  32.892  -7.076  1.00 10.00      A    C  
ATOM   4054  O   ARG A 417     -20.937  33.657  -6.479  1.00 10.00      A    O  
ATOM   4055  N   VAL A 418     -21.707  31.583  -6.879  1.00 10.00      A    N  
ATOM   4056  HN  VAL A 418     -22.355  31.035  -7.370  1.00 10.00      A    H  
ATOM   4057  CA  VAL A 418     -20.782  30.929  -5.967  1.00 10.00      A    C  
ATOM   4058  CB  VAL A 418     -21.390  29.625  -5.395  1.00 10.00      A    C  
ATOM   4059  CG1 VAL A 418     -20.613  29.148  -4.176  1.00 10.00      A    C  
ATOM   4060  CG2 VAL A 418     -22.861  29.815  -5.051  1.00 10.00      A    C  
ATOM   4061  C   VAL A 418     -19.502  30.598  -6.725  1.00 10.00      A    C  
ATOM   4062  O   VAL A 418     -19.516  30.519  -7.956  1.00 10.00      A    O  
ATOM   4063  N   GLN A 419     -18.399  30.439  -6.001  1.00 10.00      A    N  
ATOM   4064  HN  GLN A 419     -18.447  30.546  -5.029  1.00 10.00      A    H  
ATOM   4065  CA  GLN A 419     -17.120  30.110  -6.617  1.00 10.00      A    C  
ATOM   4066  CB  GLN A 419     -15.989  30.211  -5.590  1.00 10.00      A    C  
ATOM   4067  CG  GLN A 419     -16.121  31.393  -4.639  1.00 10.00      A    C  
ATOM   4068  CD  GLN A 419     -14.782  31.998  -4.258  1.00 10.00      A    C  
ATOM   4069  OE1 GLN A 419     -13.765  31.310  -4.197  1.00 10.00      A    O  
ATOM   4070  NE2 GLN A 419     -14.772  33.295  -3.996  1.00 10.00      A    N  
ATOM   4071 HE21 GLN A 419     -15.619  33.790  -4.058  1.00 10.00      A    H  
ATOM   4072 HE22 GLN A 419     -13.917  33.714  -3.761  1.00 10.00      A    H  
ATOM   4073  C   GLN A 419     -17.179  28.709  -7.225  1.00 10.00      A    C  
ATOM   4074  O   GLN A 419     -16.922  27.708  -6.550  1.00 10.00      A    O  
ATOM   4075  N   GLN A 420     -17.540  28.655  -8.499  1.00 10.00      A    N  
ATOM   4076  HN  GLN A 420     -17.719  29.496  -8.976  1.00 10.00      A    H  
ATOM   4077  CA  GLN A 420     -17.674  27.398  -9.218  1.00 10.00      A    C  
ATOM   4078  CB  GLN A 420     -18.406  27.621 -10.541  1.00 10.00      A    C  
ATOM   4079  CG  GLN A 420     -19.835  28.119 -10.403  1.00 10.00      A    C  
ATOM   4080  CD  GLN A 420     -20.492  28.327 -11.754  1.00 10.00      A    C  
ATOM   4081  OE1 GLN A 420     -19.822  28.636 -12.743  1.00 10.00      A    O  
ATOM   4082  NE2 GLN A 420     -21.803  28.149 -11.809  1.00 10.00      A    N  
ATOM   4083 HE21 GLN A 420     -22.271  27.895 -10.982  1.00 10.00      A    H  
ATOM   4084 HE22 GLN A 420     -22.254  28.278 -12.669  1.00 10.00      A    H  
ATOM   4085  C   GLN A 420     -16.324  26.754  -9.495  1.00 10.00      A    C  
ATOM   4086  O   GLN A 420     -15.323  27.439  -9.699  1.00 10.00      A    O  
ATOM   4087  N   ASN A 421     -16.315  25.436  -9.504  1.00 10.00      A    N  
ATOM   4088  HN  ASN A 421     -17.151  24.957  -9.325  1.00 10.00      A    H  
ATOM   4089  CA  ASN A 421     -15.108  24.669  -9.773  1.00 10.00      A    C  
ATOM   4090  CB  ASN A 421     -14.615  23.990  -8.488  1.00 10.00      A    C  
ATOM   4091  CG  ASN A 421     -13.276  23.298  -8.656  1.00 10.00      A    C  
ATOM   4092  OD1 ASN A 421     -12.412  23.757  -9.406  1.00 10.00      A    O  
ATOM   4093  ND2 ASN A 421     -13.099  22.180  -7.967  1.00 10.00      A    N  
ATOM   4094 HD21 ASN A 421     -13.833  21.866  -7.397  1.00 10.00      A    H  
ATOM   4095 HD22 ASN A 421     -12.241  21.709  -8.053  1.00 10.00      A    H  
ATOM   4096  C   ASN A 421     -15.414  23.623 -10.839  1.00 10.00      A    C  
ATOM   4097  O   ASN A 421     -16.548  23.145 -10.928  1.00 10.00      A    O  
ATOM   4098  N   LYS A 422     -14.429  23.284 -11.658  1.00 10.00      A    N  
ATOM   4099  HN  LYS A 422     -13.547  23.698 -11.552  1.00 10.00      A    H  
ATOM   4100  CA  LYS A 422     -14.629  22.296 -12.704  1.00 10.00      A    C  
ATOM   4101  CB  LYS A 422     -13.557  22.413 -13.788  1.00 10.00      A    C  
ATOM   4102  CG  LYS A 422     -13.893  21.652 -15.058  1.00 10.00      A    C  
ATOM   4103  CD  LYS A 422     -13.144  22.199 -16.260  1.00 10.00      A    C  
ATOM   4104  CE  LYS A 422     -13.737  21.654 -17.548  1.00 10.00      A    C  
ATOM   4105  NZ  LYS A 422     -13.117  22.252 -18.758  1.00 10.00      A    N  
ATOM   4106  HZ1 LYS A 422     -13.669  21.994 -19.603  1.00 10.00      A    H  
ATOM   4107  HZ2 LYS A 422     -12.145  21.900 -18.878  1.00 10.00      A    H  
ATOM   4108  HZ3 LYS A 422     -13.090  23.288 -18.677  1.00 10.00      A    H  
ATOM   4109  C   LYS A 422     -14.668  20.889 -12.113  1.00 10.00      A    C  
ATOM   4110  O   LYS A 422     -13.737  20.464 -11.425  1.00 10.00      A    O  
ATOM   4111  N   SER A 423     -15.760  20.187 -12.378  1.00 10.00      A    N  
ATOM   4112  HN  SER A 423     -16.457  20.589 -12.935  1.00 10.00      A    H  
ATOM   4113  CA  SER A 423     -15.957  18.839 -11.873  1.00 10.00      A    C  
ATOM   4114  CB  SER A 423     -17.453  18.508 -11.856  1.00 10.00      A    C  
ATOM   4115  OG  SER A 423     -18.202  19.580 -11.300  1.00 10.00      A    O  
ATOM   4116  HG  SER A 423     -18.410  19.377 -10.377  1.00 10.00      A    H  
ATOM   4117  C   SER A 423     -15.204  17.813 -12.715  1.00 10.00      A    C  
ATOM   4118  O   SER A 423     -14.823  18.088 -13.858  1.00 10.00      A    O  
ATOM   4119  N   ARG A 424     -14.992  16.638 -12.137  1.00 10.00      A    N  
ATOM   4120  HN  ARG A 424     -15.316  16.497 -11.221  1.00 10.00      A    H  
ATOM   4121  CA  ARG A 424     -14.299  15.550 -12.819  1.00 10.00      A    C  
ATOM   4122  CB  ARG A 424     -13.558  14.671 -11.803  1.00 10.00      A    C  
ATOM   4123  CG  ARG A 424     -12.472  15.389 -11.014  1.00 10.00      A    C  
ATOM   4124  CD  ARG A 424     -11.398  15.949 -11.933  1.00 10.00      A    C  
ATOM   4125  NE  ARG A 424     -10.192  16.348 -11.203  1.00 10.00      A    N  
ATOM   4126  HE  ARG A 424     -10.307  16.972 -10.449  1.00 10.00      A    H  
ATOM   4127  CZ  ARG A 424      -8.965  15.912 -11.502  1.00 10.00      A    C  
ATOM   4128  NH1 ARG A 424      -8.788  15.066 -12.510  1.00 10.00      A    N  
ATOM   4129 HH11 ARG A 424      -7.829  14.726 -12.748  1.00 10.00      A    H  
ATOM   4130 HH12 ARG A 424      -9.606  14.738 -13.069  1.00 10.00      A    H  
ATOM   4131  NH2 ARG A 424      -7.915  16.322 -10.799  1.00 10.00      A    N  
ATOM   4132 HH21 ARG A 424      -8.040  16.993 -10.006  1.00 10.00      A    H  
ATOM   4133 HH22 ARG A 424      -6.960  15.979 -11.035  1.00 10.00      A    H  
ATOM   4134  C   ARG A 424     -15.293  14.702 -13.609  1.00 10.00      A    C  
ATOM   4135  O   ARG A 424     -16.496  14.745 -13.349  1.00 10.00      A    O  
ATOM   4136  N   GLU A 425     -14.790  13.942 -14.576  1.00 10.00      A    N  
ATOM   4137  HN  GLU A 425     -13.825  13.958 -14.744  1.00 10.00      A    H  
ATOM   4138  CA  GLU A 425     -15.641  13.090 -15.398  1.00 10.00      A    C  
ATOM   4139  CB  GLU A 425     -14.911  12.621 -16.662  1.00 10.00      A    C  
ATOM   4140  CG  GLU A 425     -15.153  13.487 -17.891  1.00 10.00      A    C  
ATOM   4141  CD  GLU A 425     -14.236  14.690 -17.953  1.00 10.00      A    C  
ATOM   4142  OE1 GLU A 425     -14.724  15.825 -17.780  1.00 10.00      A    O  
ATOM   4143  OE2 GLU A 425     -13.023  14.506 -18.177  1.00 10.00      A    O  
ATOM   4144  C   GLU A 425     -16.151  11.891 -14.607  1.00 10.00      A    C  
ATOM   4145  O   GLU A 425     -15.377  11.183 -13.957  1.00 10.00      A    O  
ATOM   4146  N   LEU A 426     -17.455  11.673 -14.668  1.00 10.00      A    N  
ATOM   4147  HN  LEU A 426     -18.014  12.277 -15.206  1.00 10.00      A    H  
ATOM   4148  CA  LEU A 426     -18.085  10.568 -13.962  1.00 10.00      A    C  
ATOM   4149  CB  LEU A 426     -19.443  11.008 -13.405  1.00 10.00      A    C  
ATOM   4150  CG  LEU A 426     -19.473  12.332 -12.638  1.00 10.00      A    C  
ATOM   4151  CD1 LEU A 426     -20.906  12.742 -12.343  1.00 10.00      A    C  
ATOM   4152  CD2 LEU A 426     -18.668  12.231 -11.352  1.00 10.00      A    C  
ATOM   4153  C   LEU A 426     -18.276   9.377 -14.892  1.00 10.00      A    C  
ATOM   4154  O   LEU A 426     -18.194   9.513 -16.117  1.00 10.00      A    O  
ATOM   4155  N   THR A 427     -18.526   8.212 -14.313  1.00 10.00      A    N  
ATOM   4156  HN  THR A 427     -18.560   8.159 -13.334  1.00 10.00      A    H  
ATOM   4157  CA  THR A 427     -18.740   7.002 -15.086  1.00 10.00      A    C  
ATOM   4158  CB  THR A 427     -18.020   5.807 -14.437  1.00 10.00      A    C  
ATOM   4159  OG1 THR A 427     -17.896   6.036 -13.027  1.00 10.00      A    O  
ATOM   4160  HG1 THR A 427     -18.011   5.197 -12.560  1.00 10.00      A    H  
ATOM   4161  CG2 THR A 427     -16.633   5.635 -15.039  1.00 10.00      A    C  
ATOM   4162  C   THR A 427     -20.235   6.708 -15.227  1.00 10.00      A    C  
ATOM   4163  O   THR A 427     -21.049   7.197 -14.437  1.00 10.00      A    O  
ATOM   4164  N   ALA A 428     -20.588   5.901 -16.222  1.00 10.00      A    N  
ATOM   4165  HN  ALA A 428     -19.888   5.510 -16.788  1.00 10.00      A    H  
ATOM   4166  CA  ALA A 428     -21.984   5.562 -16.488  1.00 10.00      A    C  
ATOM   4167  CB  ALA A 428     -22.088   4.697 -17.734  1.00 10.00      A    C  
ATOM   4168  C   ALA A 428     -22.646   4.873 -15.298  1.00 10.00      A    C  
ATOM   4169  O   ALA A 428     -23.805   5.142 -14.977  1.00 10.00      A    O  
ATOM   4170  N   GLU A 429     -21.898   4.007 -14.628  1.00 10.00      A    N  
ATOM   4171  HN  GLU A 429     -20.970   3.851 -14.913  1.00 10.00      A    H  
ATOM   4172  CA  GLU A 429     -22.419   3.273 -13.480  1.00 10.00      A    C  
ATOM   4173  CB  GLU A 429     -21.722   1.915 -13.364  1.00 10.00      A    C  
ATOM   4174  CG  GLU A 429     -22.612   0.800 -12.834  1.00 10.00      A    C  
ATOM   4175  CD  GLU A 429     -21.840  -0.240 -12.050  1.00 10.00      A    C  
ATOM   4176  OE1 GLU A 429     -21.021  -0.966 -12.655  1.00 10.00      A    O  
ATOM   4177  OE2 GLU A 429     -22.055  -0.338 -10.824  1.00 10.00      A    O  
ATOM   4178  C   GLU A 429     -22.241   4.064 -12.184  1.00 10.00      A    C  
ATOM   4179  O   GLU A 429     -22.416   3.525 -11.089  1.00 10.00      A    O  
ATOM   4180  N   ASP A 430     -21.906   5.344 -12.307  1.00 10.00      A    N  
ATOM   4181  HN  ASP A 430     -21.785   5.725 -13.203  1.00 10.00      A    H  
ATOM   4182  CA  ASP A 430     -21.700   6.187 -11.137  1.00 10.00      A    C  
ATOM   4183  CB  ASP A 430     -20.294   6.784 -11.150  1.00 10.00      A    C  
ATOM   4184  CG  ASP A 430     -19.736   6.966  -9.758  1.00 10.00      A    C  
ATOM   4185  OD1 ASP A 430     -19.561   5.952  -9.049  1.00 10.00      A    O  
ATOM   4186  OD2 ASP A 430     -19.454   8.121  -9.371  1.00 10.00      A    O  
ATOM   4187  C   ASP A 430     -22.744   7.295 -11.033  1.00 10.00      A    C  
ATOM   4188  O   ASP A 430     -23.118   7.702  -9.933  1.00 10.00      A    O  
ATOM   4189  N   ILE A 431     -23.223   7.772 -12.179  1.00 10.00      A    N  
ATOM   4190  HN  ILE A 431     -22.890   7.405 -13.024  1.00 10.00      A    H  
ATOM   4191  CA  ILE A 431     -24.225   8.842 -12.215  1.00 10.00      A    C  
ATOM   4192  CB  ILE A 431     -24.591   9.244 -13.661  1.00 10.00      A    C  
ATOM   4193  CG1 ILE A 431     -23.327   9.430 -14.500  1.00 10.00      A    C  
ATOM   4194  CG2 ILE A 431     -25.412  10.525 -13.661  1.00 10.00      A    C  
ATOM   4195  CD1 ILE A 431     -23.588   9.535 -15.987  1.00 10.00      A    C  
ATOM   4196  C   ILE A 431     -25.499   8.441 -11.472  1.00 10.00      A    C  
ATOM   4197  O   ILE A 431     -26.157   9.276 -10.849  1.00 10.00      A    O  
ATOM   4198  N   SER A 432     -25.827   7.155 -11.527  1.00 10.00      A    N  
ATOM   4199  HN  SER A 432     -25.257   6.540 -12.035  1.00 10.00      A    H  
ATOM   4200  CA  SER A 432     -27.016   6.626 -10.868  1.00 10.00      A    C  
ATOM   4201  CB  SER A 432     -27.123   5.127 -11.135  1.00 10.00      A    C  
ATOM   4202  OG  SER A 432     -25.936   4.648 -11.750  1.00 10.00      A    O  
ATOM   4203  HG  SER A 432     -25.460   4.083 -11.126  1.00 10.00      A    H  
ATOM   4204  C   SER A 432     -26.995   6.895  -9.365  1.00 10.00      A    C  
ATOM   4205  O   SER A 432     -28.041   7.078  -8.743  1.00 10.00      A    O  
ATOM   4206  N   LEU A 433     -25.802   6.947  -8.791  1.00 10.00      A    N  
ATOM   4207  HN  LEU A 433     -24.999   6.825  -9.342  1.00 10.00      A    H  
ATOM   4208  CA  LEU A 433     -25.655   7.192  -7.364  1.00 10.00      A    C  
ATOM   4209  CB  LEU A 433     -24.214   6.946  -6.924  1.00 10.00      A    C  
ATOM   4210  CG  LEU A 433     -23.646   5.560  -7.229  1.00 10.00      A    C  
ATOM   4211  CD1 LEU A 433     -22.203   5.464  -6.764  1.00 10.00      A    C  
ATOM   4212  CD2 LEU A 433     -24.493   4.472  -6.587  1.00 10.00      A    C  
ATOM   4213  C   LEU A 433     -26.075   8.612  -7.011  1.00 10.00      A    C  
ATOM   4214  O   LEU A 433     -26.609   8.861  -5.928  1.00 10.00      A    O  
ATOM   4215  N   LEU A 434     -25.846   9.537  -7.935  1.00 10.00      A    N  
ATOM   4216  HN  LEU A 434     -25.426   9.273  -8.782  1.00 10.00      A    H  
ATOM   4217  CA  LEU A 434     -26.209  10.934  -7.724  1.00 10.00      A    C  
ATOM   4218  CB  LEU A 434     -25.535  11.835  -8.761  1.00 10.00      A    C  
ATOM   4219  CG  LEU A 434     -24.016  11.966  -8.659  1.00 10.00      A    C  
ATOM   4220  CD1 LEU A 434     -23.494  12.911  -9.729  1.00 10.00      A    C  
ATOM   4221  CD2 LEU A 434     -23.614  12.451  -7.276  1.00 10.00      A    C  
ATOM   4222  C   LEU A 434     -27.720  11.103  -7.789  1.00 10.00      A    C  
ATOM   4223  O   LEU A 434     -28.293  11.945  -7.097  1.00 10.00      A    O  
ATOM   4224  N   LYS A 435     -28.360  10.294  -8.628  1.00 10.00      A    N  
ATOM   4225  HN  LYS A 435     -27.840   9.658  -9.167  1.00 10.00      A    H  
ATOM   4226  CA  LYS A 435     -29.810  10.333  -8.775  1.00 10.00      A    C  
ATOM   4227  CB  LYS A 435     -30.260   9.378  -9.884  1.00 10.00      A    C  
ATOM   4228  CG  LYS A 435     -29.597   9.611 -11.233  1.00 10.00      A    C  
ATOM   4229  CD  LYS A 435     -30.301  10.702 -12.023  1.00 10.00      A    C  
ATOM   4230  CE  LYS A 435     -29.711  10.833 -13.418  1.00 10.00      A    C  
ATOM   4231  NZ  LYS A 435     -30.520  11.731 -14.281  1.00 10.00      A    N  
ATOM   4232  HZ1 LYS A 435     -31.497  11.384 -14.338  1.00 10.00      A    H  
ATOM   4233  HZ2 LYS A 435     -30.120  11.762 -15.242  1.00 10.00      A    H  
ATOM   4234  HZ3 LYS A 435     -30.527  12.694 -13.888  1.00 10.00      A    H  
ATOM   4235  C   LYS A 435     -30.469   9.933  -7.461  1.00 10.00      A    C  
ATOM   4236  O   LYS A 435     -31.485  10.501  -7.059  1.00 10.00      A    O  
ATOM   4237  N   LYS A 436     -29.856   8.968  -6.783  1.00 10.00      A    N  
ATOM   4238  HN  LYS A 436     -29.040   8.572  -7.158  1.00 10.00      A    H  
ATOM   4239  CA  LYS A 436     -30.355   8.468  -5.510  1.00 10.00      A    C  
ATOM   4240  CB  LYS A 436     -29.562   7.229  -5.092  1.00 10.00      A    C  
ATOM   4241  CG  LYS A 436     -29.699   6.048  -6.038  1.00 10.00      A    C  
ATOM   4242  CD  LYS A 436     -31.052   5.374  -5.882  1.00 10.00      A    C  
ATOM   4243  CE  LYS A 436     -31.143   4.115  -6.727  1.00 10.00      A    C  
ATOM   4244  NZ  LYS A 436     -32.389   3.351  -6.450  1.00 10.00      A    N  
ATOM   4245  HZ1 LYS A 436     -32.478   3.167  -5.429  1.00 10.00      A    H  
ATOM   4246  HZ2 LYS A 436     -32.367   2.441  -6.948  1.00 10.00      A    H  
ATOM   4247  HZ3 LYS A 436     -33.223   3.889  -6.770  1.00 10.00      A    H  
ATOM   4248  C   LYS A 436     -30.276   9.534  -4.417  1.00 10.00      A    C  
ATOM   4249  O   LYS A 436     -30.954   9.437  -3.394  1.00 10.00      A    O  
ATOM   4250  N   MET A 437     -29.448  10.549  -4.635  1.00 10.00      A    N  
ATOM   4251  HN  MET A 437     -28.936  10.580  -5.472  1.00 10.00      A    H  
ATOM   4252  CA  MET A 437     -29.293  11.626  -3.661  1.00 10.00      A    C  
ATOM   4253  CB  MET A 437     -27.948  12.340  -3.843  1.00 10.00      A    C  
ATOM   4254  CG  MET A 437     -27.655  13.393  -2.782  1.00 10.00      A    C  
ATOM   4255  SD  MET A 437     -26.549  14.697  -3.365  1.00 10.00      A    S  
ATOM   4256  CE  MET A 437     -25.062  13.759  -3.711  1.00 10.00      A    C  
ATOM   4257  C   MET A 437     -30.439  12.626  -3.783  1.00 10.00      A    C  
ATOM   4258  O   MET A 437     -30.878  13.214  -2.794  1.00 10.00      A    O  
ATOM   4259  N   ASP A 438     -30.922  12.808  -5.004  1.00 10.00      A    N  
ATOM   4260  HN  ASP A 438     -30.536  12.305  -5.751  1.00 10.00      A    H  
ATOM   4261  CA  ASP A 438     -32.017  13.735  -5.258  1.00 10.00      A    C  
ATOM   4262  CB  ASP A 438     -31.984  14.228  -6.702  1.00 10.00      A    C  
ATOM   4263  CG  ASP A 438     -31.569  15.679  -6.817  1.00 10.00      A    C  
ATOM   4264  OD1 ASP A 438     -32.201  16.541  -6.168  1.00 10.00      A    O  
ATOM   4265  OD2 ASP A 438     -30.617  15.965  -7.569  1.00 10.00      A    O  
ATOM   4266  C   ASP A 438     -33.356  13.080  -4.962  1.00 10.00      A    C  
ATOM   4267  O   ASP A 438     -34.319  13.753  -4.583  1.00 10.00      A    O  
ATOM   4268  N   GLU A 439     -33.413  11.767  -5.150  1.00 10.00      A    N  
ATOM   4269  HN  GLU A 439     -32.617  11.300  -5.485  1.00 10.00      A    H  
ATOM   4270  CA  GLU A 439     -34.622  11.003  -4.885  1.00 10.00      A    C  
ATOM   4271  CB  GLU A 439     -34.406   9.532  -5.252  1.00 10.00      A    C  
ATOM   4272  CG  GLU A 439     -34.412   9.238  -6.743  1.00 10.00      A    C  
ATOM   4273  CD  GLU A 439     -34.192   7.769  -7.040  1.00 10.00      A    C  
ATOM   4274  OE1 GLU A 439     -33.403   7.452  -7.952  1.00 10.00      A    O  
ATOM   4275  OE2 GLU A 439     -34.805   6.919  -6.357  1.00 10.00      A    O  
ATOM   4276  C   GLU A 439     -34.986  11.103  -3.407  1.00 10.00      A    C  
ATOM   4277  O   GLU A 439     -34.114  10.980  -2.547  1.00 10.00      A    O  
ATOM   4278  N   PRO A 440     -36.271  11.341  -3.094  1.00 10.00      A    N  
ATOM   4279  CA  PRO A 440     -36.739  11.448  -1.711  1.00 10.00      A    C  
ATOM   4280  CB  PRO A 440     -38.268  11.515  -1.836  1.00 10.00      A    C  
ATOM   4281  CG  PRO A 440     -38.575  11.151  -3.252  1.00 10.00      A    C  
ATOM   4282  CD  PRO A 440     -37.364  11.526  -4.057  1.00 10.00      A    C  
ATOM   4283  C   PRO A 440     -36.329  10.230  -0.888  1.00 10.00      A    C  
ATOM   4284  O   PRO A 440     -36.748   9.105  -1.175  1.00 10.00      A    O  
ATOM   4285  N   TYR A 441     -35.487  10.460   0.112  1.00 10.00      A    N  
ATOM   4286  HN  TYR A 441     -35.185  11.378   0.277  1.00 10.00      A    H  
ATOM   4287  CA  TYR A 441     -35.002   9.389   0.970  1.00 10.00      A    C  
ATOM   4288  CB  TYR A 441     -33.796   9.864   1.788  1.00 10.00      A    C  
ATOM   4289  CG  TYR A 441     -32.812   8.769   2.140  1.00 10.00      A    C  
ATOM   4290  CD1 TYR A 441     -32.455   8.520   3.460  1.00 10.00      A    C  
ATOM   4291  CD2 TYR A 441     -32.238   7.983   1.149  1.00 10.00      A    C  
ATOM   4292  CE1 TYR A 441     -31.554   7.520   3.782  1.00 10.00      A    C  
ATOM   4293  CE2 TYR A 441     -31.336   6.982   1.460  1.00 10.00      A    C  
ATOM   4294  CZ  TYR A 441     -30.997   6.754   2.777  1.00 10.00      A    C  
ATOM   4295  OH  TYR A 441     -30.099   5.755   3.090  1.00 10.00      A    O  
ATOM   4296  HH  TYR A 441     -30.395   5.298   3.889  1.00 10.00      A    H  
ATOM   4297  C   TYR A 441     -36.106   8.895   1.897  1.00 10.00      A    C  
ATOM   4298  O   TYR A 441     -36.330   9.455   2.973  1.00 10.00      A    O  
ATOM   4299  N   THR A 442     -36.810   7.863   1.460  1.00 10.00      A    N  
ATOM   4300  HN  THR A 442     -36.605   7.483   0.580  1.00 10.00      A    H  
ATOM   4301  CA  THR A 442     -37.889   7.286   2.240  1.00 10.00      A    C  
ATOM   4302  CB  THR A 442     -38.753   6.344   1.375  1.00 10.00      A    C  
ATOM   4303  OG1 THR A 442     -38.988   6.946   0.090  1.00 10.00      A    O  
ATOM   4304  HG1 THR A 442     -39.114   6.252  -0.570  1.00 10.00      A    H  
ATOM   4305  CG2 THR A 442     -40.089   6.073   2.052  1.00 10.00      A    C  
ATOM   4306  C   THR A 442     -37.334   6.517   3.435  1.00 10.00      A    C  
ATOM   4307  O   THR A 442     -36.705   5.468   3.280  1.00 10.00      A    O  
ATOM   4308  N   GLU A 443     -37.556   7.060   4.623  1.00 10.00      A    N  
ATOM   4309  HN  GLU A 443     -38.062   7.897   4.679  1.00 10.00      A    H  
ATOM   4310  CA  GLU A 443     -37.085   6.438   5.849  1.00 10.00      A    C  
ATOM   4311  CB  GLU A 443     -36.666   7.503   6.866  1.00 10.00      A    C  
ATOM   4312  CG  GLU A 443     -35.415   8.282   6.478  1.00 10.00      A    C  
ATOM   4313  CD  GLU A 443     -35.098   9.404   7.445  1.00 10.00      A    C  
ATOM   4314  OE1 GLU A 443     -34.781   9.115   8.622  1.00 10.00      A    O  
ATOM   4315  OE2 GLU A 443     -35.158  10.583   7.035  1.00 10.00      A    O  
ATOM   4316  C   GLU A 443     -38.174   5.538   6.429  1.00 10.00      A    C  
ATOM   4317  O   GLU A 443     -39.326   5.957   6.584  1.00 10.00      A    O  
ATOM   4318  N   ASP A 444     -37.812   4.299   6.727  1.00 10.00      A    N  
ATOM   4319  HN  ASP A 444     -36.881   4.027   6.574  1.00 10.00      A    H  
ATOM   4320  CA  ASP A 444     -38.755   3.327   7.279  1.00 10.00      A    C  
ATOM   4321  CB  ASP A 444     -38.215   1.903   7.119  1.00 10.00      A    C  
ATOM   4322  CG  ASP A 444     -39.295   0.840   7.184  1.00 10.00      A    C  
ATOM   4323  OD1 ASP A 444     -39.881   0.633   8.267  1.00 10.00      A    O  
ATOM   4324  OD2 ASP A 444     -39.554   0.192   6.147  1.00 10.00      A    O  
ATOM   4325  C   ASP A 444     -39.033   3.615   8.749  1.00 10.00      A    C  
ATOM   4326  O   ASP A 444     -38.230   3.275   9.623  1.00 10.00      A    O  
ATOM   4327  N   THR A 445     -40.167   4.246   9.014  1.00 10.00      A    N  
ATOM   4328  HN  THR A 445     -40.761   4.491   8.272  1.00 10.00      A    H  
ATOM   4329  CA  THR A 445     -40.561   4.593  10.369  1.00 10.00      A    C  
ATOM   4330  CB  THR A 445     -41.463   5.839  10.368  1.00 10.00      A    C  
ATOM   4331  OG1 THR A 445     -42.346   5.790   9.234  1.00 10.00      A    O  
ATOM   4332  HG1 THR A 445     -43.121   5.256   9.457  1.00 10.00      A    H  
ATOM   4333  CG2 THR A 445     -40.618   7.099  10.297  1.00 10.00      A    C  
ATOM   4334  C   THR A 445     -41.299   3.439  11.035  1.00 10.00      A    C  
ATOM   4335  O   THR A 445     -42.463   3.573  11.422  1.00 10.00      A    O  
ATOM   4336  N   SER A 446     -40.618   2.308  11.156  1.00 10.00      A    N  
ATOM   4337  HN  SER A 446     -39.694   2.270  10.829  1.00 10.00      A    H  
ATOM   4338  CA  SER A 446     -41.193   1.122  11.761  1.00 10.00      A    C  
ATOM   4339  CB  SER A 446     -40.232  -0.053  11.592  1.00 10.00      A    C  
ATOM   4340  OG  SER A 446     -39.148   0.293  10.738  1.00 10.00      A    O  
ATOM   4341  HG  SER A 446     -39.486   0.456   9.836  1.00 10.00      A    H  
ATOM   4342  C   SER A 446     -41.486   1.342  13.242  1.00 10.00      A    C  
ATOM   4343  O   SER A 446     -40.666   1.906  13.972  1.00 10.00      A    O  
ATOM   4344  N   GLU A 447     -42.660   0.904  13.673  1.00 10.00      A    N  
ATOM   4345  HN  GLU A 447     -43.279   0.483  13.036  1.00 10.00      A    H  
ATOM   4346  CA  GLU A 447     -43.059   1.036  15.067  1.00 10.00      A    C  
ATOM   4347  CB  GLU A 447     -44.580   0.949  15.213  1.00 10.00      A    C  
ATOM   4348  CG  GLU A 447     -45.338   2.116  14.601  1.00 10.00      A    C  
ATOM   4349  CD  GLU A 447     -45.558   1.953  13.111  1.00 10.00      A    C  
ATOM   4350  OE1 GLU A 447     -45.771   2.971  12.417  1.00 10.00      A    O  
ATOM   4351  OE2 GLU A 447     -45.516   0.804  12.622  1.00 10.00      A    O  
ATOM   4352  C   GLU A 447     -42.384  -0.036  15.915  1.00 10.00      A    C  
ATOM   4353  O   GLU A 447     -42.913  -1.138  16.085  1.00 10.00      A    O  
ATOM   4354  N   ILE A 448     -41.201   0.277  16.412  1.00 10.00      A    N  
ATOM   4355  HN  ILE A 448     -40.823   1.165  16.226  1.00 10.00      A    H  
ATOM   4356  CA  ILE A 448     -40.447  -0.657  17.237  1.00 10.00      A    C  
ATOM   4357  CB  ILE A 448     -39.054  -0.947  16.641  1.00 10.00      A    C  
ATOM   4358  CG1 ILE A 448     -39.186  -1.421  15.189  1.00 10.00      A    C  
ATOM   4359  CG2 ILE A 448     -38.324  -1.987  17.481  1.00 10.00      A    C  
ATOM   4360  CD1 ILE A 448     -37.870  -1.521  14.447  1.00 10.00      A    C  
ATOM   4361  C   ILE A 448     -40.290  -0.118  18.655  1.00 10.00      A    C  
ATOM   4362  O   ILE A 448     -40.884   0.906  19.006  1.00 10.00      A    O  
ATOM   4363  N   LYS B   1      28.907  -0.802 -18.213  1.00 10.00      B    N  
ATOM   4364  HN  LYS B   1      29.418  -0.001 -17.954  1.00 10.00      B    H  
ATOM   4365  CA  LYS B   1      27.497  -0.882 -17.855  1.00 10.00      B    C  
ATOM   4366  CB  LYS B   1      27.305  -1.721 -16.588  1.00 10.00      B    C  
ATOM   4367  CG  LYS B   1      27.713  -3.175 -16.735  1.00 10.00      B    C  
ATOM   4368  CD  LYS B   1      27.370  -3.972 -15.486  1.00 10.00      B    C  
ATOM   4369  CE  LYS B   1      27.882  -5.396 -15.595  1.00 10.00      B    C  
ATOM   4370  NZ  LYS B   1      27.538  -6.215 -14.402  1.00 10.00      B    N  
ATOM   4371  HZ1 LYS B   1      27.755  -5.690 -13.526  1.00 10.00      B    H  
ATOM   4372  HZ2 LYS B   1      28.091  -7.098 -14.408  1.00 10.00      B    H  
ATOM   4373  HZ3 LYS B   1      26.523  -6.457 -14.409  1.00 10.00      B    H  
ATOM   4374  C   LYS B   1      26.920   0.513 -17.640  1.00 10.00      B    C  
ATOM   4375  O   LYS B   1      27.521   1.338 -16.952  1.00 10.00      B    O  
ATOM   4376  N   PRO B   2      25.758   0.801 -18.244  1.00 10.00      B    N  
ATOM   4377  CA  PRO B   2      25.103   2.103 -18.103  1.00 10.00      B    C  
ATOM   4378  CB  PRO B   2      24.036   2.082 -19.198  1.00 10.00      B    C  
ATOM   4379  CG  PRO B   2      23.727   0.640 -19.397  1.00 10.00      B    C  
ATOM   4380  CD  PRO B   2      24.997  -0.113 -19.116  1.00 10.00      B    C  
ATOM   4381  C   PRO B   2      24.455   2.260 -16.729  1.00 10.00      B    C  
ATOM   4382  O   PRO B   2      23.878   1.313 -16.189  1.00 10.00      B    O  
ATOM   4383  N   VAL B   3      24.560   3.455 -16.164  1.00 10.00      B    N  
ATOM   4384  HN  VAL B   3      25.035   4.168 -16.641  1.00 10.00      B    H  
ATOM   4385  CA  VAL B   3      23.984   3.734 -14.854  1.00 10.00      B    C  
ATOM   4386  CB  VAL B   3      24.558   5.029 -14.238  1.00 10.00      B    C  
ATOM   4387  CG1 VAL B   3      24.311   5.064 -12.737  1.00 10.00      B    C  
ATOM   4388  CG2 VAL B   3      26.040   5.166 -14.543  1.00 10.00      B    C  
ATOM   4389  C   VAL B   3      22.469   3.866 -14.956  1.00 10.00      B    C  
ATOM   4390  O   VAL B   3      21.962   4.816 -15.552  1.00 10.00      B    O  
ATOM   4391  N   SER B   4      21.756   2.901 -14.396  1.00 10.00      B    N  
ATOM   4392  HN  SER B   4      22.215   2.160 -13.951  1.00 10.00      B    H  
ATOM   4393  CA  SER B   4      20.305   2.914 -14.421  1.00 10.00      B    C  
ATOM   4394  CB  SER B   4      19.779   1.479 -14.364  1.00 10.00      B    C  
ATOM   4395  OG  SER B   4      20.581   0.682 -13.504  1.00 10.00      B    O  
ATOM   4396  HG  SER B   4      20.441   0.962 -12.584  1.00 10.00      B    H  
ATOM   4397  C   SER B   4      19.761   3.726 -13.249  1.00 10.00      B    C  
ATOM   4398  O   SER B   4      20.520   4.382 -12.532  1.00 10.00      B    O  
ATOM   4399  N   LEU B   5      18.448   3.688 -13.065  1.00 10.00      B    N  
ATOM   4400  HN  LEU B   5      17.895   3.158 -13.679  1.00 10.00      B    H  
ATOM   4401  CA  LEU B   5      17.804   4.410 -11.978  1.00 10.00      B    C  
ATOM   4402  CB  LEU B   5      16.798   5.432 -12.527  1.00 10.00      B    C  
ATOM   4403  CG  LEU B   5      17.366   6.571 -13.380  1.00 10.00      B    C  
ATOM   4404  CD1 LEU B   5      17.320   6.219 -14.859  1.00 10.00      B    C  
ATOM   4405  CD2 LEU B   5      16.613   7.863 -13.113  1.00 10.00      B    C  
ATOM   4406  C   LEU B   5      17.083   3.440 -11.054  1.00 10.00      B    C  
ATOM   4407  O   LEU B   5      16.403   2.521 -11.519  1.00 10.00      B    O  
ATOM   4408  N   SER B   6      17.240   3.633  -9.752  1.00 10.00      B    N  
ATOM   4409  HN  SER B   6      17.825   4.354  -9.441  1.00 10.00      B    H  
ATOM   4410  CA  SER B   6      16.576   2.788  -8.769  1.00 10.00      B    C  
ATOM   4411  CB  SER B   6      17.302   2.876  -7.420  1.00 10.00      B    C  
ATOM   4412  OG  SER B   6      18.716   2.872  -7.585  1.00 10.00      B    O  
ATOM   4413  HG  SER B   6      19.135   2.478  -6.804  1.00 10.00      B    H  
ATOM   4414  C   SER B   6      15.117   3.237  -8.617  1.00 10.00      B    C  
ATOM   4415  O   SER B   6      14.687   3.645  -7.536  1.00 10.00      B    O  
ATOM   4416  N   TYR B   7      14.368   3.162  -9.714  1.00 10.00      B    N  
ATOM   4417  HN  TYR B   7      14.771   2.806 -10.539  1.00 10.00      B    H  
ATOM   4418  CA  TYR B   7      12.971   3.580  -9.731  1.00 10.00      B    C  
ATOM   4419  CB  TYR B   7      12.439   3.642 -11.165  1.00 10.00      B    C  
ATOM   4420  CG  TYR B   7      12.637   4.977 -11.851  1.00 10.00      B    C  
ATOM   4421  CD1 TYR B   7      12.367   6.169 -11.190  1.00 10.00      B    C  
ATOM   4422  CD2 TYR B   7      13.083   5.045 -13.166  1.00 10.00      B    C  
ATOM   4423  CE1 TYR B   7      12.537   7.389 -11.818  1.00 10.00      B    C  
ATOM   4424  CE2 TYR B   7      13.257   6.260 -13.800  1.00 10.00      B    C  
ATOM   4425  CZ  TYR B   7      12.981   7.428 -13.123  1.00 10.00      B    C  
ATOM   4426  OH  TYR B   7      13.154   8.643 -13.749  1.00 10.00      B    O  
ATOM   4427  HH  TYR B   7      13.575   9.263 -13.135  1.00 10.00      B    H  
ATOM   4428  C   TYR B   7      12.082   2.686  -8.875  1.00 10.00      B    C  
ATOM   4429  O   TYR B   7      11.745   1.567  -9.265  1.00 10.00      B    O  
ATOM   4430  N   ARG B   8      11.714   3.190  -7.709  1.00 10.00      B    N  
ATOM   4431  HN  ARG B   8      12.033   4.087  -7.456  1.00 10.00      B    H  
ATOM   4432  CA  ARG B   8      10.851   2.473  -6.784  1.00 10.00      B    C  
ATOM   4433  CB  ARG B   8      11.665   1.568  -5.855  1.00 10.00      B    C  
ATOM   4434  CG  ARG B   8      11.876   0.161  -6.396  1.00 10.00      B    C  
ATOM   4435  CD  ARG B   8      12.617  -0.720  -5.403  1.00 10.00      B    C  
ATOM   4436  NE  ARG B   8      12.567  -2.127  -5.795  1.00 10.00      B    N  
ATOM   4437  HE  ARG B   8      12.682  -2.333  -6.760  1.00 10.00      B    H  
ATOM   4438  CZ  ARG B   8      12.386  -3.137  -4.948  1.00 10.00      B    C  
ATOM   4439  NH1 ARG B   8      12.249  -2.913  -3.648  1.00 10.00      B    N  
ATOM   4440 HH11 ARG B   8      12.106  -3.715  -2.993  1.00 10.00      B    H  
ATOM   4441 HH12 ARG B   8      12.283  -1.940  -3.274  1.00 10.00      B    H  
ATOM   4442  NH2 ARG B   8      12.337  -4.377  -5.407  1.00 10.00      B    N  
ATOM   4443 HH21 ARG B   8      12.445  -4.562  -6.431  1.00 10.00      B    H  
ATOM   4444 HH22 ARG B   8      12.187  -5.173  -4.750  1.00 10.00      B    H  
ATOM   4445  C   ARG B   8      10.051   3.477  -5.970  1.00 10.00      B    C  
ATOM   4446  O   ARG B   8      10.598   4.492  -5.538  1.00 10.00      B    O  
ATOM   4447  N   CYS B   9       8.765   3.195  -5.770  1.00 10.00      B    N  
ATOM   4448  HN  CYS B   9       8.398   2.358  -6.129  1.00 10.00      B    H  
ATOM   4449  CA  CYS B   9       7.884   4.087  -5.016  1.00 10.00      B    C  
ATOM   4450  C   CYS B   9       8.513   4.482  -3.683  1.00 10.00      B    C  
ATOM   4451  O   CYS B   9       8.946   3.621  -2.918  1.00 10.00      B    O  
ATOM   4452  CB  CYS B   9       6.527   3.427  -4.787  1.00 10.00      B    C  
ATOM   4453  SG  CYS B   9       5.765   2.727  -6.289  1.00 10.00      B    S  
ATOM   4454  N   PRO B  10       8.585   5.798  -3.404  1.00 10.00      B    N  
ATOM   4455  CA  PRO B  10       9.187   6.338  -2.175  1.00 10.00      B    C  
ATOM   4456  CB  PRO B  10       8.905   7.847  -2.247  1.00 10.00      B    C  
ATOM   4457  CG  PRO B  10       7.870   8.003  -3.308  1.00 10.00      B    C  
ATOM   4458  CD  PRO B  10       8.091   6.876  -4.273  1.00 10.00      B    C  
ATOM   4459  C   PRO B  10       8.615   5.747  -0.889  1.00 10.00      B    C  
ATOM   4460  O   PRO B  10       9.360   5.253  -0.048  1.00 10.00      B    O  
ATOM   4461  N   CYS B  11       7.297   5.800  -0.732  1.00 10.00      B    N  
ATOM   4462  HN  CYS B  11       6.743   6.202  -1.434  1.00 10.00      B    H  
ATOM   4463  CA  CYS B  11       6.655   5.277   0.469  1.00 10.00      B    C  
ATOM   4464  C   CYS B  11       6.577   3.753   0.446  1.00 10.00      B    C  
ATOM   4465  O   CYS B  11       5.642   3.172  -0.112  1.00 10.00      B    O  
ATOM   4466  CB  CYS B  11       5.267   5.893   0.648  1.00 10.00      B    C  
ATOM   4467  SG  CYS B  11       5.286   7.708   0.841  1.00 10.00      B    S  
ATOM   4468  N   ARG B  12       7.569   3.112   1.048  1.00 10.00      B    N  
ATOM   4469  HN  ARG B  12       8.280   3.634   1.484  1.00 10.00      B    H  
ATOM   4470  CA  ARG B  12       7.623   1.658   1.098  1.00 10.00      B    C  
ATOM   4471  CB  ARG B  12       9.074   1.163   1.053  1.00 10.00      B    C  
ATOM   4472  CG  ARG B  12       9.746   1.356  -0.296  1.00 10.00      B    C  
ATOM   4473  CD  ARG B  12      10.928   2.312  -0.208  1.00 10.00      B    C  
ATOM   4474  NE  ARG B  12      11.157   3.011  -1.474  1.00 10.00      B    N  
ATOM   4475  HE  ARG B  12      10.356   3.231  -2.015  1.00 10.00      B    H  
ATOM   4476  CZ  ARG B  12      12.359   3.367  -1.934  1.00 10.00      B    C  
ATOM   4477  NH1 ARG B  12      13.454   3.087  -1.237  1.00 10.00      B    N  
ATOM   4478 HH11 ARG B  12      13.384   2.586  -0.327  1.00 10.00      B    H  
ATOM   4479 HH12 ARG B  12      14.392   3.371  -1.596  1.00 10.00      B    H  
ATOM   4480  NH2 ARG B  12      12.463   4.011  -3.092  1.00 10.00      B    N  
ATOM   4481 HH21 ARG B  12      11.608   4.244  -3.646  1.00 10.00      B    H  
ATOM   4482 HH22 ARG B  12      13.401   4.292  -3.454  1.00 10.00      B    H  
ATOM   4483  C   ARG B  12       6.898   1.134   2.333  1.00 10.00      B    C  
ATOM   4484  O   ARG B  12       5.828   0.530   2.225  1.00 10.00      B    O  
ATOM   4485  N   PHE B  13       7.467   1.388   3.502  1.00 10.00      B    N  
ATOM   4486  HN  PHE B  13       8.306   1.898   3.528  1.00 10.00      B    H  
ATOM   4487  CA  PHE B  13       6.865   0.950   4.751  1.00 10.00      B    C  
ATOM   4488  CB  PHE B  13       7.928   0.433   5.727  1.00 10.00      B    C  
ATOM   4489  CG  PHE B  13       7.403  -0.579   6.708  1.00 10.00      B    C  
ATOM   4490  CD1 PHE B  13       6.818  -0.178   7.899  1.00 10.00      B    C  
ATOM   4491  CD2 PHE B  13       7.488  -1.934   6.434  1.00 10.00      B    C  
ATOM   4492  CE1 PHE B  13       6.329  -1.108   8.795  1.00 10.00      B    C  
ATOM   4493  CE2 PHE B  13       7.002  -2.870   7.326  1.00 10.00      B    C  
ATOM   4494  CZ  PHE B  13       6.421  -2.456   8.509  1.00 10.00      B    C  
ATOM   4495  C   PHE B  13       6.080   2.100   5.369  1.00 10.00      B    C  
ATOM   4496  O   PHE B  13       6.660   3.097   5.805  1.00 10.00      B    O  
ATOM   4497  N   PHE B  14       4.761   1.969   5.374  1.00 10.00      B    N  
ATOM   4498  HN  PHE B  14       4.364   1.155   5.000  1.00 10.00      B    H  
ATOM   4499  CA  PHE B  14       3.889   2.997   5.926  1.00 10.00      B    C  
ATOM   4500  CB  PHE B  14       2.446   2.802   5.450  1.00 10.00      B    C  
ATOM   4501  CG  PHE B  14       2.226   3.106   3.996  1.00 10.00      B    C  
ATOM   4502  CD1 PHE B  14       2.143   4.416   3.554  1.00 10.00      B    C  
ATOM   4503  CD2 PHE B  14       2.098   2.084   3.074  1.00 10.00      B    C  
ATOM   4504  CE1 PHE B  14       1.940   4.701   2.217  1.00 10.00      B    C  
ATOM   4505  CE2 PHE B  14       1.894   2.360   1.736  1.00 10.00      B    C  
ATOM   4506  CZ  PHE B  14       1.815   3.671   1.306  1.00 10.00      B    C  
ATOM   4507  C   PHE B  14       3.929   2.998   7.446  1.00 10.00      B    C  
ATOM   4508  O   PHE B  14       4.042   1.947   8.077  1.00 10.00      B    O  
ATOM   4509  N   GLU B  15       3.836   4.182   8.027  1.00 10.00      B    N  
ATOM   4510  HN  GLU B  15       3.758   4.986   7.466  1.00 10.00      B    H  
ATOM   4511  CA  GLU B  15       3.839   4.330   9.474  1.00 10.00      B    C  
ATOM   4512  CB  GLU B  15       5.094   5.058   9.960  1.00 10.00      B    C  
ATOM   4513  CG  GLU B  15       6.237   4.122  10.323  1.00 10.00      B    C  
ATOM   4514  CD  GLU B  15       7.407   4.842  10.960  1.00 10.00      B    C  
ATOM   4515  OE1 GLU B  15       7.287   5.265  12.130  1.00 10.00      B    O  
ATOM   4516  OE2 GLU B  15       8.463   4.975  10.298  1.00 10.00      B    O  
ATOM   4517  C   GLU B  15       2.576   5.052   9.926  1.00 10.00      B    C  
ATOM   4518  O   GLU B  15       2.628   6.035  10.665  1.00 10.00      B    O  
ATOM   4519  N   SER B  16       1.440   4.551   9.468  1.00 10.00      B    N  
ATOM   4520  HN  SER B  16       1.467   3.762   8.885  1.00 10.00      B    H  
ATOM   4521  CA  SER B  16       0.149   5.125   9.803  1.00 10.00      B    C  
ATOM   4522  CB  SER B  16      -0.894   4.641   8.799  1.00 10.00      B    C  
ATOM   4523  OG  SER B  16      -0.283   4.365   7.547  1.00 10.00      B    O  
ATOM   4524  HG  SER B  16      -0.201   3.410   7.438  1.00 10.00      B    H  
ATOM   4525  C   SER B  16      -0.262   4.724  11.214  1.00 10.00      B    C  
ATOM   4526  O   SER B  16      -1.230   3.993  11.411  1.00 10.00      B    O  
ATOM   4527  N   HIS B  17       0.496   5.188  12.192  1.00 10.00      B    N  
ATOM   4528  HN  HIS B  17       1.269   5.757  11.970  1.00 10.00      B    H  
ATOM   4529  CA  HIS B  17       0.219   4.877  13.583  1.00 10.00      B    C  
ATOM   4530  CB  HIS B  17       1.196   3.821  14.111  1.00 10.00      B    C  
ATOM   4531  CG  HIS B  17       0.995   2.466  13.503  1.00 10.00      B    C  
ATOM   4532  ND1 HIS B  17      -0.061   1.646  13.832  1.00 10.00      B    N  
ATOM   4533  HD1 HIS B  17      -0.765   1.858  14.483  1.00 10.00      B    H  
ATOM   4534  CD2 HIS B  17       1.704   1.799  12.560  1.00 10.00      B    C  
ATOM   4535  CE1 HIS B  17       0.005   0.536  13.123  1.00 10.00      B    C  
ATOM   4536  NE2 HIS B  17       1.064   0.604  12.343  1.00 10.00      B    N  
ATOM   4537  HE2 HIS B  17       1.339  -0.085  11.697  1.00 10.00      B    H  
ATOM   4538  C   HIS B  17       0.259   6.140  14.430  1.00 10.00      B    C  
ATOM   4539  O   HIS B  17       0.707   6.130  15.577  1.00 10.00      B    O  
ATOM   4540  N   VAL B  18      -0.223   7.229  13.847  1.00 10.00      B    N  
ATOM   4541  HN  VAL B  18      -0.580   7.159  12.937  1.00 10.00      B    H  
ATOM   4542  CA  VAL B  18      -0.262   8.520  14.518  1.00 10.00      B    C  
ATOM   4543  CB  VAL B  18       0.827   9.483  13.989  1.00 10.00      B    C  
ATOM   4544  CG1 VAL B  18       2.202   9.084  14.506  1.00 10.00      B    C  
ATOM   4545  CG2 VAL B  18       0.819   9.536  12.466  1.00 10.00      B    C  
ATOM   4546  C   VAL B  18      -1.630   9.170  14.333  1.00 10.00      B    C  
ATOM   4547  O   VAL B  18      -2.335   8.885  13.362  1.00 10.00      B    O  
ATOM   4548  N   ALA B  19      -2.004  10.026  15.275  1.00 10.00      B    N  
ATOM   4549  HN  ALA B  19      -1.409  10.186  16.036  1.00 10.00      B    H  
ATOM   4550  CA  ALA B  19      -3.280  10.728  15.212  1.00 10.00      B    C  
ATOM   4551  CB  ALA B  19      -3.702  11.177  16.602  1.00 10.00      B    C  
ATOM   4552  C   ALA B  19      -3.183  11.923  14.268  1.00 10.00      B    C  
ATOM   4553  O   ALA B  19      -2.083  12.333  13.889  1.00 10.00      B    O  
ATOM   4554  N   ARG B  20      -4.327  12.491  13.911  1.00 10.00      B    N  
ATOM   4555  HN  ARG B  20      -5.167  12.150  14.285  1.00 10.00      B    H  
ATOM   4556  CA  ARG B  20      -4.367  13.632  13.004  1.00 10.00      B    C  
ATOM   4557  CB  ARG B  20      -5.802  13.923  12.560  1.00 10.00      B    C  
ATOM   4558  CG  ARG B  20      -5.913  15.032  11.530  1.00 10.00      B    C  
ATOM   4559  CD  ARG B  20      -7.356  15.273  11.134  1.00 10.00      B    C  
ATOM   4560  NE  ARG B  20      -7.478  16.318  10.119  1.00 10.00      B    N  
ATOM   4561  HE  ARG B  20      -6.727  16.955  10.033  1.00 10.00      B    H  
ATOM   4562  CZ  ARG B  20      -8.526  16.457   9.316  1.00 10.00      B    C  
ATOM   4563  NH1 ARG B  20      -9.549  15.614   9.407  1.00 10.00      B    N  
ATOM   4564 HH11 ARG B  20     -10.375  15.716   8.780  1.00 10.00      B    H  
ATOM   4565 HH12 ARG B  20      -9.532  14.844  10.108  1.00 10.00      B    H  
ATOM   4566  NH2 ARG B  20      -8.547  17.443   8.429  1.00 10.00      B    N  
ATOM   4567 HH21 ARG B  20      -7.738  18.107   8.364  1.00 10.00      B    H  
ATOM   4568 HH22 ARG B  20      -9.362  17.570   7.797  1.00 10.00      B    H  
ATOM   4569  C   ARG B  20      -3.750  14.865  13.654  1.00 10.00      B    C  
ATOM   4570  O   ARG B  20      -3.071  15.653  12.994  1.00 10.00      B    O  
ATOM   4571  N   ALA B  21      -3.981  15.016  14.954  1.00 10.00      B    N  
ATOM   4572  HN  ALA B  21      -4.558  14.356  15.417  1.00 10.00      B    H  
ATOM   4573  CA  ALA B  21      -3.447  16.140  15.713  1.00 10.00      B    C  
ATOM   4574  CB  ALA B  21      -3.943  16.091  17.151  1.00 10.00      B    C  
ATOM   4575  C   ALA B  21      -1.922  16.156  15.684  1.00 10.00      B    C  
ATOM   4576  O   ALA B  21      -1.301  17.204  15.860  1.00 10.00      B    O  
ATOM   4577  N   ASN B  22      -1.325  14.993  15.441  1.00 10.00      B    N  
ATOM   4578  HN  ASN B  22      -1.877  14.200  15.282  1.00 10.00      B    H  
ATOM   4579  CA  ASN B  22       0.126  14.871  15.388  1.00 10.00      B    C  
ATOM   4580  CB  ASN B  22       0.559  13.432  15.685  1.00 10.00      B    C  
ATOM   4581  CG  ASN B  22       1.139  13.263  17.077  1.00 10.00      B    C  
ATOM   4582  OD1 ASN B  22       1.705  14.196  17.648  1.00 10.00      B    O  
ATOM   4583  ND2 ASN B  22       1.009  12.069  17.634  1.00 10.00      B    N  
ATOM   4584 HD21 ASN B  22       0.548  11.365  17.128  1.00 10.00      B    H  
ATOM   4585 HD22 ASN B  22       1.380  11.932  18.532  1.00 10.00      B    H  
ATOM   4586  C   ASN B  22       0.660  15.306  14.028  1.00 10.00      B    C  
ATOM   4587  O   ASN B  22       1.842  15.615  13.883  1.00 10.00      B    O  
ATOM   4588  N   VAL B  23      -0.222  15.326  13.038  1.00 10.00      B    N  
ATOM   4589  HN  VAL B  23      -1.152  15.071  13.221  1.00 10.00      B    H  
ATOM   4590  CA  VAL B  23       0.145  15.721  11.686  1.00 10.00      B    C  
ATOM   4591  CB  VAL B  23      -0.776  15.060  10.636  1.00 10.00      B    C  
ATOM   4592  CG1 VAL B  23      -0.318  15.396   9.224  1.00 10.00      B    C  
ATOM   4593  CG2 VAL B  23      -0.826  13.552  10.837  1.00 10.00      B    C  
ATOM   4594  C   VAL B  23       0.083  17.239  11.533  1.00 10.00      B    C  
ATOM   4595  O   VAL B  23      -0.881  17.883  11.957  1.00 10.00      B    O  
ATOM   4596  N   LYS B  24       1.127  17.806  10.951  1.00 10.00      B    N  
ATOM   4597  HN  LYS B  24       1.878  17.238  10.664  1.00 10.00      B    H  
ATOM   4598  CA  LYS B  24       1.200  19.243  10.738  1.00 10.00      B    C  
ATOM   4599  CB  LYS B  24       2.639  19.731  10.914  1.00 10.00      B    C  
ATOM   4600  CG  LYS B  24       2.774  21.238  11.040  1.00 10.00      B    C  
ATOM   4601  CD  LYS B  24       4.221  21.642  11.256  1.00 10.00      B    C  
ATOM   4602  CE  LYS B  24       4.336  23.125  11.555  1.00 10.00      B    C  
ATOM   4603  NZ  LYS B  24       5.744  23.532  11.793  1.00 10.00      B    N  
ATOM   4604  HZ1 LYS B  24       6.173  22.929  12.525  1.00 10.00      B    H  
ATOM   4605  HZ2 LYS B  24       5.781  24.519  12.113  1.00 10.00      B    H  
ATOM   4606  HZ3 LYS B  24       6.297  23.443  10.917  1.00 10.00      B    H  
ATOM   4607  C   LYS B  24       0.680  19.622   9.354  1.00 10.00      B    C  
ATOM   4608  O   LYS B  24      -0.278  20.387   9.222  1.00 10.00      B    O  
ATOM   4609  N   HIS B  25       1.309  19.075   8.325  1.00 10.00      B    N  
ATOM   4610  HN  HIS B  25       2.050  18.455   8.493  1.00 10.00      B    H  
ATOM   4611  CA  HIS B  25       0.920  19.358   6.952  1.00 10.00      B    C  
ATOM   4612  CB  HIS B  25       1.745  20.533   6.402  1.00 10.00      B    C  
ATOM   4613  CG  HIS B  25       1.217  21.117   5.124  1.00 10.00      B    C  
ATOM   4614  ND1 HIS B  25       1.806  20.898   3.896  1.00 10.00      B    N  
ATOM   4615  HD1 HIS B  25       2.621  20.370   3.734  1.00 10.00      B    H  
ATOM   4616  CD2 HIS B  25       0.149  21.914   4.889  1.00 10.00      B    C  
ATOM   4617  CE1 HIS B  25       1.120  21.532   2.963  1.00 10.00      B    C  
ATOM   4618  NE2 HIS B  25       0.111  22.154   3.540  1.00 10.00      B    N  
ATOM   4619  HE2 HIS B  25      -0.557  22.708   3.076  1.00 10.00      B    H  
ATOM   4620  C   HIS B  25       1.127  18.120   6.088  1.00 10.00      B    C  
ATOM   4621  O   HIS B  25       2.059  17.345   6.320  1.00 10.00      B    O  
ATOM   4622  N   LEU B  26       0.254  17.930   5.111  1.00 10.00      B    N  
ATOM   4623  HN  LEU B  26      -0.477  18.574   4.990  1.00 10.00      B    H  
ATOM   4624  CA  LEU B  26       0.345  16.788   4.211  1.00 10.00      B    C  
ATOM   4625  CB  LEU B  26      -0.984  16.028   4.172  1.00 10.00      B    C  
ATOM   4626  CG  LEU B  26      -1.490  15.467   5.501  1.00 10.00      B    C  
ATOM   4627  CD1 LEU B  26      -2.462  16.434   6.159  1.00 10.00      B    C  
ATOM   4628  CD2 LEU B  26      -2.139  14.108   5.292  1.00 10.00      B    C  
ATOM   4629  C   LEU B  26       0.717  17.240   2.800  1.00 10.00      B    C  
ATOM   4630  O   LEU B  26       0.172  18.222   2.295  1.00 10.00      B    O  
ATOM   4631  N   LYS B  27       1.648  16.526   2.179  1.00 10.00      B    N  
ATOM   4632  HN  LYS B  27       2.053  15.759   2.645  1.00 10.00      B    H  
ATOM   4633  CA  LYS B  27       2.093  16.836   0.824  1.00 10.00      B    C  
ATOM   4634  CB  LYS B  27       3.579  17.210   0.830  1.00 10.00      B    C  
ATOM   4635  CG  LYS B  27       4.144  17.591  -0.531  1.00 10.00      B    C  
ATOM   4636  CD  LYS B  27       5.652  17.774  -0.469  1.00 10.00      B    C  
ATOM   4637  CE  LYS B  27       6.228  18.083  -1.841  1.00 10.00      B    C  
ATOM   4638  NZ  LYS B  27       7.714  18.106  -1.830  1.00 10.00      B    N  
ATOM   4639  HZ1 LYS B  27       8.088  17.203  -1.471  1.00 10.00      B    H  
ATOM   4640  HZ2 LYS B  27       8.055  18.873  -1.219  1.00 10.00      B    H  
ATOM   4641  HZ3 LYS B  27       8.077  18.260  -2.794  1.00 10.00      B    H  
ATOM   4642  C   LYS B  27       1.870  15.620  -0.067  1.00 10.00      B    C  
ATOM   4643  O   LYS B  27       2.334  14.523   0.245  1.00 10.00      B    O  
ATOM   4644  N   ILE B  28       1.151  15.812  -1.159  1.00 10.00      B    N  
ATOM   4645  HN  ILE B  28       0.810  16.711  -1.354  1.00 10.00      B    H  
ATOM   4646  CA  ILE B  28       0.859  14.723  -2.081  1.00 10.00      B    C  
ATOM   4647  CB  ILE B  28      -0.637  14.687  -2.460  1.00 10.00      B    C  
ATOM   4648  CG1 ILE B  28      -1.505  14.848  -1.206  1.00 10.00      B    C  
ATOM   4649  CG2 ILE B  28      -0.968  13.387  -3.175  1.00 10.00      B    C  
ATOM   4650  CD1 ILE B  28      -2.986  14.987  -1.491  1.00 10.00      B    C  
ATOM   4651  C   ILE B  28       1.703  14.831  -3.351  1.00 10.00      B    C  
ATOM   4652  O   ILE B  28       1.813  15.906  -3.951  1.00 10.00      B    O  
ATOM   4653  N   LEU B  29       2.306  13.716  -3.745  1.00 10.00      B    N  
ATOM   4654  HN  LEU B  29       2.184  12.896  -3.214  1.00 10.00      B    H  
ATOM   4655  CA  LEU B  29       3.138  13.668  -4.939  1.00 10.00      B    C  
ATOM   4656  CB  LEU B  29       4.411  12.862  -4.667  1.00 10.00      B    C  
ATOM   4657  CG  LEU B  29       5.233  13.270  -3.442  1.00 10.00      B    C  
ATOM   4658  CD1 LEU B  29       6.403  12.321  -3.245  1.00 10.00      B    C  
ATOM   4659  CD2 LEU B  29       5.720  14.706  -3.566  1.00 10.00      B    C  
ATOM   4660  C   LEU B  29       2.376  13.036  -6.097  1.00 10.00      B    C  
ATOM   4661  O   LEU B  29       1.445  12.254  -5.886  1.00 10.00      B    O  
ATOM   4662  N   ASN B  30       2.768  13.380  -7.318  1.00 10.00      B    N  
ATOM   4663  HN  ASN B  30       3.513  14.012  -7.420  1.00 10.00      B    H  
ATOM   4664  CA  ASN B  30       2.129  12.842  -8.515  1.00 10.00      B    C  
ATOM   4665  CB  ASN B  30       1.928  13.942  -9.561  1.00 10.00      B    C  
ATOM   4666  CG  ASN B  30       1.183  13.457 -10.790  1.00 10.00      B    C  
ATOM   4667  OD1 ASN B  30       0.241  12.669 -10.694  1.00 10.00      B    O  
ATOM   4668  ND2 ASN B  30       1.596  13.927 -11.956  1.00 10.00      B    N  
ATOM   4669 HD21 ASN B  30       2.351  14.556 -11.962  1.00 10.00      B    H  
ATOM   4670 HD22 ASN B  30       1.135  13.626 -12.768  1.00 10.00      B    H  
ATOM   4671  C   ASN B  30       2.969  11.713  -9.099  1.00 10.00      B    C  
ATOM   4672  O   ASN B  30       3.813  11.933  -9.972  1.00 10.00      B    O  
ATOM   4673  N   THR B  31       2.743  10.509  -8.603  1.00 10.00      B    N  
ATOM   4674  HN  THR B  31       2.067  10.399  -7.904  1.00 10.00      B    H  
ATOM   4675  CA  THR B  31       3.480   9.339  -9.054  1.00 10.00      B    C  
ATOM   4676  CB  THR B  31       3.597   8.322  -7.915  1.00 10.00      B    C  
ATOM   4677  OG1 THR B  31       2.658   8.674  -6.891  1.00 10.00      B    O  
ATOM   4678  HG1 THR B  31       2.013   7.964  -6.791  1.00 10.00      B    H  
ATOM   4679  CG2 THR B  31       5.003   8.345  -7.333  1.00 10.00      B    C  
ATOM   4680  C   THR B  31       2.825   8.682 -10.268  1.00 10.00      B    C  
ATOM   4681  O   THR B  31       1.617   8.437 -10.281  1.00 10.00      B    O  
ATOM   4682  N   PRO B  32       3.620   8.406 -11.313  1.00 10.00      B    N  
ATOM   4683  CA  PRO B  32       3.127   7.778 -12.541  1.00 10.00      B    C  
ATOM   4684  CB  PRO B  32       4.276   7.980 -13.534  1.00 10.00      B    C  
ATOM   4685  CG  PRO B  32       5.498   8.104 -12.688  1.00 10.00      B    C  
ATOM   4686  CD  PRO B  32       5.060   8.716 -11.385  1.00 10.00      B    C  
ATOM   4687  C   PRO B  32       2.799   6.289 -12.375  1.00 10.00      B    C  
ATOM   4688  O   PRO B  32       1.693   5.857 -12.695  1.00 10.00      B    O  
ATOM   4689  N   ASN B  33       3.749   5.512 -11.863  1.00 10.00      B    N  
ATOM   4690  HN  ASN B  33       4.605   5.911 -11.595  1.00 10.00      B    H  
ATOM   4691  CA  ASN B  33       3.544   4.076 -11.681  1.00 10.00      B    C  
ATOM   4692  CB  ASN B  33       4.664   3.272 -12.350  1.00 10.00      B    C  
ATOM   4693  CG  ASN B  33       4.177   1.950 -12.928  1.00 10.00      B    C  
ATOM   4694  OD1 ASN B  33       3.968   1.829 -14.136  1.00 10.00      B    O  
ATOM   4695  ND2 ASN B  33       3.983   0.956 -12.071  1.00 10.00      B    N  
ATOM   4696 HD21 ASN B  33       4.163   1.125 -11.119  1.00 10.00      B    H  
ATOM   4697 HD22 ASN B  33       3.656   0.096 -12.421  1.00 10.00      B    H  
ATOM   4698  C   ASN B  33       3.455   3.712 -10.204  1.00 10.00      B    C  
ATOM   4699  O   ASN B  33       3.863   2.626  -9.793  1.00 10.00      B    O  
ATOM   4700  N   CYS B  34       2.927   4.625  -9.410  1.00 10.00      B    N  
ATOM   4701  HN  CYS B  34       2.613   5.472  -9.795  1.00 10.00      B    H  
ATOM   4702  CA  CYS B  34       2.768   4.398  -7.982  1.00 10.00      B    C  
ATOM   4703  C   CYS B  34       1.454   5.011  -7.523  1.00 10.00      B    C  
ATOM   4704  O   CYS B  34       0.889   5.857  -8.214  1.00 10.00      B    O  
ATOM   4705  CB  CYS B  34       3.936   5.001  -7.184  1.00 10.00      B    C  
ATOM   4706  SG  CYS B  34       5.588   4.309  -7.551  1.00 10.00      B    S  
ATOM   4707  N   ALA B  35       0.971   4.584  -6.367  1.00 10.00      B    N  
ATOM   4708  HN  ALA B  35       1.475   3.911  -5.861  1.00 10.00      B    H  
ATOM   4709  CA  ALA B  35      -0.276   5.099  -5.820  1.00 10.00      B    C  
ATOM   4710  CB  ALA B  35      -0.774   4.201  -4.697  1.00 10.00      B    C  
ATOM   4711  C   ALA B  35      -0.086   6.528  -5.325  1.00 10.00      B    C  
ATOM   4712  O   ALA B  35       1.017   7.069  -5.395  1.00 10.00      B    O  
ATOM   4713  N   LEU B  36      -1.158   7.134  -4.835  1.00 10.00      B    N  
ATOM   4714  HN  LEU B  36      -2.011   6.650  -4.808  1.00 10.00      B    H  
ATOM   4715  CA  LEU B  36      -1.103   8.499  -4.332  1.00 10.00      B    C  
ATOM   4716  CB  LEU B  36      -2.499   8.959  -3.906  1.00 10.00      B    C  
ATOM   4717  CG  LEU B  36      -2.767  10.464  -3.974  1.00 10.00      B    C  
ATOM   4718  CD1 LEU B  36      -2.731  10.955  -5.414  1.00 10.00      B    C  
ATOM   4719  CD2 LEU B  36      -4.099  10.800  -3.324  1.00 10.00      B    C  
ATOM   4720  C   LEU B  36      -0.134   8.593  -3.157  1.00 10.00      B    C  
ATOM   4721  O   LEU B  36      -0.437   8.140  -2.052  1.00 10.00      B    O  
ATOM   4722  N   GLN B  37       1.040   9.156  -3.407  1.00 10.00      B    N  
ATOM   4723  HN  GLN B  37       1.232   9.483  -4.312  1.00 10.00      B    H  
ATOM   4724  CA  GLN B  37       2.053   9.298  -2.371  1.00 10.00      B    C  
ATOM   4725  CB  GLN B  37       3.453   9.416  -2.981  1.00 10.00      B    C  
ATOM   4726  CG  GLN B  37       3.861   8.253  -3.873  1.00 10.00      B    C  
ATOM   4727  CD  GLN B  37       3.833   6.915  -3.161  1.00 10.00      B    C  
ATOM   4728  OE1 GLN B  37       4.821   6.497  -2.550  1.00 10.00      B    O  
ATOM   4729  NE2 GLN B  37       2.708   6.223  -3.249  1.00 10.00      B    N  
ATOM   4730 HE21 GLN B  37       1.966   6.612  -3.766  1.00 10.00      B    H  
ATOM   4731 HE22 GLN B  37       2.656   5.358  -2.795  1.00 10.00      B    H  
ATOM   4732  C   GLN B  37       1.767  10.500  -1.480  1.00 10.00      B    C  
ATOM   4733  O   GLN B  37       2.034  11.644  -1.854  1.00 10.00      B    O  
ATOM   4734  N   ILE B  38       1.198  10.235  -0.317  1.00 10.00      B    N  
ATOM   4735  HN  ILE B  38       0.977   9.305  -0.093  1.00 10.00      B    H  
ATOM   4736  CA  ILE B  38       0.887  11.286   0.633  1.00 10.00      B    C  
ATOM   4737  CB  ILE B  38      -0.532  11.134   1.214  1.00 10.00      B    C  
ATOM   4738  CG1 ILE B  38      -1.554  11.017   0.079  1.00 10.00      B    C  
ATOM   4739  CG2 ILE B  38      -0.870  12.316   2.112  1.00 10.00      B    C  
ATOM   4740  CD1 ILE B  38      -2.960  10.711   0.545  1.00 10.00      B    C  
ATOM   4741  C   ILE B  38       1.904  11.285   1.766  1.00 10.00      B    C  
ATOM   4742  O   ILE B  38       1.920  10.380   2.605  1.00 10.00      B    O  
ATOM   4743  N   VAL B  39       2.763  12.291   1.768  1.00 10.00      B    N  
ATOM   4744  HN  VAL B  39       2.697  12.977   1.063  1.00 10.00      B    H  
ATOM   4745  CA  VAL B  39       3.790  12.423   2.787  1.00 10.00      B    C  
ATOM   4746  CB  VAL B  39       5.153  12.813   2.174  1.00 10.00      B    C  
ATOM   4747  CG1 VAL B  39       6.263  12.655   3.199  1.00 10.00      B    C  
ATOM   4748  CG2 VAL B  39       5.448  11.984   0.932  1.00 10.00      B    C  
ATOM   4749  C   VAL B  39       3.377  13.481   3.807  1.00 10.00      B    C  
ATOM   4750  O   VAL B  39       3.273  14.667   3.485  1.00 10.00      B    O  
ATOM   4751  N   ALA B  40       3.136  13.050   5.033  1.00 10.00      B    N  
ATOM   4752  HN  ALA B  40       3.263  12.097   5.239  1.00 10.00      B    H  
ATOM   4753  CA  ALA B  40       2.725  13.954   6.091  1.00 10.00      B    C  
ATOM   4754  CB  ALA B  40       1.582  13.349   6.887  1.00 10.00      B    C  
ATOM   4755  C   ALA B  40       3.896  14.269   7.007  1.00 10.00      B    C  
ATOM   4756  O   ALA B  40       4.801  13.453   7.174  1.00 10.00      B    O  
ATOM   4757  N   ARG B  41       3.885  15.457   7.586  1.00 10.00      B    N  
ATOM   4758  HN  ARG B  41       3.135  16.069   7.415  1.00 10.00      B    H  
ATOM   4759  CA  ARG B  41       4.950  15.869   8.484  1.00 10.00      B    C  
ATOM   4760  CB  ARG B  41       5.490  17.237   8.076  1.00 10.00      B    C  
ATOM   4761  CG  ARG B  41       6.881  17.533   8.610  1.00 10.00      B    C  
ATOM   4762  CD  ARG B  41       7.473  18.760   7.944  1.00 10.00      B    C  
ATOM   4763  NE  ARG B  41       8.932  18.697   7.880  1.00 10.00      B    N  
ATOM   4764  HE  ARG B  41       9.389  18.112   8.537  1.00 10.00      B    H  
ATOM   4765  CZ  ARG B  41       9.673  19.381   7.005  1.00 10.00      B    C  
ATOM   4766  NH1 ARG B  41       9.090  20.184   6.120  1.00 10.00      B    N  
ATOM   4767 HH11 ARG B  41       9.669  20.720   5.436  1.00 10.00      B    H  
ATOM   4768 HH12 ARG B  41       8.054  20.282   6.106  1.00 10.00      B    H  
ATOM   4769  NH2 ARG B  41      10.994  19.254   7.012  1.00 10.00      B    N  
ATOM   4770 HH21 ARG B  41      11.458  18.621   7.701  1.00 10.00      B    H  
ATOM   4771 HH22 ARG B  41      11.580  19.782   6.324  1.00 10.00      B    H  
ATOM   4772  C   ARG B  41       4.442  15.912   9.917  1.00 10.00      B    C  
ATOM   4773  O   ARG B  41       3.369  16.456  10.182  1.00 10.00      B    O  
ATOM   4774  N   LEU B  42       5.207  15.333  10.831  1.00 10.00      B    N  
ATOM   4775  HN  LEU B  42       6.055  14.919  10.553  1.00 10.00      B    H  
ATOM   4776  CA  LEU B  42       4.827  15.305  12.239  1.00 10.00      B    C  
ATOM   4777  CB  LEU B  42       5.458  14.108  12.951  1.00 10.00      B    C  
ATOM   4778  CG  LEU B  42       4.992  12.724  12.489  1.00 10.00      B    C  
ATOM   4779  CD1 LEU B  42       5.691  11.632  13.284  1.00 10.00      B    C  
ATOM   4780  CD2 LEU B  42       3.481  12.594  12.614  1.00 10.00      B    C  
ATOM   4781  C   LEU B  42       5.207  16.608  12.937  1.00 10.00      B    C  
ATOM   4782  O   LEU B  42       6.072  17.343  12.463  1.00 10.00      B    O  
ATOM   4783  N   LYS B  43       4.566  16.879  14.068  1.00 10.00      B    N  
ATOM   4784  HN  LYS B  43       3.901  16.239  14.405  1.00 10.00      B    H  
ATOM   4785  CA  LYS B  43       4.817  18.106  14.819  1.00 10.00      B    C  
ATOM   4786  CB  LYS B  43       3.531  18.592  15.493  1.00 10.00      B    C  
ATOM   4787  CG  LYS B  43       2.517  19.202  14.538  1.00 10.00      B    C  
ATOM   4788  CD  LYS B  43       1.132  19.263  15.162  1.00 10.00      B    C  
ATOM   4789  CE  LYS B  43       0.158  20.017  14.269  1.00 10.00      B    C  
ATOM   4790  NZ  LYS B  43      -1.188  19.383  14.238  1.00 10.00      B    N  
ATOM   4791  HZ1 LYS B  43      -1.297  18.822  13.366  1.00 10.00      B    H  
ATOM   4792  HZ2 LYS B  43      -1.933  20.110  14.267  1.00 10.00      B    H  
ATOM   4793  HZ3 LYS B  43      -1.305  18.751  15.056  1.00 10.00      B    H  
ATOM   4794  C   LYS B  43       5.927  17.953  15.856  1.00 10.00      B    C  
ATOM   4795  O   LYS B  43       6.491  18.948  16.311  1.00 10.00      B    O  
ATOM   4796  N   ASN B  44       6.244  16.720  16.228  1.00 10.00      B    N  
ATOM   4797  HN  ASN B  44       5.767  15.959  15.827  1.00 10.00      B    H  
ATOM   4798  CA  ASN B  44       7.277  16.475  17.233  1.00 10.00      B    C  
ATOM   4799  CB  ASN B  44       7.130  15.093  17.874  1.00 10.00      B    C  
ATOM   4800  CG  ASN B  44       7.861  14.983  19.201  1.00 10.00      B    C  
ATOM   4801  OD1 ASN B  44       7.378  15.461  20.226  1.00 10.00      B    O  
ATOM   4802  ND2 ASN B  44       9.022  14.345  19.200  1.00 10.00      B    N  
ATOM   4803 HD21 ASN B  44       9.350  13.973  18.352  1.00 10.00      B    H  
ATOM   4804 HD22 ASN B  44       9.513  14.272  20.051  1.00 10.00      B    H  
ATOM   4805  C   ASN B  44       8.691  16.677  16.689  1.00 10.00      B    C  
ATOM   4806  O   ASN B  44       9.346  17.673  17.003  1.00 10.00      B    O  
ATOM   4807  N   ASN B  45       9.161  15.740  15.875  1.00 10.00      B    N  
ATOM   4808  HN  ASN B  45       8.595  14.971  15.646  1.00 10.00      B    H  
ATOM   4809  CA  ASN B  45      10.509  15.832  15.311  1.00 10.00      B    C  
ATOM   4810  CB  ASN B  45      11.164  14.452  15.200  1.00 10.00      B    C  
ATOM   4811  CG  ASN B  45      11.479  13.831  16.545  1.00 10.00      B    C  
ATOM   4812  OD1 ASN B  45      10.628  13.177  17.151  1.00 10.00      B    O  
ATOM   4813  ND2 ASN B  45      12.703  14.014  17.013  1.00 10.00      B    N  
ATOM   4814 HD21 ASN B  45      13.337  14.533  16.468  1.00 10.00      B    H  
ATOM   4815 HD22 ASN B  45      12.930  13.628  17.889  1.00 10.00      B    H  
ATOM   4816  C   ASN B  45      10.502  16.521  13.953  1.00 10.00      B    C  
ATOM   4817  O   ASN B  45      11.555  16.732  13.351  1.00 10.00      B    O  
ATOM   4818  N   ASN B  46       9.303  16.862  13.480  1.00 10.00      B    N  
ATOM   4819  HN  ASN B  46       8.512  16.650  14.014  1.00 10.00      B    H  
ATOM   4820  CA  ASN B  46       9.118  17.536  12.192  1.00 10.00      B    C  
ATOM   4821  CB  ASN B  46       9.814  18.903  12.169  1.00 10.00      B    C  
ATOM   4822  CG  ASN B  46       9.119  19.902  11.262  1.00 10.00      B    C  
ATOM   4823  OD1 ASN B  46       7.898  20.077  11.325  1.00 10.00      B    O  
ATOM   4824  ND2 ASN B  46       9.887  20.564  10.409  1.00 10.00      B    N  
ATOM   4825 HD21 ASN B  46      10.852  20.377  10.410  1.00 10.00      B    H  
ATOM   4826 HD22 ASN B  46       9.461  21.213   9.809  1.00 10.00      B    H  
ATOM   4827  C   ASN B  46       9.590  16.665  11.028  1.00 10.00      B    C  
ATOM   4828  O   ASN B  46       9.955  17.169   9.964  1.00 10.00      B    O  
ATOM   4829  N   ARG B  47       9.561  15.353  11.226  1.00 10.00      B    N  
ATOM   4830  HN  ARG B  47       9.233  15.005  12.081  1.00 10.00      B    H  
ATOM   4831  CA  ARG B  47       9.986  14.419  10.196  1.00 10.00      B    C  
ATOM   4832  CB  ARG B  47      10.540  13.134  10.821  1.00 10.00      B    C  
ATOM   4833  CG  ARG B  47      11.790  13.334  11.663  1.00 10.00      B    C  
ATOM   4834  CD  ARG B  47      12.317  12.007  12.183  1.00 10.00      B    C  
ATOM   4835  NE  ARG B  47      13.298  12.181  13.252  1.00 10.00      B    N  
ATOM   4836  HE  ARG B  47      13.926  12.937  13.167  1.00 10.00      B    H  
ATOM   4837  CZ  ARG B  47      13.390  11.378  14.312  1.00 10.00      B    C  
ATOM   4838  NH1 ARG B  47      12.561  10.346  14.439  1.00 10.00      B    N  
ATOM   4839 HH11 ARG B  47      11.835  10.162  13.710  1.00 10.00      B    H  
ATOM   4840 HH12 ARG B  47      12.628   9.715  15.268  1.00 10.00      B    H  
ATOM   4841  NH2 ARG B  47      14.299  11.612  15.251  1.00 10.00      B    N  
ATOM   4842 HH21 ARG B  47      14.945  12.429  15.163  1.00 10.00      B    H  
ATOM   4843 HH22 ARG B  47      14.370  10.988  16.083  1.00 10.00      B    H  
ATOM   4844  C   ARG B  47       8.827  14.083   9.271  1.00 10.00      B    C  
ATOM   4845  O   ARG B  47       7.661  14.175   9.663  1.00 10.00      B    O  
ATOM   4846  N   GLN B  48       9.150  13.710   8.045  1.00 10.00      B    N  
ATOM   4847  HN  GLN B  48      10.096  13.674   7.790  1.00 10.00      B    H  
ATOM   4848  CA  GLN B  48       8.139  13.352   7.066  1.00 10.00      B    C  
ATOM   4849  CB  GLN B  48       8.531  13.853   5.674  1.00 10.00      B    C  
ATOM   4850  CG  GLN B  48       8.199  15.316   5.424  1.00 10.00      B    C  
ATOM   4851  CD  GLN B  48       8.590  15.781   4.034  1.00 10.00      B    C  
ATOM   4852  OE1 GLN B  48       9.580  15.323   3.464  1.00 10.00      B    O  
ATOM   4853  NE2 GLN B  48       7.809  16.685   3.471  1.00 10.00      B    N  
ATOM   4854 HE21 GLN B  48       7.027  17.000   3.974  1.00 10.00      B    H  
ATOM   4855 HE22 GLN B  48       8.045  17.008   2.577  1.00 10.00      B    H  
ATOM   4856  C   GLN B  48       7.917  11.846   7.048  1.00 10.00      B    C  
ATOM   4857  O   GLN B  48       8.872  11.068   6.971  1.00 10.00      B    O  
ATOM   4858  N   VAL B  49       6.658  11.443   7.128  1.00 10.00      B    N  
ATOM   4859  HN  VAL B  49       5.943  12.119   7.178  1.00 10.00      B    H  
ATOM   4860  CA  VAL B  49       6.292  10.031   7.126  1.00 10.00      B    C  
ATOM   4861  CB  VAL B  49       5.808   9.561   8.517  1.00 10.00      B    C  
ATOM   4862  CG1 VAL B  49       6.941   9.613   9.531  1.00 10.00      B    C  
ATOM   4863  CG2 VAL B  49       4.622  10.390   8.994  1.00 10.00      B    C  
ATOM   4864  C   VAL B  49       5.194   9.769   6.099  1.00 10.00      B    C  
ATOM   4865  O   VAL B  49       4.553  10.700   5.612  1.00 10.00      B    O  
ATOM   4866  N   CYS B  50       4.986   8.509   5.765  1.00 10.00      B    N  
ATOM   4867  HN  CYS B  50       5.541   7.808   6.169  1.00 10.00      B    H  
ATOM   4868  CA  CYS B  50       3.961   8.134   4.806  1.00 10.00      B    C  
ATOM   4869  C   CYS B  50       2.785   7.472   5.515  1.00 10.00      B    C  
ATOM   4870  O   CYS B  50       2.949   6.474   6.221  1.00 10.00      B    O  
ATOM   4871  CB  CYS B  50       4.545   7.213   3.739  1.00 10.00      B    C  
ATOM   4872  SG  CYS B  50       5.884   7.975   2.760  1.00 10.00      B    S  
ATOM   4873  N   ILE B  51       1.603   8.042   5.332  1.00 10.00      B    N  
ATOM   4874  HN  ILE B  51       1.537   8.827   4.747  1.00 10.00      B    H  
ATOM   4875  CA  ILE B  51       0.396   7.527   5.964  1.00 10.00      B    C  
ATOM   4876  CB  ILE B  51      -0.368   8.658   6.695  1.00 10.00      B    C  
ATOM   4877  CG1 ILE B  51       0.562   9.352   7.698  1.00 10.00      B    C  
ATOM   4878  CG2 ILE B  51      -1.604   8.117   7.404  1.00 10.00      B    C  
ATOM   4879  CD1 ILE B  51      -0.073  10.512   8.433  1.00 10.00      B    C  
ATOM   4880  C   ILE B  51      -0.519   6.864   4.934  1.00 10.00      B    C  
ATOM   4881  O   ILE B  51      -0.584   7.296   3.779  1.00 10.00      B    O  
ATOM   4882  N   ASP B  52      -1.196   5.803   5.358  1.00 10.00      B    N  
ATOM   4883  HN  ASP B  52      -1.054   5.490   6.281  1.00 10.00      B    H  
ATOM   4884  CA  ASP B  52      -2.125   5.064   4.505  1.00 10.00      B    C  
ATOM   4885  CB  ASP B  52      -2.662   3.850   5.270  1.00 10.00      B    C  
ATOM   4886  CG  ASP B  52      -3.514   2.938   4.418  1.00 10.00      B    C  
ATOM   4887  OD1 ASP B  52      -4.746   3.107   4.417  1.00 10.00      B    O  
ATOM   4888  OD2 ASP B  52      -2.951   2.042   3.752  1.00 10.00      B    O  
ATOM   4889  C   ASP B  52      -3.280   5.961   4.044  1.00 10.00      B    C  
ATOM   4890  O   ASP B  52      -3.875   6.686   4.848  1.00 10.00      B    O  
ATOM   4891  N   PRO B  53      -3.609   5.931   2.738  1.00 10.00      B    N  
ATOM   4892  CA  PRO B  53      -4.674   6.758   2.160  1.00 10.00      B    C  
ATOM   4893  CB  PRO B  53      -4.247   6.858   0.697  1.00 10.00      B    C  
ATOM   4894  CG  PRO B  53      -3.585   5.551   0.419  1.00 10.00      B    C  
ATOM   4895  CD  PRO B  53      -2.947   5.103   1.712  1.00 10.00      B    C  
ATOM   4896  C   PRO B  53      -6.071   6.139   2.260  1.00 10.00      B    C  
ATOM   4897  O   PRO B  53      -7.017   6.628   1.638  1.00 10.00      B    O  
ATOM   4898  N   LYS B  54      -6.214   5.071   3.032  1.00 10.00      B    N  
ATOM   4899  HN  LYS B  54      -5.429   4.699   3.503  1.00 10.00      B    H  
ATOM   4900  CA  LYS B  54      -7.514   4.422   3.182  1.00 10.00      B    C  
ATOM   4901  CB  LYS B  54      -7.405   2.912   2.962  1.00 10.00      B    C  
ATOM   4902  CG  LYS B  54      -6.693   2.525   1.678  1.00 10.00      B    C  
ATOM   4903  CD  LYS B  54      -6.259   1.071   1.708  1.00 10.00      B    C  
ATOM   4904  CE  LYS B  54      -5.271   0.772   0.595  1.00 10.00      B    C  
ATOM   4905  NZ  LYS B  54      -4.720  -0.601   0.699  1.00 10.00      B    N  
ATOM   4906  HZ1 LYS B  54      -5.457  -1.300   0.484  1.00 10.00      B    H  
ATOM   4907  HZ2 LYS B  54      -4.367  -0.770   1.661  1.00 10.00      B    H  
ATOM   4908  HZ3 LYS B  54      -3.935  -0.725   0.030  1.00 10.00      B    H  
ATOM   4909  C   LYS B  54      -8.130   4.718   4.544  1.00 10.00      B    C  
ATOM   4910  O   LYS B  54      -9.050   4.030   4.991  1.00 10.00      B    O  
ATOM   4911  N   LEU B  55      -7.619   5.750   5.202  1.00 10.00      B    N
[truncated: 16,529 more chars]
